# Supplementary material for: Inclusive Composite Interval Mapping of QTL by Environment Interactions in Biparental Populations
Source: PLoS One. 2015 Jul 10;10(7):e0132414. doi: 10.1371/journal.pone.0132414 (PMC4498613; doi:10.1371/journal.pone.0132414)
Supplement: S3 File — (ZIP) [file pone.0132414.s003.zip › Simulation for unliked model/Simulated popualtions/run_00062.met]

!**********************Note: lines staring with "!" are remarks and will be ignored in the program********************
!*********************************General Information**********************************
!Assuming F1 = P1 x P2, populations available in QTL IciMapping are: 
!  1, P1BC1F1 = P1 x F1, the first backcrossing where P1 is used as the recurrent parent;
!  2, P2BC1F1 = P2 x F1, the first backcrossing where P2 is used as the recurrent parent;
!  3, F1DH, F1-derived doubled haploids; 
!  4, RIL or F1RIL, recombination inbred lines through the repeated selfing of F1;
!  5, P1BC1RIL, recombination inbred lines through the repeated selfing of P1BC1F1;
!  6, P2BC1RIL, recombination inbred lines through the repeated selfing of P2BC1F1;
!  7, F2, the selfing generation of F1;
!  8, F3, the selfing generation of F2;
!  9, P1BC2F1, the second backcrossing where P1 is used as the recurrent parent; 
! 10, P2BC2F1, the second backcrossing where P2 is used as the recurrent parent;
! 11, P1BC2RIL, recombination inred lines through the repeated selfing of P1BC2F1; 
! 12, P2BC2RIL, recombination inred lines through the repeated selfing of P2BC2F1; 
! 13, P1BC1F2, the selfing generation of P1BC1F1; 
! 14, P2BC1F2, the selfing generation of P2BC1F1; 
! 15, P1BC2F2, the selfing generation of P1BC2F1; 
! 16, P2BC2F2, the selfing generation of P2BC2F1; 
! 17, P1BC1DH, P1BC1F1-derived doubled haploids; 
! 18, P2BC1DH, P2BC1F1-derived doubled haploids; 
! 19, P1BC2DH, P1BC2F1-derived doubled haploids; 
! 20, P2BC2DH, P2BC2F1-derived doubled haploids; 
   3      !Mapping Population (see remarks above)
   2      !Mapping Function (1 for Kosambi; 2 for Haldane; 3 for Morgan)
   2      !Marker Space Type (1 for intervals; 2 for positions)
   1      !Marker Space Unit(1 for centiMorgans; 2 for Morgan)
   6      !Number of Chromosomes (or Linkage Groups)
 200      !Size of the mapping population
   2      !Number of environments
 
!***************************************** Chromosomes and Linkage Maps **********************************************
!Chromosome                 NumMarkers
-CH1                        16
-CH2                        16
-CH3                        16
-CH4                        16
-CH5                        16
-CH6                        16
!Linkage map (Marker name followed by position or the interval length)
 MK-1-1                1     0.000
 MK-1-2                1    10.000
 MK-1-3                1    20.000
 MK-1-4                1    30.000
 MK-1-5                1    40.000
 MK-1-6                1    50.000
 MK-1-7                1    60.000
 MK-1-8                1    70.000
 MK-1-9                1    80.000
 MK-1-10               1    90.000
 MK-1-11               1   100.000
 MK-1-12               1   110.000
 MK-1-13               1   120.000
 MK-1-14               1   130.000
 MK-1-15               1   140.000
 MK-1-16               1   150.000
 MK-2-1                2     0.000
 MK-2-2                2    10.000
 MK-2-3                2    20.000
 MK-2-4                2    30.000
 MK-2-5                2    40.000
 MK-2-6                2    50.000
 MK-2-7                2    60.000
 MK-2-8                2    70.000
 MK-2-9                2    80.000
 MK-2-10               2    90.000
 MK-2-11               2   100.000
 MK-2-12               2   110.000
 MK-2-13               2   120.000
 MK-2-14               2   130.000
 MK-2-15               2   140.000
 MK-2-16               2   150.000
 MK-3-1                3     0.000
 MK-3-2                3    10.000
 MK-3-3                3    20.000
 MK-3-4                3    30.000
 MK-3-5                3    40.000
 MK-3-6                3    50.000
 MK-3-7                3    60.000
 MK-3-8                3    70.000
 MK-3-9                3    80.000
 MK-3-10               3    90.000
 MK-3-11               3   100.000
 MK-3-12               3   110.000
 MK-3-13               3   120.000
 MK-3-14               3   130.000
 MK-3-15               3   140.000
 MK-3-16               3   150.000
 MK-4-1                4     0.000
 MK-4-2                4    10.000
 MK-4-3                4    20.000
 MK-4-4                4    30.000
 MK-4-5                4    40.000
 MK-4-6                4    50.000
 MK-4-7                4    60.000
 MK-4-8                4    70.000
 MK-4-9                4    80.000
 MK-4-10               4    90.000
 MK-4-11               4   100.000
 MK-4-12               4   110.000
 MK-4-13               4   120.000
 MK-4-14               4   130.000
 MK-4-15               4   140.000
 MK-4-16               4   150.000
 MK-5-1                5     0.000
 MK-5-2                5    10.000
 MK-5-3                5    20.000
 MK-5-4                5    30.000
 MK-5-5                5    40.000
 MK-5-6                5    50.000
 MK-5-7                5    60.000
 MK-5-8                5    70.000
 MK-5-9                5    80.000
 MK-5-10               5    90.000
 MK-5-11               5   100.000
 MK-5-12               5   110.000
 MK-5-13               5   120.000
 MK-5-14               5   130.000
 MK-5-15               5   140.000
 MK-5-16               5   150.000
 MK-6-1                6     0.000
 MK-6-2                6    10.000
 MK-6-3                6    20.000
 MK-6-4                6    30.000
 MK-6-5                6    40.000
 MK-6-6                6    50.000
 MK-6-7                6    60.000
 MK-6-8                6    70.000
 MK-6-9                6    80.000
 MK-6-10               6    90.000
 MK-6-11               6   100.000
 MK-6-12               6   110.000
 MK-6-13               6   120.000
 MK-6-14               6   130.000
 MK-6-15               6   140.000
 MK-6-16               6   150.000
!*********************************** Marker Types ********************************************************************
!Co-dominant marker: When heterozygote F1 is present, P1 is coded as 2, F1 is coded as 1, and P2 is coded as 0; Otherwise, P1 is coded as 2, and P2 is coded as 0. 
!Dominant marker: When heterozygote F1 is present, P1 and F1 are coded as 12, and P2 is coded as 0; Otherwise, P1 is coded as 2, and P2 is coded as 0.  
!Recessive markers: When heterozygote F1 is present, P1 is coded as 2, and F1 and P2 are coded as 10; Otherwise, P1 is coded as 2, and P2 is coded as 0. 
!Missing marker is coded as -1. 
 MK-1-1                 2   2   2   2   0   2   0   2   0   0   2   0   2   2   0   0   2   2   0   0   0   0   0   2   2   0   0   0   0   2   0   0   0   2   0   0   0   0   2   2   0   0   0   0   2   0   0   0   2   0   0   2   0   2   0   2   2   2   0   0   0   2   2   2   2   2   0   2   2   2   0   2   0   0   2   0   2   0   2   2   0   2   0   0   2   2   0   2   0   2   0   0   2   2   0   2   2   2   0   2   2   0   2   2   0   0   0   2   0   2   2   0   2   0   2   0   0   2   0   0   2   0   2   0   2   0   0   2   2   2   0   2   2   0   2   0   0   0   2   0   0   2   2   0   0   2   0   0   2   2   2   2   0   0   2   0   0   0   0   2   2   2   2   0   2   2   2   0   2   2   2   0   2   2   2   2   2   2   2   0   0   0   2   0   2   2   2   2   2   2   0   2   0   2   0   2   2   2   0   0
 MK-1-2                 2   2   2   2   0   2   0   2   0   0   2   0   2   2   0   0   2   2   0   0   0   2   0   2   2   0   0   0   2   2   0   0   0   2   0   0   0   0   2   2   0   0   0   0   2   0   0   2   2   0   0   2   0   0   2   2   0   2   0   0   0   2   2   2   2   2   0   2   2   0   0   2   0   0   2   0   2   0   2   2   0   2   0   0   0   2   0   2   0   2   0   0   2   2   0   2   2   2   0   2   2   0   2   2   0   0   0   2   0   2   2   2   2   0   2   0   2   2   0   0   2   0   2   0   2   0   0   2   2   2   0   0   2   0   2   2   0   2   2   2   0   2   2   0   0   2   0   2   2   2   2   2   0   0   2   0   0   2   0   2   2   2   2   0   2   2   2   0   2   2   0   0   2   2   2   2   2   2   2   0   0   0   2   2   2   2   2   2   2   2   0   2   0   2   0   2   2   2   0   0
 MK-1-3                 2   2   2   2   0   2   0   2   0   0   2   0   0   2   0   0   2   2   0   2   0   2   2   2   2   2   0   0   2   2   0   0   0   2   0   0   0   0   2   2   0   0   0   0   2   2   0   2   0   0   0   2   0   0   2   2   0   2   0   0   0   2   2   2   2   2   0   2   2   0   0   2   2   0   2   2   2   0   2   2   0   2   0   0   0   2   0   2   0   2   0   2   2   2   2   2   2   2   0   2   2   0   2   2   0   2   0   2   0   2   2   2   2   0   2   0   2   2   0   0   2   0   2   0   2   0   0   2   0   2   0   0   2   0   2   2   0   2   0   2   0   2   2   0   0   2   0   2   2   2   2   2   0   0   2   0   0   0   0   2   2   2   0   0   2   2   2   0   2   0   2   2   2   2   2   2   2   2   2   0   0   0   2   2   2   2   0   2   2   2   0   2   2   2   0   2   2   2   0   0
 MK-1-4                 2   2   0   2   0   2   0   2   0   0   2   0   2   2   0   0   2   2   0   2   0   2   2   2   2   2   0   0   2   2   0   0   0   2   0   0   0   0   2   2   0   0   0   0   2   2   0   2   0   0   0   2   0   0   2   2   0   0   0   0   0   2   0   2   0   2   0   2   2   0   0   2   0   0   2   2   2   0   2   2   0   2   0   0   2   2   0   2   2   2   0   2   2   2   2   2   2   0   0   0   2   0   2   2   0   2   0   2   0   2   0   2   2   0   2   0   2   2   2   0   2   0   0   0   2   0   0   2   0   0   0   2   2   0   2   2   0   2   0   2   0   2   2   0   0   2   0   2   2   2   2   2   0   0   2   0   0   0   0   0   2   2   0   0   2   2   2   0   2   0   2   2   2   2   2   2   2   2   2   0   0   0   2   2   2   2   0   2   0   2   0   2   2   2   0   0   2   2   0   0
 MK-1-5                 2   2   0   2   0   2   0   2   0   0   2   0   2   2   2   0   2   2   2   2   0   2   2   2   2   2   0   0   2   2   0   0   0   2   0   0   0   0   2   2   0   0   0   0   2   2   0   2   0   0   0   2   0   0   2   2   0   0   0   0   0   2   0   2   0   2   0   2   2   2   0   0   0   0   2   2   2   0   2   2   0   2   0   0   2   2   0   2   2   2   0   2   2   2   2   2   2   2   0   0   2   0   2   2   0   2   0   2   0   2   0   2   2   0   2   2   2   2   2   0   2   0   0   0   2   0   0   0   2   0   0   0   2   0   2   2   0   2   0   2   0   2   2   0   0   2   0   2   0   2   2   2   0   0   2   0   0   0   2   2   2   2   0   0   2   0   2   0   0   0   2   2   2   2   2   2   2   2   2   0   0   0   2   2   2   2   0   0   0   2   0   2   2   2   0   0   2   2   0   0
 MK-1-6                 2   0   0   0   0   2   0   2   2   0   2   2   2   2   2   0   2   0   2   0   0   2   2   2   2   2   0   0   2   2   0   0   0   2   2   0   0   0   2   0   0   0   0   0   2   2   0   2   0   0   0   2   0   0   2   2   0   0   2   0   0   2   0   2   0   2   0   2   2   2   0   0   0   0   2   2   2   0   2   2   0   2   0   0   2   2   0   2   2   2   0   2   0   0   2   2   2   2   0   0   0   0   2   2   0   2   0   2   0   2   0   2   2   0   2   2   2   2   2   0   2   0   0   0   2   0   0   0   2   2   0   2   0   0   2   2   0   2   0   2   2   2   2   0   0   2   0   2   0   2   2   2   0   0   2   0   0   0   2   2   2   2   0   0   2   0   2   0   0   0   2   0   2   0   2   0   2   2   2   0   0   0   2   2   2   0   0   0   0   0   0   0   2   2   0   0   2   2   0   0
 MK-1-7                 2   0   0   0   0   2   0   2   2   0   2   2   2   2   2   0   2   0   2   0   0   0   2   2   2   2   0   0   2   2   0   0   0   2   0   0   0   0   0   0   0   0   2   0   2   2   2   2   0   0   0   0   0   0   2   2   0   2   2   0   0   2   0   2   0   2   0   2   2   0   0   0   0   0   2   2   2   0   2   2   0   2   0   0   2   2   0   2   2   0   0   2   0   0   2   0   2   2   0   0   0   0   2   2   0   0   0   0   0   2   0   2   2   0   2   2   2   2   2   0   2   0   0   0   2   0   0   0   0   2   0   2   0   0   2   2   0   0   0   2   2   2   2   0   0   2   0   2   0   2   2   2   0   0   2   0   0   0   0   2   2   2   0   0   2   0   0   0   0   0   2   0   2   0   0   0   2   2   2   0   0   0   2   2   0   0   0   2   0   0   0   0   2   2   0   0   2   2   0   0
 MK-1-8                 2   0   0   0   0   0   2   2   2   2   2   2   0   2   2   0   2   0   2   0   0   0   2   2   2   2   0   0   2   2   0   0   0   2   0   2   0   0   0   0   0   0   2   2   2   2   2   2   0   0   0   2   0   0   2   2   0   2   2   0   0   0   0   2   0   2   0   0   2   0   0   2   0   0   2   2   2   0   2   2   0   2   0   0   2   2   0   2   2   0   0   2   0   0   2   0   2   0   0   0   0   0   2   2   0   0   0   0   0   2   0   2   2   0   2   0   2   0   0   0   2   0   0   0   2   0   0   0   0   2   0   2   0   0   2   2   0   0   0   2   2   2   0   0   0   2   0   2   0   2   2   2   0   0   2   0   0   0   0   0   2   2   0   0   2   2   0   0   0   0   0   2   2   0   0   0   2   2   2   0   0   0   2   2   0   0   0   2   0   0   0   0   2   2   0   0   2   2   0   0
 MK-1-9                 2   0   2   2   0   0   2   2   0   0   2   2   0   2   2   0   2   0   2   0   0   0   0   2   2   2   0   0   2   0   0   0   0   2   0   2   0   0   0   0   0   0   0   2   2   2   2   2   0   0   0   2   0   0   2   2   2   2   2   0   0   2   0   2   0   2   0   0   2   0   0   2   0   0   0   2   2   0   2   2   0   2   0   0   2   0   0   2   2   0   2   2   0   0   0   0   2   0   0   0   0   0   2   2   0   2   0   0   0   2   0   2   2   0   2   0   2   0   0   0   2   0   0   2   2   0   2   0   0   2   0   2   0   0   2   2   0   0   0   2   2   2   0   0   0   2   0   2   0   2   2   2   2   0   0   0   0   0   0   0   2   2   0   0   2   2   0   0   0   0   0   2   2   0   0   0   2   2   2   0   0   0   0   2   0   0   2   0   0   0   0   0   2   2   0   0   2   2   0   0
 MK-1-10                2   0   2   0   0   0   0   2   0   0   2   2   0   2   2   0   2   0   2   0   0   0   0   2   2   0   0   0   2   0   0   0   0   2   0   2   0   0   0   0   0   0   0   2   2   2   0   2   0   0   0   2   0   0   2   2   2   0   2   0   0   2   0   2   2   2   0   0   2   0   0   2   0   0   0   2   2   2   2   2   0   2   0   0   2   0   0   2   2   0   2   2   0   0   0   0   2   0   2   0   0   0   2   2   0   2   2   2   0   2   0   2   2   0   0   0   2   0   0   0   2   0   0   2   2   0   2   0   0   0   2   2   0   0   2   2   0   0   0   2   2   2   0   0   0   2   2   2   0   2   2   2   2   0   0   0   0   0   0   0   2   0   2   0   0   2   0   0   0   0   0   2   2   0   0   0   2   2   2   2   2   0   0   2   0   0   2   0   0   0   0   0   2   2   0   2   2   2   0   0
 MK-1-11                2   2   2   0   0   0   2   2   0   0   2   2   0   2   2   0   2   0   2   0   0   0   0   2   2   2   0   0   0   0   2   0   0   2   0   2   0   0   0   0   0   0   0   2   2   2   0   2   0   2   0   2   0   0   2   2   2   0   2   0   2   0   0   2   2   2   0   0   2   0   0   2   0   0   0   2   2   2   2   2   2   2   0   0   0   0   0   2   2   0   2   2   0   0   0   0   2   0   2   0   0   0   2   0   0   2   0   2   0   2   0   2   2   0   0   0   2   0   2   0   2   0   0   2   2   0   2   0   0   0   2   2   0   0   2   2   0   0   2   2   2   2   0   0   0   2   2   0   0   2   2   2   2   0   0   0   0   0   0   0   2   0   2   0   0   0   0   0   0   0   0   2   2   0   0   2   2   2   2   2   2   0   0   2   0   0   2   0   0   2   0   0   2   2   0   2   2   2   0   0
 MK-1-12                2   2   2   0   0   0   2   2   0   0   2   2   0   2   2   0   2   0   2   0   0   0   0   2   0   2   0   2   0   0   0   0   0   2   0   2   0   0   0   2   0   0   0   2   2   0   0   2   0   2   0   2   0   2   0   2   2   0   2   0   2   2   2   2   0   2   0   0   2   2   0   2   0   0   2   2   2   2   2   2   2   2   0   0   0   0   0   2   2   0   2   2   2   2   0   0   2   0   2   0   0   0   2   0   0   2   0   0   0   2   0   2   2   0   0   0   0   0   2   0   2   0   0   2   2   0   2   2   0   0   2   2   0   0   2   2   0   0   0   2   2   2   0   0   0   2   2   0   0   2   2   2   2   0   0   0   0   0   0   0   2   0   2   0   0   0   0   0   0   2   0   2   2   0   0   2   2   2   2   2   2   0   0   2   0   0   2   0   0   2   0   0   0   2   0   2   2   2   2   0
 MK-1-13                2   2   2   2   0   0   0   0   0   0   2   2   0   2   2   0   2   0   2   0   0   0   0   2   0   2   0   0   0   0   0   0   0   0   0   2   0   2   0   2   2   0   0   2   2   0   0   2   0   2   0   2   0   0   0   2   2   0   2   0   0   0   0   2   0   2   0   0   2   2   0   2   0   0   2   2   2   2   2   2   2   2   0   0   0   0   0   2   2   0   2   2   2   2   0   0   0   0   0   0   0   2   2   0   0   2   0   2   0   2   0   2   2   0   0   0   0   0   2   0   2   0   0   2   2   0   2   2   0   0   2   2   0   0   0   2   0   0   0   0   2   2   0   2   0   2   2   0   0   2   2   2   2   0   0   0   0   0   0   0   2   0   2   0   0   0   0   0   0   2   2   2   2   0   0   2   2   2   2   2   2   0   0   2   0   0   2   2   0   2   0   0   0   2   0   0   2   2   2   0
 MK-1-14                2   2   2   2   0   0   0   0   0   0   2   2   0   2   2   0   2   0   2   0   0   0   0   2   0   2   0   0   0   0   0   0   0   0   0   2   0   2   0   2   2   0   0   2   2   0   0   2   0   2   2   0   0   0   0   2   2   0   2   2   0   0   0   2   0   2   0   0   2   0   0   2   0   0   2   2   2   2   2   2   2   2   0   0   0   2   0   0   2   0   2   2   2   2   0   2   0   2   0   0   0   2   2   0   0   2   0   2   0   2   0   2   2   0   2   0   0   0   2   0   2   0   0   2   2   2   2   0   0   0   2   2   0   0   0   2   0   0   0   0   2   0   0   2   0   2   2   2   0   2   0   2   2   0   0   2   0   0   0   0   2   0   2   0   0   0   0   0   0   2   2   2   0   0   0   2   2   2   2   2   2   0   2   2   0   0   2   2   0   2   0   0   0   2   0   0   2   2   2   0
 MK-1-15                2   2   0   0   0   2   0   0   0   0   2   2   0   2   2   0   2   0   2   0   0   0   0   2   0   0   0   0   0   0   2   0   0   0   0   2   0   2   0   2   2   0   0   2   2   0   0   2   0   2   2   2   0   0   0   2   2   0   2   2   0   0   0   0   0   2   0   0   2   0   0   2   0   0   2   2   2   2   2   2   2   2   0   0   0   0   0   0   2   0   2   2   2   2   0   2   0   2   0   0   2   2   2   0   0   2   0   2   0   2   0   2   2   0   2   0   0   0   2   0   2   2   0   2   2   2   2   0   0   0   2   2   0   0   2   2   0   0   0   0   2   0   0   2   0   2   2   2   0   2   0   2   2   0   0   2   0   2   0   0   2   0   2   0   0   0   0   2   0   2   2   2   0   0   0   2   2   2   2   2   2   0   2   2   0   0   2   2   0   2   0   0   0   2   0   0   0   2   2   0
 MK-1-16                2   2   0   0   0   2   0   0   0   0   2   2   0   2   2   0   2   0   2   0   0   0   0   2   2   0   0   0   0   0   2   0   2   0   0   2   0   2   0   2   2   0   0   0   2   0   0   2   0   2   2   0   0   0   0   2   2   0   2   2   0   0   0   2   2   2   0   0   2   2   0   2   0   0   2   2   2   0   2   2   2   2   0   0   0   0   0   0   2   0   2   2   2   2   0   2   0   2   0   0   2   2   2   0   0   2   0   2   0   2   0   2   2   0   2   0   0   0   2   2   2   2   0   2   2   2   2   2   0   0   2   2   0   0   2   2   0   0   0   0   2   0   2   2   0   2   2   2   2   2   0   2   2   2   0   2   0   2   0   0   2   0   2   0   0   0   0   0   0   2   2   2   0   0   0   2   2   2   2   2   2   0   2   2   0   0   2   2   0   2   0   2   0   2   0   2   0   2   2   0
 MK-2-1                 2   2   2   2   2   0   2   2   2   2   2   2   0   0   0   0   0   0   2   2   0   2   2   0   2   0   0   0   2   0   2   0   0   0   2   2   2   0   0   2   2   0   0   0   2   2   2   2   0   0   2   2   2   2   0   2   0   2   0   0   0   0   0   2   0   0   0   0   2   2   0   2   2   0   2   0   0   2   2   0   2   2   0   0   2   2   2   0   0   0   2   2   0   2   2   2   2   2   2   2   0   0   0   2   2   0   0   0   0   2   2   0   0   2   0   0   2   0   2   2   2   2   0   0   0   0   0   2   2   0   0   2   2   2   2   2   0   2   2   0   2   2   2   2   2   0   0   2   0   2   2   0   0   2   2   0   2   0   0   0   0   0   0   2   0   0   0   0   2   2   0   0   0   2   2   0   0   0   0   0   2   2   0   0   0   2   0   0   2   0   2   2   0   2   0   0   2   2   2   0
 MK-2-2                 0   2   2   2   2   0   2   2   2   2   2   2   0   0   0   0   0   0   2   2   0   2   2   0   2   0   0   0   2   0   2   0   2   0   2   2   2   2   0   2   2   0   0   0   2   2   2   2   0   0   2   2   0   2   0   0   0   2   0   0   0   0   0   2   0   0   0   0   2   2   0   2   0   0   2   0   0   2   2   0   2   2   0   0   2   2   2   0   0   0   0   2   0   2   2   2   2   2   2   2   0   0   0   2   2   0   0   0   0   2   2   2   0   2   2   0   2   0   2   2   2   2   0   0   0   0   0   2   2   0   0   2   2   2   2   2   0   2   2   0   2   2   2   2   2   0   2   2   0   0   2   0   0   2   0   0   2   0   0   0   0   0   0   2   0   0   0   2   2   2   0   0   0   2   2   0   0   0   0   0   2   2   0   0   0   2   0   0   2   0   2   2   0   2   0   0   2   2   2   0
 MK-2-3                 0   2   2   2   2   0   0   2   0   2   2   2   0   0   0   0   0   0   2   2   0   2   2   2   2   2   0   0   2   0   2   0   2   0   2   2   2   2   0   0   2   2   0   0   2   2   2   2   0   0   2   2   0   2   0   0   0   2   0   0   0   0   0   0   0   0   0   0   2   2   2   0   0   0   2   0   0   2   2   0   2   2   2   0   2   2   2   0   0   0   2   2   0   2   0   2   0   2   2   2   0   0   0   2   2   0   0   0   0   2   2   2   0   2   2   0   2   0   2   2   2   2   0   2   0   0   0   2   2   0   0   2   2   2   2   2   0   0   2   2   2   2   2   2   2   0   2   2   0   0   2   0   0   2   0   0   0   2   2   0   0   0   2   2   0   0   0   2   2   2   0   0   0   0   2   0   0   0   0   0   2   2   0   0   0   2   0   0   2   0   2   2   0   2   2   0   0   0   2   0
 MK-2-4                 0   2   2   2   2   0   0   2   0   2   2   2   0   0   0   0   0   0   2   2   0   2   2   2   2   2   0   0   2   0   2   0   2   0   2   2   2   2   0   0   2   0   0   0   2   0   2   2   0   0   2   2   0   2   0   0   0   2   0   0   0   0   0   0   2   0   0   0   2   2   2   0   0   0   2   0   0   2   2   0   2   2   2   0   2   2   2   0   0   0   2   2   0   2   2   0   0   2   2   2   0   0   0   2   0   0   0   2   0   2   2   2   0   2   2   0   2   0   2   2   2   2   0   2   0   0   0   2   2   0   0   0   2   2   2   2   0   2   2   2   2   2   2   2   2   0   2   2   0   0   2   0   0   2   0   2   0   0   2   0   0   0   2   2   0   2   0   2   2   2   0   0   0   0   2   0   0   0   0   0   2   2   0   0   0   2   0   0   2   0   2   2   0   2   2   0   2   0   2   0
 MK-2-5                 0   2   0   2   2   0   0   2   0   2   2   2   0   0   0   0   0   0   2   2   0   0   2   2   2   2   0   0   2   0   2   0   2   0   2   2   2   2   0   2   2   0   0   0   2   0   2   2   0   0   2   2   0   2   2   0   0   2   0   0   0   0   0   0   2   0   0   0   2   2   2   0   0   0   2   0   0   2   2   0   2   2   2   0   0   2   2   0   0   0   2   2   0   2   2   0   2   2   2   0   0   0   0   2   0   2   0   2   0   2   2   2   0   2   2   0   0   0   2   2   2   2   0   2   0   2   2   2   2   0   0   0   2   2   2   2   0   2   2   2   0   2   2   2   2   2   2   2   2   0   2   2   0   2   0   2   0   0   2   0   0   0   0   2   0   2   0   2   2   2   0   0   0   0   2   0   0   2   0   0   2   2   0   0   0   2   2   2   2   0   2   2   0   2   2   0   2   0   2   0
 MK-2-6                 0   2   0   2   2   0   0   2   0   2   0   2   0   0   2   0   0   0   2   2   0   0   2   2   2   2   0   0   2   0   2   0   2   0   2   2   2   2   0   0   2   0   0   0   2   0   2   2   0   2   2   2   0   2   2   0   2   2   0   2   0   0   0   0   2   0   0   0   2   2   2   0   0   0   2   0   0   2   2   0   2   2   2   0   0   2   2   0   0   0   2   2   0   2   2   0   2   2   0   0   0   0   0   2   0   2   0   2   0   2   2   2   0   2   2   0   0   0   2   0   2   0   0   2   0   2   2   2   0   0   0   0   2   2   0   2   0   2   2   2   0   2   2   2   2   2   2   2   0   2   2   2   2   2   0   2   0   0   2   0   0   0   0   2   0   2   0   2   2   2   0   0   0   0   2   0   2   2   0   0   2   2   0   0   0   2   2   2   2   0   2   2   0   2   2   0   2   0   2   0
 MK-2-7                 2   2   0   2   2   0   0   2   0   2   0   2   0   0   2   2   0   0   2   2   0   0   2   2   2   0   0   0   2   0   2   0   2   0   2   2   2   2   0   2   2   0   0   0   2   0   0   2   0   2   2   2   0   2   2   0   2   2   0   0   2   0   0   0   2   0   0   0   2   2   0   0   0   2   2   0   0   2   2   0   2   2   2   0   0   2   2   2   0   2   2   2   0   2   2   0   2   2   0   0   0   0   0   2   0   2   0   2   0   2   2   2   0   2   2   0   0   0   2   0   2   0   0   2   2   2   2   2   0   0   0   0   2   2   0   2   0   2   2   2   0   2   2   2   2   2   2   2   0   2   2   2   2   2   0   2   0   2   2   2   0   0   0   2   0   2   0   2   2   2   0   0   0   0   2   0   2   2   0   0   2   2   0   0   2   0   2   2   2   2   2   2   0   2   2   2   2   0   2   0
 MK-2-8                 2   2   0   2   2   2   0   2   0   2   0   2   0   2   2   2   0   0   2   2   0   0   2   2   2   0   0   0   2   0   2   0   2   0   2   2   2   2   0   2   2   0   0   0   2   0   2   2   0   2   2   2   0   2   2   0   2   2   0   0   2   2   0   0   2   0   0   0   2   2   0   0   2   2   2   0   0   2   0   2   2   2   2   0   0   2   2   2   0   2   2   2   0   2   2   0   2   2   0   0   0   0   2   2   0   2   0   2   0   2   2   2   0   2   2   0   2   0   2   0   2   0   2   2   2   2   2   0   0   0   0   0   2   2   0   2   0   2   2   2   0   2   2   2   2   2   2   0   0   2   2   2   2   2   0   2   0   2   2   2   0   0   0   2   0   2   2   2   2   2   0   0   0   0   0   0   2   2   0   0   2   2   0   0   2   2   2   2   2   2   2   2   2   2   2   0   2   0   2   2
 MK-2-9                 2   2   0   2   2   2   0   2   0   2   0   2   0   2   2   2   0   0   2   2   0   0   2   2   2   0   0   0   2   0   2   0   2   0   2   2   2   2   0   2   2   2   0   2   2   0   2   2   0   2   2   2   0   2   2   0   2   2   2   0   0   2   0   0   2   0   0   0   2   2   0   0   2   2   2   2   2   2   0   0   0   0   2   0   2   2   2   2   0   2   2   2   0   2   2   2   2   2   0   0   0   0   2   2   0   0   0   2   0   2   0   0   0   2   2   0   2   0   2   0   2   0   2   2   2   2   0   0   0   0   0   0   2   2   0   2   0   2   0   2   0   2   2   2   2   2   2   0   0   2   2   2   2   2   0   0   0   2   2   2   0   0   2   2   0   2   2   2   2   2   0   0   0   0   0   0   2   0   0   0   0   2   0   0   2   2   2   2   2   2   2   2   2   2   2   0   2   0   2   2
 MK-2-10                2   2   0   2   2   2   0   2   0   2   0   2   0   2   2   2   0   0   2   2   0   0   2   0   2   2   0   0   2   2   2   0   2   0   2   2   2   2   0   2   2   2   0   2   2   0   2   0   0   2   2   0   0   2   2   2   2   2   2   0   0   2   0   0   2   0   0   0   2   2   0   2   2   2   2   2   2   2   0   0   2   0   2   0   2   2   2   2   0   2   0   2   0   2   2   2   2   2   0   0   0   0   2   2   0   0   2   2   0   0   0   0   0   2   2   0   2   0   2   0   2   0   2   2   2   2   0   0   0   0   0   0   2   2   2   2   2   2   0   2   0   2   2   2   2   2   2   0   0   2   0   2   2   2   0   0   0   2   2   2   0   0   2   2   0   2   0   2   2   2   0   0   0   0   0   0   2   0   0   0   0   2   0   0   2   2   0   2   2   2   2   2   2   2   2   0   2   0   2   2
 MK-2-11                2   2   0   2   2   2   0   2   0   2   0   2   2   2   2   2   0   0   2   0   0   0   2   0   2   2   0   0   2   2   2   2   2   0   0   2   2   2   0   2   2   2   0   2   2   0   2   0   0   2   2   0   0   2   2   0   2   2   2   0   0   2   0   0   0   0   0   0   2   2   2   2   2   0   2   2   0   2   0   0   2   0   2   0   2   2   2   2   0   0   0   2   0   2   2   2   2   2   2   0   0   0   2   2   0   0   2   2   0   0   0   0   0   2   2   2   2   0   2   0   0   0   2   0   2   2   0   0   0   0   0   0   2   2   2   2   2   2   0   2   2   2   2   2   2   2   2   2   0   0   0   2   2   2   0   0   0   2   2   2   0   2   2   2   0   2   0   2   2   2   0   0   0   0   0   0   2   0   0   0   0   2   0   0   2   2   0   2   2   2   2   2   2   0   2   0   2   0   2   2
 MK-2-12                2   2   0   2   2   2   0   2   0   2   0   2   2   2   2   2   0   0   2   0   0   2   0   0   2   2   0   0   2   2   2   2   2   0   0   2   2   2   0   2   2   2   0   2   2   0   2   0   0   2   2   0   0   2   2   0   0   2   2   0   0   2   0   0   0   0   0   0   2   2   2   0   0   2   2   0   0   2   0   2   2   0   2   0   2   2   2   2   2   0   0   2   0   2   2   2   2   2   2   0   0   0   2   0   2   0   2   2   0   0   0   0   0   0   2   2   0   0   2   0   0   2   2   0   2   2   0   0   0   0   0   0   2   2   2   2   2   0   0   2   2   2   2   2   2   2   2   2   0   0   0   2   2   2   0   0   0   2   2   2   0   0   2   2   0   2   0   2   2   2   0   0   0   0   0   0   2   0   0   0   0   2   0   0   2   2   0   2   2   2   2   2   2   0   2   0   2   0   2   0
 MK-2-13                2   2   0   2   2   2   0   2   0   2   0   2   2   2   2   2   0   0   2   0   0   2   0   0   2   2   0   0   2   2   2   2   2   0   0   2   2   2   0   2   2   0   0   2   2   0   2   0   0   2   2   0   0   2   2   0   0   2   2   0   0   2   0   0   0   0   2   0   2   2   2   0   0   2   2   0   0   2   0   0   2   0   2   0   2   0   2   2   2   0   0   2   0   2   2   2   2   2   2   0   0   0   2   0   2   0   2   2   0   0   0   0   0   0   2   2   0   0   2   0   0   2   2   0   2   2   0   0   0   0   0   0   2   2   2   2   2   0   0   2   2   2   2   2   2   2   2   2   0   0   0   2   2   2   0   0   0   2   2   2   0   0   2   0   0   2   0   2   2   2   0   0   2   0   0   0   2   0   0   0   0   2   0   0   2   2   0   0   2   2   2   2   2   0   2   0   2   0   2   0
 MK-2-14                2   2   0   2   2   2   2   2   0   2   0   2   2   2   2   2   0   0   2   0   0   2   0   0   2   2   0   2   2   2   2   2   2   2   2   2   2   2   0   2   2   0   0   2   2   0   2   0   0   0   2   0   0   2   0   2   0   2   2   0   0   2   0   2   0   0   2   0   2   0   2   0   0   2   2   2   0   2   0   0   2   0   2   0   2   0   2   2   2   0   0   2   0   2   2   2   0   2   2   0   0   0   2   0   2   2   2   2   0   0   0   2   0   0   2   2   0   0   2   0   0   2   2   0   2   0   0   0   0   0   0   2   2   2   2   2   2   0   0   2   2   2   2   2   2   2   2   2   0   0   0   2   2   2   0   0   0   2   2   0   2   0   2   0   0   2   0   2   2   2   0   0   2   0   0   0   2   0   0   0   0   2   0   0   2   0   0   0   2   2   2   2   2   0   2   0   0   0   2   0
 MK-2-15                2   2   0   2   2   2   2   2   0   2   0   0   2   2   2   2   0   0   2   0   0   2   0   0   2   2   0   2   2   2   2   2   2   2   2   2   2   0   0   2   2   0   0   2   0   0   2   0   0   0   0   0   0   2   0   2   0   2   2   0   0   0   0   2   0   2   2   0   0   0   2   0   0   2   2   0   0   2   0   0   2   0   2   0   2   0   2   2   2   0   0   2   0   2   2   2   0   2   2   0   0   0   2   2   2   2   2   2   0   0   0   2   2   0   2   2   0   0   2   0   0   2   2   0   2   0   0   0   0   0   0   2   0   2   2   2   2   0   0   0   2   2   2   2   2   0   2   2   0   2   0   2   2   2   0   0   0   2   2   0   2   0   2   0   0   2   0   2   2   2   0   2   2   0   0   0   2   0   2   0   0   2   0   0   0   0   0   0   2   2   2   2   2   0   2   0   0   0   2   0
 MK-2-16                2   2   0   2   2   2   0   2   0   2   0   0   2   2   2   2   0   0   2   0   0   0   0   0   2   2   0   2   2   2   2   2   2   2   0   2   2   0   0   2   2   0   0   2   0   0   2   0   0   0   0   0   0   0   0   2   0   2   2   0   0   0   0   2   0   2   2   0   0   0   2   0   0   2   2   0   0   0   0   0   0   0   2   0   2   0   2   2   2   0   0   2   0   2   2   2   0   2   2   0   2   0   2   2   2   2   2   2   0   0   2   0   0   0   2   2   0   0   2   0   0   2   2   0   2   0   0   0   0   0   0   2   0   2   0   2   2   0   0   0   2   2   2   2   2   0   2   2   0   2   0   2   2   2   0   0   0   2   2   0   2   0   2   0   0   2   0   2   2   2   0   2   2   0   0   0   2   0   2   0   0   2   0   0   0   0   0   2   0   2   2   2   2   2   2   0   0   0   2   0
 MK-3-1                 0   2   2   2   2   0   0   2   0   2   0   0   2   2   2   2   0   2   2   2   2   0   0   0   0   0   0   0   2   0   0   2   0   0   2   0   0   2   0   0   0   0   2   2   0   0   0   2   2   2   2   2   2   2   0   2   2   0   0   2   0   2   2   0   0   0   0   2   2   2   2   2   0   0   2   0   2   0   0   2   0   2   2   2   0   2   2   0   0   0   0   0   2   0   0   2   0   2   0   2   0   0   0   0   0   0   0   2   0   2   0   2   2   2   2   2   2   0   0   2   2   2   0   0   2   2   2   2   2   2   0   0   0   0   0   0   0   0   2   0   2   2   0   2   0   0   0   2   0   0   0   2   0   2   0   2   2   2   2   2   2   2   0   0   0   2   2   0   2   2   2   2   0   2   2   0   0   2   0   0   0   0   0   2   0   0   0   2   0   0   2   0   2   0   2   0   2   2   2   2
 MK-3-2                 2   2   0   2   2   0   0   2   0   2   0   2   2   2   2   2   0   2   2   2   2   2   0   0   0   0   0   0   2   0   0   2   0   0   2   0   0   2   0   0   0   0   2   2   0   0   0   2   2   2   2   2   2   2   0   2   2   2   0   2   0   2   2   0   0   0   0   2   2   2   2   2   0   2   2   0   2   0   0   2   0   2   2   2   0   2   2   0   0   0   0   0   0   0   0   2   0   2   0   0   0   0   0   0   0   0   2   2   0   2   0   2   2   2   2   2   2   0   0   2   2   2   0   0   2   2   2   2   2   2   0   2   0   0   0   0   0   0   2   0   0   2   0   2   0   0   0   2   0   0   0   2   0   2   0   2   2   2   2   2   2   2   0   0   0   2   2   0   2   2   2   2   2   2   2   0   0   2   0   0   2   0   0   2   0   0   0   2   0   0   2   0   2   0   2   0   2   2   2   2
 MK-3-3                 2   2   0   2   2   0   0   2   0   2   0   2   2   2   2   2   0   0   2   2   2   0   0   0   0   0   0   0   2   0   0   2   2   0   2   0   0   2   0   0   0   0   2   2   0   0   0   2   2   2   2   2   2   2   0   2   2   2   0   2   0   2   2   0   0   0   0   2   2   2   2   2   2   2   2   0   2   0   0   2   0   2   2   2   0   2   2   0   0   0   0   0   0   0   0   2   0   2   0   0   0   0   0   0   0   0   2   2   0   2   0   2   0   2   2   2   2   0   0   2   2   0   0   0   2   2   2   2   2   2   0   0   0   0   0   0   0   0   2   0   0   2   0   2   0   0   0   0   0   0   0   2   0   2   2   2   2   2   2   0   2   2   0   0   0   2   2   0   2   2   0   2   2   2   0   0   0   2   0   0   2   0   0   2   0   0   0   2   0   0   0   0   2   0   2   0   2   2   2   2
 MK-3-4                 0   2   0   2   2   0   0   0   0   2   0   2   2   2   2   2   2   0   2   2   2   0   0   0   0   0   0   0   2   0   0   2   0   0   2   0   0   2   0   0   0   0   0   0   0   0   0   2   2   2   0   2   2   2   0   2   2   2   0   2   0   0   0   0   0   0   2   2   2   2   2   2   2   2   2   0   2   0   0   2   0   2   2   2   0   2   2   0   0   0   0   0   2   0   0   2   0   0   0   0   0   0   0   0   0   0   2   2   0   2   0   2   0   2   2   2   2   0   0   2   0   0   0   0   0   2   2   2   0   0   0   0   0   0   2   0   0   0   2   0   0   2   0   2   2   0   2   2   0   0   2   2   0   2   2   2   2   2   0   0   2   2   0   0   0   0   2   0   2   2   0   2   2   2   0   0   0   2   0   0   2   0   0   0   0   0   0   2   0   0   0   0   2   0   2   0   2   2   2   2
 MK-3-5                 0   2   0   2   0   0   0   0   0   2   0   2   2   2   2   2   2   0   2   2   2   0   0   0   0   0   0   0   2   0   0   2   0   0   2   0   0   2   0   0   0   0   0   0   0   0   0   0   2   2   0   2   2   2   2   2   2   2   0   2   0   0   0   0   0   0   2   2   2   2   0   2   2   2   2   0   2   0   0   0   2   2   2   2   0   2   2   0   2   0   0   2   2   0   0   2   0   0   0   0   0   0   0   0   0   0   2   2   0   2   0   2   0   0   2   2   2   0   0   2   0   0   0   0   0   2   2   2   0   0   0   0   0   0   2   2   0   0   2   0   0   2   0   2   2   0   2   2   2   0   2   2   0   2   2   2   2   2   0   0   2   2   0   0   0   0   2   2   2   2   0   2   0   2   2   0   0   2   0   0   2   0   0   2   0   0   0   2   0   0   0   0   2   0   2   0   2   2   2   0
 MK-3-6                 2   2   2   2   0   2   0   0   0   2   0   2   2   2   2   2   2   0   2   2   2   0   0   0   0   0   0   0   2   0   0   2   0   0   2   0   0   2   0   0   0   0   0   0   0   0   0   0   2   2   0   2   2   2   2   2   2   2   0   2   0   0   0   0   0   0   2   2   2   0   0   2   2   2   2   2   2   2   0   0   2   0   2   2   0   2   2   0   2   0   2   2   2   0   0   2   0   0   0   0   0   0   0   0   0   2   2   2   0   2   0   2   0   2   2   2   0   0   2   2   0   0   0   0   0   2   2   2   0   0   0   0   0   2   2   2   0   0   0   0   0   2   0   2   2   0   2   2   2   0   2   2   0   2   2   2   2   2   0   0   0   2   2   0   2   0   2   2   2   2   0   2   0   2   2   0   0   2   0   0   2   0   0   2   0   0   0   2   0   0   0   0   2   0   2   0   2   2   2   0
 MK-3-7                 2   2   2   2   0   2   0   0   0   2   0   2   2   2   2   2   2   0   2   2   2   0   0   0   0   0   0   0   0   0   0   2   0   0   2   0   0   2   0   0   0   0   0   0   0   0   0   0   2   2   0   2   2   2   2   2   2   2   0   2   0   0   0   0   0   0   2   2   2   0   0   0   2   0   2   2   2   0   0   0   2   0   2   2   0   2   2   0   2   0   2   2   2   0   0   2   0   0   0   0   0   0   2   0   0   2   2   2   0   2   0   2   0   2   2   2   0   0   2   2   0   0   0   0   0   2   2   2   0   0   0   0   0   2   2   2   0   0   0   0   0   2   0   2   2   0   2   2   2   0   2   2   0   2   2   2   2   2   0   0   0   2   2   0   2   0   2   2   2   2   2   2   0   2   0   0   0   2   2   0   2   0   0   2   0   2   0   2   0   0   0   2   2   0   2   0   2   2   2   0
 MK-3-8                 2   2   2   2   0   2   0   0   0   0   0   2   2   2   2   2   2   0   2   2   2   0   2   0   0   0   0   0   0   0   0   2   0   0   2   0   0   0   0   0   0   0   0   0   0   0   0   0   2   2   0   2   2   2   2   2   2   2   0   2   0   0   0   0   0   0   2   2   2   0   0   0   2   0   2   2   2   0   0   0   2   2   2   2   0   2   2   0   2   2   2   0   2   0   2   2   0   0   2   0   0   0   0   0   0   2   2   2   0   2   0   2   0   2   2   2   0   0   2   0   0   0   0   2   0   2   0   2   0   0   0   0   0   2   2   2   0   0   0   0   0   2   0   2   2   0   0   0   2   0   2   2   0   2   2   2   2   2   0   0   0   2   2   0   2   0   2   2   2   2   2   2   0   2   0   0   0   2   2   0   2   0   0   2   0   2   0   2   0   0   0   2   2   0   2   0   2   2   2   0
 MK-3-9                 2   2   2   2   0   2   0   0   0   0   0   2   2   2   2   2   0   0   2   2   2   0   2   0   0   0   0   0   0   0   0   2   0   0   2   0   0   0   0   0   0   0   0   0   0   0   0   0   2   2   0   2   0   2   0   2   2   2   0   2   0   0   0   0   2   0   2   2   2   0   0   2   2   2   2   2   0   0   0   0   2   2   2   2   0   2   2   0   2   2   2   0   2   0   2   2   0   0   2   2   0   0   0   0   0   2   2   2   0   2   2   0   0   2   2   2   0   0   2   0   0   0   0   2   0   2   0   2   0   0   0   0   0   2   2   2   0   0   0   0   0   0   0   0   2   0   0   0   2   0   2   2   0   2   2   2   2   2   0   0   0   2   0   0   2   0   2   0   2   2   2   2   0   0   0   0   0   2   2   0   2   0   0   0   0   0   0   2   2   0   2   2   2   0   2   0   2   2   2   0
 MK-3-10                0   2   2   2   0   2   0   0   0   0   0   0   2   2   2   2   0   0   2   2   2   2   2   0   0   0   0   0   0   0   0   2   0   0   2   0   0   0   0   0   0   0   0   0   0   0   0   2   2   2   0   0   2   2   0   2   2   2   0   2   0   0   0   0   2   0   2   2   2   0   0   2   2   2   0   2   0   0   0   0   2   2   2   2   0   2   2   0   2   2   2   0   2   0   0   2   0   0   0   2   0   0   0   0   0   2   2   2   0   2   0   0   0   2   2   0   0   0   2   0   0   0   0   2   0   2   0   2   0   0   0   0   0   2   2   2   0   0   2   0   0   0   0   0   2   0   0   0   2   0   2   2   0   2   2   2   2   2   0   0   0   0   0   2   2   0   2   0   2   2   2   2   0   0   0   0   0   2   2   2   2   0   0   0   0   0   0   2   2   0   2   2   2   0   2   0   2   2   2   2
 MK-3-11                0   2   2   2   0   2   0   0   0   0   0   0   2   2   2   2   0   0   2   2   2   2   2   0   0   0   0   0   0   0   0   2   0   0   2   2   0   0   0   0   0   0   0   0   0   0   0   2   2   2   0   0   2   2   0   2   0   2   0   2   0   0   0   0   2   0   2   2   2   0   0   2   0   2   0   2   2   0   2   0   2   2   2   2   0   2   0   0   2   2   2   0   2   0   0   2   0   0   0   0   0   0   0   0   0   2   0   2   0   2   2   0   0   2   0   0   0   2   2   0   0   0   0   2   0   2   0   2   0   2   0   0   0   2   2   2   0   0   2   0   0   0   0   0   2   0   0   0   2   0   2   2   2   2   2   2   2   2   0   0   2   0   0   2   2   0   2   0   2   2   2   2   0   0   0   0   0   2   2   2   2   0   0   0   0   0   0   0   2   0   2   0   2   0   2   0   2   2   2   2
 MK-3-12                0   2   2   2   2   2   0   0   0   0   0   0   2   2   2   2   0   0   2   2   2   2   2   0   0   0   0   0   0   0   0   2   0   0   2   2   2   2   2   0   0   0   0   0   2   0   0   2   2   2   0   0   2   2   0   2   0   2   0   2   0   0   0   0   2   2   2   2   2   0   0   2   0   2   0   2   2   0   2   0   2   2   2   0   0   2   0   0   2   2   2   0   2   0   0   2   0   0   0   0   0   0   0   2   2   2   0   2   0   2   2   0   0   2   0   0   2   0   2   0   0   0   0   2   0   2   0   2   0   2   0   0   0   2   2   2   0   0   0   0   0   0   0   0   2   0   0   0   2   0   2   2   2   2   2   2   2   2   0   0   2   0   0   2   2   0   2   0   0   2   2   2   0   0   0   0   0   2   2   2   2   0   0   0   0   0   2   0   0   0   2   0   2   2   2   0   0   2   2   2
 MK-3-13                0   2   2   2   2   2   0   0   0   0   0   0   2   2   2   2   0   0   2   2   2   2   0   0   2   0   0   0   0   0   0   2   0   0   2   2   2   0   2   0   0   0   0   0   2   0   0   2   2   2   2   0   2   2   0   2   2   0   0   2   0   0   0   0   2   2   2   2   2   0   0   2   0   2   0   2   2   0   2   0   2   0   2   0   0   2   0   0   2   2   2   2   2   0   0   0   0   0   0   0   0   0   2   2   2   2   0   0   0   2   2   0   2   0   0   0   2   0   2   0   0   0   0   2   0   2   0   2   0   2   0   0   0   2   2   0   0   0   0   0   2   0   0   0   0   0   0   0   2   0   2   2   2   2   2   0   0   2   2   0   2   0   0   2   2   0   2   0   0   2   2   2   0   0   0   0   0   2   2   2   2   0   0   0   0   0   2   0   0   0   2   0   0   2   2   0   0   2   2   2
 MK-3-14                0   0   2   2   0   0   0   0   0   0   0   0   2   2   2   2   0   0   2   2   2   2   0   0   2   0   0   0   0   0   2   2   0   0   2   2   0   0   2   0   0   0   0   0   2   0   0   2   2   2   2   0   0   2   0   2   2   0   0   2   0   0   0   0   2   2   2   0   2   0   0   2   0   2   0   2   2   0   2   0   0   0   0   0   0   0   0   0   2   2   2   0   2   0   0   0   0   0   0   0   0   0   2   2   0   2   0   0   0   2   2   0   2   0   2   0   2   0   2   0   0   0   0   2   0   2   0   2   0   2   2   0   0   2   2   0   0   0   0   0   2   0   0   0   0   2   0   0   2   0   2   2   2   2   2   0   0   2   2   0   2   0   0   0   2   0   2   0   2   2   2   2   0   2   0   0   0   2   2   2   2   0   0   0   2   0   2   0   0   0   2   0   0   2   2   0   0   2   2   2
 MK-3-15                2   0   0   2   0   0   0   0   0   0   0   0   2   2   2   2   0   2   2   2   2   2   0   2   2   0   0   0   0   0   2   2   0   0   2   2   0   0   2   0   0   0   0   0   2   0   0   2   0   2   2   0   0   2   0   2   2   2   0   2   0   2   0   0   2   2   2   2   2   0   0   2   0   0   0   2   2   0   2   0   0   0   0   0   0   0   0   2   2   2   2   0   2   0   0   0   0   0   2   0   0   0   2   0   0   2   0   0   0   2   0   0   2   0   2   0   2   0   2   0   0   0   0   2   0   2   0   2   0   2   2   0   0   2   2   0   0   0   0   0   2   0   0   0   0   2   0   0   2   0   2   2   2   2   2   0   0   2   2   0   2   0   0   0   2   0   2   0   2   2   0   2   0   2   0   0   0   2   2   2   2   2   0   0   2   0   2   0   2   0   0   0   0   2   2   0   0   2   2   2
 MK-3-16                2   0   0   2   0   0   0   0   0   0   0   0   2   2   0   0   0   2   0   2   2   0   0   2   2   0   0   0   0   0   2   2   0   0   2   2   2   0   2   0   0   0   2   0   2   0   0   2   0   2   2   0   0   2   0   2   2   2   0   2   0   0   0   0   0   2   2   2   2   0   2   2   0   0   0   2   2   0   2   0   0   2   0   0   0   0   0   2   2   2   2   0   2   0   0   2   0   0   2   0   2   2   2   0   0   2   0   0   0   2   0   0   2   0   2   2   2   0   2   0   0   0   0   2   2   2   0   2   0   2   2   0   0   2   2   0   0   0   0   0   2   0   0   0   0   2   0   0   2   0   2   2   0   2   2   0   0   2   2   0   2   0   0   0   2   0   2   0   2   2   0   2   0   2   0   0   0   2   2   2   2   2   0   0   2   0   2   0   2   0   2   2   0   2   2   0   0   2   2   2
 MK-4-1                 2   2   0   2   0   0   0   0   0   0   0   0   0   2   0   2   0   2   0   0   2   2   0   2   2   0   2   0   2   2   0   0   0   2   2   2   0   2   0   0   2   0   0   2   0   2   0   2   0   0   2   0   2   0   0   0   0   2   0   2   2   0   2   2   0   0   2   0   2   2   2   2   0   2   2   0   0   0   0   0   0   0   0   2   2   2   2   0   0   0   0   0   2   2   2   0   2   0   2   0   0   0   0   0   0   0   0   0   2   2   0   2   2   2   2   2   2   2   0   0   0   2   2   0   0   0   0   2   0   0   0   2   2   2   0   0   2   2   2   0   2   0   2   2   2   0   0   0   0   2   2   0   0   0   0   0   0   0   0   0   2   2   2   2   2   2   2   0   2   2   0   2   2   2   2   2   0   2   0   2   2   0   2   2   2   2   0   0   0   2   2   0   2   0   0   0   2   0   2   0
 MK-4-2                 2   2   0   0   0   0   0   0   0   0   0   2   0   2   2   2   0   0   0   0   0   2   0   2   2   0   2   0   2   2   0   0   0   2   0   2   0   2   0   0   2   0   0   2   2   2   0   2   0   0   2   0   2   0   0   2   0   2   0   2   2   0   2   2   0   0   2   0   2   2   2   2   0   2   2   2   0   0   0   0   0   0   0   2   2   2   2   0   0   0   0   0   2   2   0   2   2   0   2   0   0   0   0   0   2   2   0   0   2   0   0   2   2   2   2   2   2   2   0   0   0   2   0   0   0   0   0   0   0   0   0   2   0   2   0   2   2   2   2   0   2   0   2   2   2   0   0   0   0   2   2   0   0   0   0   0   0   0   0   0   2   2   0   2   2   2   0   0   2   2   0   2   2   0   2   2   0   2   0   2   2   0   2   2   2   2   0   0   0   2   0   0   2   0   0   0   2   0   2   0
 MK-4-3                 2   2   0   0   0   0   0   0   0   0   0   0   0   2   2   2   0   0   0   0   0   2   0   2   2   0   2   0   2   2   0   0   0   2   0   2   0   2   0   0   2   0   0   2   2   0   0   2   0   0   2   0   2   0   0   2   0   0   2   2   2   0   2   2   0   0   2   0   2   2   2   2   0   2   2   2   0   0   2   0   0   0   0   2   2   2   2   0   0   0   0   0   2   2   2   2   2   0   2   0   2   0   0   0   2   2   0   0   2   0   0   2   2   2   0   2   2   2   0   0   0   2   0   0   0   0   0   0   0   0   0   2   0   2   0   2   0   2   2   0   2   0   2   2   0   0   2   0   2   2   2   0   0   0   0   0   0   0   0   0   2   2   0   2   0   2   0   2   0   2   0   2   2   0   0   0   0   2   0   2   2   0   2   2   2   2   2   0   0   2   0   0   2   0   0   0   2   0   2   0
 MK-4-4                 2   2   0   0   0   0   0   0   0   0   0   0   0   2   2   2   0   0   0   0   0   2   0   2   2   0   2   0   2   2   0   0   0   0   0   2   0   2   0   0   2   0   0   2   2   2   0   0   0   0   2   0   2   0   0   2   0   0   2   2   0   0   0   0   0   0   2   0   2   2   0   0   0   2   2   2   2   0   2   0   0   0   0   2   2   2   2   0   0   0   0   2   2   2   2   2   2   0   2   0   2   0   0   0   2   2   0   0   2   0   0   2   2   2   0   2   2   2   0   0   2   2   2   0   0   0   0   0   0   0   0   2   0   2   0   2   0   2   2   0   2   0   2   0   0   0   2   0   2   2   2   0   0   0   0   0   0   0   0   0   2   2   0   2   0   2   0   2   0   2   0   2   2   0   0   0   0   2   0   2   2   0   2   2   2   2   2   2   0   0   0   0   2   0   0   2   2   0   2   0
 MK-4-5                 2   0   0   0   0   0   0   0   0   0   0   0   0   2   2   2   0   0   0   2   0   2   0   2   0   0   0   0   2   2   2   2   0   0   0   2   0   2   0   0   2   0   0   2   2   2   2   0   0   0   2   0   2   0   0   2   0   0   2   2   2   0   0   0   0   0   2   0   2   2   0   0   0   2   2   2   2   0   2   0   0   0   0   0   2   2   2   0   0   0   0   2   2   2   2   2   0   0   2   0   2   2   0   0   2   2   0   0   2   0   0   2   2   2   2   2   0   2   0   0   2   2   2   0   0   0   0   0   0   0   0   2   0   2   0   2   0   2   2   0   2   0   2   0   2   0   2   0   2   2   2   0   0   0   0   0   0   0   0   0   2   2   0   2   0   2   0   2   0   2   0   2   2   0   0   0   0   2   0   2   0   0   2   2   2   2   2   2   0   0   0   0   2   0   0   2   2   2   2   0
 MK-4-6                 2   0   0   0   0   0   0   0   0   0   0   0   0   2   2   2   0   0   0   2   0   0   0   0   0   0   2   0   2   2   0   2   0   2   0   2   0   2   0   0   2   0   0   0   2   2   2   0   0   0   2   0   2   2   0   2   0   0   2   2   2   0   0   0   0   2   2   0   2   2   0   0   0   0   2   2   2   0   2   0   0   0   0   0   2   0   2   0   0   2   0   2   2   2   2   2   0   2   2   0   2   2   0   0   0   2   0   0   2   0   0   2   0   2   2   2   0   2   0   0   0   2   2   0   0   0   0   0   0   0   0   2   0   2   0   2   0   2   2   0   2   0   2   0   0   0   2   0   2   2   2   0   0   0   2   0   0   0   0   0   2   2   0   2   0   2   0   2   0   2   0   2   0   0   2   0   0   2   0   2   0   2   0   2   2   2   2   2   0   0   0   0   2   0   0   2   2   2   2   0
 MK-4-7                 2   0   0   0   0   0   0   0   0   0   0   0   0   2   2   2   0   0   0   0   0   0   0   0   0   0   2   0   2   0   0   2   2   0   0   0   0   0   0   0   2   0   0   0   2   2   2   2   0   0   2   0   2   2   0   2   0   0   2   2   2   0   0   0   0   2   2   0   2   2   2   0   0   0   2   2   2   0   0   2   0   0   0   0   0   0   0   0   0   2   0   2   2   2   2   2   0   2   2   0   2   2   0   0   0   2   0   0   2   0   0   0   0   2   2   2   0   2   0   0   0   2   2   0   0   0   0   0   0   0   2   2   0   2   0   2   0   2   2   0   2   0   2   0   0   0   2   0   2   2   2   0   0   0   2   0   0   0   2   0   2   2   2   2   0   2   0   2   0   2   0   2   2   2   2   0   0   2   0   2   0   2   0   2   2   2   2   2   0   0   0   0   2   0   0   0   2   2   2   0
 MK-4-8                 2   2   0   0   0   0   0   0   0   0   0   0   0   2   2   2   0   0   0   0   0   0   0   0   0   0   2   0   2   0   0   2   2   0   0   0   0   0   0   2   2   0   0   0   2   2   2   2   0   0   2   2   2   0   0   2   0   2   2   2   2   0   0   0   0   2   2   2   2   2   2   0   0   0   2   2   2   0   0   2   2   0   0   0   0   2   0   0   0   2   0   2   2   2   2   2   0   2   2   0   2   0   0   0   0   2   0   0   2   0   0   0   0   2   2   0   0   2   0   0   0   2   2   0   0   0   2   0   0   0   2   0   0   2   0   2   0   2   2   0   2   0   2   0   0   0   2   0   2   2   2   2   0   0   2   2   0   0   2   0   2   2   2   2   0   2   0   2   0   2   0   2   2   2   2   0   0   0   0   2   0   2   0   2   2   2   2   2   0   0   0   0   2   0   0   0   0   2   2   0
 MK-4-9                 2   2   0   0   0   2   0   0   0   0   0   0   0   2   2   2   0   0   0   0   0   0   0   0   0   0   2   0   0   0   0   2   0   0   0   0   0   0   0   2   2   0   0   0   0   2   0   0   0   0   2   2   2   0   0   2   0   2   2   2   2   0   0   0   0   0   2   2   0   2   2   0   0   0   2   2   2   2   0   2   2   0   0   0   2   2   0   0   0   2   0   0   2   0   2   2   0   2   2   0   0   0   0   0   0   2   0   0   2   0   2   0   0   2   2   0   0   2   2   2   0   2   2   0   0   0   2   0   0   0   2   0   0   0   0   0   0   2   0   0   2   0   2   0   0   0   0   0   2   2   0   2   0   0   2   2   0   0   0   0   2   2   2   2   2   2   0   0   0   2   0   2   2   2   2   2   0   0   0   2   0   2   0   2   2   2   2   2   0   0   0   0   2   0   0   0   0   2   2   0
 MK-4-10                2   2   0   0   0   2   0   2   0   2   0   0   0   2   2   2   0   0   0   0   0   0   0   0   0   0   2   0   0   0   0   2   0   0   0   0   0   0   0   2   2   0   0   2   0   2   0   0   0   2   0   2   2   2   0   2   2   2   0   2   2   0   0   0   0   0   2   2   0   0   2   0   0   2   2   2   2   2   0   2   2   0   0   0   2   2   0   0   2   2   0   0   2   0   0   2   0   2   2   0   0   0   0   0   0   2   0   0   2   0   2   0   0   2   2   0   0   2   2   2   0   2   2   2   0   0   2   0   0   0   2   0   0   0   0   2   0   2   0   2   2   0   2   0   0   0   2   2   2   2   0   2   2   0   2   2   2   0   0   0   2   2   2   2   2   2   0   0   0   2   0   2   2   2   2   2   0   0   0   2   0   2   0   0   2   2   2   2   2   0   0   0   2   0   0   0   0   0   2   0
 MK-4-11                2   2   0   2   0   2   0   2   0   2   0   0   0   2   2   2   0   0   0   0   0   0   0   0   0   0   2   2   0   0   0   2   0   2   0   2   0   0   0   2   2   0   0   2   0   2   2   0   0   2   0   2   2   2   0   2   2   2   0   2   2   0   0   0   2   0   2   2   0   0   2   0   0   2   2   2   2   0   0   2   2   0   0   2   2   2   2   0   2   2   0   0   2   0   0   2   0   2   2   0   0   0   0   0   0   2   0   0   2   0   2   2   0   2   2   0   0   2   2   2   0   2   2   0   0   0   2   0   2   0   2   0   0   0   0   2   0   2   0   2   2   0   2   0   0   0   0   2   2   2   0   2   2   0   2   2   2   0   0   0   2   2   2   2   0   2   2   2   0   2   0   2   2   0   0   2   0   0   2   2   0   0   2   0   2   2   2   2   2   0   0   2   2   0   0   0   2   0   2   0
 MK-4-12                2   0   0   2   0   2   0   2   0   2   0   0   0   2   2   2   0   0   0   0   2   0   0   0   0   0   2   2   0   0   0   2   0   2   0   2   0   0   0   2   2   0   0   0   0   2   2   0   0   2   0   2   2   2   2   2   0   2   0   2   2   0   0   2   2   0   2   2   0   0   2   0   0   2   0   2   2   0   0   2   2   0   0   2   2   2   2   0   0   2   0   0   2   0   0   2   0   0   2   0   0   0   0   0   0   2   0   0   2   0   2   2   0   2   2   0   0   0   2   2   2   2   2   2   0   0   2   0   2   0   2   0   0   0   0   2   0   2   2   2   2   0   2   2   0   0   0   2   0   2   0   2   2   0   2   2   2   2   0   0   2   2   2   2   0   0   2   2   2   2   0   2   2   0   0   2   0   0   2   2   0   0   2   0   2   2   2   2   2   0   0   2   2   0   0   0   0   2   2   0
 MK-4-13                2   0   0   0   0   2   0   2   0   2   0   0   0   0   2   2   0   0   0   0   2   0   0   0   0   0   2   2   0   0   0   2   0   0   0   2   0   0   0   2   2   0   0   2   0   0   2   0   0   2   0   2   2   2   2   2   0   0   0   2   0   0   0   2   2   0   2   2   0   0   2   0   0   2   0   2   2   0   0   2   2   0   0   2   2   2   2   0   0   2   0   0   2   0   0   2   0   0   2   0   0   0   0   2   0   2   0   0   2   0   2   2   0   2   2   0   0   0   2   2   2   2   0   2   0   0   2   0   0   0   2   0   0   0   0   2   0   0   2   2   2   0   2   2   0   0   0   2   0   2   0   2   2   0   2   2   2   2   0   0   0   2   2   2   0   0   2   2   2   2   0   2   2   0   0   2   2   0   2   2   0   0   2   2   2   2   2   2   2   0   0   2   0   0   0   0   2   2   2   0
 MK-4-14                2   0   0   0   0   2   0   2   0   0   0   2   0   0   2   0   0   0   0   0   2   0   0   0   0   0   2   2   0   0   0   2   0   0   2   2   0   0   0   2   0   2   0   2   0   0   0   0   0   2   0   0   2   2   2   2   2   0   0   2   0   0   2   2   2   0   2   2   0   0   0   2   2   2   0   2   2   0   0   2   2   0   0   2   2   2   2   0   0   2   0   0   2   0   0   2   0   0   2   0   0   0   0   2   2   2   0   0   2   0   2   2   0   2   2   2   0   0   2   2   2   2   0   2   0   0   2   0   2   0   2   0   0   0   0   2   0   0   0   2   2   0   2   2   0   0   2   2   0   2   0   2   2   0   2   2   2   2   0   0   0   2   2   2   0   0   2   2   2   2   0   2   2   0   0   2   2   0   2   2   0   0   2   2   0   2   2   2   2   0   0   2   0   0   2   0   2   2   0   0
 MK-4-15                2   0   0   0   0   2   0   2   0   0   0   2   0   0   2   0   0   0   0   0   2   0   0   0   2   0   2   2   2   0   0   2   2   0   2   2   0   0   0   2   0   2   0   2   2   0   0   0   0   2   0   2   2   2   2   2   2   0   2   0   0   0   2   2   2   0   2   2   0   0   0   0   2   2   2   2   2   0   0   0   2   0   0   2   2   0   2   0   0   0   0   0   2   0   0   2   0   0   0   0   2   0   0   2   2   0   0   0   2   0   2   2   0   2   2   2   0   2   2   2   2   2   0   0   0   0   2   0   2   2   2   0   0   0   2   0   0   0   0   2   2   0   2   2   0   0   2   2   0   2   2   2   0   0   2   2   2   2   2   0   0   2   2   2   0   0   2   2   2   2   0   2   2   0   0   2   2   0   2   2   0   0   2   2   0   2   2   2   2   0   0   2   0   0   0   0   2   2   0   0
 MK-4-16                2   0   0   0   0   2   0   2   0   0   0   2   0   0   2   0   0   0   0   0   2   0   2   0   2   0   2   0   2   0   0   2   2   0   2   2   0   2   0   2   0   2   0   2   2   0   0   0   0   2   0   2   2   2   2   2   2   0   2   0   0   0   2   2   2   0   2   2   0   0   0   0   2   0   2   2   2   0   0   0   2   2   0   2   2   0   2   0   0   0   2   0   2   0   0   2   0   0   0   0   2   0   0   2   2   2   0   0   2   0   2   2   0   2   2   0   0   2   2   2   2   2   2   0   0   0   2   0   2   2   2   0   0   0   2   0   0   0   0   2   0   0   2   2   0   0   2   2   0   2   2   0   0   2   2   0   2   2   2   2   2   2   2   2   0   0   2   2   2   2   0   2   2   0   0   2   2   0   2   2   0   0   2   2   0   2   0   2   2   0   0   2   0   0   0   2   2   2   0   0
 MK-5-1                 0   2   0   0   0   2   0   2   2   0   0   2   0   2   2   2   2   0   0   0   0   2   0   0   2   0   0   2   2   0   0   0   2   0   0   0   0   2   0   0   0   0   2   0   0   0   2   0   0   0   2   2   0   0   2   2   2   2   2   0   0   2   2   2   0   2   2   0   0   2   2   0   2   2   0   0   0   0   2   2   0   2   2   2   2   2   0   0   2   2   0   2   2   0   2   0   0   0   2   2   2   0   2   2   0   0   2   2   0   2   0   0   2   2   2   0   2   2   2   2   0   2   0   2   2   2   2   0   0   0   0   0   0   2   0   0   0   0   0   2   2   2   2   0   2   0   2   2   0   0   2   2   0   2   2   2   0   0   2   0   2   2   0   2   2   2   0   2   2   0   0   2   2   0   2   2   0   2   0   2   2   2   0   2   0   0   2   0   0   0   2   0   2   2   0   0   2   0   2   2
 MK-5-2                 0   2   0   0   0   2   0   2   2   0   0   2   0   2   2   2   2   0   0   0   0   2   0   0   2   0   0   0   2   0   0   0   2   0   0   0   0   2   0   0   0   0   2   0   0   0   0   0   0   0   2   2   0   0   2   2   2   2   2   0   0   2   2   2   0   2   2   0   0   2   2   2   2   2   0   0   0   0   2   2   0   2   0   2   0   2   0   2   2   2   0   0   2   0   2   0   0   0   0   2   2   0   2   2   0   0   2   2   0   2   0   0   2   2   2   0   2   0   2   2   0   2   0   2   2   2   2   0   0   0   0   0   0   0   0   0   2   0   0   2   2   2   2   0   2   0   2   0   0   0   2   2   0   2   0   2   0   0   2   0   2   2   0   2   2   2   0   2   2   0   0   2   2   0   2   2   2   2   2   0   2   2   0   0   0   0   2   0   0   0   2   0   2   2   0   0   2   0   2   2
 MK-5-3                 0   2   0   0   0   2   0   2   2   0   2   2   0   2   2   2   2   0   0   0   0   2   0   0   2   0   0   0   2   0   0   0   2   0   0   0   2   2   2   0   0   0   2   0   0   0   0   2   0   0   0   2   0   0   2   2   2   2   2   0   2   2   2   2   0   2   2   0   0   2   2   2   2   0   0   0   0   0   2   2   0   2   0   0   0   2   0   2   2   2   0   0   0   0   2   0   0   0   0   2   2   0   2   2   0   0   2   2   0   2   0   2   2   2   2   0   0   2   2   2   2   2   0   2   2   2   2   0   0   0   0   0   0   0   0   0   2   0   2   2   2   0   2   0   2   0   2   0   0   0   2   2   0   2   0   2   0   0   2   0   2   2   0   2   2   2   0   2   2   0   0   2   2   0   2   2   2   2   0   0   2   2   0   0   0   0   2   0   0   0   2   0   2   2   0   0   2   2   2   0
 MK-5-4                 2   2   0   0   2   2   2   2   2   0   2   2   0   0   2   0   2   0   0   0   0   2   0   2   2   0   0   0   2   2   0   0   2   0   0   0   2   2   2   0   0   0   2   0   0   0   0   2   0   0   0   2   0   0   2   2   2   2   2   0   2   2   2   2   0   2   2   0   0   2   2   2   2   0   0   2   0   0   2   2   0   2   0   0   0   2   0   2   2   2   0   0   0   2   2   0   0   0   0   2   2   0   2   2   0   0   0   2   0   2   0   2   0   2   2   0   0   2   2   2   2   2   0   2   2   2   2   0   0   0   0   0   0   0   2   0   2   0   2   2   0   2   2   0   0   0   0   0   0   0   2   2   0   0   0   2   0   0   2   2   2   2   0   2   2   0   0   2   2   0   0   2   2   0   2   2   2   2   0   0   2   0   0   0   0   0   2   0   0   0   2   0   2   2   0   0   2   2   2   0
 MK-5-5                 0   2   2   0   2   2   2   2   2   0   2   2   0   0   0   0   2   0   0   0   2   2   0   0   2   0   0   0   2   2   0   0   2   0   0   0   2   2   2   0   0   0   2   0   0   0   0   2   0   0   0   2   0   2   2   2   2   2   2   0   2   0   2   2   0   2   2   0   0   2   2   0   2   0   0   2   0   0   2   2   0   2   0   0   0   0   0   2   2   2   0   0   0   2   2   2   0   0   2   2   2   0   2   0   0   0   0   2   0   2   0   2   0   2   2   0   0   2   2   2   2   2   0   0   2   2   2   0   2   0   0   0   0   0   2   0   2   0   2   2   0   2   2   0   0   0   0   0   2   0   2   2   0   0   0   0   0   0   2   2   2   2   0   2   2   0   0   2   2   0   0   2   2   0   2   2   2   2   0   0   2   0   0   0   0   0   2   0   0   0   2   0   2   0   0   0   2   2   2   0
 MK-5-6                 0   2   2   2   2   2   2   2   0   0   2   2   0   2   0   0   2   0   0   0   2   2   2   0   2   0   0   0   2   2   0   0   2   0   0   0   2   2   2   0   0   2   2   0   0   0   0   2   0   0   0   0   0   2   2   2   2   2   0   0   2   0   2   2   0   2   2   0   0   0   2   0   0   0   0   2   0   2   0   0   2   2   0   0   0   0   0   2   0   2   0   0   0   2   2   2   0   0   2   2   2   0   2   0   0   0   2   2   0   2   0   2   0   2   2   0   2   2   2   2   2   2   0   0   2   2   0   0   2   0   0   2   0   0   0   0   2   0   2   2   0   2   2   0   0   0   0   0   2   0   2   2   0   0   2   0   0   0   2   2   2   2   0   2   2   0   0   2   2   0   2   2   2   0   2   2   0   2   0   0   0   0   2   0   0   0   2   0   0   2   2   0   2   0   0   0   2   2   2   0
 MK-5-7                 0   2   2   2   2   2   2   2   0   0   2   2   0   2   2   0   2   0   0   0   2   2   2   2   2   2   0   0   2   2   0   0   2   0   0   0   0   2   2   2   0   2   2   0   0   0   0   2   0   0   0   0   0   0   2   2   2   2   0   0   2   2   2   2   0   2   2   0   0   0   2   0   0   0   2   0   0   2   0   0   2   0   0   0   2   0   0   2   0   2   0   0   0   2   2   2   0   0   2   2   2   0   2   0   0   0   2   0   0   2   0   2   0   0   2   2   2   2   0   2   2   0   0   0   2   0   0   0   2   2   0   2   0   0   0   0   2   0   2   2   0   2   2   0   2   0   0   0   2   0   2   2   0   0   2   0   0   0   2   2   2   2   0   2   2   0   0   2   2   0   2   2   2   2   2   2   0   2   0   2   0   0   2   0   0   0   2   0   0   2   2   0   2   0   0   0   2   2   2   0
 MK-5-8                 0   2   0   2   2   2   2   2   0   0   2   2   2   2   2   0   2   0   0   0   2   2   2   2   2   0   0   0   2   2   0   0   2   0   2   0   0   2   2   2   0   2   2   0   0   0   0   2   0   2   0   0   0   2   2   2   2   2   0   0   2   2   2   2   0   2   0   0   0   0   2   0   0   0   2   0   0   2   0   0   2   0   0   0   2   0   0   2   0   2   0   0   0   2   2   2   0   0   2   2   2   0   2   0   0   0   2   0   0   2   0   2   0   0   2   2   2   0   0   2   2   0   0   0   2   0   0   0   2   2   0   0   0   0   2   0   2   0   2   2   0   2   2   0   2   2   0   0   2   0   2   2   0   2   0   0   0   0   2   2   2   2   0   0   2   0   0   2   2   0   2   2   2   2   2   0   0   2   0   0   0   0   2   0   0   0   2   0   0   2   0   2   2   2   0   0   2   2   2   0
 MK-5-9                 0   2   0   0   2   2   2   2   0   0   2   2   0   2   2   0   2   0   0   0   2   2   2   2   0   2   2   2   2   2   0   0   0   0   2   0   0   2   2   2   0   2   2   0   0   0   0   0   0   2   0   0   0   2   0   2   2   2   0   0   0   2   2   2   0   2   0   0   0   0   2   0   0   0   2   0   0   2   0   0   2   0   0   0   2   0   0   2   0   2   0   0   0   2   2   2   0   0   2   2   2   0   2   0   0   2   2   0   0   2   0   2   0   0   2   2   2   0   0   0   2   0   0   0   2   0   0   0   2   2   0   0   0   0   2   0   2   0   2   2   0   2   2   2   2   2   0   0   2   0   2   2   0   0   0   0   0   2   2   2   2   2   0   2   2   0   0   2   2   0   2   2   2   0   2   0   0   2   0   0   0   0   2   0   0   0   2   0   0   2   0   2   2   0   0   0   2   2   2   0
 MK-5-10                0   2   0   0   0   2   2   0   0   0   2   2   0   0   2   0   2   0   0   0   2   2   2   2   0   2   2   2   2   2   0   0   0   0   2   0   0   2   2   2   0   2   0   0   0   0   0   0   0   2   2   0   0   0   0   2   2   2   0   2   0   2   2   2   0   2   0   0   0   0   2   0   0   0   2   0   2   2   0   0   2   0   0   0   2   0   0   2   0   2   0   0   0   2   2   2   0   0   2   2   2   0   2   0   0   2   2   0   0   2   0   0   0   0   2   2   2   0   0   0   2   0   0   0   2   0   0   0   2   2   0   0   0   0   2   0   2   0   0   2   0   2   2   2   2   2   2   0   0   0   2   2   0   0   2   0   0   2   2   2   0   2   0   2   2   0   0   2   2   2   2   0   2   0   2   0   0   2   2   0   0   0   2   0   0   0   2   0   0   2   0   2   2   0   0   0   2   2   0   2
 MK-5-11                0   2   2   0   0   2   0   0   2   0   2   2   0   0   2   0   2   0   0   0   2   2   2   2   0   2   2   2   2   2   2   2   0   2   2   0   0   2   0   2   0   2   0   0   0   0   0   0   2   2   2   0   0   0   0   2   2   2   0   2   0   2   2   2   0   2   2   0   0   0   2   0   0   0   2   2   2   0   0   0   2   0   0   0   2   0   0   2   0   2   0   0   0   2   2   2   0   0   2   2   2   0   2   0   0   2   2   0   0   2   0   0   0   0   2   2   2   0   0   2   2   0   2   0   2   0   0   0   2   2   0   0   0   0   2   0   2   2   0   2   0   0   2   2   2   2   2   0   0   0   2   2   0   0   2   0   0   2   2   0   0   2   0   2   2   0   0   2   2   2   2   0   2   2   2   0   0   2   0   0   2   0   2   0   0   0   2   2   0   2   0   2   2   0   0   0   2   2   0   2
 MK-5-12                0   0   2   0   0   2   0   0   2   0   2   2   0   0   2   2   2   0   0   0   2   2   2   2   0   2   2   2   2   2   2   2   0   0   2   0   0   2   0   2   0   2   0   0   0   0   0   0   2   0   2   0   0   0   0   2   2   2   2   2   0   0   2   2   0   2   2   0   0   0   2   0   0   0   2   2   2   0   0   0   2   2   0   0   0   0   0   2   0   0   0   0   2   2   2   2   0   0   2   2   2   0   0   0   0   2   2   2   0   2   0   0   0   0   2   2   2   2   0   2   2   0   2   0   2   0   0   0   2   2   0   0   0   0   2   0   2   2   0   2   0   0   0   2   2   2   2   0   0   0   2   2   0   0   2   0   0   2   2   2   0   2   0   0   2   0   0   2   2   2   2   0   2   2   2   0   0   2   0   0   2   0   2   0   0   0   2   2   0   2   0   2   2   0   0   0   2   2   0   2
 MK-5-13                0   0   2   0   0   2   0   0   2   0   2   2   0   0   2   2   2   0   0   0   2   2   2   2   0   2   2   2   2   2   2   2   0   2   2   0   0   2   2   2   0   2   0   0   2   0   0   0   2   0   2   0   0   0   0   2   2   2   2   2   0   0   2   2   0   0   2   0   0   0   2   0   0   0   2   2   2   0   0   0   2   2   0   0   0   0   0   2   0   0   0   0   2   2   0   2   0   0   2   2   2   0   0   0   0   2   2   0   0   0   0   0   0   0   2   2   2   2   0   2   2   0   2   0   2   0   2   0   2   2   0   0   0   0   2   0   2   2   0   2   0   0   0   2   2   2   2   0   0   0   0   2   0   0   2   0   0   2   2   2   0   2   0   0   2   0   0   2   2   2   2   0   2   2   2   0   0   2   0   2   2   0   2   0   2   2   2   2   0   2   0   2   2   0   0   2   2   2   0   2
 MK-5-14                0   0   2   2   2   2   0   0   2   0   2   2   0   0   2   2   2   0   0   0   2   2   2   2   0   2   2   2   0   2   2   2   2   2   2   0   0   2   2   2   0   0   0   0   0   0   0   2   2   0   2   2   0   0   0   2   2   2   0   2   0   0   0   2   0   0   2   0   0   2   2   0   0   0   0   2   2   0   0   0   0   2   2   0   0   0   2   2   0   0   0   0   2   2   0   2   0   0   2   2   2   2   0   0   0   2   2   0   0   0   0   0   0   0   2   2   2   2   0   0   0   0   2   0   2   0   2   0   0   2   0   0   0   0   2   2   2   2   0   2   0   0   2   2   0   2   2   0   0   0   2   2   0   0   2   0   0   2   2   2   0   2   0   0   2   0   0   2   2   2   2   0   2   2   2   0   0   2   0   2   2   0   2   0   2   0   0   2   0   2   0   2   2   0   0   2   2   2   0   2
 MK-5-15                0   0   2   2   2   2   0   0   2   0   2   2   0   0   2   2   2   0   0   0   2   2   2   2   0   2   2   2   0   2   2   2   2   2   0   0   0   2   0   2   0   0   2   0   0   0   2   2   2   0   2   2   0   0   0   2   2   2   0   2   0   0   0   2   0   0   2   0   0   2   2   0   0   0   0   2   2   0   2   0   0   2   2   0   0   0   2   2   0   0   0   0   2   2   0   2   0   0   2   2   2   2   0   0   0   2   2   0   0   0   0   2   2   0   2   2   2   2   0   0   0   0   2   0   2   0   2   2   0   2   0   0   0   0   2   2   2   2   0   2   0   0   2   2   0   2   2   0   0   0   2   2   0   0   2   0   0   2   2   0   0   2   0   0   2   0   0   2   2   2   0   0   2   2   2   0   0   2   0   2   0   0   2   0   2   2   0   2   0   2   0   2   2   0   0   2   2   2   2   2
 MK-5-16                0   0   2   0   2   2   0   0   2   0   2   2   0   0   2   2   2   0   0   0   2   2   2   2   0   2   2   2   0   2   2   2   2   2   0   0   0   2   0   2   0   2   2   0   0   0   2   2   2   0   0   2   0   0   0   2   2   2   0   2   0   0   0   2   0   0   2   0   0   0   2   0   0   0   0   2   2   0   0   0   0   2   2   2   0   2   2   2   0   0   0   0   2   0   0   2   0   0   2   2   2   2   0   0   0   2   2   2   0   0   0   0   2   0   2   0   2   0   0   0   0   0   0   0   2   0   2   2   0   2   0   0   0   0   2   2   2   2   0   0   0   0   2   2   0   2   2   0   0   0   2   2   0   0   2   0   0   2   2   0   0   2   0   0   2   0   0   2   2   2   0   0   2   0   2   0   0   2   0   0   0   0   0   0   2   2   0   2   0   2   0   2   2   0   0   2   2   2   2   2
 MK-6-1                 0   2   0   0   0   0   0   0   2   2   0   0   0   2   0   0   2   0   0   2   2   0   0   2   0   2   2   0   0   0   2   2   2   0   2   0   2   2   2   2   0   2   2   2   2   2   2   0   0   0   0   0   2   0   0   0   0   2   2   0   2   0   2   0   2   0   2   2   0   2   0   2   2   2   0   2   2   0   0   2   2   0   2   0   0   0   2   0   0   2   0   0   2   2   2   2   2   2   0   2   2   0   2   0   2   0   2   2   2   2   2   0   2   0   0   0   0   2   0   0   0   2   0   0   2   2   0   0   2   2   2   0   0   2   0   2   2   2   2   2   0   2   0   0   0   2   2   0   0   2   2   0   0   0   2   2   2   2   2   0   2   0   2   2   2   2   0   0   0   0   0   0   0   2   0   2   0   2   0   2   2   0   2   0   2   2   2   2   2   0   2   0   0   0   2   0   2   0   0   2
 MK-6-2                 2   2   0   0   0   0   2   0   2   2   0   0   0   2   0   2   2   0   0   2   2   0   0   2   0   2   2   0   0   2   0   2   2   0   2   0   2   2   2   0   0   2   2   2   2   2   2   0   0   0   0   0   2   2   0   0   0   2   2   0   2   0   2   0   2   0   2   2   0   2   2   2   2   0   0   2   2   2   0   2   2   0   2   0   0   0   0   0   0   2   0   0   2   2   2   2   2   2   0   2   2   0   2   0   2   0   2   0   2   2   2   2   2   0   0   0   0   2   2   0   0   2   0   0   2   2   0   0   2   2   0   0   0   2   0   2   2   2   2   2   0   2   2   0   0   2   2   0   2   2   2   2   0   0   0   0   2   2   2   0   2   0   2   2   0   2   0   0   0   0   0   0   0   0   0   2   2   2   0   2   2   0   2   0   2   2   2   2   2   0   2   0   0   0   2   0   2   0   0   2
 MK-6-3                 2   2   0   0   0   0   2   0   2   2   0   0   0   2   0   2   2   0   0   2   2   0   0   2   0   2   2   0   0   2   0   2   2   0   2   0   2   2   2   0   0   2   2   2   2   2   0   0   0   0   0   0   2   0   0   0   0   2   2   0   2   0   2   0   2   0   2   2   0   2   0   2   2   0   0   2   2   2   0   2   2   0   2   0   0   0   0   0   0   2   0   2   2   2   2   2   2   2   0   2   2   0   2   0   2   2   2   0   2   2   2   2   2   0   0   0   0   2   2   0   0   2   0   0   0   2   0   0   2   2   0   0   0   2   0   2   2   2   2   2   0   2   2   0   0   2   2   0   2   0   2   2   0   0   0   0   2   2   2   0   2   0   2   2   0   2   0   0   0   0   0   0   0   0   0   2   2   2   0   2   2   0   2   2   2   2   2   2   2   0   2   0   0   0   2   0   2   0   0   2
 MK-6-4                 0   2   0   0   0   0   2   0   2   2   0   0   0   2   0   2   2   0   0   2   2   0   0   2   0   2   2   2   0   2   0   2   2   0   2   0   2   2   2   0   0   2   2   2   2   2   0   0   0   0   0   0   2   0   0   0   0   2   0   0   2   0   2   0   0   0   2   2   0   2   0   2   2   0   0   2   2   2   0   2   2   0   2   0   0   0   0   0   0   0   0   2   0   2   2   2   2   2   0   2   2   0   2   0   2   2   2   0   0   2   2   0   2   0   0   0   2   2   2   0   0   2   0   0   0   2   0   0   2   2   0   0   0   2   0   2   2   2   2   2   0   2   0   0   0   2   2   0   0   0   2   2   0   0   0   0   2   2   2   0   0   0   2   2   0   0   0   2   0   0   0   0   0   0   0   0   2   2   2   2   2   0   2   2   2   2   2   0   2   0   2   0   0   0   2   0   2   0   0   2
 MK-6-5                 0   2   0   2   0   0   2   0   2   2   0   0   0   0   0   2   2   0   0   2   0   0   2   2   0   2   2   2   0   0   0   2   2   0   2   2   2   2   2   0   0   2   2   2   0   2   0   0   2   0   0   0   2   0   0   0   0   2   0   0   2   0   2   0   0   0   2   2   0   2   0   2   2   0   0   2   2   2   0   0   2   2   2   0   0   0   0   0   0   0   0   0   2   0   2   2   2   2   0   2   2   0   2   0   2   2   2   0   0   2   2   0   2   0   0   0   2   2   2   0   0   2   0   0   0   2   2   0   2   2   0   0   0   2   0   2   2   2   2   2   0   2   0   0   2   0   2   2   2   0   2   2   2   0   0   0   2   2   2   0   0   0   2   2   0   2   0   2   2   0   0   0   0   0   0   0   2   2   2   2   2   0   2   2   2   2   2   0   2   0   2   0   0   0   2   0   2   0   0   2
 MK-6-6                 0   2   0   2   0   0   2   0   2   2   0   0   0   0   0   2   2   0   0   2   0   0   0   0   0   2   2   2   0   0   0   2   2   0   2   2   2   2   2   0   0   2   2   2   0   2   2   0   2   0   0   0   2   0   0   0   0   2   0   0   2   2   2   0   0   0   2   2   2   2   0   2   2   0   2   2   2   2   0   0   2   2   2   0   0   2   0   0   0   0   0   0   2   0   2   2   2   0   0   2   2   0   0   0   2   2   2   0   0   2   2   0   2   0   0   0   2   2   2   0   0   0   0   0   0   2   2   0   2   2   0   0   0   2   0   0   2   2   2   2   0   2   0   0   2   0   2   0   2   0   2   2   2   0   0   0   2   2   2   0   0   0   2   2   0   2   0   2   2   2   0   0   0   0   0   0   2   2   0   0   2   0   2   2   2   2   2   0   2   0   2   0   0   2   0   0   0   0   0   2
 MK-6-7                 0   2   0   2   0   0   2   2   2   2   0   2   0   0   0   2   0   0   0   2   0   0   0   0   0   2   2   0   0   0   0   0   2   0   2   2   2   0   2   0   0   2   2   2   0   2   2   0   2   0   0   0   2   0   0   0   0   2   0   0   2   2   0   0   0   0   2   2   2   2   0   2   0   0   2   2   0   2   0   0   2   2   2   0   0   2   0   0   0   0   0   0   2   0   2   2   2   0   0   2   2   0   0   0   2   2   2   0   0   2   2   0   2   0   2   0   2   2   2   0   0   0   0   0   0   2   2   0   2   2   0   0   0   2   2   0   2   2   2   2   0   2   0   0   2   0   2   0   2   0   2   2   2   0   0   0   0   2   2   0   0   2   2   2   0   2   0   2   0   2   0   0   0   0   0   0   2   2   0   0   2   2   2   2   2   2   2   0   2   2   2   0   2   2   0   0   0   0   0   2
 MK-6-8                 0   2   0   2   0   0   2   2   2   0   0   2   0   0   0   2   0   0   0   0   0   0   0   0   0   2   2   0   0   0   0   0   2   0   2   0   2   0   2   0   0   0   2   2   0   2   2   0   2   0   0   0   2   0   0   0   0   2   0   0   2   0   0   0   2   0   2   2   0   2   0   2   0   0   2   0   0   2   0   0   2   2   2   0   2   2   0   0   0   0   0   0   0   0   2   2   2   0   0   2   2   2   0   0   2   2   2   0   0   2   2   0   2   0   2   0   2   2   2   2   0   0   0   0   0   2   2   0   0   2   0   0   0   2   2   0   2   2   2   2   0   2   0   0   2   0   2   0   2   0   2   2   2   0   0   0   0   2   2   0   0   2   2   2   0   2   0   2   0   2   0   0   0   0   0   0   2   2   0   0   2   0   2   2   2   2   2   0   0   2   2   0   2   2   2   0   0   0   0   2
 MK-6-9                 0   2   0   2   0   0   2   2   2   0   0   0   2   2   0   2   0   2   0   0   0   0   0   0   0   2   2   0   0   0   2   0   2   0   0   2   0   0   2   2   0   0   2   2   0   2   2   0   2   0   0   2   2   0   0   0   0   2   0   0   2   2   0   0   2   0   2   2   0   2   0   2   0   0   2   0   0   2   0   2   2   2   2   0   2   2   0   0   0   0   0   0   0   0   2   2   2   0   0   2   2   2   0   0   2   2   2   0   0   2   2   0   0   0   2   0   2   2   2   2   2   0   0   0   0   0   2   0   0   2   0   0   0   2   2   0   2   2   2   0   0   2   0   0   2   0   2   0   2   0   2   2   2   0   0   0   0   2   2   0   0   2   2   2   0   2   0   2   0   2   0   0   0   0   2   0   0   2   0   0   2   0   2   2   2   2   2   0   0   2   2   0   2   2   2   0   0   0   0   2
 MK-6-10                0   2   0   2   0   0   2   2   2   0   0   0   0   2   0   0   0   2   0   0   0   0   2   0   0   2   2   0   0   0   2   0   2   0   0   2   0   0   2   0   0   2   2   2   0   2   2   0   2   0   0   2   0   0   0   0   0   2   0   0   2   2   0   0   0   0   2   2   0   0   0   2   0   0   2   0   0   0   0   2   2   2   2   0   2   2   0   0   0   2   0   0   0   0   2   2   2   2   0   2   2   0   0   0   2   2   2   2   0   2   2   0   0   0   2   2   2   2   2   2   2   0   0   0   2   0   2   0   0   2   0   0   0   2   2   0   2   2   2   0   2   2   2   0   2   0   2   0   2   0   2   2   2   0   0   0   0   2   2   0   0   2   2   2   0   2   0   2   0   2   0   0   0   0   2   0   2   0   0   0   2   0   0   2   2   2   2   0   0   2   2   0   2   2   2   0   0   0   2   2
 MK-6-11                0   2   0   2   2   0   2   2   2   0   0   0   0   2   0   0   0   2   0   0   0   0   2   0   0   2   2   0   2   0   2   0   2   0   0   2   0   0   2   2   0   2   0   2   0   2   2   0   2   0   0   2   0   2   0   2   0   2   0   0   2   2   0   0   0   0   2   2   0   0   0   0   0   2   2   2   0   0   0   2   2   2   2   0   2   2   0   2   0   2   0   0   0   0   2   2   2   2   0   2   2   0   0   0   2   2   2   2   0   2   2   0   0   0   0   2   2   2   2   2   2   0   0   0   0   0   0   0   0   2   0   0   0   2   2   0   2   2   2   0   2   2   2   0   2   0   2   2   2   0   2   2   0   0   2   0   0   2   2   0   0   0   2   2   0   2   0   2   0   2   0   0   2   0   2   0   2   0   0   0   2   0   0   2   2   2   2   0   0   0   2   0   2   2   2   0   0   0   2   2
 MK-6-12                0   2   0   2   2   0   2   2   2   0   0   2   0   2   0   0   0   2   0   0   0   0   2   0   0   2   2   0   2   0   2   0   2   0   2   2   0   2   2   2   0   2   0   2   0   2   2   0   2   0   0   2   0   2   0   2   0   2   0   0   2   2   0   0   2   0   2   2   0   0   0   0   0   2   2   2   0   0   0   2   2   2   2   0   0   2   0   2   0   2   0   2   0   0   0   2   2   2   0   2   2   2   0   2   2   2   2   2   0   0   2   0   0   0   0   2   2   0   2   2   2   2   0   0   0   0   0   0   0   2   0   0   2   0   2   2   2   2   2   0   2   2   2   0   2   0   2   2   2   0   2   2   0   0   2   0   0   2   2   0   0   0   2   2   0   2   0   2   2   2   0   0   2   0   2   0   2   0   0   0   2   0   0   2   2   2   2   0   0   0   2   0   2   2   2   0   0   0   0   2
 MK-6-13                0   2   0   2   2   0   2   2   2   0   2   2   2   2   0   0   0   2   0   2   2   0   2   0   0   2   2   0   2   0   0   0   2   2   2   2   0   2   2   2   0   2   0   2   0   2   2   0   0   0   0   2   0   2   0   2   2   2   0   2   2   2   0   0   0   0   0   0   0   0   0   0   0   2   2   0   0   0   0   0   2   2   2   0   0   2   0   2   0   0   0   2   0   0   0   0   2   2   0   2   2   2   0   2   2   2   2   2   0   0   2   2   0   0   2   0   2   0   2   2   2   0   0   0   0   0   0   0   0   2   0   0   2   0   2   2   2   2   2   0   0   2   2   0   2   0   2   2   2   0   2   2   0   0   2   0   0   2   2   0   0   0   2   2   2   2   0   2   2   2   0   2   2   0   2   0   2   0   0   0   2   0   2   2   2   2   2   0   0   0   2   0   2   2   2   0   2   2   0   2
 MK-6-14                0   2   2   2   2   0   2   2   2   0   2   2   2   2   0   0   0   2   0   2   2   0   2   0   2   2   2   0   2   0   0   0   2   2   2   2   0   2   2   2   0   2   0   2   0   2   2   0   0   0   2   2   2   2   0   2   2   2   0   2   2   2   0   0   0   0   0   0   0   0   0   0   0   2   2   0   0   0   0   0   0   2   2   0   0   2   0   2   0   0   2   2   0   0   0   0   2   2   0   2   2   2   2   2   2   2   2   2   0   2   2   2   0   0   2   0   2   0   2   2   2   0   0   0   0   0   2   0   2   2   0   2   2   0   2   0   2   2   2   0   0   2   2   0   2   0   2   2   2   0   2   2   0   0   2   0   0   2   0   2   0   0   2   2   2   2   0   2   2   2   2   2   2   0   2   0   2   0   0   0   2   0   2   2   0   2   2   0   0   0   2   0   2   2   2   2   2   2   0   2
 MK-6-15                2   2   0   0   2   0   2   2   2   0   2   2   2   2   0   0   0   2   0   0   2   0   2   0   2   2   2   0   2   0   0   0   2   2   2   2   0   2   2   2   0   2   0   2   2   2   2   0   0   0   0   2   0   2   0   2   2   2   0   2   2   2   0   0   0   0   0   0   0   0   0   0   0   2   2   0   0   0   0   0   0   2   2   0   0   2   0   0   0   0   0   2   0   0   0   0   2   2   0   2   2   2   0   0   2   2   2   2   0   2   2   2   0   0   2   0   2   0   0   2   2   0   0   0   2   0   2   0   2   2   0   2   2   0   2   2   2   2   2   0   0   2   2   2   2   0   2   2   2   0   0   2   0   0   2   0   0   2   0   2   0   0   2   2   2   2   0   2   2   2   2   2   2   0   2   0   0   0   0   0   2   0   0   2   0   2   2   0   0   0   2   0   2   2   2   2   2   2   0   2
 MK-6-16                2   2   0   0   2   0   2   2   2   0   2   2   2   2   0   0   0   2   2   0   2   0   0   0   2   0   2   0   2   0   0   0   2   2   2   2   0   2   2   2   0   2   0   2   2   2   2   0   0   0   0   0   0   2   0   0   2   2   0   2   2   2   0   2   0   0   0   0   0   0   0   0   0   2   2   0   0   0   0   0   0   2   2   0   0   2   0   0   0   0   0   2   0   0   0   0   2   2   0   2   2   2   0   0   2   2   2   2   0   2   2   2   0   0   2   0   2   0   0   2   2   0   0   2   2   0   2   0   0   2   0   2   2   0   2   2   2   2   2   0   0   2   0   2   2   0   2   2   2   0   0   2   0   0   2   0   0   2   0   2   0   0   2   2   2   2   0   2   2   2   2   2   2   0   0   0   0   2   0   0   2   0   0   2   0   2   2   0   0   0   2   0   2   2   2   2   2   2   0   2
 
!****************************************** Phenotypic Data **********************************************************
!-100.0 is resevred for missing phenotype
SimulatedTrait1        10.7388   12.3097    9.7504   10.9641    8.0258   10.1282    9.5233   12.7649    7.8423    8.6398   10.3963    9.1722    6.0016    9.2766    8.4621    9.3940   11.2117    9.7381    8.0808    9.0035    9.9120   10.7019    9.8561   10.2038   12.1596    9.0672    8.0344    8.2949   13.0408   10.9957    9.2552    7.3135    8.9896    8.9965    8.7419   10.8603    9.8850   12.0106    9.9095   10.4476    9.7918    7.4131    5.2635    9.0925   11.3652   11.0283    7.0276   13.2411    9.2899    9.1329    9.3308   10.1218    9.2284   10.3214    8.9351   10.9210    9.7779   12.4395    9.9813    9.9554    9.7965    8.1013    9.1151   10.3997    8.5634   10.5061    9.6837   10.1859   11.7548   10.8980   10.9974   10.6517    9.4856   10.3484   11.5042   10.2551    9.1263    7.8666   12.1446   10.6436    8.9168   10.7959    6.6639    8.7535   11.4212   11.7297    9.9170   10.9396    8.3416    9.7257    7.6039    9.5905   10.1971   12.5563   12.5962   13.7194   11.2977    9.9203   11.2246   10.9170   12.5269    7.5011    8.3824    9.7588   11.0090    9.4374    9.3033    9.5107    7.7590   10.3599    9.5423   12.4844    9.5356   11.2820    9.1767    8.6787   12.2400   11.4630    8.7434   11.9930    9.8390   10.2955    7.0153    7.7391   10.9650    9.0438    7.6030    9.4549    9.7276   10.9789    7.2866   10.4173    9.3610    9.4174   10.6424   10.4282    8.3995   10.3979   10.2676   10.0794    8.1230   11.2350   10.3687    8.4213    8.4021    8.5807   10.7612   10.3298   10.2299   12.1928   11.6780    9.2446    7.6770    9.5659    9.3928    8.8986    8.3793    9.0026    8.6951    9.6502   11.7993   11.9785    8.4231   12.6623    9.8869   10.7456    8.5584    8.4500   10.7348   10.9698    9.6120   10.3858   11.7074    7.2241   11.1696   10.3645    9.4249   10.4351    8.2519    7.9765   10.9096    8.7128   11.8672   10.2988    9.3524   10.6264    9.3979    7.4662   11.1924   11.2354    9.3303   10.7280   11.2095    8.6355    7.8564    9.6602   11.6655   10.3081    9.1294    7.4059
SimulatedTrait2        15.2685   15.3169   14.0395   16.5224   14.1412   14.8269   14.3802   16.2251   14.7458   13.2484   15.3915   13.7675   15.6814   17.2679   14.2105   15.5869   16.4417   15.3968   13.4599   13.5212   15.9352   14.4787   13.1884   17.3469   14.7068   13.1207   13.8025   13.2066   15.6433   16.5677   13.3897   14.1379   15.5561   14.3139   13.0708   12.0721   13.9334   14.2755   16.6722   12.2112   12.7218   14.0156   15.9693   15.4368   13.3005   14.3219   13.1275   16.4429   17.5182   15.2823   13.6711   16.7002   14.9325   14.6766   15.4240   16.4671   15.3070   13.2465   15.0189   17.2857   14.6353   14.7703   17.7544   15.6646   15.3412   15.4989   16.8205   14.0298   13.4861   15.6415   15.0004   16.5481   16.6069   13.7607   16.1518   16.1407   17.1891   12.9715   14.7768   15.8471   14.4691   16.2747   15.7342   14.8108   13.5312   16.9989   13.7624   15.9736   14.0647   15.5197   13.6552   14.5151   17.4940   13.8780   15.1514   14.9224   13.4294   14.0613   12.6920   13.7932   16.1990   13.9608   16.9195   14.6272   14.8066   14.6664   13.7480   17.8734   14.9439   17.4671   13.4343   16.2315   14.5511   16.4044   16.7886   14.8165   15.0717   15.1026   13.7309   16.6201   13.9235   15.7622   14.4697   14.5248   15.4439   16.9339   16.0422   15.2803   13.6447   14.5037   14.0927   12.9568   15.3181   10.6599   15.8178   14.4481   15.5980   11.9623   14.4901   15.2264   12.5888   14.7610   12.3062   13.5987   11.9907   15.1008   14.4538   13.4827   14.2957   14.7238   14.6068   17.1889   14.0199   13.6270   15.1752   15.3684   13.8247   16.1294   15.9236   15.7239   15.8623   18.0894   16.2508   13.4287   16.0916   16.2655   15.3376   14.8998   16.2614   13.5975   14.7701   17.0239   15.7066   12.9341   14.5356   15.7254   16.7670   18.2117   15.0130   13.5305   13.8723   12.1493   16.0693   16.4395   15.8088   13.1865   13.3647   16.6390   11.5775   14.0812   14.1807   13.4183   16.2444   13.7905   15.2796   15.1485   14.8135   14.0858   15.2856   13.1329
 
