# Supplementary material for: Inclusive Composite Interval Mapping of QTL by Environment Interactions in Biparental Populations
Source: PLoS One. 2015 Jul 10;10(7):e0132414. doi: 10.1371/journal.pone.0132414 (PMC4498613; doi:10.1371/journal.pone.0132414)
Supplement: S3 File — (ZIP) [file pone.0132414.s003.zip › Simulation for unliked model/Simulated popualtions/run_00063.met]

!**********************Note: lines staring with "!" are remarks and will be ignored in the program********************
!*********************************General Information**********************************
!Assuming F1 = P1 x P2, populations available in QTL IciMapping are: 
!  1, P1BC1F1 = P1 x F1, the first backcrossing where P1 is used as the recurrent parent;
!  2, P2BC1F1 = P2 x F1, the first backcrossing where P2 is used as the recurrent parent;
!  3, F1DH, F1-derived doubled haploids; 
!  4, RIL or F1RIL, recombination inbred lines through the repeated selfing of F1;
!  5, P1BC1RIL, recombination inbred lines through the repeated selfing of P1BC1F1;
!  6, P2BC1RIL, recombination inbred lines through the repeated selfing of P2BC1F1;
!  7, F2, the selfing generation of F1;
!  8, F3, the selfing generation of F2;
!  9, P1BC2F1, the second backcrossing where P1 is used as the recurrent parent; 
! 10, P2BC2F1, the second backcrossing where P2 is used as the recurrent parent;
! 11, P1BC2RIL, recombination inred lines through the repeated selfing of P1BC2F1; 
! 12, P2BC2RIL, recombination inred lines through the repeated selfing of P2BC2F1; 
! 13, P1BC1F2, the selfing generation of P1BC1F1; 
! 14, P2BC1F2, the selfing generation of P2BC1F1; 
! 15, P1BC2F2, the selfing generation of P1BC2F1; 
! 16, P2BC2F2, the selfing generation of P2BC2F1; 
! 17, P1BC1DH, P1BC1F1-derived doubled haploids; 
! 18, P2BC1DH, P2BC1F1-derived doubled haploids; 
! 19, P1BC2DH, P1BC2F1-derived doubled haploids; 
! 20, P2BC2DH, P2BC2F1-derived doubled haploids; 
   3      !Mapping Population (see remarks above)
   2      !Mapping Function (1 for Kosambi; 2 for Haldane; 3 for Morgan)
   2      !Marker Space Type (1 for intervals; 2 for positions)
   1      !Marker Space Unit(1 for centiMorgans; 2 for Morgan)
   6      !Number of Chromosomes (or Linkage Groups)
 200      !Size of the mapping population
   2      !Number of environments
 
!***************************************** Chromosomes and Linkage Maps **********************************************
!Chromosome                 NumMarkers
-CH1                        16
-CH2                        16
-CH3                        16
-CH4                        16
-CH5                        16
-CH6                        16
!Linkage map (Marker name followed by position or the interval length)
 MK-1-1                1     0.000
 MK-1-2                1    10.000
 MK-1-3                1    20.000
 MK-1-4                1    30.000
 MK-1-5                1    40.000
 MK-1-6                1    50.000
 MK-1-7                1    60.000
 MK-1-8                1    70.000
 MK-1-9                1    80.000
 MK-1-10               1    90.000
 MK-1-11               1   100.000
 MK-1-12               1   110.000
 MK-1-13               1   120.000
 MK-1-14               1   130.000
 MK-1-15               1   140.000
 MK-1-16               1   150.000
 MK-2-1                2     0.000
 MK-2-2                2    10.000
 MK-2-3                2    20.000
 MK-2-4                2    30.000
 MK-2-5                2    40.000
 MK-2-6                2    50.000
 MK-2-7                2    60.000
 MK-2-8                2    70.000
 MK-2-9                2    80.000
 MK-2-10               2    90.000
 MK-2-11               2   100.000
 MK-2-12               2   110.000
 MK-2-13               2   120.000
 MK-2-14               2   130.000
 MK-2-15               2   140.000
 MK-2-16               2   150.000
 MK-3-1                3     0.000
 MK-3-2                3    10.000
 MK-3-3                3    20.000
 MK-3-4                3    30.000
 MK-3-5                3    40.000
 MK-3-6                3    50.000
 MK-3-7                3    60.000
 MK-3-8                3    70.000
 MK-3-9                3    80.000
 MK-3-10               3    90.000
 MK-3-11               3   100.000
 MK-3-12               3   110.000
 MK-3-13               3   120.000
 MK-3-14               3   130.000
 MK-3-15               3   140.000
 MK-3-16               3   150.000
 MK-4-1                4     0.000
 MK-4-2                4    10.000
 MK-4-3                4    20.000
 MK-4-4                4    30.000
 MK-4-5                4    40.000
 MK-4-6                4    50.000
 MK-4-7                4    60.000
 MK-4-8                4    70.000
 MK-4-9                4    80.000
 MK-4-10               4    90.000
 MK-4-11               4   100.000
 MK-4-12               4   110.000
 MK-4-13               4   120.000
 MK-4-14               4   130.000
 MK-4-15               4   140.000
 MK-4-16               4   150.000
 MK-5-1                5     0.000
 MK-5-2                5    10.000
 MK-5-3                5    20.000
 MK-5-4                5    30.000
 MK-5-5                5    40.000
 MK-5-6                5    50.000
 MK-5-7                5    60.000
 MK-5-8                5    70.000
 MK-5-9                5    80.000
 MK-5-10               5    90.000
 MK-5-11               5   100.000
 MK-5-12               5   110.000
 MK-5-13               5   120.000
 MK-5-14               5   130.000
 MK-5-15               5   140.000
 MK-5-16               5   150.000
 MK-6-1                6     0.000
 MK-6-2                6    10.000
 MK-6-3                6    20.000
 MK-6-4                6    30.000
 MK-6-5                6    40.000
 MK-6-6                6    50.000
 MK-6-7                6    60.000
 MK-6-8                6    70.000
 MK-6-9                6    80.000
 MK-6-10               6    90.000
 MK-6-11               6   100.000
 MK-6-12               6   110.000
 MK-6-13               6   120.000
 MK-6-14               6   130.000
 MK-6-15               6   140.000
 MK-6-16               6   150.000
!*********************************** Marker Types ********************************************************************
!Co-dominant marker: When heterozygote F1 is present, P1 is coded as 2, F1 is coded as 1, and P2 is coded as 0; Otherwise, P1 is coded as 2, and P2 is coded as 0. 
!Dominant marker: When heterozygote F1 is present, P1 and F1 are coded as 12, and P2 is coded as 0; Otherwise, P1 is coded as 2, and P2 is coded as 0.  
!Recessive markers: When heterozygote F1 is present, P1 is coded as 2, and F1 and P2 are coded as 10; Otherwise, P1 is coded as 2, and P2 is coded as 0. 
!Missing marker is coded as -1. 
 MK-1-1                 2   0   0   2   2   0   2   2   2   2   2   2   0   2   2   2   2   2   0   0   0   0   0   2   2   2   2   0   2   2   2   0   2   2   2   0   2   0   0   0   0   0   0   0   0   0   0   0   2   2   0   2   0   0   2   2   2   0   2   0   0   2   0   2   0   0   0   2   0   2   0   2   2   0   2   2   0   2   2   0   2   2   2   2   0   2   0   0   2   0   2   2   2   0   0   0   2   2   0   0   0   2   0   2   2   2   2   0   0   0   0   0   2   0   0   0   2   0   0   2   2   2   0   0   0   2   2   0   0   0   2   0   2   0   0   0   2   0   2   0   0   2   0   0   0   2   0   0   2   2   2   2   0   2   2   0   0   0   2   0   0   2   0   0   2   2   2   2   0   2   0   2   2   2   2   0   0   0   0   0   0   0   2   2   0   2   2   0   2   0   0   2   2   0   2   2   0   2   0   2
 MK-1-2                 2   0   2   2   2   0   2   2   2   2   2   2   0   2   2   2   2   2   0   0   0   0   0   2   0   2   2   0   2   2   2   0   2   2   2   0   2   0   0   0   0   2   0   0   0   0   0   2   2   2   0   2   0   0   0   0   2   0   2   0   0   2   0   2   2   0   0   0   0   2   0   2   2   0   2   2   0   2   2   0   2   2   2   2   0   2   0   0   2   2   2   2   2   0   0   0   2   2   0   0   0   2   0   2   2   2   2   0   0   0   0   0   2   0   0   0   2   0   0   2   2   2   0   2   0   2   2   0   0   0   0   0   2   0   0   2   2   0   2   0   0   2   0   0   0   2   0   0   2   2   2   2   2   0   2   0   0   0   2   0   0   2   0   0   2   2   2   2   0   2   0   2   2   2   2   0   0   0   0   0   0   0   2   2   0   0   2   0   2   0   0   2   0   0   2   2   0   2   0   2
 MK-1-3                 2   0   2   2   2   0   2   2   2   2   2   2   0   2   2   2   2   2   0   0   0   0   0   2   0   2   2   0   0   2   2   0   2   2   2   0   0   0   0   0   0   2   0   2   0   0   0   2   2   2   0   2   0   0   0   0   2   0   2   0   0   2   0   0   0   0   0   0   0   2   2   2   2   0   2   2   0   2   2   0   2   2   0   2   0   2   2   2   0   2   2   2   2   0   0   0   2   2   0   0   0   2   0   2   2   2   2   0   0   0   0   0   2   0   0   0   2   0   0   2   2   2   0   2   0   2   2   2   0   0   0   0   2   0   0   2   0   0   2   2   0   2   0   0   0   2   0   0   2   0   2   2   0   0   2   0   0   0   2   0   0   2   0   0   2   2   2   2   0   2   0   2   2   2   2   0   0   0   0   0   0   0   2   2   0   0   2   0   2   0   0   2   0   0   2   2   0   2   0   2
 MK-1-4                 2   0   2   2   2   0   2   0   2   2   0   2   2   2   2   2   2   2   0   0   0   0   0   2   0   2   2   0   0   2   2   0   2   2   2   0   0   0   0   2   0   2   0   2   0   0   0   2   2   2   0   2   0   2   0   0   2   0   2   0   0   2   0   0   0   0   0   0   0   2   2   0   2   2   2   2   0   0   2   0   2   2   0   2   0   2   2   2   0   2   2   2   2   0   0   0   2   0   0   0   0   2   0   2   0   2   2   0   0   0   0   0   2   0   2   2   2   0   0   2   2   2   0   0   0   2   2   2   0   0   0   0   2   0   0   2   0   0   2   2   2   0   0   0   0   2   0   2   2   0   2   2   0   0   2   0   0   0   0   0   0   2   0   0   2   2   2   2   0   2   0   2   2   2   2   0   0   0   0   0   2   0   2   2   0   0   2   0   2   0   0   2   2   0   2   2   0   2   0   2
 MK-1-5                 2   0   2   2   2   0   2   0   2   2   0   2   2   2   2   2   2   0   0   0   0   0   0   2   0   2   2   0   0   2   2   0   2   2   2   0   0   0   0   2   0   2   2   2   2   0   2   2   2   2   0   2   0   2   0   0   2   0   2   0   0   2   0   0   0   0   0   0   0   0   0   0   2   2   0   2   0   2   2   0   2   2   0   2   0   2   2   2   0   2   2   2   2   0   2   0   2   0   0   0   0   0   0   2   0   2   2   0   0   0   0   0   0   0   0   0   2   0   0   2   2   2   0   0   0   2   2   2   0   0   0   0   2   0   0   2   0   0   0   2   2   0   2   0   0   0   0   2   0   0   2   2   0   0   0   0   0   0   0   0   0   2   0   0   2   2   2   2   0   2   0   2   2   2   2   0   0   0   0   0   2   0   2   2   0   0   2   0   2   0   0   2   2   0   2   2   0   2   0   0
 MK-1-6                 2   0   2   2   2   0   2   0   2   2   0   2   2   2   2   2   2   0   0   0   0   0   2   2   0   2   2   0   2   2   2   0   2   2   2   0   2   0   0   2   0   2   2   2   2   0   2   2   2   2   0   2   0   2   0   0   2   0   2   0   0   2   0   0   0   0   0   0   0   0   0   0   2   2   0   0   0   2   2   0   2   2   0   2   0   2   2   2   0   2   2   2   2   0   2   0   2   0   0   0   0   2   0   2   2   2   2   0   0   0   0   0   0   0   2   0   0   0   0   2   2   2   0   0   0   2   2   2   0   2   2   0   2   0   0   2   0   0   0   2   2   0   2   0   0   0   0   2   0   0   2   2   0   0   0   0   0   0   0   0   0   2   0   0   2   0   2   2   2   2   0   2   2   2   2   0   0   2   0   0   2   0   2   2   0   0   0   0   2   0   0   2   2   0   0   2   0   2   2   0
 MK-1-7                 2   0   2   2   2   0   2   0   2   0   0   2   2   2   2   2   2   0   0   0   0   0   0   2   0   2   2   0   2   2   2   0   2   2   2   2   2   0   0   2   0   0   2   2   0   2   2   0   2   2   0   2   0   2   0   0   2   0   2   0   2   2   2   0   2   0   0   0   0   0   0   2   2   0   0   0   2   2   2   2   2   2   0   2   0   2   2   2   0   2   2   2   2   0   2   0   2   0   0   2   0   2   0   2   2   2   2   0   0   0   0   0   0   0   2   0   0   0   0   2   2   2   0   0   0   2   0   2   0   2   2   0   2   0   0   2   2   0   2   2   2   0   2   0   0   0   0   2   2   0   0   2   0   2   0   0   0   0   0   0   0   0   2   0   2   0   2   0   2   2   0   2   0   2   0   0   0   2   0   0   2   0   0   2   2   0   0   0   2   0   0   2   2   0   0   2   0   2   0   0
 MK-1-8                 2   0   2   0   2   0   2   0   2   0   2   2   2   2   2   2   2   0   0   0   0   2   0   2   0   0   2   0   2   2   2   0   2   2   2   2   2   0   0   2   0   0   2   2   0   2   2   0   2   2   0   2   0   2   0   0   2   2   2   0   0   2   2   0   0   0   0   0   0   0   0   2   2   0   0   0   2   2   2   2   0   2   0   2   0   2   2   2   2   2   2   2   2   2   2   0   2   0   0   2   0   2   0   2   2   2   2   0   0   0   0   0   0   0   2   0   2   0   0   2   2   2   0   0   0   2   2   2   0   2   2   0   2   0   0   2   2   0   2   2   2   0   2   0   0   0   0   2   2   2   0   2   0   2   0   0   0   0   0   0   0   0   2   0   2   0   2   0   2   2   0   2   0   2   0   0   0   2   0   0   2   0   0   2   0   0   0   0   2   0   0   2   0   0   0   2   0   2   0   0
 MK-1-9                 2   0   2   2   2   0   2   0   2   0   2   2   2   2   2   2   2   0   0   0   0   2   0   2   0   0   2   0   2   2   2   0   2   2   2   2   2   0   0   2   0   0   2   2   0   0   2   0   2   2   0   2   0   2   0   0   2   2   2   0   0   2   0   0   2   0   0   0   2   2   0   2   0   0   0   0   2   2   2   2   2   2   0   2   0   2   2   2   2   2   2   2   2   2   0   0   2   0   0   2   2   2   0   2   2   2   2   0   0   0   0   0   0   0   2   0   2   0   0   2   0   2   0   0   2   2   2   2   0   2   2   0   2   0   0   2   2   0   2   2   2   0   2   2   0   0   2   0   0   2   0   2   0   2   0   0   0   2   0   0   0   0   2   0   2   0   2   0   2   2   0   2   0   2   0   0   0   2   0   0   2   0   0   2   0   2   0   0   2   0   0   2   0   2   0   2   0   2   0   0
 MK-1-10                2   2   2   0   2   0   2   0   2   0   2   0   2   2   2   2   2   0   0   0   0   2   0   2   2   0   2   0   2   2   2   0   2   2   2   2   2   0   0   2   0   0   2   2   0   0   2   2   2   2   0   2   0   2   0   0   2   0   2   0   0   2   0   0   2   0   0   0   2   2   0   0   0   0   0   0   2   2   2   2   2   2   0   0   2   2   2   2   2   2   2   2   2   2   0   0   2   0   2   2   2   2   0   2   2   2   2   0   0   0   0   2   0   2   2   0   2   2   0   2   2   2   0   0   2   2   2   0   0   2   2   0   2   2   0   2   2   0   2   2   2   0   2   2   0   0   2   0   0   2   0   2   0   2   0   0   0   2   0   0   0   0   2   2   2   0   2   0   2   2   0   2   0   2   0   0   0   2   0   0   2   0   0   2   0   2   0   0   2   0   0   2   0   2   2   2   0   2   0   0
 MK-1-11                2   2   2   0   2   0   2   0   2   0   2   0   2   2   2   2   2   0   0   0   0   2   0   2   2   0   2   0   2   2   2   0   2   2   0   2   2   0   0   2   2   0   2   2   0   0   2   2   2   2   0   2   0   2   0   0   2   0   2   0   0   2   2   0   2   0   0   0   2   2   0   0   0   0   0   0   2   2   2   2   0   2   0   2   2   2   2   2   2   2   0   2   2   2   2   2   2   0   2   2   2   2   0   2   2   0   2   0   0   0   0   2   0   2   0   0   2   2   0   2   2   2   0   0   2   2   2   2   0   0   2   0   2   2   0   2   0   0   2   2   2   0   2   2   0   0   2   0   0   2   0   2   0   0   0   0   0   2   0   2   0   0   2   0   0   0   0   2   0   2   0   0   0   2   0   0   0   2   0   0   2   0   0   2   0   2   0   0   2   0   0   0   0   2   2   2   0   2   0   0
 MK-1-12                2   2   2   0   2   0   2   0   2   0   2   0   2   2   2   2   0   0   2   0   0   2   0   2   2   0   2   0   2   2   2   0   2   2   0   2   0   2   0   2   2   0   2   2   0   0   2   2   0   2   0   0   0   2   0   2   2   0   2   0   0   2   2   2   2   0   0   0   2   2   0   0   0   0   0   0   2   2   2   2   0   2   0   2   2   2   2   2   2   0   0   2   0   2   2   2   2   0   2   2   2   2   0   2   2   0   2   0   0   0   0   2   2   2   0   0   2   0   0   2   2   2   0   0   2   2   2   2   0   0   2   0   2   2   0   2   0   0   2   2   2   0   2   2   0   0   2   0   0   2   0   2   0   0   0   0   2   2   0   2   0   0   2   0   0   0   0   2   0   2   0   2   0   2   0   0   2   0   0   0   2   0   0   2   0   2   0   0   2   0   0   2   0   2   2   2   0   2   0   0
 MK-1-13                2   2   2   0   2   0   0   0   2   0   2   0   2   2   2   2   0   0   2   0   0   2   0   2   2   0   0   0   2   2   2   0   2   2   2   2   0   0   0   2   2   0   2   2   0   0   2   0   0   2   0   0   0   2   0   0   2   0   2   0   0   2   2   2   2   0   0   0   2   2   0   0   0   0   0   0   2   2   2   2   0   2   0   2   0   2   2   2   0   0   0   2   0   2   2   2   2   0   2   2   2   2   0   2   2   0   2   0   2   0   0   2   2   2   0   2   2   0   0   2   0   2   0   0   2   2   2   2   0   0   2   2   2   2   0   2   0   0   2   2   2   0   2   2   0   0   2   0   0   0   0   2   0   0   0   0   2   2   0   0   0   0   2   0   0   0   2   2   0   2   0   2   0   2   0   0   2   0   0   2   2   0   0   0   0   2   0   0   2   2   0   2   0   2   2   0   0   2   0   0
 MK-1-14                2   2   2   0   2   0   0   0   2   0   2   0   2   2   2   2   2   0   2   0   0   0   0   2   2   0   0   0   2   2   2   0   2   2   2   2   0   0   0   2   2   0   2   2   0   0   2   0   0   2   2   0   0   2   0   0   2   0   2   0   0   2   2   0   2   2   2   0   2   2   0   0   0   0   0   0   2   2   2   0   0   0   0   0   0   2   2   2   0   2   0   2   0   2   2   2   2   0   0   2   2   2   0   2   2   0   2   0   2   0   0   2   2   2   0   2   2   0   0   2   0   2   0   0   2   2   2   2   0   0   2   2   2   2   0   2   0   0   2   2   2   0   0   0   0   0   2   0   0   2   0   2   0   0   0   0   2   2   0   0   0   0   0   0   0   0   2   2   0   2   2   2   0   2   2   0   2   2   0   2   2   0   0   0   0   2   0   0   0   2   0   2   0   2   2   0   0   2   0   0
 MK-1-15                2   2   2   0   2   0   0   0   2   2   2   0   2   2   2   2   2   0   2   0   0   0   0   0   2   0   2   0   2   2   2   0   2   0   0   2   2   0   0   2   2   0   2   2   0   0   2   0   0   2   2   2   0   2   0   0   2   0   2   0   0   2   0   0   2   2   0   0   0   2   0   0   0   2   0   0   2   2   2   0   0   0   0   0   0   2   2   2   0   2   2   2   0   0   2   2   2   0   0   2   2   2   0   2   2   0   2   0   2   0   0   2   2   0   0   2   2   0   0   2   0   2   0   0   0   2   2   0   0   0   0   2   2   2   2   2   0   0   2   2   2   0   0   0   0   0   2   0   0   2   0   2   0   0   0   0   2   2   0   0   0   0   0   0   0   0   0   2   0   0   2   2   2   0   2   0   2   2   0   2   2   0   0   0   2   2   0   0   0   2   0   2   0   2   2   0   0   2   0   0
 MK-1-16                2   2   2   0   2   0   0   0   2   2   2   0   2   2   2   2   2   0   2   0   0   0   0   0   2   0   2   0   2   0   2   0   2   0   0   0   2   0   0   2   2   0   2   2   0   0   2   0   0   2   2   0   2   2   0   0   2   0   2   0   0   0   2   0   2   2   0   0   0   2   0   0   2   2   0   0   2   2   2   0   0   0   0   2   0   0   2   2   0   2   2   2   0   0   2   2   2   0   0   2   2   2   0   2   0   0   2   0   2   0   0   2   2   0   0   2   2   0   2   2   0   2   0   0   0   2   2   0   0   0   0   2   2   2   2   2   2   0   2   2   0   0   0   0   0   0   2   0   0   2   2   2   0   0   0   0   2   2   0   0   0   0   0   2   0   0   0   2   0   0   2   2   2   0   2   0   2   2   2   2   0   2   0   0   2   2   0   0   0   2   0   2   0   2   2   0   0   2   0   0
 MK-2-1                 0   2   2   0   2   2   0   2   2   2   2   2   0   0   2   0   0   2   0   2   0   0   2   0   0   2   0   2   2   0   2   2   0   2   2   0   2   0   2   2   0   2   0   0   2   2   2   2   2   0   2   2   2   0   2   2   0   2   2   0   0   2   2   0   2   2   2   2   2   0   0   0   0   2   2   2   0   2   2   2   0   0   0   0   0   2   0   2   0   2   2   2   2   0   2   2   0   2   0   2   0   2   2   0   2   2   0   2   2   0   2   0   0   2   2   0   2   2   0   0   2   0   2   2   0   0   2   0   2   2   2   0   2   2   2   2   0   0   0   2   2   2   2   0   2   2   2   0   0   0   2   0   2   2   0   0   2   2   2   2   2   2   0   0   2   0   2   2   0   0   2   2   0   2   2   0   0   0   2   2   0   0   2   2   2   2   2   2   0   2   0   0   0   2   2   2   2   2   0   0
 MK-2-2                 0   2   2   0   2   2   0   2   0   2   2   2   0   0   2   0   0   2   0   2   0   0   2   0   0   2   0   2   2   2   2   2   0   2   2   0   2   0   2   2   0   2   0   0   2   2   2   2   2   0   2   2   2   0   2   2   2   2   2   0   2   2   2   0   2   2   0   2   2   0   0   0   0   2   2   2   0   2   2   2   0   0   0   0   0   2   0   2   0   2   2   2   2   0   2   2   0   2   0   2   0   2   2   0   2   2   0   2   2   0   2   2   0   2   2   0   2   2   0   0   2   0   2   2   2   0   2   0   2   0   2   0   0   2   2   2   0   0   0   2   2   2   2   0   2   2   2   0   0   2   2   0   2   2   0   0   2   2   2   2   2   2   0   0   2   0   2   2   0   0   2   0   0   2   2   0   0   0   2   2   0   0   2   2   2   2   2   2   0   2   0   0   0   2   2   2   2   2   0   0
 MK-2-3                 0   2   2   0   2   0   0   2   0   2   2   2   0   0   2   2   0   2   2   0   0   0   2   0   0   2   0   2   2   0   0   2   0   2   2   0   2   0   2   2   0   2   0   0   2   2   2   2   2   0   2   2   2   0   2   2   2   2   2   0   2   2   2   0   2   2   0   2   2   0   0   0   0   2   0   2   0   2   2   2   0   0   0   0   0   2   0   2   0   2   0   2   2   0   2   2   0   0   0   2   0   2   2   0   2   2   0   2   2   0   2   2   0   2   2   0   2   2   0   0   2   0   2   2   2   0   2   0   2   2   2   0   0   2   2   2   0   0   0   2   2   2   2   0   2   2   2   0   0   2   2   2   2   2   0   0   2   2   2   2   2   2   0   0   2   0   2   2   0   0   2   0   0   2   2   0   2   0   2   2   0   0   2   2   2   2   2   2   0   2   0   0   0   2   2   2   2   0   0   0
 MK-2-4                 0   2   2   0   2   0   0   2   0   2   2   2   0   0   0   2   0   2   2   0   0   0   2   0   0   2   0   2   2   0   0   2   0   2   2   0   2   0   2   2   0   2   0   0   2   2   2   0   2   0   2   2   2   0   2   2   2   2   2   0   2   2   2   0   2   0   0   2   2   0   0   0   0   2   0   2   0   2   2   2   0   0   0   0   0   2   0   2   2   2   0   2   2   0   2   0   0   0   0   2   0   2   2   0   2   2   0   2   2   0   2   2   0   2   2   2   2   2   0   0   2   0   2   2   2   0   2   0   2   2   2   0   0   0   2   2   0   0   0   2   2   2   2   2   2   2   0   0   0   2   2   2   2   0   0   0   2   2   2   2   2   2   0   0   2   0   2   2   0   0   2   2   0   2   2   0   2   2   2   2   0   0   2   2   2   2   2   0   0   2   0   0   0   2   2   2   2   0   0   0
 MK-2-5                 0   2   2   0   2   0   0   2   0   2   2   2   0   0   0   2   2   2   2   0   0   0   2   0   0   2   0   0   2   0   0   2   0   2   2   0   2   0   2   2   0   2   0   0   2   2   2   0   2   0   2   2   0   0   2   2   2   2   2   0   2   2   2   0   2   0   0   2   2   0   0   0   0   2   0   0   0   2   2   2   0   0   0   0   0   0   0   2   2   2   0   0   2   0   2   2   0   0   0   2   0   2   2   0   2   2   0   2   2   0   2   0   0   2   2   2   2   2   0   0   2   0   2   2   2   0   2   0   2   2   2   0   0   0   2   2   0   0   0   2   2   2   0   2   2   2   0   0   0   2   2   2   2   0   0   0   0   2   2   2   2   2   0   0   2   0   2   2   0   0   2   2   0   2   0   2   2   2   2   2   0   0   2   2   2   2   2   0   0   2   0   0   0   2   2   2   2   2   0   2
 MK-2-6                 0   2   2   0   0   0   0   2   0   2   2   0   0   0   0   2   2   2   2   0   0   0   2   0   0   2   0   0   2   0   0   2   0   2   2   0   2   0   2   2   0   2   0   0   2   2   2   0   2   0   2   2   2   0   2   2   2   2   2   0   0   2   2   0   2   0   0   2   2   0   0   2   0   2   0   0   0   2   2   2   0   0   0   0   0   0   0   2   2   2   0   0   2   0   2   2   0   0   0   2   2   2   2   0   2   0   0   2   2   0   2   0   0   2   2   2   2   2   0   2   0   0   2   2   2   0   2   0   2   2   2   0   0   0   2   2   0   2   0   2   2   2   0   2   2   2   2   0   0   0   2   2   2   0   0   0   0   2   2   2   2   2   0   0   0   0   2   2   0   0   2   2   0   2   0   2   2   2   2   2   0   2   2   2   2   2   2   0   0   2   0   0   0   2   2   2   2   2   0   2
 MK-2-7                 0   0   2   0   0   0   0   2   0   2   2   0   0   0   0   2   0   2   0   0   0   0   2   0   0   2   0   0   2   0   0   2   0   2   2   0   2   0   2   2   0   2   0   0   2   2   2   2   2   0   2   2   2   0   2   2   2   2   2   0   0   0   2   0   2   2   2   2   2   0   0   2   0   2   0   0   0   2   2   0   2   0   0   0   0   0   0   2   2   2   0   0   2   0   2   2   0   2   0   2   2   2   2   0   2   0   0   2   2   2   2   2   0   2   2   2   2   2   0   2   0   0   2   2   2   0   2   0   2   2   0   0   0   0   2   2   0   2   0   2   2   2   0   2   2   2   2   0   0   0   2   2   2   0   0   0   0   2   2   2   2   2   0   0   0   0   2   2   0   0   2   2   0   2   0   2   2   2   2   2   2   0   2   2   2   2   0   0   0   2   0   0   2   2   2   2   2   2   0   2
 MK-2-8                 2   2   2   0   0   0   0   2   0   0   2   0   0   0   0   2   0   2   2   0   0   0   2   0   0   2   0   0   2   0   0   2   0   2   2   0   2   0   2   2   0   2   2   0   2   2   2   2   2   0   2   2   2   0   2   2   2   2   2   0   0   0   2   0   0   2   2   2   2   0   0   2   0   2   0   0   0   2   2   0   2   2   0   0   0   0   0   2   2   2   0   0   2   0   2   2   0   2   0   0   2   2   2   0   2   0   0   2   2   2   2   2   0   2   2   2   2   2   0   2   0   0   2   2   2   0   2   2   2   2   0   0   0   0   2   2   0   2   0   2   2   2   0   2   2   2   2   2   0   0   2   2   2   2   0   0   0   2   2   2   2   2   0   0   0   0   2   0   0   0   2   2   0   0   2   2   2   0   2   0   2   0   2   2   2   2   0   0   0   2   0   0   2   2   0   2   0   2   0   2
 MK-2-9                 2   2   2   0   0   0   0   2   0   0   2   0   0   0   2   2   0   2   2   0   0   0   2   0   0   2   0   0   2   0   0   2   0   2   2   0   2   0   2   2   0   2   2   0   2   2   2   2   0   0   2   2   2   0   2   2   0   2   2   0   0   0   2   0   0   2   0   2   0   0   0   2   0   2   2   0   0   2   2   0   0   2   0   2   0   0   0   2   2   2   0   0   2   0   2   2   0   2   0   0   2   2   2   0   2   0   0   2   2   2   2   2   0   2   2   2   2   2   0   2   0   0   2   2   2   0   2   2   2   2   0   0   0   2   2   0   0   2   2   2   2   2   0   2   2   2   2   2   0   0   2   2   2   2   0   0   0   2   2   2   0   2   0   0   0   0   2   2   2   2   2   2   0   0   2   2   2   0   2   0   2   0   2   2   2   2   0   0   0   2   2   2   2   2   0   0   0   2   0   2
 MK-2-10                2   2   2   0   0   0   0   2   0   0   2   0   2   0   2   2   0   2   2   0   0   0   0   0   0   2   0   0   2   0   0   0   0   2   0   0   2   0   2   2   0   2   2   0   2   2   2   2   2   2   2   2   2   0   2   2   0   2   2   0   0   0   2   0   0   2   0   2   0   0   0   2   0   2   2   0   0   2   2   0   0   2   0   0   0   2   0   2   2   2   0   0   2   0   2   2   0   2   0   0   2   2   2   0   2   0   0   2   2   2   2   2   0   2   2   2   2   2   0   2   0   0   2   2   2   0   2   2   2   0   0   0   0   2   2   0   0   2   2   0   2   2   0   2   2   2   2   2   0   0   2   2   2   2   2   0   0   2   0   2   0   2   0   0   0   0   2   2   2   2   2   2   0   0   2   2   2   0   2   0   2   0   2   2   2   2   2   0   2   2   2   2   2   2   0   0   0   2   2   2
 MK-2-11                2   2   0   0   0   0   0   2   0   0   2   0   2   0   0   0   0   2   2   0   0   0   0   0   0   2   0   0   2   2   0   0   0   2   0   0   2   0   2   2   0   2   2   0   2   2   0   2   2   2   2   0   2   0   2   2   0   2   2   0   2   0   2   0   0   2   0   2   0   2   0   2   0   2   2   0   2   2   2   0   0   2   0   0   0   2   0   2   2   2   2   0   2   0   2   2   0   2   0   0   2   2   2   0   2   0   2   2   2   2   2   2   2   2   2   2   2   2   2   2   0   0   2   2   0   0   2   2   2   0   0   0   0   2   2   0   0   2   2   0   2   2   0   2   2   2   2   2   0   0   2   2   2   2   2   0   0   2   0   2   0   2   0   0   0   0   2   2   2   2   0   2   0   0   2   2   2   0   2   0   2   0   2   2   2   2   2   0   2   2   2   2   0   2   0   0   2   2   2   2
 MK-2-12                2   2   0   0   0   0   0   2   0   0   2   0   0   0   2   0   0   2   0   0   2   0   0   0   0   2   2   0   2   2   0   2   0   2   0   0   0   0   2   0   0   2   2   0   2   0   0   2   2   2   2   0   2   0   2   2   0   2   2   0   2   0   2   0   0   2   0   2   0   2   0   2   0   2   2   0   2   2   2   0   0   2   0   0   0   2   0   2   2   2   2   0   2   0   2   2   0   0   0   0   2   2   2   0   0   0   2   2   2   2   2   2   2   2   2   2   2   0   0   2   0   0   2   2   0   0   2   2   2   0   0   0   0   2   2   0   0   0   2   0   2   2   0   0   2   2   2   2   0   0   2   2   2   2   0   0   0   2   0   2   2   0   0   0   0   0   2   2   2   2   0   2   0   0   2   2   2   0   2   0   2   0   2   2   2   2   0   0   2   2   2   2   2   0   0   0   2   2   2   2
 MK-2-13                2   2   0   0   0   0   0   2   0   0   2   0   0   0   0   0   0   2   0   0   2   0   0   0   0   2   2   2   2   2   2   2   0   2   0   0   0   0   2   2   0   2   2   0   0   0   2   2   2   2   2   0   2   0   2   2   0   2   2   0   2   0   2   0   0   2   0   2   0   2   0   2   0   2   2   0   2   2   2   0   0   2   0   0   0   2   0   2   2   2   2   0   2   0   2   0   0   2   0   0   2   2   2   0   0   0   2   2   0   2   2   2   2   2   2   2   2   0   0   2   0   0   2   2   0   0   2   2   0   2   0   0   0   2   2   0   0   0   2   0   2   2   0   0   2   2   2   2   0   0   2   2   2   2   0   0   2   2   0   2   2   0   0   0   0   0   2   2   2   2   0   2   0   0   2   2   0   0   2   0   2   2   2   2   2   2   0   2   2   0   0   2   2   0   0   0   2   2   2   2
 MK-2-14                2   2   0   0   0   0   0   2   0   0   2   0   0   2   0   0   0   2   0   0   2   0   0   0   0   2   2   2   2   2   2   2   0   2   0   0   0   0   2   2   0   2   2   0   0   0   2   2   2   2   2   0   2   0   2   2   0   2   2   0   2   0   2   0   0   2   0   2   0   2   0   2   0   2   2   0   2   2   0   0   0   2   0   0   0   2   0   2   2   0   2   0   2   0   2   0   0   2   0   0   0   2   2   0   0   0   2   2   0   2   2   2   0   2   2   2   2   0   0   2   0   2   2   2   0   0   2   2   0   2   0   0   0   2   2   0   0   0   2   0   2   0   2   0   2   2   2   2   0   0   2   2   2   2   0   0   2   2   0   2   2   0   0   0   0   0   2   2   2   2   0   2   0   0   2   2   0   0   2   0   2   2   0   2   2   2   0   2   2   0   0   2   2   0   0   0   2   2   2   2
 MK-2-15                2   2   0   0   0   0   0   2   2   0   2   0   0   2   0   0   2   2   0   0   2   2   2   2   0   2   2   2   2   2   2   2   0   2   0   0   0   2   2   2   0   2   2   0   0   0   2   2   2   2   2   0   2   0   2   2   0   2   2   0   2   2   2   0   0   2   0   0   0   2   0   2   0   2   2   0   2   2   0   0   0   0   0   0   2   2   0   2   2   0   2   0   2   0   2   0   0   2   2   0   0   2   2   0   0   0   0   2   0   2   2   2   0   2   2   2   2   0   2   0   0   2   2   0   0   0   2   2   2   2   0   0   2   2   2   0   0   0   2   0   2   2   2   0   2   2   2   2   0   0   2   2   2   2   2   0   2   2   0   2   2   0   0   0   0   0   2   2   2   0   0   2   0   0   2   2   0   0   0   0   2   2   0   2   2   2   2   2   2   0   0   2   2   0   0   0   2   2   2   2
 MK-2-16                2   2   0   0   0   2   0   2   2   0   2   2   0   0   0   0   2   2   0   0   2   2   2   2   0   0   2   2   2   2   2   2   0   2   0   0   2   2   2   2   0   2   2   0   0   0   2   2   2   2   2   0   2   0   2   2   2   2   2   0   2   2   2   0   0   2   0   0   0   2   0   2   0   2   2   0   2   0   0   2   0   2   0   0   2   2   0   2   2   0   2   0   2   0   2   0   2   2   2   2   0   2   2   0   0   0   0   2   2   2   2   2   2   2   2   2   2   0   2   0   0   2   0   0   2   0   2   2   2   2   0   2   2   2   2   0   0   0   2   0   0   2   2   0   2   2   2   2   0   0   2   2   2   2   2   2   2   2   0   2   2   0   0   0   0   0   2   2   2   0   0   2   0   0   2   2   2   0   0   0   2   2   0   2   2   2   2   2   2   0   2   2   2   0   0   0   2   2   2   2
 MK-3-1                 0   2   0   2   0   0   2   0   0   0   2   0   0   0   0   2   0   0   2   2   2   0   0   2   0   0   2   0   2   0   2   2   0   0   0   0   2   0   0   0   2   0   2   0   0   2   0   2   0   0   2   0   2   2   2   2   2   2   2   0   0   0   0   2   2   2   2   2   2   0   0   2   0   0   2   2   2   2   2   2   0   2   2   2   2   0   2   2   2   2   2   2   2   2   2   2   0   2   0   0   2   2   2   2   2   2   0   0   0   0   2   2   0   2   2   2   2   0   2   2   0   0   2   2   2   0   0   2   2   2   0   2   2   2   0   0   2   2   0   2   2   2   0   0   2   0   0   2   2   2   2   2   2   2   0   2   0   2   2   2   0   2   2   2   2   0   2   0   2   0   0   2   2   0   0   2   2   0   2   2   2   0   0   0   2   0   0   2   2   2   2   0   2   2   2   0   0   2   0   2
 MK-3-2                 0   2   0   2   2   0   2   0   0   0   2   0   0   0   0   2   2   0   2   2   2   0   0   2   0   2   0   2   2   0   2   2   0   0   0   0   2   0   0   0   2   0   2   0   0   2   2   2   0   0   2   0   2   2   2   0   2   2   2   2   0   0   0   2   2   2   2   2   2   0   0   2   0   0   2   2   2   2   2   2   0   2   2   2   2   0   2   2   2   2   2   2   2   2   2   2   0   2   0   0   2   0   2   2   2   0   0   0   0   0   2   2   0   2   2   2   2   0   2   2   0   0   2   2   2   0   2   2   0   2   0   2   0   2   0   0   2   0   0   2   2   2   0   0   2   0   0   2   2   2   2   2   2   2   2   2   0   2   2   2   0   0   2   2   2   0   0   2   2   0   0   2   2   0   0   2   0   0   2   2   2   0   0   0   0   0   0   2   2   2   2   0   2   2   2   0   0   2   0   2
 MK-3-3                 0   2   2   2   2   0   2   0   0   0   2   0   0   0   0   2   2   0   2   2   2   2   0   2   0   2   0   2   2   0   2   2   2   0   0   0   2   0   0   0   2   0   2   0   0   2   0   2   0   0   0   0   2   2   2   0   2   2   2   2   0   0   0   2   2   2   2   2   2   0   0   2   0   0   2   2   2   2   2   2   0   2   2   2   2   0   2   2   2   2   2   2   2   0   2   2   0   2   0   0   2   2   2   2   2   0   0   0   2   0   2   2   0   2   2   2   2   0   0   2   0   0   2   2   2   0   2   2   0   2   0   0   0   2   0   0   2   0   0   2   2   2   2   0   2   0   0   2   2   2   2   2   2   2   2   2   2   2   0   2   0   0   2   2   2   0   0   2   2   2   0   0   2   0   0   2   0   2   2   2   2   0   0   0   0   2   0   2   2   2   2   0   2   2   2   0   0   2   0   2
 MK-3-4                 0   2   2   2   2   0   2   0   0   0   2   0   0   2   0   2   2   0   2   2   0   2   2   2   0   0   0   2   2   0   2   2   2   2   0   0   2   0   0   0   2   2   2   0   0   2   2   2   0   0   0   0   0   2   2   0   2   2   2   2   0   0   0   2   2   2   2   2   2   2   0   2   0   0   2   0   2   2   2   2   0   2   2   2   2   0   2   2   0   2   2   2   2   0   2   2   0   2   0   0   0   2   2   2   2   0   0   0   2   0   2   2   0   2   2   2   2   0   0   2   0   0   2   0   2   0   0   2   0   0   2   0   0   2   0   0   2   0   0   2   2   0   2   0   2   0   0   2   2   2   2   2   2   2   0   2   2   2   0   0   0   0   2   2   2   0   0   2   2   2   0   0   2   0   0   2   0   2   2   2   2   0   0   2   0   2   2   2   2   2   2   0   2   2   2   0   2   2   0   2
 MK-3-5                 0   2   2   2   2   2   2   0   0   0   2   0   0   2   0   2   2   0   2   2   0   2   2   2   0   0   0   2   2   0   2   2   2   2   0   0   2   0   0   0   2   2   2   0   0   2   2   2   0   0   0   2   0   2   2   0   2   2   2   2   0   0   0   2   2   0   2   2   2   2   0   2   0   0   2   0   2   0   2   2   0   2   2   2   2   0   2   2   0   2   2   2   2   2   2   2   0   2   0   0   0   2   2   2   2   0   0   0   2   0   2   2   0   2   2   2   2   0   0   2   0   0   2   0   2   0   0   2   0   0   2   0   0   2   0   0   2   0   0   2   2   0   2   0   2   0   0   2   0   2   2   2   2   2   0   2   2   2   0   0   0   2   2   2   2   0   0   2   2   2   0   0   2   0   0   2   0   2   2   2   2   0   0   0   0   2   2   2   2   2   2   0   2   2   2   0   2   2   0   2
 MK-3-6                 0   0   2   2   2   0   2   0   0   0   2   0   0   2   0   2   2   0   2   2   0   2   2   2   0   0   0   2   2   0   2   2   2   0   0   0   2   2   0   0   2   2   2   0   0   2   2   2   0   0   0   2   0   2   2   0   2   2   2   0   0   0   0   2   2   0   2   2   2   2   0   2   0   0   2   0   2   0   0   2   0   2   2   2   2   0   2   2   0   2   2   2   0   2   0   2   0   2   0   0   0   2   2   2   2   0   0   0   2   0   2   2   0   2   2   0   2   0   0   2   0   0   2   0   2   0   2   2   0   0   2   0   0   2   2   0   2   0   0   2   2   0   0   0   2   0   0   2   0   2   2   2   0   2   0   2   2   2   2   0   0   2   2   2   2   0   0   0   2   2   0   0   2   0   0   2   0   2   2   2   2   0   0   0   0   2   2   2   2   2   2   0   2   2   2   0   2   2   0   2
 MK-3-7                 0   0   2   2   2   0   2   0   0   0   2   0   0   2   0   0   2   0   2   2   0   2   2   2   0   0   0   2   2   0   2   2   2   0   2   0   0   2   2   0   0   2   2   0   0   2   2   2   0   0   0   2   0   2   2   0   2   2   2   0   0   0   0   2   2   0   2   2   0   2   0   0   0   0   2   0   2   0   0   2   0   2   2   2   2   0   0   2   0   2   2   2   0   2   0   2   0   2   0   0   0   2   2   2   2   0   0   0   2   0   2   2   0   2   2   0   2   0   0   2   0   0   2   0   2   0   2   2   0   0   2   0   0   2   2   0   2   0   0   2   2   0   0   0   0   0   0   0   2   2   2   0   0   2   0   2   2   2   2   0   0   2   2   2   2   0   0   0   2   2   0   0   2   0   0   2   0   2   2   2   2   0   0   0   0   2   2   2   2   2   2   0   2   2   2   0   2   2   0   2
 MK-3-8                 0   0   2   0   2   0   2   0   0   0   0   0   2   0   0   0   2   2   2   2   2   2   2   0   0   0   0   2   2   0   2   2   2   0   0   0   0   2   2   0   0   2   2   0   0   2   2   0   0   0   2   2   0   2   2   0   2   2   0   0   2   0   0   2   2   0   0   2   0   2   0   0   0   0   2   0   2   0   0   2   0   2   2   2   2   2   0   0   0   2   2   2   0   2   0   2   0   2   0   0   0   2   2   2   0   0   0   0   2   2   2   2   0   2   2   0   0   0   0   2   0   0   0   0   2   0   2   2   0   0   2   0   0   2   0   0   2   0   0   2   2   0   0   2   0   2   0   0   2   2   2   0   0   2   2   2   2   2   2   0   0   2   2   2   2   0   0   0   2   2   0   0   2   0   0   2   2   2   2   2   2   0   0   2   0   2   2   2   2   2   2   0   0   2   2   0   2   2   0   2
 MK-3-9                 0   0   2   0   2   0   2   0   0   0   0   0   2   0   0   0   2   2   2   2   2   2   2   0   0   0   0   2   2   0   2   2   2   2   0   0   0   0   2   0   0   2   0   0   0   2   2   0   0   0   2   2   0   2   2   0   2   2   0   2   2   0   2   2   0   0   0   2   0   2   0   0   0   0   2   0   2   0   0   0   0   2   2   2   2   2   0   0   0   2   2   2   2   2   0   2   0   2   0   0   0   2   2   2   0   0   0   0   2   2   2   2   0   2   2   0   0   0   0   2   0   0   0   0   0   0   2   2   2   2   2   0   0   2   0   0   2   0   2   2   2   0   0   2   0   2   2   2   2   2   2   0   0   2   2   0   2   2   2   2   0   0   0   2   2   0   0   0   2   2   0   0   2   0   0   2   2   2   0   0   2   0   0   2   2   0   2   2   0   2   2   0   0   0   2   0   2   2   0   2
 MK-3-10                0   0   2   0   2   0   2   0   0   0   0   0   2   0   0   0   2   2   0   2   2   2   2   0   0   2   0   2   2   0   2   0   2   0   0   0   0   0   2   0   0   2   0   0   0   2   2   0   2   0   2   2   0   2   2   0   2   2   0   2   2   0   2   2   0   0   0   2   0   2   0   0   0   0   2   0   2   0   0   0   0   2   2   2   2   2   0   0   2   2   2   2   2   2   0   2   0   2   0   0   0   2   2   2   0   0   0   0   2   2   2   2   0   2   2   0   0   0   0   2   0   0   0   0   0   0   2   2   2   2   2   0   0   0   0   0   2   0   2   2   2   0   0   2   0   2   2   2   0   2   2   0   0   2   2   0   2   2   2   0   0   0   0   2   2   0   0   0   2   2   0   0   2   0   0   0   2   2   0   0   2   0   0   2   2   0   2   2   0   2   2   0   0   0   2   0   2   2   0   2
 MK-3-11                0   0   2   2   0   0   2   0   0   0   2   0   2   2   0   0   2   2   2   2   2   2   2   0   0   2   0   2   2   0   2   0   2   0   0   0   0   2   2   0   0   2   0   0   0   0   2   0   2   0   2   2   0   2   2   0   2   2   0   2   2   0   2   2   0   0   0   2   0   2   0   0   0   0   2   0   2   0   0   0   0   2   2   2   2   2   0   0   2   2   2   2   2   2   2   2   0   2   0   0   0   2   2   2   0   0   0   0   2   2   0   2   0   2   2   0   0   0   0   2   0   0   0   0   0   0   0   2   2   2   0   0   0   0   0   0   2   2   2   2   2   0   0   2   0   2   2   2   0   2   2   0   0   2   2   0   0   2   2   2   0   2   0   2   2   2   0   0   2   2   2   0   0   0   0   0   0   2   0   0   2   0   0   2   2   0   2   2   0   2   2   0   2   0   2   0   2   2   0   0
 MK-3-12                0   0   2   2   0   0   2   0   0   2   2   0   2   2   0   0   2   2   2   0   2   0   2   0   0   2   0   2   2   0   2   0   2   0   0   0   0   2   2   2   0   2   0   0   0   0   2   0   0   0   2   2   2   2   2   0   2   2   0   0   2   0   2   2   0   2   0   2   0   2   0   0   0   0   2   0   2   0   0   0   2   2   2   2   2   2   0   2   0   2   2   2   2   2   2   2   0   2   0   0   0   2   2   2   0   0   2   0   2   0   0   2   0   2   2   0   0   0   2   2   0   0   0   0   0   0   0   2   2   2   0   0   0   0   0   0   2   2   0   2   2   2   0   0   0   2   2   2   0   2   2   0   0   2   2   0   0   2   2   2   0   2   0   2   2   0   0   0   2   2   2   0   0   0   0   2   0   2   0   0   2   0   0   2   2   2   2   2   0   2   2   0   2   0   2   0   2   2   0   0
 MK-3-13                0   0   2   2   0   2   2   0   0   0   2   0   2   2   0   0   2   0   2   0   2   0   2   0   0   2   0   2   2   0   2   0   2   0   0   0   0   2   2   2   0   0   0   0   0   0   2   0   2   0   2   2   2   2   2   0   2   2   0   0   2   0   2   2   0   2   0   2   0   2   0   0   0   0   2   0   2   2   0   0   2   2   0   2   2   2   0   2   0   2   2   2   2   2   2   2   0   2   0   0   0   2   2   2   0   0   2   0   2   0   0   2   0   0   2   0   0   0   2   2   0   0   0   0   0   0   0   2   2   0   0   0   0   0   2   0   2   2   0   2   2   2   0   2   0   2   2   2   0   2   2   0   0   2   2   0   0   2   2   2   0   0   0   2   2   0   0   0   2   2   2   0   0   0   0   0   0   2   2   0   2   0   0   2   2   2   2   2   0   2   2   0   2   0   0   0   2   2   0   0
 MK-3-14                0   0   2   0   0   0   2   0   2   0   2   0   2   2   0   0   2   0   2   0   2   0   2   0   0   0   0   2   2   0   2   0   2   0   2   2   0   2   2   0   0   0   0   0   0   0   2   0   2   2   2   2   2   2   2   0   2   2   0   0   2   0   2   2   0   2   0   2   0   2   0   0   0   0   2   0   2   2   0   0   2   2   2   2   2   2   0   2   0   2   2   2   0   0   2   2   0   2   2   0   0   2   2   2   2   0   2   0   2   0   0   2   0   0   2   0   0   0   0   2   2   0   0   0   0   0   0   2   2   0   0   0   0   0   2   0   2   2   0   2   2   2   0   2   0   2   2   2   0   2   2   0   0   2   2   0   0   2   2   2   0   0   0   2   2   0   0   0   0   0   2   0   0   0   0   0   0   2   2   0   2   0   2   2   2   2   2   0   0   2   0   0   2   0   0   0   2   2   0   0
 MK-3-15                0   0   2   0   0   0   2   0   2   0   2   0   2   2   0   0   2   0   2   0   2   0   2   0   0   0   0   2   2   0   2   0   2   0   2   0   0   2   2   0   0   0   0   0   0   0   2   0   2   2   2   2   2   2   2   2   2   2   0   2   2   0   2   2   0   2   0   2   0   2   0   0   0   0   2   0   2   2   0   0   2   2   2   0   2   2   0   2   0   2   2   0   0   0   2   0   0   2   0   0   0   2   2   2   2   0   0   0   2   0   0   0   0   0   0   0   0   0   0   2   2   0   0   0   0   0   2   2   2   0   0   0   0   0   2   0   2   2   0   2   2   2   0   2   0   2   2   2   0   2   2   0   0   2   2   0   0   2   2   0   0   0   0   2   2   0   0   0   0   0   2   0   2   0   0   0   0   2   2   0   2   0   2   2   2   2   2   0   0   0   0   0   2   2   0   0   2   2   0   0
 MK-3-16                0   0   2   0   0   0   0   0   2   0   2   2   2   2   0   0   2   0   2   0   2   0   2   0   2   0   0   2   2   0   0   0   2   0   2   0   0   0   2   0   2   0   0   0   2   0   2   0   2   2   2   0   2   2   2   2   2   2   0   2   2   0   2   2   0   2   0   2   0   2   0   0   0   0   2   0   2   2   0   0   2   2   2   0   2   2   0   2   2   2   2   0   0   0   2   0   0   2   0   0   0   2   2   2   2   0   0   0   2   0   0   0   0   0   0   0   0   0   0   0   2   0   0   0   2   0   2   2   0   0   0   0   0   0   2   0   2   2   2   2   2   2   0   2   0   2   2   2   0   2   0   0   0   2   2   0   0   2   2   0   0   0   2   2   2   0   0   0   0   0   2   0   0   0   0   0   0   2   2   0   2   0   2   2   2   2   2   0   0   0   0   0   2   2   0   0   2   2   0   0
 MK-4-1                 0   0   2   0   0   2   2   0   2   0   2   0   0   2   2   0   0   0   2   0   2   2   0   0   0   2   0   0   2   2   0   2   2   2   2   2   2   0   0   2   0   0   2   0   2   2   2   2   0   2   2   0   0   0   2   2   2   0   0   0   0   2   2   0   0   0   2   2   0   2   0   2   2   2   2   0   0   0   0   2   2   0   0   0   2   0   2   2   2   2   0   0   2   0   2   0   2   0   0   2   0   2   0   2   2   2   2   2   0   0   2   2   0   0   2   2   2   0   2   0   2   0   0   2   0   2   2   0   0   0   2   2   0   2   2   2   0   2   0   2   2   0   2   0   2   0   2   2   2   2   2   0   2   0   2   2   0   0   0   0   0   2   0   0   2   0   0   2   2   2   0   2   2   0   2   0   0   2   2   2   0   2   2   0   0   2   2   0   2   0   2   0   2   0   0   2   2   0   2   2
 MK-4-2                 0   0   2   2   0   2   2   0   2   0   2   0   0   2   2   0   0   0   2   0   2   2   0   0   0   0   0   0   0   2   0   2   2   0   2   2   2   0   0   2   0   0   2   0   2   2   2   2   0   2   2   2   0   0   0   2   2   0   0   0   0   2   2   0   0   0   2   2   0   2   0   0   2   2   2   0   0   0   0   2   2   0   0   0   2   0   0   2   0   2   2   0   0   0   2   0   2   0   0   2   0   2   0   2   2   2   2   2   0   0   2   2   0   0   2   2   2   0   2   0   2   2   0   2   0   2   2   0   0   0   2   2   0   2   2   2   2   0   0   2   2   0   2   0   2   0   2   2   2   2   2   0   2   0   2   2   0   0   0   0   0   2   0   0   2   0   0   0   2   2   0   2   2   2   2   0   0   2   2   2   0   2   2   0   0   2   2   0   2   0   2   0   2   0   0   2   2   0   2   2
 MK-4-3                 0   0   2   2   0   2   2   0   2   2   2   0   0   2   2   0   0   0   2   2   2   2   0   0   0   0   0   0   0   2   0   2   2   0   2   2   2   0   0   2   0   0   2   0   2   2   2   2   0   2   2   2   0   0   0   0   2   0   0   0   2   2   2   0   2   0   2   2   0   2   0   0   2   2   2   0   0   0   0   2   2   0   0   0   2   0   0   2   0   2   2   0   0   0   2   0   2   0   2   2   0   2   0   2   2   2   2   2   0   0   2   2   0   0   2   2   2   0   2   0   2   2   0   0   0   2   2   0   0   0   0   2   0   2   2   2   2   0   0   2   2   0   2   0   2   0   2   2   2   2   2   0   2   2   2   2   0   0   0   0   2   2   0   0   2   0   0   0   2   2   2   2   2   2   2   0   0   2   2   2   0   2   2   0   0   2   2   0   0   2   2   0   2   0   0   2   2   0   2   2
 MK-4-4                 2   0   0   2   0   2   2   0   2   2   2   0   0   2   2   0   0   0   2   2   2   2   0   0   0   0   0   0   0   2   0   2   2   0   0   2   2   0   0   2   0   0   2   0   2   2   2   2   0   2   2   2   0   0   0   0   0   2   0   0   2   2   2   0   2   0   2   2   0   2   0   0   2   2   2   0   0   0   0   0   0   0   0   0   2   0   0   2   0   2   2   0   0   0   2   0   2   0   2   2   0   2   0   2   2   2   2   2   2   0   2   0   0   0   2   2   2   0   0   0   2   2   0   0   0   2   2   0   0   0   0   2   0   2   2   2   2   0   0   2   2   2   2   0   2   0   2   2   2   2   0   0   2   2   0   2   0   0   0   0   2   2   0   0   2   2   0   0   2   2   2   2   2   2   2   0   0   2   2   2   0   2   2   0   0   2   2   0   0   2   2   0   2   2   0   2   2   0   2   2
 MK-4-5                 2   0   0   2   0   2   0   0   2   2   0   0   0   2   2   0   0   0   2   2   2   2   0   0   0   0   0   0   0   2   0   2   2   0   0   2   2   0   0   2   0   2   2   0   2   2   0   2   0   2   0   0   0   0   0   0   0   0   0   0   0   2   0   0   2   0   0   2   0   0   0   0   2   2   2   0   0   2   2   0   0   0   0   2   2   0   0   2   0   2   2   0   0   0   2   0   2   0   2   2   0   2   0   2   2   2   2   2   2   0   2   0   0   0   0   2   2   0   0   0   2   2   0   0   0   2   2   0   0   0   0   2   0   2   2   2   2   0   0   2   2   2   0   0   2   0   0   2   2   2   0   0   2   2   0   2   0   0   0   0   2   2   0   0   2   2   0   0   2   2   2   0   2   2   2   0   0   2   2   2   0   2   2   0   0   2   2   0   0   2   2   0   2   2   0   2   2   2   2   2
 MK-4-6                 2   0   0   2   0   2   0   0   2   2   0   0   2   2   2   0   0   0   2   2   0   0   0   0   0   0   0   2   0   2   0   2   2   0   0   2   2   0   0   2   0   2   2   0   2   2   0   2   0   2   0   0   2   0   0   0   0   0   0   2   0   2   0   0   2   0   0   0   0   0   0   0   2   2   2   0   0   2   2   2   0   0   0   2   2   0   2   2   0   2   2   0   0   0   2   0   2   0   0   2   0   2   0   2   2   2   2   2   2   0   2   0   0   2   0   2   2   0   0   0   2   2   0   0   0   0   2   0   0   0   0   2   0   2   2   2   2   0   0   2   2   2   0   0   2   0   0   2   2   2   0   0   2   2   0   2   2   0   0   0   2   0   0   0   0   2   0   0   0   2   0   0   2   2   2   2   0   2   2   2   0   2   2   0   2   0   2   0   0   2   2   0   0   0   0   2   2   2   2   2
 MK-4-7                 2   2   0   2   0   2   0   0   2   2   0   2   2   0   2   0   0   0   2   2   0   0   0   0   0   0   0   2   0   2   0   2   2   0   0   2   2   2   0   2   2   2   2   2   2   2   0   2   0   2   0   0   2   2   0   0   0   2   0   2   0   2   0   0   2   0   0   0   0   0   0   0   0   2   2   0   2   2   2   2   0   0   2   2   2   0   2   2   0   2   2   0   0   2   2   2   2   0   0   2   0   0   0   2   2   0   2   2   2   0   2   2   0   2   2   2   2   2   0   0   2   2   0   0   0   0   2   0   0   0   0   2   0   2   2   2   2   0   0   2   2   2   0   0   2   0   0   2   2   2   0   2   2   2   0   2   2   0   0   0   2   0   0   0   0   2   0   0   0   2   0   0   2   2   2   2   0   2   2   2   0   2   2   2   2   0   2   0   0   2   2   0   0   0   0   2   2   2   2   2
 MK-4-8                 2   2   0   2   0   2   2   0   2   2   0   2   2   0   2   0   2   0   0   2   0   0   0   0   0   0   0   2   0   0   0   2   2   0   0   2   2   2   0   2   2   2   2   2   2   2   0   2   0   2   0   0   2   2   2   0   0   2   0   2   0   2   2   0   2   0   0   0   0   0   0   0   0   2   2   0   2   2   0   2   0   2   2   0   2   0   2   2   0   2   2   0   0   2   2   2   2   0   2   2   0   0   0   2   2   2   0   0   2   0   2   2   0   2   0   2   2   2   0   0   2   2   0   0   0   0   2   0   2   0   0   2   0   2   0   2   2   0   0   2   2   2   0   0   2   0   0   2   2   0   0   2   2   2   0   2   0   0   0   0   2   0   0   0   0   2   0   0   0   2   0   0   2   0   2   2   0   2   2   2   0   2   2   2   0   0   2   0   0   2   2   0   0   0   0   2   2   2   2   2
 MK-4-9                 2   2   0   0   0   2   2   0   2   2   0   2   2   0   2   0   2   0   0   2   0   0   0   2   0   0   0   2   0   0   0   2   2   0   0   2   2   2   2   2   2   0   2   2   2   2   0   0   0   2   0   0   2   2   2   0   0   2   0   2   0   2   2   0   2   0   0   2   0   0   0   0   0   2   2   0   2   2   0   2   0   0   2   0   2   0   2   2   0   2   2   0   0   2   2   0   2   0   2   2   0   0   0   2   2   2   0   0   2   0   2   2   0   2   0   2   2   2   0   0   2   2   0   0   0   0   2   0   2   0   0   2   0   0   0   2   2   0   0   2   2   2   0   0   2   0   2   2   2   0   0   0   2   2   0   2   0   0   0   0   2   0   0   2   0   0   0   0   0   2   0   0   2   0   0   2   0   2   0   2   0   2   2   2   0   0   2   0   0   2   2   0   0   0   0   0   2   2   2   2
 MK-4-10                2   2   0   0   0   2   0   0   2   2   0   2   2   0   2   0   2   0   0   2   0   0   0   2   0   2   2   2   0   0   2   2   2   0   0   2   2   2   2   2   0   0   2   2   2   2   0   0   0   0   2   0   2   0   2   0   0   2   0   2   0   0   2   0   2   2   0   2   2   0   0   0   0   2   2   0   2   2   0   2   0   0   2   0   2   2   2   2   0   2   2   0   0   2   2   0   2   0   2   2   0   0   0   2   2   2   0   0   0   0   2   2   0   2   0   2   2   2   0   2   2   2   0   0   0   0   2   0   2   0   0   2   0   0   0   2   2   0   0   0   2   2   0   0   2   0   2   2   2   0   0   0   0   2   0   2   0   0   0   0   2   0   2   2   0   0   0   0   0   2   0   0   2   0   0   2   0   2   0   0   0   2   2   0   0   0   2   0   0   2   2   0   0   0   0   2   2   2   2   2
 MK-4-11                2   2   0   0   0   0   0   0   2   2   2   0   0   0   2   0   0   0   0   2   0   0   0   2   0   2   2   0   0   0   2   2   2   0   0   2   2   2   2   2   0   2   2   2   2   2   0   0   0   0   2   0   2   0   2   0   0   2   0   2   0   0   2   0   2   2   0   2   0   0   0   0   0   2   2   0   2   2   0   2   0   0   0   0   2   2   2   2   2   2   0   0   0   2   2   0   2   0   2   2   0   2   0   2   2   2   0   0   0   0   2   2   0   2   0   2   2   2   0   2   2   2   0   0   0   2   2   0   0   0   0   2   0   0   0   2   2   0   0   0   2   2   0   0   0   0   2   2   2   2   0   2   2   2   0   2   0   0   0   0   0   0   2   2   0   2   0   0   0   2   0   0   0   0   0   2   2   2   0   0   0   2   2   0   0   0   0   0   0   2   2   0   0   0   0   2   2   2   2   2
 MK-4-12                2   2   0   0   0   0   0   0   2   2   2   0   2   2   0   0   0   2   0   2   2   0   0   2   0   2   2   0   0   0   2   2   2   0   0   2   2   2   2   2   2   0   0   2   0   0   0   0   0   0   2   0   2   0   2   0   0   2   0   2   0   2   2   0   2   2   0   2   0   0   0   0   0   2   2   0   2   2   0   2   0   0   0   2   2   2   2   0   2   2   0   0   2   2   2   2   2   0   0   2   0   2   0   2   2   2   0   0   0   0   2   2   0   2   0   2   2   2   0   2   2   2   0   0   0   0   2   0   0   0   0   0   0   0   0   2   0   0   0   0   2   2   0   0   0   0   2   2   2   2   0   0   0   2   0   2   0   0   0   0   0   0   2   0   0   2   0   0   0   0   0   0   0   0   0   2   2   2   0   0   0   2   0   0   0   0   0   0   0   2   2   0   0   0   0   0   2   2   2   2
 MK-4-13                2   0   0   0   2   0   0   0   2   2   0   0   2   2   0   0   0   2   0   2   2   0   2   2   2   2   2   0   0   0   2   2   2   0   0   2   2   0   2   2   2   0   0   2   0   0   0   0   0   0   2   0   2   2   2   0   2   2   0   0   0   2   2   0   2   2   0   2   2   0   0   0   0   2   2   2   2   2   0   2   0   0   0   2   2   2   2   0   2   2   0   0   0   2   2   2   2   0   0   2   0   2   0   2   0   0   0   0   0   2   2   2   0   2   0   2   2   2   0   0   2   2   0   0   0   0   2   0   0   2   0   0   0   0   2   2   2   2   0   0   2   2   0   0   0   2   2   2   2   2   0   0   0   2   0   2   0   0   2   0   0   0   0   0   0   2   0   0   0   0   2   0   0   2   0   2   2   2   2   0   0   2   0   0   0   0   0   2   0   2   0   0   2   0   0   2   2   0   2   2
 MK-4-14                2   0   0   0   2   0   0   0   2   2   0   0   2   2   0   0   0   2   0   2   2   0   0   2   0   0   0   0   0   0   2   2   2   0   0   2   2   0   2   2   2   0   0   2   0   0   0   0   0   0   2   0   2   2   2   0   2   2   0   0   0   2   2   0   2   2   0   2   2   0   0   2   0   2   2   2   0   2   0   2   0   0   0   2   2   2   2   0   2   2   2   0   2   2   2   2   2   0   0   2   0   2   0   2   0   0   0   0   2   2   2   2   0   2   0   2   0   2   0   0   2   2   0   0   0   0   2   0   0   0   0   2   0   0   2   2   2   2   0   0   2   2   0   0   0   2   0   2   2   2   0   0   0   2   0   2   0   0   0   0   0   0   0   0   0   0   0   0   0   0   2   0   0   2   0   2   2   2   2   0   0   2   0   0   0   0   0   2   0   2   0   0   2   0   0   2   2   0   2   2
 MK-4-15                2   0   0   0   2   0   0   0   2   2   0   0   2   2   0   0   0   2   0   0   2   0   2   2   0   0   0   0   2   0   2   2   0   0   0   2   2   0   2   2   0   0   0   2   0   0   0   2   0   0   2   0   2   2   2   0   2   2   0   0   2   2   2   0   2   2   0   0   2   0   0   2   0   2   2   0   0   2   0   2   0   0   2   2   2   2   2   0   2   2   2   0   2   2   2   2   2   0   0   2   0   2   2   2   0   0   0   0   2   2   2   2   0   2   2   2   0   2   0   2   2   0   0   0   0   0   2   0   0   0   0   2   0   0   2   2   0   0   0   0   2   2   0   0   2   2   0   2   2   2   0   0   0   2   0   2   2   0   0   0   0   0   0   0   0   0   2   0   0   2   2   0   0   2   0   2   2   2   2   0   0   2   0   0   0   0   0   0   0   2   0   0   2   0   0   2   2   0   2   2
 MK-4-16                2   0   2   0   2   0   0   0   2   2   0   2   2   2   0   0   2   2   0   0   2   2   2   0   0   0   0   0   2   0   2   2   0   0   0   2   2   0   2   2   0   0   0   2   2   0   2   2   2   0   2   0   2   2   2   0   2   2   0   2   2   2   2   0   2   2   0   2   0   0   0   2   0   2   2   0   0   2   0   2   0   0   2   2   2   2   2   0   2   2   2   2   2   2   2   2   2   0   0   2   0   2   0   2   0   0   0   0   2   2   2   2   0   2   2   2   0   2   0   2   2   2   0   0   0   0   2   0   0   0   0   2   0   0   2   2   0   0   0   0   2   2   0   0   2   2   0   2   2   2   0   0   2   2   0   2   2   0   0   2   0   0   0   0   0   0   2   0   0   2   2   0   0   2   0   2   0   2   2   0   0   2   0   0   2   0   2   0   0   2   2   0   2   0   0   2   2   0   2   2
 MK-5-1                 2   0   2   0   2   2   2   0   0   0   0   2   0   0   0   2   2   0   0   0   0   0   0   2   2   2   0   0   0   0   0   0   0   2   0   0   0   2   2   0   0   0   2   0   2   0   2   2   2   2   2   0   0   2   2   2   0   2   0   2   2   2   2   2   2   0   2   0   0   0   0   0   2   2   0   0   0   2   2   2   2   0   0   2   2   0   2   0   2   2   0   0   2   2   0   0   2   2   0   2   2   2   2   2   2   2   2   2   0   0   0   2   2   2   2   0   0   2   2   2   2   0   2   0   0   0   0   2   2   2   2   2   0   0   0   2   2   0   0   0   0   2   2   2   0   0   0   0   0   2   2   2   0   0   0   2   0   2   0   2   2   2   0   0   2   0   0   0   2   2   2   2   2   2   0   2   0   2   0   0   2   2   2   0   2   0   0   0   0   0   0   0   0   0   2   0   0   0   2   0
 MK-5-2                 2   0   2   0   2   2   2   0   0   0   0   2   2   0   0   0   2   2   2   0   0   0   0   0   0   2   0   0   2   0   0   0   0   2   0   0   0   2   2   0   0   0   0   2   2   0   2   0   2   2   2   0   0   2   2   2   0   2   2   2   2   2   2   0   0   0   2   0   0   0   0   0   2   0   2   0   0   2   2   2   2   0   0   2   2   0   2   0   2   2   0   0   2   2   0   0   2   2   0   2   0   2   2   2   0   2   2   2   0   0   0   2   2   0   2   0   0   2   2   2   2   0   2   0   0   0   0   2   2   2   2   2   0   0   0   2   2   0   0   0   0   2   0   2   0   2   0   0   0   2   2   0   0   0   0   2   0   2   2   2   2   2   2   0   2   0   0   0   2   2   0   2   2   2   0   2   0   2   0   0   0   2   0   0   2   0   0   0   0   0   0   0   0   0   0   0   0   2   2   0
 MK-5-3                 0   2   2   0   2   2   2   2   0   0   0   2   2   0   2   0   2   2   2   0   0   0   0   0   0   2   0   0   2   0   0   0   0   2   0   2   0   2   2   0   0   0   0   2   2   0   2   0   2   2   2   0   0   2   2   2   0   2   2   2   2   2   2   0   0   0   2   0   0   0   0   0   2   0   2   0   0   2   2   2   0   0   0   2   2   0   2   0   2   2   0   0   2   2   0   0   2   2   0   2   2   2   2   2   0   2   2   0   0   0   0   2   0   0   2   0   0   2   2   0   2   2   2   0   0   0   0   2   2   2   2   0   0   0   0   2   2   0   0   0   0   2   0   2   0   0   0   0   0   2   2   0   0   2   0   2   0   2   2   2   2   2   0   0   0   0   0   0   2   2   0   2   2   2   0   2   0   2   0   0   0   2   0   0   2   0   0   0   0   0   0   2   0   0   0   0   0   2   2   0
 MK-5-4                 0   2   2   0   2   2   2   2   0   0   0   2   2   0   2   0   2   2   2   0   2   0   0   0   0   2   0   0   2   0   0   0   2   2   0   2   0   2   2   0   2   0   0   2   2   0   2   0   2   2   2   0   0   2   0   2   0   2   2   2   2   2   2   0   0   0   2   0   0   0   0   0   2   0   2   0   0   2   2   2   0   0   0   0   2   0   2   0   2   2   0   0   2   2   0   0   2   2   0   2   2   2   2   2   0   2   2   0   0   0   2   2   0   0   2   0   0   2   2   0   2   2   2   0   0   0   0   2   2   2   2   0   0   0   0   2   2   0   0   0   0   2   0   2   0   2   0   0   0   2   2   0   2   2   0   2   0   2   2   2   2   2   0   0   0   2   0   0   2   2   0   2   2   2   0   2   0   2   0   0   0   2   0   0   2   0   0   0   0   0   0   2   0   0   0   0   0   2   2   0
 MK-5-5                 2   2   2   0   2   0   2   2   0   2   0   2   2   0   2   0   2   2   2   0   2   0   0   0   0   2   0   0   2   2   0   0   2   2   2   2   0   2   2   0   2   0   0   2   2   0   0   0   0   2   2   0   0   2   0   2   2   2   2   2   0   2   2   0   0   0   2   0   0   0   0   0   2   0   2   0   0   2   2   2   0   0   0   0   2   0   2   0   2   2   0   0   2   2   0   0   2   2   0   2   2   2   2   2   0   2   2   0   0   0   2   2   0   0   2   0   0   2   2   0   2   2   2   0   0   0   0   2   2   2   0   0   0   0   0   2   2   0   0   0   0   2   0   2   2   2   0   0   0   2   0   2   2   2   0   2   0   2   2   2   2   2   0   0   0   2   0   0   2   2   0   2   2   2   0   0   0   2   0   0   0   2   0   0   2   0   0   0   0   0   0   2   0   0   2   0   0   2   2   2
 MK-5-6                 0   2   2   0   2   2   2   2   2   2   0   2   2   0   2   0   2   2   2   0   2   0   2   0   0   2   0   0   2   2   0   0   2   2   2   2   0   2   2   0   2   0   2   2   2   0   2   2   0   2   2   0   0   2   0   2   2   2   2   2   0   2   2   0   0   0   0   0   0   0   0   0   2   0   2   0   0   2   2   2   2   0   0   0   0   0   2   0   2   2   0   0   2   2   0   2   2   2   0   2   2   2   2   2   0   2   2   0   0   0   0   2   0   0   2   0   0   2   2   0   0   2   2   0   2   0   0   2   0   2   0   2   0   0   0   2   2   0   0   0   0   2   0   2   2   2   2   0   0   2   0   0   2   2   2   2   0   2   2   2   2   0   0   0   0   2   0   0   2   2   0   2   2   2   2   0   2   2   0   0   0   2   0   0   0   0   0   0   0   0   2   2   0   0   2   0   0   2   2   2
 MK-5-7                 0   2   2   0   0   2   2   2   2   2   0   2   2   0   2   0   2   2   2   0   2   0   2   0   0   0   0   0   2   2   0   2   2   2   2   2   0   2   2   0   2   0   2   2   2   0   2   2   0   2   2   0   0   2   0   2   2   2   2   2   0   2   2   0   0   2   0   2   2   0   0   0   2   0   2   0   2   2   2   2   0   0   0   0   0   0   0   0   2   2   0   0   2   2   0   2   0   2   0   2   2   2   2   2   0   2   0   0   0   0   0   2   0   0   2   2   0   2   2   0   0   0   0   0   0   0   0   2   0   2   0   2   0   0   0   2   2   0   0   0   0   2   0   2   2   2   2   0   0   2   2   0   2   2   0   2   0   0   2   2   2   0   0   0   0   2   0   0   0   2   0   2   2   2   2   0   2   2   0   0   0   2   0   0   0   0   0   0   0   0   2   2   0   2   2   0   0   2   2   2
 MK-5-8                 0   2   2   0   2   2   2   2   2   2   0   2   0   0   2   0   0   2   2   0   2   0   2   0   0   0   0   0   2   2   0   2   2   2   2   2   0   2   2   0   0   0   0   2   2   0   2   2   0   2   2   0   0   2   0   2   2   2   2   2   0   2   2   0   0   2   0   2   2   0   0   0   2   0   2   0   2   2   0   2   0   0   0   2   0   0   0   0   2   2   0   0   2   2   0   2   0   2   0   2   2   2   2   2   0   2   0   0   2   2   0   2   0   0   0   2   0   2   2   0   0   2   0   0   0   0   0   2   0   2   0   2   0   0   0   2   2   0   2   0   0   2   0   2   2   2   2   0   0   2   0   0   2   2   0   2   0   0   2   2   2   0   0   0   0   2   0   0   0   2   0   2   2   2   2   0   2   2   0   2   0   2   0   0   0   0   0   0   0   0   2   0   0   2   2   0   0   0   2   2
 MK-5-9                 0   2   2   2   2   2   2   2   2   2   2   2   0   0   2   0   0   2   2   0   0   0   2   0   2   0   0   0   2   2   0   2   2   2   2   2   0   2   2   0   0   0   0   2   2   2   2   2   0   2   2   0   0   2   0   2   2   2   2   2   0   0   2   2   0   2   0   2   2   0   0   0   2   0   2   0   0   2   0   2   0   0   2   2   0   0   0   0   2   2   0   0   2   2   0   2   0   2   0   0   2   0   2   2   0   2   0   0   2   2   0   2   0   0   0   2   0   2   2   0   0   2   0   0   0   0   0   2   0   2   0   2   0   0   0   2   2   0   2   0   0   2   0   2   2   2   2   0   0   2   0   0   2   2   0   2   0   0   2   0   2   0   0   0   0   2   0   0   0   2   0   2   2   2   0   0   2   2   0   2   0   2   0   0   0   0   0   0   0   0   2   0   0   2   2   0   0   0   2   2
 MK-5-10                0   2   2   2   0   2   0   2   0   2   2   2   0   2   2   0   0   2   2   0   0   2   2   0   2   0   0   0   2   2   0   2   2   2   2   2   0   2   2   0   0   0   0   2   2   2   2   2   0   2   2   0   0   2   0   2   2   2   2   2   0   0   2   2   2   2   0   2   2   0   0   0   2   0   2   0   0   2   0   2   0   0   2   2   0   0   0   0   2   2   0   0   2   2   0   2   0   2   0   0   2   0   0   2   0   2   0   0   2   2   0   2   0   0   0   2   0   0   2   0   0   2   0   0   0   0   0   2   0   2   0   2   0   0   0   2   2   0   2   0   0   2   0   2   2   2   2   0   0   2   0   0   2   2   0   0   0   0   2   0   2   2   0   0   0   2   0   0   0   2   2   2   2   2   0   0   2   2   0   2   0   2   0   0   2   0   0   0   0   0   2   0   0   2   0   0   0   0   2   2
 MK-5-11                0   2   2   2   0   2   0   2   0   2   2   2   0   2   2   0   0   2   2   0   0   2   0   0   2   0   2   0   2   2   0   0   2   2   2   2   0   2   2   0   0   0   0   2   2   2   2   2   0   2   2   0   0   2   0   2   0   2   2   2   0   0   2   2   2   2   0   2   2   0   0   0   0   0   2   0   0   2   0   2   0   0   2   0   2   2   0   0   2   2   0   0   2   2   0   0   0   2   0   0   2   2   0   2   0   2   0   0   0   2   2   2   0   0   0   2   0   0   2   0   2   2   0   2   2   0   0   2   0   2   0   2   0   0   0   2   2   0   2   0   0   2   2   2   2   0   2   2   0   2   0   0   2   2   0   0   0   0   0   0   2   2   0   0   0   2   0   0   2   2   0   2   2   2   0   0   2   2   0   0   0   2   0   0   2   0   0   0   0   0   2   0   2   2   0   0   0   2   2   2
 MK-5-12                0   2   2   2   0   2   0   2   0   2   2   2   2   2   2   0   0   2   0   0   2   2   0   0   0   0   0   0   2   2   0   0   2   2   2   2   0   2   2   0   0   0   0   2   2   2   2   2   0   2   2   0   0   2   0   2   0   2   2   2   0   0   2   2   2   2   0   2   2   0   0   0   2   0   2   0   2   2   0   2   0   0   2   0   2   2   0   0   2   2   0   0   2   2   0   0   0   2   0   0   2   2   0   2   0   2   0   2   0   2   0   2   0   0   0   2   0   0   2   0   2   2   0   2   2   0   0   2   0   2   0   2   0   0   0   2   2   0   2   0   0   2   2   2   2   0   2   2   0   2   0   0   2   2   0   0   0   0   0   0   2   2   0   0   0   2   0   0   2   2   0   2   2   0   0   0   2   2   0   0   0   2   0   0   2   0   0   2   0   2   2   0   2   0   2   0   0   2   2   2
 MK-5-13                2   2   2   2   0   0   0   0   0   2   2   2   2   2   2   0   0   2   0   0   2   2   0   0   0   0   0   0   2   2   0   0   2   2   2   2   0   2   2   0   0   0   0   2   2   2   2   2   0   0   2   0   0   2   0   2   0   2   0   2   0   0   2   2   2   2   0   2   2   2   0   0   2   2   2   0   2   2   0   2   2   0   2   0   2   2   0   0   2   2   0   0   2   2   0   0   0   2   0   2   2   2   0   2   0   0   0   2   2   2   0   2   0   0   0   2   0   0   2   0   2   2   0   2   2   0   0   2   0   2   0   2   0   0   0   2   2   0   2   0   0   2   2   2   2   0   2   2   2   2   0   0   2   2   0   0   0   0   0   0   2   2   0   0   0   0   0   0   2   0   2   2   2   0   0   0   2   2   0   0   0   2   0   0   2   0   0   2   0   0   2   0   2   0   2   0   0   2   2   2
 MK-5-14                2   0   2   2   0   0   0   0   0   2   2   2   2   2   2   0   0   0   0   0   2   2   0   0   0   0   0   0   2   2   0   0   2   2   2   2   0   2   2   0   0   0   0   2   2   2   2   2   0   0   2   0   0   2   0   2   0   2   2   2   0   2   2   2   2   2   0   2   2   0   2   0   2   2   2   0   0   2   0   2   2   0   2   0   2   2   0   0   2   2   0   0   2   2   0   0   0   2   2   2   2   2   0   2   0   0   0   2   2   2   0   2   0   0   0   2   0   0   2   0   2   2   0   2   2   0   0   2   0   2   0   2   0   0   0   2   2   0   2   0   2   2   2   2   2   0   2   2   2   2   0   0   0   2   0   0   0   0   0   0   2   2   0   0   0   0   0   2   2   0   2   2   2   0   0   0   2   2   0   0   2   2   0   0   2   2   0   2   0   0   0   0   2   0   0   0   0   2   2   2
 MK-5-15                2   0   0   2   0   0   0   0   0   2   2   2   2   2   2   0   0   0   0   0   2   2   2   0   2   0   0   0   2   2   0   0   2   2   2   2   0   0   2   0   0   0   0   2   2   2   2   2   0   2   2   0   0   2   0   2   0   2   2   2   0   2   2   2   2   2   0   2   2   0   2   0   2   2   2   0   0   2   0   2   2   0   2   0   2   2   0   0   2   2   2   0   2   2   0   0   0   2   2   2   2   2   0   2   0   0   0   2   2   2   0   2   0   0   0   2   0   0   2   0   2   2   2   2   2   0   0   2   0   2   0   2   0   2   0   0   2   2   2   0   2   2   2   2   2   0   2   2   2   2   0   0   0   0   0   0   0   0   0   0   2   2   0   0   0   0   0   2   2   0   2   0   2   0   0   0   2   2   0   0   2   2   0   0   2   2   0   2   0   2   0   0   2   0   0   0   0   0   2   2
 MK-5-16                2   0   0   2   0   0   0   0   0   2   0   2   2   2   2   0   0   0   0   0   2   2   2   0   2   0   0   0   2   2   0   0   2   2   2   2   0   0   0   0   0   0   0   2   2   2   2   2   0   0   2   0   0   2   0   2   0   2   2   2   0   2   2   2   2   2   0   2   2   0   2   0   2   2   2   0   0   2   0   2   2   0   2   0   0   2   0   0   2   2   2   0   2   2   0   0   0   2   2   0   2   2   0   2   0   0   0   2   2   0   0   2   0   2   2   2   0   0   2   0   2   2   2   2   2   0   0   0   2   2   0   2   0   2   0   0   2   2   2   0   2   2   2   2   2   0   2   2   2   2   0   0   0   0   0   0   0   0   0   0   2   2   0   0   0   0   0   2   2   0   2   2   2   2   0   0   2   0   0   2   2   2   0   0   2   2   0   2   0   2   0   0   2   2   0   0   0   0   0   2
 MK-6-1                 2   2   0   2   2   2   0   2   2   2   0   0   0   2   2   0   0   0   0   0   0   0   0   2   0   2   0   2   0   2   2   2   2   2   2   0   0   0   2   0   0   0   2   2   0   0   2   2   2   2   0   2   0   2   2   0   0   0   2   0   2   0   2   0   2   2   2   2   0   2   2   0   2   0   2   0   0   2   2   0   2   0   0   2   2   2   0   0   0   0   0   0   0   0   0   0   0   2   2   2   2   2   2   2   0   0   2   2   0   2   0   0   0   0   2   0   2   2   0   0   0   2   2   2   2   2   0   0   2   0   0   0   0   2   0   2   2   0   0   2   2   2   0   0   0   2   0   2   2   0   2   2   2   2   0   2   2   0   0   0   0   2   0   0   2   0   0   2   2   2   0   2   2   2   2   0   0   0   0   0   2   0   0   0   0   0   2   2   0   2   2   0   0   0   0   0   2   2   0   2
 MK-6-2                 2   2   0   2   0   2   0   2   0   2   0   0   0   2   0   0   0   0   0   0   0   2   0   2   0   2   0   2   0   0   2   0   2   2   2   0   0   0   0   2   2   0   2   2   0   0   2   2   2   2   0   2   0   2   2   2   0   0   2   0   2   0   2   2   2   2   0   0   2   2   2   0   2   0   2   0   0   2   2   0   2   2   0   2   2   2   2   0   0   0   0   0   0   0   0   0   2   2   2   2   2   2   2   0   0   0   2   2   0   2   0   0   0   0   2   0   2   2   0   0   0   2   2   2   2   2   0   0   2   0   0   0   0   2   0   2   2   2   0   2   2   2   0   2   0   2   0   2   2   0   2   2   0   2   0   2   2   0   0   0   0   2   0   0   2   0   2   2   0   2   2   2   2   2   2   2   2   0   0   0   2   0   0   0   0   0   2   2   0   2   2   0   0   0   0   2   2   2   0   2
 MK-6-3                 2   2   0   2   0   2   0   2   0   2   0   0   0   2   0   0   0   0   0   0   0   0   0   0   0   2   0   2   0   0   2   0   2   2   2   0   0   0   0   2   2   0   2   2   0   0   2   2   2   2   0   2   0   2   2   0   0   0   2   0   2   0   2   0   2   2   0   0   2   2   2   0   0   0   0   0   2   2   2   0   2   2   0   0   2   2   2   0   0   0   0   0   0   0   0   0   2   2   2   2   2   0   2   0   0   0   2   2   0   2   0   0   0   2   2   2   2   2   0   0   0   2   2   2   2   0   0   0   2   0   0   0   0   2   0   2   2   2   0   2   2   2   0   2   0   2   0   2   2   2   2   2   2   2   0   2   2   0   0   2   0   2   0   0   2   0   2   0   0   2   2   2   2   2   2   2   2   0   0   0   2   0   0   0   0   0   2   2   0   2   2   0   0   0   0   2   2   2   0   2
 MK-6-4                 2   2   0   0   0   2   0   2   0   2   0   0   0   2   0   0   0   0   0   0   0   0   0   0   0   2   0   2   0   0   2   0   2   2   2   2   0   0   0   2   2   0   2   2   0   0   0   2   2   2   0   2   0   2   2   0   0   0   2   0   2   0   2   0   2   2   0   0   0   2   2   0   0   0   0   0   0   2   2   0   2   2   0   0   2   2   2   0   2   0   0   2   0   0   0   0   2   2   2   2   2   0   2   2   0   2   2   2   0   0   0   0   0   2   2   0   2   2   0   0   0   2   2   2   2   0   0   0   2   0   0   0   0   0   0   2   0   2   0   2   2   2   0   2   0   2   0   2   2   2   2   2   2   2   2   2   2   0   0   2   0   0   0   0   2   0   2   2   0   2   0   2   2   2   2   2   2   0   0   0   2   0   0   0   0   0   2   2   0   2   2   0   0   0   0   2   2   2   2   2
 MK-6-5                 2   2   0   0   0   2   0   2   0   2   0   0   2   2   0   0   0   0   0   0   0   2   0   0   0   2   0   2   0   2   2   0   2   2   2   2   0   0   0   2   2   0   2   2   0   0   0   2   2   2   0   0   0   0   2   0   0   0   2   2   2   0   2   0   2   0   0   0   0   2   2   0   0   0   0   0   0   2   2   0   2   2   0   0   0   2   2   0   2   2   0   2   0   0   0   0   2   2   2   0   2   0   2   2   0   2   2   2   0   0   0   2   0   2   2   2   2   2   0   0   0   2   2   2   2   0   0   0   2   0   0   0   0   2   0   2   0   2   0   2   2   0   0   2   0   2   0   2   2   2   2   2   2   2   2   2   2   0   0   2   0   0   0   0   0   0   2   2   0   2   0   0   2   2   2   2   2   0   0   0   2   0   0   0   0   2   2   2   0   2   2   0   0   0   0   2   2   2   2   2
 MK-6-6                 2   0   0   0   0   2   2   2   0   2   0   0   2   2   0   0   0   0   0   0   2   2   0   0   0   2   0   2   0   2   2   0   2   2   2   2   0   0   0   2   2   0   2   2   0   0   0   2   2   2   0   2   0   0   2   2   2   0   2   2   2   0   2   0   2   0   2   0   0   0   2   0   0   0   0   0   2   2   2   0   0   2   0   0   0   2   2   0   2   2   0   2   0   0   0   2   2   2   2   0   2   0   2   2   0   2   2   2   2   0   0   2   2   2   2   2   2   0   0   0   0   2   2   2   2   0   2   0   2   0   0   0   0   2   0   2   0   2   0   2   2   0   2   2   0   2   0   2   2   0   2   2   2   2   2   2   0   0   2   2   0   0   0   2   0   0   2   2   0   2   0   0   2   2   2   2   2   2   0   0   2   0   0   0   0   2   2   2   0   2   2   0   0   0   0   2   0   2   2   2
 MK-6-7                 0   0   0   0   0   2   2   2   0   2   0   0   2   0   0   0   0   0   0   0   2   2   0   0   2   2   0   2   0   2   2   0   2   2   2   2   0   0   0   2   2   0   2   2   2   2   0   2   2   2   0   0   0   0   0   2   2   0   2   2   2   0   2   0   2   0   2   0   0   0   2   0   0   0   0   0   2   0   2   0   0   2   0   0   0   2   2   0   2   2   0   2   0   0   0   2   2   2   2   0   0   0   2   2   0   2   2   2   2   0   0   2   2   2   2   2   2   0   0   0   0   2   2   2   2   2   2   0   2   0   0   0   0   2   0   2   2   2   0   2   2   0   2   2   0   2   0   2   2   0   2   2   2   2   0   2   0   0   2   2   0   0   0   0   0   2   2   2   0   2   0   2   2   2   2   2   0   2   0   0   2   0   0   0   0   2   2   2   0   2   2   0   0   0   0   2   0   2   2   2
 MK-6-8                 0   0   0   0   0   2   2   2   0   2   0   0   2   0   2   0   0   0   0   0   2   2   0   0   2   2   2   2   0   2   2   0   2   2   2   2   0   0   0   2   2   0   2   2   0   2   0   2   2   0   0   0   0   0   0   2   2   0   2   2   2   0   2   0   2   0   0   0   2   0   2   0   0   2   0   0   2   2   2   0   0   2   0   0   0   2   2   0   2   0   0   2   0   0   2   2   2   2   0   0   0   0   2   2   0   2   2   2   2   0   0   0   2   2   2   2   2   0   0   0   0   2   2   2   2   2   2   0   2   2   0   0   0   2   0   2   2   2   0   0   2   0   2   2   0   2   0   2   2   0   0   2   2   2   0   2   0   2   2   2   0   0   0   2   0   2   0   2   0   2   2   2   0   2   2   2   0   2   0   0   2   2   2   0   0   2   2   2   2   2   2   0   0   0   0   2   0   2   2   2
 MK-6-9                 0   2   0   0   2   2   2   0   0   2   2   0   2   0   2   0   0   0   2   0   2   2   2   0   2   2   2   2   0   2   2   0   2   2   2   2   0   0   0   2   0   0   2   2   0   2   0   2   2   0   0   0   0   0   0   2   2   0   2   2   2   0   2   0   2   0   0   0   2   0   2   2   0   2   0   0   2   2   2   0   0   2   0   0   0   2   2   0   2   0   0   2   2   0   2   0   2   2   0   0   0   0   2   2   0   2   2   2   2   0   0   0   2   2   2   2   2   0   0   0   2   2   2   2   2   0   2   0   2   2   0   0   2   2   0   2   2   2   0   0   2   0   0   2   0   2   0   2   2   0   0   2   2   2   0   2   0   2   2   2   2   2   2   0   0   2   0   2   2   2   2   2   0   0   0   2   0   2   0   0   2   2   2   0   0   0   2   2   2   2   2   0   0   0   0   2   0   2   2   2
 MK-6-10                0   2   0   0   2   2   2   0   0   2   2   0   2   0   2   0   0   0   2   0   2   2   2   2   2   2   2   2   0   2   2   0   2   2   2   2   0   0   2   2   2   0   2   2   0   2   0   2   2   0   0   2   0   0   0   0   2   0   2   2   2   0   2   0   2   0   0   0   2   0   2   0   0   2   0   0   2   2   2   0   2   2   0   0   0   2   2   0   2   0   0   2   2   0   2   0   2   2   0   0   0   0   2   2   0   2   2   2   2   0   0   0   2   2   2   0   2   0   0   0   0   2   0   2   2   0   2   0   2   2   0   0   2   2   0   2   2   2   0   0   2   0   0   2   2   2   0   2   2   0   0   2   2   2   0   2   0   0   2   2   0   0   2   0   0   2   0   2   2   2   2   2   0   0   0   2   0   2   0   0   2   2   2   0   0   0   2   2   2   2   2   0   0   0   0   2   0   2   2   2
 MK-6-11                0   2   2   0   0   2   2   0   0   2   0   0   2   2   2   0   0   0   2   0   2   2   0   2   2   2   2   2   0   2   2   0   2   2   2   2   2   0   2   2   2   0   2   2   0   0   0   2   2   0   0   2   0   0   0   0   2   0   2   2   2   0   2   0   2   2   0   0   0   0   0   0   0   2   0   0   2   2   2   0   2   2   0   0   0   2   0   2   2   0   0   2   2   0   2   2   2   2   0   0   0   0   2   2   2   2   2   2   2   0   0   0   2   2   2   0   0   0   0   0   0   2   0   2   2   0   2   0   2   2   0   0   2   2   2   2   2   0   0   0   0   0   0   2   0   2   0   2   2   0   0   2   2   0   0   2   0   0   2   2   0   0   2   0   0   2   0   2   2   0   2   2   0   0   0   2   0   2   0   0   2   2   2   0   0   0   2   2   2   0   2   2   2   0   0   2   0   2   2   2
 MK-6-12                2   2   2   0   0   0   2   0   0   2   0   0   2   2   2   0   0   2   2   2   2   2   0   0   2   2   2   2   2   2   2   0   0   2   2   2   0   2   2   2   2   0   2   0   0   0   0   2   2   0   0   0   0   0   0   0   2   0   2   2   2   0   2   0   0   2   0   0   0   0   0   0   0   2   0   0   2   2   2   0   2   2   0   0   2   0   0   0   2   0   0   2   2   0   2   2   2   2   0   0   0   2   2   2   2   2   2   2   2   2   2   2   2   2   2   0   0   0   0   0   0   2   0   2   2   0   2   0   2   2   0   0   2   2   2   2   2   0   0   0   0   0   0   2   0   2   0   2   2   0   0   2   2   0   0   2   0   0   2   2   0   0   2   0   0   2   0   2   2   0   0   0   0   0   2   2   0   2   0   0   2   2   0   0   0   0   2   2   2   0   2   2   2   0   0   2   0   2   2   2
 MK-6-13                2   2   2   0   0   0   0   0   0   2   0   0   2   2   2   2   0   2   2   2   2   2   0   0   2   2   2   0   2   2   2   0   0   2   2   2   2   2   2   2   2   0   2   0   0   0   0   2   2   0   0   0   0   0   0   0   0   0   2   2   2   0   2   0   0   2   0   2   0   0   0   0   0   2   0   0   2   0   2   2   2   2   0   0   2   0   0   0   2   0   0   2   2   2   0   2   2   2   0   0   0   2   2   2   0   2   2   2   2   2   2   2   2   2   2   0   0   0   0   0   0   2   0   2   2   0   2   0   2   0   0   0   2   2   2   2   2   0   0   0   0   0   2   2   0   2   0   2   2   0   0   2   2   0   0   2   0   0   2   2   0   0   2   2   0   0   0   2   2   0   2   0   0   0   2   0   0   2   0   0   0   2   0   0   2   0   2   2   2   0   0   2   2   0   0   2   2   2   2   2
 MK-6-14                2   2   2   0   2   0   2   0   0   2   0   0   2   2   2   2   0   2   2   2   2   2   0   0   2   2   2   0   2   2   2   0   0   2   2   2   2   2   2   2   2   0   2   0   0   0   0   2   2   0   0   0   0   2   0   0   2   0   2   2   2   0   2   2   0   2   0   2   0   0   0   0   0   2   0   0   2   0   0   2   2   0   2   0   2   0   0   0   2   0   2   2   2   2   0   2   2   2   0   0   2   2   2   2   2   2   2   2   2   2   2   2   2   2   2   0   0   0   2   0   0   2   0   2   2   0   0   0   2   2   0   0   2   2   2   2   2   0   0   0   0   0   2   2   0   2   0   2   2   0   0   2   2   0   2   2   0   0   2   0   0   2   0   2   0   0   0   2   2   0   2   0   0   0   2   2   0   2   0   0   0   2   0   0   2   0   2   2   0   0   0   2   2   0   0   2   2   2   2   2
 MK-6-15                2   2   2   0   2   0   2   0   0   2   0   0   2   2   0   2   0   2   2   0   2   2   0   0   2   2   2   0   2   2   2   0   0   2   2   2   0   2   2   2   2   0   2   0   0   0   0   2   2   0   0   2   0   0   0   0   2   0   2   2   2   0   0   0   0   2   0   2   0   0   2   2   0   2   0   0   2   0   0   2   2   0   2   0   0   0   0   0   2   0   0   2   2   2   0   2   2   2   0   0   2   2   2   2   2   2   2   2   2   2   2   2   2   2   2   0   0   0   2   0   0   2   0   2   2   0   0   0   2   2   0   0   2   2   2   2   2   0   0   0   0   0   0   2   0   2   0   2   2   0   2   2   2   0   2   2   0   0   2   0   2   2   0   2   0   0   0   2   2   0   2   0   0   2   2   2   0   2   0   0   0   2   0   0   2   0   2   2   0   0   0   2   2   0   0   2   2   2   0   2
 MK-6-16                2   2   2   0   2   0   2   0   2   2   0   0   2   2   0   2   0   2   2   0   2   2   0   0   2   2   2   0   2   2   2   0   0   2   2   2   0   2   2   0   2   2   2   2   2   0   0   2   2   0   0   2   0   0   0   2   2   2   2   2   2   0   0   0   0   2   0   2   0   0   2   0   0   2   0   2   2   0   0   2   2   2   2   0   0   0   0   2   2   0   2   2   2   2   0   2   2   2   0   0   2   2   2   2   2   2   2   2   2   2   2   2   0   2   2   0   0   0   2   0   0   2   0   2   2   0   0   0   2   2   0   0   2   2   2   2   2   0   0   2   0   0   0   2   0   2   0   2   2   0   2   2   2   0   0   2   0   2   2   0   2   2   0   2   0   0   2   2   2   0   2   0   0   2   2   2   0   2   0   0   0   2   0   0   2   0   2   2   0   0   0   2   2   0   0   2   2   2   0   2
 
!****************************************** Phenotypic Data **********************************************************
!-100.0 is resevred for missing phenotype
SimulatedTrait1         8.8477    9.8945   13.2539   12.4799   11.0147   11.3189   10.8927    9.7330   12.4158   10.7137   11.9420   11.2541    9.6690    9.7704   10.7546    7.6476    8.9828   12.1427    9.5021    9.0173   10.5268    7.6531   11.1493    8.7141    7.9857   12.1687    9.2254    8.4964    9.9458   10.7907   10.1803    9.5640    9.6036   10.9291   10.7561    8.9411   10.0658    8.1132   11.4239   10.5250    8.0959    9.6139    8.0830    9.1557   10.7174    9.4847    9.2930    7.9123   10.1794   10.8581   10.8833   11.8429    9.3048   10.7732    9.9069   10.0231   10.0482   11.1855   11.6674    9.2662    9.1437   13.2760   10.3925    7.2395   10.2196    8.2893    8.7456    8.8494    8.5840    9.9443    8.8791    8.2731   11.6108   10.3493   10.2195   10.2214    7.3527   10.5623   10.5881   11.3854   10.0883    8.4784    7.5131   10.8588   10.6256   10.6410    8.8554   12.9387   10.3438   11.5791   11.3602   10.0663    9.8862   10.3584    9.1225   13.0807   11.3384    9.9697    9.0753   11.6023    7.2152   12.8724    7.8390   10.9211   10.6809   12.2063   13.1769    9.4666    8.7050    8.2095    9.6795    9.9673   11.2819    9.4767   10.0634    8.4193   13.0712    8.9548    7.6170   10.2140   13.4656   11.9709    9.7726    9.8031    5.6927    9.0862   11.2926   10.0866    9.7688    9.1549    9.7520    8.7917   10.6365   11.5059    8.9083   11.0439   10.1685    7.6551    9.0864    9.0630    8.8704    9.1860    6.7650    8.4984    9.1301   10.4653    9.3359   11.3778   10.0706   12.7010   11.5327    9.1360   11.9904   11.0483    9.5638    8.6700    8.2213    9.4465   15.4078    9.2900    9.2799   10.5655    7.8431    8.3080   10.7697    9.9100    8.9623    9.5433   11.6792   12.0164   10.1430   12.7885   12.3151   11.3713   12.3597    7.9370    8.0551    9.1989    9.6060    9.2270    6.6374   10.2332   11.6373   11.5101   10.2628    8.1724   10.3540    8.0943    8.6582   11.0559    9.7137    9.7152    9.0296   11.4937   12.1132   11.9342   11.1157   11.1273   10.9758   10.8782
SimulatedTrait2        15.7612   14.9345   17.1409   16.9766   17.2179   13.6925   16.9679   16.7618   12.7749   15.4809   15.3850   15.7495   13.9169   14.3336   16.0845   16.4177   17.3824   14.1234   16.6604   15.8627   14.2961   14.6673   13.7932   16.2656   13.4982   14.4978   14.3957   13.8013   15.8278   15.2689   14.5555   14.6102   16.2107   16.4461   14.4563   15.0758   15.0847   16.2147   16.6778   13.4244   16.7106   15.1449   14.2435   13.8534   14.9550   15.1550   14.2297   14.9994   16.3065   15.5799   12.8715   15.7384   13.3765   17.3210   13.0105   13.9770   15.9861   15.1570   16.5573   17.3321   13.2732   13.4883   14.7905   13.5615   14.6481   11.8676   15.4892   13.5719   11.6627   16.0765   14.0167   16.2707   16.0672   14.1914   16.2258   14.8846   15.5874   16.1529   15.1391   14.9859   14.1443   15.3301   14.7563   15.1517   16.6125   12.8436   16.1457   14.6260   15.5533   17.0163   14.6040   15.2701   15.7890   18.4376   15.0336   14.2011   15.3775   16.4848   12.9050   14.3945   14.8575   16.6313   15.8371   15.9951   15.6043   14.6986   17.0594   11.9678   13.6298   14.3678   14.4024   15.9399   15.2385   12.2627   16.3165   15.0949   13.5048   14.3764   16.4396   16.8977   14.1179   16.4948   15.6295   13.8063   17.3712   16.9920   13.0252   17.2177   13.0629   14.0049   14.5835   14.9240   16.8705   15.5064   13.0497   15.4842   17.2838   12.4870   15.4385   15.3020   13.8778   14.2066   13.8009   14.6621   13.0887   14.3476   12.8959   15.6418   13.7944   17.5260   15.5829   14.5767   15.8545   15.3972   15.4580   15.7399   14.8281   17.1133   15.4341   14.9284   15.9884   15.7493   13.3650   14.8642   15.3759   15.5808   15.6677   14.6691   15.6205   16.1578   14.0623   15.2480   18.7465   15.0291   13.4434   14.9373   12.8192   14.7637   14.3148   14.0819   16.6710   14.8879   14.5180   14.3087   12.9582   13.9228   12.6471   13.7784   15.8695   13.2040   15.5654   14.2490   15.6640   14.7522   16.6046   14.1265   12.7771   15.8666   17.0799   17.0926
 
