# Supplementary material for: Inclusive Composite Interval Mapping of QTL by Environment Interactions in Biparental Populations
Source: PLoS One. 2015 Jul 10;10(7):e0132414. doi: 10.1371/journal.pone.0132414 (PMC4498613; doi:10.1371/journal.pone.0132414)
Supplement: S3 File — (ZIP) [file pone.0132414.s003.zip › Simulation for unliked model/Simulated popualtions/run_00064.met]

!**********************Note: lines staring with "!" are remarks and will be ignored in the program********************
!*********************************General Information**********************************
!Assuming F1 = P1 x P2, populations available in QTL IciMapping are: 
!  1, P1BC1F1 = P1 x F1, the first backcrossing where P1 is used as the recurrent parent;
!  2, P2BC1F1 = P2 x F1, the first backcrossing where P2 is used as the recurrent parent;
!  3, F1DH, F1-derived doubled haploids; 
!  4, RIL or F1RIL, recombination inbred lines through the repeated selfing of F1;
!  5, P1BC1RIL, recombination inbred lines through the repeated selfing of P1BC1F1;
!  6, P2BC1RIL, recombination inbred lines through the repeated selfing of P2BC1F1;
!  7, F2, the selfing generation of F1;
!  8, F3, the selfing generation of F2;
!  9, P1BC2F1, the second backcrossing where P1 is used as the recurrent parent; 
! 10, P2BC2F1, the second backcrossing where P2 is used as the recurrent parent;
! 11, P1BC2RIL, recombination inred lines through the repeated selfing of P1BC2F1; 
! 12, P2BC2RIL, recombination inred lines through the repeated selfing of P2BC2F1; 
! 13, P1BC1F2, the selfing generation of P1BC1F1; 
! 14, P2BC1F2, the selfing generation of P2BC1F1; 
! 15, P1BC2F2, the selfing generation of P1BC2F1; 
! 16, P2BC2F2, the selfing generation of P2BC2F1; 
! 17, P1BC1DH, P1BC1F1-derived doubled haploids; 
! 18, P2BC1DH, P2BC1F1-derived doubled haploids; 
! 19, P1BC2DH, P1BC2F1-derived doubled haploids; 
! 20, P2BC2DH, P2BC2F1-derived doubled haploids; 
   3      !Mapping Population (see remarks above)
   2      !Mapping Function (1 for Kosambi; 2 for Haldane; 3 for Morgan)
   2      !Marker Space Type (1 for intervals; 2 for positions)
   1      !Marker Space Unit(1 for centiMorgans; 2 for Morgan)
   6      !Number of Chromosomes (or Linkage Groups)
 200      !Size of the mapping population
   2      !Number of environments
 
!***************************************** Chromosomes and Linkage Maps **********************************************
!Chromosome                 NumMarkers
-CH1                        16
-CH2                        16
-CH3                        16
-CH4                        16
-CH5                        16
-CH6                        16
!Linkage map (Marker name followed by position or the interval length)
 MK-1-1                1     0.000
 MK-1-2                1    10.000
 MK-1-3                1    20.000
 MK-1-4                1    30.000
 MK-1-5                1    40.000
 MK-1-6                1    50.000
 MK-1-7                1    60.000
 MK-1-8                1    70.000
 MK-1-9                1    80.000
 MK-1-10               1    90.000
 MK-1-11               1   100.000
 MK-1-12               1   110.000
 MK-1-13               1   120.000
 MK-1-14               1   130.000
 MK-1-15               1   140.000
 MK-1-16               1   150.000
 MK-2-1                2     0.000
 MK-2-2                2    10.000
 MK-2-3                2    20.000
 MK-2-4                2    30.000
 MK-2-5                2    40.000
 MK-2-6                2    50.000
 MK-2-7                2    60.000
 MK-2-8                2    70.000
 MK-2-9                2    80.000
 MK-2-10               2    90.000
 MK-2-11               2   100.000
 MK-2-12               2   110.000
 MK-2-13               2   120.000
 MK-2-14               2   130.000
 MK-2-15               2   140.000
 MK-2-16               2   150.000
 MK-3-1                3     0.000
 MK-3-2                3    10.000
 MK-3-3                3    20.000
 MK-3-4                3    30.000
 MK-3-5                3    40.000
 MK-3-6                3    50.000
 MK-3-7                3    60.000
 MK-3-8                3    70.000
 MK-3-9                3    80.000
 MK-3-10               3    90.000
 MK-3-11               3   100.000
 MK-3-12               3   110.000
 MK-3-13               3   120.000
 MK-3-14               3   130.000
 MK-3-15               3   140.000
 MK-3-16               3   150.000
 MK-4-1                4     0.000
 MK-4-2                4    10.000
 MK-4-3                4    20.000
 MK-4-4                4    30.000
 MK-4-5                4    40.000
 MK-4-6                4    50.000
 MK-4-7                4    60.000
 MK-4-8                4    70.000
 MK-4-9                4    80.000
 MK-4-10               4    90.000
 MK-4-11               4   100.000
 MK-4-12               4   110.000
 MK-4-13               4   120.000
 MK-4-14               4   130.000
 MK-4-15               4   140.000
 MK-4-16               4   150.000
 MK-5-1                5     0.000
 MK-5-2                5    10.000
 MK-5-3                5    20.000
 MK-5-4                5    30.000
 MK-5-5                5    40.000
 MK-5-6                5    50.000
 MK-5-7                5    60.000
 MK-5-8                5    70.000
 MK-5-9                5    80.000
 MK-5-10               5    90.000
 MK-5-11               5   100.000
 MK-5-12               5   110.000
 MK-5-13               5   120.000
 MK-5-14               5   130.000
 MK-5-15               5   140.000
 MK-5-16               5   150.000
 MK-6-1                6     0.000
 MK-6-2                6    10.000
 MK-6-3                6    20.000
 MK-6-4                6    30.000
 MK-6-5                6    40.000
 MK-6-6                6    50.000
 MK-6-7                6    60.000
 MK-6-8                6    70.000
 MK-6-9                6    80.000
 MK-6-10               6    90.000
 MK-6-11               6   100.000
 MK-6-12               6   110.000
 MK-6-13               6   120.000
 MK-6-14               6   130.000
 MK-6-15               6   140.000
 MK-6-16               6   150.000
!*********************************** Marker Types ********************************************************************
!Co-dominant marker: When heterozygote F1 is present, P1 is coded as 2, F1 is coded as 1, and P2 is coded as 0; Otherwise, P1 is coded as 2, and P2 is coded as 0. 
!Dominant marker: When heterozygote F1 is present, P1 and F1 are coded as 12, and P2 is coded as 0; Otherwise, P1 is coded as 2, and P2 is coded as 0.  
!Recessive markers: When heterozygote F1 is present, P1 is coded as 2, and F1 and P2 are coded as 10; Otherwise, P1 is coded as 2, and P2 is coded as 0. 
!Missing marker is coded as -1. 
 MK-1-1                 2   2   0   2   0   2   0   0   2   2   0   2   0   2   0   0   2   2   2   0   2   0   0   2   0   0   2   0   0   2   0   2   0   0   2   2   0   0   2   2   0   2   0   0   0   0   0   0   0   2   2   2   0   0   0   2   0   0   0   2   0   2   0   0   0   2   2   0   0   0   0   0   2   0   2   2   2   0   0   0   2   2   0   2   0   2   0   2   0   0   2   2   0   2   0   2   0   2   0   2   2   0   2   2   0   2   2   2   2   2   2   0   2   2   2   2   2   2   0   0   0   0   2   2   0   0   2   0   2   0   0   2   0   2   0   0   2   0   0   2   0   0   0   2   2   2   2   2   0   0   2   2   0   0   0   2   0   0   0   2   0   2   0   2   2   0   2   2   0   0   2   2   0   0   0   0   2   2   0   2   0   2   2   0   0   2   2   2   0   2   0   2   2   2   0   0   2   0   2   2
 MK-1-2                 2   2   0   2   0   2   2   0   2   2   0   2   0   0   0   0   2   2   2   0   2   0   0   2   0   0   0   0   0   2   0   2   0   0   2   2   0   0   2   2   2   2   0   0   0   2   0   2   0   2   2   2   0   2   0   2   0   0   0   2   0   2   0   0   0   2   2   0   0   0   0   2   2   0   2   2   0   2   0   0   2   2   0   2   0   2   0   2   2   0   2   2   0   2   0   2   0   2   0   2   2   0   2   2   2   2   2   2   2   2   2   0   2   2   2   2   2   2   0   0   0   0   2   2   0   0   2   0   2   0   2   2   2   2   0   0   2   0   0   2   0   0   0   2   0   0   2   2   0   0   2   2   0   0   2   2   0   0   0   2   0   2   0   2   2   0   2   2   0   0   2   2   0   0   0   0   2   0   0   2   0   2   2   0   0   2   2   2   0   2   0   2   2   2   0   0   2   0   2   0
 MK-1-3                 2   2   0   2   0   2   2   0   2   2   0   2   0   0   0   0   2   2   2   0   2   0   0   2   0   0   0   0   0   2   0   2   0   0   2   0   0   0   2   2   0   2   0   0   0   2   0   0   0   2   2   2   0   2   0   0   0   0   0   2   0   2   0   0   0   2   2   0   0   0   0   2   2   0   2   2   0   2   0   0   2   2   0   2   0   2   0   2   2   0   2   2   0   2   0   0   0   2   0   2   2   0   2   2   2   2   2   2   2   2   2   2   2   2   2   2   2   2   0   0   0   0   2   2   0   2   2   0   2   0   2   2   2   0   0   0   2   0   0   2   0   0   2   2   2   0   2   2   0   0   2   2   0   0   2   2   0   0   0   2   0   2   0   2   2   0   2   2   0   0   2   0   0   0   0   2   0   0   0   2   0   2   2   0   0   2   2   2   0   2   0   2   2   2   2   0   2   0   0   0
 MK-1-4                 2   2   0   2   0   2   2   0   2   2   0   2   2   0   0   0   2   2   2   0   2   0   2   2   0   0   0   0   0   0   0   2   0   0   2   0   0   0   2   2   0   2   0   2   0   2   0   0   0   2   2   2   0   2   2   0   0   0   0   2   0   2   0   0   0   2   2   0   0   0   0   2   2   0   2   2   0   2   2   0   2   2   0   2   0   2   0   2   0   0   2   2   0   2   0   0   2   2   0   2   2   0   0   2   2   0   2   2   2   2   2   2   2   2   2   2   2   2   0   0   0   0   2   2   0   0   2   0   2   0   2   2   2   0   0   0   2   0   0   2   0   0   2   2   2   0   2   0   0   0   2   2   0   0   0   2   2   0   0   2   0   2   0   2   2   0   2   0   0   0   2   0   2   0   0   2   0   0   0   2   0   2   2   0   0   2   2   2   0   2   0   2   2   2   2   2   2   0   0   0
 MK-1-5                 2   2   0   2   0   2   2   0   2   2   0   2   2   0   0   0   2   2   2   0   0   2   2   2   0   2   0   0   0   0   2   2   0   2   2   0   0   0   2   2   0   0   0   2   0   2   0   0   0   2   2   0   0   2   0   0   0   0   0   2   0   2   2   0   0   0   2   0   0   0   0   0   0   2   2   2   0   2   2   0   2   2   0   2   0   0   0   2   0   0   0   2   0   2   0   0   2   0   0   2   0   0   0   2   2   2   2   2   2   2   2   2   2   2   2   2   2   2   0   0   2   0   2   2   0   0   2   0   2   0   2   2   2   0   0   0   2   0   0   2   0   0   2   2   2   0   2   0   2   0   2   2   0   0   0   2   0   0   0   2   0   2   0   2   2   0   2   0   0   0   2   0   0   0   0   2   0   0   0   2   2   2   0   0   0   2   2   2   0   2   2   2   2   2   2   2   2   0   0   0
 MK-1-6                 2   2   0   2   0   0   0   0   2   2   0   2   2   2   0   0   2   2   2   0   0   2   2   2   0   2   2   0   0   0   0   2   0   2   2   2   0   0   2   2   0   0   0   2   0   2   0   0   2   2   2   0   0   2   0   0   2   0   0   0   0   2   2   0   0   0   2   0   0   0   2   0   0   2   2   2   0   2   2   0   2   2   2   2   0   0   0   2   0   0   0   2   0   2   0   0   2   0   0   2   0   0   0   2   2   2   0   2   2   2   2   2   2   2   2   2   2   2   0   0   2   0   2   2   0   0   2   0   2   0   2   2   2   0   0   0   2   2   0   2   0   0   2   2   2   0   2   0   2   0   2   2   0   0   0   2   0   0   0   2   0   0   0   2   2   2   2   0   0   0   2   0   0   0   0   2   0   0   2   2   2   2   0   0   2   2   2   2   0   2   2   2   2   2   2   2   2   0   0   0
 MK-1-7                 2   2   0   2   0   2   0   0   2   2   0   2   2   2   0   0   2   2   2   0   0   2   2   2   0   2   2   0   0   0   0   2   0   2   2   2   0   0   2   2   0   0   0   2   2   2   0   0   2   2   2   0   0   2   0   0   2   0   0   0   0   2   2   0   0   0   2   0   0   0   2   0   0   2   2   2   0   2   2   2   2   2   2   2   0   0   0   0   0   2   0   0   0   2   2   0   2   0   0   2   0   0   0   2   2   2   0   2   2   2   2   2   2   2   2   2   2   2   0   0   2   0   2   2   0   2   2   0   0   0   2   2   2   0   0   0   2   2   0   2   0   0   2   2   2   0   2   0   2   0   2   2   0   0   0   2   0   0   0   2   2   0   0   2   2   2   2   0   2   0   2   0   2   2   0   2   0   0   2   2   2   2   0   0   2   2   2   2   0   2   2   2   2   2   2   0   0   2   0   0
 MK-1-8                 2   2   0   2   0   2   0   0   2   2   0   2   2   2   0   0   2   2   2   2   0   2   0   2   0   0   0   0   0   0   0   2   0   2   2   2   0   0   0   2   0   0   2   2   2   2   0   0   2   2   2   2   0   2   0   0   2   0   0   0   0   2   2   0   0   0   2   0   0   0   2   0   0   2   2   2   0   2   2   2   0   2   2   2   0   0   0   0   0   2   0   0   0   2   2   0   2   0   0   2   0   0   0   2   2   2   0   2   2   2   2   2   2   2   2   2   2   2   0   2   2   0   2   2   0   2   2   0   0   0   2   2   2   0   0   2   2   2   0   2   0   0   2   2   2   0   2   0   2   0   2   2   0   0   0   2   0   0   2   2   2   0   0   2   0   2   0   0   2   0   2   0   0   2   0   2   0   0   2   2   2   2   0   2   2   2   2   2   0   2   2   2   2   2   2   0   0   2   2   0
 MK-1-9                 2   2   0   2   0   2   0   0   0   2   0   2   2   0   0   0   2   2   2   2   0   2   0   2   0   0   0   0   0   2   0   2   0   2   2   2   0   0   0   2   0   0   2   2   2   2   0   0   2   2   2   2   2   2   0   0   2   0   0   0   0   2   2   0   0   2   2   0   0   0   2   0   0   0   2   2   0   0   2   2   0   2   2   2   0   0   0   0   0   2   0   0   2   2   2   0   0   0   0   2   0   0   0   2   2   2   0   0   2   2   2   0   2   0   2   0   2   2   0   2   2   0   2   2   2   2   2   0   0   0   2   2   2   0   0   2   2   0   2   2   0   0   2   2   2   0   2   0   2   0   2   2   0   2   0   2   2   0   2   2   2   0   0   2   0   2   2   2   0   0   2   0   0   2   0   0   0   2   2   2   2   2   0   2   2   2   2   0   0   2   2   2   2   2   2   0   0   2   2   0
 MK-1-10                0   2   0   2   0   2   2   0   2   2   0   2   2   0   0   2   2   2   2   0   2   2   2   2   0   2   0   0   0   2   0   2   0   2   2   2   0   0   0   2   0   0   2   2   2   0   0   0   2   2   2   2   2   2   0   0   2   0   0   0   0   2   2   0   0   2   2   0   0   0   2   0   0   0   2   2   0   0   2   2   0   2   2   2   0   0   0   0   0   2   0   0   2   2   2   2   0   0   0   2   0   0   0   0   2   2   0   0   2   2   2   0   2   0   0   0   2   2   0   2   2   2   2   2   2   2   2   0   0   0   2   2   2   0   0   2   2   0   2   2   0   0   2   2   2   0   2   0   2   0   2   2   0   2   0   2   2   2   2   0   2   0   0   2   0   2   2   2   0   0   2   0   0   2   0   0   0   2   2   2   2   2   0   2   2   2   2   0   0   2   2   2   2   0   2   0   0   2   2   0
 MK-1-11                0   2   0   2   0   2   2   0   2   2   0   2   2   2   0   2   2   2   2   0   2   2   2   2   0   2   0   0   0   2   0   2   0   2   2   2   0   0   0   2   0   2   2   2   2   2   0   2   2   2   2   2   2   2   2   0   2   0   0   0   0   2   2   0   0   2   2   0   0   0   0   0   0   0   2   2   0   0   2   2   0   2   2   0   0   0   0   0   2   2   0   2   0   2   2   2   0   0   2   2   0   0   0   0   2   2   0   0   2   2   2   0   2   0   2   0   2   2   0   2   2   2   2   2   2   2   2   0   0   0   2   2   2   0   0   2   2   0   2   2   0   0   0   2   2   0   2   0   2   0   2   2   0   0   0   2   2   2   2   0   2   0   0   2   0   2   2   2   0   0   0   0   0   0   0   0   0   2   2   2   2   2   0   0   2   2   2   0   0   2   2   2   2   0   2   0   0   2   0   0
 MK-1-12                0   2   0   2   0   2   2   0   2   2   0   2   2   2   0   2   0   2   0   0   2   2   2   2   0   2   0   0   0   2   0   2   0   2   2   2   0   0   0   2   0   2   2   2   2   2   0   2   2   2   2   2   0   0   2   0   2   0   0   0   0   2   0   0   0   2   2   0   0   0   0   0   0   0   2   2   0   0   2   2   0   2   2   0   0   0   0   0   2   2   0   0   0   2   2   2   0   0   2   2   0   0   0   0   2   2   0   0   2   2   2   0   2   0   2   0   2   2   0   2   2   2   2   2   2   2   2   0   0   0   2   2   2   0   2   2   2   0   2   2   0   0   0   2   2   0   2   0   0   0   0   2   0   0   0   2   0   2   2   0   2   0   0   2   0   2   2   2   0   0   0   0   0   0   0   0   0   2   2   2   2   2   0   2   0   2   2   0   0   2   2   2   2   0   2   0   0   2   0   0
 MK-1-13                0   2   0   2   2   2   2   0   2   2   0   2   2   0   0   2   0   2   0   2   2   2   2   2   0   2   0   0   0   0   0   2   0   2   2   2   0   0   0   2   2   2   2   2   2   2   0   2   2   2   2   2   0   0   2   0   2   0   0   0   0   2   0   0   0   2   2   0   0   0   0   0   0   0   2   2   0   0   2   2   0   2   2   0   0   0   0   0   0   2   0   0   0   2   0   2   0   0   2   2   0   0   2   0   2   2   0   0   2   0   2   0   2   0   2   0   2   2   2   2   2   2   2   2   2   2   2   0   0   0   2   2   2   0   0   0   2   0   2   2   0   0   0   2   2   0   0   2   0   0   0   2   0   0   2   2   0   0   2   2   2   0   0   2   0   2   0   0   2   2   2   0   0   0   0   0   0   2   2   2   2   2   0   2   0   2   2   0   0   2   2   2   2   0   2   0   0   2   0   0
 MK-1-14                0   2   0   2   2   2   2   0   2   2   0   2   2   2   0   2   0   2   2   2   2   2   2   2   0   2   2   0   0   0   0   2   0   2   2   2   0   0   0   2   2   2   2   2   2   2   0   2   0   2   2   2   0   0   0   0   2   0   0   0   0   2   0   0   0   0   2   0   0   0   0   0   0   0   2   2   0   0   2   2   0   2   2   0   0   0   0   0   0   2   0   0   0   0   0   2   0   0   2   2   0   0   2   0   2   2   0   2   2   0   2   0   0   0   2   0   2   2   2   2   0   0   2   2   2   2   0   0   0   0   2   2   2   0   2   0   2   0   2   2   0   0   0   2   2   0   0   2   0   0   0   2   0   0   2   2   0   0   2   2   2   0   0   0   0   2   0   0   2   2   0   0   0   0   0   0   0   2   2   0   2   2   2   2   0   0   2   2   0   2   2   2   2   2   2   0   0   2   2   0
 MK-1-15                0   2   0   2   0   2   2   0   2   2   0   2   2   2   0   2   0   2   2   2   2   2   2   2   0   2   2   0   0   2   0   2   0   2   2   0   0   0   0   2   2   2   2   2   2   0   0   2   0   2   2   2   0   2   0   2   2   0   0   0   0   2   0   0   2   0   2   0   0   0   0   2   0   2   2   2   0   0   2   2   0   0   2   0   0   0   0   0   0   2   0   0   0   0   0   2   0   0   2   0   0   0   2   0   2   2   0   2   2   0   2   2   0   0   2   0   2   2   2   2   0   0   0   2   2   2   0   0   0   0   2   0   2   0   2   0   2   0   2   2   0   0   0   2   2   2   0   2   0   0   0   2   0   0   2   2   0   0   0   2   2   0   0   0   0   2   0   0   2   2   0   0   2   0   0   0   0   2   2   0   0   0   2   2   0   0   2   0   0   2   2   2   2   2   2   0   0   2   2   0
 MK-1-16                0   2   0   2   0   2   2   0   2   2   0   2   2   2   0   2   0   2   2   0   2   2   0   2   0   2   2   0   0   2   2   2   0   2   2   0   0   0   0   0   2   2   0   2   2   0   2   2   0   0   0   2   0   2   0   2   0   0   0   0   2   2   0   0   2   0   2   0   0   0   2   0   0   0   2   2   0   0   2   2   0   0   2   0   0   0   0   0   0   2   0   0   0   0   0   2   0   0   2   0   0   0   2   0   2   2   0   2   2   0   0   2   0   0   2   2   2   0   2   2   0   0   0   2   2   2   0   0   0   0   2   0   2   2   2   0   2   2   2   2   0   0   0   2   2   2   0   2   0   0   0   2   0   2   2   2   0   0   0   2   2   0   0   0   0   2   0   0   2   2   0   0   2   0   0   0   0   2   2   0   0   0   2   2   2   0   2   0   0   2   2   2   2   2   2   0   0   2   2   0
 MK-2-1                 2   2   2   2   0   2   2   0   0   2   0   0   0   0   2   2   0   2   2   0   2   2   0   0   0   2   2   0   2   2   0   0   2   0   2   0   2   0   0   0   2   2   0   2   0   0   0   2   0   0   0   0   0   0   2   0   0   2   2   2   0   0   2   2   2   0   0   0   0   2   0   0   0   2   2   0   0   0   2   0   2   2   2   0   2   0   2   0   2   2   0   2   2   0   2   0   0   0   2   0   0   0   0   2   2   0   2   0   0   2   2   2   0   0   0   0   0   2   2   2   2   0   0   2   2   2   2   0   2   0   0   0   2   0   0   0   2   2   2   0   0   0   2   0   0   0   0   2   2   2   0   2   2   0   0   0   0   0   2   0   0   2   0   0   2   2   2   2   2   0   0   2   0   0   0   2   2   2   2   2   0   0   2   2   2   2   2   0   0   0   0   2   0   2   2   2   2   2   2   2
 MK-2-2                 2   2   2   2   0   2   2   0   0   2   0   0   0   0   0   2   0   2   2   0   2   2   0   0   0   2   2   0   2   2   0   0   2   0   2   0   2   0   0   0   2   2   0   2   2   0   0   2   0   0   0   2   0   0   2   0   0   2   2   2   0   0   2   2   2   0   0   0   0   2   0   0   0   2   2   0   0   0   2   0   2   2   2   0   2   0   2   0   2   2   0   2   2   0   2   0   2   2   2   0   0   0   0   2   2   0   2   0   0   2   2   0   0   0   2   0   0   2   2   2   2   0   0   2   0   2   2   0   2   0   0   0   2   0   0   2   2   2   2   0   0   0   0   0   0   0   0   2   2   2   0   2   2   0   0   0   0   0   2   0   0   2   0   0   2   2   2   2   2   0   0   2   0   2   0   2   2   2   2   2   2   0   2   2   2   2   2   0   0   0   0   2   0   2   2   2   0   0   2   2
 MK-2-3                 0   2   2   2   0   2   2   0   0   2   0   0   0   0   0   2   2   2   2   0   2   2   2   0   0   2   2   0   2   2   0   0   2   0   2   0   2   0   0   0   2   2   0   2   2   0   0   2   0   0   0   0   2   0   2   0   0   2   2   2   0   0   2   2   2   0   0   0   0   2   0   0   0   2   2   0   0   0   2   0   2   2   2   0   2   0   2   0   2   2   0   2   2   0   2   0   2   2   2   2   0   0   0   2   2   0   0   0   0   2   2   0   0   0   2   0   2   2   2   0   2   0   2   2   0   2   0   0   2   0   0   0   2   0   0   2   2   2   0   0   0   2   2   0   2   0   0   0   2   2   0   0   2   2   0   0   2   0   2   0   0   2   0   0   2   2   2   2   2   0   0   2   0   0   0   2   2   2   2   2   2   2   2   2   2   2   2   0   0   0   0   2   0   0   2   2   0   2   2   0
 MK-2-4                 0   2   2   2   0   2   2   0   0   0   0   0   2   0   0   2   0   2   2   0   2   2   2   0   0   2   2   0   2   0   0   0   2   0   2   2   2   0   0   0   2   2   0   2   2   0   0   2   0   0   0   0   2   2   2   0   0   0   2   2   0   0   2   2   2   0   0   0   0   2   0   0   2   2   2   0   0   2   2   0   2   2   2   0   2   0   2   2   2   2   0   2   2   0   2   0   2   2   2   2   0   0   0   2   2   0   0   0   2   2   2   0   0   0   2   0   2   2   2   0   2   0   2   2   0   2   0   0   2   2   0   0   2   2   0   2   0   2   0   0   0   2   2   0   0   0   0   0   2   2   0   0   2   2   0   0   2   0   2   0   0   2   0   0   2   0   0   2   0   0   0   2   0   0   0   2   2   0   2   2   2   2   2   2   2   2   0   0   0   0   0   2   0   0   2   2   0   2   2   0
 MK-2-5                 0   2   2   2   0   2   2   0   0   0   0   0   2   0   0   2   0   0   2   0   2   2   2   0   0   2   2   0   2   0   0   2   2   2   2   2   2   2   0   0   2   2   2   2   2   0   2   2   0   0   0   0   2   0   0   0   0   0   2   2   0   0   2   2   2   0   0   0   0   2   0   0   2   2   2   0   0   2   2   0   2   2   2   0   0   0   2   2   2   2   0   2   2   0   2   0   2   0   2   2   0   0   2   2   2   0   0   0   2   2   2   0   0   0   0   0   2   2   2   0   2   2   2   2   0   0   0   0   2   2   0   0   2   2   0   2   2   2   0   0   0   2   2   0   0   0   0   0   0   2   0   0   2   2   2   0   2   0   2   0   0   0   0   0   2   0   0   2   0   0   0   2   0   0   0   2   2   0   2   2   2   0   2   2   2   2   0   0   0   2   0   2   0   2   2   2   0   2   2   0
 MK-2-6                 0   2   2   2   0   2   2   0   0   0   0   0   2   0   0   2   0   2   2   0   2   2   2   0   0   2   2   0   2   0   2   2   2   2   2   2   2   2   0   0   2   2   2   0   2   0   2   0   2   2   0   0   2   0   0   0   0   0   2   0   0   0   2   2   2   0   0   0   2   2   0   2   2   0   2   0   0   2   2   0   2   2   2   0   0   0   2   2   2   2   0   2   2   0   2   0   2   0   2   0   0   0   2   0   2   0   0   0   2   2   2   0   2   0   0   0   2   2   2   0   2   2   2   2   0   0   0   0   2   0   0   0   2   2   0   2   2   2   0   0   2   2   2   0   0   0   0   0   0   2   0   0   2   2   2   0   2   2   0   0   0   0   0   2   2   0   0   2   0   2   2   2   0   0   0   0   2   0   2   2   2   0   2   2   2   2   0   0   0   2   0   2   0   2   2   2   0   2   0   0
 MK-2-7                 0   0   2   2   0   2   2   2   0   0   0   0   2   0   2   2   0   2   2   0   2   0   2   0   0   2   2   2   2   0   2   2   2   2   2   2   2   2   0   0   2   2   2   2   2   0   2   0   2   2   2   2   2   0   0   0   0   0   2   0   0   0   2   2   2   0   0   0   0   2   0   2   2   0   2   0   0   2   0   2   2   2   2   0   0   0   2   2   2   2   0   0   2   0   2   0   2   0   2   0   0   0   2   0   2   0   0   0   2   2   0   0   2   0   0   0   2   2   2   0   2   2   2   2   0   0   0   0   2   0   0   0   2   2   0   2   2   2   0   0   2   2   2   0   0   0   0   0   0   2   0   0   2   2   2   0   2   2   0   0   0   0   0   2   2   0   0   2   0   2   2   2   0   0   0   0   2   0   2   2   2   0   2   2   0   2   0   0   0   2   0   2   0   2   2   2   0   2   0   0
 MK-2-8                 2   0   2   2   0   2   0   2   0   0   0   0   2   0   2   2   0   2   2   0   2   0   2   0   0   0   2   2   2   0   2   2   0   2   2   2   2   2   0   0   2   2   2   2   0   0   2   2   2   2   2   2   2   0   0   0   0   0   2   0   0   0   0   2   2   0   0   0   0   2   0   2   2   0   2   0   0   2   2   2   2   2   0   0   2   0   0   2   2   2   0   0   2   0   2   0   2   0   2   0   0   0   2   0   2   0   0   2   2   0   0   0   2   2   0   0   2   2   2   2   2   2   2   2   0   0   0   0   2   0   0   0   2   2   0   2   2   2   0   2   2   2   2   0   0   0   0   0   0   2   0   2   0   2   2   0   2   2   2   0   0   0   0   2   2   0   0   2   2   2   2   2   0   0   0   0   2   0   2   2   2   0   2   2   0   2   0   0   0   2   0   2   0   2   2   2   0   2   0   0
 MK-2-9                 2   0   2   2   0   0   0   2   0   0   0   2   2   0   0   2   0   2   2   0   2   0   2   0   0   0   2   2   2   0   2   2   0   2   2   2   2   2   0   0   2   2   2   2   0   2   2   2   2   2   2   2   0   0   2   0   2   0   2   0   2   0   0   2   0   0   0   0   0   0   0   2   2   0   0   0   0   2   2   2   2   2   2   0   2   0   0   2   2   2   0   0   2   0   2   0   2   0   2   0   0   0   2   0   2   0   2   0   2   0   0   0   2   2   0   0   2   2   2   0   2   2   2   2   0   2   0   0   2   0   0   0   2   2   0   2   2   2   0   2   2   2   2   0   0   0   0   0   0   2   0   2   0   2   2   0   2   2   0   0   0   0   0   2   0   0   0   2   2   2   2   2   0   0   0   0   2   2   2   2   0   0   2   2   0   0   0   0   0   2   0   2   0   2   0   2   0   0   0   0
 MK-2-10                2   0   2   2   0   0   0   2   0   0   2   0   2   0   0   2   0   2   2   0   2   0   2   0   0   0   2   2   2   0   2   2   0   2   2   2   2   2   0   0   2   2   2   2   0   2   2   2   2   2   2   2   0   0   2   0   2   0   0   0   2   0   0   2   0   2   0   0   0   0   0   2   2   0   0   0   0   2   2   2   2   2   2   0   2   0   0   2   2   0   0   0   2   0   2   2   2   0   2   0   0   0   2   0   2   0   2   0   0   0   0   0   2   2   2   0   2   2   2   0   2   2   2   2   0   2   0   0   2   0   0   0   2   2   0   2   2   2   0   2   2   2   0   0   0   0   0   0   0   2   0   2   0   2   2   0   2   2   0   0   2   2   2   2   0   0   0   2   2   2   2   2   0   0   0   0   2   2   2   2   0   2   2   2   0   0   0   0   0   2   0   2   0   0   0   2   0   0   2   0
 MK-2-11                2   0   2   0   0   0   0   2   0   0   2   0   2   0   0   2   0   2   2   0   2   2   2   0   0   0   0   0   2   0   2   2   0   2   2   2   2   2   0   0   2   2   2   2   0   2   2   2   2   2   2   2   0   0   2   0   0   0   0   0   2   0   0   2   0   2   0   0   0   0   0   2   2   0   0   2   0   2   0   2   2   0   2   0   0   0   0   2   2   0   2   0   2   0   2   0   2   0   2   0   0   0   0   0   2   0   2   0   0   0   0   0   0   2   2   0   2   2   2   0   2   2   2   2   0   0   0   0   2   0   0   0   2   2   0   2   2   2   0   2   2   2   0   0   0   0   0   0   0   2   0   2   0   2   2   0   2   2   0   0   2   2   0   2   0   0   0   2   2   2   2   2   2   0   0   0   2   2   0   2   0   2   2   2   0   0   0   2   2   2   0   2   0   0   0   2   0   0   2   0
 MK-2-12                2   0   2   0   0   0   0   2   0   0   2   0   2   0   0   2   0   2   2   0   2   2   0   0   0   0   0   0   2   0   2   2   0   2   2   2   2   2   0   0   2   2   2   2   0   2   2   2   2   2   2   2   0   0   2   0   0   0   0   0   0   0   0   2   0   2   0   0   0   0   2   2   2   0   0   2   0   2   0   2   2   0   2   2   0   0   2   2   0   0   2   0   2   0   2   0   2   0   2   0   2   0   0   0   2   0   2   0   0   0   0   0   0   2   2   0   2   2   2   2   2   2   0   0   0   0   0   0   2   0   0   0   2   0   0   2   2   2   0   0   2   2   0   0   0   0   0   0   0   2   0   0   0   2   2   0   2   2   0   2   2   2   0   2   0   0   0   2   2   0   2   2   2   0   0   0   2   2   0   2   0   2   2   2   0   0   0   0   2   2   0   2   0   0   0   2   0   0   2   0
 MK-2-13                2   0   2   0   0   0   0   2   0   0   2   2   2   0   0   2   0   2   2   0   2   2   2   0   0   0   0   0   2   0   2   2   0   2   2   2   2   2   2   0   2   2   2   2   0   2   2   2   2   2   2   2   0   0   2   0   0   0   0   0   0   0   0   2   0   0   0   0   2   0   2   2   2   0   2   2   0   2   0   0   2   0   2   2   0   0   2   2   0   0   2   0   2   0   2   2   2   0   2   0   2   0   0   0   2   0   2   0   0   0   0   0   0   2   2   0   2   2   2   2   2   2   0   0   0   0   0   2   2   0   0   0   2   0   0   2   2   2   0   2   2   2   0   0   0   0   0   0   0   2   0   0   0   2   2   0   2   0   2   2   2   2   0   2   0   0   0   2   2   0   0   2   2   0   0   0   2   2   0   2   0   2   2   2   0   0   0   0   2   2   2   0   0   0   2   2   0   0   0   0
 MK-2-14                2   0   2   0   0   0   0   0   0   0   2   0   2   0   0   2   0   2   2   0   2   2   2   0   0   0   0   0   2   0   0   2   0   2   2   2   2   0   2   0   0   2   2   2   0   2   0   2   2   2   2   2   0   0   2   0   0   0   0   0   0   0   0   2   0   0   0   0   2   0   2   2   2   0   2   2   0   2   0   0   2   0   2   2   0   0   2   0   0   0   2   2   2   2   2   2   2   2   2   0   2   0   0   0   2   0   2   0   0   0   0   0   0   2   2   0   2   0   2   0   2   2   2   0   0   0   0   2   2   0   0   0   2   0   0   2   2   2   0   2   2   0   0   0   0   2   0   0   0   0   0   0   2   2   2   0   2   0   0   0   2   2   2   2   0   0   0   2   2   0   0   2   2   0   0   2   2   0   0   0   0   2   2   2   0   0   0   0   2   2   0   0   0   0   2   2   0   0   0   0
 MK-2-15                2   0   2   0   0   0   0   0   0   0   2   0   2   0   2   2   0   2   2   0   2   2   2   0   2   0   0   0   2   0   0   2   0   2   2   2   2   0   2   2   0   2   2   2   0   2   0   0   2   2   2   2   0   0   2   2   0   0   0   0   0   0   0   2   0   0   0   0   2   0   2   2   2   0   2   0   0   2   0   0   2   0   2   2   0   0   2   0   0   0   2   2   2   2   2   2   2   2   2   0   2   2   0   0   2   0   2   0   0   0   0   0   0   2   2   2   2   0   2   0   2   2   2   0   0   0   2   2   2   2   0   0   2   0   0   2   2   2   2   2   2   0   0   0   0   2   0   0   0   0   0   0   2   2   2   0   2   0   0   0   2   2   2   0   0   0   0   2   2   0   0   2   2   0   0   2   2   0   0   2   0   0   2   0   2   0   0   0   2   2   0   0   0   0   2   2   0   0   2   0
 MK-2-16                2   0   2   0   0   0   0   0   0   0   2   0   2   0   2   2   0   2   2   0   2   2   2   0   2   0   2   0   2   0   0   2   2   2   2   2   2   0   2   2   0   2   2   2   0   2   0   0   2   2   2   2   0   0   0   2   0   0   0   0   0   0   0   2   2   0   0   0   0   0   2   2   2   0   2   0   0   2   0   0   2   0   2   2   0   0   2   0   2   0   2   2   2   2   2   2   2   0   2   0   2   2   0   0   2   0   2   2   0   0   0   0   0   2   2   0   2   0   2   0   2   2   2   0   0   0   2   2   2   2   0   0   2   0   0   2   2   2   2   0   2   0   0   0   0   2   0   0   0   0   0   0   2   2   2   0   2   0   0   0   2   2   2   0   0   0   0   2   2   0   0   2   2   0   0   2   2   0   0   2   0   0   2   0   2   2   0   0   2   2   0   0   0   0   2   2   0   0   0   0
 MK-3-1                 2   2   0   2   2   2   0   0   2   2   2   2   0   2   2   2   0   0   0   0   0   0   0   0   2   2   0   0   0   2   0   0   2   0   0   0   2   0   0   2   0   0   0   0   2   2   0   2   0   2   0   2   2   0   2   2   0   2   0   0   2   2   2   0   2   2   2   2   0   2   0   2   0   2   0   0   0   0   2   0   2   2   0   2   0   0   0   2   2   0   2   2   0   0   2   0   0   2   0   0   0   2   0   2   0   2   0   0   2   0   2   2   2   2   2   2   2   0   0   2   0   2   2   2   2   2   0   2   2   2   2   0   0   0   0   2   0   0   2   2   2   0   2   2   0   2   2   2   0   0   0   2   0   2   2   0   2   2   2   0   0   2   2   0   2   0   0   2   2   0   0   2   2   2   0   2   2   0   0   0   2   2   0   0   2   2   2   0   2   2   2   2   2   2   0   0   2   2   2   2
 MK-3-2                 2   2   0   2   2   2   0   2   2   2   2   2   0   2   2   2   0   2   0   2   0   0   0   0   2   2   0   0   0   2   0   0   2   0   0   2   2   0   0   2   0   0   0   0   2   2   0   2   0   2   0   2   2   0   0   2   0   2   0   0   2   2   2   0   2   2   2   0   0   2   0   2   0   2   0   0   0   0   2   2   2   2   0   2   0   0   0   2   2   0   2   2   0   0   2   0   0   2   0   0   0   2   0   2   0   2   2   0   2   0   0   2   2   2   2   0   2   2   0   2   0   2   2   2   2   2   0   2   2   2   2   0   0   0   0   2   0   0   2   2   2   0   0   2   2   2   0   0   0   0   0   2   0   2   2   0   2   2   2   0   0   2   2   0   2   0   0   2   2   0   0   2   2   2   0   2   2   0   0   0   2   2   0   0   2   2   2   0   2   2   2   2   2   2   0   0   0   2   2   2
 MK-3-3                 2   2   0   2   2   2   0   2   2   2   2   2   0   0   2   2   0   2   0   2   0   0   0   0   2   2   0   0   0   2   0   0   2   0   0   2   2   0   0   2   0   0   0   2   2   2   0   2   0   2   0   2   2   0   2   0   2   2   0   2   2   2   2   0   2   2   2   0   0   2   0   2   0   2   0   0   0   0   2   2   2   2   0   2   0   0   0   2   2   0   2   2   0   0   2   0   0   2   0   2   0   2   0   2   0   2   2   0   2   0   0   2   2   0   2   0   2   2   0   2   0   0   2   2   2   2   0   2   2   2   2   0   0   0   0   2   0   0   2   2   2   0   0   2   2   2   0   2   0   0   0   2   0   2   2   2   2   2   2   0   0   2   2   2   2   0   0   2   2   0   0   2   2   2   0   2   2   0   0   0   2   2   0   0   2   2   2   0   0   2   2   2   2   2   0   0   0   2   2   2
 MK-3-4                 2   2   0   2   2   2   0   2   2   2   0   0   0   0   2   2   0   2   0   2   0   0   0   0   2   2   0   0   0   2   0   0   2   0   2   2   2   0   0   2   0   0   2   2   2   2   0   2   0   0   0   2   2   0   2   0   2   2   0   0   2   2   2   0   2   2   2   0   0   0   0   2   0   2   0   0   0   0   2   2   2   2   0   2   0   0   2   2   2   0   2   2   0   0   2   0   0   2   0   0   0   2   0   2   0   2   2   0   2   0   0   2   2   0   2   0   2   0   0   2   0   0   0   0   2   2   0   2   2   2   2   0   0   0   0   2   0   0   2   2   2   2   0   2   0   2   0   2   2   0   0   2   0   2   2   2   0   2   2   0   0   0   2   2   2   0   0   2   2   0   0   2   2   2   0   2   2   0   0   0   2   2   0   2   2   2   2   0   0   2   2   2   2   2   0   0   0   2   2   2
 MK-3-5                 2   2   0   2   2   2   0   2   2   2   0   0   2   0   2   2   0   2   0   2   0   0   0   2   2   0   0   0   0   2   0   0   2   0   2   2   2   0   0   2   0   0   2   2   2   2   0   2   0   0   0   2   0   0   2   0   2   2   0   0   2   2   2   0   2   2   2   0   0   0   0   2   0   2   0   0   0   0   2   0   2   0   0   0   0   0   2   2   2   0   2   2   0   0   2   0   0   2   0   0   0   2   0   2   0   2   2   0   2   0   2   2   2   0   2   2   2   0   2   2   0   0   0   0   2   2   0   2   0   2   2   0   0   0   0   2   0   0   0   2   2   2   0   2   0   2   0   2   2   0   0   2   0   2   2   0   0   2   2   0   0   0   0   2   2   2   0   2   0   0   0   2   2   2   0   2   2   0   0   0   0   2   0   2   2   2   2   0   0   2   2   2   2   2   0   0   0   2   2   2
 MK-3-6                 2   2   0   2   2   0   0   2   2   2   0   0   2   0   2   2   0   2   0   2   0   2   2   0   2   0   0   0   0   0   0   2   2   0   2   2   2   0   0   0   0   0   0   2   2   0   0   0   0   0   0   2   0   0   2   0   2   2   0   0   2   2   2   0   2   0   0   0   0   0   0   0   0   0   0   0   0   0   2   0   2   0   0   0   0   0   2   2   2   0   2   2   0   0   2   0   0   0   2   0   0   0   0   2   0   2   2   2   2   0   2   2   2   0   2   2   2   0   0   0   0   0   0   0   2   2   0   2   0   2   2   0   0   0   0   2   0   2   0   2   2   2   0   2   0   2   0   2   2   0   0   2   0   2   2   0   0   2   2   0   0   0   0   0   2   2   0   2   0   0   0   2   2   2   0   2   2   0   0   0   0   2   0   2   2   0   2   0   0   2   2   2   2   0   0   0   0   2   2   2
 MK-3-7                 2   2   0   2   0   0   0   2   2   2   0   0   2   0   2   2   0   2   0   2   0   2   2   0   2   0   0   2   0   2   0   2   2   0   2   2   2   0   0   0   0   0   0   2   2   0   0   0   0   2   0   2   2   0   2   0   2   2   0   0   2   2   2   0   2   2   0   0   0   0   0   0   0   0   0   0   0   0   0   0   2   0   0   0   0   0   2   2   2   0   2   0   0   0   2   0   0   0   2   0   0   0   0   2   0   2   2   2   2   0   2   2   2   0   0   2   2   0   0   0   0   0   0   0   2   2   0   2   0   2   2   0   0   0   0   2   0   2   0   2   2   2   0   2   0   2   0   2   2   0   0   2   0   2   2   0   0   2   2   0   0   0   0   0   2   2   0   2   0   0   0   2   2   2   0   2   2   0   0   0   0   2   0   2   2   0   2   0   0   2   2   2   2   0   0   0   0   2   0   2
 MK-3-8                 2   2   0   2   0   0   0   2   2   2   0   0   2   0   2   2   0   2   0   0   0   2   0   0   2   0   0   2   0   2   0   2   2   0   2   2   2   0   0   0   0   0   0   2   2   0   0   0   0   2   0   2   2   0   2   0   2   2   0   0   2   2   2   0   2   2   0   0   0   0   0   0   0   0   0   0   0   0   0   0   2   0   2   0   0   0   2   2   0   0   2   0   0   0   2   0   0   0   2   2   0   0   0   2   0   2   0   2   2   0   2   2   2   0   0   2   2   0   0   0   0   2   0   0   2   2   0   2   0   2   2   0   0   0   0   2   0   2   0   2   2   2   0   2   0   0   0   2   2   0   0   2   0   2   2   0   0   2   2   0   2   0   0   0   2   0   0   2   2   2   0   2   2   2   0   0   2   2   0   0   0   2   0   2   2   0   2   0   0   2   2   2   2   0   0   0   2   2   0   0
 MK-3-9                 2   0   0   2   0   0   2   0   2   2   0   0   2   0   2   2   0   2   0   0   0   2   0   0   2   0   0   0   2   2   0   2   0   2   2   2   2   0   0   0   0   0   0   2   2   0   0   0   0   0   0   2   2   0   2   2   2   2   0   0   2   2   2   0   2   2   0   0   0   0   0   2   0   0   0   0   0   0   0   0   2   0   2   0   2   0   2   2   0   0   2   0   0   0   2   0   0   0   2   0   2   0   0   2   0   2   0   2   2   0   2   2   2   0   0   2   2   2   0   0   0   2   0   0   2   2   0   2   0   2   2   0   0   0   0   2   0   2   0   2   2   2   0   2   0   0   0   2   2   0   0   2   2   2   2   0   0   2   0   0   2   0   0   0   2   0   0   2   0   2   0   2   2   2   2   0   2   2   0   0   0   2   0   2   2   0   2   0   0   2   2   2   2   0   0   0   2   2   0   0
 MK-3-10                2   0   0   2   0   0   2   0   2   2   2   0   2   0   2   2   2   2   0   0   0   2   0   0   0   0   0   0   2   2   0   0   0   2   2   2   2   0   0   0   0   0   2   2   2   0   0   0   0   0   0   2   2   0   2   2   2   2   0   0   2   2   2   0   2   2   0   2   0   2   0   2   0   0   0   0   2   0   0   0   2   0   2   0   2   0   2   2   0   0   2   0   0   0   2   0   0   0   2   0   0   0   0   2   0   2   2   2   2   0   2   2   2   0   0   2   2   2   0   0   0   2   0   0   2   2   0   2   0   2   2   0   0   0   0   2   0   2   0   2   2   2   0   2   0   0   0   2   2   0   0   2   2   2   2   0   0   2   0   0   2   0   0   0   2   0   0   2   0   2   0   2   2   2   0   0   2   0   0   0   0   0   0   2   2   0   2   0   0   2   2   2   2   0   0   0   2   2   0   0
 MK-3-11                2   2   0   2   0   0   2   0   2   2   2   0   0   0   2   2   0   2   0   0   0   2   0   0   0   0   0   2   2   2   0   0   0   2   2   2   2   0   0   0   0   0   2   2   0   0   0   0   0   0   0   2   0   0   0   2   2   2   0   0   0   2   2   0   2   2   0   2   0   2   0   0   2   0   0   0   2   0   0   0   2   0   0   0   2   2   2   2   0   0   2   0   0   0   2   0   0   0   0   0   0   0   0   2   0   2   2   2   2   0   2   2   2   0   0   0   0   2   0   0   0   2   0   0   2   2   0   2   0   2   2   0   0   0   2   2   0   2   0   2   2   2   0   2   2   0   0   2   2   0   0   2   0   2   2   0   0   2   0   0   2   0   0   0   2   0   0   2   0   2   2   2   2   2   0   0   2   0   0   0   0   0   0   2   2   0   2   2   0   2   0   2   2   0   0   0   0   2   0   0
 MK-3-12                2   2   0   2   0   0   2   0   2   2   2   0   0   2   2   2   0   2   0   0   0   2   0   0   0   0   0   2   0   2   0   0   0   0   2   2   2   0   0   0   0   0   2   2   0   0   0   0   2   2   0   2   0   0   0   2   2   2   0   2   0   2   2   0   0   2   0   2   2   0   0   0   0   0   0   0   2   2   0   0   2   2   0   0   2   2   2   2   0   0   2   0   0   0   2   0   0   0   0   0   0   0   0   2   0   2   2   2   2   0   0   2   2   0   0   0   0   2   0   0   0   0   0   0   2   0   0   2   0   2   2   0   0   0   2   2   0   2   2   2   2   2   0   2   2   0   0   2   0   0   0   2   0   2   2   0   0   0   0   2   2   0   2   0   2   0   0   2   0   2   2   2   2   2   0   0   2   0   0   0   0   0   0   0   0   2   2   2   0   2   0   2   2   0   2   0   0   2   0   0
 MK-3-13                2   2   0   2   0   0   2   0   2   2   2   0   0   2   2   2   0   0   0   0   0   2   0   0   0   0   0   2   0   2   0   0   0   0   2   2   2   0   0   0   0   0   2   2   0   0   0   0   2   2   0   2   0   0   0   2   2   2   0   2   0   2   2   0   0   2   0   2   2   0   0   0   0   0   0   0   0   2   0   0   2   2   0   0   2   2   2   2   0   0   2   0   0   0   2   0   0   0   0   0   0   0   2   2   0   2   2   2   2   0   0   2   2   0   0   0   0   2   0   0   0   0   0   0   2   0   2   0   2   2   2   0   0   0   0   2   0   2   2   2   0   2   0   2   2   0   0   2   0   0   0   2   0   2   2   0   2   0   0   2   2   0   2   0   2   0   0   2   0   2   2   2   2   2   0   0   2   0   0   0   0   0   0   0   2   2   2   2   0   2   0   2   2   0   2   0   0   2   0   0
 MK-3-14                2   2   0   2   0   0   2   2   2   2   2   0   0   2   2   2   0   0   0   0   0   0   0   0   0   0   0   2   0   2   0   0   2   0   2   2   2   2   0   0   0   0   2   2   0   0   0   0   2   2   0   2   0   0   2   2   2   2   0   2   0   2   2   0   0   2   0   2   2   0   0   0   0   0   0   0   0   2   0   0   0   2   0   0   2   2   2   2   0   0   2   0   0   0   2   0   0   0   0   0   0   0   2   2   0   2   2   2   2   2   2   2   2   0   0   0   0   2   0   0   0   0   0   0   2   0   2   0   2   2   2   0   0   0   0   0   0   2   2   2   0   2   0   2   2   0   0   2   0   0   0   2   0   2   2   0   2   0   2   2   2   0   2   0   2   0   0   2   0   2   2   0   2   2   0   0   2   0   0   0   0   2   0   0   2   2   2   2   0   0   0   2   2   0   2   0   0   2   0   0
 MK-3-15                2   2   0   2   0   0   2   2   2   0   2   0   0   2   0   2   0   0   0   2   0   2   0   0   0   0   0   2   0   2   0   0   2   0   2   2   2   2   0   0   0   0   2   2   0   0   0   0   2   2   0   2   0   0   2   2   2   2   0   2   0   2   2   0   0   2   0   2   0   0   0   0   0   2   0   0   0   2   2   0   0   2   0   2   2   2   2   2   0   0   2   0   2   0   2   0   2   0   0   0   0   0   2   2   0   2   2   2   2   2   2   2   2   0   0   0   0   2   0   2   0   0   0   2   2   2   2   0   2   2   2   0   0   0   0   0   0   0   2   0   0   2   0   2   2   0   0   2   0   0   0   2   0   2   2   0   2   0   2   2   0   0   2   0   2   0   0   2   0   2   2   0   2   2   0   2   2   0   0   0   0   0   0   0   2   2   2   2   0   0   0   2   2   0   2   0   0   2   0   0
 MK-3-16                2   2   0   2   0   0   2   2   2   0   2   0   0   2   0   0   0   0   0   2   0   2   0   0   0   0   2   2   0   2   0   0   2   0   2   2   2   2   0   0   2   0   2   2   0   0   0   0   2   2   2   0   0   0   2   2   2   2   0   2   0   2   2   2   0   2   0   2   0   0   0   0   0   2   0   0   2   0   2   0   0   2   0   2   2   2   2   2   0   0   2   0   2   2   2   0   0   2   0   2   0   0   2   2   0   2   2   2   2   2   2   2   2   0   0   0   0   2   0   2   0   0   0   2   2   2   2   0   0   2   2   0   0   0   0   2   0   0   2   0   0   2   0   2   0   0   0   2   0   0   0   2   0   2   2   0   2   0   2   2   0   0   2   2   2   0   0   2   0   2   2   0   2   2   0   2   2   0   0   0   0   0   0   0   0   2   2   2   0   0   0   2   2   0   2   0   0   2   0   0
 MK-4-1                 0   2   2   0   2   2   2   0   0   2   0   2   0   2   2   2   2   2   2   2   0   2   0   2   0   0   0   0   2   2   0   2   2   0   0   2   0   0   2   0   2   0   2   0   0   0   0   2   0   2   0   2   2   2   0   0   2   2   2   0   0   0   2   2   0   2   2   0   0   2   0   0   0   2   2   2   0   2   0   2   2   0   2   0   0   2   0   0   2   2   0   0   0   0   0   2   0   0   2   0   0   0   2   2   0   2   0   2   0   2   0   2   0   0   2   0   2   0   2   0   0   2   0   2   0   0   0   2   0   0   0   0   0   2   0   0   0   0   2   0   0   2   2   0   0   0   0   0   0   0   0   0   2   2   2   0   0   0   2   0   2   2   0   2   2   2   0   0   2   0   0   2   2   2   2   2   0   0   2   2   2   2   0   2   0   0   0   0   2   0   0   0   2   0   0   2   0   0   2   0
 MK-4-2                 0   2   2   0   2   2   2   0   0   2   0   2   0   0   2   2   2   2   2   2   0   2   0   2   0   0   0   0   0   2   0   2   2   0   0   2   0   0   2   0   2   0   2   0   0   0   0   2   0   0   0   2   0   2   0   0   2   2   2   0   0   2   2   2   0   2   0   0   0   2   0   0   0   2   2   2   0   2   0   2   2   0   0   0   0   2   0   0   2   2   0   0   2   2   0   2   0   0   2   0   0   0   2   2   0   0   0   0   0   2   0   2   0   0   2   0   2   0   2   0   0   2   2   2   0   0   0   2   0   0   0   0   0   2   0   0   0   0   2   0   0   2   2   0   0   0   2   0   0   0   0   0   2   2   2   0   0   0   2   0   2   2   0   2   2   2   0   0   2   0   0   2   2   2   2   2   0   0   2   2   2   2   0   2   0   0   0   0   2   0   0   0   2   0   0   0   0   0   0   0
 MK-4-3                 0   2   2   0   2   0   2   0   2   2   2   2   0   0   2   2   2   2   2   2   0   2   0   2   0   0   0   0   0   2   0   2   2   0   0   2   0   0   2   0   2   0   2   0   0   0   0   2   0   0   0   2   0   2   0   2   2   0   2   0   2   2   2   2   0   2   0   0   0   2   0   0   0   2   2   2   0   0   2   2   2   2   0   0   2   0   0   0   0   2   0   0   2   2   0   2   0   0   2   0   0   0   2   2   0   0   0   0   0   2   0   2   0   2   2   0   2   0   2   2   0   2   2   2   0   0   0   2   0   0   0   0   0   2   0   2   0   0   2   0   0   2   2   2   0   0   2   0   0   0   0   0   2   2   2   2   0   0   0   0   0   0   0   2   2   2   2   0   2   0   0   2   2   0   2   2   0   0   2   2   2   2   0   2   0   0   0   0   2   0   0   0   2   0   0   0   0   0   0   2
 MK-4-4                 0   2   2   0   2   0   2   0   2   2   2   2   0   0   2   0   2   2   2   2   0   2   0   2   0   2   0   0   0   0   0   2   2   0   0   2   0   0   2   0   2   0   2   0   0   0   2   2   0   0   0   2   0   2   2   2   0   0   2   0   2   0   2   2   0   2   0   0   0   2   0   0   0   2   2   0   0   2   2   2   2   2   0   0   2   0   0   0   0   2   0   0   2   2   0   2   0   0   2   0   0   0   0   2   0   0   0   0   0   2   0   2   0   2   2   0   2   0   2   2   0   2   2   2   0   0   0   2   0   0   0   0   0   2   0   2   0   0   2   2   0   2   2   2   0   0   2   0   0   0   0   0   2   2   2   2   0   0   0   0   0   0   0   2   2   2   0   0   2   0   0   2   0   2   2   2   2   0   2   2   2   2   0   2   0   0   0   0   2   0   0   0   2   0   0   2   0   0   0   2
 MK-4-5                 0   2   2   0   2   0   2   0   2   2   2   2   0   0   2   0   2   2   2   2   0   2   0   2   0   2   0   0   0   0   0   2   0   0   2   2   0   0   2   0   2   0   2   2   0   2   2   2   0   2   0   2   0   2   2   2   0   0   2   0   2   2   2   2   0   2   0   0   0   2   2   0   0   2   2   0   2   2   2   2   2   2   0   0   2   0   2   0   0   2   0   0   2   0   0   2   0   0   2   0   0   0   2   2   0   0   0   0   0   2   0   0   2   2   2   0   2   0   2   2   0   2   2   2   2   0   0   2   0   0   0   0   0   2   0   2   0   0   2   2   2   0   2   2   0   0   2   0   0   0   0   0   2   2   2   2   0   0   0   0   0   0   0   2   2   0   0   2   2   0   0   2   0   2   2   2   2   0   2   0   2   2   0   2   0   0   0   0   2   0   0   0   2   0   0   2   2   0   2   2
 MK-4-6                 0   2   2   0   2   2   2   0   2   2   2   2   0   0   2   0   2   2   2   2   0   2   0   2   0   2   0   0   0   0   0   2   0   0   2   2   2   0   2   0   2   0   0   2   0   2   2   2   0   2   0   2   0   2   2   2   0   0   2   0   2   2   0   2   0   2   0   0   0   2   2   0   0   2   2   0   0   2   2   2   2   2   0   0   2   2   2   0   0   2   0   0   2   0   0   2   0   0   2   0   0   0   2   2   2   2   0   0   0   2   0   0   2   2   2   0   2   0   2   2   0   2   2   2   2   0   0   2   0   0   2   0   0   2   2   2   0   0   2   2   2   0   2   2   0   0   2   0   0   2   0   0   2   2   0   2   0   0   2   0   0   0   0   0   2   0   0   2   2   0   0   2   0   2   0   2   2   0   2   0   2   2   0   2   0   0   0   0   2   0   0   0   2   0   0   2   2   0   2   2
 MK-4-7                 0   2   2   0   2   2   2   0   2   0   2   2   2   0   2   0   2   2   2   2   0   2   0   0   0   2   0   0   0   0   0   2   0   0   2   2   2   0   2   0   0   0   0   2   0   2   2   2   0   2   0   2   0   2   2   2   0   0   2   0   2   2   0   2   0   2   0   0   0   2   2   0   0   2   2   0   0   2   2   2   2   2   0   2   2   2   2   0   0   2   0   2   0   0   0   2   0   0   2   0   0   2   2   2   2   2   2   0   0   2   0   0   2   2   2   0   2   0   2   2   0   2   2   2   0   0   0   2   0   0   2   0   0   2   2   2   0   0   2   2   2   0   2   2   0   0   2   0   2   2   0   0   2   2   0   2   0   0   2   0   0   0   0   0   2   0   0   2   2   2   0   2   0   2   2   2   2   0   2   0   2   2   0   2   0   0   0   0   2   2   2   0   2   0   0   2   0   0   0   2
 MK-4-8                 0   2   2   0   2   2   2   0   2   0   2   0   2   0   2   0   2   0   2   2   0   2   0   0   0   2   0   0   0   0   0   2   2   0   2   2   2   0   2   0   0   0   0   2   0   0   2   2   0   2   0   2   2   2   2   2   0   0   2   0   2   2   0   2   0   2   0   0   0   2   2   0   2   2   2   0   0   2   2   2   2   2   0   2   2   2   2   0   0   2   2   2   0   0   0   2   0   0   2   0   0   2   2   2   2   2   2   0   0   2   0   0   2   2   2   2   2   0   2   0   0   2   2   2   0   0   0   2   0   0   2   0   0   2   2   2   0   0   2   2   2   0   2   2   0   0   2   0   2   2   0   0   2   2   0   2   0   0   2   0   2   0   2   2   2   0   0   2   2   0   0   2   0   2   2   2   0   0   2   0   2   2   0   2   0   0   0   0   0   2   2   0   2   0   0   2   0   0   0   0
 MK-4-9                 0   2   2   0   2   2   0   0   2   0   2   0   2   0   2   0   2   0   2   2   2   2   2   0   0   2   0   0   0   0   0   2   2   2   2   2   2   0   2   0   0   0   0   2   0   0   2   2   2   2   0   2   2   2   0   2   0   2   2   0   2   2   2   2   0   2   0   0   0   2   2   0   2   2   2   0   0   2   2   2   2   2   0   2   2   2   2   0   0   2   2   2   0   0   0   0   0   0   2   0   0   2   2   2   2   2   2   0   0   2   0   0   2   2   2   2   2   0   2   0   0   0   2   2   0   0   0   2   0   0   2   0   0   2   2   2   0   0   2   2   2   0   2   2   0   0   0   0   2   2   0   0   2   2   0   2   0   0   2   0   2   0   2   2   0   2   0   2   2   0   2   2   0   2   2   2   0   0   2   0   2   2   0   2   0   0   0   2   0   2   2   0   2   0   0   2   0   0   0   0
 MK-4-10                0   2   2   0   2   2   0   0   2   0   2   0   2   0   2   2   2   0   2   0   2   2   2   0   0   2   0   0   0   0   0   2   2   2   2   2   2   0   2   0   0   2   0   2   0   0   2   2   2   2   0   2   0   2   0   2   0   2   2   0   2   2   2   2   0   2   0   0   0   2   2   0   2   0   2   0   0   2   2   2   2   2   0   2   2   2   0   2   0   2   2   2   0   0   0   0   0   0   2   0   0   2   2   2   2   2   2   0   0   2   0   0   2   2   2   2   2   0   2   0   0   2   2   2   0   0   0   2   0   0   2   0   0   2   2   2   0   0   2   2   2   0   2   2   0   0   0   0   2   2   0   0   2   2   0   2   0   0   2   0   2   0   2   2   0   0   0   2   2   0   2   2   0   2   2   2   0   0   2   2   2   0   0   2   0   0   0   0   0   2   2   0   2   0   0   2   0   0   0   0
 MK-4-11                2   2   2   0   2   2   2   0   2   0   2   0   2   0   2   2   2   0   2   0   2   2   2   0   0   2   0   0   0   0   0   2   0   0   2   2   2   0   2   0   0   2   0   2   0   0   2   2   2   2   0   2   0   2   0   2   0   2   2   0   2   2   2   2   0   2   0   2   0   2   2   2   2   0   2   0   0   2   2   2   2   2   0   2   2   2   0   2   0   2   0   2   0   0   0   0   0   0   2   0   0   2   2   2   2   2   2   0   0   2   0   0   2   2   2   2   2   0   2   0   0   2   0   2   0   0   0   2   0   0   2   0   0   2   2   2   0   0   2   2   2   0   2   0   0   0   0   0   2   2   0   0   2   2   0   2   0   0   2   0   2   0   2   2   0   0   0   2   0   0   0   2   0   2   2   0   0   0   2   2   2   0   0   2   0   0   0   0   0   0   2   0   0   0   0   2   0   0   0   0
 MK-4-12                2   2   2   0   2   2   2   0   2   0   2   0   2   0   2   2   2   0   2   0   2   2   2   0   0   2   0   0   0   0   0   2   0   2   2   2   2   0   2   0   0   0   0   2   2   0   2   2   0   2   0   2   0   2   0   2   2   2   2   0   2   2   2   2   0   0   0   2   0   2   2   2   2   0   0   0   0   2   0   2   2   2   0   2   2   2   0   0   0   2   0   2   0   0   0   0   0   0   2   0   0   2   2   2   2   2   2   0   0   0   0   0   2   2   2   2   2   0   2   0   0   2   0   2   0   0   0   2   0   0   2   2   2   2   2   2   0   0   2   2   2   0   2   0   0   0   0   0   2   2   0   0   2   2   0   2   0   0   0   2   2   0   2   2   0   0   0   2   0   0   0   2   0   2   2   0   0   0   2   2   0   0   0   2   0   0   0   0   0   0   2   0   0   0   0   2   0   0   0   0
 MK-4-13                2   2   2   0   2   2   0   0   2   0   2   0   0   0   2   0   2   2   2   0   2   2   2   0   0   2   0   0   0   0   0   2   0   2   2   2   2   0   2   0   2   0   0   2   2   0   2   2   2   2   0   2   0   2   0   2   2   2   2   0   2   2   0   2   0   0   0   0   0   2   2   2   2   0   0   0   0   2   0   2   2   2   0   2   2   2   0   0   2   2   0   2   0   0   0   0   2   2   2   0   0   0   0   2   2   2   2   0   0   0   0   0   2   2   2   2   2   0   0   0   0   2   2   2   0   0   0   2   0   2   2   0   2   2   2   2   0   0   2   2   2   0   0   0   0   2   0   0   2   2   0   0   2   2   0   2   0   0   0   0   2   0   2   2   0   0   0   2   0   0   0   2   0   2   2   0   0   0   2   2   0   0   0   2   0   0   0   0   0   0   2   0   0   0   0   2   0   0   2   0
 MK-4-14                2   2   2   0   2   2   0   0   2   0   2   0   0   0   2   0   2   2   2   0   2   2   2   2   0   2   2   0   0   0   0   0   2   2   2   2   2   0   0   0   2   0   2   2   2   2   2   2   2   2   0   2   2   2   0   2   2   2   2   0   2   2   0   2   0   0   0   0   0   2   2   2   0   0   0   0   0   2   0   2   2   2   0   2   2   2   0   2   2   2   0   2   0   0   0   2   2   2   2   0   2   0   0   2   2   0   0   2   0   0   0   0   0   2   2   2   2   0   0   0   0   2   2   2   0   0   0   0   0   2   2   0   2   2   2   2   0   0   2   2   0   0   0   0   0   2   0   0   0   2   0   0   2   2   0   2   0   0   0   2   2   0   2   2   0   0   0   2   0   0   0   2   0   2   2   0   2   0   2   2   0   0   0   2   0   0   0   0   0   0   2   0   2   2   0   2   0   0   2   0
 MK-4-15                2   2   2   0   2   2   0   0   2   0   2   0   0   0   2   0   2   2   2   0   2   0   0   2   0   2   2   0   0   0   0   0   2   2   2   2   2   0   2   0   2   0   0   2   2   2   2   2   2   2   0   2   2   2   0   2   2   2   2   0   2   2   0   2   0   0   0   0   0   2   2   0   0   0   0   0   0   2   0   0   2   2   0   2   2   2   0   2   2   2   0   2   0   0   0   2   2   2   2   0   2   0   0   2   0   0   0   2   0   0   0   0   0   2   2   2   2   2   2   0   0   2   2   2   0   0   0   2   0   2   2   0   0   2   0   2   0   0   2   2   0   0   0   0   0   2   0   0   0   2   0   0   2   2   0   2   0   0   0   2   2   2   2   2   0   0   0   2   0   0   0   2   2   2   0   0   2   0   2   2   0   0   0   2   0   0   0   0   0   0   2   0   2   2   0   2   0   0   2   0
 MK-4-16                2   2   2   0   2   2   0   0   2   0   2   0   0   0   2   2   2   2   2   0   2   0   0   2   0   2   2   0   0   0   0   0   2   2   2   0   2   0   2   0   2   0   0   2   0   2   2   2   2   0   0   2   2   2   0   2   2   2   2   0   2   2   0   2   0   0   0   2   0   2   2   0   0   0   0   0   2   2   0   0   0   2   0   2   2   2   0   2   2   2   0   2   0   0   0   2   2   2   2   0   2   2   0   2   0   2   0   0   0   2   0   0   0   2   2   2   2   2   2   0   0   2   2   2   0   0   0   2   0   2   2   0   0   2   0   2   0   0   2   2   0   0   0   0   0   2   0   0   2   2   2   0   2   2   0   2   0   0   0   2   2   0   2   2   0   0   0   0   0   0   0   2   2   0   0   0   2   0   2   2   0   0   2   2   0   0   0   0   0   0   0   0   2   2   0   2   0   0   2   0
 MK-5-1                 0   0   0   0   2   2   0   2   0   0   2   0   0   0   0   2   2   2   2   2   2   0   2   0   0   2   2   0   2   2   2   2   2   0   2   0   2   0   0   2   2   0   2   2   2   0   0   0   0   0   0   0   2   0   0   2   0   0   0   2   2   0   0   0   2   0   2   2   0   2   0   2   0   0   0   0   0   0   0   0   2   2   2   2   2   2   2   2   2   2   0   2   2   2   0   0   0   2   0   2   0   2   0   2   0   0   0   0   0   0   0   0   0   0   2   2   2   0   2   0   2   2   0   0   0   0   0   0   2   0   2   0   2   2   2   0   0   2   0   0   2   2   0   2   2   0   2   2   2   0   2   2   2   0   2   2   2   2   2   2   2   2   0   0   2   2   2   0   0   2   0   2   2   2   0   0   0   0   2   0   2   2   2   2   0   2   2   2   2   0   0   0   0   0   0   2   2   2   0   2
 MK-5-2                 0   0   0   0   2   2   2   2   0   0   2   0   0   0   0   2   2   2   2   2   2   0   2   0   0   2   2   0   2   2   2   2   2   0   0   0   2   0   0   2   2   0   2   2   2   0   0   0   0   0   0   0   2   0   0   2   0   0   0   2   2   2   0   0   2   0   2   2   0   2   0   2   0   0   0   0   0   0   0   0   2   0   2   2   2   2   2   2   2   2   0   2   2   2   2   0   0   0   0   2   0   2   0   2   0   0   0   0   0   0   0   0   0   0   2   2   2   0   2   0   2   2   0   0   0   0   0   0   2   0   2   0   2   2   2   0   2   2   0   0   2   2   0   2   2   0   2   2   2   0   2   2   2   0   2   2   2   2   2   2   2   2   0   0   2   2   2   0   0   2   2   2   2   2   0   2   0   0   0   0   2   2   0   0   0   2   2   2   2   0   0   0   2   0   2   2   2   2   0   2
 MK-5-3                 0   0   0   0   2   2   2   2   0   0   2   0   2   0   2   2   2   2   2   2   2   0   2   0   2   2   2   0   2   2   2   0   2   0   0   0   2   0   0   2   2   0   2   2   2   0   0   0   2   0   0   0   2   0   0   2   0   0   0   2   2   2   0   0   2   0   2   2   0   2   0   2   0   0   0   0   0   0   0   0   2   0   2   2   0   2   2   0   2   2   0   2   2   2   2   0   0   0   0   2   0   2   0   2   0   0   0   0   0   2   0   0   0   0   2   2   2   0   2   0   2   2   0   2   0   0   0   0   2   0   2   2   2   2   2   0   2   2   0   0   2   2   0   2   2   0   2   2   2   0   2   2   2   0   2   2   2   2   2   2   2   2   0   0   2   2   2   0   0   2   2   2   2   2   0   2   0   2   0   0   2   2   0   0   0   2   2   2   2   2   0   0   0   0   2   0   0   2   0   2
 MK-5-4                 0   2   0   0   2   2   2   2   0   0   2   0   2   0   2   2   0   0   0   2   2   0   2   0   2   2   2   0   2   2   2   0   2   0   0   0   2   0   2   0   2   0   2   0   2   0   0   0   2   0   0   0   2   0   0   2   0   0   0   2   2   2   0   0   2   0   2   2   0   2   0   2   0   0   0   0   0   0   0   0   2   0   2   2   0   0   2   0   0   2   2   2   2   2   2   2   0   0   0   2   0   2   0   2   0   2   0   0   0   2   2   0   2   0   2   2   2   0   2   0   0   2   0   2   2   2   0   0   2   0   2   2   0   2   0   0   0   2   0   0   2   2   0   2   2   0   2   2   2   0   2   2   2   0   2   2   2   2   2   0   2   2   0   0   2   2   2   0   2   2   2   2   2   0   0   2   0   2   0   0   2   2   0   0   0   2   2   2   0   2   0   0   0   0   0   0   0   2   0   0
 MK-5-5                 0   0   0   0   2   2   2   2   0   0   0   0   2   2   2   2   0   0   0   2   2   0   2   0   2   2   2   0   2   2   2   0   2   0   0   0   2   0   2   2   0   2   2   0   2   0   0   0   2   0   0   0   2   0   0   0   0   0   0   2   2   2   2   0   2   0   2   2   0   2   0   2   0   0   0   0   0   0   0   0   2   0   2   2   0   0   2   0   0   0   2   2   2   2   2   2   0   0   0   2   0   2   0   2   0   2   0   0   0   2   2   0   2   0   2   2   2   0   2   0   0   2   0   2   2   2   0   0   2   0   2   2   2   2   0   2   0   2   0   0   2   2   0   2   2   2   2   0   2   0   2   2   2   0   2   2   2   2   2   0   2   2   2   0   2   2   2   0   2   2   2   2   2   0   0   2   0   2   0   0   2   2   2   0   0   2   2   2   0   2   0   0   0   0   2   0   0   2   0   0
 MK-5-6                 0   0   0   0   2   2   2   2   0   0   0   0   2   2   2   2   0   0   0   2   2   2   2   0   2   2   2   0   2   2   2   0   2   2   2   0   2   0   0   2   0   2   2   0   2   0   0   2   2   0   0   0   0   0   0   0   0   0   0   2   2   2   2   0   2   2   2   2   0   2   0   2   0   0   0   0   0   0   0   0   2   0   2   2   0   0   2   2   0   0   2   2   2   2   2   2   0   0   0   2   0   2   0   2   0   2   0   2   0   2   0   0   2   0   2   2   2   2   2   0   0   2   0   2   2   2   0   0   2   0   2   2   2   2   0   2   2   2   0   0   2   2   0   2   2   0   2   0   2   2   2   2   0   0   2   2   2   2   2   0   2   2   2   0   2   2   2   0   2   2   2   2   2   0   0   2   0   2   0   0   2   2   0   0   0   2   2   0   0   2   0   0   0   0   2   0   0   2   0   0
 MK-5-7                 0   2   0   0   2   2   2   2   0   0   0   2   2   2   2   2   0   0   2   2   2   2   2   0   2   2   2   0   0   2   2   0   2   2   2   2   2   0   0   2   0   2   2   0   2   0   0   2   2   0   2   0   2   0   0   0   0   0   0   0   2   2   2   0   2   2   2   2   0   2   0   2   0   0   0   0   0   0   0   0   2   0   2   2   0   0   2   2   0   0   0   2   2   2   2   2   0   0   0   2   0   2   0   2   0   2   2   2   0   2   0   0   2   0   2   2   2   2   2   0   0   2   0   2   0   2   0   0   2   0   2   2   2   2   0   2   0   2   0   0   2   0   0   2   2   0   2   0   2   2   2   2   0   0   2   2   0   2   2   0   2   2   2   0   0   2   2   0   2   2   2   2   2   0   0   2   0   2   0   0   2   2   0   0   0   2   2   0   0   0   0   0   0   0   2   0   0   2   0   0
 MK-5-8                 0   2   2   0   2   2   2   2   0   0   2   2   2   2   2   2   0   0   0   2   2   2   2   2   2   2   2   0   2   0   2   0   2   2   2   2   2   0   0   2   0   2   0   0   2   0   2   2   2   0   2   0   2   0   0   0   0   0   0   0   2   0   2   0   2   2   2   2   0   2   0   0   0   0   0   0   0   0   0   0   2   2   2   2   0   0   2   2   0   0   0   2   2   2   2   2   0   0   0   2   0   2   0   2   0   2   2   2   0   2   2   0   2   0   2   2   2   2   2   0   0   2   0   2   0   2   0   0   2   0   2   2   2   2   0   2   0   2   0   0   2   0   0   2   2   0   2   0   2   2   2   2   0   0   2   2   0   2   2   0   2   2   2   0   0   2   2   0   2   2   2   2   2   0   2   2   0   2   0   0   2   2   0   2   0   2   2   0   0   0   2   2   0   0   2   0   0   2   0   0
 MK-5-9                 0   0   2   0   2   2   0   2   0   0   2   2   0   2   2   2   0   0   0   0   2   2   2   2   2   2   2   0   2   0   2   0   2   2   2   2   2   0   0   2   0   2   0   0   2   0   2   2   2   2   0   0   2   0   0   0   2   0   0   0   2   0   2   0   2   2   2   2   0   2   0   0   0   0   0   0   0   0   0   2   2   2   2   2   0   0   2   2   0   0   0   2   2   2   2   2   0   0   2   2   0   2   0   2   2   2   2   2   0   2   2   0   2   0   2   2   2   2   2   0   0   2   0   2   0   2   0   2   2   0   2   2   2   2   0   2   0   2   0   0   2   0   0   0   2   0   2   2   2   2   2   2   0   0   2   2   0   2   2   0   2   0   2   0   0   2   2   0   2   2   2   2   2   0   2   2   0   2   0   2   2   2   0   0   0   2   2   0   2   0   2   2   0   0   2   0   0   2   0   0
 MK-5-10                0   0   2   0   2   2   0   2   0   0   2   2   0   2   2   2   0   0   0   0   2   0   2   2   2   2   2   0   2   0   2   0   2   2   2   2   2   0   0   2   0   2   0   0   2   2   2   2   2   2   0   0   2   0   0   0   2   0   0   0   2   0   2   0   2   2   2   2   0   2   0   0   0   0   0   0   0   0   0   2   2   2   2   2   2   0   2   2   0   0   0   2   2   2   2   2   0   0   0   2   2   2   0   0   2   2   2   2   0   2   2   2   2   2   2   2   0   2   2   0   0   2   0   2   0   2   0   2   2   0   2   2   2   2   0   2   0   2   0   0   2   0   0   0   2   0   0   2   2   2   2   2   0   0   2   2   0   2   2   0   2   0   2   0   0   0   2   0   2   2   2   0   2   0   2   2   2   2   0   2   2   2   0   0   0   2   2   0   2   0   2   2   0   0   2   0   0   0   0   0
 MK-5-11                2   0   2   0   2   2   0   2   0   0   2   2   0   2   0   2   2   0   2   0   2   0   2   2   2   2   2   0   2   0   2   0   0   2   2   2   2   0   2   0   2   2   2   0   2   2   2   2   2   0   0   0   2   0   0   0   2   0   0   0   2   2   2   0   2   2   2   2   0   2   0   0   0   0   0   0   2   0   0   2   2   2   2   2   2   0   2   2   0   0   0   2   0   2   2   0   0   0   0   2   2   2   0   0   2   2   2   2   0   2   2   2   2   2   2   2   0   2   2   0   0   2   0   2   0   2   0   2   0   0   2   2   2   2   0   2   0   2   0   0   2   0   0   0   2   0   0   2   2   2   2   2   0   2   2   2   0   2   2   0   2   0   2   0   0   0   2   0   2   2   2   0   2   0   2   2   2   0   2   2   2   2   0   2   0   2   2   0   2   0   2   2   2   0   0   0   0   0   0   0
 MK-5-12                2   0   2   0   2   2   0   2   0   2   2   2   0   2   0   2   2   0   2   0   2   2   2   2   2   2   2   0   2   0   2   0   0   2   2   2   2   0   2   0   2   2   2   0   2   2   2   0   2   0   0   0   2   0   0   0   2   0   0   0   2   2   2   0   2   2   0   2   0   2   0   0   2   0   0   0   2   0   0   2   2   2   2   2   2   0   2   2   2   0   0   2   0   2   2   0   2   0   0   2   2   2   0   0   2   0   2   2   0   2   2   2   2   2   2   2   0   2   2   0   0   2   0   0   0   2   0   2   0   0   2   2   2   2   0   2   0   2   2   0   2   0   0   0   2   0   0   2   2   2   2   2   0   2   2   2   0   2   2   0   2   0   2   0   0   0   2   0   2   2   2   0   2   0   2   2   2   0   0   2   2   2   0   2   0   2   0   0   2   0   2   2   0   0   0   0   2   0   2   0
 MK-5-13                2   0   2   0   2   2   0   2   0   2   2   2   0   2   0   2   2   0   2   0   0   0   2   2   2   2   0   0   2   0   2   0   0   2   0   2   2   2   2   0   2   2   2   0   2   2   2   0   2   0   0   0   2   0   0   0   2   0   0   0   2   2   2   2   2   2   0   2   0   2   0   0   2   0   0   0   2   0   0   0   2   2   2   2   2   0   2   2   2   0   0   0   0   2   2   0   2   0   0   0   0   2   0   0   0   0   2   2   0   2   2   2   2   2   0   0   0   2   2   0   0   2   0   0   0   2   0   2   0   0   2   2   2   2   0   2   0   2   2   0   2   0   0   0   2   0   0   2   2   2   0   2   0   2   2   2   0   2   2   0   2   0   2   0   0   0   2   0   2   2   2   0   2   0   2   2   2   0   0   2   2   2   0   2   0   2   2   0   2   0   2   2   0   0   0   0   2   2   2   0
 MK-5-14                2   0   2   0   2   2   0   2   0   2   2   2   0   2   0   2   2   2   2   0   0   0   2   2   2   2   0   0   2   0   2   0   0   2   0   2   2   2   2   0   2   2   0   0   2   2   2   0   2   0   0   0   2   0   2   0   2   0   0   0   2   2   0   2   2   2   0   0   0   2   0   0   2   0   0   0   2   0   0   0   2   0   2   2   2   0   2   2   0   0   0   2   0   0   2   0   0   0   0   0   0   2   0   0   2   0   2   2   0   2   2   2   2   2   0   2   0   2   0   0   0   2   0   2   0   2   2   0   0   0   2   2   0   2   0   2   0   2   2   0   2   0   0   0   2   0   0   2   2   2   0   2   0   2   2   2   0   2   2   0   2   0   2   2   0   0   2   0   2   0   2   0   2   0   2   2   2   0   0   2   2   2   0   2   2   0   2   0   2   0   2   2   0   0   2   0   2   2   2   0
 MK-5-15                2   0   2   0   2   2   0   2   0   2   2   2   0   2   0   2   2   2   0   0   0   0   2   2   0   2   0   0   2   0   0   0   0   2   0   2   2   2   2   0   2   2   0   0   2   2   2   0   2   0   2   0   2   0   2   0   2   0   0   0   2   2   0   2   2   2   2   0   0   2   0   0   2   0   0   0   2   0   0   0   2   0   2   2   2   0   2   2   0   0   0   2   0   2   0   0   0   0   0   0   0   0   0   0   2   2   2   2   0   2   2   2   2   2   2   2   0   2   0   0   0   0   0   2   0   2   2   0   2   0   2   0   2   0   0   2   0   0   2   0   0   0   0   0   0   0   0   2   2   2   0   2   0   2   2   2   0   2   2   0   2   0   2   0   0   0   0   0   2   0   2   0   2   0   0   2   2   0   0   2   0   2   0   2   2   0   2   0   2   0   2   2   0   0   0   0   2   2   2   0
 MK-5-16                2   0   2   0   2   2   0   2   0   2   2   2   2   2   0   2   2   2   0   0   2   0   2   2   0   2   0   0   2   0   0   0   0   2   0   2   2   2   2   0   0   2   0   0   2   2   0   0   2   0   2   0   2   0   2   0   2   0   0   0   2   2   0   2   2   2   0   0   0   2   0   2   2   0   0   0   2   0   0   0   2   0   2   2   2   0   2   2   0   0   2   2   2   2   0   0   0   0   0   0   0   2   0   0   2   2   2   2   0   2   0   2   2   2   2   2   0   2   0   0   0   0   2   0   0   2   2   0   2   0   2   2   0   0   0   2   0   0   2   0   2   0   0   0   0   2   0   2   0   2   0   2   0   2   2   2   0   2   2   0   2   0   2   0   0   0   2   0   2   0   2   0   2   0   0   2   2   0   0   2   0   0   0   0   2   0   2   0   2   0   2   2   0   0   0   0   2   0   2   0
 MK-6-1                 2   2   2   2   2   0   0   2   2   2   0   0   0   2   0   0   2   2   0   2   0   2   2   2   2   2   2   0   0   0   0   2   2   0   2   2   0   0   0   2   2   2   2   0   0   2   0   2   2   2   0   0   0   0   0   0   2   0   2   0   2   0   0   0   0   0   2   2   2   0   0   0   2   2   0   0   0   0   0   0   2   2   0   2   2   0   0   0   0   2   2   2   2   0   2   0   0   2   2   0   2   2   2   0   2   0   0   2   0   2   2   2   0   2   2   0   0   0   2   0   0   2   0   2   2   2   0   2   0   2   0   0   2   2   2   2   2   2   2   0   0   0   0   2   0   2   2   2   0   2   0   2   2   0   2   2   0   2   0   2   0   0   0   2   0   2   0   0   0   0   2   0   0   0   2   2   0   2   0   0   0   2   0   2   2   2   2   0   2   2   0   2   0   0   0   0   0   0   0   2
 MK-6-2                 2   2   2   2   2   2   0   2   2   0   0   0   0   2   0   0   2   2   0   2   0   2   2   2   2   0   2   0   0   0   0   2   0   0   0   2   0   0   2   2   2   2   2   0   0   2   0   2   2   2   0   0   0   0   0   0   2   0   2   2   2   0   0   0   0   0   2   2   2   0   0   0   2   2   0   0   2   0   0   0   2   2   0   2   2   0   0   0   0   2   2   2   2   2   2   0   0   0   2   0   2   2   2   0   2   0   0   2   0   2   2   2   0   0   2   0   0   0   2   0   0   2   0   2   2   0   0   2   0   2   0   0   0   2   2   2   2   2   2   0   0   0   2   2   0   2   0   2   0   2   0   2   2   0   2   2   0   2   0   2   0   0   0   2   0   2   0   0   0   0   2   0   0   0   2   2   0   2   2   0   0   2   0   2   2   2   2   0   2   2   0   2   0   0   0   0   0   0   0   2
 MK-6-3                 2   2   2   2   2   2   0   2   2   0   0   0   0   2   0   0   2   2   0   2   0   2   2   2   2   0   0   0   0   0   0   2   0   0   0   0   0   0   2   2   2   0   0   0   0   2   0   2   0   2   0   2   0   0   0   2   0   0   2   2   2   0   0   0   2   0   2   2   2   0   0   0   2   2   0   0   2   0   0   0   2   2   0   2   2   0   0   0   0   2   2   2   0   0   2   0   0   0   2   0   2   2   2   0   2   0   0   2   0   0   2   2   0   2   2   0   0   0   2   0   0   2   0   2   2   0   0   2   0   2   2   0   0   2   2   2   2   2   2   0   0   0   2   2   0   2   0   0   0   2   0   2   2   0   2   2   2   2   0   2   0   0   0   2   0   0   0   0   0   0   2   0   0   0   2   2   0   2   2   0   0   2   0   2   2   2   2   0   2   2   0   2   0   0   0   0   0   0   0   2
 MK-6-4                 0   2   2   2   2   2   0   2   2   0   0   0   0   2   0   0   2   2   2   2   0   2   2   2   2   0   0   0   0   0   0   2   0   0   2   0   0   0   2   2   2   2   0   0   0   2   2   2   0   2   0   2   0   0   0   2   0   0   2   2   2   0   0   0   2   0   2   2   2   0   0   0   2   2   0   0   2   0   0   2   0   2   2   2   2   0   0   0   0   2   2   2   0   0   2   0   0   0   2   0   2   2   2   0   2   0   0   2   0   0   2   2   0   2   2   0   0   0   2   0   0   2   0   2   2   2   0   2   0   2   2   0   0   0   0   2   2   2   0   0   0   0   2   2   0   2   0   0   0   2   0   2   0   0   0   2   2   2   0   2   0   0   0   2   0   0   0   0   2   0   2   0   0   0   2   2   0   2   2   0   2   0   0   2   2   2   2   2   2   2   0   2   0   0   0   2   0   0   2   2
 MK-6-5                 2   2   2   2   2   2   0   2   0   0   0   0   0   2   0   0   2   2   0   2   0   2   2   2   2   0   0   0   0   0   0   2   0   0   2   0   0   2   2   0   2   2   0   0   0   2   2   2   0   2   0   2   0   0   0   2   0   0   0   2   2   0   0   0   2   0   2   2   2   0   0   0   2   2   0   0   2   0   0   2   0   2   2   2   2   2   0   0   0   0   2   0   0   0   2   0   0   0   2   0   2   2   2   2   2   0   0   2   0   0   2   2   0   2   2   0   0   2   2   0   0   2   0   2   2   2   0   2   0   2   2   0   0   0   0   2   2   2   0   0   0   0   2   2   0   2   0   2   0   2   0   2   0   0   0   2   2   2   0   2   0   0   0   2   0   0   0   0   2   0   2   0   0   0   2   2   0   2   2   0   2   0   0   2   2   2   2   2   2   2   0   2   2   0   0   2   2   0   2   0
 MK-6-6                 2   2   2   2   2   2   0   2   0   0   0   0   0   2   0   0   2   2   0   2   0   0   2   2   2   0   0   0   0   0   2   2   0   0   2   0   0   2   2   0   2   2   0   0   0   2   2   2   2   2   0   2   0   0   0   2   0   2   0   2   2   0   0   0   2   0   2   2   2   0   2   0   2   2   2   2   2   0   0   2   0   2   2   2   2   2   2   0   0   0   0   0   0   0   2   0   0   0   2   0   0   2   2   2   2   2   0   2   0   0   0   2   0   2   2   0   0   2   2   0   0   2   0   2   2   2   0   2   0   2   2   0   0   0   2   2   2   2   0   0   0   0   2   2   2   2   0   2   0   2   0   2   0   0   0   0   0   2   0   0   0   0   0   2   0   0   0   0   2   0   2   2   0   0   2   2   0   2   0   0   2   0   0   2   2   2   2   2   2   2   0   2   0   0   0   2   2   0   0   0
 MK-6-7                 0   2   2   2   2   2   0   2   0   0   0   0   0   2   0   0   2   2   0   2   0   0   0   2   2   0   0   0   0   0   2   2   0   0   2   0   0   2   2   2   2   2   0   0   0   2   0   2   2   2   0   2   0   0   0   2   0   2   0   2   2   0   0   0   2   0   2   2   2   0   2   0   2   0   2   2   2   0   0   2   0   2   2   2   2   2   2   0   0   0   0   0   0   0   0   0   0   0   2   2   2   2   2   2   2   2   0   2   0   0   0   2   0   2   2   0   0   2   2   0   0   2   0   2   2   2   0   2   0   0   2   2   0   0   2   2   2   2   0   2   0   2   2   2   2   0   0   2   0   2   0   2   0   0   0   2   0   2   0   0   0   0   0   2   0   0   0   0   2   0   2   2   0   0   2   2   0   2   0   0   2   0   0   2   2   2   2   2   2   2   2   2   0   0   0   2   2   2   0   0
 MK-6-8                 0   2   2   2   2   2   0   2   0   2   0   0   0   2   0   0   2   0   0   2   0   0   0   2   2   0   0   0   0   0   2   2   0   0   0   0   2   2   2   2   2   2   0   0   0   2   0   2   2   2   0   2   0   0   0   2   0   2   0   2   2   0   0   0   2   0   2   2   2   0   2   2   2   0   2   2   2   0   0   2   2   2   2   2   2   2   2   0   0   0   0   0   0   2   0   0   0   0   2   2   2   2   2   2   2   2   0   2   0   0   0   2   0   2   2   0   0   2   2   0   0   2   0   2   2   2   0   2   0   0   2   2   0   0   2   2   2   2   0   2   2   2   2   2   2   0   0   2   0   2   0   2   0   0   0   2   0   2   0   0   0   0   0   2   2   0   0   0   2   0   0   2   0   0   2   2   0   2   0   0   2   0   0   2   2   2   2   2   2   2   2   2   0   0   2   2   2   2   0   0
 MK-6-9                 0   2   2   2   2   2   0   2   0   2   0   0   0   2   0   0   2   0   0   2   0   0   0   2   2   0   0   0   0   2   2   2   0   0   0   0   2   2   2   2   2   2   0   0   0   2   0   2   2   2   0   2   0   0   0   2   0   2   0   2   2   0   2   0   2   0   2   0   2   0   2   2   2   0   2   2   2   0   0   2   2   0   2   0   2   2   2   0   0   2   0   2   0   0   0   0   0   2   2   2   2   2   2   2   2   0   0   2   0   0   0   2   0   2   2   0   0   2   2   0   0   2   0   2   0   2   2   2   0   0   0   2   0   0   2   2   2   2   0   2   2   2   2   2   2   0   0   2   0   2   0   2   0   0   0   2   0   2   0   0   0   0   0   2   2   0   0   0   2   0   2   2   0   0   2   2   2   2   2   0   2   0   0   2   2   2   2   2   2   2   2   2   0   0   2   2   2   2   0   0
 MK-6-10                0   2   0   2   2   2   0   2   0   2   0   0   0   2   0   0   2   0   0   2   0   0   0   0   2   0   0   0   0   2   2   2   0   2   0   0   2   2   2   2   0   2   0   0   0   2   0   2   2   2   0   2   0   0   0   2   0   2   0   2   2   0   2   0   2   0   2   0   2   0   0   2   2   2   2   2   2   0   0   2   2   0   2   0   2   2   2   0   0   2   2   2   0   0   0   0   0   2   2   2   2   2   2   2   2   0   0   2   0   2   0   0   0   2   2   0   0   2   2   0   0   2   0   2   0   2   2   2   0   0   2   2   0   0   2   2   2   2   0   2   2   2   2   2   2   0   0   2   2   2   0   2   0   0   0   2   0   2   0   0   0   0   0   2   2   0   2   2   2   0   2   2   0   0   2   2   2   2   2   0   2   0   2   2   2   2   2   2   2   2   2   2   0   2   2   2   0   0   0   0
 MK-6-11                0   2   0   2   2   0   0   2   0   2   0   0   0   2   0   0   2   0   0   2   0   0   0   2   0   0   0   0   0   2   2   2   0   2   0   0   2   2   2   2   2   2   2   0   0   2   0   2   2   2   0   2   0   0   0   2   0   2   0   2   2   0   2   0   2   0   2   0   2   0   0   2   2   2   2   0   2   0   0   2   2   0   2   0   0   2   2   0   0   2   2   2   0   0   0   0   0   2   0   2   2   2   2   2   2   0   0   2   0   2   0   0   0   2   2   0   0   2   2   2   0   2   0   2   0   0   2   2   0   0   2   2   2   0   2   2   2   2   0   2   0   2   0   2   2   0   0   2   2   2   0   2   2   0   0   2   0   2   0   0   0   0   0   2   2   0   2   2   2   0   2   2   0   0   2   2   2   2   2   0   2   0   2   2   2   2   2   2   2   2   2   2   0   2   2   2   0   0   0   0
 MK-6-12                0   2   0   2   2   2   0   0   0   0   0   0   0   2   2   0   0   0   0   2   0   0   0   2   0   0   0   0   0   2   2   0   0   2   0   0   2   2   2   2   2   2   2   0   0   2   0   2   2   2   0   2   0   0   0   2   0   2   0   2   2   0   2   0   2   0   0   0   2   0   0   2   2   2   2   0   2   0   0   2   0   0   0   0   2   2   0   0   0   2   2   2   0   0   0   0   0   2   0   2   2   2   2   2   2   0   0   2   0   2   0   0   0   2   2   0   0   2   2   2   0   2   0   2   2   0   2   2   0   2   2   2   2   0   2   2   2   2   0   2   0   2   0   2   2   0   2   2   2   2   0   2   2   0   0   2   2   2   0   0   0   0   0   2   2   0   2   2   2   0   2   2   0   0   2   2   2   2   2   0   2   0   2   2   2   2   2   2   2   0   2   2   0   2   0   2   0   0   0   0
 MK-6-13                0   2   0   2   2   2   0   0   0   0   0   0   0   2   2   0   0   0   0   2   0   0   0   2   0   0   0   0   0   0   2   0   0   0   0   0   2   2   2   2   2   2   2   0   2   2   0   0   0   2   0   2   0   0   2   2   0   0   0   2   2   0   2   0   2   0   0   0   2   0   2   2   2   2   2   0   2   0   0   2   0   0   0   0   2   2   0   0   0   2   0   2   0   0   0   2   0   2   2   2   2   2   2   2   2   0   0   2   0   2   0   0   0   2   2   0   0   2   2   2   0   2   0   2   2   0   2   2   0   2   0   2   2   0   2   2   2   2   2   0   0   2   0   2   2   0   2   2   2   2   0   2   2   0   2   2   2   2   0   0   0   0   0   0   2   0   2   2   2   0   2   2   0   0   0   2   2   2   2   0   2   2   2   2   2   0   2   2   2   0   2   2   0   2   0   0   0   0   0   0
 MK-6-14                0   2   0   2   2   2   0   0   0   0   0   0   0   2   2   0   0   0   0   2   0   0   0   2   0   0   0   0   0   0   2   0   0   0   0   0   2   2   2   2   2   2   0   0   2   2   0   0   0   2   0   2   0   0   2   2   0   0   0   0   2   0   2   0   2   2   0   0   2   0   2   2   2   2   0   0   2   0   0   2   0   0   0   0   2   2   0   0   0   2   0   2   0   0   2   2   0   2   2   2   2   2   2   0   2   0   0   2   0   2   0   0   0   2   0   0   0   2   2   2   0   2   0   2   2   0   2   2   0   2   0   2   0   0   2   2   0   2   2   0   0   2   0   2   2   0   2   2   2   2   0   2   2   0   2   2   2   2   0   0   2   0   0   0   2   0   2   2   2   0   2   2   0   0   0   2   2   2   2   0   2   2   2   2   2   0   2   2   2   0   2   0   0   2   0   0   0   0   0   0
 MK-6-15                0   2   0   2   2   2   0   2   0   0   0   0   0   2   2   2   0   0   2   2   0   0   0   0   2   0   2   0   0   0   2   0   0   2   0   0   2   2   0   2   2   2   0   0   2   2   0   0   0   0   0   2   0   0   2   2   0   0   0   0   2   0   0   0   2   2   0   0   2   0   0   0   2   2   0   0   0   0   0   2   0   0   0   0   2   2   0   0   0   2   0   0   0   0   2   2   0   2   0   2   2   0   2   0   2   0   0   2   0   2   0   0   0   2   0   0   0   2   2   2   0   2   2   2   2   0   2   2   0   2   0   2   0   2   2   2   2   2   2   0   0   2   0   2   2   0   2   2   2   2   2   2   2   0   2   2   2   2   0   0   0   0   0   0   0   2   0   2   2   0   2   2   0   0   0   2   2   2   2   0   2   2   2   2   2   0   0   2   2   0   2   0   0   2   0   0   0   0   0   2
 MK-6-16                0   2   0   2   2   2   0   2   0   0   0   2   0   2   2   2   0   0   0   2   0   0   2   2   2   0   2   0   0   0   2   0   0   2   0   0   2   2   0   2   2   2   2   0   2   2   0   2   0   0   0   2   0   0   2   2   0   0   0   0   0   0   0   0   2   2   0   0   2   0   0   0   2   2   0   0   2   0   2   2   0   0   0   0   2   2   0   0   0   0   0   0   0   0   2   2   0   2   0   2   2   0   0   0   2   0   0   2   0   2   0   0   0   2   2   0   0   0   2   2   0   2   2   2   2   0   0   2   0   2   0   2   0   0   2   2   2   2   2   0   0   2   0   2   2   0   2   2   2   2   2   2   2   0   2   2   2   0   0   0   0   0   0   0   0   2   2   2   2   0   2   2   2   2   0   2   2   2   2   0   2   2   2   0   2   0   0   2   2   0   2   0   0   2   0   0   0   0   0   2
 
!****************************************** Phenotypic Data **********************************************************
!-100.0 is resevred for missing phenotype
SimulatedTrait1         9.0913   10.6095   10.1754   11.2126   10.3800   11.4052   12.7607    8.8655   10.3522   10.1422    9.1580   10.1870    8.2890    9.0424   12.0765   10.4342   10.0641   11.5695   10.6940    8.1715   13.4903   10.3783    9.5030   12.4480   10.1525   10.3365    8.9767    8.2057   10.8074   12.7273    9.4048   10.7131   12.2926    7.4663    9.1859   10.3430    9.8935    8.3184   10.8188    9.9273   10.4234   10.4678   10.3020    7.2112    9.9821    7.7804    8.9755   10.3293    8.9567    8.9725   10.0109   11.8430   11.0063    8.6734    9.4187   11.6692    8.7114   10.3484   10.1781   11.2269   11.3627    9.0725   10.9760    9.1583   10.2655    9.5312   10.3718    7.7468    8.8489   10.5204    6.6586    8.9318    7.9026   10.1139   11.5844    8.8493    5.5645    8.3780   11.4315    9.9230   12.0488   10.7022    8.9880   12.3869    9.2424    9.4192   10.4838    8.2665    8.4671   11.3383   11.3332   11.5897   11.9420   12.4050    9.5450   12.6849    7.9648    9.6965    9.0717   11.2720    9.2752    7.3117    9.5823   11.9345   10.8996   11.1322    9.7013    9.2345    8.7861   11.6840   11.4935   10.8357   10.1679    9.4072   11.8191    8.7792   11.4160    9.6131   10.6619   10.1799   10.6894   10.9000   10.2554   11.7220    9.1913   11.0632   10.8735    9.5173   12.6302    6.0095    9.1167    8.7096   10.2014   12.1138    7.1303   10.3157    9.8506    9.9868    6.4134    9.7249   11.4402   10.9153   11.9743   10.2244    9.3498    8.5319   12.4649   10.9466   11.0721   10.0380   10.2272   11.2098   12.0014    7.2484   11.4306   10.3295    8.1763    8.1090   10.2103    7.9313    9.0135   10.2102    7.8626    9.9963   13.5610   10.3213   13.1206   11.0716   11.9610    8.5473   10.6644   13.7147    8.1761    7.3078    9.9491   10.3673   10.8856   10.7397    8.8722    9.7011   11.1238   11.0538   10.5867   11.6169    9.0720   11.3972   10.5924   10.4088   10.4444    9.0609    7.0351    9.6539    9.5103    9.2859    8.4777    8.2673    9.8060    9.5653    7.2755   10.5105
SimulatedTrait2        15.1057   17.6692   13.5393   13.6102   14.8451   14.8105   15.8660   14.8196   16.1783   15.4028   13.1231   14.6189   14.9951   14.3743   15.4214   15.2003   13.7978   15.9983   14.6584   16.1886   16.2853   12.8073   13.9942   16.6377   16.8134   14.3930   14.1179   14.1396   14.3732   15.7226   13.5791   15.9586   16.4057   14.0403   13.2486   16.1065   15.9334   13.2512   15.6306   17.4075   12.8721   15.7587   16.0718   14.2215   15.6687   16.3113   13.4301   13.8842   14.8158   15.9535   13.3211   14.1484   14.8815   15.6746   13.3164   14.6290   14.9636   15.0606   11.7692   14.8976   15.0700   17.6112   13.3082   11.7137   13.1211   17.4234   17.3651   14.9491   15.2185   13.6144   14.7730   16.5527   16.0345   13.9706   14.6440   16.6407   13.1903   14.9319   14.5475   15.2318   16.1213   13.8852   12.4483   16.7505   14.7797   15.3773   16.0031   15.6651   13.9151   14.3394   16.7996   15.7828   13.2498   16.1532   13.5736   16.1247   13.1903   14.4713   14.3391   15.2139   14.7466   16.5916   16.0251   15.4898   16.1944   15.9095   15.2820   15.2693   16.2276   14.5970   17.3043   14.6174   16.4465   15.0166   17.1292   15.7663   17.9728   13.5577   13.0866   13.7185   13.9527   16.0036   12.8899   13.2523   14.9152   15.5752   11.3356   14.3025   15.5613   14.0625   16.9078   15.8983   15.3486   16.3209   14.9788   13.9956   13.2202   13.6934   14.6606   15.2715   15.7297   14.5320   14.4163   17.7182   15.5686   16.5268   16.1250   15.7155   16.7165   13.9376   16.1718   15.0568   12.5202   16.3807   16.6429   17.3657   14.3410   17.0884   14.9550   13.6784   14.4817   14.4909   15.4484   16.6520   17.2340   14.4999   15.1661   14.5830   14.2961   17.5288   14.5108   16.8582   16.4190   14.3014   14.7219   14.3192   12.8368   14.3642   15.3845   15.5379   15.7898   16.6803   15.0159   15.1438   14.9380   15.0489   13.3157   14.9764   13.6207   17.4111   15.1612   15.6854   16.3894   15.4041   13.4051   12.6320   15.1148   14.9615   15.6847   10.5905
 
