# Supplementary material for: Inclusive Composite Interval Mapping of QTL by Environment Interactions in Biparental Populations
Source: PLoS One. 2015 Jul 10;10(7):e0132414. doi: 10.1371/journal.pone.0132414 (PMC4498613; doi:10.1371/journal.pone.0132414)
Supplement: S3 File — (ZIP) [file pone.0132414.s003.zip › Simulation for unliked model/Simulated popualtions/run_00065.met]

!**********************Note: lines staring with "!" are remarks and will be ignored in the program********************
!*********************************General Information**********************************
!Assuming F1 = P1 x P2, populations available in QTL IciMapping are: 
!  1, P1BC1F1 = P1 x F1, the first backcrossing where P1 is used as the recurrent parent;
!  2, P2BC1F1 = P2 x F1, the first backcrossing where P2 is used as the recurrent parent;
!  3, F1DH, F1-derived doubled haploids; 
!  4, RIL or F1RIL, recombination inbred lines through the repeated selfing of F1;
!  5, P1BC1RIL, recombination inbred lines through the repeated selfing of P1BC1F1;
!  6, P2BC1RIL, recombination inbred lines through the repeated selfing of P2BC1F1;
!  7, F2, the selfing generation of F1;
!  8, F3, the selfing generation of F2;
!  9, P1BC2F1, the second backcrossing where P1 is used as the recurrent parent; 
! 10, P2BC2F1, the second backcrossing where P2 is used as the recurrent parent;
! 11, P1BC2RIL, recombination inred lines through the repeated selfing of P1BC2F1; 
! 12, P2BC2RIL, recombination inred lines through the repeated selfing of P2BC2F1; 
! 13, P1BC1F2, the selfing generation of P1BC1F1; 
! 14, P2BC1F2, the selfing generation of P2BC1F1; 
! 15, P1BC2F2, the selfing generation of P1BC2F1; 
! 16, P2BC2F2, the selfing generation of P2BC2F1; 
! 17, P1BC1DH, P1BC1F1-derived doubled haploids; 
! 18, P2BC1DH, P2BC1F1-derived doubled haploids; 
! 19, P1BC2DH, P1BC2F1-derived doubled haploids; 
! 20, P2BC2DH, P2BC2F1-derived doubled haploids; 
   3      !Mapping Population (see remarks above)
   2      !Mapping Function (1 for Kosambi; 2 for Haldane; 3 for Morgan)
   2      !Marker Space Type (1 for intervals; 2 for positions)
   1      !Marker Space Unit(1 for centiMorgans; 2 for Morgan)
   6      !Number of Chromosomes (or Linkage Groups)
 200      !Size of the mapping population
   2      !Number of environments
 
!***************************************** Chromosomes and Linkage Maps **********************************************
!Chromosome                 NumMarkers
-CH1                        16
-CH2                        16
-CH3                        16
-CH4                        16
-CH5                        16
-CH6                        16
!Linkage map (Marker name followed by position or the interval length)
 MK-1-1                1     0.000
 MK-1-2                1    10.000
 MK-1-3                1    20.000
 MK-1-4                1    30.000
 MK-1-5                1    40.000
 MK-1-6                1    50.000
 MK-1-7                1    60.000
 MK-1-8                1    70.000
 MK-1-9                1    80.000
 MK-1-10               1    90.000
 MK-1-11               1   100.000
 MK-1-12               1   110.000
 MK-1-13               1   120.000
 MK-1-14               1   130.000
 MK-1-15               1   140.000
 MK-1-16               1   150.000
 MK-2-1                2     0.000
 MK-2-2                2    10.000
 MK-2-3                2    20.000
 MK-2-4                2    30.000
 MK-2-5                2    40.000
 MK-2-6                2    50.000
 MK-2-7                2    60.000
 MK-2-8                2    70.000
 MK-2-9                2    80.000
 MK-2-10               2    90.000
 MK-2-11               2   100.000
 MK-2-12               2   110.000
 MK-2-13               2   120.000
 MK-2-14               2   130.000
 MK-2-15               2   140.000
 MK-2-16               2   150.000
 MK-3-1                3     0.000
 MK-3-2                3    10.000
 MK-3-3                3    20.000
 MK-3-4                3    30.000
 MK-3-5                3    40.000
 MK-3-6                3    50.000
 MK-3-7                3    60.000
 MK-3-8                3    70.000
 MK-3-9                3    80.000
 MK-3-10               3    90.000
 MK-3-11               3   100.000
 MK-3-12               3   110.000
 MK-3-13               3   120.000
 MK-3-14               3   130.000
 MK-3-15               3   140.000
 MK-3-16               3   150.000
 MK-4-1                4     0.000
 MK-4-2                4    10.000
 MK-4-3                4    20.000
 MK-4-4                4    30.000
 MK-4-5                4    40.000
 MK-4-6                4    50.000
 MK-4-7                4    60.000
 MK-4-8                4    70.000
 MK-4-9                4    80.000
 MK-4-10               4    90.000
 MK-4-11               4   100.000
 MK-4-12               4   110.000
 MK-4-13               4   120.000
 MK-4-14               4   130.000
 MK-4-15               4   140.000
 MK-4-16               4   150.000
 MK-5-1                5     0.000
 MK-5-2                5    10.000
 MK-5-3                5    20.000
 MK-5-4                5    30.000
 MK-5-5                5    40.000
 MK-5-6                5    50.000
 MK-5-7                5    60.000
 MK-5-8                5    70.000
 MK-5-9                5    80.000
 MK-5-10               5    90.000
 MK-5-11               5   100.000
 MK-5-12               5   110.000
 MK-5-13               5   120.000
 MK-5-14               5   130.000
 MK-5-15               5   140.000
 MK-5-16               5   150.000
 MK-6-1                6     0.000
 MK-6-2                6    10.000
 MK-6-3                6    20.000
 MK-6-4                6    30.000
 MK-6-5                6    40.000
 MK-6-6                6    50.000
 MK-6-7                6    60.000
 MK-6-8                6    70.000
 MK-6-9                6    80.000
 MK-6-10               6    90.000
 MK-6-11               6   100.000
 MK-6-12               6   110.000
 MK-6-13               6   120.000
 MK-6-14               6   130.000
 MK-6-15               6   140.000
 MK-6-16               6   150.000
!*********************************** Marker Types ********************************************************************
!Co-dominant marker: When heterozygote F1 is present, P1 is coded as 2, F1 is coded as 1, and P2 is coded as 0; Otherwise, P1 is coded as 2, and P2 is coded as 0. 
!Dominant marker: When heterozygote F1 is present, P1 and F1 are coded as 12, and P2 is coded as 0; Otherwise, P1 is coded as 2, and P2 is coded as 0.  
!Recessive markers: When heterozygote F1 is present, P1 is coded as 2, and F1 and P2 are coded as 10; Otherwise, P1 is coded as 2, and P2 is coded as 0. 
!Missing marker is coded as -1. 
 MK-1-1                 0   2   2   2   2   2   2   0   2   2   0   2   0   2   2   0   2   0   2   0   2   0   2   2   0   2   0   2   2   0   0   0   2   2   0   0   2   0   2   0   2   2   2   2   0   0   2   0   0   2   2   0   2   0   0   2   0   0   0   2   0   2   2   0   2   0   2   0   0   0   0   2   2   0   0   2   0   2   0   2   2   2   2   0   0   2   0   0   0   0   2   0   0   0   2   2   2   2   2   0   2   2   2   2   2   2   0   2   0   0   0   0   0   2   2   2   2   2   0   2   2   2   0   2   2   0   0   2   0   2   0   0   0   0   2   2   2   2   2   0   2   0   2   2   0   2   0   0   0   2   0   0   0   0   2   2   0   0   0   0   0   2   0   2   0   0   2   0   2   2   2   2   0   0   0   0   0   2   2   0   0   2   2   0   0   2   2   0   0   2   0   2   0   2   2   2   2   2   0   0
 MK-1-2                 0   2   2   2   2   2   2   0   2   2   0   2   0   2   2   0   2   0   2   0   2   0   2   2   0   2   0   2   2   0   0   0   2   0   0   2   2   0   2   0   2   2   2   2   0   0   2   0   0   2   2   0   2   0   0   2   0   2   0   2   0   2   2   0   2   0   2   0   0   0   0   2   2   0   0   2   0   2   0   2   2   2   2   2   2   2   0   0   0   0   2   0   2   0   2   0   2   2   2   0   2   2   0   2   2   2   0   2   0   0   0   0   0   2   2   2   2   2   0   2   2   2   0   2   2   0   0   2   0   2   0   0   0   0   2   2   2   2   2   0   2   0   2   0   0   2   0   0   0   2   0   0   0   0   2   2   0   0   0   0   0   2   0   2   0   0   2   0   2   2   2   2   0   0   2   0   0   0   2   0   0   2   2   0   0   2   2   2   0   2   0   2   0   2   2   2   2   2   0   0
 MK-1-3                 0   2   2   2   2   2   2   0   2   2   0   2   2   2   2   0   2   0   2   0   2   0   2   0   0   2   2   0   2   0   0   0   0   0   0   0   2   0   2   0   2   0   2   2   0   2   2   0   0   2   2   0   2   2   0   2   0   2   0   2   0   2   2   0   2   0   0   0   0   0   0   2   2   0   0   2   0   2   0   2   2   2   2   2   2   2   2   0   2   0   2   0   2   0   2   0   2   2   2   0   2   2   2   2   2   2   0   2   2   0   2   0   0   2   2   2   2   2   0   2   2   2   0   2   2   0   0   2   0   2   0   2   0   0   2   2   2   2   2   0   2   0   2   2   0   2   0   0   2   2   0   0   0   0   2   2   2   0   0   0   2   2   0   2   0   0   2   0   2   2   0   2   0   0   2   0   2   0   2   2   2   2   2   0   0   2   2   2   0   2   0   2   0   2   2   2   2   2   2   2
 MK-1-4                 0   2   2   2   2   0   2   0   0   2   0   2   2   2   2   0   2   0   2   0   0   0   2   0   0   0   2   0   2   0   0   0   0   0   0   0   2   0   2   0   2   0   2   2   2   2   2   0   0   2   2   0   2   2   0   2   0   2   0   2   0   2   2   0   2   0   0   0   2   0   0   2   2   0   0   2   0   2   0   2   2   2   2   2   2   2   2   0   2   0   2   0   2   0   2   0   2   2   2   0   0   2   2   2   2   2   0   2   0   0   2   0   0   2   2   2   2   2   0   2   2   2   0   2   0   0   0   2   0   2   0   2   0   0   2   2   2   2   2   0   2   0   2   2   2   2   0   0   2   2   0   0   0   0   2   2   2   0   0   0   2   2   0   2   0   0   2   0   2   2   2   2   2   0   2   0   2   0   2   2   2   2   2   0   0   2   2   2   0   2   0   2   0   2   2   2   2   0   2   2
 MK-1-5                 2   2   2   2   2   2   2   0   0   2   0   0   2   2   2   2   2   0   2   0   0   0   2   0   0   0   2   0   2   0   0   0   0   0   0   0   2   0   2   2   2   0   2   2   2   2   2   0   0   2   0   0   2   2   0   0   2   2   0   2   0   0   2   0   2   0   0   0   2   0   0   2   2   0   0   2   0   2   0   2   2   2   2   2   2   2   2   2   2   0   2   2   2   0   2   0   2   2   0   0   0   2   0   2   2   2   0   2   0   0   2   0   0   2   2   2   0   2   2   0   2   2   0   2   0   0   0   0   0   2   0   2   0   0   2   2   0   2   2   0   2   0   2   0   2   2   2   0   2   2   0   0   0   0   2   2   2   0   0   0   0   2   0   2   0   2   2   0   2   2   0   2   2   2   2   0   2   0   2   2   2   0   2   0   0   2   2   2   0   2   2   2   0   2   2   2   2   0   2   2
 MK-1-6                 2   2   2   2   2   2   2   0   0   2   0   0   2   2   2   2   2   0   2   2   0   0   2   0   0   0   2   0   0   0   0   0   0   2   0   0   2   2   2   2   0   0   2   2   2   2   2   0   0   2   0   2   2   2   0   0   0   2   0   2   2   0   2   0   2   0   0   0   2   0   0   2   2   0   0   2   0   2   0   2   2   0   2   2   2   2   2   2   2   0   2   2   2   0   0   0   2   0   0   0   2   2   0   2   0   2   0   2   0   0   2   0   2   2   0   2   0   2   2   0   2   2   0   0   0   0   0   2   0   2   0   2   0   0   2   2   0   2   2   0   2   0   2   0   2   2   2   0   2   2   0   0   0   0   2   2   2   0   0   0   0   2   0   2   0   2   2   0   2   2   0   2   2   0   2   0   0   0   0   0   2   0   2   0   0   2   2   2   2   2   2   2   0   2   2   2   2   0   2   2
 MK-1-7                 2   2   0   2   2   2   0   0   0   0   0   0   2   2   2   2   2   0   2   2   0   0   2   0   0   0   2   0   0   0   2   0   0   0   2   0   2   2   2   2   2   0   2   2   2   0   2   0   0   2   0   2   2   2   0   0   0   2   0   2   2   0   2   0   2   0   0   0   2   0   0   2   0   0   0   2   0   2   0   2   2   2   2   2   2   2   2   2   2   0   2   2   2   0   0   0   2   0   0   0   0   0   0   2   0   0   0   2   2   0   2   0   2   2   2   2   0   2   2   0   2   2   0   0   0   0   0   2   0   2   0   2   0   0   2   0   0   2   2   0   2   0   2   0   2   2   2   0   0   2   0   0   2   0   2   2   2   0   0   0   0   2   0   0   0   2   2   0   2   2   0   2   2   0   2   0   0   0   0   0   2   0   2   0   0   2   2   2   2   2   0   2   0   0   2   2   2   0   2   2
 MK-1-8                 2   2   0   2   2   0   0   0   0   0   0   0   2   2   2   2   2   0   2   2   0   0   2   0   2   0   0   0   0   0   2   0   0   0   2   0   2   2   2   2   2   0   2   2   2   0   2   0   0   2   0   2   0   2   0   0   0   2   0   2   2   2   2   2   2   0   0   0   2   0   0   2   0   0   2   2   0   2   0   2   2   2   2   2   0   2   0   2   2   0   0   2   0   0   0   0   2   0   2   2   0   0   0   2   0   0   0   0   2   2   2   0   2   0   2   2   0   2   2   0   2   2   0   0   0   0   0   0   0   2   0   2   0   0   2   0   0   2   2   0   2   0   2   0   2   2   2   0   0   0   0   0   2   0   2   2   2   0   0   2   0   2   0   0   0   2   2   0   2   2   0   2   2   0   2   0   0   0   0   0   2   0   2   0   2   2   2   2   2   2   2   2   0   0   2   2   2   0   2   2
 MK-1-9                 2   2   0   2   2   0   0   0   0   0   0   0   2   2   2   2   2   0   2   2   0   0   2   0   2   0   0   0   0   0   2   2   0   0   2   0   2   2   2   2   2   0   2   2   2   0   0   0   2   0   0   0   0   2   0   2   0   0   0   2   2   2   2   2   2   0   0   0   2   0   0   2   0   0   0   2   0   2   0   2   2   2   2   2   0   2   0   2   2   0   0   2   0   0   2   0   2   0   2   2   0   0   0   0   2   0   0   0   2   0   2   0   2   2   2   2   0   2   2   0   2   2   0   0   0   2   0   0   2   2   0   2   0   2   2   0   0   0   2   0   2   0   2   0   2   2   0   0   0   0   0   0   2   2   2   2   2   0   0   2   2   2   0   0   0   2   2   0   2   2   0   2   0   2   2   0   0   0   2   0   0   0   2   0   2   2   2   2   2   2   2   2   0   0   2   2   0   0   2   2
 MK-1-10                2   2   0   0   0   0   0   0   0   2   0   0   2   2   0   2   2   0   0   2   0   0   2   0   2   0   0   0   0   0   2   2   0   0   2   0   2   2   2   2   0   0   2   2   2   0   0   2   2   0   0   0   0   2   0   2   0   0   0   2   2   2   2   2   2   0   0   0   2   0   2   2   0   0   0   2   0   2   2   2   2   2   2   2   0   2   0   2   2   0   0   2   0   0   2   0   0   0   2   2   0   0   0   0   2   0   0   0   2   2   2   0   2   2   0   2   0   2   2   0   2   2   0   0   0   2   0   2   2   2   0   2   0   2   2   0   0   0   2   0   2   0   2   2   2   2   0   0   0   0   0   0   2   2   2   2   2   2   0   2   2   2   2   2   0   2   2   0   2   2   0   2   0   2   2   0   0   0   2   0   0   0   2   0   2   2   2   2   2   2   2   2   2   0   2   2   0   0   2   2
 MK-1-11                2   0   0   0   0   0   0   0   0   2   0   0   2   2   0   0   2   0   0   0   0   2   2   0   2   0   0   0   0   0   2   2   0   0   2   0   2   2   2   2   0   0   2   2   2   2   0   2   2   0   2   0   0   2   0   2   0   0   0   0   0   2   2   0   2   2   2   0   2   0   2   2   0   0   0   2   0   2   2   2   2   2   2   2   0   0   2   2   0   0   2   2   0   0   2   2   0   0   2   2   0   0   0   0   2   0   0   0   2   2   2   0   2   2   0   2   0   2   2   0   2   2   0   0   0   2   0   2   2   2   0   2   0   2   0   0   0   0   2   0   2   0   2   2   2   2   0   0   0   0   0   0   2   2   2   2   2   0   0   2   2   2   2   2   0   2   2   0   2   2   0   2   0   2   2   0   0   0   2   0   0   0   2   0   2   2   2   0   2   2   2   2   2   2   2   2   0   0   2   0
 MK-1-12                2   0   0   0   0   0   0   0   0   2   0   0   0   2   0   0   2   0   0   0   0   2   2   0   2   0   0   0   0   0   2   2   0   0   2   0   2   2   0   2   0   0   2   0   2   2   0   2   2   0   2   0   0   2   0   2   2   0   0   0   0   2   2   0   2   2   2   0   2   0   2   2   0   0   0   0   0   2   2   2   2   2   2   2   2   0   0   2   2   0   2   2   0   0   2   2   0   0   0   2   0   0   0   0   2   0   0   0   0   0   2   0   2   2   0   0   0   2   2   0   2   2   0   0   0   2   0   0   2   2   0   2   0   2   0   0   0   0   2   0   2   0   0   2   2   2   2   0   0   0   0   0   2   2   2   2   2   0   0   2   2   2   2   2   0   2   2   2   2   2   0   2   0   0   2   0   0   0   2   0   0   0   2   0   2   2   2   0   2   2   2   2   2   2   2   2   0   0   2   0
 MK-1-13                2   0   0   0   0   0   2   0   0   2   0   0   0   2   2   0   2   0   2   0   0   2   2   0   2   0   0   0   0   0   2   2   0   0   2   0   2   0   0   2   0   0   2   2   0   2   0   2   2   0   2   0   0   2   0   2   2   0   0   0   0   2   2   0   2   2   2   0   2   0   0   2   0   0   0   0   0   2   2   2   2   2   0   2   2   0   0   2   0   0   2   2   2   0   2   2   0   0   0   2   0   0   0   0   2   0   0   0   2   0   2   0   2   2   0   0   0   2   2   0   2   2   0   0   0   2   0   0   2   2   0   2   0   2   0   0   0   2   2   0   2   0   0   2   2   2   2   0   0   0   2   0   2   2   2   0   2   2   0   2   2   2   2   2   0   2   2   2   2   2   2   2   0   0   2   0   0   0   2   0   2   0   2   0   2   2   2   0   2   2   2   0   2   2   2   2   0   0   2   0
 MK-1-14                2   0   0   0   0   0   0   0   0   2   0   0   0   0   2   0   0   0   2   0   0   2   2   0   2   0   0   2   0   0   2   2   0   0   2   2   2   0   0   2   0   0   2   2   0   2   0   2   2   0   2   0   0   2   0   2   2   0   0   0   0   2   2   0   2   2   2   2   2   0   0   2   0   0   2   0   0   2   2   2   2   2   0   2   0   0   0   2   0   0   2   2   2   0   2   2   0   0   0   2   2   0   0   0   2   0   0   0   2   0   2   2   2   2   0   2   0   2   2   0   2   2   0   0   0   2   0   0   2   0   2   2   0   2   0   0   0   2   2   2   2   0   0   0   0   2   2   0   2   0   2   0   2   2   2   0   2   0   0   2   2   2   2   2   0   2   2   2   0   0   2   0   0   0   2   2   0   0   2   0   2   0   2   0   2   2   0   0   2   0   2   0   2   2   2   2   0   0   2   0
 MK-1-15                2   0   0   2   0   0   0   0   0   2   0   0   0   0   2   0   0   0   2   0   2   2   2   0   2   0   2   2   2   0   2   2   0   0   2   2   0   0   0   2   0   0   2   0   0   0   0   2   2   0   2   0   0   2   0   2   2   0   0   0   0   2   2   0   2   2   2   2   2   0   2   2   0   0   2   0   0   2   2   2   0   2   0   0   0   0   0   2   0   0   2   2   2   0   0   2   0   0   0   2   2   0   0   0   2   0   0   2   2   0   2   2   2   0   0   2   0   2   0   0   2   2   0   0   0   2   2   0   2   0   2   2   0   2   0   0   0   2   2   2   2   2   0   0   0   2   2   0   2   0   2   0   2   2   2   0   2   0   0   2   2   2   2   2   0   0   2   2   0   2   2   0   0   2   2   2   0   0   2   0   2   0   2   0   0   2   0   0   2   0   2   0   2   2   0   2   0   0   2   0
 MK-1-16                2   0   0   2   0   0   0   0   0   2   0   0   0   0   2   0   0   0   2   0   2   2   2   0   0   0   2   0   2   0   2   2   0   0   2   2   0   0   0   2   0   0   2   0   0   0   0   2   2   0   2   0   0   0   0   2   2   0   0   0   0   2   2   0   2   2   2   2   2   0   2   2   0   0   2   0   0   2   2   2   0   2   0   0   0   0   0   2   0   0   2   0   2   0   0   2   0   0   2   2   2   0   0   0   2   0   0   2   2   0   2   2   2   0   0   2   0   2   0   0   2   2   0   0   2   2   2   0   0   0   2   2   2   2   0   0   0   2   2   2   2   2   0   0   0   2   2   0   0   0   2   0   2   2   2   0   2   0   0   2   2   2   2   2   0   0   2   2   0   2   2   0   0   2   2   2   0   0   2   0   2   0   2   0   0   2   0   2   2   0   2   0   2   2   0   2   2   0   2   0
 MK-2-1                 2   0   2   2   2   0   2   0   0   2   2   0   0   2   0   0   2   2   0   0   2   0   2   0   2   0   2   0   0   0   0   0   2   2   0   2   2   0   2   0   0   0   2   0   0   0   2   2   0   2   0   0   2   0   2   0   0   2   2   0   0   0   0   0   0   2   2   2   0   2   2   2   0   0   0   2   2   0   2   2   0   2   2   0   2   0   2   0   0   2   0   2   0   2   0   2   2   2   0   0   0   0   2   2   0   2   2   0   2   2   2   2   2   2   2   2   0   2   0   2   2   0   2   0   0   0   2   0   0   0   2   2   0   0   2   2   0   2   2   0   0   0   0   2   2   2   0   0   2   2   2   2   2   0   2   0   2   2   2   2   2   2   0   2   0   0   2   2   2   2   2   0   2   0   0   2   2   2   0   0   0   0   2   2   0   2   2   2   0   0   2   2   0   2   2   2   2   0   2   0
 MK-2-2                 0   2   2   2   2   2   2   0   0   2   0   0   0   2   0   0   2   2   0   0   2   0   2   0   2   0   2   0   0   0   0   0   2   0   0   2   2   0   2   0   0   0   2   0   0   2   2   2   0   2   0   0   2   0   2   0   0   2   2   0   0   0   2   0   0   2   0   2   2   2   2   2   0   0   0   2   2   0   0   2   0   2   2   0   2   0   2   0   0   2   0   0   0   2   0   2   2   2   0   0   0   0   0   0   0   2   2   0   2   2   2   2   2   2   2   2   0   2   2   2   0   0   0   0   0   0   2   2   0   0   0   2   0   0   2   2   0   2   0   0   0   0   0   2   2   0   0   0   2   2   2   2   2   0   2   0   2   2   2   2   2   2   0   2   0   0   2   2   2   2   2   0   2   0   0   2   2   2   2   0   0   0   2   2   0   2   2   0   0   0   2   2   0   2   2   2   2   0   2   0
 MK-2-3                 2   0   2   2   2   2   2   0   0   2   0   0   0   2   0   0   2   2   0   0   2   0   2   0   2   0   2   0   0   0   0   0   2   0   0   2   0   0   2   0   0   0   2   0   2   2   2   2   2   0   0   2   2   0   2   2   0   2   2   0   2   0   2   0   0   2   0   2   0   2   2   2   0   0   0   2   2   0   0   2   0   2   2   0   2   2   2   0   0   2   0   0   0   2   0   2   2   2   0   0   0   0   0   0   0   2   2   0   2   2   2   2   2   2   2   2   2   2   2   2   0   0   0   0   0   0   2   2   2   0   0   2   0   0   2   2   0   2   0   0   0   0   0   2   2   0   0   0   2   2   2   2   2   0   2   0   0   2   2   2   2   2   2   2   0   0   2   2   2   0   0   0   2   0   0   2   2   2   0   0   0   0   2   2   0   2   2   0   0   0   0   2   0   2   2   2   2   0   2   0
 MK-2-4                 2   0   2   2   2   2   2   0   0   2   0   0   0   2   0   0   2   2   0   0   2   0   2   0   0   2   2   0   0   0   0   0   2   0   0   2   0   0   0   2   0   0   2   0   2   2   2   2   2   0   0   2   2   0   2   2   0   2   2   0   2   0   2   0   0   0   0   2   0   2   2   2   0   2   0   2   2   0   0   2   0   0   0   2   2   0   2   0   0   2   0   0   0   2   0   0   2   2   0   0   0   0   0   0   0   2   2   0   2   0   2   0   2   2   2   2   2   2   2   2   0   0   0   0   0   2   2   2   2   0   0   2   0   0   2   0   0   0   2   0   0   2   2   0   2   0   0   0   2   2   2   2   2   2   2   0   0   2   2   2   2   2   2   2   0   0   2   2   0   0   0   0   2   0   0   0   0   2   0   0   0   0   2   2   0   2   2   0   0   0   0   2   0   2   2   2   2   0   2   0
 MK-2-5                 2   0   2   2   2   2   2   0   0   2   0   2   0   2   0   2   2   0   0   0   2   0   2   0   0   2   0   0   2   0   0   0   2   0   0   2   2   0   0   2   0   0   2   0   2   2   2   2   2   0   0   2   2   0   2   2   0   2   2   2   2   0   0   0   0   0   0   0   0   2   2   0   0   2   0   2   2   0   0   2   0   0   0   2   2   0   2   0   0   0   0   0   0   0   0   2   2   2   0   0   0   0   0   0   0   2   2   0   2   0   2   0   2   2   2   2   2   2   2   2   0   0   0   0   0   2   2   2   2   0   0   2   0   2   0   0   2   0   2   0   0   2   2   0   2   0   0   0   2   2   2   2   2   2   2   0   2   2   2   2   0   2   2   2   0   0   2   2   0   0   0   0   2   0   0   0   0   2   0   0   2   0   2   2   0   2   2   0   0   0   0   2   0   2   2   2   2   0   2   0
 MK-2-6                 2   0   0   2   2   2   2   0   0   2   2   2   2   2   0   2   2   0   0   0   2   0   2   0   0   2   0   0   2   0   0   0   2   0   0   2   2   0   0   2   0   2   2   0   2   2   2   2   2   0   0   2   0   0   2   2   0   2   2   2   2   0   2   0   0   0   0   0   0   2   2   2   0   2   0   2   0   0   0   2   0   0   0   2   2   0   2   0   0   0   0   0   0   0   0   2   2   0   0   0   0   0   0   0   0   2   2   0   2   0   2   0   2   2   2   2   2   2   2   2   0   0   0   0   2   2   0   2   2   0   0   2   0   2   0   0   2   0   2   0   0   2   2   0   2   0   0   0   2   2   0   2   2   2   2   0   2   2   2   2   0   2   2   2   2   0   2   2   0   2   0   2   0   0   0   0   0   2   0   2   2   0   0   2   0   2   2   0   0   0   0   2   0   2   2   0   2   0   0   2
 MK-2-7                 2   0   0   2   0   2   2   0   0   2   2   2   2   2   2   2   2   0   0   0   2   0   0   2   2   2   0   0   2   2   0   0   2   0   0   2   2   0   0   2   2   2   2   2   2   2   2   2   2   0   0   2   0   0   2   2   0   2   2   2   2   0   2   0   0   0   0   0   0   2   2   2   0   2   0   2   0   0   0   2   0   0   2   2   2   0   2   0   0   0   0   0   0   0   0   2   0   0   0   0   0   0   0   0   2   2   0   0   2   0   2   0   2   2   2   2   2   2   2   2   0   0   0   0   2   2   0   2   0   0   2   2   0   0   0   2   2   2   2   0   0   2   2   0   0   0   2   0   2   2   0   2   2   2   0   0   2   2   2   2   0   2   2   2   0   0   2   2   0   2   0   2   0   0   0   0   0   2   0   2   2   0   0   2   0   0   2   0   0   0   0   2   0   2   2   0   2   0   0   2
 MK-2-8                 2   0   0   2   0   2   2   0   0   2   2   2   0   2   2   2   2   0   0   0   2   0   0   2   2   0   0   2   2   2   0   0   2   0   0   2   2   0   0   2   2   2   2   2   2   2   2   2   2   0   0   2   0   0   2   2   0   2   2   2   2   0   2   0   0   0   0   0   2   2   2   2   0   2   0   2   2   0   0   2   0   0   2   2   2   0   2   0   0   0   2   0   0   0   0   2   0   2   0   0   0   0   2   0   2   2   0   0   2   0   2   0   2   2   2   2   2   2   2   2   0   0   0   0   2   2   0   2   0   0   2   2   0   0   0   2   2   2   2   0   0   2   2   0   0   0   2   0   2   2   0   2   2   2   0   0   2   2   2   0   0   0   2   2   0   0   2   2   0   2   0   2   0   0   0   0   0   2   0   2   2   0   0   2   2   0   2   0   2   0   0   2   0   2   2   0   2   0   0   2
 MK-2-9                 2   0   0   2   2   2   2   0   0   2   2   2   2   2   2   2   0   0   0   0   2   0   0   2   2   0   0   2   2   2   0   0   2   2   0   2   2   0   2   2   2   2   2   2   2   2   2   2   2   0   0   2   0   0   2   2   0   2   2   2   2   0   2   0   0   0   0   0   2   2   2   2   0   2   0   0   2   0   0   2   2   0   2   2   2   0   2   0   0   2   2   0   2   0   0   2   0   2   0   0   0   0   2   0   2   2   0   0   2   2   2   0   2   0   2   2   2   0   2   2   0   0   0   2   2   2   0   2   0   0   2   2   0   0   2   2   2   0   2   2   0   2   2   0   0   0   2   0   2   0   0   2   2   2   0   0   2   2   0   0   0   0   2   2   0   0   2   2   0   2   0   2   0   2   2   0   0   2   0   2   2   0   0   2   2   0   2   0   2   0   0   0   0   2   2   2   2   0   0   0
 MK-2-10                2   0   0   2   2   2   2   0   0   2   2   2   2   2   2   2   2   0   0   0   2   0   0   0   2   0   0   2   2   2   0   2   2   2   0   2   2   0   2   2   2   2   2   2   2   2   2   2   2   0   0   2   0   0   2   2   0   2   2   2   2   0   0   0   2   0   0   0   2   0   2   2   0   2   0   0   2   0   0   2   2   0   2   2   2   0   2   0   0   2   2   2   2   0   0   2   0   2   0   0   0   0   0   0   2   2   0   0   2   2   2   0   2   0   2   2   2   0   2   2   0   0   0   2   2   2   0   2   0   0   2   2   0   0   2   0   2   0   2   2   0   2   2   0   0   0   2   0   2   0   0   2   2   2   0   0   2   2   0   2   0   0   2   2   0   0   2   2   0   2   0   2   0   2   2   0   0   2   0   0   2   0   0   2   2   0   2   0   2   0   0   0   0   2   2   2   2   0   0   0
 MK-2-11                2   0   0   2   2   2   2   0   0   2   2   2   2   2   2   0   2   0   0   0   2   0   0   0   2   0   0   0   2   2   2   2   2   0   0   2   2   0   2   2   2   2   2   2   2   2   2   2   2   0   0   2   0   0   2   2   0   2   2   2   2   0   0   0   2   0   0   0   2   0   2   2   0   2   0   0   0   0   0   2   2   0   2   2   2   0   2   0   0   2   2   2   2   0   0   2   0   2   0   0   0   0   0   0   2   2   0   0   2   2   2   0   2   0   2   2   2   0   0   2   0   0   0   2   2   2   0   2   0   0   2   2   0   0   2   0   2   0   2   2   0   2   2   2   0   0   0   0   2   0   0   2   2   2   0   0   2   2   2   2   0   0   2   2   0   0   0   2   2   2   0   2   0   2   2   0   0   2   2   0   2   0   0   2   2   0   2   0   2   0   0   0   0   2   2   2   2   2   0   0
 MK-2-12                2   0   0   2   2   2   0   0   0   2   2   0   2   2   2   0   2   0   0   0   2   0   0   0   2   0   0   0   0   2   0   2   2   0   0   2   2   0   2   2   0   2   0   2   2   0   2   2   2   0   0   2   0   0   2   2   0   2   2   2   2   0   0   0   2   0   0   0   2   0   2   2   0   2   0   0   0   0   0   2   2   0   2   2   0   0   2   0   0   2   2   2   2   0   0   2   0   2   0   0   0   0   0   0   0   2   0   0   2   2   2   0   2   0   2   2   2   0   0   2   0   0   0   2   2   0   0   2   0   0   2   2   0   0   2   0   2   0   2   2   2   2   2   2   0   0   0   0   2   2   0   2   2   2   0   0   2   2   2   2   0   0   2   2   0   0   2   2   2   2   0   2   0   2   2   0   0   2   2   0   2   0   0   2   2   0   0   0   2   0   0   0   0   2   2   2   2   2   0   0
 MK-2-13                2   0   0   2   2   2   0   0   0   2   2   0   2   2   2   0   2   0   0   0   2   0   0   0   2   0   0   0   0   2   0   2   2   2   0   2   2   0   2   2   0   2   0   2   2   0   2   2   2   0   0   2   0   2   2   2   0   2   2   2   2   0   0   0   2   0   0   0   2   0   2   2   0   2   0   2   0   0   0   2   2   0   2   2   0   0   2   0   0   2   2   2   2   0   0   2   0   0   0   0   2   0   0   0   0   2   0   0   2   2   0   0   2   0   2   2   2   0   0   2   2   0   2   2   2   0   0   2   0   0   2   2   0   0   2   0   2   0   2   0   2   2   2   2   0   0   0   0   2   2   0   0   2   2   0   0   0   2   2   2   0   0   2   2   0   0   2   2   2   0   0   2   0   0   0   0   0   2   2   0   2   2   0   2   2   0   0   0   2   2   0   0   0   2   2   2   2   2   0   0
 MK-2-14                2   0   0   2   2   2   0   0   0   2   2   0   2   0   2   0   2   2   0   0   2   0   0   0   2   0   0   0   0   2   0   2   2   2   0   2   2   0   2   2   0   0   0   2   2   0   2   2   0   0   0   0   0   2   2   2   0   2   2   0   2   0   0   0   2   0   0   0   2   0   2   2   0   0   0   2   0   0   0   2   2   0   2   2   0   0   2   0   0   2   2   2   2   0   0   2   0   0   2   0   2   0   0   0   0   2   0   0   2   2   0   0   2   0   2   2   2   0   0   2   2   0   2   2   2   0   0   2   0   0   2   2   0   0   2   0   2   0   2   0   2   2   2   2   0   0   0   0   2   2   0   0   2   2   2   0   0   0   2   2   2   0   2   2   0   2   0   2   2   0   0   2   0   0   0   0   0   2   2   0   2   2   0   2   2   0   0   0   2   2   0   0   0   2   2   2   0   2   0   0
 MK-2-15                2   0   0   2   2   2   0   0   0   2   2   0   2   0   2   0   2   2   2   0   2   2   0   0   2   0   2   0   0   2   0   2   2   2   2   2   2   0   2   2   0   0   0   2   2   0   2   2   0   0   0   0   0   2   2   0   2   2   0   0   2   0   0   2   2   2   0   0   2   0   2   2   2   0   0   2   0   0   0   0   0   2   2   2   0   0   2   0   0   2   2   2   2   2   0   2   0   0   2   0   2   0   0   0   2   2   0   0   2   2   0   0   2   0   2   2   2   0   0   2   2   0   2   2   2   0   0   2   0   0   2   2   0   2   2   0   2   0   2   2   2   2   0   2   0   0   0   0   2   2   0   0   2   2   2   0   0   0   2   2   2   0   2   2   0   0   0   2   2   2   0   2   0   0   0   0   2   2   2   0   2   2   0   2   2   0   0   2   2   2   0   0   0   2   2   2   0   2   2   0
 MK-2-16                2   0   0   2   2   2   0   0   0   0   2   0   2   2   2   0   2   2   2   0   2   2   0   0   2   0   2   0   0   2   0   2   2   0   2   2   0   0   2   2   0   0   0   2   2   0   2   2   0   0   0   0   0   2   2   0   2   2   0   0   2   0   0   2   2   2   0   0   2   0   2   2   2   0   0   2   0   0   0   2   2   2   2   2   0   0   2   0   0   2   0   2   2   2   0   2   0   0   0   0   2   0   0   0   2   2   0   0   2   2   0   0   2   0   2   2   2   0   0   2   2   0   2   2   2   0   0   2   0   0   2   2   0   2   2   0   2   0   2   2   2   2   0   2   0   0   0   0   2   2   0   0   2   2   2   0   0   0   0   2   2   0   2   2   0   0   0   2   2   2   2   2   0   0   0   0   2   2   2   0   0   2   0   2   2   0   0   2   2   2   0   0   0   2   2   2   0   2   0   2
 MK-3-1                 0   0   2   2   0   2   2   0   2   2   2   0   2   2   0   0   0   0   0   2   0   0   0   0   0   2   0   2   0   2   0   2   0   2   2   0   0   2   2   0   2   2   0   2   2   2   2   0   2   0   2   0   0   2   0   2   0   0   2   2   0   2   2   2   0   2   2   0   0   0   2   2   2   0   0   2   2   0   2   2   0   2   0   0   2   2   2   0   2   2   0   0   0   2   2   2   2   2   2   2   0   2   0   2   0   2   2   0   2   0   0   0   2   0   2   0   2   0   2   2   2   0   2   2   0   0   2   2   2   0   2   0   0   0   2   2   2   2   0   2   0   0   2   2   2   2   2   0   0   2   2   2   0   2   2   0   2   2   0   2   0   0   2   2   0   2   0   2   0   2   0   2   0   0   0   2   2   2   2   2   2   2   2   2   0   2   2   0   2   2   2   2   2   0   0   0   0   2   0   0
 MK-3-2                 0   0   2   2   0   2   2   0   2   2   2   0   0   2   0   2   0   0   0   2   0   0   0   0   0   2   0   2   0   0   0   2   0   2   2   0   0   2   2   0   2   2   0   2   2   2   2   0   2   0   2   0   0   2   0   2   0   0   2   2   0   2   0   0   0   2   2   0   0   0   0   2   2   0   0   2   2   0   2   2   0   0   0   0   2   2   2   0   0   2   0   0   0   0   0   2   2   2   2   2   0   2   2   2   0   2   0   0   2   0   0   0   2   0   2   0   2   0   0   0   2   0   0   2   0   0   2   2   2   0   2   0   0   0   2   2   2   2   0   2   0   0   2   0   2   2   2   0   0   2   2   2   0   2   2   0   2   2   0   2   0   0   2   2   0   2   0   2   0   2   0   2   0   0   0   2   2   2   2   2   2   2   2   2   0   2   2   2   0   2   2   2   2   0   0   0   0   2   0   0
 MK-3-3                 0   0   0   2   0   2   2   2   2   2   0   0   0   2   0   2   0   0   0   2   2   0   0   0   0   2   0   0   0   0   0   2   0   2   2   0   0   0   2   2   2   2   0   2   2   2   2   0   2   0   2   0   0   2   0   2   0   0   2   2   0   2   0   0   0   2   2   0   0   0   0   2   2   0   0   2   2   0   0   2   0   0   0   0   2   2   2   0   0   2   0   2   0   0   0   2   2   2   2   2   0   2   2   2   0   2   0   0   2   0   0   0   2   0   2   0   2   0   0   0   2   0   0   2   0   0   2   2   2   0   2   0   0   0   2   2   2   2   0   2   0   0   2   0   2   2   2   0   0   2   2   2   0   2   2   2   2   2   0   2   0   0   0   2   2   2   0   2   0   2   0   2   0   0   0   2   2   2   2   2   2   0   0   2   0   2   2   2   0   2   2   2   0   0   0   0   0   2   2   0
 MK-3-4                 0   0   0   2   0   2   0   2   2   2   0   0   0   2   0   2   0   0   0   2   2   0   0   0   0   2   0   0   2   0   0   2   0   2   2   0   0   0   2   2   2   0   0   2   2   2   2   0   0   0   2   0   0   0   2   2   0   0   2   2   0   2   0   0   0   2   2   2   0   0   0   2   2   0   0   2   2   0   0   2   0   0   0   0   2   2   2   0   0   2   0   2   0   2   0   2   0   2   2   2   0   2   2   2   0   2   0   0   2   0   0   0   2   0   2   0   2   0   0   0   2   0   0   0   0   0   2   2   2   0   2   0   0   0   2   2   0   2   0   2   0   0   2   0   2   2   2   0   0   2   2   2   0   2   2   2   2   2   0   2   0   0   0   2   2   2   0   2   0   2   0   2   0   0   0   2   2   0   2   2   2   0   0   2   0   2   2   2   0   0   2   2   0   0   0   0   0   2   2   0
 MK-3-5                 0   0   0   2   0   2   0   2   2   2   0   0   0   2   0   2   0   0   0   2   2   0   0   0   0   2   0   0   2   0   0   2   0   2   2   0   0   0   2   2   2   0   0   2   2   2   2   0   0   0   2   0   2   0   2   2   2   0   2   2   0   2   0   0   0   2   2   2   0   2   0   0   2   0   0   2   2   0   0   2   0   0   0   0   2   2   2   0   0   2   2   2   0   2   2   0   0   2   2   2   0   2   2   2   0   2   0   0   2   0   0   2   2   0   2   0   2   0   0   0   2   0   0   0   0   0   2   2   2   0   0   0   0   0   0   2   0   2   0   2   0   0   0   0   2   2   2   0   0   2   2   2   0   2   0   2   2   2   0   2   0   2   0   2   2   2   0   2   0   2   0   2   2   2   0   2   2   0   2   2   2   0   0   0   0   2   2   2   0   2   0   2   0   2   0   0   0   2   0   2
 MK-3-6                 0   0   0   0   0   2   0   2   2   2   0   0   0   2   0   2   0   0   0   2   2   0   0   0   0   2   0   2   2   0   0   2   2   2   2   0   0   0   2   0   2   0   0   2   2   2   2   0   0   0   2   0   2   0   0   2   2   0   2   2   2   2   0   0   0   2   2   2   0   2   0   0   2   0   0   2   2   0   0   2   0   0   0   0   2   2   2   0   0   2   2   2   0   2   2   0   0   2   2   2   0   2   2   2   0   2   0   0   2   0   0   2   2   0   2   0   2   0   0   0   2   0   0   0   0   0   2   2   2   0   0   0   0   0   0   2   0   2   0   2   0   0   0   0   2   2   2   0   0   2   0   0   2   2   0   2   2   2   0   2   2   2   0   2   2   2   0   2   0   2   0   2   2   2   0   2   2   0   2   2   2   0   0   0   0   2   2   2   0   2   0   2   0   2   0   0   0   2   0   2
 MK-3-7                 0   0   0   0   0   2   0   2   2   2   0   0   0   2   0   2   0   0   0   2   2   2   0   0   0   2   0   2   2   0   0   2   0   2   2   2   2   0   2   0   2   0   0   2   2   2   2   0   0   0   2   0   2   0   0   2   2   0   2   2   0   2   0   0   0   2   2   2   0   0   0   0   2   0   0   2   2   0   0   2   0   0   0   0   0   2   2   0   0   2   2   2   0   2   2   0   0   2   2   2   0   2   2   2   0   2   0   0   2   0   0   2   2   0   2   0   2   0   0   0   2   2   0   0   0   0   2   2   2   0   0   0   0   0   2   2   0   2   0   2   0   0   2   0   0   2   2   0   0   2   0   0   2   2   0   0   2   2   0   2   2   2   0   2   2   2   0   2   0   2   2   2   2   2   0   2   2   0   2   2   0   2   0   0   0   2   2   2   2   2   0   2   0   2   2   2   0   2   2   2
 MK-3-8                 0   0   0   0   0   2   0   0   2   2   0   0   0   2   0   2   0   0   0   2   2   2   0   0   0   2   0   2   2   0   0   2   0   2   2   2   2   0   2   2   2   2   0   2   2   2   2   0   0   0   2   0   2   0   0   2   2   0   2   2   0   2   0   0   0   0   2   2   0   0   0   0   2   0   0   2   2   0   0   2   0   0   0   0   2   2   2   0   0   0   2   2   0   2   2   0   2   0   2   2   0   2   2   2   0   2   2   0   2   0   0   2   2   0   0   0   2   0   0   0   2   2   0   0   0   0   2   2   2   2   0   0   0   0   2   2   0   2   0   2   0   0   2   0   0   2   2   0   0   2   0   0   2   2   0   0   2   2   0   2   2   2   0   2   2   2   0   2   0   2   2   2   2   2   0   2   2   0   2   2   0   2   2   0   0   2   2   2   2   2   0   2   0   2   2   2   0   2   2   2
 MK-3-9                 0   0   0   0   0   2   0   0   2   2   0   0   0   2   0   2   0   0   0   2   2   2   0   0   0   2   0   2   2   0   0   2   2   2   2   2   2   0   2   2   2   2   0   2   0   2   2   0   0   0   2   2   2   0   0   2   2   0   2   2   0   2   0   0   0   0   2   2   0   0   0   0   2   0   0   2   2   0   0   2   0   2   0   0   0   2   2   0   0   0   2   2   0   2   2   0   2   0   2   2   0   2   2   2   2   2   2   0   2   0   0   2   2   0   0   0   2   0   0   0   2   2   0   2   0   0   2   2   2   2   0   0   0   0   2   2   0   2   2   2   2   0   2   0   0   2   2   0   0   2   0   0   2   2   0   0   2   2   0   2   2   2   0   2   2   2   0   2   0   2   2   0   2   2   0   2   2   0   2   2   2   2   2   0   0   2   2   2   0   2   0   2   0   2   2   2   0   2   2   2
 MK-3-10                0   2   2   0   0   2   0   0   2   2   0   0   0   2   0   2   0   0   0   2   2   2   0   0   2   2   0   2   2   2   0   2   0   2   2   2   2   0   0   2   2   2   0   2   0   2   0   2   0   0   2   2   2   0   2   2   2   2   2   2   0   2   0   2   0   0   2   2   0   0   0   0   2   0   0   2   2   0   2   0   0   0   0   0   0   0   0   0   0   0   2   2   0   2   2   0   2   0   2   0   0   2   2   2   0   2   2   2   2   0   0   0   2   0   0   0   2   0   2   0   0   0   0   2   0   0   2   2   2   2   0   0   0   0   2   2   0   2   2   2   2   0   2   0   0   2   2   0   0   2   0   0   2   2   0   0   2   2   0   2   2   2   0   2   2   2   0   0   0   2   2   0   2   2   0   2   0   0   2   2   2   2   2   0   0   2   2   2   0   2   0   2   0   2   2   2   0   2   2   2
 MK-3-11                2   2   2   0   0   2   0   0   2   2   0   0   0   2   0   2   0   0   2   2   2   2   0   0   2   2   0   0   2   2   0   2   0   2   2   2   0   0   0   2   2   2   0   2   0   0   0   2   0   0   2   2   2   0   0   2   2   2   2   2   0   2   2   2   0   0   0   2   2   0   0   0   2   0   0   2   2   0   2   0   0   0   0   0   0   0   0   0   0   0   2   2   0   2   2   0   2   0   2   0   0   0   2   2   0   2   2   2   2   0   0   0   2   0   0   0   2   0   2   0   0   2   0   0   2   0   2   2   2   2   0   0   0   0   2   2   0   2   2   2   2   0   2   0   0   2   2   0   2   2   0   0   2   2   0   0   2   2   0   2   0   2   0   2   0   2   0   2   0   2   2   0   2   2   0   2   0   0   2   2   2   2   2   0   0   2   2   2   0   2   0   2   0   2   2   0   0   2   2   0
 MK-3-12                2   2   2   0   0   2   0   0   2   2   0   0   0   2   0   2   0   0   2   2   2   2   0   0   0   2   0   0   2   2   0   2   0   2   2   2   0   2   0   2   2   0   0   2   0   0   0   2   0   0   2   2   2   0   0   2   2   2   2   2   0   2   2   2   0   0   0   2   2   0   0   0   2   0   0   2   2   0   2   0   0   0   0   2   0   0   0   0   0   0   2   2   0   2   2   0   0   0   0   0   0   0   2   2   0   2   2   2   2   0   0   0   2   0   0   0   2   0   2   0   0   2   0   0   2   0   0   2   2   2   0   0   0   0   2   2   2   2   2   2   2   0   2   0   0   2   2   0   2   0   2   0   2   2   0   0   2   2   2   2   0   2   0   2   0   2   0   2   0   2   2   0   2   2   0   2   0   0   2   0   2   2   2   0   2   0   2   2   0   2   0   2   0   2   2   0   0   2   2   0
 MK-3-13                2   2   2   0   0   2   0   0   2   2   0   0   0   2   2   2   0   2   2   2   0   2   0   0   0   2   0   0   2   0   2   2   0   2   2   2   0   2   2   2   0   0   0   2   0   0   0   2   0   0   2   2   0   2   0   2   2   2   2   2   0   2   2   2   0   0   0   2   2   0   0   0   2   0   0   2   2   0   2   0   0   0   0   2   0   0   0   0   0   0   2   2   0   0   2   0   0   0   0   0   0   0   2   0   0   2   2   0   2   0   0   2   2   0   0   0   0   0   0   0   0   0   0   0   2   0   0   2   2   2   0   0   0   2   2   2   2   0   2   2   2   0   2   0   0   2   2   0   2   0   2   0   2   2   0   0   2   2   2   2   0   2   0   2   0   2   0   2   0   2   2   0   2   2   0   2   0   0   2   0   2   2   2   0   2   0   2   2   0   2   0   2   0   2   2   0   2   2   2   0
 MK-3-14                2   2   2   0   0   2   0   0   2   2   0   0   0   2   2   2   0   0   2   2   0   2   0   0   0   2   0   2   2   0   2   2   0   2   0   2   0   2   2   2   0   0   0   2   0   0   0   2   0   0   0   2   0   2   0   2   2   2   2   2   0   2   2   2   0   0   0   2   2   0   0   0   2   0   0   2   2   0   2   0   0   0   0   0   0   0   0   0   0   0   2   2   0   0   2   0   0   0   0   0   0   0   2   0   0   2   2   0   2   0   0   0   2   0   0   0   0   0   0   0   0   0   2   0   2   0   2   2   2   2   0   0   0   2   2   2   2   0   2   2   2   0   2   0   0   2   2   2   2   0   2   2   2   2   0   0   2   2   2   2   0   2   0   2   0   2   2   0   0   2   2   0   2   2   0   2   2   0   2   0   2   2   2   0   2   0   2   2   2   2   0   2   0   2   2   0   2   2   2   0
 MK-3-15                2   2   2   0   0   2   0   0   2   2   0   0   0   0   2   2   0   0   2   2   0   2   0   0   0   2   2   2   2   0   2   2   0   2   0   2   0   2   2   2   0   0   2   2   0   2   0   2   0   0   0   2   0   2   0   2   2   0   2   0   0   2   2   0   0   0   0   2   2   0   0   0   2   0   0   2   2   0   2   0   0   0   2   0   0   0   0   0   0   0   2   0   0   2   2   0   0   0   0   0   0   0   2   0   0   2   2   0   2   0   0   0   2   0   0   0   0   0   0   2   0   0   2   0   0   2   2   0   2   2   0   0   0   2   2   2   2   0   2   2   2   0   2   0   0   2   2   2   0   0   2   2   2   2   0   2   2   2   2   2   0   2   0   2   0   2   2   0   0   2   2   0   2   2   0   2   2   0   2   0   2   2   2   0   2   0   2   2   2   2   0   2   0   2   2   0   2   2   2   2
 MK-3-16                2   2   2   0   2   2   0   0   2   2   2   0   0   0   2   2   0   0   2   2   0   2   2   0   2   2   0   2   2   0   2   2   0   2   0   2   0   2   2   2   0   0   2   2   0   2   0   2   0   2   2   2   0   2   0   2   0   0   2   0   2   2   2   0   0   0   0   2   2   0   0   0   2   0   0   2   2   0   2   0   0   0   2   0   0   0   0   2   0   0   2   0   0   2   2   0   0   0   0   0   0   0   2   0   0   2   2   0   2   0   0   0   2   2   0   0   2   0   0   2   0   0   2   0   0   0   2   0   2   2   0   2   0   2   2   2   0   0   2   2   2   0   2   0   0   2   2   2   0   0   2   2   2   2   0   2   2   2   2   2   0   2   0   0   0   2   2   0   0   2   2   0   2   0   0   2   2   0   2   0   2   2   2   0   2   2   2   2   0   0   0   2   0   2   2   2   2   2   2   2
 MK-4-1                 0   0   2   0   0   0   2   2   0   2   0   0   0   0   0   2   2   0   2   2   0   0   2   0   0   0   0   0   2   2   2   2   2   2   0   0   2   0   2   2   0   0   0   2   2   0   0   2   2   0   2   0   2   0   2   2   2   2   2   2   0   2   2   0   2   2   2   2   2   2   0   2   2   2   2   0   2   2   0   0   2   2   0   2   2   0   0   0   2   2   0   0   2   2   2   0   2   0   0   0   0   0   2   0   2   2   0   2   0   0   0   0   0   0   0   2   2   0   2   0   0   2   0   2   2   0   2   2   2   0   2   0   0   0   0   2   2   0   0   2   0   2   0   2   2   0   0   0   0   0   0   2   0   0   2   2   0   0   0   2   0   0   2   0   2   0   0   2   2   2   0   2   0   0   0   2   0   2   0   2   0   2   2   2   2   0   2   2   0   2   0   2   2   0   2   0   0   2   2   2
 MK-4-2                 2   0   2   2   0   0   2   2   0   2   0   0   0   0   0   2   2   0   2   2   0   0   2   0   0   0   0   0   2   0   2   2   2   2   0   0   0   0   0   0   0   0   0   0   2   0   0   2   2   2   2   0   2   2   2   2   2   2   2   2   0   2   2   0   2   2   2   2   2   2   0   0   2   0   2   0   2   2   0   2   2   2   0   2   2   0   0   0   2   2   0   0   2   2   2   0   2   0   0   0   0   0   2   0   2   2   0   2   0   0   0   0   0   0   0   2   2   0   2   0   0   2   0   2   2   0   2   2   2   0   2   2   0   0   0   2   0   0   0   2   0   2   2   0   2   0   0   0   0   0   0   2   0   0   2   0   0   0   0   2   0   0   2   0   2   0   0   2   2   2   0   2   2   0   0   2   0   2   0   2   2   2   2   2   0   0   2   0   0   2   0   2   2   0   2   0   2   2   2   2
 MK-4-3                 2   0   2   2   0   0   2   2   0   2   0   0   0   0   2   2   2   0   2   2   0   0   2   0   0   2   0   0   2   0   2   2   2   2   2   0   0   0   0   0   0   0   0   0   2   2   0   0   2   2   2   2   2   2   2   2   2   2   2   2   0   2   2   0   2   2   2   2   2   2   0   0   2   0   2   0   2   2   0   2   2   2   0   2   2   0   0   0   2   2   0   2   0   2   2   0   2   0   0   0   0   0   2   0   0   0   0   2   0   0   0   0   0   0   0   2   2   0   2   0   2   2   2   0   2   2   2   2   2   0   0   2   0   0   0   2   0   2   0   2   0   2   2   0   2   0   0   0   0   0   0   2   2   0   0   0   0   0   0   2   0   0   2   2   2   0   0   2   2   2   0   0   0   0   0   2   0   2   2   0   2   2   2   2   0   2   2   0   0   2   2   2   2   0   2   0   0   2   2   2
 MK-4-4                 2   0   2   2   0   0   2   2   0   2   0   0   0   0   2   2   2   0   0   2   0   0   2   0   0   2   0   0   2   0   2   0   2   2   2   0   0   0   0   2   0   0   2   0   2   2   0   0   2   2   2   2   2   2   2   2   2   2   0   2   0   2   2   0   2   2   2   2   2   2   0   0   2   0   2   0   2   2   0   2   2   2   0   0   0   0   0   0   0   2   0   0   2   2   2   0   2   0   0   0   0   0   2   0   0   0   0   2   0   0   0   0   2   0   2   0   2   0   2   0   2   2   2   0   2   2   2   2   2   0   0   2   0   0   0   2   0   2   0   0   0   2   2   0   2   0   2   0   0   0   0   2   2   2   0   0   0   0   0   2   0   0   2   2   2   0   0   2   2   2   0   0   0   0   2   2   0   2   0   0   2   2   2   2   0   2   2   0   0   2   0   2   2   0   2   0   0   2   2   2
 MK-4-5                 2   0   2   2   0   0   2   0   2   2   2   0   0   0   2   2   2   0   0   2   2   0   2   0   2   2   2   0   0   0   2   0   2   2   2   0   0   0   0   2   0   2   2   2   2   2   0   0   2   2   2   2   2   2   2   2   2   2   0   2   0   2   2   0   2   2   2   2   2   2   0   2   2   2   2   0   0   2   0   2   2   2   0   0   0   0   0   0   0   2   0   0   2   2   2   0   2   0   0   0   0   0   2   0   0   0   0   2   0   0   0   0   2   0   0   0   2   2   0   0   2   2   2   0   2   2   2   2   2   0   0   2   2   0   0   2   0   2   0   0   0   2   2   0   2   0   2   0   0   0   0   2   2   2   0   0   0   0   0   2   0   0   2   2   0   0   2   2   2   2   0   0   0   0   2   2   0   2   0   0   2   2   2   0   0   2   2   0   0   2   0   2   2   0   2   0   0   2   2   2
 MK-4-6                 2   0   2   2   0   0   2   0   2   2   2   0   0   0   2   2   2   0   0   2   2   0   2   0   2   2   0   0   0   0   2   0   2   2   2   0   0   0   0   2   2   2   0   2   0   2   0   0   2   2   2   2   2   2   2   2   2   2   0   2   0   2   2   0   2   2   2   2   2   2   0   2   2   2   0   0   0   2   0   2   2   2   0   0   0   0   0   0   0   2   0   0   2   2   2   0   2   0   2   0   2   0   0   0   0   2   0   0   0   0   0   0   2   0   0   0   2   2   0   0   2   0   2   0   2   2   2   2   2   0   0   0   2   0   0   0   0   2   0   2   2   2   2   0   2   0   2   0   0   0   2   2   2   2   0   0   0   2   0   0   0   0   2   2   0   0   2   2   2   2   0   0   0   0   2   2   0   2   2   0   2   2   2   0   0   2   2   0   0   2   0   2   2   0   2   0   0   2   2   2
 MK-4-7                 2   0   2   2   0   0   2   0   0   2   2   0   0   0   2   2   2   0   0   2   2   0   0   0   2   2   2   0   0   0   2   0   2   2   0   0   0   0   0   2   2   2   0   2   0   2   0   0   2   2   2   2   2   2   0   2   2   2   2   2   0   2   2   0   2   2   2   2   2   2   0   2   2   2   0   0   0   2   0   0   2   2   0   0   0   0   0   0   0   2   0   0   2   2   0   0   2   0   2   0   2   0   0   0   0   2   0   0   2   0   0   0   2   0   0   0   2   2   0   0   2   0   2   0   2   2   2   2   2   2   0   0   0   0   0   0   0   2   0   2   2   0   2   0   2   0   2   0   0   0   2   2   2   0   0   0   0   2   0   0   0   0   2   2   0   0   2   2   2   0   0   0   0   2   2   2   0   2   2   0   0   2   2   2   0   2   2   0   0   2   0   2   2   0   2   0   0   2   0   2
 MK-4-8                 2   0   2   2   0   0   2   0   0   0   0   0   0   2   2   2   2   2   0   2   2   0   0   0   2   2   2   0   0   0   2   0   2   2   0   0   0   0   0   2   2   2   0   0   0   2   0   0   2   2   2   2   2   0   0   2   2   2   2   2   0   2   2   0   2   2   2   2   2   2   0   2   2   2   0   0   0   2   0   0   2   2   0   2   0   0   0   2   0   2   0   0   0   2   0   0   2   0   2   0   2   0   0   0   0   0   0   0   2   0   0   0   2   0   2   0   2   2   2   0   2   0   2   0   2   2   2   2   2   2   0   0   2   0   0   0   0   0   0   2   2   0   2   0   2   0   0   0   0   0   2   2   2   0   0   2   0   2   0   0   0   0   0   2   0   0   2   2   2   0   0   0   0   0   2   2   0   2   2   0   0   2   2   0   0   2   2   0   0   2   0   2   2   0   2   0   0   2   0   2
 MK-4-9                 2   0   2   2   0   0   0   0   0   2   0   0   0   2   2   2   2   2   0   2   2   0   0   0   2   2   2   0   0   0   2   0   2   2   0   0   0   0   0   2   2   2   0   0   0   2   0   0   2   2   2   0   2   0   0   0   2   2   2   2   0   2   2   0   2   2   2   2   2   0   0   2   2   2   0   0   0   2   0   0   2   2   0   2   0   0   0   2   0   2   0   0   0   2   0   2   2   0   2   2   2   0   0   0   0   0   0   2   2   0   0   0   2   0   0   2   2   2   2   0   2   2   2   0   2   2   2   2   2   2   0   0   2   0   0   0   0   0   0   2   2   0   2   0   2   0   0   0   0   0   2   2   2   0   0   2   0   2   0   2   0   0   2   0   2   0   2   2   2   0   0   0   0   0   2   0   0   2   2   0   0   2   2   0   0   2   0   0   0   2   0   2   2   2   2   0   0   2   0   2
 MK-4-10                2   0   2   2   0   0   0   0   0   2   0   0   0   2   2   2   2   2   0   2   2   0   0   0   2   2   2   0   0   0   0   0   2   2   0   0   0   0   0   2   2   2   0   0   0   0   0   0   2   2   0   2   2   0   0   0   2   2   2   2   0   2   2   0   0   2   2   2   2   0   0   2   2   2   0   0   0   2   0   2   2   2   0   2   0   2   0   0   2   0   0   0   0   2   0   2   2   0   0   2   2   0   0   0   0   0   0   2   0   0   0   0   2   0   0   2   2   2   2   0   2   2   2   0   2   2   0   2   2   2   0   2   2   0   0   0   0   0   0   2   2   0   2   0   2   2   0   0   0   0   2   2   2   0   0   2   0   2   0   2   0   0   2   0   2   0   2   0   2   0   0   0   0   0   2   0   0   2   2   0   0   2   2   0   0   2   0   0   0   2   0   2   2   0   2   0   0   2   0   2
 MK-4-11                2   0   2   2   0   0   0   0   0   2   0   0   0   0   2   2   2   2   2   2   2   0   0   0   2   2   2   0   0   0   0   2   2   2   0   0   0   0   0   2   2   2   0   0   0   0   0   0   0   2   0   2   0   0   0   2   2   2   2   2   0   2   2   2   0   2   2   2   2   0   2   0   2   2   0   0   0   0   0   2   2   2   0   2   0   2   0   0   2   0   0   0   0   2   0   2   2   0   0   2   2   0   0   0   0   2   0   2   0   0   2   0   2   0   0   2   0   2   2   2   2   2   2   0   2   2   0   2   2   2   0   2   2   0   0   0   0   0   0   2   2   0   2   0   2   2   2   0   0   0   2   2   2   0   0   2   0   2   0   2   0   0   2   0   2   0   2   0   2   0   0   0   0   0   2   0   0   2   0   0   0   2   2   0   0   2   0   0   0   2   0   2   2   0   0   0   0   2   0   2
 MK-4-12                2   0   0   2   0   0   0   0   2   2   0   0   0   0   2   2   2   2   2   2   2   0   0   0   2   2   2   0   0   0   0   2   2   2   0   0   0   0   0   2   2   2   0   0   2   0   0   0   0   2   0   2   0   0   0   2   2   2   2   2   0   2   2   2   2   0   2   2   2   0   2   0   2   2   0   0   0   0   2   2   2   2   0   2   0   2   0   0   2   0   0   0   0   2   0   2   0   0   0   2   2   0   0   0   2   2   0   2   0   0   2   0   2   0   0   2   0   2   2   2   2   2   2   0   2   2   0   2   2   2   0   2   2   0   0   0   0   0   0   2   0   0   2   0   2   2   2   0   0   0   2   2   2   0   0   2   0   2   0   2   0   0   2   0   2   0   2   0   2   0   0   0   0   0   2   0   0   2   0   0   0   2   2   0   0   2   0   0   0   2   0   2   2   0   2   0   0   2   0   2
 MK-4-13                2   0   2   2   0   0   0   2   2   2   0   0   0   0   2   2   2   2   2   2   2   0   0   0   2   2   2   0   0   0   0   2   2   2   0   0   0   0   0   2   0   2   0   0   2   0   0   0   0   2   0   2   0   0   2   2   2   2   2   2   0   2   2   2   2   0   2   2   2   2   2   0   2   2   0   0   0   0   2   2   2   2   0   2   0   2   0   0   2   0   0   0   0   2   0   2   0   0   0   2   2   0   0   0   2   2   0   2   0   0   2   0   2   0   0   2   0   2   2   2   2   0   2   0   2   2   0   2   2   2   0   2   2   0   0   0   0   0   0   2   0   0   2   0   2   2   0   0   0   0   2   2   2   2   0   2   0   2   0   2   0   0   2   0   2   2   0   0   2   0   0   0   0   0   2   0   0   2   2   0   0   2   2   0   0   2   2   2   2   2   0   2   2   2   2   0   0   2   0   2
 MK-4-14                2   0   2   2   0   0   0   2   2   2   0   0   0   0   2   2   2   2   2   2   0   0   0   0   2   2   2   0   0   0   0   2   2   2   0   0   0   0   0   2   0   2   0   0   2   0   0   0   2   2   0   2   0   0   2   2   2   2   2   2   0   2   2   2   2   0   2   2   2   2   2   0   2   2   0   0   0   0   2   2   2   2   0   2   0   2   0   0   0   0   0   2   2   2   0   2   0   0   0   2   2   0   0   0   2   2   0   2   0   2   2   0   2   0   0   2   0   0   2   2   0   0   2   2   2   2   0   2   2   2   0   2   2   0   0   0   0   0   0   2   0   0   2   0   2   2   0   0   0   0   2   2   2   2   0   2   2   2   0   2   2   0   2   0   2   2   0   0   2   0   0   0   0   0   2   0   0   2   2   0   2   2   2   0   0   2   2   2   0   0   2   2   2   2   2   0   0   2   0   0
 MK-4-15                2   0   2   2   0   0   0   2   2   2   0   0   2   0   2   2   2   2   2   2   0   0   0   0   2   2   2   0   0   0   0   2   2   2   0   0   2   2   0   2   0   2   0   2   0   0   0   0   2   0   0   2   2   0   2   2   2   2   2   2   0   2   2   0   2   2   2   0   2   2   2   0   2   2   0   0   0   0   2   2   2   2   0   2   0   2   0   2   0   0   0   2   2   2   0   0   0   0   0   0   0   0   0   0   2   2   2   2   0   2   2   0   2   0   0   2   0   0   2   2   0   0   2   0   0   2   0   2   2   2   0   0   2   0   0   0   0   0   0   2   2   0   2   0   2   2   0   2   0   0   0   2   2   2   0   2   2   2   0   2   2   0   2   0   2   2   0   0   0   0   0   0   0   2   2   0   0   2   2   0   2   2   2   0   2   2   2   2   0   0   0   2   2   2   2   0   0   0   0   0
 MK-4-16                2   0   2   2   0   0   0   2   0   2   0   2   2   0   2   2   2   2   2   2   0   0   0   0   2   2   2   0   0   0   0   2   2   2   0   0   2   2   0   2   0   2   0   2   0   0   0   0   2   0   0   2   2   0   2   2   2   2   2   2   0   2   2   0   2   2   2   2   2   2   0   0   2   2   0   0   0   0   2   2   2   0   0   2   0   2   0   2   0   2   0   2   2   2   2   0   0   0   0   0   0   0   0   0   0   2   2   2   0   2   2   0   2   0   0   2   0   0   0   2   0   0   2   2   0   2   0   2   2   2   0   0   2   0   0   0   0   0   0   2   2   0   2   0   2   2   0   2   0   0   0   2   2   2   0   2   2   2   2   2   2   2   2   0   2   2   0   0   0   0   0   0   0   2   0   0   0   2   2   0   2   2   2   0   2   2   2   2   0   0   0   2   2   2   2   0   0   0   0   0
 MK-5-1                 0   2   0   2   2   0   2   2   2   2   0   2   2   2   2   0   2   0   0   0   0   0   2   2   2   2   2   0   2   0   0   0   0   0   2   0   0   2   2   2   2   2   2   0   0   0   0   0   0   0   0   0   0   2   0   2   0   0   0   2   0   2   2   0   0   2   0   0   2   2   2   0   0   0   2   0   0   2   0   2   2   2   0   2   2   0   2   2   2   0   0   0   0   2   2   0   0   2   0   2   0   2   0   2   0   0   2   0   2   0   2   0   0   0   2   0   2   0   2   0   0   0   2   0   2   2   2   2   2   2   2   0   2   0   0   0   2   0   0   0   2   0   2   0   2   0   2   0   0   0   2   0   2   2   0   0   2   2   2   0   2   0   2   2   0   2   0   0   2   0   2   0   0   0   2   0   2   0   0   0   0   0   2   0   2   0   2   0   2   2   2   0   2   2   2   0   2   2   0   2
 MK-5-2                 0   2   0   0   2   0   2   2   0   2   0   2   2   2   2   2   0   0   0   0   0   2   2   2   2   2   2   2   0   2   0   0   0   0   2   0   0   2   2   2   2   2   2   0   0   0   0   0   0   0   0   0   0   2   0   2   2   0   2   2   0   0   2   0   0   2   2   0   2   2   2   0   0   0   2   0   0   2   0   2   2   2   0   2   2   0   2   0   2   0   0   0   2   2   2   0   2   2   0   2   0   2   0   2   0   0   2   0   2   0   0   2   0   0   2   0   2   0   2   0   0   2   2   0   2   2   2   2   2   2   2   0   2   0   0   0   2   0   0   0   2   0   2   0   2   0   2   0   0   0   2   0   2   2   0   0   0   0   2   0   2   0   2   2   0   2   0   0   0   0   2   0   0   2   2   0   2   0   0   0   0   0   2   0   2   0   2   0   0   2   2   0   2   2   2   0   2   2   0   2
 MK-5-3                 0   2   0   2   2   0   2   2   0   2   0   2   2   2   2   2   0   0   0   0   0   0   2   2   2   2   2   2   0   2   0   0   0   0   2   0   0   2   2   2   2   2   2   0   0   0   0   0   0   0   0   0   0   0   0   2   2   0   2   2   0   0   2   0   0   2   2   0   2   2   2   0   0   0   2   0   0   2   0   2   2   2   0   2   2   0   2   0   2   0   0   0   2   2   2   0   2   2   0   0   0   2   0   2   0   0   2   0   2   2   0   2   0   0   2   0   2   0   2   0   0   2   2   0   2   2   2   2   2   2   2   0   2   0   0   0   2   0   0   0   2   0   2   0   0   0   2   0   0   0   2   0   2   2   0   0   0   0   2   0   2   0   2   2   0   2   0   0   0   0   2   0   2   0   2   0   2   0   0   0   0   0   2   0   2   0   2   2   0   2   2   0   2   2   2   0   2   2   0   2
 MK-5-4                 0   2   0   2   2   0   2   2   0   2   0   2   2   2   2   2   0   0   0   0   0   0   2   2   0   2   2   2   0   2   0   0   0   0   2   0   0   2   2   2   2   2   2   2   0   0   0   0   0   0   0   0   0   0   0   2   2   0   2   0   0   0   2   0   0   2   2   0   2   2   2   0   0   2   2   0   0   2   0   2   2   2   0   2   2   0   2   0   2   0   0   0   2   2   2   0   2   2   0   0   0   2   0   2   0   0   2   0   2   2   2   2   0   0   2   0   2   0   0   0   0   0   2   0   2   2   2   2   2   2   2   0   2   2   0   0   2   0   0   0   2   0   2   0   0   2   2   0   0   0   2   0   2   2   0   0   0   0   2   0   2   0   0   2   0   2   0   2   0   2   0   0   0   0   2   0   2   0   0   0   0   0   2   0   2   0   2   2   0   2   2   0   2   2   2   0   2   0   0   2
 MK-5-5                 0   2   0   2   2   0   2   2   0   2   0   2   2   2   2   2   0   0   2   0   0   0   2   0   0   2   2   2   0   2   2   0   0   0   2   0   0   0   2   2   2   2   2   2   2   0   0   0   0   0   0   0   0   0   2   2   0   0   2   0   0   2   2   0   0   2   2   0   2   2   2   0   0   2   2   0   0   2   0   2   2   2   0   2   2   0   2   0   2   0   0   0   2   2   2   0   2   2   0   0   0   2   0   2   0   0   2   0   2   2   2   2   0   0   2   0   2   0   0   0   0   0   0   2   0   2   2   2   2   0   2   2   2   2   0   0   2   0   0   0   2   0   2   0   0   2   2   0   0   0   2   0   2   2   0   0   0   0   2   0   2   0   0   2   0   2   0   2   2   0   0   0   0   0   0   0   2   0   0   0   0   2   2   0   2   0   2   0   0   2   2   0   2   2   2   0   2   0   0   2
 MK-5-6                 0   2   0   2   2   0   2   2   0   2   0   2   2   2   2   2   2   0   2   0   0   0   2   0   0   2   2   2   0   2   0   0   0   0   2   0   0   0   2   2   2   2   2   2   2   0   0   0   0   2   0   0   0   0   2   2   0   0   2   0   0   2   2   0   0   2   0   2   2   2   2   2   0   2   2   2   0   2   0   2   2   2   2   2   2   0   2   0   2   0   0   0   2   2   2   0   2   2   0   0   0   2   0   2   0   0   2   0   2   2   2   2   0   0   2   0   2   2   0   0   2   2   0   2   0   2   2   2   2   0   2   2   2   2   0   0   2   0   0   0   2   0   2   0   0   2   2   0   0   2   2   0   2   2   0   0   0   0   0   0   2   0   0   2   0   2   0   2   2   0   0   0   2   0   0   0   2   0   0   0   0   2   2   0   2   0   2   0   0   2   2   0   2   2   2   0   2   0   0   2
 MK-5-7                 0   2   0   2   2   0   2   2   0   2   0   2   2   2   2   2   2   2   2   0   0   0   2   0   0   2   2   2   0   2   0   0   0   0   2   2   0   0   2   2   2   2   2   2   2   0   0   0   2   2   0   0   0   0   2   2   0   0   2   0   0   2   2   0   0   0   0   2   2   2   0   2   0   2   2   2   0   2   0   2   2   2   2   2   2   0   2   2   2   0   0   0   2   2   0   0   2   2   0   2   0   2   0   2   0   0   2   0   2   2   2   2   0   0   2   0   2   2   0   0   2   2   0   2   0   2   2   2   2   0   2   2   2   2   0   0   2   0   0   0   2   2   2   0   2   0   2   0   0   2   2   0   2   2   0   0   0   0   0   0   2   0   0   0   0   2   2   2   2   0   0   0   2   0   0   0   0   0   0   0   2   2   2   0   0   0   2   2   2   0   2   0   2   2   2   0   2   0   0   2
 MK-5-8                 0   2   0   2   2   0   2   2   0   2   0   2   2   2   2   2   2   0   2   0   0   0   2   0   0   2   2   2   0   2   0   0   0   2   2   2   0   0   2   2   2   2   2   2   2   0   0   0   2   2   0   0   0   0   2   2   0   0   2   0   0   2   2   0   0   0   0   2   2   0   0   2   0   2   2   2   0   2   0   2   2   2   2   2   2   0   2   2   0   0   0   0   2   2   0   0   2   2   0   2   0   2   0   2   0   0   2   0   0   2   0   2   0   0   2   0   2   2   0   0   0   2   0   2   0   2   0   2   2   0   2   2   2   2   0   0   0   2   0   0   2   2   2   0   2   0   0   0   0   2   0   2   2   2   0   0   0   0   0   0   2   0   0   0   0   2   2   2   0   0   0   0   2   0   0   2   0   0   0   0   2   2   2   0   2   0   0   2   2   0   2   0   2   2   2   0   2   0   0   2
 MK-5-9                 2   2   0   2   2   0   2   2   0   0   0   0   2   2   2   2   2   0   2   0   0   0   0   0   2   2   2   2   0   2   0   0   0   2   2   2   0   0   0   2   2   2   2   2   0   0   0   0   2   2   0   0   0   0   2   2   0   2   2   0   0   2   2   0   2   0   0   2   2   2   2   2   0   0   2   2   0   2   0   0   0   2   2   2   2   2   2   2   0   0   0   0   2   2   0   0   2   2   0   2   0   2   0   2   0   0   2   0   0   2   0   2   0   0   2   0   2   2   0   0   0   2   0   2   0   0   0   2   0   0   2   2   2   2   0   2   0   2   0   0   2   2   2   0   2   0   2   2   0   2   0   2   2   2   0   0   0   0   0   0   2   0   0   0   0   2   0   0   0   0   0   0   2   0   0   2   0   0   2   0   2   2   2   0   0   2   0   2   2   0   2   0   2   2   2   2   2   0   0   2
 MK-5-10                2   2   0   2   2   0   2   2   0   0   0   2   2   2   0   2   2   0   2   0   0   0   0   0   2   2   2   2   0   2   0   0   0   2   2   0   0   0   0   2   2   2   2   2   0   0   0   0   2   2   0   0   0   0   2   2   2   2   2   0   0   2   2   0   2   0   0   2   2   2   2   0   0   0   2   2   0   0   0   0   0   2   2   2   2   2   2   2   0   2   0   0   2   2   0   2   2   2   0   2   0   2   0   2   0   0   0   0   0   2   0   2   0   0   2   0   2   2   0   0   0   2   2   2   0   0   0   2   0   0   2   2   2   2   0   2   0   2   0   2   2   2   0   2   2   0   2   2   0   2   0   2   2   0   0   0   0   0   0   0   2   0   0   0   0   2   2   2   0   0   0   0   2   0   0   2   0   0   2   0   2   2   2   0   0   2   0   2   2   0   2   0   0   2   0   2   2   0   0   2
 MK-5-11                2   2   0   2   2   0   2   2   0   0   0   2   2   2   0   2   2   0   2   0   0   0   0   0   2   2   2   2   0   2   0   0   0   2   2   0   0   0   0   0   2   2   2   2   0   0   0   0   2   2   0   0   0   0   2   2   2   2   2   0   0   2   0   0   2   0   0   2   2   2   2   0   0   0   2   2   0   0   0   0   0   2   2   0   2   2   2   2   0   2   0   0   2   0   0   2   2   2   0   2   0   0   0   2   0   0   0   0   0   2   0   2   0   0   2   0   2   2   0   0   0   0   2   2   0   0   0   2   0   0   2   2   0   2   0   2   0   2   0   2   2   0   0   2   2   0   0   2   0   2   0   2   2   0   0   0   0   0   0   0   2   0   2   0   0   2   2   2   2   0   0   0   2   0   0   2   0   0   2   0   2   2   2   0   0   2   0   2   2   0   2   0   0   0   2   2   0   0   0   2
 MK-5-12                2   2   0   2   2   0   2   2   0   2   0   0   0   2   0   2   2   0   2   0   0   0   0   0   2   2   2   2   0   0   0   0   0   2   2   0   2   0   0   0   2   2   2   2   0   0   0   0   2   2   0   0   0   0   2   2   2   2   2   0   0   2   2   0   2   0   0   2   2   2   2   0   0   0   2   0   0   0   2   0   2   2   2   0   2   2   2   0   0   2   2   0   2   0   0   2   2   2   2   2   0   0   0   2   0   0   0   0   0   2   0   2   0   0   2   0   2   2   0   0   2   0   2   2   0   0   2   2   0   0   2   2   2   2   0   2   0   2   0   0   2   0   0   2   2   2   0   2   0   2   0   0   2   0   0   0   0   0   0   0   2   0   2   0   0   2   2   2   2   0   2   2   2   2   0   2   0   0   2   2   2   2   2   0   0   2   0   2   2   0   0   0   2   0   2   2   0   0   0   2
 MK-5-13                2   2   0   0   2   0   2   2   0   2   0   0   2   2   0   0   2   0   2   0   0   0   0   0   0   2   2   2   2   0   0   0   0   2   2   0   2   0   0   0   2   2   0   2   2   0   0   0   2   2   0   0   2   0   2   2   2   2   2   0   2   2   2   0   2   0   0   2   2   2   2   0   0   0   2   0   0   0   2   0   0   2   2   2   2   2   2   0   0   2   2   2   2   0   0   2   2   2   2   2   0   0   0   2   0   0   0   0   0   2   0   2   0   2   2   2   2   2   0   0   2   0   2   2   2   0   2   2   0   0   2   0   2   2   0   2   0   2   0   0   2   0   0   2   2   2   2   2   0   2   0   0   2   0   0   0   0   0   0   0   2   0   0   0   0   2   2   2   2   2   2   2   2   2   0   2   0   0   2   2   2   2   2   0   0   2   0   2   2   0   0   0   2   0   2   2   0   0   2   2
 MK-5-14                2   2   0   0   2   0   2   2   0   2   0   0   2   2   0   0   2   0   2   0   0   0   2   0   0   0   2   0   2   0   0   0   0   2   2   0   2   0   0   0   2   2   0   2   2   0   0   0   2   0   0   0   2   0   2   2   2   2   0   0   0   2   2   0   2   0   2   2   2   2   2   0   0   0   2   0   0   0   2   0   0   2   2   2   2   2   2   0   0   2   2   2   2   0   0   2   2   2   2   2   0   0   2   2   0   0   0   0   0   2   0   2   0   0   2   2   2   2   0   0   2   0   2   2   2   0   2   2   0   2   2   0   2   2   0   2   0   2   0   2   2   2   0   2   2   2   2   2   0   2   0   0   2   0   0   0   0   0   0   0   2   0   0   2   0   2   2   2   2   2   2   2   2   2   0   2   0   2   2   2   2   0   2   0   0   2   0   2   2   0   0   0   2   0   2   2   0   0   2   2
 MK-5-15                2   2   0   0   2   0   0   0   0   0   0   0   2   2   0   0   2   0   2   0   0   0   2   0   0   0   2   0   2   0   0   0   0   2   2   0   2   0   2   0   2   2   2   2   2   2   0   0   2   0   2   0   2   0   2   2   2   2   0   0   0   2   2   0   2   0   2   2   2   2   2   0   2   0   0   0   0   2   2   0   2   2   2   2   2   2   2   0   0   2   2   2   2   0   2   2   2   2   2   2   0   0   0   2   0   0   2   0   0   2   0   2   0   0   2   2   2   0   0   0   2   0   2   2   2   0   2   2   0   2   2   0   2   0   0   2   0   2   0   2   2   2   2   2   2   2   2   2   0   2   0   2   2   0   0   0   0   0   0   0   2   0   0   2   0   2   0   2   0   2   0   2   2   2   0   2   0   2   2   2   2   0   2   2   0   2   0   2   2   2   0   2   2   2   2   2   0   2   2   2
 MK-5-16                2   2   2   0   2   0   0   0   0   0   0   0   2   2   0   0   2   0   2   0   0   0   2   0   0   0   2   0   2   0   0   0   0   2   2   0   2   0   0   2   2   2   2   2   2   2   2   0   0   0   2   0   2   0   0   2   2   2   0   0   0   2   2   0   2   0   2   2   2   2   2   0   2   0   0   2   0   2   2   0   2   2   2   2   2   0   2   0   0   2   2   2   2   0   2   2   0   0   2   2   0   0   0   0   0   0   2   0   0   2   0   2   0   0   2   2   2   0   0   0   2   0   2   2   2   2   2   2   0   2   2   0   2   0   0   2   0   2   0   2   2   2   2   2   2   2   2   2   0   2   0   2   2   0   0   0   0   0   0   0   2   0   0   2   0   2   0   2   0   2   0   2   2   2   0   2   2   2   2   2   2   0   2   0   0   2   0   2   2   2   2   2   0   2   2   2   0   2   2   2
 MK-6-1                 0   2   2   0   2   0   2   2   2   0   2   2   0   0   0   0   2   0   0   2   0   2   2   2   0   0   2   2   2   0   0   2   2   0   2   2   0   0   0   0   2   0   0   2   0   0   2   2   2   2   0   0   0   2   2   0   2   2   2   0   2   2   0   2   0   0   0   0   0   2   2   2   2   0   2   2   0   0   2   0   0   2   0   2   0   2   2   0   0   2   2   2   0   0   0   2   2   0   2   2   0   2   2   0   0   2   0   0   2   2   0   2   2   2   2   0   0   0   2   2   2   2   0   0   2   2   0   2   2   0   0   2   0   2   2   0   2   2   0   2   2   0   0   0   0   0   2   0   2   2   0   2   0   0   2   2   2   2   2   2   0   2   2   0   2   2   2   2   0   0   0   0   0   0   2   0   2   0   0   0   2   0   0   0   2   2   0   2   0   0   0   2   0   2   2   0   0   0   0   0
 MK-6-2                 0   2   2   0   2   0   2   2   2   0   2   2   0   2   0   0   2   0   0   2   0   2   2   2   0   0   2   2   2   0   0   0   0   0   2   0   0   0   2   0   2   0   0   2   2   0   2   2   2   2   0   2   0   2   2   0   2   2   2   0   2   2   0   0   0   0   0   0   0   2   2   2   2   0   2   2   0   0   2   0   0   2   2   2   0   2   2   0   0   2   2   2   0   0   0   2   2   0   2   2   0   2   2   0   0   2   0   0   2   2   0   2   2   0   2   0   0   0   2   2   0   2   0   0   2   2   0   0   2   0   2   2   0   2   2   0   2   2   0   2   2   0   0   0   0   0   2   0   0   2   2   2   0   0   2   2   2   2   2   2   0   2   2   0   2   2   2   2   0   0   0   0   0   0   2   0   2   2   0   0   2   0   0   0   0   2   0   2   0   2   0   2   0   2   2   2   0   0   0   0
 MK-6-3                 0   2   2   0   2   0   2   2   2   0   2   2   0   2   0   0   2   0   0   2   0   2   2   2   0   0   2   2   2   0   0   0   2   2   0   0   0   0   2   0   2   2   0   2   2   0   2   2   2   2   0   2   0   2   2   0   2   2   2   0   2   2   0   0   0   0   0   0   2   2   2   2   2   0   2   2   0   0   2   0   0   2   2   2   0   2   2   0   0   2   2   2   0   2   0   0   0   2   2   2   0   2   0   0   0   2   0   0   0   2   0   2   2   0   2   0   0   0   2   2   0   2   0   0   2   2   0   0   2   0   2   2   2   2   2   2   2   2   0   2   0   0   2   0   0   0   2   0   0   2   2   2   0   0   0   2   0   2   2   2   0   2   2   0   2   2   2   2   0   0   0   0   0   0   2   0   2   2   0   0   2   0   0   0   0   2   0   2   0   2   0   2   0   2   2   2   0   0   0   0
 MK-6-4                 0   2   2   2   2   0   2   2   2   0   0   2   0   2   2   0   2   0   0   2   0   2   2   2   0   0   0   2   2   0   0   0   2   2   0   0   0   0   2   0   2   2   0   2   2   0   2   0   2   2   0   2   0   0   2   0   2   2   2   0   2   2   0   0   0   0   0   0   2   2   2   2   0   0   2   2   2   0   2   0   0   2   2   2   0   2   2   0   0   2   2   2   0   2   0   0   0   2   2   2   0   2   0   2   0   2   2   2   0   2   0   2   2   0   2   0   0   0   2   2   0   2   0   0   2   2   0   2   2   0   2   2   2   2   2   2   2   2   0   0   2   0   2   0   0   0   2   0   0   2   2   2   0   0   0   0   0   2   2   2   0   2   2   0   2   2   2   2   0   0   0   0   0   0   2   0   2   2   0   0   0   0   0   0   0   2   0   2   0   2   0   2   0   2   2   2   0   0   0   0
 MK-6-5                 0   2   2   2   2   0   2   2   2   0   0   2   0   2   2   0   0   0   0   2   0   2   2   2   0   0   0   2   0   0   0   0   2   2   2   0   2   0   2   0   2   2   2   2   2   0   2   0   2   2   0   2   0   2   2   0   2   2   2   0   2   0   2   0   0   0   0   0   2   0   2   2   0   0   2   0   2   0   2   0   0   2   2   0   0   2   2   0   0   2   2   2   0   0   0   0   0   2   2   2   0   2   0   2   0   2   2   2   0   2   0   0   2   0   2   0   0   0   2   2   0   0   0   0   2   2   0   2   2   0   2   0   2   2   2   2   2   2   0   0   2   0   2   0   0   0   2   0   0   2   2   2   0   0   0   0   0   2   2   2   0   2   2   0   2   2   2   2   0   0   0   2   0   0   0   0   2   2   0   0   2   0   0   0   0   2   2   2   0   2   0   2   0   2   2   2   0   0   0   0
 MK-6-6                 0   2   2   0   2   0   2   2   2   0   0   2   0   2   2   0   0   0   0   2   0   2   2   2   0   0   0   2   0   0   0   0   2   2   2   0   2   0   0   0   2   2   2   2   2   0   0   0   2   2   0   2   0   0   2   0   2   2   2   0   2   0   2   0   0   0   0   0   0   2   2   2   0   0   2   0   2   0   2   0   0   2   2   0   0   2   2   0   0   2   2   2   0   0   0   0   0   2   2   2   0   2   0   2   0   2   2   2   0   2   2   0   2   0   2   0   0   0   0   2   0   0   0   0   2   2   0   2   2   0   2   0   2   2   2   0   2   2   0   0   0   0   2   0   0   0   2   0   0   2   2   2   0   0   0   0   0   2   2   2   0   2   0   0   2   2   0   2   0   0   0   2   0   0   0   0   2   2   0   0   2   0   0   0   0   2   2   2   0   2   0   0   0   2   2   2   0   2   0   0
 MK-6-7                 0   2   2   0   2   2   2   2   2   0   0   2   0   2   2   0   0   0   0   2   0   2   2   2   0   0   0   2   0   0   0   0   2   0   2   0   2   0   0   0   2   2   2   2   2   0   0   0   2   2   0   2   0   0   2   0   2   2   2   0   0   0   2   0   0   0   0   0   0   2   2   2   0   0   2   0   2   0   2   0   0   2   2   0   0   2   2   0   0   2   0   2   0   0   0   0   0   2   2   2   0   2   0   2   0   0   0   2   0   2   2   0   2   0   2   0   0   0   2   2   2   0   0   2   2   2   0   2   2   0   2   0   2   2   2   0   2   2   0   0   0   2   2   0   0   0   0   0   0   2   2   2   0   0   0   0   0   2   2   2   2   2   0   0   2   2   0   2   0   0   0   2   0   0   0   0   2   2   0   0   2   0   0   0   2   2   2   0   0   2   2   0   0   2   2   0   2   2   0   0
 MK-6-8                 0   2   2   0   2   2   0   0   0   0   0   2   0   2   2   0   0   0   0   2   0   2   2   2   0   0   0   2   0   0   0   0   0   2   2   0   2   0   0   0   2   2   2   2   2   0   0   0   2   2   0   2   0   0   2   0   2   2   2   0   0   0   2   0   0   0   2   0   0   2   2   2   0   0   2   0   2   0   2   0   0   0   2   0   0   2   2   0   0   2   0   2   0   0   0   0   0   0   2   2   0   0   0   2   0   0   0   2   0   2   2   0   2   0   2   2   2   0   2   2   2   0   0   2   2   2   0   2   2   0   2   0   2   2   2   0   2   2   0   0   0   2   2   0   2   0   0   0   0   2   2   2   0   2   0   0   0   2   2   2   2   2   0   0   2   2   0   2   0   0   0   2   2   0   0   0   0   2   0   0   2   0   0   0   2   2   2   0   0   2   2   0   0   2   2   0   2   2   0   0
 MK-6-9                 0   2   0   0   2   2   0   0   0   0   0   2   0   2   2   0   0   0   0   2   0   2   2   2   0   0   0   2   0   0   0   0   0   2   2   0   2   0   0   0   2   2   2   2   0   0   0   0   2   2   0   0   0   0   2   0   2   2   2   0   0   0   2   0   2   0   2   0   2   0   2   2   0   0   2   0   0   0   2   0   0   0   2   2   0   2   2   0   0   2   2   2   0   2   0   0   0   0   2   2   0   0   0   2   0   0   0   0   0   2   2   0   2   0   2   0   2   2   2   2   2   0   0   2   2   2   0   2   2   0   2   0   2   2   2   0   0   2   2   0   0   2   2   0   2   0   2   0   0   2   2   2   0   2   0   0   0   2   0   2   2   2   0   0   2   2   0   2   0   0   0   2   2   0   0   0   0   2   0   0   0   0   0   0   2   2   2   0   0   2   2   0   0   2   2   0   2   2   0   2
 MK-6-10                0   2   0   0   2   2   0   0   0   0   0   2   0   2   2   0   0   0   0   2   0   2   2   0   0   0   0   2   2   0   0   2   0   2   2   2   2   0   0   0   2   2   2   2   0   0   0   0   2   2   0   0   0   0   2   0   2   0   2   0   0   0   2   0   2   0   2   0   0   0   2   2   0   0   2   0   0   0   2   0   0   0   2   2   0   2   2   0   0   2   2   0   0   2   0   0   0   0   2   2   0   0   0   2   0   0   0   0   0   2   2   0   0   0   2   0   0   2   2   2   2   0   0   0   2   2   0   2   2   0   2   0   2   2   0   0   2   2   2   0   0   2   2   0   2   0   2   0   0   2   2   2   0   2   0   0   0   2   0   2   0   2   0   0   2   2   0   2   0   2   0   2   2   0   0   0   0   2   2   0   0   0   0   0   2   2   2   0   0   2   2   2   0   2   2   0   2   2   0   2
 MK-6-11                0   2   0   2   2   2   0   0   0   0   0   2   0   2   2   0   0   0   0   2   0   2   2   0   0   0   2   2   2   0   0   2   0   2   2   2   0   0   0   0   0   2   2   2   0   0   0   0   0   2   0   2   0   0   0   2   2   0   2   0   2   0   2   0   0   0   2   0   0   0   2   0   0   2   2   0   0   0   0   0   0   0   2   2   0   2   2   0   0   2   2   0   0   2   0   2   0   0   2   0   0   0   0   2   0   2   0   0   0   2   2   0   0   0   2   2   0   2   2   2   2   0   0   0   2   2   0   2   2   0   2   0   2   2   0   0   2   2   2   0   0   2   2   2   2   0   0   0   0   2   2   2   0   2   0   0   0   2   0   2   0   2   0   0   2   2   0   2   0   2   0   2   2   0   0   2   0   2   2   0   0   0   0   0   2   2   2   2   0   2   2   2   0   2   2   0   2   2   0   2
 MK-6-12                0   2   0   2   2   2   2   0   0   0   0   2   0   2   2   0   0   0   2   0   0   2   2   0   0   0   2   2   2   0   2   2   2   2   2   2   0   0   0   0   0   2   2   2   0   0   2   0   0   2   0   2   0   0   0   2   0   0   2   2   2   2   2   0   0   0   2   0   0   2   2   0   0   2   0   0   0   0   0   0   0   0   2   2   0   2   2   0   0   2   2   0   0   2   0   2   0   0   2   0   0   0   0   0   0   2   0   0   0   2   2   0   0   0   2   2   0   2   2   2   2   0   0   0   2   2   0   2   2   0   2   0   2   0   0   0   2   2   2   0   0   2   2   2   2   0   0   0   0   2   2   2   0   0   0   0   0   2   0   2   0   2   0   2   2   2   0   2   0   2   0   2   2   0   0   2   2   2   2   0   0   2   0   0   2   2   2   2   0   2   0   2   0   2   2   0   2   2   0   2
 MK-6-13                0   2   0   2   2   2   0   0   0   0   0   2   0   0   2   0   0   0   2   0   0   2   2   0   0   0   2   2   2   0   2   2   2   2   2   2   0   0   2   0   0   2   0   0   0   2   2   0   0   2   0   0   0   0   0   2   0   2   2   2   0   2   2   0   0   0   2   0   0   2   2   0   0   2   0   0   0   0   0   0   0   0   2   2   0   2   2   0   0   2   2   0   0   2   0   2   0   0   2   0   2   2   0   0   2   2   0   0   0   2   2   0   0   0   2   2   0   0   2   0   2   2   0   0   2   2   0   2   0   0   2   0   2   0   0   0   2   2   2   0   0   2   2   2   0   0   0   0   0   2   2   2   0   0   0   0   0   2   0   2   0   2   0   2   2   2   0   2   0   2   0   2   2   0   0   2   2   2   2   0   0   2   0   0   2   2   2   2   0   2   0   2   0   2   2   0   2   2   0   2
 MK-6-14                0   2   0   2   2   2   0   0   0   0   0   2   0   0   0   2   2   0   2   0   0   2   2   0   0   0   2   2   2   0   2   2   2   2   2   2   0   0   2   0   0   0   0   0   0   2   2   0   0   2   2   2   2   0   0   2   0   2   2   2   0   2   2   0   0   0   0   0   0   2   2   0   0   2   2   0   0   0   0   0   0   0   2   2   0   2   2   0   0   2   2   0   0   2   2   2   0   0   2   0   2   2   0   0   2   2   0   0   0   2   2   2   0   0   2   2   0   0   2   0   2   2   0   0   2   2   2   2   0   0   2   0   2   0   0   0   0   2   2   0   0   2   2   2   2   0   0   0   0   2   2   2   0   0   0   0   0   2   0   2   0   2   0   2   2   2   0   2   0   2   0   0   2   0   0   0   2   2   2   2   0   2   0   0   2   2   2   0   0   2   0   2   0   2   2   0   2   2   0   2
 MK-6-15                0   2   0   0   2   2   0   0   0   0   0   2   0   0   0   2   2   2   2   0   0   2   2   0   0   0   2   2   2   0   2   2   2   2   2   2   0   0   2   0   0   0   0   0   0   2   2   0   0   2   2   2   2   0   0   2   0   2   2   0   0   2   0   0   0   2   2   0   0   2   2   0   0   2   2   0   0   2   0   0   2   0   2   2   2   2   2   0   0   2   2   0   0   0   2   2   0   0   2   0   2   2   0   0   0   2   0   0   0   2   2   0   0   0   2   2   0   0   2   0   2   2   0   0   2   2   2   2   0   0   2   0   2   0   0   0   0   2   2   0   0   2   2   2   2   0   0   0   0   2   0   2   0   0   0   0   0   2   0   2   0   2   0   2   2   2   0   2   0   2   2   2   2   2   0   0   2   2   2   2   0   2   0   0   2   0   0   0   0   2   0   2   0   2   2   0   2   2   0   2
 MK-6-16                0   2   0   0   2   2   0   0   0   0   0   2   0   0   0   2   0   2   2   0   0   0   2   0   0   0   2   2   2   0   2   2   2   2   2   2   0   0   2   0   0   0   0   0   0   2   2   0   0   2   2   0   2   0   0   2   0   2   2   0   0   2   0   0   0   2   2   0   0   2   2   0   0   0   2   0   0   2   0   0   2   0   2   2   2   2   2   0   0   2   2   0   0   2   2   0   2   0   2   0   2   2   0   0   0   2   0   2   0   2   2   0   0   0   2   2   2   0   2   0   2   2   0   0   2   2   2   2   0   0   2   0   2   0   0   0   0   2   2   2   0   2   2   2   2   0   0   0   0   2   0   2   0   0   0   0   0   2   0   2   0   2   0   0   0   2   0   2   0   2   2   2   2   2   2   0   2   2   2   2   0   2   0   0   2   0   2   0   0   2   0   2   0   2   2   0   0   2   0   2
 
!****************************************** Phenotypic Data **********************************************************
!-100.0 is resevred for missing phenotype
SimulatedTrait1         8.8645   12.0840   11.2511    9.6861    9.9686    8.4176   10.3543    7.2313    9.0832   12.0580   10.8824   10.7871    9.1143   11.2688    9.8874   10.5144    8.6249    7.5926   11.0046    9.2822    9.3454    7.9618   12.6046    7.6513    8.0942   10.4557   10.7686   10.4359    9.2870    9.7981   10.2981    6.9694   11.6336    9.4124    9.2329    9.3441    9.9707   10.0736   10.3394   10.8702    9.7551    6.7901   12.1389   10.2299    8.7396   11.5246    8.6600    8.3643   10.8671   11.8272   10.9767    8.9784    9.7526    9.0483    9.2236    9.6236    9.5886   12.9436   11.4596   10.9779    8.9414    9.9752   12.7254    8.5549    6.8798   11.1209   12.9852   11.3385   12.6292   10.3584    9.5201    9.1333    9.7657    7.0291   10.0345   11.4246    9.4748   12.0977    7.4064   11.4677    9.4048   12.6823   10.0935   11.7996    9.3248    8.9418   10.7595    7.6471   11.0708    7.6227    9.0291   11.4215   10.8180   12.4468   10.4690    9.6467   13.9884   11.5673    8.4839    7.0874    7.4316   10.0940   10.5176   11.6432    9.2912   10.7160    9.7395    9.6799   11.1197    9.3697   10.5457    7.9861   10.8837   10.7972   12.2758   10.5798   10.7159    9.4823    9.0408    8.8687    9.5623    9.8413    8.7248    9.4009   12.3435   10.9409   13.2229   10.9422    9.0215   10.2168   11.8989   12.7513    9.5345    9.7217    9.7367    9.1778   10.0400   10.9058    9.5760   10.5190   11.2198    9.2046    9.2045   10.4063    9.4376   12.4269    8.9058    8.4752    9.0705    8.8539   11.3468    9.9787   11.4046   10.4054   11.0741    8.9333    9.3359    9.6385    9.4372   10.9216   11.1381    9.7606    9.5906   10.9261   10.9336   10.1504   10.2187   11.0692   10.7980   11.3337    8.6412    9.7396    8.0535    9.2846   10.0478   11.1773   12.5853   10.8938   11.4741    9.1939    8.5029   11.6225   11.6436    9.3676    8.3926   10.3476   10.0738    9.5762    8.4640   10.4011   11.0120   12.6586    9.2650   10.3643   13.3325   10.3999   12.0732    9.1167   11.4702   11.5409
SimulatedTrait2        12.3307   15.7987   13.5965   17.7462   14.6316   16.1232   13.9771   16.0289   18.0591   16.0597   13.1495   18.0708   16.8244   14.4197   14.8242   16.7407   15.7456   13.0416   16.9308   14.7642   14.5063   14.6969   14.9489   14.8584   12.4237   16.5922   14.6276   14.4724   17.7923   15.5251   12.4817   15.7109   11.6404   14.4727   15.3286   12.9642   12.0367   15.5313   17.7747   17.4228   17.4247   13.5883   15.1328   18.2456   16.7759   13.6977   15.5057   13.4858   14.7657   14.5331   16.9403   14.7131   15.2110   15.0511   14.7381   15.0211   16.7396   15.3116   13.2598   16.6553   12.9582   16.1409   15.1459   12.6936   15.3855   15.9685   15.5919   14.6987   13.5847   14.0661   13.1166   13.9894   15.6181   16.6668   14.1893   16.9635   14.0843   15.2680   14.2254   17.1413   15.8739   13.3104   14.1986   14.2260   16.1300   16.3702   13.5667   14.0078   15.9059   15.7480   14.7253   15.4597   14.8311   14.8618   15.8932   14.0804   13.2860   16.3944   15.9844   15.4269   16.0819   16.7624   13.7707   16.9566   15.8027   14.4689   12.7187   14.8105   16.6070   12.5239   15.7136   13.2582   13.2723   14.6090   15.1084   13.6692   16.3011   12.7153   13.2208   13.4945   15.3002   14.1576   13.7403   15.3260   16.6048   16.2817   14.0933   16.2243   14.8063   17.9370   13.2084   15.3586   15.8976   13.8435   16.0032   16.5326   15.0066   15.5773   15.3527   15.0034   15.8359   14.6685   15.2647   13.3612   13.8510   16.1970   16.0637   12.4235   13.5791   15.0621   14.1197   12.7745   12.4000   16.5157   14.5506   14.4657   15.3051   14.6598   14.4559   12.9991   14.8291   14.3094   13.7927   16.8721   13.6579   15.8542   13.3211   15.3822   14.6571   13.2012   13.2469   15.9815   12.7650   13.1937   15.0518   14.8528   14.8087   14.0575   14.3697   17.4102   16.1317   16.9869   14.1561   13.5494   14.2448   12.6954   15.0912   14.9735   14.5871   17.9206   16.3712   15.1145   15.5593   16.3261   15.4822   14.7716   14.9271   15.6778   14.6443   15.6686
 
