# Supplementary material for: Inclusive Composite Interval Mapping of QTL by Environment Interactions in Biparental Populations
Source: PLoS One. 2015 Jul 10;10(7):e0132414. doi: 10.1371/journal.pone.0132414 (PMC4498613; doi:10.1371/journal.pone.0132414)
Supplement: S3 File — (ZIP) [file pone.0132414.s003.zip › Simulation for unliked model/Simulated popualtions/run_00066.met]

!**********************Note: lines staring with "!" are remarks and will be ignored in the program********************
!*********************************General Information**********************************
!Assuming F1 = P1 x P2, populations available in QTL IciMapping are: 
!  1, P1BC1F1 = P1 x F1, the first backcrossing where P1 is used as the recurrent parent;
!  2, P2BC1F1 = P2 x F1, the first backcrossing where P2 is used as the recurrent parent;
!  3, F1DH, F1-derived doubled haploids; 
!  4, RIL or F1RIL, recombination inbred lines through the repeated selfing of F1;
!  5, P1BC1RIL, recombination inbred lines through the repeated selfing of P1BC1F1;
!  6, P2BC1RIL, recombination inbred lines through the repeated selfing of P2BC1F1;
!  7, F2, the selfing generation of F1;
!  8, F3, the selfing generation of F2;
!  9, P1BC2F1, the second backcrossing where P1 is used as the recurrent parent; 
! 10, P2BC2F1, the second backcrossing where P2 is used as the recurrent parent;
! 11, P1BC2RIL, recombination inred lines through the repeated selfing of P1BC2F1; 
! 12, P2BC2RIL, recombination inred lines through the repeated selfing of P2BC2F1; 
! 13, P1BC1F2, the selfing generation of P1BC1F1; 
! 14, P2BC1F2, the selfing generation of P2BC1F1; 
! 15, P1BC2F2, the selfing generation of P1BC2F1; 
! 16, P2BC2F2, the selfing generation of P2BC2F1; 
! 17, P1BC1DH, P1BC1F1-derived doubled haploids; 
! 18, P2BC1DH, P2BC1F1-derived doubled haploids; 
! 19, P1BC2DH, P1BC2F1-derived doubled haploids; 
! 20, P2BC2DH, P2BC2F1-derived doubled haploids; 
   3      !Mapping Population (see remarks above)
   2      !Mapping Function (1 for Kosambi; 2 for Haldane; 3 for Morgan)
   2      !Marker Space Type (1 for intervals; 2 for positions)
   1      !Marker Space Unit(1 for centiMorgans; 2 for Morgan)
   6      !Number of Chromosomes (or Linkage Groups)
 200      !Size of the mapping population
   2      !Number of environments
 
!***************************************** Chromosomes and Linkage Maps **********************************************
!Chromosome                 NumMarkers
-CH1                        16
-CH2                        16
-CH3                        16
-CH4                        16
-CH5                        16
-CH6                        16
!Linkage map (Marker name followed by position or the interval length)
 MK-1-1                1     0.000
 MK-1-2                1    10.000
 MK-1-3                1    20.000
 MK-1-4                1    30.000
 MK-1-5                1    40.000
 MK-1-6                1    50.000
 MK-1-7                1    60.000
 MK-1-8                1    70.000
 MK-1-9                1    80.000
 MK-1-10               1    90.000
 MK-1-11               1   100.000
 MK-1-12               1   110.000
 MK-1-13               1   120.000
 MK-1-14               1   130.000
 MK-1-15               1   140.000
 MK-1-16               1   150.000
 MK-2-1                2     0.000
 MK-2-2                2    10.000
 MK-2-3                2    20.000
 MK-2-4                2    30.000
 MK-2-5                2    40.000
 MK-2-6                2    50.000
 MK-2-7                2    60.000
 MK-2-8                2    70.000
 MK-2-9                2    80.000
 MK-2-10               2    90.000
 MK-2-11               2   100.000
 MK-2-12               2   110.000
 MK-2-13               2   120.000
 MK-2-14               2   130.000
 MK-2-15               2   140.000
 MK-2-16               2   150.000
 MK-3-1                3     0.000
 MK-3-2                3    10.000
 MK-3-3                3    20.000
 MK-3-4                3    30.000
 MK-3-5                3    40.000
 MK-3-6                3    50.000
 MK-3-7                3    60.000
 MK-3-8                3    70.000
 MK-3-9                3    80.000
 MK-3-10               3    90.000
 MK-3-11               3   100.000
 MK-3-12               3   110.000
 MK-3-13               3   120.000
 MK-3-14               3   130.000
 MK-3-15               3   140.000
 MK-3-16               3   150.000
 MK-4-1                4     0.000
 MK-4-2                4    10.000
 MK-4-3                4    20.000
 MK-4-4                4    30.000
 MK-4-5                4    40.000
 MK-4-6                4    50.000
 MK-4-7                4    60.000
 MK-4-8                4    70.000
 MK-4-9                4    80.000
 MK-4-10               4    90.000
 MK-4-11               4   100.000
 MK-4-12               4   110.000
 MK-4-13               4   120.000
 MK-4-14               4   130.000
 MK-4-15               4   140.000
 MK-4-16               4   150.000
 MK-5-1                5     0.000
 MK-5-2                5    10.000
 MK-5-3                5    20.000
 MK-5-4                5    30.000
 MK-5-5                5    40.000
 MK-5-6                5    50.000
 MK-5-7                5    60.000
 MK-5-8                5    70.000
 MK-5-9                5    80.000
 MK-5-10               5    90.000
 MK-5-11               5   100.000
 MK-5-12               5   110.000
 MK-5-13               5   120.000
 MK-5-14               5   130.000
 MK-5-15               5   140.000
 MK-5-16               5   150.000
 MK-6-1                6     0.000
 MK-6-2                6    10.000
 MK-6-3                6    20.000
 MK-6-4                6    30.000
 MK-6-5                6    40.000
 MK-6-6                6    50.000
 MK-6-7                6    60.000
 MK-6-8                6    70.000
 MK-6-9                6    80.000
 MK-6-10               6    90.000
 MK-6-11               6   100.000
 MK-6-12               6   110.000
 MK-6-13               6   120.000
 MK-6-14               6   130.000
 MK-6-15               6   140.000
 MK-6-16               6   150.000
!*********************************** Marker Types ********************************************************************
!Co-dominant marker: When heterozygote F1 is present, P1 is coded as 2, F1 is coded as 1, and P2 is coded as 0; Otherwise, P1 is coded as 2, and P2 is coded as 0. 
!Dominant marker: When heterozygote F1 is present, P1 and F1 are coded as 12, and P2 is coded as 0; Otherwise, P1 is coded as 2, and P2 is coded as 0.  
!Recessive markers: When heterozygote F1 is present, P1 is coded as 2, and F1 and P2 are coded as 10; Otherwise, P1 is coded as 2, and P2 is coded as 0. 
!Missing marker is coded as -1. 
 MK-1-1                 2   0   0   0   0   0   0   2   2   2   0   2   2   0   0   2   2   0   0   0   2   2   0   2   2   2   0   0   0   0   2   2   2   0   2   2   0   0   2   2   0   2   2   2   2   2   2   2   0   2   0   2   2   0   0   2   2   2   0   0   0   2   2   0   2   2   2   0   2   0   2   0   0   0   2   2   2   0   2   2   2   0   2   0   0   0   0   2   0   2   0   2   0   0   0   2   2   0   2   0   2   2   0   0   0   0   0   2   0   2   2   2   2   2   0   0   2   2   2   0   2   0   2   0   0   2   0   0   0   2   0   0   0   2   2   2   2   2   2   0   2   2   0   2   2   2   2   0   2   2   2   2   0   2   2   2   0   0   0   0   0   0   0   0   0   2   2   0   2   2   2   2   2   2   0   0   2   0   0   0   2   2   2   0   2   0   2   2   0   0   0   2   0   2   2   0   2   2   2   2
 MK-1-2                 2   0   0   0   0   0   0   2   2   2   0   2   2   0   2   2   2   0   2   0   2   2   0   2   2   2   0   0   0   0   2   2   2   0   2   2   0   0   2   2   0   2   2   2   0   2   2   2   0   2   0   2   2   0   0   2   2   2   0   0   0   2   2   0   0   2   2   0   2   0   2   0   0   0   2   2   2   0   2   2   2   0   2   0   0   0   0   2   0   2   0   2   0   0   0   2   2   0   2   0   2   2   0   0   2   0   0   0   0   2   2   2   2   2   0   0   2   2   2   0   2   0   0   2   2   2   0   0   2   2   0   0   2   2   0   2   2   2   2   0   2   2   0   2   2   2   2   0   2   2   2   2   0   2   2   2   0   0   0   2   0   0   0   0   0   2   0   0   2   2   2   2   2   2   0   0   2   0   0   2   2   2   2   0   2   0   2   2   0   0   0   2   0   2   2   0   2   2   2   2
 MK-1-3                 2   0   0   0   0   0   0   2   2   2   2   2   2   0   2   0   2   0   2   0   2   2   0   2   2   2   0   0   0   0   2   0   2   0   2   2   0   0   2   2   0   2   2   2   0   2   0   2   0   2   0   2   2   0   0   2   2   2   0   0   0   2   2   0   0   2   2   0   2   2   2   0   0   0   2   2   2   0   2   2   2   0   2   0   0   0   0   2   0   2   0   2   0   0   0   2   2   0   2   0   2   2   0   0   2   0   0   2   0   2   0   2   2   2   0   0   2   2   2   0   2   0   0   2   2   2   0   0   2   2   2   0   2   2   0   2   2   2   2   0   2   2   0   0   2   2   2   0   2   0   2   2   0   0   2   2   0   0   0   2   0   0   0   2   0   2   0   0   2   2   2   0   0   2   0   0   2   0   2   2   2   2   2   0   2   0   2   2   0   0   0   2   0   0   2   0   2   2   2   0
 MK-1-4                 2   2   0   0   0   0   2   2   0   2   2   2   2   0   2   0   2   0   2   0   0   2   0   2   2   2   0   0   0   0   0   0   2   0   2   2   0   0   0   2   2   2   2   2   0   2   0   2   2   2   0   2   2   0   0   2   2   0   0   2   0   2   2   0   0   2   2   0   0   2   2   0   0   0   2   2   2   0   2   2   2   0   2   0   0   0   2   2   2   2   0   2   0   2   0   2   0   0   2   0   2   2   0   0   2   0   0   2   2   2   2   2   2   2   2   0   2   2   2   0   2   0   2   0   2   2   0   0   2   2   2   0   2   2   0   2   0   2   0   0   2   2   0   0   2   2   2   0   2   0   0   2   0   0   2   2   0   2   0   2   0   0   0   2   0   2   0   2   2   2   2   0   0   2   0   0   2   0   2   2   2   2   2   0   2   0   2   2   0   0   0   2   2   0   2   2   2   2   2   0
 MK-1-5                 2   2   0   0   0   0   2   2   0   2   2   2   2   0   0   0   2   0   2   0   2   2   0   2   2   2   0   0   0   0   2   0   2   0   2   2   0   0   0   2   2   2   2   2   0   2   0   0   2   2   0   2   2   2   0   0   0   0   0   2   0   2   2   0   0   2   2   0   0   2   2   0   0   0   2   2   2   0   2   2   2   0   2   0   0   0   2   2   2   2   2   2   0   2   0   2   2   2   2   0   2   2   0   0   2   0   0   2   2   2   2   2   2   2   2   0   2   2   2   0   2   2   2   0   2   2   0   0   2   2   2   0   2   2   0   2   0   2   0   0   2   2   0   0   2   2   2   0   2   0   0   2   0   0   2   2   0   2   0   2   0   2   2   2   0   2   0   2   2   2   2   0   0   2   0   0   2   0   2   2   2   2   2   0   2   0   2   2   0   0   0   2   2   0   2   0   2   2   2   0
 MK-1-6                 2   2   0   0   0   2   2   2   0   2   2   2   2   2   0   0   2   0   2   0   2   2   0   2   2   2   0   0   0   0   2   2   2   0   2   2   0   0   0   2   2   2   2   2   0   2   0   0   0   2   0   2   2   2   0   0   0   0   0   2   0   2   2   0   0   2   2   0   0   0   2   0   2   0   2   2   2   0   0   2   2   0   2   0   0   0   2   2   2   2   2   2   0   2   0   2   0   2   2   0   2   2   2   0   2   0   0   2   2   0   2   2   2   2   2   0   2   2   2   0   2   2   2   0   2   2   0   0   2   2   0   0   2   2   2   2   0   2   0   0   2   2   0   0   2   2   0   0   2   0   2   2   0   0   2   2   0   2   0   2   0   0   2   2   0   2   0   2   2   2   2   0   0   2   0   0   2   0   0   2   2   2   2   2   2   0   0   2   0   0   0   2   2   0   2   0   2   2   2   0
 MK-1-7                 2   2   0   0   0   2   2   0   0   2   2   2   2   0   0   0   2   2   2   0   2   2   0   2   2   2   0   0   0   0   2   2   2   0   2   2   0   0   0   2   2   2   2   2   0   0   0   0   2   2   0   2   2   2   0   0   0   0   0   2   0   0   2   0   0   2   2   0   0   0   2   0   2   0   0   2   2   0   0   2   2   0   2   0   0   0   2   2   2   0   2   2   0   2   0   0   0   2   2   0   2   2   0   0   2   0   0   0   2   0   2   2   2   2   0   0   2   2   2   0   2   2   2   0   2   2   0   0   2   2   2   0   2   2   2   2   2   2   2   0   2   2   2   0   2   2   0   2   2   0   0   2   0   0   2   2   0   0   0   2   0   0   2   2   0   2   0   2   2   0   2   0   0   2   0   0   2   0   0   2   2   2   2   2   2   0   0   2   0   2   2   2   2   0   2   0   2   2   2   0
 MK-1-8                 2   2   0   2   0   2   2   0   0   2   2   2   2   0   0   0   2   2   2   0   2   2   0   2   2   2   0   0   0   0   2   2   2   0   0   2   0   0   0   2   2   2   2   0   0   0   0   0   2   0   0   2   0   2   0   0   0   0   0   2   0   0   2   0   2   2   0   0   0   2   2   0   0   0   2   2   2   0   0   2   2   0   2   0   0   0   2   2   2   0   2   2   0   2   0   0   0   2   2   0   2   2   0   0   2   0   0   0   2   0   2   2   2   2   0   0   2   2   2   0   2   2   2   0   2   2   2   0   2   2   2   0   2   2   2   2   2   2   2   0   2   2   2   0   2   2   0   2   2   0   0   2   0   0   0   2   0   0   0   2   2   0   2   2   2   2   0   0   2   0   2   0   0   2   0   0   2   0   0   2   2   2   2   2   0   2   0   2   0   2   2   0   0   0   2   0   2   2   2   0
 MK-1-9                 2   2   0   2   0   2   2   0   0   2   0   2   2   0   0   0   2   2   2   0   0   2   0   2   2   2   0   0   0   0   2   2   2   0   0   2   0   0   0   2   2   2   2   0   0   0   0   0   2   0   0   2   0   2   0   0   0   0   0   2   2   0   2   0   2   2   2   0   0   2   2   0   0   0   2   2   2   2   0   0   2   0   2   0   0   0   0   2   2   0   2   2   2   2   0   0   0   2   2   0   2   2   0   0   2   0   0   0   2   0   2   2   0   2   0   0   0   2   2   0   2   2   2   0   0   2   2   0   2   2   2   0   0   2   2   2   2   2   2   0   2   2   0   0   2   2   0   2   2   0   0   0   0   0   0   2   0   0   0   2   2   0   0   2   0   2   0   0   2   2   2   0   0   2   0   0   2   0   0   2   0   2   2   2   0   2   0   0   0   2   2   0   2   0   2   0   2   2   2   0
 MK-1-10                2   2   0   0   0   2   2   2   0   2   0   2   0   0   0   0   2   2   2   2   2   2   0   2   2   2   0   0   0   0   2   2   2   0   0   2   0   0   0   2   2   2   2   0   0   2   0   0   2   0   0   2   0   2   0   0   0   0   0   0   2   0   2   0   2   2   2   0   0   0   2   0   0   0   2   2   2   2   0   2   2   0   2   0   2   0   0   2   2   0   2   2   2   2   0   0   0   2   2   0   2   0   0   0   0   2   0   0   0   0   2   2   0   2   0   0   0   2   2   0   2   0   2   0   0   2   2   2   2   2   2   0   0   2   2   2   2   2   2   2   2   2   2   0   2   2   0   2   0   2   0   0   2   2   0   2   0   0   0   2   2   0   0   2   0   2   0   0   2   2   2   0   0   2   0   0   2   0   0   2   0   2   2   2   0   2   0   0   0   2   2   0   2   0   2   0   2   2   2   0
 MK-1-11                2   2   0   2   0   2   2   2   0   2   0   2   0   0   0   0   2   2   2   2   2   0   0   2   2   2   0   0   2   0   2   2   0   0   0   2   0   0   0   2   2   2   2   0   0   2   0   0   2   0   0   0   0   0   0   0   0   0   2   0   2   0   2   0   2   2   2   0   0   0   2   0   2   0   2   2   2   2   0   0   2   0   2   0   2   0   0   2   2   0   2   2   2   2   0   0   0   2   2   0   2   2   0   0   0   2   0   0   0   0   2   0   0   2   0   0   0   2   0   0   2   0   2   0   0   2   2   2   2   2   0   0   0   2   2   2   2   0   2   2   2   2   2   0   2   2   0   2   2   2   0   0   0   0   0   2   0   0   2   0   2   0   2   2   0   2   0   0   2   2   2   0   0   2   0   0   2   0   0   2   0   2   2   2   0   2   0   0   0   2   2   0   2   0   2   0   2   2   2   0
 MK-1-12                2   2   0   2   0   2   0   2   0   2   0   2   2   0   0   0   2   2   2   0   2   0   0   2   2   2   0   0   2   0   2   2   0   0   0   2   0   2   0   2   2   2   2   0   0   2   0   0   2   0   0   0   2   0   0   0   0   0   2   0   2   0   2   0   2   2   2   0   0   0   2   0   2   0   0   2   2   2   0   0   2   0   0   0   2   0   0   2   2   0   2   2   0   2   0   0   0   2   2   0   2   2   0   2   0   2   0   0   0   0   2   0   0   2   0   0   0   2   0   0   2   0   2   2   0   2   2   2   0   2   0   2   0   2   2   2   0   0   0   2   2   2   2   0   2   2   0   2   2   2   0   0   0   0   2   2   0   0   2   0   2   0   2   2   0   2   0   0   2   2   0   0   0   0   2   0   2   0   0   2   0   2   2   2   0   2   0   0   0   2   2   0   2   0   2   0   2   2   2   0
 MK-1-13                0   2   0   2   0   2   0   2   0   2   0   0   2   0   0   0   2   0   2   0   2   0   0   2   0   2   0   0   2   0   2   2   0   0   0   2   0   2   0   2   2   2   2   0   0   0   0   0   2   0   0   0   2   0   0   0   0   0   2   2   2   2   2   2   2   2   2   0   0   0   2   0   2   0   0   2   2   2   2   0   2   0   0   0   0   0   0   2   2   0   2   2   0   2   2   0   0   2   2   0   2   2   0   2   0   2   0   0   0   0   2   0   2   2   2   0   0   2   0   0   2   0   2   2   0   2   2   2   0   2   0   2   0   2   2   2   0   0   0   2   2   2   0   0   2   0   0   2   2   2   0   0   0   0   2   2   0   0   2   0   2   0   2   2   0   2   0   0   0   2   0   0   0   2   2   0   0   0   0   2   0   2   2   2   0   0   0   0   0   2   2   2   2   0   2   0   2   2   2   2
 MK-1-14                0   2   0   2   2   2   0   2   0   2   0   0   0   0   0   0   0   0   2   0   2   0   0   2   0   2   0   0   2   2   2   2   0   0   0   2   0   2   0   2   2   2   2   0   0   0   0   0   2   0   0   0   2   0   0   0   0   0   2   2   2   2   2   2   2   2   2   0   0   0   2   0   2   0   0   2   2   0   2   0   2   0   0   0   0   0   0   2   2   0   2   2   2   2   2   0   0   2   2   0   2   0   0   2   0   0   0   0   0   0   2   2   2   0   2   0   0   2   0   0   2   0   2   2   0   0   2   0   2   2   0   0   0   2   2   2   0   0   0   2   2   2   0   0   0   0   0   2   2   0   0   0   0   0   2   2   0   0   2   0   2   0   2   2   0   2   0   0   0   2   0   0   0   2   0   0   0   0   2   2   0   2   2   2   2   0   0   0   0   0   2   2   2   0   2   0   2   2   0   2
 MK-1-15                0   2   0   0   2   2   0   2   0   2   0   0   0   0   0   0   0   0   2   2   2   0   0   2   0   2   2   0   2   0   2   2   2   0   0   0   0   2   0   2   2   2   2   0   0   0   0   0   2   0   0   0   2   2   0   0   0   0   2   2   2   2   2   2   2   2   2   0   0   0   2   2   2   0   0   2   2   0   2   0   2   0   0   0   0   0   0   2   2   0   2   0   2   2   2   0   0   0   2   0   2   0   0   2   0   0   0   0   0   0   2   2   2   0   2   0   2   2   2   2   2   0   0   2   0   0   2   2   0   2   0   0   0   2   2   2   0   0   0   2   2   2   0   0   0   0   0   2   2   0   0   0   0   0   0   2   0   2   2   0   2   0   2   2   0   2   0   0   0   2   0   0   0   2   0   0   0   0   2   2   0   2   2   2   2   0   0   0   0   0   2   2   2   0   2   0   0   2   0   2
 MK-1-16                0   2   0   0   2   2   0   2   2   2   0   0   0   0   0   0   0   0   0   2   2   0   0   2   0   2   2   0   2   0   2   2   2   0   0   0   0   2   0   2   0   2   2   0   0   0   0   0   2   0   2   0   0   0   0   2   0   0   2   2   0   2   2   0   2   2   2   0   0   0   2   2   2   0   0   2   2   0   2   0   2   0   0   0   0   0   0   2   2   0   2   0   2   2   2   0   2   0   0   0   0   0   0   2   0   2   0   0   0   0   2   2   2   0   2   0   0   2   2   0   2   0   0   2   0   0   2   2   2   2   0   0   0   2   2   2   0   0   0   2   2   2   0   0   0   0   0   2   2   0   0   0   0   0   2   2   0   2   2   0   2   0   2   2   0   2   0   0   0   2   0   0   0   2   0   0   0   0   2   2   0   2   2   0   2   0   0   0   0   0   2   2   0   0   2   0   0   2   0   2
 MK-2-1                 0   2   0   2   0   2   0   0   0   2   2   0   2   0   0   0   0   0   2   0   2   2   2   2   0   0   0   2   0   0   2   0   2   0   2   2   0   0   2   2   0   2   2   0   2   2   2   0   2   0   0   2   0   0   0   0   0   2   2   2   2   2   2   0   0   0   0   2   0   2   2   2   0   2   0   2   2   0   0   0   2   0   0   0   0   0   0   0   2   2   2   0   2   2   0   2   0   0   0   2   0   2   2   2   2   0   0   0   0   2   2   0   2   2   2   2   2   2   0   2   0   2   0   2   0   2   2   0   2   0   0   2   2   0   2   2   2   2   0   0   2   2   0   2   2   0   2   0   0   2   0   2   2   0   2   2   2   0   2   2   0   2   2   2   0   2   0   2   0   0   2   2   0   2   2   2   2   0   0   0   0   0   0   2   2   2   0   0   2   2   0   2   2   0   2   2   2   2   0   2
 MK-2-2                 0   2   0   2   0   2   0   0   0   2   2   0   0   0   2   0   0   2   2   0   2   2   2   0   0   0   2   2   0   0   2   0   2   0   2   2   0   0   2   2   0   2   2   0   2   2   2   2   2   0   0   2   0   0   0   0   0   0   2   2   2   2   2   0   0   0   0   2   0   2   2   2   0   2   0   0   2   0   0   0   2   0   0   0   0   0   0   2   2   2   2   0   2   2   0   0   0   0   0   2   0   2   2   2   2   0   0   0   0   2   2   0   0   2   2   2   2   2   0   2   0   2   0   2   0   2   2   0   2   2   2   2   2   0   2   2   2   2   0   0   2   2   0   2   0   0   2   0   0   2   0   2   2   0   2   2   2   0   2   2   0   0   2   2   0   2   0   2   0   0   2   2   0   2   2   2   2   2   0   0   0   2   0   2   2   2   0   0   2   2   0   2   2   0   2   2   2   2   0   2
 MK-2-3                 2   2   0   2   0   0   0   0   0   2   2   0   0   0   2   0   0   2   2   0   2   2   0   0   0   2   2   2   0   0   2   0   2   0   2   2   0   0   2   2   0   0   2   0   2   2   2   2   2   0   0   2   0   0   0   0   0   0   2   2   2   2   2   0   0   0   0   2   0   2   2   2   2   2   0   0   2   0   0   0   2   0   0   0   0   0   0   2   2   2   2   0   0   2   0   0   0   0   0   2   0   2   2   2   2   0   0   2   2   2   2   0   0   2   2   2   0   2   0   2   0   2   0   2   0   2   2   0   2   2   2   2   2   0   2   2   2   2   0   0   2   2   0   2   0   0   2   0   0   0   2   2   2   0   0   2   0   0   2   2   0   0   2   2   0   2   2   2   0   0   2   2   0   0   0   2   2   2   0   0   0   2   0   0   2   2   0   0   2   2   0   2   2   0   2   0   2   0   0   0
 MK-2-4                 2   2   0   2   0   2   0   0   0   2   2   0   0   0   2   0   0   2   2   0   2   2   0   0   0   2   2   2   0   0   2   0   2   0   2   2   0   0   2   2   2   0   2   0   2   2   2   2   2   0   0   2   0   0   0   0   0   0   2   2   0   2   2   0   0   0   0   2   0   2   2   2   2   2   0   2   2   0   0   2   2   0   0   0   0   0   0   2   2   2   2   0   0   2   0   0   0   0   0   0   0   2   2   2   0   0   0   2   0   2   2   0   0   2   2   2   0   2   0   2   0   2   0   2   0   2   2   0   2   2   2   2   2   0   2   2   2   2   0   0   2   2   0   2   0   0   2   0   0   2   2   2   0   0   0   0   0   0   2   2   0   0   2   2   0   2   2   2   0   0   2   2   2   0   0   2   2   2   0   0   0   2   2   0   2   2   0   0   2   2   0   2   2   0   2   0   2   0   0   0
 MK-2-5                 2   2   2   2   2   2   0   0   2   0   2   0   0   0   2   0   2   2   2   0   2   2   0   0   0   2   2   2   0   0   2   0   2   0   2   2   2   0   0   2   2   0   2   0   2   2   2   2   2   0   0   0   0   0   0   0   0   0   2   2   0   2   2   0   0   0   0   2   0   2   2   2   2   2   0   2   2   0   0   2   2   0   0   0   0   0   0   2   2   2   2   0   0   2   0   0   2   0   0   0   0   2   2   2   0   0   0   2   0   2   2   0   0   2   2   0   0   2   0   2   0   2   0   2   0   2   2   0   2   0   2   2   2   0   2   2   2   2   0   0   2   2   0   2   0   0   0   0   0   2   2   2   0   0   0   0   2   0   2   2   0   0   2   2   0   2   0   0   0   0   2   2   2   0   0   2   2   2   0   0   0   2   2   0   2   2   0   0   2   2   0   2   0   0   2   0   2   0   0   0
 MK-2-6                 2   2   2   2   2   0   0   0   2   0   2   0   0   0   0   0   2   2   2   0   2   2   2   0   0   2   2   2   0   0   2   0   2   0   2   2   2   0   0   2   2   0   2   0   2   2   2   2   0   0   0   0   0   0   0   0   2   0   2   2   0   2   2   0   0   0   0   2   0   2   2   0   2   2   0   2   2   0   0   2   2   0   0   0   0   0   0   2   2   2   2   0   0   2   0   0   2   0   0   0   0   2   2   2   0   0   0   0   0   2   0   0   0   2   2   0   0   2   0   2   0   2   0   2   0   2   2   0   2   0   2   2   2   0   2   2   2   2   0   0   2   2   0   2   0   0   0   0   0   2   2   2   0   0   0   2   2   0   2   2   0   0   2   2   0   2   0   0   0   0   2   2   2   0   0   2   2   2   0   0   0   2   2   0   2   2   0   2   2   2   0   2   0   0   2   0   2   0   0   0
 MK-2-7                 2   2   2   2   0   0   0   2   2   0   2   0   0   0   0   0   2   2   2   0   2   2   2   2   0   2   2   2   0   0   2   0   2   0   2   2   0   0   0   2   2   0   2   0   2   2   2   2   0   0   0   0   0   0   0   0   2   0   2   2   0   2   2   0   0   0   0   2   0   2   0   0   2   2   0   2   2   0   2   2   0   0   0   2   0   0   0   2   2   2   2   0   0   2   0   0   2   0   0   0   0   2   2   2   0   0   0   0   0   2   0   2   0   2   2   0   0   2   0   2   0   2   0   0   0   2   0   0   2   0   2   2   2   0   2   2   2   2   0   0   2   2   0   2   0   0   0   0   0   2   2   2   0   0   0   2   2   2   2   2   0   0   2   2   0   0   0   0   0   0   2   2   2   2   0   2   2   2   2   0   0   2   2   0   2   0   0   2   2   2   0   2   0   0   0   0   2   0   0   0
 MK-2-8                 2   2   2   2   0   0   0   2   2   0   2   0   0   0   0   0   2   2   0   0   2   2   2   2   2   2   0   2   0   0   2   0   2   0   0   2   0   0   0   2   2   0   2   0   2   2   2   2   2   0   0   0   0   0   0   0   2   0   2   2   0   2   2   0   0   0   0   2   0   2   0   0   2   2   0   2   2   0   2   2   0   0   2   2   0   0   0   2   2   2   2   0   2   2   0   0   2   0   0   0   2   2   2   2   0   0   0   0   0   2   0   2   0   2   2   0   0   2   0   2   0   2   2   0   0   2   0   0   2   0   2   2   0   0   2   2   0   0   0   0   2   2   0   2   0   0   0   0   0   2   2   2   0   0   0   2   2   2   2   2   0   0   0   2   0   0   0   0   0   0   0   0   2   2   0   2   2   2   2   0   0   2   2   0   2   2   0   0   2   2   0   2   0   0   0   0   2   0   0   0
 MK-2-9                 2   2   2   2   2   0   0   2   2   0   2   0   0   0   0   0   2   2   0   0   2   2   2   2   2   2   0   0   0   0   2   0   2   0   0   2   0   0   0   0   2   0   2   0   2   2   2   2   2   2   0   0   0   0   0   0   2   0   2   2   0   2   2   0   0   2   2   2   0   2   0   0   2   2   0   2   2   0   0   2   0   0   2   2   0   0   0   2   2   2   2   0   0   2   0   0   2   0   0   0   2   2   2   2   0   0   0   0   0   2   0   2   0   2   2   0   0   2   0   2   2   2   2   2   0   2   0   0   2   0   2   2   2   0   2   2   0   0   0   0   2   2   0   2   0   0   0   0   0   2   0   2   0   0   0   2   2   2   0   2   0   0   2   2   0   0   0   2   0   2   0   0   2   2   0   2   2   2   2   0   0   2   2   2   2   2   0   0   2   2   2   2   0   0   0   0   2   2   0   0
 MK-2-10                2   2   2   2   2   0   0   2   2   0   0   0   0   0   0   0   2   2   0   0   0   2   2   2   2   2   0   2   0   0   2   0   2   2   2   2   0   0   2   2   2   0   2   0   2   2   0   2   2   2   0   0   0   0   0   0   2   0   2   2   2   2   2   0   0   2   2   2   0   2   0   2   2   2   0   2   2   0   0   2   0   0   2   2   0   0   0   2   0   2   2   0   0   2   0   0   2   2   0   0   0   2   2   2   0   0   0   0   0   2   0   2   0   2   2   0   0   2   0   2   2   0   2   2   0   2   0   0   0   0   2   2   2   0   2   0   0   0   0   0   0   2   0   2   0   0   2   0   0   2   0   2   0   0   0   0   2   2   0   2   0   2   2   2   0   0   0   0   2   2   0   0   2   2   0   2   0   2   2   0   0   2   2   0   2   2   0   0   2   2   2   2   0   0   0   0   0   2   0   0
 MK-2-11                2   2   2   0   2   0   0   2   2   0   0   0   0   0   0   2   2   2   0   0   0   0   2   2   2   2   0   2   0   0   2   0   2   2   2   2   0   0   2   2   2   0   2   0   2   2   0   2   0   2   0   0   0   0   0   0   2   0   2   2   2   2   2   0   0   0   2   2   2   2   2   2   0   2   0   2   2   0   0   2   0   0   2   2   0   0   0   2   0   2   2   0   0   2   0   0   2   2   0   0   0   2   2   0   2   0   0   0   0   2   0   2   0   2   2   0   2   2   0   2   2   0   2   2   0   2   0   0   0   0   2   2   2   2   2   0   0   0   0   0   0   2   0   2   0   0   2   0   0   2   0   2   2   0   0   0   2   2   0   2   0   2   2   2   2   0   0   0   2   2   0   0   2   2   0   2   0   2   2   2   0   2   2   0   2   2   0   2   2   0   2   2   2   2   0   2   0   2   0   0
 MK-2-12                2   2   2   0   2   2   0   2   2   0   0   0   0   0   0   2   2   0   0   0   0   0   2   2   2   2   0   2   0   2   2   0   2   2   2   0   0   2   2   2   2   0   2   2   2   2   0   2   0   2   0   0   0   0   0   0   2   0   2   0   2   0   2   0   0   0   2   2   2   2   2   2   0   2   0   2   2   0   0   2   2   0   2   2   0   0   0   2   0   2   2   0   0   2   0   0   2   2   0   0   0   2   2   0   2   0   0   0   0   0   0   2   0   2   0   2   2   2   0   2   2   2   2   2   0   2   0   0   0   0   2   2   2   2   2   0   0   0   0   0   0   2   0   2   0   0   2   0   0   2   0   2   2   2   0   0   2   2   0   2   0   2   2   2   2   0   0   0   2   2   0   0   2   2   0   2   0   2   2   2   0   2   2   0   2   2   0   2   0   0   2   2   2   2   0   2   0   0   0   0
 MK-2-13                2   2   2   0   2   2   0   2   2   0   0   0   0   0   0   2   2   0   2   0   2   2   2   2   2   2   0   2   0   2   2   0   2   2   2   0   0   2   2   2   2   0   2   2   2   2   2   2   0   2   0   0   0   0   0   0   2   0   2   0   2   0   2   0   0   0   2   2   2   2   2   2   0   2   0   2   2   0   0   2   2   0   2   2   0   0   0   0   0   2   2   0   0   2   0   0   0   2   2   2   0   2   2   0   2   0   2   0   0   0   0   2   0   2   0   2   2   2   0   2   2   2   2   2   0   2   0   0   0   0   2   2   2   2   2   0   0   0   2   0   0   2   0   0   0   0   2   0   2   0   2   2   2   2   0   0   2   2   0   2   0   2   2   2   2   0   0   0   0   2   0   0   2   2   0   2   0   2   2   2   2   2   2   0   2   2   0   2   0   0   2   2   2   2   0   2   0   0   0   0
 MK-2-14                2   2   2   0   2   2   0   2   2   0   0   0   0   0   0   2   2   0   2   0   2   2   2   2   2   2   0   2   0   2   2   0   2   2   2   0   0   2   2   2   2   0   2   2   2   2   2   2   0   2   0   0   0   0   0   0   2   0   2   0   2   0   2   2   0   0   2   2   2   2   2   2   0   0   0   2   0   0   0   2   2   0   2   2   0   2   0   0   0   0   2   0   0   2   0   0   0   2   2   2   0   2   2   0   2   0   2   0   0   0   0   2   0   2   0   0   2   2   0   2   2   2   0   2   0   2   0   0   0   0   2   2   2   0   2   0   0   0   0   2   0   2   2   0   0   0   2   2   2   0   2   2   2   2   0   0   2   2   0   2   0   2   2   2   0   2   0   0   0   2   0   0   2   2   0   2   0   2   2   2   2   2   2   0   2   0   0   2   0   0   2   2   0   2   2   2   0   0   0   0
 MK-2-15                2   2   2   0   2   2   0   2   2   0   0   2   2   0   0   2   2   0   2   2   2   2   2   0   2   2   0   2   0   2   2   0   2   2   2   0   2   2   0   2   2   0   2   2   2   2   2   2   0   0   0   0   0   0   0   0   2   0   2   0   2   0   2   2   0   0   2   0   2   2   2   2   0   0   0   2   0   0   0   2   2   0   2   2   0   2   0   0   0   0   2   0   0   2   0   0   0   2   2   2   2   0   2   0   2   0   2   0   0   0   0   0   2   2   0   0   2   2   0   2   2   2   0   2   0   2   0   0   0   0   2   2   2   0   2   0   0   0   0   0   2   2   0   0   0   0   2   2   2   0   0   2   2   2   2   0   2   2   0   0   0   2   2   2   0   2   0   0   0   2   0   0   2   2   0   2   0   2   2   2   2   2   2   0   2   0   0   2   0   0   2   2   0   2   2   2   0   0   0   0
 MK-2-16                2   2   2   0   2   2   0   2   2   0   0   2   2   2   0   2   0   0   2   2   2   2   2   0   2   2   0   0   0   2   2   0   2   2   2   0   2   0   0   2   2   2   2   2   2   2   2   0   2   0   0   0   0   0   0   2   2   0   2   0   2   0   2   2   0   0   2   0   2   2   2   2   0   0   0   2   0   0   0   2   2   0   2   2   2   2   2   0   0   0   2   0   0   2   0   0   0   2   2   2   2   0   2   0   2   0   2   0   2   0   0   0   2   2   0   0   2   2   2   2   2   2   0   2   0   2   0   2   0   0   2   2   2   0   2   0   0   0   0   2   2   2   0   0   0   0   0   2   2   0   0   2   2   2   2   0   2   2   0   0   0   2   2   2   0   2   0   0   0   0   0   2   2   2   0   2   0   2   2   2   0   2   2   0   2   2   0   2   0   0   0   2   0   2   0   2   0   0   0   0
 MK-3-1                 2   0   0   0   2   0   0   0   2   2   0   0   0   0   0   0   0   2   2   0   0   2   2   2   2   2   0   0   0   2   2   2   0   0   2   2   2   2   2   0   2   2   2   0   0   2   0   2   0   0   2   2   2   0   2   0   2   0   2   0   0   2   0   2   0   0   0   2   0   0   2   2   0   2   0   2   2   2   2   0   2   2   2   0   2   0   2   0   0   2   2   2   2   0   2   2   0   2   2   0   2   2   2   2   0   2   2   0   0   2   2   2   2   2   0   2   2   0   0   0   0   2   0   0   0   0   2   2   2   2   2   2   0   0   0   2   0   0   2   0   2   2   0   0   2   2   2   2   0   0   0   2   0   2   2   2   2   0   2   0   2   0   2   2   0   2   2   0   2   0   2   2   0   2   2   2   0   0   2   2   2   0   0   2   0   2   2   2   2   0   0   2   0   0   2   2   0   0   0   2
 MK-3-2                 2   0   0   0   0   0   2   0   2   2   0   0   0   0   0   0   0   2   0   0   0   2   2   2   2   2   0   2   0   2   2   2   0   0   2   2   2   2   2   0   2   2   2   2   0   2   0   2   0   0   2   2   2   0   2   2   2   0   2   0   0   2   0   2   0   2   0   2   0   0   2   2   0   2   0   0   2   2   2   0   2   2   2   0   2   0   2   2   0   2   2   2   0   0   2   2   0   2   2   0   2   2   2   2   0   2   2   0   0   2   2   2   2   2   0   2   0   0   0   0   0   2   0   2   0   0   2   2   2   2   2   2   0   0   0   2   0   0   2   0   2   2   0   0   2   2   2   2   0   0   0   2   0   2   2   2   2   0   2   0   2   0   2   2   0   2   2   0   2   0   2   2   0   2   2   2   0   0   2   2   2   0   0   2   0   2   2   2   2   0   0   2   0   0   2   2   0   0   0   2
 MK-3-3                 0   0   0   0   0   2   2   0   2   2   0   0   0   0   0   0   0   2   0   0   0   2   2   2   2   2   0   2   0   2   2   2   0   0   2   2   2   2   2   0   0   2   2   2   0   2   0   2   0   0   2   2   2   2   2   2   2   0   0   0   0   2   0   2   0   0   0   2   0   0   2   2   2   2   0   0   2   2   2   0   2   2   2   0   2   0   2   2   0   2   2   2   0   0   2   2   0   2   2   0   2   2   2   2   0   2   2   0   0   2   0   2   2   2   0   2   0   0   0   0   0   2   2   2   0   0   2   2   2   2   2   2   0   0   0   0   0   0   2   0   2   2   0   0   2   2   2   2   0   0   0   2   0   2   2   2   2   0   2   0   2   0   0   2   0   2   2   0   2   0   2   2   0   2   2   0   0   0   2   2   2   0   0   2   0   2   2   2   2   0   0   2   0   0   2   0   0   0   0   2
 MK-3-4                 0   0   0   0   0   2   2   0   2   2   0   0   0   0   0   0   0   2   0   0   0   2   2   2   2   2   0   2   2   2   2   2   0   0   2   2   2   2   2   0   0   0   2   2   0   2   0   2   0   0   0   2   2   2   0   2   0   0   2   0   0   2   0   2   0   0   0   2   0   0   2   0   2   2   0   0   2   2   2   2   2   2   2   0   2   0   2   2   0   2   2   2   0   0   2   2   0   2   2   0   0   2   0   2   0   2   2   0   0   2   2   2   2   2   0   2   0   0   0   0   0   2   2   2   0   0   2   2   2   2   2   2   0   0   0   0   0   0   2   0   2   2   0   0   2   2   2   2   0   0   0   2   0   2   2   2   2   0   2   0   2   0   2   2   0   2   0   0   2   2   2   2   0   2   2   0   0   0   2   2   2   0   0   2   2   2   2   2   2   0   0   2   0   0   2   0   0   0   0   2
 MK-3-5                 0   0   0   2   0   2   2   0   2   2   0   0   0   0   0   0   0   2   0   2   0   2   2   2   2   2   0   2   2   2   2   0   0   0   2   2   2   2   2   2   0   0   2   2   0   2   0   2   0   0   0   2   2   2   0   2   0   0   2   0   0   2   0   0   0   0   0   2   0   0   2   0   2   2   0   0   2   2   2   2   2   2   2   0   2   0   0   2   0   2   2   2   0   0   2   2   0   2   2   0   0   2   0   2   0   2   2   0   0   2   2   2   2   2   0   2   2   0   2   0   0   2   0   2   0   0   0   2   0   2   2   2   0   0   0   0   0   0   2   0   0   2   2   0   2   2   2   2   0   0   0   2   0   2   2   2   2   0   2   0   2   0   2   2   0   2   0   0   2   2   2   2   0   2   2   0   0   0   0   2   2   0   0   2   2   2   2   2   2   0   0   2   0   0   2   0   0   0   0   2
 MK-3-6                 0   0   0   2   0   2   2   0   2   2   0   0   0   0   0   0   0   2   0   2   0   2   2   2   2   2   0   2   2   2   2   0   0   0   2   2   2   2   2   2   0   2   2   0   0   2   0   2   0   0   0   2   2   2   0   2   0   0   2   0   0   2   0   0   0   0   0   0   0   0   2   0   2   2   0   0   0   2   2   2   2   0   2   0   2   0   0   2   0   2   2   2   0   0   2   2   0   2   2   0   0   2   0   2   0   2   2   0   0   2   2   0   2   2   0   2   2   0   2   0   0   2   0   2   0   0   0   2   0   2   2   2   0   0   0   0   0   0   2   0   0   2   0   0   2   2   2   2   0   0   0   2   0   2   2   2   2   0   2   0   2   0   2   2   0   0   0   2   2   2   2   0   0   2   2   0   0   0   0   2   2   0   0   2   2   0   2   2   2   0   2   2   2   0   0   0   0   0   0   2
 MK-3-7                 0   0   0   2   0   2   2   0   2   2   0   0   0   0   0   0   0   2   2   2   0   2   2   2   2   2   2   2   2   2   2   0   0   0   2   2   2   2   2   2   0   0   2   0   2   2   0   2   0   0   2   0   2   2   2   2   2   0   2   0   0   2   0   0   0   0   0   0   2   0   2   0   0   2   0   0   0   2   0   2   2   0   2   2   2   0   0   2   0   2   2   2   0   0   2   2   0   2   2   0   0   2   0   2   0   2   0   0   0   2   2   0   2   2   0   2   2   0   2   0   0   2   0   2   0   0   0   2   0   2   2   2   0   0   0   0   0   0   0   0   0   2   0   0   2   2   2   2   2   0   0   2   0   2   2   2   2   0   0   0   2   0   2   2   0   0   0   2   2   2   2   0   0   2   0   0   0   0   0   2   2   0   2   2   2   2   2   0   2   0   2   2   2   2   0   0   0   0   2   2
 MK-3-8                 0   0   0   0   0   2   0   0   2   2   0   0   0   0   0   0   0   2   2   2   0   2   2   2   2   2   2   2   2   2   2   0   0   0   2   2   2   2   2   2   2   0   2   0   2   2   0   2   0   0   2   0   2   2   2   2   2   0   2   0   0   0   0   0   0   2   0   0   2   0   2   0   0   0   0   2   0   2   0   2   2   0   2   2   2   0   0   2   0   2   2   2   0   0   2   2   0   2   2   0   2   2   0   2   0   2   0   0   0   2   2   0   0   2   0   2   2   0   0   0   2   2   0   2   0   0   0   2   0   2   2   2   2   0   0   0   0   0   0   0   0   0   0   0   2   0   2   2   2   0   0   2   0   2   2   2   2   0   0   0   0   0   2   0   0   0   0   0   2   2   2   0   0   2   0   0   2   0   0   2   2   0   2   2   2   2   2   0   2   0   2   2   2   2   0   0   0   0   2   2
 MK-3-9                 0   0   0   0   0   0   2   0   2   2   0   0   0   0   0   0   0   2   2   2   0   2   2   2   2   2   2   2   2   2   2   0   0   0   2   2   2   0   2   2   2   0   2   0   2   2   0   2   0   0   2   0   2   2   0   2   2   0   2   2   0   0   0   0   0   2   0   0   2   0   2   0   0   0   0   2   0   2   0   2   2   0   2   2   2   0   2   2   0   2   2   2   0   0   2   2   0   0   2   0   0   2   0   2   0   2   0   0   0   2   2   0   0   2   0   2   2   0   0   0   2   2   0   2   0   0   0   2   0   2   2   2   2   0   0   0   0   2   0   0   0   0   0   0   2   0   2   2   2   2   0   2   0   2   0   2   2   0   0   0   0   0   2   0   0   0   2   0   2   0   2   0   0   2   0   0   2   2   2   2   2   2   2   2   2   2   2   0   2   0   2   0   2   2   0   0   0   0   2   2
 MK-3-10                0   0   0   0   2   2   2   0   2   2   0   0   0   0   0   0   0   2   2   0   0   2   2   2   2   2   2   2   2   2   0   0   0   0   2   2   2   0   2   2   2   0   2   0   2   2   0   2   0   0   2   0   2   2   0   2   2   0   2   2   0   0   0   0   0   2   0   0   0   0   2   0   0   0   0   2   0   2   0   2   2   0   2   2   0   0   2   2   0   2   2   2   0   0   2   0   0   0   2   0   0   2   0   2   0   2   0   2   0   2   0   0   0   0   0   0   0   0   2   0   2   2   2   2   0   0   0   2   0   2   2   0   2   0   0   0   0   2   0   0   0   0   0   0   2   0   2   2   2   2   0   2   0   2   0   2   2   0   0   0   0   0   2   0   0   0   2   0   2   0   2   0   0   2   2   2   2   2   2   2   2   2   2   2   2   2   2   0   2   0   2   0   2   2   2   0   0   0   2   2
 MK-3-11                0   0   0   0   2   2   2   2   2   2   0   0   0   0   0   0   0   2   2   0   0   2   2   2   2   2   2   2   2   2   0   0   0   0   2   2   0   0   2   2   2   0   0   2   2   2   0   2   0   0   2   0   2   2   0   2   2   0   2   2   0   0   0   0   0   2   2   0   0   0   2   0   0   0   0   2   0   2   0   2   2   0   2   2   0   0   2   2   0   2   2   2   0   0   2   0   0   2   2   0   0   2   2   2   0   2   0   2   0   2   0   0   0   0   0   0   0   0   2   0   2   2   2   2   0   0   0   2   0   2   2   0   2   0   0   0   0   2   0   0   0   0   0   2   2   0   2   2   2   2   0   2   0   2   0   2   2   0   2   0   0   0   2   0   0   0   2   0   2   2   2   0   0   2   2   2   2   2   2   2   2   2   2   2   2   2   2   0   2   2   2   0   2   2   2   0   0   0   0   2
 MK-3-12                0   0   0   0   2   2   2   0   2   2   0   0   0   0   0   2   0   2   2   0   0   2   2   2   2   2   2   2   2   2   0   0   0   0   2   2   0   0   2   2   2   0   0   2   2   2   0   2   0   0   2   0   2   2   0   2   2   0   2   2   0   0   0   0   0   2   2   0   0   2   2   0   0   0   0   2   0   2   0   2   0   0   0   2   0   0   2   2   0   2   2   2   0   0   2   0   0   2   0   0   0   2   2   2   0   2   0   2   0   2   0   0   0   2   0   0   0   0   2   0   2   2   2   2   0   0   0   2   0   2   2   0   2   0   0   0   0   2   0   0   0   2   0   2   2   0   0   2   2   2   0   2   0   2   0   2   2   0   2   0   0   0   2   0   0   0   2   0   2   2   2   2   0   2   2   2   2   2   2   2   2   0   2   2   2   2   2   0   2   2   2   0   2   2   2   0   2   0   0   2
 MK-3-13                0   0   0   0   2   2   0   0   2   2   0   2   0   0   2   2   0   2   2   0   0   2   2   2   2   2   2   2   2   2   2   0   2   0   2   2   0   0   2   2   2   0   2   2   2   2   0   2   0   2   2   0   0   2   0   2   2   0   2   0   0   0   0   0   0   2   2   0   0   2   2   0   2   0   2   2   0   2   0   0   0   0   0   2   0   0   2   2   2   2   2   2   0   0   0   0   0   2   0   0   0   2   2   2   0   2   0   2   0   2   0   0   0   2   0   0   0   0   2   0   2   2   2   2   0   0   0   0   0   2   2   0   0   0   0   0   0   2   0   0   0   2   0   2   2   0   0   2   2   2   0   2   0   2   0   2   2   0   0   0   0   0   0   0   0   0   2   0   2   2   2   2   0   2   2   2   2   2   2   2   2   0   0   2   0   2   0   0   2   2   2   0   0   2   2   0   2   0   0   2
 MK-3-14                0   0   0   0   0   2   0   0   2   0   0   2   0   0   2   2   0   0   2   2   0   2   2   2   2   2   2   2   2   2   2   2   2   0   2   2   0   0   2   2   2   0   2   2   2   2   2   2   0   2   2   0   0   2   2   2   2   0   2   0   0   0   2   0   0   2   2   0   0   2   0   0   2   0   2   2   0   2   0   0   0   0   0   2   2   0   2   2   2   2   2   2   0   0   0   0   0   2   0   0   0   2   2   2   0   2   0   2   0   2   2   0   0   2   0   0   0   0   2   0   2   2   2   2   0   0   0   0   0   2   2   0   0   0   0   0   0   2   0   0   0   2   0   0   2   0   0   2   0   2   0   2   0   2   0   2   2   0   0   0   0   0   2   0   0   0   2   2   2   2   2   2   0   0   2   2   2   2   2   2   2   0   0   2   0   2   0   2   2   2   2   0   0   2   2   0   2   2   0   2
 MK-3-15                0   0   0   2   0   2   0   0   2   0   0   2   0   0   0   2   0   0   2   2   2   2   2   0   2   2   2   2   2   2   2   2   2   0   2   2   0   0   2   0   2   0   2   2   2   2   2   2   0   2   2   0   0   2   2   2   2   0   2   0   0   0   2   0   0   2   2   0   0   2   0   0   2   0   2   2   0   2   0   0   0   0   0   2   2   0   2   2   2   2   2   2   0   0   0   0   0   0   0   0   2   2   2   2   0   2   0   2   0   2   2   2   0   2   2   0   0   0   0   0   0   2   2   2   0   0   0   0   0   0   2   2   0   0   0   0   0   2   0   0   2   2   0   0   2   2   0   2   0   2   0   2   0   2   0   2   2   0   0   0   0   0   2   0   0   2   2   2   2   2   2   2   0   0   2   2   2   2   2   2   2   2   0   2   0   2   0   0   0   0   2   0   0   2   2   0   0   2   0   2
 MK-3-16                0   2   0   0   0   2   2   0   2   0   0   2   2   0   0   2   0   0   2   2   2   2   2   0   2   2   2   2   2   0   2   2   2   0   2   2   2   0   2   0   2   0   2   2   2   2   0   2   0   0   2   0   2   2   2   2   2   2   2   0   0   0   0   0   0   2   2   0   0   2   0   2   0   0   2   2   0   2   0   0   0   0   0   2   2   0   2   2   2   2   2   2   0   0   0   0   0   0   0   0   2   2   2   2   0   2   0   2   0   2   2   0   0   0   2   0   0   0   0   2   0   2   2   2   0   0   0   0   0   0   2   2   2   0   0   0   0   2   0   0   2   2   0   2   2   2   0   0   2   2   0   2   0   2   0   2   2   0   0   0   0   0   2   0   0   2   2   2   2   2   2   2   0   0   2   2   2   2   2   0   2   2   0   0   0   2   0   2   0   0   2   0   0   2   2   0   0   2   0   2
 MK-4-1                 2   2   0   2   0   0   2   0   0   2   2   2   2   2   0   2   0   0   0   2   2   2   0   0   2   2   2   0   2   2   0   0   0   2   0   2   2   0   2   2   0   0   0   0   0   0   0   0   0   2   0   2   0   0   0   0   0   0   0   0   0   2   0   0   2   0   0   2   2   2   0   2   0   2   0   2   0   0   2   0   0   2   2   2   2   0   2   2   0   0   0   0   2   2   0   0   0   0   2   2   2   2   0   2   0   2   2   0   2   0   2   0   2   2   0   2   0   2   2   0   2   2   0   0   0   2   2   2   0   0   0   2   0   2   0   0   0   2   0   0   2   2   0   2   2   0   0   2   0   0   0   0   2   0   0   0   2   2   0   2   0   2   2   2   2   0   0   0   0   2   2   2   0   0   2   0   2   2   2   0   2   0   0   0   2   2   0   0   2   2   2   2   2   0   0   2   2   2   2   2
 MK-4-2                 2   2   0   2   0   0   0   0   0   2   2   2   2   2   0   2   0   0   0   2   2   2   0   0   2   2   2   0   2   2   0   0   2   2   0   2   2   2   2   2   0   0   2   0   0   0   0   0   0   2   0   2   0   0   0   0   0   0   0   2   0   2   2   0   2   0   2   2   2   2   0   2   0   2   0   2   0   2   2   0   0   2   2   2   0   0   2   2   0   0   0   0   2   2   0   0   0   2   2   2   2   2   0   2   0   2   2   0   2   0   2   0   2   2   0   2   0   2   2   0   2   2   0   0   0   2   0   2   0   0   0   2   0   2   0   0   0   2   0   0   2   2   0   2   2   0   0   2   0   0   2   0   2   2   0   0   2   2   0   2   2   2   2   2   2   0   0   0   2   2   0   2   2   2   2   0   2   2   2   0   2   0   0   0   2   2   0   0   2   2   2   2   2   0   2   2   2   2   2   0
 MK-4-3                 2   2   0   2   0   0   0   0   0   2   2   2   2   2   0   2   0   0   0   2   2   2   0   0   2   2   2   0   2   2   0   2   2   2   0   2   0   2   2   2   0   0   2   0   2   0   0   0   0   2   0   2   0   0   0   0   2   0   0   2   0   0   2   0   2   0   2   2   2   2   0   2   0   2   0   2   0   2   2   0   0   2   2   0   0   0   2   2   0   0   0   0   0   2   0   0   0   2   2   2   2   2   0   2   0   2   2   0   2   0   2   0   2   2   0   2   0   2   2   0   2   2   0   0   0   2   0   2   0   0   0   2   0   0   0   0   0   2   0   0   2   2   0   2   2   0   0   2   0   0   2   0   2   2   0   0   2   2   0   2   2   2   2   2   0   0   0   0   2   2   0   0   2   2   2   2   2   2   2   0   2   0   0   0   2   2   0   0   2   2   2   2   2   0   0   2   2   2   2   0
 MK-4-4                 2   2   0   2   0   0   0   0   0   2   2   2   2   2   0   2   0   0   0   2   2   2   0   0   2   2   2   0   2   2   0   2   2   2   0   2   0   2   2   0   0   0   2   0   2   0   0   0   0   2   0   2   0   2   0   0   2   0   0   2   0   0   2   0   2   0   2   2   2   2   0   2   0   2   0   2   0   2   2   0   0   2   2   0   0   0   2   2   0   0   0   0   0   2   0   0   0   2   2   2   2   2   0   2   0   2   2   0   0   0   2   0   2   2   0   2   0   2   2   2   2   2   0   0   0   2   2   0   0   0   0   2   0   0   0   0   0   2   0   0   0   2   0   2   2   0   2   2   0   0   0   0   2   2   0   0   0   2   0   2   2   2   2   2   0   0   0   0   2   2   0   0   0   2   2   0   2   2   2   0   2   2   0   0   2   2   0   0   2   0   2   2   2   0   0   2   0   2   2   2
 MK-4-5                 0   2   2   2   2   0   0   0   2   2   2   2   0   2   0   2   0   0   0   2   2   2   0   0   2   2   2   0   2   2   0   2   2   2   0   2   0   2   2   0   0   0   2   0   0   0   0   0   0   2   0   2   0   2   0   0   2   0   0   2   0   0   2   0   2   0   2   2   2   2   0   2   0   2   0   2   0   0   2   0   2   2   2   0   0   2   2   2   0   0   0   0   0   2   0   0   0   2   2   2   2   2   0   2   0   2   2   2   0   0   2   0   2   2   0   2   0   0   2   2   2   2   2   2   0   2   2   0   0   0   2   2   0   0   0   0   0   2   2   0   2   2   0   2   2   0   2   2   0   0   0   0   2   2   0   0   0   2   0   0   2   2   2   0   0   0   0   0   2   2   2   2   0   2   2   0   2   2   2   0   2   2   0   0   2   2   0   0   2   0   2   2   2   0   0   2   0   2   2   2
 MK-4-6                 0   2   2   0   0   0   0   0   2   2   2   2   0   2   0   2   0   0   0   2   2   2   0   0   2   0   2   0   2   2   0   2   2   2   0   2   0   2   2   2   0   0   2   0   0   0   0   0   0   2   2   2   0   2   0   0   2   0   0   2   0   0   2   0   0   0   2   2   2   2   0   2   0   2   0   2   0   0   2   0   2   0   2   0   2   2   2   0   0   0   0   0   0   2   2   0   0   2   2   2   2   2   0   2   0   2   2   2   0   0   2   0   2   2   0   2   0   0   2   2   2   2   2   2   0   2   2   0   0   0   2   0   0   0   0   0   0   2   2   0   2   2   0   2   2   0   2   2   0   0   0   0   2   2   0   0   0   2   0   0   2   2   2   0   0   0   0   2   2   2   0   2   0   2   2   2   2   0   2   0   2   2   0   0   2   2   0   0   2   0   2   2   2   0   0   2   0   2   2   2
 MK-4-7                 0   2   2   0   0   0   0   0   2   2   2   2   0   2   0   2   0   0   2   2   2   2   0   0   2   2   2   0   2   2   0   2   2   2   0   2   0   2   2   2   0   2   2   0   0   0   2   0   0   2   2   0   0   2   2   0   2   0   0   2   0   0   2   0   0   0   2   2   0   2   0   2   0   2   0   2   0   0   2   0   2   0   2   0   2   2   2   0   0   0   0   0   0   2   2   0   0   2   2   2   2   2   0   2   2   2   2   2   0   0   2   0   2   2   0   2   0   0   2   2   2   2   2   2   0   2   2   0   0   2   2   0   0   0   0   0   0   2   2   0   2   2   0   2   2   0   2   2   0   0   0   0   2   2   0   0   0   2   0   0   2   2   2   0   0   0   0   2   2   0   0   2   0   2   0   2   2   0   2   2   2   2   0   0   2   2   0   0   2   0   0   2   2   0   0   2   0   2   2   0
 MK-4-8                 2   0   2   0   0   0   0   0   2   2   2   2   0   2   0   2   0   0   2   2   2   0   0   0   0   0   2   0   2   2   0   2   2   2   0   2   0   2   2   2   0   2   2   0   0   0   2   0   0   2   2   0   0   2   2   0   2   0   0   2   0   0   0   0   0   2   2   2   2   2   0   2   0   0   2   2   0   0   2   2   2   0   2   2   2   2   2   0   0   0   0   0   2   2   2   0   0   2   2   2   2   2   0   2   2   2   2   2   0   0   2   0   2   0   0   2   0   0   2   2   0   2   2   2   0   0   2   0   0   2   2   0   0   0   0   0   0   0   2   0   2   2   0   2   2   0   2   2   0   0   2   0   2   0   0   0   0   2   0   0   2   2   2   0   0   0   0   2   2   0   0   2   0   2   0   2   2   0   2   2   2   2   0   0   2   2   0   0   0   0   0   2   2   0   0   2   0   2   2   0
 MK-4-9                 2   0   2   0   0   0   2   0   2   0   2   2   0   2   2   2   0   0   2   2   2   0   0   0   0   0   2   0   2   2   0   2   0   2   0   2   0   2   2   2   0   0   2   0   0   0   0   0   0   2   2   0   0   2   2   0   2   0   0   2   0   0   0   0   0   2   2   2   2   2   2   2   0   0   2   2   0   0   2   2   2   0   2   0   2   2   2   0   0   0   0   0   2   2   2   0   0   2   0   2   2   2   2   2   0   0   2   2   0   0   2   0   2   0   0   2   0   0   2   2   0   2   2   2   2   0   2   0   0   2   2   0   2   0   2   0   0   0   2   2   2   2   0   2   0   2   2   0   0   0   2   0   0   0   0   0   0   2   0   0   2   2   0   0   2   0   0   0   2   2   0   2   0   2   0   2   2   0   2   2   2   2   0   0   2   2   0   0   0   0   2   2   2   2   0   2   0   2   2   2
 MK-4-10                2   0   0   0   0   0   2   0   0   0   2   2   0   0   2   2   0   0   2   2   2   0   0   0   0   0   2   0   2   2   0   2   2   0   2   0   0   2   2   2   0   0   2   0   0   0   0   2   0   2   2   0   0   2   2   0   2   0   0   2   0   0   0   0   0   0   0   2   2   2   2   2   0   0   2   2   0   0   2   2   0   0   2   2   2   2   2   0   0   0   0   0   0   2   2   2   0   2   0   0   2   2   2   2   0   0   2   2   0   2   2   0   2   2   0   2   0   0   2   2   2   2   0   2   2   0   2   0   0   2   2   0   2   0   2   0   0   0   2   2   2   2   0   2   0   2   2   0   0   0   2   0   0   0   0   0   0   2   0   0   2   2   0   0   2   0   0   0   0   2   0   2   0   0   0   2   2   0   2   2   0   2   0   0   2   2   0   0   0   0   2   2   2   2   0   2   0   2   2   2
 MK-4-11                2   0   0   0   0   0   2   0   0   0   2   2   0   0   2   0   0   0   2   2   0   0   0   0   0   0   2   0   2   2   0   2   0   0   2   0   0   2   2   2   0   0   2   0   0   2   0   2   0   2   2   2   0   2   2   0   2   0   0   2   0   0   0   2   0   0   0   2   2   2   2   2   0   0   0   2   0   2   2   2   0   0   2   2   2   2   2   0   0   0   0   0   2   2   2   2   0   2   0   0   2   2   2   2   0   2   2   2   0   2   2   2   2   2   0   2   0   0   2   2   2   2   0   2   2   0   2   0   0   2   2   0   2   2   2   0   0   0   2   2   2   2   0   2   0   2   2   0   0   0   2   0   0   0   0   0   0   2   0   0   2   2   0   0   2   0   0   0   2   2   0   2   0   0   0   2   2   0   2   2   2   2   0   0   2   2   0   0   0   0   2   2   2   0   0   2   0   2   2   2
 MK-4-12                2   0   0   2   0   0   2   0   0   0   2   2   0   0   2   0   0   0   2   2   0   0   0   0   0   0   2   0   2   2   2   2   0   0   2   0   0   2   2   2   0   0   2   0   0   2   0   2   0   2   2   2   0   2   2   0   2   0   0   2   0   0   0   2   0   0   0   2   2   2   2   2   0   0   0   2   0   2   2   0   2   0   2   2   2   2   2   0   0   0   2   0   2   2   2   0   0   2   0   0   2   2   2   2   0   2   2   2   0   2   2   2   2   2   0   2   0   0   2   2   2   2   0   2   2   0   2   0   0   2   2   0   2   2   2   0   0   0   2   2   2   2   0   2   0   2   2   0   0   2   2   0   0   0   0   0   0   2   0   0   2   2   0   0   2   0   0   0   0   2   0   2   0   2   2   2   2   0   0   2   2   2   0   0   2   0   0   0   0   0   2   2   2   0   0   2   2   0   2   2
 MK-4-13                2   0   0   2   0   0   2   0   0   0   2   2   0   0   0   0   0   0   2   2   0   0   0   0   0   0   2   2   2   0   2   2   0   0   2   0   0   2   2   2   0   0   2   0   0   2   0   2   0   2   2   2   0   2   2   0   2   0   0   2   2   0   0   2   0   0   0   2   2   2   2   0   0   0   0   2   0   2   2   0   2   0   2   2   2   2   2   0   0   0   2   0   0   2   2   0   2   2   0   0   2   2   2   2   0   2   2   2   0   2   2   2   2   2   0   0   0   0   2   2   2   0   0   2   2   0   2   0   0   2   2   0   2   2   2   0   0   0   2   2   0   2   0   2   0   2   2   0   0   2   2   0   0   0   0   0   0   2   0   0   2   2   0   2   2   0   2   0   0   2   0   2   0   2   2   2   2   0   0   0   0   2   2   0   2   2   0   0   2   0   2   2   2   0   0   2   2   0   2   2
 MK-4-14                2   0   0   2   0   0   2   0   0   2   2   2   0   0   0   0   0   0   2   2   0   0   0   0   0   0   2   2   2   0   2   2   0   0   2   0   0   2   2   2   2   0   2   0   0   2   2   2   0   2   2   2   0   2   2   0   2   0   0   0   2   0   0   2   0   0   0   2   2   0   2   0   0   0   0   2   0   2   2   0   2   0   0   2   2   2   2   0   0   2   2   0   0   2   2   0   2   2   0   0   2   2   2   2   0   2   2   2   0   2   0   2   2   2   0   0   0   0   2   2   2   0   0   2   2   0   2   0   0   0   2   0   2   0   2   0   0   0   2   2   0   2   2   2   0   2   2   0   0   2   2   0   0   0   0   0   0   2   0   0   2   2   2   2   2   0   2   0   2   2   0   2   0   0   2   2   2   0   0   2   0   2   2   0   2   2   0   0   0   0   2   2   2   0   0   2   2   0   2   2
 MK-4-15                2   0   0   2   0   2   2   0   2   2   2   2   0   0   0   2   0   0   2   2   0   0   0   0   0   0   2   2   2   0   2   2   0   0   2   0   0   2   2   2   2   0   2   0   0   2   2   2   0   2   2   2   0   2   2   0   2   0   0   0   2   0   0   2   0   2   0   2   2   0   2   0   0   0   0   2   0   2   2   0   2   2   0   2   2   0   2   0   0   2   2   0   0   2   2   0   2   2   0   0   2   2   2   2   0   2   2   2   0   2   0   2   2   2   0   0   2   0   2   2   2   2   0   2   2   0   2   0   0   0   2   0   2   2   2   2   0   0   2   2   0   2   2   2   0   0   2   0   0   2   0   0   0   0   0   0   0   2   0   0   2   2   0   2   2   0   2   0   2   2   0   0   0   0   2   0   0   0   0   2   0   2   0   0   2   2   0   0   0   0   2   2   2   0   0   2   2   0   2   2
 MK-4-16                2   0   2   2   0   2   2   0   2   2   2   2   0   0   0   2   0   0   2   0   0   0   0   0   0   2   2   2   0   0   2   2   0   0   0   0   2   2   2   2   2   0   2   0   0   2   2   2   0   2   2   2   2   2   2   0   2   0   0   0   2   0   0   2   0   2   0   2   2   0   2   0   0   0   0   2   0   2   2   0   2   2   0   2   2   0   2   0   0   2   2   0   0   2   2   0   2   2   0   0   2   2   2   2   0   2   2   2   0   2   0   2   2   2   0   0   2   0   2   2   2   2   2   2   2   0   2   0   0   0   2   0   2   2   2   2   0   0   2   0   0   2   2   2   0   0   2   0   0   0   0   0   0   0   0   0   0   2   2   0   0   2   0   2   2   0   2   0   2   2   0   0   0   0   2   0   0   0   0   2   0   0   0   0   2   2   0   0   0   0   2   0   2   0   0   2   0   0   2   2
 MK-5-1                 0   0   2   2   2   0   0   0   0   2   2   0   2   0   2   0   0   2   0   0   2   2   2   2   2   0   0   2   0   0   2   0   0   0   0   2   2   2   2   0   0   2   0   0   0   2   2   0   0   2   0   2   0   0   2   0   2   0   0   2   0   2   0   2   2   2   0   0   2   0   2   0   2   2   0   0   2   2   0   0   0   2   0   0   0   2   0   0   2   2   2   0   2   0   0   0   2   0   2   2   0   0   0   0   2   0   0   2   0   0   0   2   2   2   2   0   2   2   0   2   2   0   0   0   2   0   2   2   0   0   0   2   2   0   0   2   0   2   2   2   2   0   2   0   0   0   0   2   2   0   0   2   0   0   2   2   2   0   0   2   2   2   2   0   2   2   2   0   2   2   0   2   0   0   2   0   2   2   0   0   2   0   2   2   0   0   2   0   2   2   0   2   2   0   0   0   0   2   0   2
 MK-5-2                 0   2   2   2   2   0   0   0   0   2   2   0   2   0   2   0   0   2   0   0   0   2   2   2   2   0   2   2   0   0   0   0   0   0   0   2   2   2   2   0   0   2   2   0   0   2   2   0   0   0   2   2   0   0   2   0   2   0   0   2   0   2   0   0   2   2   2   0   2   0   2   0   2   2   0   0   2   2   2   0   0   2   0   0   0   2   0   0   2   2   2   0   2   0   0   0   2   0   2   2   0   0   0   0   2   2   0   2   0   0   0   2   2   2   2   0   2   2   0   2   2   0   0   0   2   0   2   0   0   0   0   2   2   0   0   2   0   2   2   2   2   0   2   0   0   0   0   2   0   2   0   2   0   0   2   2   2   0   0   0   2   2   2   0   2   2   2   0   2   2   0   2   0   0   0   0   2   2   0   0   2   0   2   2   0   0   2   0   2   2   0   2   2   0   0   0   0   0   0   2
 MK-5-3                 0   2   2   2   2   0   0   0   2   2   2   0   2   0   2   0   0   0   0   0   0   0   2   2   0   0   2   2   0   0   0   0   0   0   0   2   0   2   2   0   0   2   2   0   0   2   2   0   2   0   2   2   0   0   2   0   2   0   0   2   2   2   0   0   2   0   2   0   2   0   2   0   2   2   0   0   2   2   2   0   2   0   0   0   0   2   0   0   2   2   2   2   2   0   0   0   2   0   2   2   0   0   0   2   2   2   0   2   0   0   0   2   2   2   0   0   0   2   0   2   2   2   0   0   2   0   2   0   0   0   0   2   2   0   0   2   0   2   0   2   2   0   2   0   0   0   0   2   0   2   0   2   0   2   0   2   2   0   0   0   2   2   0   2   2   0   2   0   2   2   0   2   0   0   0   0   2   2   0   0   2   2   2   0   0   0   2   0   2   2   0   2   2   0   0   0   0   0   0   2
 MK-5-4                 0   2   0   2   2   0   0   0   2   2   0   0   2   0   2   0   0   0   0   0   0   0   2   0   0   0   2   2   0   0   0   0   0   0   0   0   0   2   2   0   0   2   2   0   0   2   2   0   2   0   2   2   0   2   2   0   2   0   0   2   2   0   2   0   2   0   0   0   2   0   2   0   2   2   2   0   2   2   2   0   0   2   0   0   0   2   0   0   2   0   2   2   2   2   0   0   0   0   2   2   0   0   0   2   2   2   0   2   0   0   0   2   2   2   0   0   0   0   0   2   2   2   0   0   2   0   2   0   0   0   0   2   2   0   0   2   0   2   0   2   2   0   0   0   0   0   2   2   0   2   0   2   0   2   0   0   2   0   0   0   2   0   2   2   2   0   2   2   2   2   0   2   2   2   0   2   2   2   0   0   2   2   2   0   0   0   0   0   2   2   0   2   2   0   0   0   0   0   0   2
 MK-5-5                 0   2   0   2   2   0   0   0   2   2   0   0   2   0   2   0   0   2   0   0   0   0   2   0   0   0   2   2   0   2   0   0   0   0   0   0   0   2   2   2   0   0   2   0   0   2   2   0   2   0   0   2   0   2   0   0   2   0   0   0   2   0   2   0   0   0   0   0   2   2   2   0   2   2   2   0   2   2   2   0   0   2   0   0   0   2   0   2   2   0   0   2   2   2   0   0   0   0   2   2   0   0   0   2   2   2   0   2   0   2   0   2   2   2   0   0   0   0   0   2   2   2   0   0   2   0   2   0   0   0   0   2   2   0   0   2   0   2   0   2   2   0   0   0   0   0   2   2   0   2   0   2   0   2   0   0   2   0   0   0   2   0   2   2   2   0   2   2   2   0   0   2   2   2   0   2   2   2   0   0   0   2   0   0   0   0   0   0   2   2   0   2   2   0   0   0   2   0   0   2
 MK-5-6                 0   0   0   2   2   0   0   0   0   2   0   0   2   0   2   0   0   2   0   2   0   2   2   0   0   0   2   2   0   2   0   0   0   0   0   0   0   2   2   2   0   0   2   0   0   2   2   2   2   0   0   2   0   0   0   0   2   0   0   0   2   0   2   0   0   0   0   0   2   2   2   0   2   2   0   0   2   2   2   0   0   2   0   2   0   2   0   2   2   0   0   2   2   2   0   0   0   0   2   2   0   0   0   2   0   2   0   2   0   2   0   2   0   2   0   0   0   0   0   2   0   2   0   0   2   0   2   2   0   0   0   2   2   0   0   2   0   2   0   2   2   0   0   0   0   0   0   2   0   2   0   2   2   2   0   0   2   0   0   0   2   0   2   2   2   0   2   2   2   0   2   2   2   2   0   2   2   0   0   0   0   2   2   0   2   0   0   0   2   2   0   2   2   0   0   0   2   0   0   2
 MK-5-7                 0   0   0   2   2   0   0   0   0   2   0   0   2   0   2   0   0   2   2   2   0   2   2   2   0   0   2   2   0   2   0   0   0   0   0   0   0   2   2   2   2   0   2   0   0   2   0   2   2   0   0   2   0   0   0   0   2   0   0   2   2   0   0   2   0   0   0   2   2   2   2   2   2   2   0   0   2   2   2   0   0   2   0   2   2   2   0   2   2   0   0   2   2   2   0   0   0   0   2   2   0   0   0   2   0   2   0   2   0   2   0   2   0   2   0   0   0   0   2   0   0   2   0   0   2   0   2   2   0   0   0   2   2   0   0   2   0   2   0   2   2   2   0   0   0   0   0   2   0   2   0   0   2   2   0   0   2   0   0   0   2   0   2   2   2   0   2   2   2   0   2   2   2   2   0   2   2   0   2   0   0   2   2   0   0   0   2   0   2   2   0   2   2   0   0   0   2   0   0   2
 MK-5-8                 0   0   0   2   2   0   0   0   0   2   0   0   2   0   2   0   0   2   2   0   0   2   2   2   0   0   2   2   0   2   0   0   0   0   0   2   0   2   2   2   2   0   2   0   0   2   0   0   2   0   0   2   0   0   0   0   0   0   0   2   2   0   0   2   0   0   2   2   2   2   2   2   2   2   0   0   2   2   2   2   0   2   0   2   2   0   0   2   2   0   2   2   2   2   0   0   0   2   2   2   2   2   0   2   0   2   0   2   0   2   0   0   0   2   0   0   2   2   2   0   0   2   0   0   2   0   2   2   0   2   0   2   2   0   0   2   0   2   0   0   2   2   0   0   0   0   0   2   0   2   0   0   2   2   2   0   2   0   0   0   2   0   0   0   2   0   2   2   2   0   2   2   0   2   0   2   2   0   2   0   0   2   2   0   2   0   2   0   2   2   0   2   2   0   0   0   2   0   0   2
 MK-5-9                 0   0   0   2   2   0   0   2   0   0   0   0   2   0   2   0   0   0   2   0   0   2   2   2   0   0   2   2   0   2   0   0   0   0   0   2   2   2   2   2   2   0   2   0   2   2   0   2   2   0   2   2   0   0   0   0   0   0   0   2   0   0   0   2   0   0   2   2   0   2   2   2   2   2   0   0   2   2   2   2   0   2   0   0   2   0   0   0   2   0   2   2   2   2   0   2   0   2   2   2   2   2   0   2   0   2   0   2   0   2   0   0   0   2   0   0   2   2   2   0   0   2   0   0   2   0   2   2   0   2   0   2   2   2   0   2   0   2   0   0   2   2   0   0   2   0   0   2   0   2   0   0   2   2   0   0   2   0   0   0   2   0   0   0   2   0   2   2   2   0   0   2   0   2   0   2   2   0   2   2   0   2   0   0   2   0   2   0   2   2   2   2   2   0   2   0   2   0   0   2
 MK-5-10                0   0   0   2   0   0   0   2   0   0   0   0   0   0   0   0   0   0   2   0   0   2   0   2   0   0   2   2   0   2   0   0   0   0   0   2   2   2   2   2   2   0   2   0   2   2   0   2   2   0   2   2   2   0   0   0   2   0   0   2   0   0   0   2   0   0   2   2   0   2   0   2   2   2   0   0   0   2   2   0   2   2   0   0   2   0   0   0   2   0   2   2   2   2   0   2   0   2   0   2   2   2   0   0   0   2   0   2   0   2   0   0   0   2   0   0   2   2   2   0   0   0   0   2   2   0   2   2   0   2   0   0   2   2   0   2   0   2   0   0   2   2   2   0   2   0   0   2   2   2   0   0   2   2   0   0   2   0   0   0   2   0   0   0   2   0   2   2   2   0   0   2   0   2   0   2   2   0   2   2   0   2   0   0   0   0   2   0   2   2   0   2   2   0   2   0   2   0   0   2
 MK-5-11                0   0   0   2   0   0   0   2   0   0   0   2   0   0   2   0   0   2   2   0   0   2   0   2   0   0   2   2   0   2   0   0   0   0   0   2   2   2   2   2   2   0   2   0   2   2   0   2   2   0   2   0   2   0   0   0   2   2   0   2   0   2   0   2   0   0   2   2   0   2   0   2   2   2   0   0   0   2   2   0   2   2   0   0   2   0   0   0   2   0   0   2   2   2   0   2   0   2   0   0   2   2   0   2   2   2   0   2   0   2   0   0   0   2   0   0   2   0   0   0   0   2   0   2   2   0   2   2   0   2   0   0   2   2   0   2   0   2   2   0   2   2   2   2   2   0   0   2   2   2   0   0   2   2   2   0   0   0   0   0   2   0   0   0   2   2   2   2   2   0   0   2   2   2   0   2   2   0   2   2   0   2   0   0   0   0   2   0   2   0   0   2   2   0   2   0   2   0   0   2
 MK-5-12                0   0   0   2   0   0   0   2   0   0   0   0   0   0   2   2   0   2   2   2   0   2   0   2   0   0   2   2   0   2   0   0   0   0   0   2   2   2   2   2   2   0   2   0   2   2   0   2   2   0   2   0   2   0   0   0   2   2   2   2   0   2   0   2   0   0   2   2   0   2   0   2   2   2   0   0   0   2   0   0   2   0   0   0   2   0   0   0   0   0   0   2   2   2   2   0   0   2   2   0   2   2   0   2   2   2   0   2   0   2   0   0   0   2   0   0   2   0   0   0   0   2   0   2   2   0   2   2   0   2   0   0   2   2   0   2   0   2   2   0   2   2   2   2   2   0   0   2   2   2   0   0   0   2   2   0   0   0   0   0   2   0   0   0   2   2   2   2   2   0   0   2   2   2   0   2   2   0   2   2   0   2   0   0   0   0   2   0   2   0   0   2   2   0   0   0   2   0   0   0
 MK-5-13                0   0   0   2   0   0   0   2   0   0   0   0   0   0   2   2   2   2   2   2   2   2   0   2   0   0   2   2   0   2   0   0   0   0   0   2   2   2   2   2   2   0   0   0   2   2   0   2   0   0   2   0   2   0   0   0   2   2   2   2   0   2   0   2   0   2   2   2   0   2   0   2   2   2   0   0   0   2   0   0   2   0   0   0   2   0   0   0   0   0   0   2   2   0   2   0   0   2   2   0   2   2   0   2   2   2   0   2   0   2   0   0   0   2   0   0   2   0   0   2   2   0   0   2   2   0   2   2   0   2   0   0   2   2   0   2   0   2   2   0   2   2   2   2   2   0   0   2   2   2   0   2   0   2   2   0   0   0   0   0   2   0   0   0   0   2   2   2   2   2   0   2   2   2   0   2   2   0   2   2   0   2   0   0   0   2   2   0   2   2   0   2   2   0   0   2   2   0   0   0
 MK-5-14                0   0   2   2   0   0   0   0   0   0   0   0   2   0   2   2   2   0   2   2   2   2   0   2   0   0   2   2   0   2   0   0   0   0   0   2   2   2   2   2   2   0   0   0   2   2   0   2   2   0   2   0   2   0   2   0   2   2   0   2   0   2   0   2   0   2   2   2   0   2   0   2   2   2   0   0   0   2   0   0   2   0   0   0   2   0   2   0   0   0   0   2   2   0   2   0   0   2   2   0   2   2   0   2   2   2   0   2   0   2   0   0   0   2   0   0   2   0   2   2   0   2   0   2   2   0   2   2   0   2   0   0   2   2   0   2   0   2   2   0   2   2   2   2   2   0   0   2   2   2   2   2   0   0   2   0   0   0   0   0   2   0   0   0   0   2   2   2   2   2   0   2   2   2   0   2   2   0   0   2   0   2   0   0   0   2   2   2   2   2   0   2   0   0   0   0   2   0   0   0
 MK-5-15                0   0   2   2   0   0   0   0   0   0   0   2   2   0   2   2   2   0   2   2   0   2   0   2   0   0   2   0   2   2   0   0   0   0   0   2   2   2   2   2   2   0   0   0   2   2   0   2   2   0   2   0   2   0   2   2   2   2   0   2   0   2   0   2   0   2   0   2   0   2   0   2   2   2   0   0   0   2   0   0   0   0   0   0   0   0   2   0   0   0   2   2   2   0   2   0   0   0   2   0   2   2   0   0   2   2   0   2   0   2   0   0   0   0   0   0   2   2   2   2   0   2   0   2   2   0   2   2   0   2   2   0   2   2   0   2   0   2   2   0   2   2   2   0   2   0   0   2   2   2   2   2   0   0   2   0   2   0   0   0   2   0   0   0   0   2   2   0   2   2   0   2   2   2   0   2   2   0   0   2   0   2   0   0   0   2   2   2   2   0   0   2   0   0   0   0   2   0   2   0
 MK-5-16                0   0   2   2   0   0   0   0   0   0   0   2   2   0   2   2   2   0   2   2   0   2   0   2   0   0   2   0   2   0   0   2   0   0   2   2   2   2   2   2   2   0   0   0   2   2   0   2   2   0   2   0   2   0   0   2   2   2   2   2   0   2   2   2   0   2   0   2   0   2   0   2   2   2   2   0   0   0   0   0   0   0   0   0   0   0   2   0   0   0   2   2   2   0   2   0   0   0   2   0   0   2   0   0   2   2   0   2   0   2   0   0   2   0   0   0   2   2   2   2   0   2   2   2   2   0   2   2   0   2   2   0   2   2   0   2   0   2   0   2   2   2   0   0   2   0   0   2   2   2   2   2   0   0   2   0   2   0   0   0   2   0   0   0   0   2   2   0   2   2   0   2   2   2   0   2   2   0   2   2   0   2   0   0   0   2   2   2   2   0   0   2   0   0   0   0   2   0   2   0
 MK-6-1                 0   0   0   0   0   2   0   0   2   2   0   0   2   0   2   0   0   0   2   0   0   2   0   0   2   0   2   2   2   2   0   0   2   2   0   0   2   0   2   0   2   2   2   0   2   2   0   2   0   2   0   0   2   0   0   2   2   2   0   0   2   0   0   0   2   0   0   2   0   2   0   2   2   2   0   0   0   0   0   2   0   2   0   0   0   2   2   2   2   0   0   0   0   2   2   0   0   0   2   0   0   2   2   0   0   0   0   0   2   2   0   2   0   0   2   2   2   0   0   2   0   0   0   2   0   0   0   0   0   0   0   2   2   2   0   0   0   0   2   2   0   0   2   0   0   0   0   0   0   2   2   2   0   0   2   0   2   0   2   0   0   0   2   0   2   2   2   0   0   2   0   0   2   0   2   2   2   2   2   0   0   0   2   2   2   0   2   0   0   2   2   2   0   0   0   0   0   2   0   2
 MK-6-2                 0   0   0   2   0   2   0   0   2   0   0   0   2   0   0   2   0   0   2   0   0   2   0   2   2   0   2   2   2   2   2   0   2   2   0   0   2   0   2   0   2   2   2   0   2   2   0   2   0   2   2   0   2   0   0   2   2   2   0   0   2   0   0   0   2   0   0   2   0   2   0   2   2   2   0   0   0   0   0   2   0   2   0   0   0   2   2   2   2   0   0   0   0   2   2   0   0   0   2   0   2   2   2   0   0   0   0   0   2   2   0   2   0   0   2   2   2   2   2   2   0   0   0   2   0   0   0   2   0   0   2   2   2   2   0   0   0   0   2   2   0   0   2   0   0   2   0   0   0   2   2   2   0   0   2   0   2   0   2   0   0   0   0   0   2   2   2   0   0   2   0   0   2   2   2   2   2   2   2   0   0   0   2   0   2   0   0   0   0   2   2   2   0   0   0   0   0   2   0   2
 MK-6-3                 0   0   0   2   0   0   0   0   2   0   0   0   2   2   0   2   0   0   2   0   0   2   0   2   2   0   0   2   2   2   2   0   2   2   0   0   2   0   2   0   2   2   2   0   0   2   0   2   2   0   2   0   2   0   0   2   2   2   0   0   2   0   0   0   2   0   2   2   0   2   2   2   2   2   0   0   0   0   0   2   0   2   0   0   0   2   2   2   2   0   0   2   0   2   2   0   2   0   2   0   0   2   2   0   0   0   0   0   0   2   0   2   2   0   2   2   2   2   2   2   0   0   0   2   2   0   0   0   0   0   2   2   2   0   0   0   0   0   2   2   0   0   0   0   0   2   0   0   0   2   0   2   0   0   2   2   2   0   2   0   0   2   0   0   2   2   0   0   0   2   0   0   2   2   2   2   2   2   2   0   0   0   0   0   2   0   0   0   0   2   2   2   0   0   0   0   0   2   0   2
 MK-6-4                 0   0   0   0   0   0   0   0   0   0   0   0   2   2   0   0   0   0   2   0   0   2   0   2   2   0   0   2   2   2   2   0   2   2   0   0   2   0   2   0   2   2   2   2   0   2   0   0   2   0   2   0   2   0   0   2   2   2   2   0   2   0   0   0   2   0   2   2   0   0   2   2   2   2   0   0   0   0   0   2   0   0   0   0   0   2   0   2   2   0   0   2   0   2   2   0   2   0   2   0   0   2   0   0   0   2   0   0   0   2   0   2   2   0   0   2   2   2   2   2   0   0   2   2   2   0   0   0   0   0   2   2   2   0   0   0   0   2   2   2   0   0   0   0   0   0   0   0   0   2   0   2   0   0   2   0   0   0   2   0   2   2   0   0   2   2   0   0   0   2   0   0   2   2   2   2   2   2   2   0   0   0   0   0   2   0   0   0   2   2   2   2   0   0   0   0   0   2   0   2
 MK-6-5                 0   0   0   0   0   0   0   0   0   0   2   0   2   2   0   0   0   0   2   0   0   2   0   2   2   0   2   2   2   2   2   0   2   2   0   0   2   0   2   0   2   2   2   2   0   2   0   0   2   0   2   0   2   0   0   0   2   2   2   0   2   0   0   0   2   0   2   2   0   0   2   2   2   0   0   0   0   0   0   2   0   0   2   0   0   2   0   2   0   0   0   2   0   2   2   2   2   0   2   0   0   2   0   0   0   2   0   0   0   2   0   0   2   0   0   2   2   2   2   2   0   0   2   2   2   0   0   0   2   0   2   2   2   0   0   0   0   0   2   2   0   0   0   0   0   0   0   0   0   2   0   2   0   0   2   2   0   0   0   0   2   2   0   0   2   2   2   0   0   2   0   0   2   2   0   2   2   0   2   0   0   0   0   0   0   0   0   0   2   2   2   2   0   0   0   0   0   2   2   2
 MK-6-6                 0   0   0   0   0   0   0   0   0   0   2   0   2   2   0   0   0   2   2   0   0   2   0   0   2   0   2   2   0   0   2   0   2   2   2   2   2   0   2   0   2   2   2   2   0   2   2   0   2   0   2   0   2   0   0   0   2   2   2   2   2   0   0   0   0   0   2   2   0   0   2   2   2   0   0   2   0   0   0   2   0   0   0   0   0   2   0   2   0   0   0   2   0   2   2   2   2   0   2   0   0   2   0   2   0   2   0   0   0   2   0   0   2   2   0   2   2   2   2   0   2   0   2   0   2   0   0   0   2   0   2   2   2   0   0   0   0   0   2   2   0   0   0   0   0   0   2   0   0   2   2   2   0   0   2   2   0   0   0   0   2   2   0   0   2   0   2   0   0   2   2   0   2   2   0   2   2   0   2   0   0   0   0   0   0   0   0   0   2   2   2   2   0   0   0   0   0   2   2   2
 MK-6-7                 0   0   0   2   0   0   0   0   0   0   2   0   2   2   0   0   0   2   2   0   0   2   0   0   2   0   2   0   2   0   2   0   2   0   2   2   2   2   2   0   2   2   2   2   0   2   2   0   2   0   2   0   2   0   0   0   2   2   2   2   0   0   0   2   0   0   2   2   0   0   0   2   0   0   0   0   0   0   0   2   0   0   0   0   0   2   0   2   2   0   0   2   0   2   2   2   2   0   2   0   0   2   0   2   0   2   0   0   0   2   0   0   2   2   0   2   2   2   2   0   2   0   2   0   0   0   0   0   2   0   0   2   2   0   0   0   0   0   2   2   0   0   0   0   0   0   2   0   0   2   2   2   0   0   2   2   0   0   0   2   2   2   0   0   2   0   2   2   0   2   2   0   2   2   0   2   2   0   2   0   0   0   0   0   0   0   0   0   0   2   2   2   2   0   0   0   0   2   2   2
 MK-6-8                 0   0   0   2   0   0   0   0   0   0   2   0   2   2   0   0   0   2   2   0   0   2   0   0   2   0   2   0   2   0   2   0   2   0   2   2   0   2   2   0   2   2   2   2   0   0   2   0   2   2   2   0   2   2   0   0   2   2   2   2   0   0   0   2   0   0   0   0   0   0   0   2   2   0   0   0   0   0   0   2   0   0   0   0   0   2   0   2   2   0   0   0   0   2   2   2   0   0   2   0   0   2   2   2   0   2   0   2   0   2   0   0   2   2   0   2   2   2   2   0   2   0   2   2   0   0   0   2   2   2   2   2   2   0   0   0   2   0   2   2   0   0   0   0   0   0   2   0   0   2   2   2   2   0   2   2   2   0   0   2   2   2   0   0   2   2   2   2   0   2   2   0   2   2   0   2   2   0   2   0   0   0   2   0   0   0   0   0   0   2   0   2   2   0   0   0   0   0   2   2
 MK-6-9                 0   0   0   2   0   0   0   0   0   0   2   0   2   2   0   0   0   2   2   0   0   2   0   0   2   0   2   0   2   0   2   0   2   2   2   2   0   2   0   0   2   2   2   2   2   0   2   0   2   0   2   0   2   2   0   0   2   2   2   2   0   0   0   2   0   0   0   0   0   0   0   2   2   0   0   0   0   0   0   2   2   0   0   0   2   2   0   2   2   0   0   0   0   2   2   2   0   0   2   0   0   2   2   2   0   0   0   2   0   2   0   0   2   2   0   2   2   2   2   0   0   0   0   0   0   2   0   2   2   2   2   2   2   0   0   0   2   0   2   2   0   0   0   0   0   0   2   0   0   2   2   2   2   2   2   2   0   0   2   2   2   2   0   0   2   2   2   2   0   2   2   0   2   2   0   2   2   0   2   0   0   0   0   2   0   0   2   0   0   2   0   2   2   0   2   0   0   0   2   2
 MK-6-10                2   0   0   2   0   0   0   2   0   0   2   2   0   2   2   0   0   2   2   0   2   2   0   0   2   0   2   0   2   0   2   0   2   2   2   2   0   2   0   2   2   2   2   2   2   0   0   2   0   0   2   2   2   2   0   0   2   2   2   2   0   0   0   2   0   0   0   0   0   0   0   0   2   0   0   0   0   0   0   2   2   0   0   0   2   2   0   2   2   0   0   0   0   2   2   2   0   0   2   0   0   2   2   2   0   0   0   2   0   2   0   0   2   2   0   2   2   2   2   0   0   0   2   0   0   2   0   0   2   2   2   2   2   0   0   0   2   0   2   0   0   0   0   0   0   0   2   0   0   2   2   2   2   2   2   2   0   0   2   2   2   2   0   0   0   2   2   0   0   2   2   0   2   0   0   2   2   0   2   0   0   2   2   2   0   0   2   0   0   2   0   2   0   0   2   0   0   0   2   2
 MK-6-11                0   0   0   2   0   2   0   2   0   0   2   2   0   2   2   0   0   2   2   0   2   2   2   0   2   0   2   0   2   0   2   0   2   2   2   2   2   0   0   2   2   2   2   2   2   0   2   0   2   0   2   2   2   0   0   0   2   2   2   2   2   0   0   2   0   0   0   0   0   0   0   0   2   0   0   0   0   0   0   2   2   0   0   0   2   2   0   2   2   2   0   0   0   2   2   2   0   0   2   0   0   2   2   2   0   0   0   2   0   2   0   0   2   2   0   2   2   2   2   0   0   0   2   0   0   2   0   0   2   2   2   0   0   0   0   0   0   0   2   0   2   0   0   0   0   0   2   0   0   2   2   2   2   2   2   2   0   0   0   2   0   2   0   2   0   2   2   0   0   2   2   2   2   0   0   2   2   0   2   0   0   2   2   2   0   0   2   0   0   2   0   2   0   0   2   0   0   0   2   2
 MK-6-12                0   0   0   0   0   2   0   2   0   2   2   2   2   2   2   0   0   2   2   0   2   2   2   0   2   0   2   0   2   0   2   0   2   0   2   2   2   0   2   2   0   2   2   2   2   0   2   0   2   0   2   2   2   0   0   0   2   2   2   2   2   2   0   2   0   0   0   0   0   0   2   0   2   0   0   0   0   0   0   2   2   0   0   0   2   2   0   2   2   0   2   0   0   2   0   2   0   0   2   0   0   2   2   2   0   0   0   2   0   2   0   2   2   2   0   2   2   2   2   0   0   0   2   0   0   0   0   0   2   2   2   0   2   0   0   0   0   0   2   0   2   0   0   0   0   0   2   2   0   2   0   2   2   2   2   2   0   0   2   0   0   2   0   0   0   0   2   0   0   2   0   2   2   0   0   2   2   2   2   0   0   2   2   2   2   0   2   0   0   2   0   2   0   0   2   0   0   0   2   2
 MK-6-13                0   0   0   0   0   2   0   2   2   2   2   2   2   2   2   0   0   2   2   0   2   2   2   2   2   0   2   0   2   0   2   0   2   0   2   2   2   0   2   2   0   2   2   2   2   0   2   0   2   0   2   2   2   0   0   2   2   2   2   2   2   2   0   2   0   0   0   0   2   0   2   2   2   0   0   0   0   0   0   2   2   0   0   2   2   2   0   2   2   0   2   0   0   2   0   2   0   2   2   0   0   2   2   0   0   0   0   0   0   2   0   2   2   2   0   2   2   2   2   0   0   0   2   0   0   2   0   0   2   2   2   0   2   0   0   0   0   0   2   0   0   0   0   0   0   0   2   2   0   2   0   2   2   2   2   2   0   0   2   0   0   2   0   0   0   0   0   0   0   0   0   2   2   0   0   2   2   2   2   0   0   2   2   0   2   0   2   0   0   2   0   2   2   0   2   0   0   0   2   2
 MK-6-14                0   0   0   2   0   2   0   2   2   2   2   2   2   2   2   0   0   2   2   0   2   2   2   2   2   0   2   0   2   2   2   0   0   0   2   0   2   0   2   2   0   2   2   2   2   0   2   0   2   0   2   2   2   0   0   2   2   2   2   2   2   2   2   2   0   2   0   0   2   0   2   2   2   0   2   0   0   2   0   2   2   0   2   2   0   2   0   2   2   0   2   0   0   2   0   2   0   2   2   0   0   2   2   0   0   0   0   0   0   2   0   2   2   2   0   2   2   2   2   0   0   2   2   2   0   2   0   0   2   2   2   0   2   2   0   0   0   0   2   0   0   0   0   0   0   0   2   2   0   2   0   2   2   2   2   2   0   0   2   0   0   2   0   0   0   0   0   0   0   0   0   2   2   0   0   2   2   2   2   0   0   2   2   0   2   0   2   0   0   2   2   2   2   0   0   0   0   0   2   2
 MK-6-15                0   0   0   2   0   2   0   2   2   2   2   2   2   2   2   0   0   2   2   0   2   0   2   0   2   0   2   2   2   2   0   0   0   0   2   0   0   0   2   2   0   2   2   2   2   0   2   0   2   0   2   2   2   2   0   2   2   0   2   2   2   2   2   2   0   2   0   0   2   0   2   2   2   0   2   0   0   2   0   2   2   0   2   2   0   0   0   2   2   0   2   0   0   2   0   2   0   2   2   0   0   2   2   0   0   0   0   0   0   2   2   2   2   2   0   2   2   2   2   0   0   2   2   2   0   2   0   0   2   2   2   0   2   2   2   0   0   0   2   0   0   0   0   0   0   0   2   2   0   0   0   2   2   2   2   2   0   0   2   0   0   2   2   0   0   0   2   0   0   0   0   2   2   0   0   2   2   2   2   0   0   2   2   0   2   0   2   2   2   2   2   2   2   0   0   0   2   2   2   2
 MK-6-16                0   0   0   2   0   2   0   2   2   2   2   2   2   2   2   0   0   2   2   2   2   0   2   0   2   0   2   2   2   0   0   0   0   0   2   0   0   0   2   2   0   2   2   2   2   0   2   0   2   0   2   2   2   2   0   2   2   0   2   2   2   2   2   0   0   2   0   0   2   0   2   2   2   0   2   2   0   2   0   2   2   2   2   2   0   0   0   2   2   0   2   0   0   2   0   0   0   0   2   0   0   2   2   0   0   0   0   0   0   2   2   2   2   2   0   2   0   2   2   0   0   2   2   2   0   2   0   2   2   2   2   0   2   2   2   0   0   0   2   0   0   2   0   0   0   0   2   2   0   0   0   2   2   2   2   2   0   0   2   0   0   2   2   0   0   0   2   0   0   0   0   2   2   0   0   2   2   2   2   0   0   2   0   0   2   0   2   2   2   2   2   2   2   2   0   0   2   2   2   2
 
!****************************************** Phenotypic Data **********************************************************
!-100.0 is resevred for missing phenotype
SimulatedTrait1        10.5256   10.9001    9.6346   10.9702    8.7298    8.5472    8.3784    8.9631    9.5904   11.7900   11.2714    8.8140   12.0962    7.8809    9.1722    7.4590    8.1694    8.7443    9.2218    9.7412    8.8202   10.3323   10.1285    9.6098   10.5698    9.3942   12.4322   12.1801    9.7460    9.4756    9.6764    8.3420   13.2826    8.5559    9.0404    8.9497    7.9628    9.9619   11.7182   10.9118   10.4213   11.2158   11.7982    8.4683   11.3756   12.6255   10.1128    9.1710   10.2402   11.1334    8.0286   11.9248    7.5877    8.8214    9.8064    9.4188   12.3991    7.8442    8.0823    9.7582   10.8681   10.4444   12.0588    7.1915   11.8584   10.2412   10.1569   10.4148   12.8703   11.2742   11.6311   10.2489    8.3545   10.8620    8.8935   10.7085   11.1116    8.4103   10.8563    9.0713    9.0615    9.0136    9.5228    8.7879    8.6115    8.5072    8.6220   11.6004   10.9320    9.5896   11.5339    8.8440   10.5042   12.5337    7.0820   11.1246    8.9822    7.9752   10.9341   10.9312   10.2752   11.2291    9.3053   10.4914    9.6396    9.9050    9.3216    9.6020    8.5850    9.8789   11.0103    9.1244   12.3440   11.0301    9.3254   10.0452   10.4806   10.5929    8.8838    9.8113   10.6504   12.7271    7.9966   10.8859   10.7827    9.8734    8.6072    9.2201   10.1323    9.1706    8.5015   11.9809   11.3914    8.0467    8.5967   10.9686   10.2112   12.7961    7.9285    7.5778    9.8626   10.0082    7.3321   10.8844    9.2533    9.8342   11.2002    9.4630   10.3731   10.6802   10.6309   10.8024   10.5793    9.9817    9.6723    9.2795   10.7476    8.3781    8.2942   12.0726   10.0172    9.6367   11.3521    8.9066    8.7746   11.5952   11.0433   11.0685   11.3089    7.3244    8.3052   10.1619   10.8584   12.6535   10.7926    9.3469   10.8552   10.0749    9.4506    6.2297    8.6623   12.7523    8.4436   10.0642   11.3247    8.4178    9.2420   10.2875   11.1805   13.6878    9.4835   13.7769   11.7825    9.4742   11.0384   10.7573   13.5003   11.1040    9.3045    8.8862
SimulatedTrait2        16.3687   13.5401   15.0689   13.6993   14.8647   15.3629   14.3334   15.0425   15.8068   17.0330   12.6787   15.8975   15.8811   15.6611   17.2988   13.2322   15.3188   14.8842   13.8966   14.7331   11.5614   15.5334   14.5242   14.6427   17.9839   14.1327   14.8991   13.9975   15.5045   15.6893   17.5385   14.3576   11.8951   11.5641   14.6379   15.6775   13.8871   16.0605   16.7874   14.2608   14.4101   15.9465   16.6703   15.7260   13.6373   15.6059   14.6152   17.2839   14.5986   14.9929   14.5022   14.8236   15.4831   16.9664   17.0200   16.0186   14.7784   14.9256   11.4633   12.8746   15.0273   14.3362   13.1304   14.1338   14.2476   14.5177   13.1032   13.6297   15.8534   15.4969   16.4165   11.9074   16.6088   14.2914   15.5087   12.8051   14.5620   15.5016   17.7999   18.7396   14.2808   16.0975   17.2817   13.4004   15.0101   13.7135   14.9155   15.1881   15.6758   14.4320   13.6493   17.2883   13.2998   15.1936   15.0780   14.9835   15.1236   15.6827   17.8325   12.2577   14.0976   14.6230   13.1807   14.7007   15.0408   15.3682   15.9646   15.4021   14.3218   15.5686   14.6601   16.4533   15.0944   15.8510   12.5835   13.6448   13.4946   13.3259   15.0850   12.8956   17.4516   14.9116   13.5100   15.6179   17.1339   14.0803   16.5894   15.2255   15.6352   16.2690   15.0203   14.2605   14.4901   14.6840   13.1093   15.9332   14.6209   14.7578   15.7989   15.4229   14.3128   14.8002   16.8330   14.4641   13.2044   16.8900   15.8021   14.1231   15.3889   14.7186   13.7783   14.6565   12.3718   15.9578   15.8023   15.0258   16.2948   15.0279   14.4096   12.9111   16.5860   12.3339   14.9600   13.9709   16.0192   15.0738   14.8934   13.7568   17.3148   15.4126   14.0829   14.5835   16.5201   16.1848   13.6289   13.4897   13.9025   14.9422   14.2949   17.1419   16.7924   16.1043   14.4253   15.0420   14.4987   15.1426   15.9598   16.2441   15.8882   13.3316   13.5400   16.5935   13.7965   15.1481   14.6888   13.7071   14.7771   14.5372   15.2916   14.2317
 
