# Supplementary material for: Inclusive Composite Interval Mapping of QTL by Environment Interactions in Biparental Populations
Source: PLoS One. 2015 Jul 10;10(7):e0132414. doi: 10.1371/journal.pone.0132414 (PMC4498613; doi:10.1371/journal.pone.0132414)
Supplement: S3 File — (ZIP) [file pone.0132414.s003.zip › Simulation for unliked model/Simulated popualtions/run_00067.met]

!**********************Note: lines staring with "!" are remarks and will be ignored in the program********************
!*********************************General Information**********************************
!Assuming F1 = P1 x P2, populations available in QTL IciMapping are: 
!  1, P1BC1F1 = P1 x F1, the first backcrossing where P1 is used as the recurrent parent;
!  2, P2BC1F1 = P2 x F1, the first backcrossing where P2 is used as the recurrent parent;
!  3, F1DH, F1-derived doubled haploids; 
!  4, RIL or F1RIL, recombination inbred lines through the repeated selfing of F1;
!  5, P1BC1RIL, recombination inbred lines through the repeated selfing of P1BC1F1;
!  6, P2BC1RIL, recombination inbred lines through the repeated selfing of P2BC1F1;
!  7, F2, the selfing generation of F1;
!  8, F3, the selfing generation of F2;
!  9, P1BC2F1, the second backcrossing where P1 is used as the recurrent parent; 
! 10, P2BC2F1, the second backcrossing where P2 is used as the recurrent parent;
! 11, P1BC2RIL, recombination inred lines through the repeated selfing of P1BC2F1; 
! 12, P2BC2RIL, recombination inred lines through the repeated selfing of P2BC2F1; 
! 13, P1BC1F2, the selfing generation of P1BC1F1; 
! 14, P2BC1F2, the selfing generation of P2BC1F1; 
! 15, P1BC2F2, the selfing generation of P1BC2F1; 
! 16, P2BC2F2, the selfing generation of P2BC2F1; 
! 17, P1BC1DH, P1BC1F1-derived doubled haploids; 
! 18, P2BC1DH, P2BC1F1-derived doubled haploids; 
! 19, P1BC2DH, P1BC2F1-derived doubled haploids; 
! 20, P2BC2DH, P2BC2F1-derived doubled haploids; 
   3      !Mapping Population (see remarks above)
   2      !Mapping Function (1 for Kosambi; 2 for Haldane; 3 for Morgan)
   2      !Marker Space Type (1 for intervals; 2 for positions)
   1      !Marker Space Unit(1 for centiMorgans; 2 for Morgan)
   6      !Number of Chromosomes (or Linkage Groups)
 200      !Size of the mapping population
   2      !Number of environments
 
!***************************************** Chromosomes and Linkage Maps **********************************************
!Chromosome                 NumMarkers
-CH1                        16
-CH2                        16
-CH3                        16
-CH4                        16
-CH5                        16
-CH6                        16
!Linkage map (Marker name followed by position or the interval length)
 MK-1-1                1     0.000
 MK-1-2                1    10.000
 MK-1-3                1    20.000
 MK-1-4                1    30.000
 MK-1-5                1    40.000
 MK-1-6                1    50.000
 MK-1-7                1    60.000
 MK-1-8                1    70.000
 MK-1-9                1    80.000
 MK-1-10               1    90.000
 MK-1-11               1   100.000
 MK-1-12               1   110.000
 MK-1-13               1   120.000
 MK-1-14               1   130.000
 MK-1-15               1   140.000
 MK-1-16               1   150.000
 MK-2-1                2     0.000
 MK-2-2                2    10.000
 MK-2-3                2    20.000
 MK-2-4                2    30.000
 MK-2-5                2    40.000
 MK-2-6                2    50.000
 MK-2-7                2    60.000
 MK-2-8                2    70.000
 MK-2-9                2    80.000
 MK-2-10               2    90.000
 MK-2-11               2   100.000
 MK-2-12               2   110.000
 MK-2-13               2   120.000
 MK-2-14               2   130.000
 MK-2-15               2   140.000
 MK-2-16               2   150.000
 MK-3-1                3     0.000
 MK-3-2                3    10.000
 MK-3-3                3    20.000
 MK-3-4                3    30.000
 MK-3-5                3    40.000
 MK-3-6                3    50.000
 MK-3-7                3    60.000
 MK-3-8                3    70.000
 MK-3-9                3    80.000
 MK-3-10               3    90.000
 MK-3-11               3   100.000
 MK-3-12               3   110.000
 MK-3-13               3   120.000
 MK-3-14               3   130.000
 MK-3-15               3   140.000
 MK-3-16               3   150.000
 MK-4-1                4     0.000
 MK-4-2                4    10.000
 MK-4-3                4    20.000
 MK-4-4                4    30.000
 MK-4-5                4    40.000
 MK-4-6                4    50.000
 MK-4-7                4    60.000
 MK-4-8                4    70.000
 MK-4-9                4    80.000
 MK-4-10               4    90.000
 MK-4-11               4   100.000
 MK-4-12               4   110.000
 MK-4-13               4   120.000
 MK-4-14               4   130.000
 MK-4-15               4   140.000
 MK-4-16               4   150.000
 MK-5-1                5     0.000
 MK-5-2                5    10.000
 MK-5-3                5    20.000
 MK-5-4                5    30.000
 MK-5-5                5    40.000
 MK-5-6                5    50.000
 MK-5-7                5    60.000
 MK-5-8                5    70.000
 MK-5-9                5    80.000
 MK-5-10               5    90.000
 MK-5-11               5   100.000
 MK-5-12               5   110.000
 MK-5-13               5   120.000
 MK-5-14               5   130.000
 MK-5-15               5   140.000
 MK-5-16               5   150.000
 MK-6-1                6     0.000
 MK-6-2                6    10.000
 MK-6-3                6    20.000
 MK-6-4                6    30.000
 MK-6-5                6    40.000
 MK-6-6                6    50.000
 MK-6-7                6    60.000
 MK-6-8                6    70.000
 MK-6-9                6    80.000
 MK-6-10               6    90.000
 MK-6-11               6   100.000
 MK-6-12               6   110.000
 MK-6-13               6   120.000
 MK-6-14               6   130.000
 MK-6-15               6   140.000
 MK-6-16               6   150.000
!*********************************** Marker Types ********************************************************************
!Co-dominant marker: When heterozygote F1 is present, P1 is coded as 2, F1 is coded as 1, and P2 is coded as 0; Otherwise, P1 is coded as 2, and P2 is coded as 0. 
!Dominant marker: When heterozygote F1 is present, P1 and F1 are coded as 12, and P2 is coded as 0; Otherwise, P1 is coded as 2, and P2 is coded as 0.  
!Recessive markers: When heterozygote F1 is present, P1 is coded as 2, and F1 and P2 are coded as 10; Otherwise, P1 is coded as 2, and P2 is coded as 0. 
!Missing marker is coded as -1. 
 MK-1-1                 2   2   0   0   2   0   0   0   0   0   0   0   2   2   2   0   0   0   2   2   2   0   0   2   0   0   2   2   2   0   2   2   2   2   0   2   0   2   2   2   2   2   0   0   2   0   2   0   2   2   2   2   2   0   2   0   0   0   0   2   0   2   0   2   2   2   2   2   2   2   2   0   2   2   0   0   2   2   0   2   2   2   0   2   0   0   0   0   2   2   2   2   0   0   0   2   0   2   0   0   0   0   2   2   2   0   2   0   0   0   2   0   0   0   2   2   0   2   0   0   0   2   0   2   2   0   2   0   2   2   2   0   2   2   0   2   2   2   2   2   2   2   2   2   2   2   2   2   0   0   2   0   0   2   2   0   2   0   2   0   0   0   0   0   2   0   2   0   2   2   2   0   0   2   0   0   0   2   2   2   0   0   2   2   0   2   2   2   2   2   0   0   2   0   2   0   0   0   2   0
 MK-1-2                 2   2   0   0   0   0   0   0   2   0   0   0   2   2   2   0   0   0   2   2   2   0   0   2   0   0   0   0   2   0   2   2   2   2   0   2   0   2   2   0   2   2   0   0   2   0   2   0   2   0   2   2   2   0   2   0   0   0   0   2   0   2   0   2   0   2   0   2   2   2   2   2   2   2   0   0   2   2   0   2   2   2   0   2   0   0   2   0   2   2   2   2   0   0   0   0   0   2   0   0   0   0   2   2   2   0   2   0   0   0   2   0   2   0   2   2   0   2   0   0   0   2   2   2   2   2   2   0   2   2   2   0   2   2   0   2   2   0   2   2   2   2   2   2   0   2   2   2   0   0   2   0   0   2   2   0   0   0   2   0   0   2   0   2   2   0   2   0   2   2   2   0   0   2   0   0   2   2   2   2   0   2   0   2   0   2   2   2   2   0   0   0   2   0   0   0   0   0   2   0
 MK-1-3                 2   2   0   0   0   0   0   0   2   0   0   0   2   2   2   0   0   0   2   2   2   0   2   2   2   0   2   0   2   0   2   2   2   2   0   2   0   2   2   2   2   2   0   0   2   0   2   0   2   0   2   2   2   0   2   0   0   0   0   2   0   2   0   2   0   0   0   2   2   2   2   2   2   2   0   0   2   2   0   2   0   2   0   2   0   2   2   0   2   2   2   2   0   2   0   0   0   2   0   0   0   0   2   2   2   0   2   2   0   0   2   0   2   0   2   2   0   2   0   0   0   2   2   0   2   2   2   0   2   2   2   0   2   2   2   2   2   0   2   0   2   2   2   2   0   2   2   2   0   0   2   2   0   2   2   0   0   0   2   0   0   2   0   2   2   0   2   0   2   2   2   0   0   2   0   0   2   2   2   2   0   0   0   2   0   2   2   2   2   0   0   0   2   0   0   2   0   2   2   0
 MK-1-4                 2   2   0   0   0   0   0   0   2   0   0   2   2   0   2   0   0   0   2   2   2   0   2   2   2   0   2   0   2   0   2   2   2   2   2   2   0   2   2   2   2   2   0   0   2   0   2   0   2   0   2   2   2   0   2   0   0   0   0   2   0   2   0   2   0   0   0   2   2   2   2   2   2   2   0   0   2   2   0   2   0   2   0   2   0   0   2   0   2   2   2   2   0   2   0   0   0   2   0   0   0   0   0   2   2   0   2   2   0   0   2   0   2   2   2   2   2   2   0   2   0   0   2   0   2   2   2   0   2   0   2   0   2   2   2   2   2   0   2   0   2   2   2   2   0   2   2   2   0   0   2   2   0   2   2   0   0   0   2   0   0   2   2   2   2   0   2   0   2   2   2   2   0   0   2   0   2   2   2   2   0   0   0   0   0   2   2   2   2   0   0   0   2   0   0   2   0   2   2   0
 MK-1-5                 2   2   0   0   0   0   0   0   2   0   0   2   2   0   0   0   0   0   2   2   2   0   2   2   2   0   2   0   2   0   2   2   2   2   0   2   0   2   0   2   2   2   2   0   2   0   2   0   2   0   2   2   2   0   2   0   0   0   0   2   0   2   0   2   0   0   0   2   2   2   2   2   2   2   0   0   2   2   2   2   0   2   0   2   0   0   2   0   2   2   2   2   0   2   0   0   0   2   2   0   0   0   0   2   2   0   2   2   0   2   2   0   2   2   2   0   2   2   0   2   2   0   2   0   2   2   2   0   2   0   2   0   2   2   2   2   2   0   2   0   0   2   0   2   0   2   2   2   0   0   2   2   0   2   2   0   0   2   2   0   0   2   2   2   2   2   2   0   2   2   2   2   0   0   2   0   2   2   2   2   0   0   0   0   0   2   2   2   2   0   0   0   0   0   0   2   0   2   2   2
 MK-1-6                 2   2   0   2   0   0   0   0   2   0   0   2   2   0   0   0   2   0   2   2   2   0   2   2   2   2   2   0   2   0   2   2   2   2   0   2   0   2   0   2   2   2   0   0   2   0   2   0   2   0   2   2   2   0   2   0   0   0   0   2   0   2   0   2   0   0   0   2   2   2   2   2   2   2   0   0   2   2   2   2   0   2   0   2   0   0   2   0   0   2   2   2   0   2   0   0   0   2   2   0   2   0   0   2   2   0   2   2   0   2   2   0   2   0   2   0   2   2   0   2   2   2   2   0   2   2   2   0   2   0   2   0   2   2   2   2   2   0   2   0   0   0   2   2   0   2   0   2   0   0   2   2   0   2   2   0   0   2   2   0   0   2   2   2   2   2   2   0   2   2   2   2   0   0   0   0   2   2   2   0   0   0   0   0   0   2   2   2   2   0   0   0   0   0   0   2   2   2   2   2
 MK-1-7                 2   2   0   2   0   0   0   0   2   0   2   2   2   0   0   0   0   0   2   2   2   0   2   2   2   2   2   0   2   2   2   2   2   2   0   2   2   2   0   2   2   2   0   0   2   0   2   0   2   0   2   2   0   0   2   0   0   0   0   2   2   2   0   2   0   0   2   2   2   2   2   2   2   2   0   0   2   2   2   2   0   2   0   2   0   0   2   0   0   0   2   2   0   2   0   2   0   2   2   0   2   0   0   2   0   0   0   0   0   0   2   0   2   0   2   0   2   2   0   2   2   2   0   2   2   2   2   0   2   0   2   0   2   2   2   2   0   0   2   0   2   0   2   2   0   2   0   2   0   0   2   2   0   0   2   0   0   2   2   0   0   2   2   2   2   2   2   0   2   2   2   2   0   0   0   0   2   2   2   0   0   0   0   0   0   2   2   2   2   0   0   0   0   0   0   2   2   0   2   2
 MK-1-8                 2   2   0   2   0   0   0   0   2   0   2   2   2   0   0   0   0   0   2   2   2   0   2   2   2   2   2   0   2   2   2   2   2   2   0   2   0   2   0   2   2   2   0   0   2   0   2   0   2   0   2   2   0   0   2   0   0   0   0   2   2   2   0   2   0   0   2   2   2   2   2   0   2   2   0   0   2   2   2   2   0   2   0   2   0   0   2   2   0   0   2   0   0   2   0   0   0   2   2   0   2   0   2   2   0   0   0   2   0   0   2   0   2   0   0   0   0   2   0   2   2   2   0   2   0   2   2   0   2   0   2   0   2   2   2   2   0   0   2   0   2   0   2   2   0   2   0   2   0   0   2   2   0   0   0   0   2   2   2   0   0   2   2   2   2   2   0   0   2   2   2   2   0   0   2   2   2   2   2   0   0   0   0   0   0   2   2   2   2   0   0   0   0   2   0   0   2   0   2   2
 MK-1-9                 0   2   0   2   0   0   0   0   2   0   2   2   2   0   0   0   0   0   2   2   2   0   2   2   0   2   2   0   2   2   0   2   0   2   2   2   0   2   0   2   2   2   0   0   2   0   2   0   2   2   2   2   0   0   2   0   0   0   0   2   2   2   2   2   0   0   2   2   2   0   2   0   2   2   0   0   2   2   2   0   0   2   0   2   0   0   2   2   0   0   2   0   0   2   0   0   0   2   2   2   2   0   2   2   0   2   0   2   0   0   2   0   2   2   0   0   0   2   0   2   0   2   0   2   2   2   2   0   2   0   2   0   2   2   0   2   0   0   2   0   0   0   2   2   0   2   0   2   0   0   2   2   0   0   2   0   2   0   2   0   0   2   2   2   2   2   0   0   2   2   2   2   0   0   2   2   2   2   2   0   0   0   0   0   0   2   2   2   2   2   0   0   0   2   2   0   2   0   0   2
 MK-1-10                2   2   0   2   0   0   0   0   2   2   2   2   2   0   0   0   0   0   2   2   2   0   2   2   0   2   2   0   2   2   2   2   0   2   2   2   0   2   0   2   2   2   0   2   2   0   2   0   2   2   2   0   0   0   2   0   0   0   0   0   2   2   2   2   0   0   2   0   2   0   2   0   2   2   0   0   0   2   0   0   0   2   0   2   0   0   2   2   0   0   2   0   0   2   0   0   0   2   2   2   0   0   2   2   0   2   0   2   0   0   2   0   2   2   0   0   0   2   0   2   0   2   0   2   2   2   2   0   2   0   2   0   2   2   0   2   0   0   2   2   0   0   2   2   0   2   0   2   0   0   2   2   0   0   2   0   2   0   2   0   0   2   2   2   2   2   0   0   0   2   2   2   0   0   0   2   2   2   2   0   0   0   0   2   2   2   2   2   2   2   0   0   0   0   0   0   2   0   0   0
 MK-1-11                2   2   0   0   0   0   0   0   2   2   2   0   0   0   0   0   0   0   2   2   2   0   2   2   0   2   2   0   2   2   2   2   0   2   2   2   0   2   0   2   2   2   0   2   2   0   2   0   2   2   2   0   0   0   2   0   0   0   0   0   2   2   2   2   0   0   2   0   0   0   2   0   2   2   0   0   0   0   0   0   0   2   0   2   0   0   2   2   0   0   2   0   0   2   0   0   0   2   2   2   0   2   2   2   0   2   0   2   2   0   2   0   2   2   0   0   0   2   0   2   0   2   2   2   2   2   2   2   2   0   0   0   2   2   0   2   0   0   0   2   0   0   2   2   0   2   2   2   0   0   2   2   0   0   2   0   2   0   2   0   0   2   2   2   2   2   0   0   0   2   2   2   0   0   0   2   2   2   2   0   0   0   0   2   2   2   2   2   2   0   0   0   0   0   0   0   2   0   0   0
 MK-1-12                2   2   0   0   0   0   0   2   2   2   2   0   0   0   0   0   0   0   2   0   2   0   2   2   2   2   2   0   0   2   2   2   0   2   2   2   0   2   0   2   2   2   0   2   0   0   2   0   2   2   2   0   0   0   2   0   0   0   0   0   2   2   2   2   0   0   0   0   0   0   2   0   2   2   0   0   0   0   0   0   0   2   0   2   0   0   2   2   0   0   0   0   0   0   0   0   0   0   2   2   0   2   2   2   0   0   0   2   2   0   2   0   2   2   0   0   0   2   0   2   2   2   2   2   0   2   0   2   0   0   0   0   0   2   0   2   0   0   2   2   0   0   2   2   0   2   2   2   0   0   2   0   0   2   0   0   2   0   2   0   0   2   2   2   2   2   0   2   0   2   2   2   0   0   0   2   2   2   2   0   2   0   0   2   2   2   2   2   2   0   0   0   0   0   0   0   2   0   0   0
 MK-1-13                2   2   0   0   0   2   0   2   2   2   2   0   0   0   0   0   0   0   2   0   2   0   2   2   2   2   2   0   0   0   2   2   0   2   2   2   0   2   0   2   2   2   0   2   0   0   0   0   2   2   2   0   0   2   2   2   0   0   0   0   2   2   2   2   0   0   0   0   0   0   2   0   2   2   0   0   0   0   0   0   0   2   0   2   0   0   2   2   0   0   0   0   2   0   0   0   0   0   2   2   0   0   2   2   2   0   0   2   2   0   2   0   2   2   0   0   2   2   2   2   2   2   2   2   0   2   0   2   0   0   0   0   0   2   0   2   0   0   2   2   0   0   2   2   2   2   2   2   0   0   2   0   0   2   0   0   2   2   2   0   0   2   2   2   2   2   0   2   0   2   2   2   0   0   0   2   0   0   2   0   2   0   0   2   2   2   2   2   2   0   0   0   0   0   0   0   2   0   0   0
 MK-1-14                2   2   2   0   0   2   0   2   2   0   2   0   2   0   0   0   0   2   2   0   2   0   2   2   2   2   2   0   0   0   2   2   0   2   0   2   0   2   0   2   2   0   0   2   2   0   0   2   2   2   2   0   0   2   2   0   0   2   0   0   2   2   2   0   2   0   0   0   0   0   2   0   2   2   0   0   0   0   0   0   0   2   0   2   0   2   2   2   0   0   0   0   2   0   0   0   0   0   2   2   0   0   0   2   0   0   0   2   0   0   2   0   2   2   0   2   2   2   2   2   2   2   2   2   0   2   0   0   0   0   0   0   0   0   0   0   0   0   2   2   0   0   2   2   2   2   2   2   0   0   2   0   0   0   2   0   2   2   2   0   2   2   2   2   2   2   0   2   0   2   2   2   0   2   0   2   0   0   2   0   2   2   0   2   2   2   2   2   2   0   0   0   0   0   0   2   2   2   2   0
 MK-1-15                0   2   2   0   0   2   0   2   2   0   2   0   2   0   0   0   0   0   2   0   2   0   0   2   2   2   2   0   0   0   2   2   0   2   2   2   0   2   0   2   0   0   0   2   2   0   0   2   2   2   0   0   0   2   2   0   0   2   0   0   2   2   2   0   2   0   0   0   0   0   2   0   2   2   0   0   0   0   0   0   2   2   2   2   0   2   2   2   0   0   2   0   2   2   0   0   0   0   0   2   0   0   0   2   0   0   0   2   0   0   2   2   2   2   2   0   2   2   2   2   0   2   2   2   0   2   0   0   0   0   0   0   0   0   0   0   2   0   2   2   0   0   2   2   2   2   2   2   0   0   0   0   0   0   2   0   2   0   0   2   2   2   2   2   2   2   0   2   0   2   2   2   0   2   0   2   0   0   2   0   2   2   0   2   2   2   2   2   2   0   0   0   0   2   0   2   2   2   2   0
 MK-1-16                0   2   2   2   0   2   0   2   2   0   2   0   2   0   0   0   0   0   2   0   2   0   0   2   2   2   2   2   0   0   2   0   0   2   2   2   0   2   0   2   0   0   0   2   2   0   0   2   2   2   0   0   0   2   2   2   0   2   0   0   2   2   2   2   2   0   0   0   0   0   2   0   2   2   0   0   0   0   0   0   2   2   2   2   0   2   2   2   0   2   2   0   0   2   0   0   0   0   0   2   0   0   2   2   0   0   0   2   0   0   2   2   2   2   0   0   0   2   2   0   0   2   2   2   0   2   2   0   0   0   0   0   0   0   0   0   2   0   2   2   0   0   2   2   2   2   2   2   0   0   0   0   0   0   2   0   2   0   0   2   2   2   2   0   0   2   0   0   0   2   2   2   0   2   0   0   0   0   2   0   2   2   0   2   2   2   2   2   2   0   0   0   0   2   0   2   2   2   2   0
 MK-2-1                 2   2   2   2   0   0   2   0   2   2   2   2   2   0   0   0   2   0   0   2   0   2   2   0   0   2   2   2   2   0   0   2   0   2   2   0   2   0   0   2   2   0   0   2   2   0   2   0   2   0   0   0   2   2   2   2   2   2   0   2   2   0   0   0   2   2   2   0   0   2   0   2   2   0   0   2   2   0   2   2   0   0   2   0   0   2   0   2   2   0   2   0   2   2   2   0   2   2   0   0   0   2   2   2   2   2   2   2   0   2   0   2   2   0   0   0   0   2   2   0   2   0   0   2   0   2   2   0   0   0   2   0   0   0   2   0   2   0   2   2   0   0   0   2   2   0   2   0   0   0   2   0   2   0   2   2   0   0   0   2   0   2   2   2   0   0   2   2   2   0   0   2   2   2   2   0   2   0   0   0   2   2   0   0   2   2   2   2   2   2   0   0   2   0   0   2   2   2   0   2
 MK-2-2                 2   0   2   2   0   2   2   0   0   2   2   2   2   0   2   0   2   0   0   2   0   2   2   0   0   2   2   2   2   0   0   2   0   2   2   0   2   0   0   2   2   0   0   0   0   2   2   0   2   0   0   0   2   2   2   2   2   2   0   2   2   0   0   0   2   2   2   0   0   0   0   2   2   0   0   2   0   2   2   2   0   0   2   0   0   2   0   2   2   0   2   0   2   2   2   2   2   2   0   0   0   2   2   2   2   2   2   2   0   2   0   2   2   0   0   0   0   2   2   2   2   0   0   2   0   2   0   0   0   2   2   2   0   0   2   0   0   0   2   0   0   0   0   2   2   0   2   0   0   0   2   0   2   2   2   2   2   0   0   2   0   2   2   2   0   0   2   2   2   0   0   2   2   2   2   0   2   0   2   0   2   2   0   0   2   2   2   2   2   2   0   0   2   0   0   2   2   2   0   0
 MK-2-3                 2   0   2   0   0   2   2   0   2   2   2   2   2   0   2   0   2   0   0   2   0   2   0   0   0   0   2   2   2   0   0   2   0   0   2   0   0   0   0   0   0   0   0   0   0   2   2   0   2   0   0   0   2   2   2   2   2   2   0   2   2   0   0   0   2   2   2   0   0   0   0   2   2   0   0   2   0   2   2   2   0   0   2   0   0   2   0   2   2   0   2   0   2   2   2   0   2   2   0   0   0   2   2   2   2   0   2   2   0   2   2   2   2   0   0   2   0   2   2   2   2   0   2   0   0   2   2   0   0   2   2   2   0   0   2   2   0   0   2   0   2   0   0   2   2   0   2   0   0   0   2   0   0   2   0   2   2   0   0   2   0   2   2   2   0   2   2   2   0   0   0   2   2   0   2   0   2   0   2   0   2   2   0   0   2   2   2   0   2   0   2   0   2   0   0   2   2   2   0   0
 MK-2-4                 2   0   2   0   0   2   0   0   2   2   2   2   2   0   2   0   2   0   0   2   0   2   0   0   0   0   2   2   2   0   0   2   0   0   0   0   0   0   0   0   0   0   0   0   0   2   2   0   2   0   0   0   2   2   2   2   2   2   0   2   2   0   0   0   2   2   2   0   0   0   0   2   2   0   0   2   0   2   2   2   0   0   2   0   2   2   0   2   2   0   2   0   2   2   2   0   2   2   2   0   0   2   2   2   2   0   2   2   0   2   2   2   2   0   0   2   0   2   2   2   2   0   2   0   0   2   2   0   0   2   2   0   0   0   2   2   0   0   2   0   2   0   0   2   2   0   2   0   0   0   2   0   0   2   0   2   2   0   0   2   0   2   2   2   0   2   2   2   2   2   2   2   2   0   2   0   0   0   2   0   2   2   0   0   2   2   2   0   2   2   2   0   2   0   0   2   2   0   0   0
 MK-2-5                 2   0   2   0   0   2   0   2   2   2   0   2   2   0   2   0   2   0   0   2   0   2   0   0   0   0   2   2   2   2   0   2   0   0   0   2   0   0   0   0   0   0   2   0   0   0   2   0   2   0   0   0   2   2   2   2   2   0   2   0   2   2   0   2   2   2   2   0   0   0   0   2   2   0   0   2   0   2   0   2   0   0   2   2   0   2   0   2   2   0   2   0   2   0   2   0   2   2   2   0   0   2   2   2   2   0   2   0   0   2   2   2   2   0   0   2   2   2   2   2   2   2   2   0   0   2   0   0   0   2   2   0   0   0   2   2   0   0   2   0   2   2   0   2   0   0   2   0   2   0   2   0   0   2   0   2   2   0   0   2   0   2   2   2   0   2   0   2   2   2   2   2   2   0   0   0   0   0   2   2   2   2   0   0   2   2   2   0   2   2   0   0   2   2   0   2   2   0   0   0
 MK-2-6                 2   0   2   0   0   0   0   2   2   2   0   2   2   0   2   0   2   2   0   2   0   2   0   0   0   0   2   2   2   2   0   2   0   2   0   2   0   0   0   0   0   0   2   0   0   0   2   0   2   0   0   0   2   2   0   2   2   0   2   0   2   2   0   2   2   2   2   0   2   0   0   0   2   0   0   2   0   2   0   2   0   0   2   2   0   2   0   0   2   0   2   0   0   0   2   0   2   2   2   2   0   2   2   2   2   0   2   0   0   2   2   2   2   0   0   2   2   2   2   2   0   2   2   0   0   2   0   0   0   2   2   0   0   0   2   2   0   0   2   0   2   2   0   0   0   0   2   2   2   0   2   0   0   2   2   2   2   0   0   2   0   2   2   2   0   2   0   2   2   0   2   2   2   0   0   0   0   2   2   0   2   2   0   0   2   2   2   0   2   2   2   0   2   2   0   2   2   0   0   2
 MK-2-7                 2   0   2   0   0   0   0   2   2   2   0   2   2   0   0   0   0   2   0   2   0   2   0   0   0   0   2   2   2   2   2   2   0   2   0   2   0   0   2   0   0   2   2   0   0   0   2   0   2   0   0   2   2   2   0   2   2   0   2   0   2   2   2   2   2   2   2   0   2   0   0   0   2   0   0   2   0   2   0   2   0   0   2   2   0   2   0   0   2   0   2   0   0   0   2   2   2   2   2   2   0   2   2   2   2   0   2   0   0   2   2   2   2   0   2   2   2   2   2   2   0   2   2   0   0   2   0   0   0   2   0   0   0   0   2   2   0   0   2   0   2   2   2   0   0   0   2   2   2   0   2   0   0   2   2   2   2   0   0   2   0   2   2   2   0   2   0   2   2   0   2   2   0   0   0   0   0   2   2   0   0   2   0   0   2   2   2   0   2   0   2   0   2   2   0   2   2   0   0   2
 MK-2-8                 2   0   2   0   0   0   0   2   2   2   0   2   2   0   0   0   0   2   0   0   0   2   0   0   0   0   2   2   2   2   2   2   0   2   0   2   0   0   2   0   0   2   2   0   2   0   2   0   2   0   0   2   2   2   0   2   2   0   2   0   2   2   2   2   2   2   2   0   2   0   0   0   2   0   0   2   2   2   0   2   0   0   2   2   0   2   2   0   2   0   2   0   2   0   2   2   0   2   2   2   0   2   2   0   2   0   2   0   2   0   2   2   2   0   2   0   2   2   2   0   2   2   2   0   0   0   0   0   0   2   0   0   0   0   2   2   2   0   2   0   2   0   2   0   0   0   2   2   2   0   2   0   0   2   2   2   2   0   0   2   0   2   2   2   0   2   0   2   2   2   0   2   0   0   0   0   0   2   2   0   0   2   0   0   2   2   2   0   2   0   2   0   2   2   0   2   2   0   0   0
 MK-2-9                 2   2   2   2   2   0   0   2   2   2   0   2   2   0   0   0   0   2   0   0   0   2   0   0   0   0   2   2   2   2   2   2   2   2   0   0   0   0   2   0   0   2   2   0   2   0   2   0   2   0   2   2   2   2   0   2   2   0   2   2   0   2   2   2   0   2   2   0   2   0   0   0   0   0   0   2   0   2   0   2   0   0   2   2   0   2   2   2   2   0   2   0   2   0   2   2   0   2   0   2   0   2   2   0   2   0   2   0   2   0   2   0   2   0   2   0   2   2   0   0   2   2   0   0   0   0   0   0   0   2   0   0   0   0   2   2   2   0   0   0   2   0   2   0   0   0   2   0   2   0   2   0   0   2   2   2   2   0   0   2   0   0   2   2   0   2   0   2   2   2   0   2   0   0   0   0   0   2   2   0   0   2   0   0   2   2   2   0   2   0   2   0   2   2   0   0   2   0   0   0
 MK-2-10                2   2   2   2   2   0   0   0   2   2   0   2   2   0   0   2   0   2   0   0   0   2   0   0   0   0   2   0   2   2   2   2   2   2   0   0   0   0   2   0   0   2   2   0   2   0   2   0   2   0   2   2   2   2   0   2   2   0   2   2   0   2   2   2   0   2   2   0   2   0   0   0   2   0   0   2   0   2   2   2   0   0   2   2   0   2   0   2   2   0   2   0   2   0   2   2   0   2   0   0   0   2   2   0   2   0   2   0   2   0   0   0   2   2   2   0   2   0   0   0   2   2   0   0   0   0   0   0   2   2   0   0   0   0   0   2   2   0   0   0   2   0   2   0   0   0   0   0   2   0   2   0   0   2   0   2   0   0   2   2   0   0   2   2   0   0   0   0   0   2   0   2   2   0   2   0   0   2   2   0   0   2   0   0   2   2   2   0   2   0   2   0   2   2   0   0   2   2   0   0
 MK-2-11                2   2   2   2   2   0   0   0   2   0   2   2   2   0   0   2   0   2   0   0   2   2   0   0   2   0   0   0   0   2   2   2   2   2   0   0   0   2   2   0   0   2   2   2   2   0   2   0   2   0   2   2   2   2   0   2   2   0   2   2   0   2   2   2   0   2   2   0   2   0   0   0   2   2   2   2   0   2   2   2   0   0   2   2   0   2   0   2   2   0   2   0   2   0   2   2   0   2   0   0   0   2   2   0   2   0   2   0   2   0   0   0   2   2   2   0   2   0   0   0   2   2   0   0   0   0   0   0   2   2   0   0   0   0   0   2   2   0   0   0   2   0   2   2   0   0   0   0   2   0   2   0   0   2   0   2   2   0   2   2   0   0   2   2   0   0   0   0   0   2   2   2   2   2   2   0   0   2   2   0   0   2   0   0   2   2   2   0   2   0   2   0   2   2   2   0   2   0   0   2
 MK-2-12                2   2   2   2   2   0   0   0   0   2   2   2   0   0   0   2   0   2   0   0   2   2   0   0   2   0   0   0   0   2   2   2   2   0   0   2   0   2   2   0   0   2   2   2   2   0   2   2   2   0   2   2   2   2   0   2   2   0   2   2   0   2   2   2   0   2   2   0   2   0   0   0   2   2   2   2   0   2   0   2   2   0   2   2   0   2   0   2   2   0   2   0   2   2   2   2   0   2   0   0   0   0   0   0   2   0   2   0   2   0   0   0   2   2   2   0   2   0   0   0   2   2   0   0   0   0   0   0   2   2   0   0   0   0   2   2   2   2   0   0   2   0   2   2   0   0   0   0   2   0   2   2   0   0   0   2   2   0   2   2   0   0   2   2   0   0   0   0   0   2   0   2   2   2   2   0   0   2   2   0   0   2   0   0   2   2   2   0   2   2   2   0   2   2   0   0   2   0   0   2
 MK-2-13                0   2   0   2   2   0   0   0   0   2   0   2   2   0   0   0   2   2   0   0   2   2   0   0   2   0   0   0   2   2   2   2   2   2   0   2   0   2   2   0   0   0   2   2   2   0   2   2   2   0   2   2   2   2   0   2   2   0   0   2   0   2   2   2   2   2   2   0   2   0   0   0   2   2   2   2   0   2   0   0   2   2   2   2   0   2   0   2   2   0   2   0   2   2   2   2   0   2   0   0   0   0   0   0   2   0   2   0   2   0   0   0   2   2   2   0   2   0   0   0   2   2   0   0   0   0   0   0   0   2   0   0   0   0   0   2   2   2   0   0   2   0   2   2   0   0   0   0   2   0   2   2   0   0   0   2   2   2   2   2   0   0   2   2   0   0   0   0   2   2   0   2   2   2   2   0   0   2   2   0   2   2   0   2   2   2   2   0   2   2   2   0   2   2   0   0   2   0   0   2
 MK-2-14                0   2   0   2   2   0   0   2   0   2   0   2   2   0   0   0   2   2   0   2   2   2   0   2   2   0   0   2   2   2   0   2   2   0   0   2   0   2   2   0   0   2   2   2   2   0   0   2   2   0   2   2   2   2   0   2   2   0   0   0   0   2   0   0   2   0   2   0   2   0   0   0   2   2   2   2   0   2   0   0   2   2   2   2   0   2   0   2   2   2   2   2   0   2   2   2   0   2   0   0   0   0   0   0   2   0   2   0   0   2   0   0   2   2   2   0   2   0   0   0   2   2   0   0   0   0   0   0   0   2   0   0   0   0   0   2   2   2   0   0   2   2   2   2   0   0   0   0   2   0   2   2   2   0   0   2   2   2   2   2   2   0   2   2   0   0   0   0   2   2   2   2   2   2   2   0   2   0   2   0   0   2   0   2   2   2   2   0   0   0   2   0   2   2   0   0   2   2   0   0
 MK-2-15                0   2   0   2   0   0   0   2   0   2   0   2   2   0   0   0   0   2   0   0   2   2   0   2   2   0   0   0   0   2   0   2   2   0   0   2   0   2   2   0   0   2   2   2   2   0   0   2   2   0   2   2   2   2   0   2   2   0   0   0   0   2   0   0   2   0   2   0   2   2   0   0   2   2   2   2   0   2   0   0   2   2   0   2   0   2   0   2   2   0   2   2   0   2   2   2   0   2   0   0   0   0   0   0   2   0   2   0   0   0   0   2   2   2   2   0   2   0   0   0   2   0   0   0   0   0   0   0   0   2   0   0   0   0   2   0   2   2   0   0   2   0   2   2   2   0   0   0   2   0   2   2   2   0   0   2   2   2   2   2   2   0   2   2   0   0   0   0   2   2   2   2   2   2   2   0   2   0   2   0   0   2   0   2   2   2   2   0   0   0   2   0   2   2   0   0   2   2   0   0
 MK-2-16                0   2   0   2   0   0   0   2   0   2   0   0   2   0   0   2   0   0   0   0   2   0   0   0   0   0   0   0   0   2   0   2   2   0   0   2   0   2   0   0   0   2   2   2   2   0   0   2   2   0   2   0   0   2   0   2   2   2   0   0   0   2   0   0   2   0   2   0   0   2   0   0   2   2   0   2   0   2   0   0   2   2   0   2   0   2   0   2   0   0   2   2   0   2   2   0   0   2   2   0   0   0   0   2   2   0   2   2   0   0   0   2   2   2   2   0   2   0   0   0   2   0   0   0   0   0   0   0   0   2   0   0   2   0   2   0   2   2   0   0   0   0   2   2   2   0   0   0   2   0   2   2   2   0   0   2   2   2   2   2   2   0   2   0   0   0   0   0   2   2   2   2   2   2   2   0   2   0   2   2   0   2   0   0   2   2   2   0   2   0   2   0   2   2   0   0   2   2   0   0
 MK-3-1                 0   2   0   0   2   2   2   2   0   0   2   2   2   2   0   2   2   2   2   0   0   0   0   2   2   0   0   0   2   2   0   2   0   2   2   2   2   2   0   0   2   0   2   0   0   0   0   2   2   2   2   0   2   0   0   2   2   2   0   0   2   0   2   0   0   0   2   2   2   0   2   0   2   0   2   0   2   0   0   0   0   0   2   2   2   0   2   0   0   0   2   0   2   2   0   2   0   0   2   0   2   2   0   2   0   0   2   2   0   0   2   0   2   2   0   0   0   2   0   2   2   0   0   2   0   0   0   0   0   2   2   2   2   0   2   2   0   0   0   0   2   0   0   2   2   2   2   0   0   0   2   0   0   0   0   0   0   2   0   0   2   0   2   0   2   0   0   0   0   0   2   0   2   2   0   0   0   0   0   0   0   0   0   2   2   0   2   0   0   0   0   2   2   2   0   2   2   0   0   2
 MK-3-2                 0   2   0   0   2   2   2   2   0   0   2   2   2   0   0   2   2   2   2   0   0   0   0   2   2   2   0   0   2   2   0   2   0   2   2   2   2   2   0   0   2   0   2   0   0   0   0   2   2   2   2   0   2   0   0   2   2   2   0   2   2   0   2   0   0   0   2   2   2   0   2   2   2   0   2   0   2   0   0   0   0   0   2   2   2   0   2   2   0   0   2   0   2   0   0   2   0   0   2   0   2   2   0   2   0   0   2   2   0   0   2   0   2   2   0   0   2   2   0   2   2   0   0   2   0   0   0   0   0   2   2   2   2   0   2   0   0   0   0   0   2   0   0   2   2   2   2   2   0   0   2   0   0   0   2   0   0   2   0   0   2   0   0   0   2   0   0   0   0   0   0   0   0   2   0   0   0   0   0   0   0   0   0   2   2   0   2   0   0   0   0   2   2   2   0   2   2   0   0   2
 MK-3-3                 0   2   0   0   2   2   2   2   2   2   0   2   2   2   0   2   2   2   2   2   0   0   0   2   2   2   0   0   2   2   0   0   0   0   2   2   2   2   0   0   2   2   2   0   0   0   0   2   0   2   2   0   2   0   0   2   2   2   0   2   2   0   2   0   0   2   2   2   0   0   2   2   2   0   2   0   2   2   0   0   0   0   2   2   2   2   2   2   0   0   2   0   2   0   2   2   0   2   2   0   2   2   0   2   0   0   2   2   2   0   2   0   2   2   0   0   2   2   0   2   2   0   0   2   0   0   0   0   0   2   2   2   2   0   2   0   0   0   0   0   2   0   0   2   2   2   2   2   2   0   2   0   0   0   2   0   0   2   0   0   2   0   2   0   0   0   0   0   0   0   0   0   0   2   0   0   0   0   0   2   0   0   0   2   2   0   2   0   0   0   0   2   2   2   0   2   2   2   2   2
 MK-3-4                 0   2   0   0   2   2   2   2   2   2   0   2   2   2   0   2   2   2   2   2   0   2   0   2   2   2   0   0   2   2   0   0   0   2   2   2   2   0   0   0   2   2   2   0   0   0   0   2   0   2   2   0   2   0   0   0   2   2   0   2   2   0   2   0   0   2   2   2   0   0   2   2   0   0   2   0   2   2   0   0   0   0   2   2   2   2   2   2   0   0   0   0   0   0   2   2   0   2   2   0   0   2   0   2   0   0   2   2   2   0   2   0   0   2   0   0   2   0   0   2   2   0   0   2   0   0   0   0   0   2   2   2   2   0   2   0   0   0   0   0   2   0   0   2   2   2   2   2   2   0   2   0   2   0   2   0   0   2   0   0   2   0   2   0   0   2   0   0   0   0   0   0   0   2   0   0   0   0   0   0   0   0   0   2   0   0   2   0   0   0   0   2   0   2   0   2   2   2   2   2
 MK-3-5                 0   2   0   2   2   2   2   2   0   0   0   2   2   2   0   2   0   2   2   2   0   2   0   2   2   2   0   0   2   2   0   0   0   0   2   2   2   0   0   2   2   2   2   0   0   0   0   2   0   2   2   0   2   0   2   0   2   2   0   2   2   0   2   0   0   0   2   2   0   0   2   2   0   0   2   0   0   0   2   0   0   0   2   2   2   2   2   2   0   0   2   0   0   0   2   2   0   2   2   0   0   0   0   2   0   0   2   2   2   0   2   0   0   2   0   0   2   0   0   2   2   0   0   2   0   0   0   0   0   2   0   2   2   0   2   0   0   2   2   2   2   0   0   2   2   2   2   2   2   0   2   0   2   0   0   0   0   2   0   0   2   0   2   0   0   2   0   0   0   0   2   0   0   2   0   0   0   0   0   0   0   0   0   2   0   0   2   0   0   0   0   2   0   0   0   0   0   2   2   2
 MK-3-6                 0   2   0   2   2   2   2   2   0   0   0   2   2   2   0   2   0   2   2   2   0   2   0   2   0   2   0   0   2   2   0   0   0   0   2   2   2   0   0   2   2   2   2   0   0   0   0   2   0   2   2   0   2   0   2   0   2   2   0   2   2   0   2   0   2   0   2   2   0   0   2   2   0   0   2   0   0   0   0   0   0   0   2   0   2   2   2   2   0   0   2   0   0   0   0   2   0   2   0   0   0   0   0   2   0   0   2   2   2   0   2   2   0   2   0   0   2   0   0   2   2   0   0   2   0   0   0   0   0   2   0   2   2   0   2   0   0   2   2   2   2   2   0   2   2   2   2   2   2   2   2   0   2   0   0   0   0   0   2   2   2   0   2   0   0   2   0   2   0   0   2   0   0   2   0   0   0   0   0   0   0   0   0   2   0   0   2   0   0   0   0   2   0   0   0   2   0   2   2   2
 MK-3-7                 0   2   2   2   2   2   2   2   0   0   0   2   2   2   0   2   0   2   0   2   0   2   0   2   0   0   0   0   2   0   0   0   0   0   2   2   0   0   0   2   2   2   2   0   0   0   0   2   0   2   2   0   2   0   2   2   2   0   0   2   2   0   2   0   2   0   2   2   0   0   2   2   0   2   2   0   0   0   0   2   0   0   2   0   2   2   2   2   0   0   2   0   0   0   0   2   0   2   0   0   0   0   0   2   0   2   2   2   2   0   2   2   0   2   0   0   0   0   0   2   2   0   0   2   0   0   0   0   0   2   0   2   2   0   2   0   0   2   2   2   2   2   0   0   2   2   0   2   2   2   2   0   2   0   0   0   0   0   2   0   2   0   0   0   0   2   0   0   0   0   2   0   0   2   0   0   0   0   0   0   0   0   0   2   2   0   2   0   0   0   0   2   0   0   0   2   0   2   2   2
 MK-3-8                 0   2   2   2   2   2   2   2   0   0   0   2   2   2   0   2   0   2   0   2   2   2   2   2   0   0   0   0   2   0   0   0   0   0   2   2   0   0   0   2   2   2   2   0   0   0   2   2   0   2   2   0   2   0   2   2   2   0   0   2   2   0   2   0   0   0   2   2   0   0   2   2   0   2   2   0   0   0   0   2   0   0   2   0   2   2   2   2   0   0   2   0   0   2   0   2   0   2   0   0   0   0   0   2   0   2   2   2   0   0   2   2   0   2   0   0   0   2   0   2   2   0   0   2   0   0   0   0   0   2   0   2   2   0   2   0   0   2   2   0   2   2   0   0   2   0   0   2   2   2   2   0   2   0   0   0   0   0   2   0   0   2   0   0   0   2   0   0   2   0   2   0   0   2   0   0   0   0   0   0   0   0   0   2   2   0   0   0   0   2   0   0   0   0   0   2   0   2   2   2
 MK-3-9                 0   0   2   2   2   2   2   2   0   0   0   2   2   2   0   2   0   2   0   2   2   2   2   2   0   2   0   2   2   0   0   0   0   0   2   2   0   0   0   0   2   2   2   0   0   0   2   2   0   2   2   0   2   0   0   0   2   0   0   2   0   0   2   0   0   0   2   2   0   0   2   2   0   2   2   0   0   0   0   2   0   0   2   0   2   2   0   0   0   0   2   0   0   2   0   2   2   2   0   0   0   0   0   2   0   2   2   2   0   0   2   2   0   2   0   0   0   2   0   2   2   0   0   0   0   0   0   0   2   2   2   2   2   0   2   0   0   2   2   0   2   2   0   0   2   0   0   2   2   2   2   0   2   0   0   0   0   0   0   0   0   0   0   0   0   2   0   0   2   0   2   0   0   2   0   0   0   2   0   0   0   0   2   2   2   0   0   0   0   2   0   0   0   0   0   2   0   2   2   2
 MK-3-10                0   0   2   2   2   2   2   2   0   0   0   2   2   2   0   2   0   2   2   0   2   2   2   2   0   2   2   2   2   0   0   0   0   0   2   2   0   0   0   0   2   0   0   2   0   0   2   0   0   2   0   0   2   0   0   0   2   0   2   2   0   0   2   0   0   0   2   2   0   2   2   2   0   0   2   0   0   0   0   2   0   0   2   0   2   2   0   0   0   0   0   0   0   2   0   2   0   2   2   0   0   0   0   2   0   2   2   2   0   0   2   2   0   2   0   0   0   2   0   2   2   0   0   0   0   0   0   0   2   2   2   2   2   0   2   0   0   2   2   0   2   2   0   0   2   0   0   2   2   2   2   0   2   0   0   0   0   0   0   0   0   0   0   0   0   2   0   0   2   0   2   0   0   2   2   0   0   2   0   0   0   0   2   2   0   0   0   0   0   2   0   0   0   0   2   2   0   2   0   2
 MK-3-11                0   0   2   2   2   2   2   2   2   0   0   2   0   2   2   2   0   0   0   2   2   2   2   2   0   2   2   2   2   0   2   0   0   0   2   2   2   0   0   0   2   0   0   0   0   0   2   0   0   0   0   0   2   0   0   0   2   0   2   2   0   0   2   0   0   0   2   2   0   2   2   2   0   0   2   0   0   0   0   2   0   0   2   0   2   2   0   0   0   0   0   0   0   2   0   0   0   2   2   0   0   0   0   0   0   0   2   2   0   0   2   2   0   0   0   0   0   2   0   2   2   0   0   2   0   0   0   0   2   2   2   2   2   0   2   0   0   2   2   0   2   2   0   2   2   0   0   2   2   2   2   0   2   0   0   0   0   0   0   0   0   0   2   0   0   2   0   0   2   0   2   0   0   2   2   0   2   0   0   2   0   0   2   2   0   0   0   0   0   2   0   0   0   0   2   2   0   2   0   2
 MK-3-12                0   0   2   2   2   2   2   2   2   0   0   2   0   2   2   2   0   0   0   2   2   2   2   2   0   2   2   2   2   0   2   0   0   0   2   2   2   0   0   0   2   0   0   0   0   0   2   0   0   0   0   2   2   0   0   0   2   0   2   2   0   0   2   0   2   0   2   2   0   2   2   2   0   0   2   0   0   0   2   2   0   0   2   0   2   2   0   0   0   0   0   0   0   2   2   0   0   2   0   0   0   0   0   0   2   0   2   2   0   2   2   2   0   0   0   0   0   2   0   2   2   0   0   2   0   0   0   0   2   2   2   2   2   0   2   0   0   2   2   0   2   2   0   0   2   0   0   2   2   2   0   0   2   0   0   0   2   0   0   0   0   2   2   0   0   2   0   0   2   0   2   0   0   2   2   0   0   0   0   2   0   0   2   2   0   0   2   0   0   0   0   0   0   0   2   2   0   2   0   2
 MK-3-13                0   0   2   2   2   2   2   2   2   0   0   2   0   2   2   2   0   0   0   2   2   2   2   0   0   2   2   2   2   0   2   2   0   0   2   2   2   0   0   2   2   0   0   0   0   0   2   0   0   0   0   2   2   0   0   0   2   0   2   2   0   0   2   0   2   0   2   2   0   2   2   2   0   0   0   0   0   2   2   2   0   0   2   0   2   2   0   0   0   0   0   0   0   2   2   0   2   0   0   0   0   0   0   0   2   2   2   2   0   2   2   2   0   0   0   0   0   2   0   0   2   0   0   2   0   0   0   0   2   2   2   2   2   0   2   0   0   2   2   2   2   2   0   0   0   0   0   2   2   2   0   0   2   2   0   2   2   0   0   0   0   0   2   0   0   2   0   0   2   0   2   0   0   2   2   0   0   0   0   2   0   0   2   2   0   0   0   2   0   0   0   0   0   0   0   2   0   2   0   2
 MK-3-14                0   0   2   2   2   2   2   2   2   2   0   2   0   2   2   2   0   2   0   2   2   2   2   0   0   2   2   2   2   0   2   2   0   0   2   2   2   0   2   2   2   0   2   0   2   0   2   0   0   0   0   2   2   0   2   0   2   0   0   0   0   0   0   0   2   0   2   0   0   2   2   2   2   0   0   0   2   2   2   2   0   0   2   0   2   2   0   0   0   0   0   0   0   2   2   0   2   0   0   0   2   0   0   0   2   2   2   0   0   2   2   2   0   0   0   0   0   2   0   0   2   0   0   0   0   0   0   0   0   2   2   2   2   2   2   0   0   0   0   2   2   2   0   0   0   0   2   2   2   2   0   0   2   2   0   2   2   2   0   0   0   0   2   0   0   2   0   0   2   0   0   0   0   2   2   0   0   0   2   2   0   0   2   2   0   0   0   2   0   0   0   0   0   0   0   2   2   0   0   2
 MK-3-15                0   0   2   2   2   0   2   2   2   2   0   2   0   2   2   2   0   2   0   2   2   0   0   0   0   2   2   2   2   0   2   2   0   0   2   2   2   0   2   2   2   0   2   0   2   0   2   0   0   0   0   2   2   0   0   0   2   0   2   0   0   0   0   0   0   0   2   0   0   2   2   0   2   2   0   0   2   2   2   2   0   0   2   0   2   2   0   0   0   0   0   2   0   2   2   0   2   0   0   0   0   0   0   2   2   2   2   0   0   2   2   2   0   0   0   0   0   2   0   0   2   0   0   0   0   0   0   0   0   2   2   2   2   2   2   0   0   0   2   2   2   2   0   0   0   0   2   2   0   2   0   0   2   2   0   2   2   2   0   0   0   0   2   0   0   2   0   0   2   0   0   0   0   2   0   0   0   0   2   2   0   0   2   2   0   0   0   0   0   0   0   0   2   0   0   2   2   2   0   0
 MK-3-16                0   0   2   2   2   0   2   2   2   2   0   2   0   2   2   2   0   2   0   0   2   0   0   0   0   2   2   2   2   0   2   2   0   0   2   2   0   0   0   2   2   0   2   0   2   0   0   0   0   0   0   2   2   0   0   0   0   0   2   0   0   0   0   0   0   2   2   0   0   2   2   0   2   2   0   0   2   2   2   2   0   0   2   0   2   0   2   0   0   0   0   2   0   2   2   0   2   0   0   0   0   0   0   2   0   2   2   0   2   2   2   0   0   0   2   0   0   0   0   0   2   0   0   0   0   0   0   0   0   2   2   2   2   2   2   0   2   0   2   2   2   2   0   0   0   0   2   2   0   0   0   0   2   2   2   2   2   2   0   0   0   0   2   0   0   2   0   0   2   0   0   0   0   2   0   2   0   0   2   0   0   0   2   2   2   0   0   0   0   0   0   0   2   0   0   2   2   2   0   0
 MK-4-1                 2   2   2   0   2   2   0   2   2   0   2   0   2   2   0   2   2   0   0   2   0   2   0   0   2   0   0   2   2   2   2   2   0   2   0   0   0   0   0   0   0   2   2   0   0   0   0   2   2   2   2   0   0   2   0   2   0   0   0   0   2   2   2   0   0   2   2   0   2   0   0   2   0   0   2   2   0   2   2   2   0   0   2   0   2   2   0   0   2   2   0   2   0   2   2   2   2   0   2   2   2   0   0   0   2   0   0   0   2   2   0   0   0   0   0   2   2   0   2   0   2   2   2   2   0   2   2   2   0   0   0   2   0   0   2   2   0   2   0   0   0   0   2   0   0   0   0   0   2   2   2   0   2   2   2   2   2   0   0   0   0   2   2   2   0   0   0   2   0   0   0   2   2   0   2   0   0   0   2   2   0   2   2   0   2   0   2   2   0   2   0   0   2   2   2   0   0   2   0   0
 MK-4-2                 2   2   2   2   2   2   0   2   2   2   2   0   2   2   0   2   2   0   0   2   0   2   2   0   2   0   2   2   2   2   2   2   0   2   0   0   2   0   0   0   0   2   0   0   0   0   0   2   2   2   2   0   0   0   0   2   0   0   0   0   2   2   0   0   0   2   2   2   2   0   0   2   0   0   2   2   0   2   2   2   0   2   2   0   2   2   0   0   0   2   0   2   0   2   2   2   2   0   2   2   0   0   2   0   2   0   0   0   2   2   0   0   0   0   0   2   0   0   0   2   2   2   2   2   0   2   0   2   0   2   0   2   0   0   2   2   0   2   0   0   0   0   2   0   0   0   0   0   2   2   2   0   2   0   2   2   2   0   0   0   0   2   2   2   0   0   0   2   2   0   0   2   0   0   2   0   2   2   2   2   0   2   2   0   2   0   2   2   0   2   0   0   2   2   2   0   0   2   2   2
 MK-4-3                 2   2   0   2   2   2   0   2   2   2   2   2   2   0   0   2   2   0   0   2   2   2   2   0   2   0   2   2   0   2   2   2   0   2   0   0   2   2   0   0   0   2   0   0   0   0   0   0   0   2   2   0   0   0   0   2   0   0   0   2   2   2   0   0   0   2   2   2   2   0   0   2   0   0   2   2   0   0   2   2   0   0   2   0   2   2   0   0   0   2   0   2   2   2   2   2   2   0   2   2   0   0   2   0   2   0   0   2   0   2   0   0   0   0   2   2   0   0   0   2   0   2   2   2   0   2   0   2   0   2   0   2   0   0   2   2   0   2   0   0   0   0   2   0   0   0   0   0   2   2   2   0   2   0   2   2   2   0   0   0   0   2   2   0   0   2   0   2   2   0   0   2   0   0   2   0   2   2   2   2   2   0   2   0   2   0   2   2   0   2   0   2   2   2   0   0   0   2   2   2
 MK-4-4                 2   2   0   2   2   0   0   2   2   2   2   2   2   0   0   2   2   0   0   0   2   2   2   0   2   0   2   2   0   0   2   2   0   2   0   0   2   2   0   0   0   2   0   0   0   0   2   0   0   2   2   0   0   0   0   0   0   0   0   2   0   2   0   0   0   0   2   2   2   2   0   2   0   0   2   2   0   0   2   2   0   0   2   0   2   2   2   0   2   2   0   2   0   2   2   2   2   2   2   2   0   0   2   0   2   0   0   2   0   2   0   0   0   0   2   2   0   0   0   0   2   0   2   2   2   2   0   2   0   2   0   2   0   0   2   2   0   2   0   0   0   2   2   2   0   0   2   0   2   2   0   0   2   0   2   2   2   0   0   0   0   2   2   0   0   2   0   2   2   0   0   0   0   0   0   0   2   0   2   2   2   0   2   2   2   0   2   2   0   0   0   2   2   2   0   2   0   2   2   2
 MK-4-5                 2   2   0   2   2   0   0   2   2   2   2   2   2   0   0   2   2   0   0   0   2   0   2   0   2   0   2   2   0   2   2   2   0   2   2   0   2   2   0   0   0   2   0   0   0   2   2   2   0   2   2   0   0   2   0   0   0   0   2   2   2   2   0   0   0   0   0   2   0   2   0   0   0   0   2   2   2   0   2   0   0   0   2   0   2   2   2   0   2   0   2   0   0   2   2   2   2   2   2   2   0   0   2   0   2   0   0   2   0   2   0   0   0   0   2   2   0   0   0   0   2   0   2   2   2   2   0   0   0   2   0   0   0   0   2   2   0   0   0   0   0   0   2   2   0   0   2   0   2   2   2   0   2   0   2   2   2   2   0   0   0   2   2   2   0   2   0   2   2   0   0   0   0   0   0   0   2   0   2   2   2   0   2   2   2   2   2   2   0   0   0   2   2   2   0   2   0   2   2   2
 MK-4-6                 2   2   0   2   2   2   0   0   2   2   2   2   2   0   0   2   2   0   0   0   2   0   2   2   2   0   2   2   0   2   2   2   0   2   2   0   2   2   0   0   0   2   0   0   0   0   2   0   0   2   2   0   0   2   2   0   0   0   0   2   2   2   0   0   0   0   0   2   0   2   2   0   0   0   2   2   2   0   2   0   2   0   2   0   2   2   2   0   2   0   2   0   0   2   2   2   2   2   2   2   0   2   2   0   2   0   0   2   2   2   0   0   0   0   2   2   0   0   0   2   2   0   2   2   2   2   0   0   0   2   0   0   0   0   2   2   0   0   0   0   0   0   2   0   0   0   2   0   2   2   2   0   2   0   2   2   2   2   0   0   0   2   2   2   0   2   0   2   2   0   0   0   0   0   2   0   2   0   0   2   2   0   2   2   2   2   2   2   0   0   0   2   2   2   0   2   0   2   2   2
 MK-4-7                 0   2   0   2   2   2   0   0   0   2   2   2   2   0   0   2   2   0   0   0   0   0   2   2   2   0   2   2   0   2   2   2   0   0   2   0   2   2   0   0   0   2   0   0   0   0   2   0   0   2   2   0   0   2   2   0   0   2   0   2   2   2   0   0   0   0   0   2   0   2   2   0   0   0   2   2   2   2   2   0   0   0   2   0   2   2   2   0   2   0   2   0   0   2   2   0   2   2   2   2   0   0   2   0   2   0   0   2   2   2   0   2   0   0   2   2   0   0   0   2   2   0   2   2   2   2   0   0   0   2   0   0   0   0   2   2   0   0   0   0   2   0   2   0   0   0   2   2   2   2   0   0   0   0   2   2   2   2   0   0   0   2   2   2   2   0   0   2   2   0   0   0   0   0   0   0   2   0   0   2   2   0   2   2   2   2   0   2   0   0   0   2   2   2   2   2   0   2   2   2
 MK-4-8                 0   2   0   2   2   2   0   0   0   2   2   2   2   0   0   2   2   0   0   0   0   0   2   2   2   0   2   2   0   2   2   2   0   2   2   0   2   2   0   0   0   2   0   0   0   2   2   0   0   2   2   0   0   2   0   2   0   2   0   2   2   2   0   0   0   0   2   2   0   0   2   0   0   0   2   2   2   2   2   0   0   0   2   0   2   2   0   0   2   0   2   0   0   2   2   2   2   2   0   2   0   0   2   0   2   0   0   2   2   2   0   2   2   0   2   2   0   0   0   2   2   0   2   2   2   2   0   0   0   2   0   0   0   0   2   2   0   0   0   0   2   0   2   0   0   0   2   2   2   2   0   0   0   0   2   2   2   2   0   0   0   2   2   2   2   0   0   2   2   0   0   0   0   0   0   0   2   0   0   2   2   0   2   2   2   2   0   2   2   0   0   2   2   2   2   2   0   2   2   2
 MK-4-9                 0   2   2   2   2   2   0   0   2   2   2   2   2   0   0   2   2   2   0   0   0   0   2   2   2   0   2   2   0   2   2   2   0   2   2   0   2   2   0   0   0   2   0   0   0   2   2   0   0   2   2   0   2   2   0   2   0   2   0   0   2   2   0   0   0   0   2   2   0   0   2   0   0   0   2   0   2   2   2   0   2   0   2   0   2   2   0   2   2   0   2   0   0   2   2   2   2   2   0   2   0   0   0   0   2   0   0   2   2   2   2   2   2   0   2   2   0   0   0   2   2   0   2   2   2   0   0   0   0   2   0   0   0   0   2   2   0   0   0   0   2   0   2   0   0   0   2   2   2   2   0   0   0   0   2   2   2   2   0   0   0   2   2   2   2   0   0   2   2   0   0   0   0   0   0   0   2   0   0   2   0   0   2   2   2   2   0   2   2   0   0   2   2   2   0   2   0   2   2   2
 MK-4-10                2   2   2   2   2   2   0   0   2   2   2   2   2   0   0   2   2   2   0   0   0   0   2   2   2   0   2   0   0   2   0   2   0   2   2   0   2   2   0   0   0   2   0   0   0   2   2   0   0   2   2   0   2   0   0   2   2   2   0   0   0   2   0   0   0   0   2   2   0   0   2   0   0   0   2   0   2   2   2   0   2   0   2   0   2   2   0   2   2   0   2   0   0   2   2   0   2   2   0   2   0   0   0   0   0   0   0   2   2   2   2   2   2   0   2   2   0   0   0   0   2   0   2   2   2   0   0   0   0   2   0   2   0   0   2   2   0   2   0   0   2   0   2   0   0   0   2   2   2   2   2   0   0   0   2   2   2   2   0   2   0   2   2   2   2   0   0   2   2   0   0   0   0   0   2   0   2   0   2   0   0   0   2   2   2   2   0   2   2   2   0   2   2   2   0   2   0   2   2   0
 MK-4-11                0   0   2   2   0   2   0   0   2   2   2   2   2   2   0   2   2   0   0   0   0   0   2   2   2   2   2   0   0   2   2   2   0   2   0   0   2   0   0   0   2   0   0   0   0   2   2   0   0   2   2   0   2   0   0   2   2   2   0   0   0   2   2   2   0   0   2   2   0   0   2   0   0   0   2   0   2   0   2   0   2   0   2   0   2   2   2   2   2   0   2   0   0   2   2   0   2   2   0   2   0   0   0   0   0   0   0   2   2   2   2   2   2   0   2   2   0   0   0   2   2   0   2   2   2   0   0   0   0   2   0   2   0   0   0   2   0   2   0   0   2   0   2   0   0   0   2   2   2   2   2   0   2   0   2   2   0   2   0   2   0   0   0   2   2   0   0   2   2   0   2   0   0   0   2   0   2   0   2   0   0   0   0   2   2   2   0   2   2   2   0   2   2   2   0   2   0   2   2   0
 MK-4-12                0   0   2   2   2   2   0   0   2   2   2   2   2   2   0   2   2   0   0   0   0   0   2   2   2   2   2   0   0   2   2   2   0   2   0   0   2   0   0   0   2   0   0   0   0   2   2   0   2   2   2   0   2   0   0   2   2   2   0   0   0   2   2   2   0   0   2   2   2   0   2   2   0   0   2   0   2   0   2   0   2   0   2   2   2   2   2   2   2   0   2   0   0   0   2   0   2   0   0   2   0   0   0   0   0   0   0   2   2   2   2   2   2   0   2   2   0   0   0   2   2   0   2   2   2   2   2   0   0   2   2   2   0   0   0   2   2   2   0   0   2   0   2   0   0   0   2   2   2   2   2   2   2   0   0   2   0   2   2   2   2   0   0   2   2   0   0   2   2   0   2   0   0   0   2   0   2   0   2   0   0   0   0   2   2   2   0   2   2   2   0   2   2   2   0   2   0   2   2   0
 MK-4-13                0   0   2   2   2   2   0   2   2   2   2   2   2   2   0   2   2   0   0   0   0   0   2   2   2   2   2   0   0   2   2   2   0   2   0   0   2   0   2   2   2   0   0   0   0   2   2   0   2   2   2   0   2   0   0   2   2   2   0   0   0   2   2   2   0   0   2   2   2   0   2   0   0   0   2   0   2   0   2   0   2   2   2   2   2   2   2   2   2   0   2   0   0   0   2   0   2   0   0   2   0   0   0   0   0   0   0   2   2   2   0   2   2   0   2   2   0   0   0   2   2   0   2   2   2   2   2   2   0   2   2   2   0   0   2   2   2   2   0   0   2   0   2   0   0   0   2   2   0   2   2   2   2   0   0   0   0   2   2   2   2   2   0   2   2   0   0   2   2   0   2   2   0   0   2   2   2   2   0   0   0   0   0   2   0   2   0   2   2   2   0   2   2   2   0   2   0   2   2   0
 MK-4-14                0   0   2   2   2   2   0   2   2   2   2   2   2   2   0   0   0   0   0   2   0   0   2   2   2   2   2   0   0   2   2   2   0   0   2   0   2   2   2   2   2   0   0   0   0   2   2   0   0   2   2   0   2   0   0   2   2   2   0   0   0   0   2   2   0   0   2   2   2   0   2   0   0   0   2   0   0   0   2   0   2   2   2   2   2   2   0   2   2   0   2   0   0   0   2   0   2   0   0   2   0   0   0   0   2   0   2   0   2   2   0   2   2   0   2   2   0   0   0   2   2   0   2   0   2   2   2   2   0   2   2   2   0   2   2   2   0   2   0   0   2   0   0   0   0   0   2   2   0   2   2   2   2   0   0   0   2   0   2   2   2   2   0   2   2   0   0   2   2   0   2   2   0   0   2   2   2   2   0   0   0   0   0   2   0   2   0   2   0   2   0   0   2   2   0   2   0   2   2   0
 MK-4-15                0   0   2   0   2   2   0   2   2   2   2   2   2   2   2   0   2   0   0   2   0   2   2   2   2   2   2   0   0   2   2   2   0   0   2   0   2   2   2   2   2   0   0   0   0   2   2   0   0   2   2   0   2   0   0   2   2   0   0   2   0   2   2   2   0   0   2   2   2   0   2   2   0   0   2   0   0   0   2   0   2   2   2   2   0   2   0   0   2   0   2   0   0   0   2   0   2   0   0   2   0   0   0   0   2   0   2   0   2   2   0   2   2   0   2   0   0   0   0   2   2   0   2   0   2   2   2   2   0   2   2   2   0   2   2   2   0   0   0   0   2   0   0   0   0   0   2   2   2   2   2   0   2   0   2   0   2   2   2   2   2   0   0   2   2   2   0   2   2   0   2   2   0   0   2   2   2   2   0   0   0   0   2   2   0   2   0   2   0   0   0   0   2   2   0   2   0   2   2   0
 MK-4-16                2   0   2   0   2   2   0   2   2   2   0   2   2   2   0   0   2   2   0   2   0   2   2   2   2   2   2   0   0   2   2   2   0   0   2   0   2   2   2   2   0   0   0   0   0   2   2   0   0   2   2   0   2   0   0   2   2   0   0   2   0   2   2   2   0   2   2   2   2   0   0   0   0   0   0   2   2   0   2   0   2   2   2   2   0   2   0   0   2   2   2   0   0   2   2   0   2   0   2   2   0   0   0   0   2   0   2   0   2   2   0   2   2   0   2   0   0   0   0   2   2   0   2   0   0   2   2   2   0   2   2   2   0   2   2   2   0   0   0   0   2   0   2   0   0   0   0   2   2   2   2   0   2   0   2   0   2   2   2   2   2   2   0   2   2   2   0   2   2   0   2   2   0   0   2   2   2   2   0   0   0   0   2   2   0   2   2   0   0   0   0   0   0   2   0   2   0   2   2   0
 MK-5-1                 2   2   0   0   0   0   0   0   0   2   0   2   2   0   2   2   2   2   0   2   0   0   2   2   0   0   2   2   0   2   0   2   2   2   0   2   0   0   2   0   2   2   0   0   2   0   2   0   0   0   0   0   0   2   2   0   0   2   0   2   2   2   0   2   2   2   0   0   0   2   0   2   0   2   0   0   2   0   0   2   2   0   2   0   2   0   2   0   0   2   0   2   2   0   0   0   2   2   0   0   2   0   0   0   2   0   0   2   2   2   2   2   0   0   0   2   2   2   2   0   0   0   2   0   2   2   0   2   2   2   0   0   2   0   0   2   0   0   0   0   0   0   0   2   0   0   2   0   2   0   2   0   0   2   2   0   2   0   2   2   0   2   0   0   2   2   2   2   0   2   2   2   0   2   2   0   0   2   2   2   2   2   0   2   0   0   2   0   0   2   0   0   0   2   2   0   2   2   0   0
 MK-5-2                 2   2   2   0   0   0   0   0   0   2   0   2   0   0   2   2   2   2   0   2   2   2   2   0   2   0   2   2   0   2   0   2   2   2   0   2   0   0   2   0   0   2   0   0   2   0   2   0   0   0   0   0   0   2   2   0   2   2   2   0   2   2   0   2   2   2   0   0   0   2   0   2   0   2   0   0   2   0   2   2   2   0   2   0   0   0   2   0   0   2   0   2   2   0   0   0   2   2   0   2   2   0   2   0   2   0   0   2   2   2   2   2   0   2   0   2   2   2   2   0   0   0   2   0   2   2   0   2   2   2   2   0   2   0   0   2   0   2   0   0   0   0   0   2   0   0   2   0   2   0   2   0   0   2   2   0   2   0   2   2   0   2   2   0   2   2   2   0   0   2   2   2   0   2   2   0   0   2   2   2   2   2   0   0   0   0   2   2   2   2   0   0   0   2   2   0   2   0   0   0
 MK-5-3                 2   2   2   0   0   0   0   0   2   2   0   2   0   0   2   2   2   2   0   2   2   2   2   0   2   0   0   2   0   2   2   0   2   2   0   2   0   0   2   0   0   2   0   2   2   0   2   0   0   0   2   0   2   2   2   0   0   2   2   0   2   2   0   2   2   2   2   0   0   2   0   2   0   2   0   2   2   0   2   2   2   0   2   0   2   0   2   0   0   2   2   2   2   0   0   0   2   2   0   2   2   0   2   0   2   0   0   2   2   0   2   2   0   2   0   2   2   2   2   0   0   0   2   0   2   2   0   0   2   2   2   0   2   0   0   2   0   2   0   0   0   0   0   2   0   0   2   0   2   0   2   0   0   2   2   0   2   2   2   2   0   2   2   0   2   2   2   0   0   2   2   0   0   2   2   0   0   2   2   2   2   2   0   2   0   0   2   2   2   2   2   0   2   2   2   0   2   0   0   0
 MK-5-4                 2   2   2   0   0   0   0   0   2   2   0   2   0   0   2   2   2   2   0   2   2   2   2   0   2   0   0   2   0   0   2   0   2   2   0   2   0   0   2   0   0   2   0   2   2   0   2   0   0   0   0   0   0   2   2   0   0   2   2   0   2   2   0   2   2   0   2   0   0   2   2   2   0   2   0   2   2   0   2   2   2   0   2   0   2   0   2   0   0   2   2   2   2   0   0   0   2   2   0   2   2   0   2   0   2   2   0   2   2   0   2   2   0   2   0   0   2   2   2   0   0   0   2   0   2   2   0   0   2   2   2   0   2   0   0   2   0   2   0   0   0   0   0   2   0   0   2   0   2   0   2   0   0   0   2   0   2   2   2   2   0   2   2   0   2   2   2   0   0   2   2   0   0   2   0   0   0   0   2   2   0   2   0   2   0   0   2   2   2   2   2   0   2   2   2   0   2   0   0   0
 MK-5-5                 2   2   2   0   0   0   0   0   2   2   0   2   0   0   2   2   2   2   0   2   2   2   2   0   2   0   0   2   0   0   2   0   2   2   0   2   0   0   2   0   0   2   0   2   2   0   2   0   0   0   0   0   0   2   2   0   0   2   2   0   2   2   0   2   2   0   2   0   0   2   2   2   0   2   0   2   2   0   2   2   0   0   2   2   2   0   2   0   0   2   2   2   2   2   0   0   2   2   0   2   2   0   2   0   2   2   0   2   2   0   2   2   0   2   0   0   2   2   2   0   0   2   2   0   2   2   0   0   2   2   2   0   2   0   0   2   2   2   0   2   0   0   0   0   0   0   2   0   2   0   2   0   0   0   0   0   2   2   2   2   0   2   0   0   2   2   2   0   0   2   2   0   0   2   0   0   0   0   2   0   0   2   0   2   0   0   2   2   2   2   2   0   2   0   2   0   2   0   0   0
 MK-5-6                 2   2   2   0   0   0   0   0   2   2   0   2   0   0   2   0   2   0   0   2   2   2   2   0   2   0   0   2   0   0   2   0   2   2   0   2   0   0   2   0   0   2   0   2   2   0   2   2   0   0   0   0   0   2   2   0   0   2   2   0   2   2   0   2   2   0   2   0   0   2   2   2   0   2   0   2   2   0   0   2   0   0   2   0   2   0   2   2   0   2   2   2   2   2   2   0   2   2   0   2   2   0   2   0   2   2   0   0   2   0   2   2   0   2   0   0   2   2   2   0   0   2   2   0   0   2   2   0   2   2   2   0   2   0   0   2   2   2   0   2   0   0   2   0   2   0   2   0   2   2   0   0   2   0   0   0   2   2   2   2   0   2   0   0   2   2   2   0   0   2   2   0   0   2   0   0   0   0   2   2   0   2   0   2   0   0   2   2   2   2   0   0   2   0   2   0   2   0   0   0
 MK-5-7                 2   2   2   0   2   0   0   2   2   2   2   2   0   0   2   0   2   0   0   0   2   2   2   2   2   0   0   2   0   0   2   0   2   2   2   2   0   0   2   0   0   2   0   2   2   0   2   2   0   0   0   0   0   2   2   0   0   2   2   0   0   2   0   2   2   0   2   0   0   2   2   2   0   2   0   2   2   0   0   2   0   0   2   0   0   0   2   2   0   2   2   2   2   2   2   0   2   2   0   2   2   0   2   0   2   2   0   0   2   0   2   2   0   2   0   0   2   2   2   0   0   2   2   0   0   2   2   0   2   2   2   0   2   0   0   2   2   2   0   2   2   0   0   2   2   0   2   0   2   2   2   0   2   0   0   0   2   2   2   2   0   2   0   2   2   2   2   0   0   2   2   0   0   0   0   0   0   0   2   2   0   2   0   0   0   0   2   2   2   0   0   0   2   0   0   0   2   2   2   0
 MK-5-8                 2   2   2   0   2   0   0   2   2   2   2   2   0   0   2   0   2   0   2   0   2   2   2   2   2   0   0   2   2   0   2   0   2   2   2   2   0   0   2   2   0   2   0   2   2   0   2   2   0   2   0   0   2   2   2   0   0   2   2   0   0   2   0   2   2   2   0   0   0   0   2   2   0   2   0   2   2   0   2   0   0   0   2   0   0   0   2   2   0   2   2   2   2   2   2   0   2   2   0   2   2   0   2   0   2   2   0   0   0   0   0   0   0   0   0   0   2   2   2   0   0   2   2   0   0   2   2   2   2   2   2   0   2   0   0   0   2   0   0   2   2   0   0   2   2   0   2   0   2   2   2   0   2   0   0   0   2   2   2   2   0   2   0   2   2   2   2   0   0   2   0   0   0   0   0   0   0   0   2   2   0   2   0   0   0   0   2   2   2   0   0   0   0   0   0   0   2   2   0   0
 MK-5-9                 2   2   2   0   2   0   0   2   2   2   2   2   0   0   2   0   2   0   2   0   0   2   2   2   2   0   0   2   2   0   2   0   2   2   2   2   0   0   2   2   0   0   0   2   2   2   2   2   0   2   2   0   2   2   2   0   0   2   2   0   0   2   0   2   2   2   0   0   0   0   2   2   0   2   0   2   2   0   2   0   0   0   0   0   0   0   2   2   0   2   2   0   2   2   0   0   2   2   0   2   2   0   2   0   2   2   2   0   0   0   2   0   0   2   0   0   2   2   2   0   0   2   2   0   0   2   2   2   2   2   0   0   2   0   0   0   2   0   0   0   2   0   0   2   2   0   2   0   2   2   2   0   2   0   0   2   2   2   2   2   0   0   0   2   2   2   2   0   0   2   2   0   0   0   0   0   0   0   2   2   0   2   0   0   0   0   2   2   2   0   0   0   0   0   0   0   2   2   0   0
 MK-5-10                0   2   2   0   2   0   0   2   2   2   2   2   0   0   2   0   2   0   2   0   0   2   2   2   2   2   0   2   2   0   2   0   2   2   2   2   0   0   2   2   0   0   0   2   2   2   2   2   0   2   2   0   2   2   2   0   0   0   2   0   0   2   0   2   2   2   0   0   0   2   2   2   0   2   0   0   2   0   2   0   0   0   0   0   0   0   2   0   0   2   2   0   2   2   0   0   2   2   0   2   2   0   2   2   2   2   2   0   0   0   2   0   0   2   0   0   2   2   2   0   0   2   2   0   0   2   2   2   2   2   0   0   2   0   0   0   2   0   0   0   2   0   0   0   2   0   2   2   2   2   2   0   0   0   0   2   2   2   2   2   0   0   0   2   2   2   2   0   0   2   2   0   0   0   0   0   0   0   2   2   0   2   0   0   2   0   2   2   2   2   0   0   0   0   0   0   2   2   0   0
 MK-5-11                0   2   0   0   2   0   0   2   2   2   2   2   0   2   2   0   2   0   2   0   0   0   2   2   2   2   0   2   2   0   2   0   2   2   2   2   0   0   2   2   0   0   0   2   2   2   2   2   0   2   0   0   2   2   2   0   0   0   2   0   0   2   0   2   2   2   0   2   0   2   0   2   0   2   0   0   2   0   0   0   2   0   0   0   0   0   2   0   0   2   2   0   2   2   0   0   2   2   0   2   2   0   2   2   2   2   2   0   0   0   2   0   0   2   0   0   2   2   2   0   0   2   2   2   0   2   2   2   2   2   0   0   2   0   0   0   2   0   0   0   2   0   0   0   2   0   2   2   2   2   2   0   0   0   0   2   2   2   2   0   0   0   0   2   2   2   2   0   0   2   2   0   0   2   0   0   0   0   2   2   2   2   0   0   2   2   2   2   2   2   0   0   0   0   0   0   2   2   0   0
 MK-5-12                0   2   0   0   2   0   0   2   2   2   2   2   0   2   0   0   2   0   2   0   0   0   2   2   2   2   0   2   2   0   2   0   2   2   2   2   0   0   2   2   0   0   0   2   2   2   2   2   0   2   0   0   2   2   2   0   0   2   2   0   0   2   2   2   2   2   0   0   0   2   0   2   0   2   0   0   2   0   0   0   2   0   0   0   0   0   2   0   0   0   2   0   2   2   0   0   2   2   0   2   2   0   2   2   2   2   2   0   0   0   2   0   0   2   0   0   2   2   2   0   0   2   2   2   0   2   2   2   0   2   0   0   2   0   2   0   2   0   0   0   2   0   2   2   2   0   2   2   0   2   2   0   0   0   0   2   2   2   2   0   0   0   0   2   2   2   2   0   0   2   2   0   0   2   0   0   0   0   2   2   2   2   0   0   2   2   2   2   2   2   0   0   0   0   0   0   0   2   0   0
 MK-5-13                0   2   0   0   2   0   2   2   2   2   0   2   0   2   0   0   2   0   2   2   0   0   2   2   2   2   0   2   2   0   2   0   2   0   2   0   0   0   2   2   0   2   0   2   2   2   2   2   0   2   0   0   2   2   2   0   0   2   2   0   2   2   2   2   2   2   0   0   0   0   0   2   0   2   0   0   2   0   0   0   2   0   2   0   0   0   2   0   0   0   2   0   2   2   2   0   2   2   0   2   2   2   2   2   2   2   0   0   0   0   0   2   2   2   0   2   2   2   2   0   0   2   2   2   0   2   2   2   0   0   0   0   2   0   2   0   2   0   0   0   0   0   0   2   2   0   2   2   0   2   2   2   0   0   0   2   2   2   2   0   0   0   0   0   2   2   2   0   0   2   2   0   0   0   0   0   0   0   2   2   2   2   2   0   2   2   2   2   2   2   0   0   0   0   0   0   0   2   0   0
 MK-5-14                0   2   0   0   2   0   2   2   2   2   0   2   2   2   0   0   2   0   2   0   0   0   0   2   2   2   0   2   2   0   2   0   0   0   0   0   0   0   2   0   0   2   0   2   0   2   0   2   0   2   0   0   2   2   2   2   0   2   0   0   2   2   2   2   2   2   0   0   0   0   0   2   0   2   0   0   2   0   0   0   2   2   2   0   0   0   2   2   0   0   2   0   2   2   2   2   2   2   0   2   2   2   2   2   2   2   0   0   0   0   0   2   2   2   0   2   2   2   2   0   0   2   2   2   0   2   0   2   2   0   0   0   2   0   2   0   0   0   0   0   0   0   0   2   2   2   2   2   0   2   2   2   0   2   2   2   2   2   2   0   0   0   0   0   2   2   0   0   2   2   2   2   0   0   0   0   0   0   2   2   2   2   2   0   2   2   2   2   2   2   0   0   2   0   0   0   0   2   0   0
 MK-5-15                0   2   0   0   2   0   2   2   2   2   2   0   2   2   0   0   0   0   2   0   0   0   0   2   2   2   0   2   2   0   2   0   0   2   0   0   0   0   2   0   0   2   0   2   0   2   0   2   0   2   0   0   2   0   2   2   0   2   0   0   2   2   2   2   2   2   0   0   0   0   0   2   0   2   0   2   2   0   2   0   2   2   2   0   0   0   2   2   0   0   0   0   2   2   2   2   2   2   0   2   2   2   0   2   2   2   0   0   0   0   0   2   2   0   0   2   2   2   2   0   0   2   2   2   0   2   0   2   2   0   0   0   2   0   2   0   0   0   2   0   0   2   0   2   2   2   2   2   0   2   2   2   0   2   2   2   2   2   2   0   2   0   0   0   2   2   0   0   2   2   2   2   0   2   2   0   0   0   0   2   2   2   2   0   2   2   2   2   0   2   0   0   2   0   0   0   2   2   0   0
 MK-5-16                0   2   0   0   0   0   0   2   2   2   2   2   0   2   0   2   0   0   2   0   0   2   0   2   2   2   0   2   0   0   2   0   0   0   0   0   0   0   2   0   0   2   0   2   0   2   0   2   0   2   2   0   2   2   2   2   2   2   0   0   0   2   2   2   2   2   0   0   0   0   0   2   0   2   0   2   2   2   2   0   2   2   2   0   0   0   2   2   0   0   2   0   2   2   2   2   2   2   0   2   2   2   2   2   2   0   0   0   0   0   0   2   2   0   0   2   2   2   2   0   0   2   2   2   0   2   0   0   2   0   0   0   2   0   0   0   0   0   2   0   0   2   0   2   2   2   2   2   0   2   2   2   0   2   2   2   2   2   2   0   2   0   0   0   2   2   0   0   2   2   2   2   2   2   2   0   0   0   0   2   2   2   2   0   2   2   2   2   0   2   0   0   2   0   0   0   2   2   0   0
 MK-6-1                 2   0   2   0   2   2   0   2   0   2   0   0   0   0   0   0   0   2   0   0   2   0   0   2   2   0   2   2   2   2   0   0   2   0   0   2   0   2   0   2   2   0   2   0   2   2   2   0   2   2   2   0   0   2   2   2   0   0   0   0   2   2   2   2   0   2   0   2   2   2   0   2   2   0   0   2   2   2   2   0   0   2   0   2   2   0   2   2   2   2   0   2   2   2   0   0   0   0   0   0   2   2   2   2   2   2   2   2   2   0   0   2   2   0   2   2   2   2   0   0   0   2   0   0   2   0   0   0   2   2   0   0   2   2   0   2   2   2   2   0   2   2   0   0   2   0   0   2   2   2   0   0   2   0   0   2   0   2   2   2   0   2   0   0   2   0   0   2   0   2   2   2   0   2   2   0   2   2   0   0   2   0   2   2   2   0   2   0   2   2   0   0   2   2   2   2   2   2   2   0
 MK-6-2                 2   0   0   0   2   2   0   2   0   2   2   0   0   0   0   0   0   2   0   0   2   0   0   2   2   0   2   0   2   2   0   0   2   0   0   2   0   2   0   2   2   2   2   0   2   2   2   0   2   2   2   0   2   2   0   2   0   0   0   2   2   2   0   2   0   2   0   2   2   2   0   2   2   0   0   2   2   2   2   0   0   2   0   2   2   0   2   2   2   2   0   2   2   2   2   0   0   0   0   0   2   0   2   2   2   2   2   2   2   0   0   2   2   0   2   2   2   2   0   0   0   2   0   0   2   0   0   0   2   2   0   0   2   2   2   0   0   2   2   0   2   2   0   2   2   0   0   2   0   2   0   0   2   0   2   2   0   2   2   2   0   2   0   0   2   0   0   2   0   2   2   2   0   2   2   0   2   0   0   0   2   0   2   0   2   0   2   0   2   2   0   0   2   2   0   2   2   2   0   0
 MK-6-3                 2   0   0   2   2   0   0   2   0   2   2   0   0   0   0   0   0   2   0   0   2   0   0   2   2   0   2   0   2   2   2   0   2   0   0   2   0   2   0   2   2   2   2   0   2   2   2   0   2   2   2   0   2   2   0   2   0   0   0   0   2   2   2   2   0   2   0   2   2   2   0   2   2   2   0   2   2   2   2   0   2   0   0   2   2   0   2   0   0   2   0   2   2   2   2   0   0   0   0   0   2   0   2   0   2   2   0   0   2   0   0   0   2   0   2   2   2   0   0   0   0   2   2   0   0   0   0   0   2   2   0   0   2   2   2   0   0   2   2   0   2   2   0   2   2   0   0   2   0   2   0   0   2   0   2   2   0   0   2   2   0   2   0   0   2   0   0   0   0   2   2   2   0   2   2   0   2   0   0   0   2   0   2   0   2   0   2   0   2   2   0   0   2   2   2   2   2   2   0   0
 MK-6-4                 2   0   0   2   2   0   0   2   0   2   2   0   0   0   0   0   0   2   2   0   2   0   0   2   2   0   2   0   2   0   2   0   2   0   0   2   0   2   2   0   0   2   2   0   2   2   2   0   2   2   2   0   2   2   0   2   2   2   0   0   2   2   2   2   2   2   0   2   2   2   2   2   2   2   0   2   2   0   2   0   2   0   0   2   2   0   2   0   0   2   0   2   2   2   2   0   0   0   0   0   2   0   0   0   0   2   0   0   2   0   0   0   2   0   2   2   0   2   2   0   0   2   2   0   0   0   2   0   2   2   0   0   2   2   2   0   0   2   2   0   2   2   0   2   2   0   0   2   0   2   0   0   2   0   2   2   0   2   2   2   0   2   0   0   2   0   0   0   0   2   2   2   0   2   0   0   2   0   2   0   2   0   2   0   2   0   2   0   2   2   0   0   2   2   0   2   2   2   0   0
 MK-6-5                 0   2   0   2   2   0   0   2   0   2   2   0   0   0   0   0   0   2   2   0   2   0   0   2   0   0   2   0   2   0   2   0   2   0   0   2   0   2   2   0   0   2   0   0   2   2   2   0   2   2   2   0   0   2   0   2   2   2   0   0   2   2   2   2   2   2   0   2   2   2   2   2   2   2   0   2   2   0   2   0   2   0   2   2   2   0   2   2   0   2   0   2   2   2   2   0   2   0   0   0   2   0   0   0   0   2   0   0   2   0   0   0   2   0   2   2   0   2   0   0   0   2   0   0   0   0   2   0   2   0   0   0   2   2   2   0   0   2   2   0   2   0   0   2   2   0   0   2   0   2   2   2   2   0   2   2   0   2   2   2   0   2   0   0   2   0   0   0   0   2   2   2   0   2   0   0   2   0   2   0   2   0   2   0   0   0   2   0   2   2   0   0   2   2   0   2   0   2   0   0
 MK-6-6                 0   2   0   2   2   0   2   2   0   2   2   0   0   0   0   0   0   2   2   0   2   2   0   2   2   0   2   0   2   0   2   0   2   0   0   2   0   0   2   0   0   2   0   0   2   2   2   0   2   2   2   0   0   2   0   2   2   2   0   0   2   0   0   2   2   2   0   2   2   2   2   2   0   2   0   2   2   0   2   0   0   0   2   2   2   0   2   2   0   2   0   2   2   2   2   0   2   0   0   0   2   0   0   0   0   2   0   0   2   0   0   2   2   0   2   2   0   2   0   0   0   2   0   0   0   0   2   0   2   0   2   0   2   2   2   2   0   0   0   0   2   2   0   2   2   0   0   2   0   2   2   2   2   2   2   2   2   2   2   2   0   2   0   0   2   0   0   0   0   2   2   2   0   2   0   0   2   0   2   0   0   0   2   0   0   0   0   0   2   2   0   0   2   2   0   2   0   0   0   0
 MK-6-7                 0   2   0   2   2   2   2   2   2   2   2   0   0   0   0   0   0   0   2   0   2   2   0   0   2   0   2   0   2   0   2   0   2   2   0   2   0   2   2   0   2   2   0   0   2   2   2   0   0   2   2   0   0   2   0   2   2   2   2   0   2   0   0   2   2   2   0   2   2   2   2   2   0   2   0   2   2   0   2   0   0   0   2   2   2   0   2   0   0   2   0   2   2   2   2   2   2   0   0   0   2   0   0   0   0   2   0   0   2   0   0   2   2   0   2   2   0   2   0   0   0   2   0   0   0   0   2   0   2   0   2   0   2   2   2   2   0   2   2   0   2   2   0   2   2   0   0   2   0   0   0   2   2   2   2   2   0   2   2   0   0   2   0   0   2   0   0   0   2   2   2   2   0   2   0   0   0   0   2   0   0   0   2   0   0   0   0   0   2   0   0   0   2   2   0   2   0   0   0   0
 MK-6-8                 0   2   0   2   2   2   2   2   2   2   2   0   0   0   0   0   0   0   2   0   2   2   0   0   2   0   2   2   2   0   2   0   2   2   0   2   0   2   2   0   0   2   0   0   0   2   0   0   0   2   2   0   0   2   0   2   2   2   0   0   0   0   0   2   2   2   0   2   0   2   2   2   0   2   0   2   2   0   2   0   0   0   2   2   2   0   0   0   0   2   0   2   0   2   2   2   2   0   0   0   2   2   0   0   0   2   2   0   2   0   0   2   2   0   2   2   2   2   0   0   0   2   2   0   0   0   0   0   2   0   2   0   2   2   2   2   0   2   2   0   2   2   0   0   2   0   0   2   0   0   0   2   2   2   2   2   0   2   2   2   2   2   0   0   2   2   2   0   2   2   0   2   0   2   0   0   0   2   2   0   0   0   2   0   0   0   0   0   0   0   0   0   2   2   0   2   0   0   0   0
 MK-6-9                 0   2   0   2   2   2   2   2   2   2   2   0   0   0   0   0   0   0   2   0   2   2   0   0   2   0   2   2   2   0   2   0   2   2   2   2   0   2   2   0   0   2   0   0   0   2   0   0   0   2   2   0   0   2   0   2   2   2   0   0   0   0   0   2   2   2   0   2   2   2   2   2   0   2   0   2   2   0   2   0   0   0   2   2   2   0   0   0   0   2   0   2   0   2   2   2   0   0   0   2   2   2   0   0   0   2   2   0   2   2   0   2   2   2   2   2   2   2   0   0   0   2   2   0   2   0   0   0   2   0   2   0   2   2   2   2   0   2   2   0   2   2   0   0   2   0   2   2   0   0   0   2   2   2   2   2   0   2   0   2   2   0   0   0   2   2   2   0   2   2   0   2   0   2   0   0   0   2   2   2   0   0   2   0   0   0   0   0   0   2   0   0   2   2   0   2   0   0   0   2
 MK-6-10                0   2   0   0   2   2   2   2   2   2   2   0   0   0   0   0   0   0   2   0   2   2   0   0   2   0   2   2   2   0   2   0   2   2   2   2   0   2   2   0   0   2   2   2   2   2   2   0   0   2   2   0   0   2   0   0   2   2   0   0   0   0   0   2   2   2   0   2   0   2   2   0   0   2   0   2   2   0   2   0   0   0   2   2   2   0   0   0   0   2   0   2   0   2   2   2   0   0   0   2   2   2   0   0   0   0   2   0   2   2   0   2   2   2   0   2   2   2   0   0   0   2   2   0   2   0   0   0   2   0   2   0   2   2   2   2   0   2   2   0   2   2   0   0   2   2   0   2   0   0   0   2   2   2   2   0   0   2   0   2   2   0   0   0   2   2   2   0   2   2   0   2   0   2   0   0   0   2   2   2   0   0   2   2   2   0   0   0   0   2   0   0   2   2   0   2   0   0   0   2
 MK-6-11                0   2   0   0   2   2   2   2   2   2   2   0   0   0   0   0   0   0   2   0   2   2   0   0   2   0   2   2   2   0   2   0   2   2   2   2   0   0   2   0   2   2   2   2   2   2   2   0   0   2   2   0   0   2   0   2   2   2   0   0   0   0   0   2   2   0   0   2   0   2   2   2   0   2   2   2   2   0   2   0   0   0   2   2   2   0   0   0   0   2   0   2   0   2   2   2   0   0   0   2   2   2   0   0   2   2   2   0   2   2   0   2   2   2   0   2   2   2   0   0   0   2   2   0   2   2   0   0   2   0   2   0   2   2   2   2   0   2   2   0   2   2   2   0   2   2   0   2   0   0   0   2   2   2   2   0   2   2   0   2   2   0   0   0   2   2   2   0   2   2   0   2   2   2   0   2   0   0   2   0   0   0   2   2   2   0   0   0   0   2   0   0   2   2   0   2   0   0   0   2
 MK-6-12                0   2   0   0   2   2   2   2   2   2   2   0   0   0   0   0   0   0   2   0   2   2   0   0   2   2   2   2   2   0   2   0   2   2   2   2   0   0   2   2   2   2   2   2   2   2   2   0   0   2   2   0   0   2   0   2   2   0   0   0   0   0   0   2   2   0   0   2   0   2   2   2   0   2   2   2   2   0   2   0   0   0   2   2   2   0   0   0   0   2   0   2   2   2   2   0   0   0   0   2   2   2   2   0   2   2   2   0   2   2   0   2   2   2   2   2   2   2   0   0   0   2   2   0   2   2   0   0   2   0   2   0   2   2   2   2   2   2   2   0   2   2   2   0   2   2   0   2   0   0   0   2   2   2   2   0   2   2   0   2   2   0   0   0   2   2   2   0   2   2   0   0   2   2   0   2   0   2   2   2   0   0   2   2   2   2   0   0   0   2   0   0   2   2   0   2   0   0   0   2
 MK-6-13                0   2   0   2   0   2   0   2   2   2   2   0   0   0   0   0   0   0   2   0   2   2   0   2   2   2   0   2   2   0   2   0   2   0   2   2   0   0   2   2   2   2   2   2   2   2   2   0   0   2   2   0   2   2   0   2   2   0   0   0   0   0   0   2   0   0   0   2   0   2   2   2   0   2   2   2   2   0   2   0   2   2   2   2   2   0   0   0   0   2   0   2   2   2   2   0   0   2   0   2   0   2   2   0   2   2   2   0   2   2   0   2   2   2   2   2   2   2   2   0   2   2   2   2   2   2   0   0   2   0   2   0   2   2   2   2   2   2   2   0   2   2   2   0   2   2   2   2   0   0   2   0   2   2   2   0   0   2   0   2   2   0   0   0   2   0   2   0   2   2   0   2   2   2   0   2   0   2   2   2   0   0   2   2   2   2   0   0   0   0   0   0   2   2   0   2   0   0   0   2
 MK-6-14                2   2   0   2   0   2   0   2   2   2   2   0   0   0   0   0   2   0   2   0   2   2   0   2   2   2   0   2   2   0   2   0   2   0   2   2   0   2   2   2   2   2   2   2   2   2   2   0   0   2   2   0   2   2   0   2   2   0   0   0   0   2   0   2   0   2   0   2   0   2   2   2   0   2   0   2   2   2   2   0   2   2   2   2   2   0   0   0   0   0   0   2   2   2   2   0   0   2   0   2   0   2   2   0   2   2   2   0   2   2   0   2   2   2   2   0   2   2   2   0   2   2   2   2   2   0   0   0   2   0   2   0   2   2   2   2   2   2   2   0   2   0   2   0   2   2   2   2   0   0   2   0   2   2   2   0   0   2   0   2   2   0   0   0   2   0   0   0   2   2   0   2   2   2   0   2   0   2   2   2   0   2   2   2   2   2   0   0   0   0   0   0   0   2   0   2   0   2   0   2
 MK-6-15                2   2   0   2   0   2   0   2   2   2   2   0   2   0   0   0   2   0   2   0   2   2   0   2   2   2   0   2   2   0   2   0   2   0   2   2   0   2   2   2   2   2   2   2   2   2   0   0   0   2   2   0   2   2   0   2   2   0   0   0   0   2   0   2   0   0   0   2   0   2   2   2   2   2   0   2   2   2   2   0   2   0   2   0   2   0   0   0   0   0   0   0   2   2   2   0   0   2   0   2   0   2   2   0   0   2   2   0   2   2   0   2   2   2   2   0   2   2   2   0   2   2   2   2   2   0   0   0   0   0   2   0   0   2   2   2   2   2   2   0   2   2   2   0   2   0   2   2   0   0   2   0   2   2   2   0   0   0   0   2   2   0   0   0   2   0   2   0   2   2   0   2   0   2   0   2   0   2   2   0   0   2   0   2   2   2   2   2   0   0   0   0   0   2   0   2   0   2   0   2
 MK-6-16                2   0   0   2   0   2   0   2   2   2   2   0   2   0   0   0   2   0   0   0   2   2   0   2   2   0   0   2   2   0   2   0   2   0   2   2   0   2   2   2   2   2   2   2   2   0   0   0   0   0   2   0   2   0   0   2   2   0   0   0   0   2   0   2   0   0   0   2   0   2   2   2   2   2   0   2   2   2   2   0   2   0   2   0   2   0   0   0   0   0   0   0   2   2   2   0   0   2   0   2   0   2   0   2   0   2   2   0   2   2   0   2   2   2   2   0   2   2   2   0   2   0   2   2   2   0   0   2   0   0   2   0   0   2   2   2   2   2   2   0   2   2   2   2   0   0   2   2   0   0   0   0   0   2   2   0   0   0   0   2   2   0   0   0   2   0   2   0   2   2   0   2   0   2   0   2   0   2   2   0   0   0   0   2   2   2   0   2   0   0   0   0   0   2   0   2   2   2   0   2
 
!****************************************** Phenotypic Data **********************************************************
!-100.0 is resevred for missing phenotype
SimulatedTrait1        12.6453   12.3763   10.5473   10.1896    7.5763    8.8608    8.1449    9.0064   12.2523   10.3430    8.8158   12.1746   10.7561    8.8419   11.7460    9.9890   11.7039    8.2192    8.3619    9.0585   10.4208   13.4516   11.6571    8.9623   11.5441   10.2801   12.0476    9.8080   10.0805   10.6234   11.2968    9.2646    9.8361   11.5980    8.5290    9.5227    9.3339    9.6106    9.9361   11.3528    8.5818   12.1536    7.4622    9.7365    9.9899    8.1400   12.7610   10.4881    8.7773    7.1584    9.7580    8.6779    9.8271   10.4199   11.1975   10.6638    9.8226    9.1297    8.8233    9.7101   10.5310   10.7823    8.4843    8.9948    8.8766    8.2208   12.0919   10.3727   10.0395   13.2784   10.1659   12.3118    9.1314   11.6065    8.9439   11.7876   11.1491    6.5999    9.9232   12.5222    8.5205    7.9173   11.9520    8.9815    9.4908   10.0699   12.4265    7.9510    9.9662   12.2677   10.4718   10.5302   10.7688   11.8111    9.3991    9.9526   11.0752   10.6336    9.5779   11.5916    9.6149   10.9842   12.8891    9.3463   12.1998    8.5857    9.6685   11.1117   10.0203   10.9992   11.5399   10.2711    9.5647    7.9679   10.6623   10.2352    9.6610   11.5028    9.9270    9.1600   11.2726    9.9594   12.2212    9.6987   11.1470   10.7791    9.7640   10.3733    9.7049   10.8125   11.5602    8.4574    9.1009   10.0133   10.0586    9.5328   10.8197   10.9523   10.8901    9.8551    9.7409   11.8547   10.4627   12.5428    9.0903    9.9332   12.6886    8.6357   11.1818    8.3355   12.5768    8.5697    8.4971    9.8429   12.6228    6.7124    9.9508    9.6186    8.5968    7.7420    7.9752   12.6148   11.0655    9.1137    9.8122   10.7168    9.8798    8.6773   11.8474   10.2325    9.2172    9.3951    7.6658   11.7276    9.3244    7.5486   11.5359   10.8291   11.6780    9.5087   10.4457    9.5907   10.4922   10.6435    9.0757    8.3055   12.0173   11.3640   11.1543   10.7706    6.3609   10.6818   10.9227    7.3218    7.6909    8.4186    9.3837    9.7119    9.7580   10.7921
SimulatedTrait2        15.0299   15.1430   14.3605   16.3363   15.0496   15.0168   13.6791   15.2219   15.8192   16.3050   11.9123   16.1757   16.0387   14.6309   16.4616   15.7466   15.4991   16.0548   15.4108   15.8441   15.6623   15.2466   14.3310   14.9830   15.1884   14.7308   11.8882   13.0914   15.0809   15.3093   14.9465   13.8527   15.4264   16.0697   15.8671   17.1162   14.6971   14.8325   16.0881   13.0427   13.6365   16.8582   15.5309   13.5774   15.2634   13.6671   13.2449   17.0742   14.4977   15.0599   16.7095   13.4714   16.0377   12.0175   15.5842   14.2445   13.3548   14.7179   15.7540   15.0339   15.0658   16.0879   14.2094   15.8963   14.9144   14.0779   14.5258   14.2984   17.0861   13.4614   16.5729   17.1877   13.8448   15.9022   15.1685   15.5332   12.2308   16.0050   14.7544   16.1266   14.0612   15.0782   13.8063   18.4040   16.5759   13.9096   17.5848   14.0641   13.0514   14.5532   15.6974   16.4035   13.8633   13.7329   15.1949   14.0832   15.7334   16.4746   14.2967   14.7597   13.0968   13.6069   15.7420   13.7106   15.7416   13.0957   15.6947   16.6987   14.6699   11.6221   16.2847   13.3787   14.1880   15.3855   15.4583   15.0088   14.8802   15.1509   14.0819   13.8516   13.8754   15.7107   15.4085   13.6384   17.0073   14.8322   14.6525   15.5946   17.1164   15.2273   15.4694   16.5746   17.3216   14.4129   14.7372   17.0580   13.9335   14.9299   13.8975   12.4666   16.7980   15.4878   16.1998   16.5768   15.4522   16.4736   17.0861   17.8534   15.8404   15.1019   17.2523   15.0477   15.9347   15.1452   16.5467   11.4636   15.1140   15.8749   17.2627   13.2613   14.3573   16.1321   12.5740   11.9003   15.8704   16.6429   15.0379   13.7003   16.4383   17.6951   16.6034   13.6034   13.9290   15.3799   12.4991   14.2535   13.3056   14.1628   16.0951   16.0866   13.2642   15.0602   13.5317   17.0866   13.4549   12.3574   16.7391   14.8919   14.8249   13.2232   15.8928   13.3035   14.6103   17.1403   15.5602   12.7419   13.6138   13.9518   15.0818   14.8924
 
