# Supplementary material for: Inclusive Composite Interval Mapping of QTL by Environment Interactions in Biparental Populations
Source: PLoS One. 2015 Jul 10;10(7):e0132414. doi: 10.1371/journal.pone.0132414 (PMC4498613; doi:10.1371/journal.pone.0132414)
Supplement: S3 File — (ZIP) [file pone.0132414.s003.zip › Simulation for unliked model/Simulated popualtions/run_00069.met]

!**********************Note: lines staring with "!" are remarks and will be ignored in the program********************
!*********************************General Information**********************************
!Assuming F1 = P1 x P2, populations available in QTL IciMapping are: 
!  1, P1BC1F1 = P1 x F1, the first backcrossing where P1 is used as the recurrent parent;
!  2, P2BC1F1 = P2 x F1, the first backcrossing where P2 is used as the recurrent parent;
!  3, F1DH, F1-derived doubled haploids; 
!  4, RIL or F1RIL, recombination inbred lines through the repeated selfing of F1;
!  5, P1BC1RIL, recombination inbred lines through the repeated selfing of P1BC1F1;
!  6, P2BC1RIL, recombination inbred lines through the repeated selfing of P2BC1F1;
!  7, F2, the selfing generation of F1;
!  8, F3, the selfing generation of F2;
!  9, P1BC2F1, the second backcrossing where P1 is used as the recurrent parent; 
! 10, P2BC2F1, the second backcrossing where P2 is used as the recurrent parent;
! 11, P1BC2RIL, recombination inred lines through the repeated selfing of P1BC2F1; 
! 12, P2BC2RIL, recombination inred lines through the repeated selfing of P2BC2F1; 
! 13, P1BC1F2, the selfing generation of P1BC1F1; 
! 14, P2BC1F2, the selfing generation of P2BC1F1; 
! 15, P1BC2F2, the selfing generation of P1BC2F1; 
! 16, P2BC2F2, the selfing generation of P2BC2F1; 
! 17, P1BC1DH, P1BC1F1-derived doubled haploids; 
! 18, P2BC1DH, P2BC1F1-derived doubled haploids; 
! 19, P1BC2DH, P1BC2F1-derived doubled haploids; 
! 20, P2BC2DH, P2BC2F1-derived doubled haploids; 
   3      !Mapping Population (see remarks above)
   2      !Mapping Function (1 for Kosambi; 2 for Haldane; 3 for Morgan)
   2      !Marker Space Type (1 for intervals; 2 for positions)
   1      !Marker Space Unit(1 for centiMorgans; 2 for Morgan)
   6      !Number of Chromosomes (or Linkage Groups)
 200      !Size of the mapping population
   2      !Number of environments
 
!***************************************** Chromosomes and Linkage Maps **********************************************
!Chromosome                 NumMarkers
-CH1                        16
-CH2                        16
-CH3                        16
-CH4                        16
-CH5                        16
-CH6                        16
!Linkage map (Marker name followed by position or the interval length)
 MK-1-1                1     0.000
 MK-1-2                1    10.000
 MK-1-3                1    20.000
 MK-1-4                1    30.000
 MK-1-5                1    40.000
 MK-1-6                1    50.000
 MK-1-7                1    60.000
 MK-1-8                1    70.000
 MK-1-9                1    80.000
 MK-1-10               1    90.000
 MK-1-11               1   100.000
 MK-1-12               1   110.000
 MK-1-13               1   120.000
 MK-1-14               1   130.000
 MK-1-15               1   140.000
 MK-1-16               1   150.000
 MK-2-1                2     0.000
 MK-2-2                2    10.000
 MK-2-3                2    20.000
 MK-2-4                2    30.000
 MK-2-5                2    40.000
 MK-2-6                2    50.000
 MK-2-7                2    60.000
 MK-2-8                2    70.000
 MK-2-9                2    80.000
 MK-2-10               2    90.000
 MK-2-11               2   100.000
 MK-2-12               2   110.000
 MK-2-13               2   120.000
 MK-2-14               2   130.000
 MK-2-15               2   140.000
 MK-2-16               2   150.000
 MK-3-1                3     0.000
 MK-3-2                3    10.000
 MK-3-3                3    20.000
 MK-3-4                3    30.000
 MK-3-5                3    40.000
 MK-3-6                3    50.000
 MK-3-7                3    60.000
 MK-3-8                3    70.000
 MK-3-9                3    80.000
 MK-3-10               3    90.000
 MK-3-11               3   100.000
 MK-3-12               3   110.000
 MK-3-13               3   120.000
 MK-3-14               3   130.000
 MK-3-15               3   140.000
 MK-3-16               3   150.000
 MK-4-1                4     0.000
 MK-4-2                4    10.000
 MK-4-3                4    20.000
 MK-4-4                4    30.000
 MK-4-5                4    40.000
 MK-4-6                4    50.000
 MK-4-7                4    60.000
 MK-4-8                4    70.000
 MK-4-9                4    80.000
 MK-4-10               4    90.000
 MK-4-11               4   100.000
 MK-4-12               4   110.000
 MK-4-13               4   120.000
 MK-4-14               4   130.000
 MK-4-15               4   140.000
 MK-4-16               4   150.000
 MK-5-1                5     0.000
 MK-5-2                5    10.000
 MK-5-3                5    20.000
 MK-5-4                5    30.000
 MK-5-5                5    40.000
 MK-5-6                5    50.000
 MK-5-7                5    60.000
 MK-5-8                5    70.000
 MK-5-9                5    80.000
 MK-5-10               5    90.000
 MK-5-11               5   100.000
 MK-5-12               5   110.000
 MK-5-13               5   120.000
 MK-5-14               5   130.000
 MK-5-15               5   140.000
 MK-5-16               5   150.000
 MK-6-1                6     0.000
 MK-6-2                6    10.000
 MK-6-3                6    20.000
 MK-6-4                6    30.000
 MK-6-5                6    40.000
 MK-6-6                6    50.000
 MK-6-7                6    60.000
 MK-6-8                6    70.000
 MK-6-9                6    80.000
 MK-6-10               6    90.000
 MK-6-11               6   100.000
 MK-6-12               6   110.000
 MK-6-13               6   120.000
 MK-6-14               6   130.000
 MK-6-15               6   140.000
 MK-6-16               6   150.000
!*********************************** Marker Types ********************************************************************
!Co-dominant marker: When heterozygote F1 is present, P1 is coded as 2, F1 is coded as 1, and P2 is coded as 0; Otherwise, P1 is coded as 2, and P2 is coded as 0. 
!Dominant marker: When heterozygote F1 is present, P1 and F1 are coded as 12, and P2 is coded as 0; Otherwise, P1 is coded as 2, and P2 is coded as 0.  
!Recessive markers: When heterozygote F1 is present, P1 is coded as 2, and F1 and P2 are coded as 10; Otherwise, P1 is coded as 2, and P2 is coded as 0. 
!Missing marker is coded as -1. 
 MK-1-1                 2   0   2   2   0   2   0   2   0   2   0   2   0   2   0   2   2   2   0   0   0   2   2   2   2   0   2   2   0   2   2   0   0   0   0   2   0   2   0   0   2   2   0   0   0   0   2   0   2   0   2   2   2   0   0   2   0   2   0   0   0   0   0   0   2   0   0   0   0   0   0   0   0   0   0   2   2   2   2   2   0   2   2   0   0   0   2   2   2   0   2   2   2   0   2   0   2   0   2   2   2   2   2   2   0   0   0   2   2   2   2   2   2   0   0   0   0   0   0   2   2   0   2   2   0   2   0   2   2   2   0   2   0   0   0   2   0   0   0   0   2   0   2   2   0   2   0   2   0   2   2   0   2   2   2   0   0   2   0   0   2   0   0   2   2   2   2   2   0   2   0   0   0   2   0   2   0   2   0   0   0   2   2   0   2   2   0   0   0   2   0   0   2   2   2   0   2   2   2   2
 MK-1-2                 2   0   2   2   0   2   0   2   0   2   0   2   0   2   2   2   2   2   0   0   0   2   0   2   2   0   2   2   0   2   2   0   0   0   0   2   0   2   0   0   2   2   0   0   0   0   2   0   2   0   0   2   2   0   2   2   2   2   0   0   0   0   0   0   0   0   0   0   0   2   0   0   0   0   0   0   2   0   2   2   0   2   2   0   0   0   2   2   2   0   0   2   2   0   2   0   2   0   2   2   2   2   2   2   0   0   0   2   2   0   2   2   2   0   0   0   0   0   0   2   2   0   2   0   0   2   0   2   2   2   2   2   0   0   0   2   0   0   0   0   2   2   2   2   0   2   0   2   0   2   2   0   2   2   2   0   0   2   0   0   2   0   0   2   2   2   2   2   0   2   2   2   0   2   0   0   0   0   0   0   0   2   2   0   2   2   0   0   0   2   2   0   2   2   2   0   2   2   2   2
 MK-1-3                 0   2   2   2   0   2   0   2   0   2   0   0   0   0   0   2   2   2   0   0   0   2   2   2   2   0   2   2   0   2   2   0   0   2   0   2   0   2   0   0   2   2   0   0   0   0   2   0   2   2   0   2   2   0   2   2   2   2   0   0   0   0   0   0   0   0   0   0   0   2   0   0   0   0   0   0   2   0   2   2   0   2   2   0   0   0   2   2   2   0   0   2   2   0   2   0   2   0   2   2   2   2   0   2   2   0   0   2   2   0   2   2   2   0   2   2   0   0   0   2   2   0   2   0   0   0   0   2   2   2   2   2   0   0   2   0   0   0   0   0   2   0   2   2   0   2   0   2   0   2   2   0   2   2   2   0   0   2   0   0   2   0   0   2   2   2   2   2   0   2   2   2   0   2   0   0   0   2   0   0   0   2   2   0   2   2   0   2   0   2   2   2   2   2   2   0   2   2   2   2
 MK-1-4                 0   2   2   2   2   2   0   2   0   2   0   0   0   0   2   2   2   0   0   0   2   2   2   2   2   0   2   2   0   2   2   0   0   2   0   2   0   2   0   0   2   0   0   0   0   0   2   0   2   2   2   2   2   0   2   2   2   2   0   0   0   2   0   0   2   0   0   0   0   2   0   0   0   0   0   0   2   0   2   2   0   2   2   0   0   0   2   2   2   2   0   2   2   0   2   0   2   0   2   2   2   2   2   2   0   0   0   2   2   0   2   2   2   0   2   2   0   0   0   2   2   0   2   0   0   0   0   2   2   2   2   0   2   0   2   0   0   0   2   0   0   0   0   2   0   2   0   2   0   2   0   0   2   2   2   0   0   2   0   0   2   0   0   2   2   2   2   2   2   2   2   2   0   2   0   0   0   0   0   0   0   2   2   0   2   2   2   2   0   2   2   2   2   2   2   0   2   2   2   2
 MK-1-5                 0   2   2   2   2   2   0   0   0   2   0   0   0   0   2   2   0   0   0   0   2   2   2   0   2   0   2   2   0   2   2   0   0   2   0   2   0   2   0   0   2   0   0   0   0   0   2   0   2   2   2   0   2   2   2   2   2   2   0   0   0   2   2   2   2   0   0   0   2   2   0   0   0   0   0   0   2   0   2   0   0   0   2   0   0   0   2   2   2   2   0   2   2   0   0   2   2   0   2   2   2   2   2   2   0   0   0   2   2   0   2   2   2   0   2   2   0   0   0   2   2   0   2   0   0   0   0   2   2   2   2   0   2   0   2   0   0   0   2   0   0   0   0   0   0   2   0   2   0   2   2   0   2   2   0   0   0   0   0   0   2   0   0   2   2   2   2   2   2   2   2   2   0   2   0   0   0   0   0   0   2   2   2   0   0   2   2   2   0   2   2   2   2   0   2   0   2   2   0   2
 MK-1-6                 0   2   2   2   2   2   0   0   0   2   0   0   0   0   2   2   0   0   0   0   2   2   2   0   2   0   2   2   0   2   2   2   0   2   0   2   0   2   0   0   2   0   0   0   0   0   2   0   2   2   2   0   2   0   2   2   2   2   0   0   0   2   2   2   2   0   0   0   2   2   2   0   0   0   0   0   2   0   2   0   0   0   2   0   0   0   2   2   2   2   0   2   2   0   0   0   2   0   2   2   2   2   2   2   0   0   0   2   2   0   2   0   2   0   2   2   0   0   0   2   0   2   2   0   0   0   0   2   0   2   2   0   2   0   2   0   0   2   0   0   0   2   0   0   0   2   0   2   0   2   2   0   2   2   0   0   2   0   2   2   2   0   0   2   2   2   2   2   2   2   2   2   0   2   0   0   2   0   0   0   0   2   2   0   0   2   2   2   0   2   2   2   2   0   2   2   2   2   0   2
 MK-1-7                 0   2   2   2   2   2   0   0   0   2   2   0   0   0   0   2   0   0   0   0   2   2   2   0   2   0   2   0   0   0   2   2   2   2   0   2   2   2   0   2   2   0   0   0   0   0   2   0   2   2   2   0   2   0   2   2   2   2   0   0   0   2   2   2   2   0   0   2   2   2   2   0   0   0   0   0   2   0   2   0   0   0   0   0   0   0   2   2   2   0   0   2   2   0   0   0   2   0   2   2   2   2   2   2   0   0   0   2   2   0   2   0   2   0   2   2   0   0   0   2   0   2   2   0   0   0   0   2   0   2   2   0   2   0   2   0   0   2   0   2   2   2   0   0   0   2   0   0   0   2   2   2   2   2   0   0   2   0   2   2   2   0   0   2   2   2   2   2   2   2   2   2   0   2   2   2   2   0   0   0   2   0   2   2   0   2   0   2   0   2   2   2   2   0   2   2   2   2   0   0
 MK-1-8                 0   2   2   2   2   2   0   0   0   2   2   0   0   0   0   0   0   2   2   0   2   2   2   0   2   0   2   0   0   0   2   2   2   2   0   2   2   2   2   2   2   0   0   0   0   0   2   0   0   2   2   0   2   0   2   2   2   0   0   0   0   2   2   0   0   2   0   2   2   2   2   0   0   0   0   0   2   0   2   0   0   0   0   0   0   0   2   2   2   0   0   2   2   0   0   0   2   2   2   2   2   0   2   2   0   0   0   2   2   0   2   0   0   0   2   2   0   0   0   2   0   2   2   0   0   0   0   2   0   2   2   0   2   0   2   0   0   2   0   2   2   2   0   0   0   2   0   0   0   2   2   2   2   2   2   0   2   0   2   2   2   0   0   2   2   2   2   2   2   2   2   2   0   2   2   2   2   0   0   0   2   0   2   2   0   2   2   2   0   2   2   2   2   0   2   0   0   2   0   0
 MK-1-9                 0   2   2   0   2   0   0   2   0   2   2   0   0   0   2   0   0   2   2   0   2   2   2   0   2   0   2   0   0   0   2   2   0   2   0   2   2   2   2   2   2   0   2   0   0   0   2   0   0   0   2   0   2   0   2   2   2   0   0   0   0   2   2   0   0   2   0   2   2   2   2   0   2   0   0   0   2   2   2   0   0   0   0   0   0   0   2   2   0   0   0   2   2   0   0   0   2   2   2   2   2   0   2   2   0   0   0   0   2   0   2   0   0   0   2   2   0   2   0   2   0   2   2   2   0   0   0   2   2   2   2   0   2   2   2   0   2   2   0   2   0   2   0   0   0   2   0   0   2   2   2   2   2   2   2   0   2   0   2   2   2   0   0   2   2   2   2   2   2   2   2   2   0   2   2   2   2   0   2   0   2   0   2   2   0   0   2   2   0   2   0   2   2   0   2   2   0   2   0   0
 MK-1-10                0   2   2   0   2   0   0   2   0   2   2   0   0   0   2   0   0   2   2   0   2   2   0   0   2   0   2   0   0   0   2   2   0   2   0   2   2   2   2   2   2   2   2   0   0   0   2   0   0   0   2   0   2   0   2   2   2   0   0   0   0   0   0   2   0   2   2   2   2   2   2   2   0   0   0   0   2   2   2   0   0   0   2   2   0   0   0   0   0   2   0   2   2   0   0   0   2   2   0   2   2   0   2   2   0   0   0   0   2   0   2   0   0   0   2   2   0   2   0   2   2   2   2   2   0   0   0   2   2   2   2   0   2   2   2   0   2   2   0   2   0   2   0   0   0   2   0   0   2   2   2   2   2   2   2   0   2   0   0   2   2   0   0   2   2   2   2   2   0   2   2   2   2   2   2   2   2   0   2   0   2   0   2   0   0   0   2   2   0   2   0   0   0   0   2   2   0   0   0   0
 MK-1-11                0   0   2   2   2   0   0   2   0   2   2   0   0   0   2   0   0   2   2   0   2   2   0   0   2   0   2   0   0   0   2   2   0   2   0   2   2   2   2   2   2   2   2   0   0   0   2   0   0   0   2   0   2   0   0   0   0   0   0   0   0   0   0   2   2   2   2   2   2   2   0   2   0   0   0   0   2   2   2   0   0   0   2   2   0   0   0   0   0   2   2   2   2   0   2   0   2   0   0   0   2   0   2   2   0   0   0   0   2   0   2   0   2   0   2   2   0   2   0   2   2   2   2   0   0   2   0   2   2   2   2   0   2   0   0   0   2   2   0   2   0   2   0   0   0   2   0   0   2   2   2   2   2   2   2   0   2   0   0   2   2   2   0   2   2   2   2   2   0   2   2   2   2   2   2   2   2   0   2   2   2   0   2   2   2   0   2   2   2   2   0   2   0   0   2   2   0   0   0   0
 MK-1-12                0   2   2   0   2   0   0   2   0   2   2   0   0   0   2   0   0   2   2   0   2   2   0   0   2   0   2   2   0   0   2   2   0   2   2   2   2   2   2   2   2   2   2   0   2   0   2   0   2   0   2   0   0   0   0   0   0   0   0   0   0   0   0   2   2   2   2   2   2   2   0   2   0   0   0   0   2   2   2   0   0   0   2   2   0   0   0   0   0   2   2   2   2   0   2   0   2   0   0   0   2   0   2   2   0   0   0   0   2   0   2   0   2   0   2   2   0   2   0   2   2   2   2   0   0   2   0   2   0   2   0   0   2   2   0   0   2   2   0   2   0   2   0   0   0   2   0   0   2   2   2   2   2   2   2   0   2   0   0   2   2   2   0   2   0   2   2   2   0   2   2   2   2   2   2   0   2   0   2   2   2   0   2   2   2   0   2   2   0   2   0   2   0   0   2   2   0   0   2   0
 MK-1-13                0   2   2   0   2   2   0   2   0   2   2   0   0   0   2   0   0   2   0   0   2   2   0   0   0   0   2   0   0   0   2   2   0   2   2   2   0   2   2   2   0   2   2   2   2   0   2   0   2   0   2   0   0   0   0   0   0   0   0   0   2   2   0   2   2   2   2   2   2   2   0   2   0   0   0   2   2   2   2   0   0   0   0   2   0   0   0   0   0   2   2   2   2   0   2   0   2   0   0   2   2   0   0   0   0   0   0   0   2   0   2   0   2   0   2   2   0   2   0   2   2   2   2   0   0   2   0   2   2   2   0   0   2   2   0   0   2   2   0   2   0   0   0   0   0   2   0   0   2   2   2   2   2   2   2   0   2   0   0   2   2   0   0   2   0   2   2   2   0   2   2   2   2   2   2   2   2   0   2   2   2   0   2   2   2   0   2   2   0   2   0   2   0   0   0   0   0   0   2   0
 MK-1-14                2   2   2   0   2   2   0   2   0   2   2   0   0   0   2   0   0   0   0   0   2   0   2   0   0   0   2   0   0   0   2   2   0   2   0   0   0   2   2   2   0   2   0   2   2   0   2   0   2   0   2   0   0   0   0   0   0   0   0   0   2   2   0   2   2   2   0   2   2   2   0   2   0   0   0   2   2   2   0   0   0   0   0   2   0   0   0   0   0   2   2   2   2   0   2   0   2   0   0   2   2   0   0   0   0   0   0   0   2   0   2   0   2   0   2   2   0   2   0   2   2   2   2   0   0   2   0   2   2   2   0   2   2   2   0   0   2   2   0   2   0   0   0   0   0   2   0   0   2   0   2   2   2   2   2   0   2   0   0   2   2   0   0   2   0   2   2   2   0   2   2   2   2   2   2   2   2   0   2   2   2   0   2   0   2   2   0   2   0   2   0   2   0   0   0   0   0   0   0   2
 MK-1-15                2   0   2   0   2   0   0   2   0   2   2   0   0   0   2   0   0   0   0   0   2   0   2   0   0   0   2   0   0   0   0   0   0   2   2   0   0   2   2   2   0   2   0   2   2   0   2   2   2   0   0   0   0   0   0   0   0   0   0   0   2   2   0   2   2   2   0   2   2   2   0   2   0   0   0   2   2   2   0   0   0   2   0   2   0   0   2   0   0   2   2   2   2   2   2   0   2   0   0   2   2   0   0   0   0   0   2   0   2   0   2   0   2   0   2   2   0   2   2   2   2   2   2   0   0   2   0   2   2   2   0   2   2   2   0   0   2   2   0   2   0   0   0   0   0   2   0   0   0   0   2   2   2   2   2   0   2   0   0   2   2   0   0   2   0   2   0   2   0   2   2   2   2   2   2   2   2   0   2   2   2   2   2   0   2   2   0   2   0   2   0   0   0   2   0   2   0   2   0   2
 MK-1-16                2   0   0   0   2   0   2   2   0   2   2   0   0   0   2   0   2   0   0   0   2   0   2   0   0   0   0   0   0   0   0   0   0   2   2   0   0   2   2   2   0   2   0   2   2   0   2   2   2   2   0   0   0   0   0   0   0   2   0   0   2   2   0   2   2   2   0   2   2   2   0   2   0   0   0   2   2   2   0   0   0   2   0   2   0   0   2   0   2   2   2   2   2   2   2   0   2   0   0   2   2   0   0   0   0   0   2   0   2   0   2   0   2   2   2   2   0   2   2   2   2   2   2   0   0   2   0   2   2   2   0   2   2   2   2   0   2   2   0   2   2   0   0   0   0   2   0   0   0   0   2   2   2   2   2   0   2   0   0   2   2   0   0   2   0   2   0   2   0   2   2   2   2   2   2   2   2   2   2   2   2   2   2   0   2   2   0   2   0   2   0   0   0   2   0   2   0   2   0   2
 MK-2-1                 2   2   0   2   0   0   0   2   0   0   0   0   2   0   2   0   0   2   0   2   2   0   2   0   2   0   0   2   0   0   0   2   0   0   0   2   2   0   2   0   0   2   0   2   2   2   0   2   2   0   0   0   2   0   2   2   0   2   0   0   2   0   0   2   0   0   0   2   0   2   0   0   0   2   2   0   2   2   0   0   2   2   0   0   0   2   0   2   0   0   0   0   2   0   2   0   2   2   2   0   0   2   0   0   2   2   0   2   2   2   0   2   0   0   0   2   2   0   0   2   0   0   0   0   0   2   0   0   2   2   0   2   0   0   2   2   0   0   2   0   2   2   2   0   0   2   0   2   0   2   0   2   2   0   2   0   0   2   0   2   0   2   2   2   2   2   2   0   0   0   0   2   2   0   0   0   0   0   0   2   2   2   0   2   0   0   2   2   2   2   2   2   0   0   0   0   0   0   0   2
 MK-2-2                 2   2   0   2   0   0   0   2   2   0   0   0   2   0   0   0   0   0   0   2   2   0   2   0   2   0   0   2   0   0   0   2   2   0   0   0   2   0   2   0   0   2   0   2   2   2   0   2   0   0   0   0   2   0   2   2   0   2   0   0   2   0   0   2   0   0   0   2   2   2   0   0   0   2   0   0   2   2   0   0   2   2   0   0   0   2   0   2   0   0   0   2   2   0   2   0   2   2   2   0   0   0   0   0   2   2   2   2   2   2   0   2   0   0   0   2   2   0   0   2   2   2   0   0   0   2   0   0   2   2   0   2   0   0   2   2   0   0   2   0   2   2   2   0   2   2   2   2   0   2   0   2   2   0   2   0   0   2   0   2   0   0   2   2   2   2   2   2   0   0   0   2   2   0   0   0   0   0   0   2   2   2   2   2   0   0   2   2   0   2   0   2   0   0   0   0   2   0   0   2
 MK-2-3                 2   2   0   0   0   0   0   2   2   0   0   0   2   0   2   0   0   0   0   2   2   0   2   0   2   0   2   2   0   0   0   2   2   0   2   0   2   0   2   0   0   2   0   0   2   2   0   2   0   0   0   0   2   0   2   2   0   2   0   0   2   0   0   2   2   0   0   2   2   2   0   0   2   2   0   0   2   2   0   0   2   2   0   2   0   0   0   2   0   0   0   2   2   0   2   0   2   2   2   0   0   0   0   0   2   2   2   2   2   2   0   2   0   0   0   2   2   0   0   2   2   2   0   0   0   2   0   0   2   2   0   2   0   0   2   2   0   0   2   0   2   2   2   0   2   0   2   0   0   2   0   2   2   0   2   0   0   2   0   2   0   2   2   2   2   2   2   2   0   0   0   2   2   0   0   0   0   0   0   2   2   0   2   2   2   0   2   2   2   2   0   2   0   0   0   0   2   0   0   2
 MK-2-4                 2   0   0   0   0   0   0   2   2   0   0   0   2   0   2   0   0   0   0   2   2   0   2   0   2   0   2   2   0   0   0   2   0   0   2   0   2   0   2   0   0   2   0   0   2   2   2   0   0   0   0   0   2   0   2   2   0   2   0   0   2   0   0   2   2   0   0   2   2   2   0   0   2   2   2   0   2   2   0   0   2   2   0   2   0   0   0   2   2   0   0   2   2   0   2   0   2   2   2   2   0   0   0   0   2   2   2   2   2   2   0   2   0   0   2   2   2   0   0   2   2   2   0   0   0   2   0   0   2   2   0   2   0   0   2   2   0   0   2   2   2   2   2   0   2   0   0   0   0   2   0   2   2   2   2   0   2   2   0   2   0   2   2   2   2   2   0   0   0   0   0   2   2   0   0   0   0   0   0   0   2   0   2   2   2   0   2   2   2   2   0   2   0   0   0   0   2   0   0   2
 MK-2-5                 2   0   0   0   0   0   0   2   2   0   0   0   2   0   2   0   0   0   0   2   2   0   2   0   2   0   2   2   0   0   0   2   0   0   2   0   2   0   2   0   0   2   0   0   2   2   2   0   2   0   2   0   2   0   2   2   0   2   0   0   2   0   0   2   2   0   0   2   0   2   0   0   2   0   2   0   2   2   0   0   2   2   0   2   0   0   0   2   0   0   0   2   2   0   2   0   2   2   2   2   0   0   0   0   0   2   2   2   2   2   0   0   0   0   2   2   2   2   2   2   2   2   0   0   0   2   0   0   2   2   0   2   0   0   2   2   0   0   2   2   2   0   2   0   2   0   0   0   0   2   2   2   0   2   0   0   2   2   0   2   0   2   2   2   2   0   0   0   0   0   0   2   2   0   0   0   0   0   0   0   2   0   0   2   0   0   2   2   2   2   2   2   0   0   0   0   2   2   0   2
 MK-2-6                 2   0   0   0   0   0   0   2   2   0   0   0   2   0   2   0   0   0   0   2   2   0   2   0   2   0   2   2   0   0   0   2   2   2   2   0   2   0   2   0   0   2   2   0   0   2   2   2   2   0   2   0   2   0   2   2   0   2   2   0   2   0   0   2   0   0   0   2   0   2   0   0   2   2   2   0   2   2   0   0   2   2   0   2   0   0   0   2   0   0   0   2   2   0   2   0   0   2   2   2   0   0   0   0   0   2   2   2   2   2   0   0   0   0   2   2   2   2   2   2   2   2   0   0   2   0   0   0   2   2   0   2   0   0   0   2   0   0   2   2   0   0   2   0   2   0   0   0   0   0   2   0   0   2   0   0   2   2   0   2   0   2   2   0   2   0   0   0   0   0   0   0   2   2   0   2   2   0   0   2   2   0   0   2   0   0   2   0   2   2   2   0   0   0   2   0   2   2   0   2
 MK-2-7                 2   0   0   0   0   0   0   2   2   0   0   0   0   0   2   0   0   0   0   2   2   0   2   0   2   0   2   2   0   2   0   2   2   2   2   0   2   0   2   0   0   2   2   0   0   2   0   2   2   0   2   0   2   0   2   2   0   2   2   0   2   0   0   2   0   0   0   2   2   2   0   0   2   2   2   0   0   2   0   0   2   2   0   2   0   0   0   0   0   0   0   2   2   0   2   0   0   2   2   2   0   2   0   2   0   2   2   2   2   2   0   0   0   0   2   2   2   2   2   2   2   0   0   0   2   0   0   0   2   2   0   2   0   0   0   2   0   0   2   2   2   0   2   0   2   0   0   0   0   0   2   0   0   2   0   2   2   2   0   2   0   2   2   0   2   0   0   0   0   0   0   0   2   2   0   2   2   0   0   2   2   0   0   2   0   2   2   0   2   2   2   0   0   0   2   0   2   2   2   2
 MK-2-8                 2   0   0   0   0   0   0   2   2   0   2   0   0   0   2   0   0   2   0   2   2   0   2   0   2   2   0   2   0   2   0   2   2   0   2   0   2   0   2   0   0   2   2   0   0   2   0   2   2   0   2   2   2   0   2   2   0   2   0   0   2   0   0   0   0   0   0   2   2   0   0   0   2   2   2   0   0   2   0   0   2   2   0   2   2   0   0   0   0   0   0   2   0   0   2   0   0   2   2   2   0   0   0   2   2   2   2   2   2   2   2   0   0   0   2   2   2   2   2   2   2   0   2   0   2   0   0   0   2   0   0   2   0   0   0   2   0   0   2   2   2   0   2   0   2   0   0   0   0   0   2   2   0   0   0   2   2   2   0   2   0   2   2   0   2   0   0   0   2   0   0   0   2   0   2   2   0   0   0   2   2   0   0   2   0   0   2   0   2   2   2   0   0   0   2   0   2   2   2   2
 MK-2-9                 2   0   0   0   0   0   0   0   2   0   2   0   0   0   2   0   0   2   0   2   2   0   2   0   2   2   0   2   0   2   0   2   2   0   2   0   2   0   2   0   0   0   0   0   0   2   0   2   2   0   2   2   2   0   2   2   0   2   0   0   2   2   0   0   0   0   0   2   2   0   0   0   2   2   2   0   0   2   0   0   2   0   0   0   2   0   0   0   0   0   0   2   2   0   2   0   0   2   2   2   2   0   0   2   2   2   0   2   2   2   2   0   0   0   2   2   2   2   2   2   2   0   2   0   2   0   0   0   0   0   0   2   0   0   0   2   0   0   2   2   2   0   2   0   2   0   0   0   0   0   2   2   0   0   0   2   2   2   0   2   0   2   2   0   0   2   0   0   2   0   0   0   2   0   0   2   0   0   2   2   2   0   0   2   2   2   2   0   2   2   2   0   0   0   2   0   2   2   0   0
 MK-2-10                2   0   0   0   0   0   0   0   2   0   0   0   0   0   2   0   0   2   0   2   2   0   0   0   2   2   0   2   0   2   0   2   2   0   2   0   2   0   2   0   0   0   2   0   0   2   0   2   2   0   0   2   2   0   2   2   0   2   0   0   2   2   0   0   0   2   0   2   2   2   0   0   2   2   0   0   0   2   0   0   2   0   2   0   2   0   0   0   0   0   0   2   2   0   2   0   2   2   2   2   2   0   2   2   2   2   0   2   2   2   2   0   0   0   2   2   2   2   2   2   2   0   2   0   2   0   0   0   2   0   0   2   0   0   0   2   2   0   2   2   2   0   2   0   2   0   0   0   0   0   2   2   0   0   0   0   2   2   0   2   2   2   2   0   0   2   0   0   2   0   0   0   2   0   0   2   0   0   2   0   2   0   0   2   2   2   2   0   0   2   2   0   2   0   2   0   0   2   0   0
 MK-2-11                2   2   0   2   0   0   0   0   2   0   0   0   0   0   2   2   0   2   0   2   2   0   0   0   2   2   0   2   0   2   0   2   2   0   2   0   2   0   0   0   0   0   2   0   0   2   0   0   2   0   0   2   2   2   2   2   0   2   2   0   0   2   0   0   0   2   0   2   2   2   2   2   2   2   0   0   0   2   0   0   2   0   2   0   2   0   0   0   0   0   0   2   2   0   2   0   0   2   2   2   2   0   2   2   2   2   0   2   2   2   2   0   0   0   2   2   2   2   2   2   2   0   2   0   2   0   0   0   2   0   0   2   0   0   0   2   2   0   2   2   2   2   2   0   2   0   0   0   0   0   2   2   0   0   0   0   2   2   0   2   2   2   2   0   0   2   0   0   2   0   0   0   2   0   0   2   0   0   2   0   2   0   0   2   2   2   2   0   2   2   2   0   2   0   2   0   0   2   0   0
 MK-2-12                2   2   0   2   0   0   0   0   2   0   0   0   0   0   2   2   0   2   0   2   2   2   0   0   2   2   0   2   0   0   2   2   2   0   2   0   2   0   0   0   0   2   2   0   0   2   0   0   2   0   0   2   2   2   2   2   2   2   2   0   0   2   0   0   0   2   0   2   2   2   2   2   2   2   0   0   0   2   2   0   2   0   2   0   0   0   0   0   0   0   2   2   2   0   2   0   0   2   2   2   2   0   2   2   2   2   0   2   2   2   2   0   0   0   2   2   2   2   0   2   2   0   2   0   2   0   0   0   2   0   0   0   0   0   0   2   2   0   2   0   2   2   2   0   2   0   0   0   2   0   2   2   2   0   0   0   2   2   0   2   2   2   2   0   0   2   2   0   2   2   0   0   2   0   0   2   0   0   2   0   2   0   0   2   0   2   2   0   2   2   2   0   2   0   2   2   0   2   0   0
 MK-2-13                2   2   0   2   2   2   0   0   2   0   0   0   0   0   2   2   0   2   0   2   2   2   0   0   2   2   0   2   0   0   2   2   2   0   2   0   2   0   0   0   0   2   2   0   0   2   0   0   2   0   0   0   2   2   0   2   2   2   2   0   0   2   0   0   0   2   0   2   2   0   2   2   0   0   0   0   0   2   2   0   2   0   2   0   2   0   0   0   0   0   2   2   2   0   2   0   0   2   2   2   2   0   2   2   2   2   0   2   2   2   2   0   0   0   2   2   2   2   0   2   2   0   2   0   2   0   0   0   2   0   0   0   0   0   2   2   2   0   2   0   2   2   0   0   2   0   0   0   2   0   2   2   2   0   0   0   2   2   0   0   2   2   0   0   0   2   2   0   2   2   0   0   2   0   0   2   0   0   2   0   2   0   0   2   0   2   2   0   2   0   2   0   2   0   0   2   0   2   0   0
 MK-2-14                2   2   0   2   2   2   0   0   2   0   0   0   0   0   2   2   0   2   0   2   2   2   0   0   2   2   0   2   0   2   2   2   0   0   2   0   2   2   0   0   0   2   2   0   0   2   0   2   2   0   0   0   2   2   0   2   2   2   2   2   0   2   0   0   0   0   0   2   2   0   2   2   0   0   0   0   0   2   2   0   2   0   2   0   2   0   0   0   2   0   2   2   0   2   2   0   0   2   2   2   2   0   2   2   2   2   0   2   2   2   2   0   0   0   2   0   2   2   0   2   2   0   2   0   2   0   0   0   2   0   0   0   0   0   2   2   2   0   2   0   2   2   0   0   0   0   0   0   2   0   2   2   2   0   0   0   2   2   0   2   2   2   0   0   0   2   2   0   0   2   0   0   2   0   0   2   0   0   2   0   2   0   0   2   2   2   0   0   2   0   2   0   2   0   0   2   0   2   0   2
 MK-2-15                2   2   0   2   2   2   0   0   2   0   0   0   0   0   2   2   0   2   0   2   2   0   0   0   2   2   0   2   0   2   2   2   0   0   2   0   2   2   0   0   0   2   2   0   0   2   0   2   0   2   0   2   2   2   0   2   2   2   2   2   0   2   0   0   0   0   2   2   2   0   2   2   0   0   0   0   0   0   2   0   2   0   2   0   2   2   0   0   2   0   2   2   0   2   2   0   0   2   2   2   2   2   2   2   2   2   0   2   2   2   2   0   2   0   0   0   2   2   0   2   2   0   2   0   2   0   0   0   2   0   0   0   0   0   2   2   2   0   2   0   2   2   0   0   0   0   2   0   2   2   2   2   2   0   0   0   2   2   2   2   2   2   0   0   2   2   2   0   0   2   0   0   2   0   0   2   0   0   2   0   2   0   0   2   2   2   0   0   0   2   2   0   2   0   0   2   0   2   0   2
 MK-2-16                2   0   0   2   2   2   0   0   2   0   0   0   0   2   2   2   0   2   0   2   2   0   0   0   2   2   0   2   0   2   2   2   0   0   2   0   2   2   0   0   0   2   0   0   0   2   0   2   0   2   2   2   2   2   0   2   2   2   2   2   0   2   2   0   0   0   2   2   2   0   2   2   0   0   0   0   0   0   2   0   0   0   0   0   2   2   0   0   2   0   2   2   2   2   0   0   0   2   0   2   0   2   2   2   2   2   0   2   2   2   2   0   2   0   0   0   2   2   0   2   2   0   2   0   2   0   0   0   2   0   0   0   0   0   2   2   0   0   2   0   2   2   0   0   0   2   0   0   2   2   2   2   2   0   0   0   0   2   2   2   2   2   0   0   2   2   2   0   0   2   2   0   2   0   0   2   0   0   2   0   2   0   0   2   2   2   0   2   2   2   2   0   2   2   0   2   2   2   0   2
 MK-3-1                 2   2   2   0   2   2   2   0   2   2   0   2   0   2   2   2   0   2   0   0   2   2   0   0   0   0   0   2   2   0   2   2   2   0   0   0   0   0   2   0   2   2   0   2   2   0   2   0   2   0   0   0   2   0   0   2   0   0   2   0   2   0   0   2   0   0   0   2   2   0   0   2   0   0   0   2   0   2   0   2   2   2   0   0   2   2   0   0   0   0   0   2   2   0   2   0   0   2   0   0   0   0   2   2   2   0   2   0   2   0   0   0   0   0   0   0   0   2   0   2   0   0   2   0   0   2   2   0   0   2   0   2   0   2   0   2   2   0   2   0   2   2   2   2   2   2   0   2   2   0   0   2   0   0   2   0   0   2   0   0   0   2   0   2   0   2   0   2   0   2   2   0   2   0   0   0   2   2   0   0   2   0   0   0   2   0   2   2   0   0   0   2   0   0   0   0   2   0   2   0
 MK-3-2                 2   0   2   0   2   2   2   0   2   2   0   2   0   2   2   0   0   2   0   0   2   2   0   0   0   0   0   2   2   2   2   2   2   0   0   0   0   0   2   0   2   0   0   0   0   0   2   0   2   0   0   0   2   0   0   2   0   2   2   0   2   0   0   2   0   0   0   2   2   0   0   2   0   0   2   2   0   2   0   2   0   2   0   0   2   2   0   0   0   0   0   0   2   0   2   0   0   2   0   0   0   2   2   2   2   0   2   0   2   0   0   0   0   0   0   0   0   0   0   2   0   0   2   0   0   2   2   0   0   0   0   2   0   2   0   2   2   0   2   0   2   2   2   2   2   2   0   2   2   0   2   2   0   0   0   0   0   2   0   0   2   2   0   2   0   2   0   2   0   2   2   0   2   0   0   0   2   2   0   0   2   0   0   0   2   2   0   2   0   0   0   2   0   0   0   0   2   0   0   2
 MK-3-3                 2   0   2   0   2   2   2   0   2   0   0   2   0   2   2   0   0   2   0   0   2   2   0   0   0   0   0   2   2   2   2   2   2   2   0   0   2   0   0   0   2   2   0   0   0   0   2   0   0   0   0   0   2   2   0   2   0   2   2   0   2   0   0   2   2   0   0   2   2   0   0   2   0   0   2   2   2   2   0   2   0   2   0   0   2   2   0   0   0   0   0   0   0   0   0   0   0   2   0   0   0   2   0   2   2   0   2   0   2   0   0   0   0   0   0   0   2   0   0   2   0   0   0   0   0   0   2   0   0   0   2   2   0   2   0   2   2   0   2   0   2   2   2   2   2   0   0   2   2   0   2   2   0   0   0   0   0   2   0   0   2   2   0   2   0   2   0   2   0   2   2   0   2   0   2   0   2   2   0   2   2   0   0   0   2   2   0   2   0   0   0   2   0   0   0   0   2   0   2   2
 MK-3-4                 2   0   2   0   2   2   0   2   2   2   0   2   0   2   2   0   0   2   0   0   2   2   0   0   0   0   2   2   2   2   2   2   2   2   0   0   2   0   0   0   2   0   0   0   0   0   2   2   2   0   0   0   2   2   0   2   0   0   2   0   2   0   0   2   2   0   0   2   2   0   0   2   0   0   2   2   2   2   0   2   2   2   0   2   2   2   0   0   0   0   0   0   0   0   0   0   0   2   0   0   0   2   0   2   2   0   2   0   2   0   0   0   0   0   2   0   2   0   0   2   0   0   0   0   0   2   2   0   2   0   0   2   0   2   0   2   2   0   2   0   2   2   2   2   2   2   0   0   2   0   2   2   0   0   0   0   2   2   0   0   2   2   0   2   0   2   0   2   0   2   2   2   2   2   0   0   2   2   0   2   2   0   0   0   2   2   0   2   0   0   0   2   0   0   0   0   2   0   2   2
 MK-3-5                 2   0   2   0   2   2   0   2   2   2   2   2   0   2   2   0   0   0   0   0   0   2   0   0   2   0   2   2   2   2   2   2   2   2   0   0   2   0   0   0   2   0   0   0   2   0   2   2   2   0   0   0   2   0   0   2   0   0   2   0   2   0   0   2   2   0   2   2   2   0   0   2   0   0   0   2   2   2   0   2   2   2   0   2   2   2   0   0   0   0   0   0   0   0   0   0   0   2   0   2   0   2   0   2   2   0   2   0   2   0   0   0   0   0   2   0   2   0   0   2   0   0   0   0   0   2   2   0   2   0   0   2   0   2   0   2   2   0   2   0   0   2   2   2   2   2   0   0   2   0   0   2   0   0   0   0   2   2   0   0   2   2   0   2   0   0   0   2   0   0   2   0   2   2   0   0   2   2   0   2   2   0   0   0   0   2   0   0   0   0   0   2   0   0   0   0   2   0   0   2
 MK-3-6                 2   0   2   0   2   2   0   2   2   2   2   2   0   2   2   0   0   0   0   0   0   0   0   0   2   0   2   2   2   0   0   2   2   2   0   0   2   0   0   0   2   0   0   0   2   0   2   2   2   0   0   0   2   2   0   2   0   0   2   0   2   0   0   2   2   0   2   2   2   0   0   2   0   2   0   2   0   2   0   2   2   2   0   2   2   2   0   0   0   0   0   0   2   0   0   0   0   2   0   2   0   0   0   2   2   0   2   0   2   0   0   0   0   0   2   0   2   0   0   2   0   0   0   0   0   2   2   0   0   0   0   2   0   2   0   2   2   0   2   0   0   2   2   2   2   2   0   0   2   0   0   2   0   0   0   0   2   2   0   0   2   2   0   2   0   0   0   0   0   0   2   2   2   2   0   0   2   0   0   2   2   0   0   0   0   2   2   0   0   0   0   2   0   0   0   0   2   2   0   2
 MK-3-7                 2   0   2   0   2   2   0   0   2   2   2   2   0   2   2   2   0   2   0   0   0   0   0   0   2   0   2   2   2   0   0   2   2   2   0   0   2   0   0   0   2   0   0   2   2   0   2   2   2   0   0   0   2   2   0   2   0   0   2   0   0   0   0   2   0   0   2   2   2   0   0   2   0   2   0   2   0   0   0   2   2   2   0   0   2   2   0   2   0   0   0   0   2   0   0   0   0   2   0   2   0   2   0   2   2   0   2   0   2   2   0   0   0   0   2   0   2   0   2   2   0   0   0   0   0   0   2   0   0   2   0   2   0   2   0   2   2   0   2   0   2   2   2   2   2   2   2   0   2   0   0   2   0   0   0   0   0   0   0   0   2   2   2   2   2   0   0   0   0   0   2   2   2   2   0   0   2   0   0   2   2   0   0   0   0   2   2   0   0   0   0   2   0   0   0   0   2   2   0   2
 MK-3-8                 2   0   2   0   2   2   0   0   2   2   2   2   0   2   2   2   0   2   0   0   2   0   0   0   0   0   2   2   2   0   0   2   2   2   2   0   2   0   0   0   2   0   0   2   2   0   2   0   2   0   0   0   2   2   0   2   0   0   2   0   0   2   0   2   0   0   2   2   2   0   0   2   0   2   0   2   0   0   0   2   2   2   0   0   2   2   0   2   0   0   0   0   2   0   0   0   0   0   0   0   0   2   0   2   2   0   0   0   2   2   2   0   0   0   2   0   2   0   2   2   0   0   0   0   0   0   2   0   0   2   0   2   0   2   0   2   0   0   2   0   2   2   2   2   2   2   2   0   2   0   2   2   0   2   0   0   0   0   0   0   2   2   2   2   2   2   0   0   0   0   2   2   2   0   0   0   2   0   0   2   2   2   0   0   0   2   2   0   0   0   0   2   0   0   0   0   2   2   0   2
 MK-3-9                 2   0   2   0   2   2   0   0   2   2   2   2   0   2   0   2   0   2   0   0   2   0   0   0   2   0   2   2   2   2   0   2   2   2   0   0   2   0   0   0   2   0   0   2   2   0   2   0   2   0   0   0   2   2   2   2   0   0   2   0   0   2   0   2   0   0   2   2   0   2   0   2   0   2   0   2   0   0   0   2   2   2   0   0   2   2   0   2   0   0   0   0   2   0   0   2   0   0   0   0   0   2   0   2   2   0   0   0   0   2   2   0   0   0   2   0   2   0   0   2   0   0   0   0   0   0   2   0   0   2   0   2   0   2   0   2   0   0   2   0   2   2   2   2   2   2   2   0   2   0   2   2   0   2   0   2   0   2   0   2   2   2   2   2   2   2   0   0   2   0   2   2   2   0   2   0   2   0   0   2   2   2   0   2   2   2   2   0   0   2   0   2   0   0   0   0   2   2   0   2
 MK-3-10                2   0   0   2   2   2   0   0   2   0   2   2   0   2   0   2   0   2   0   0   2   0   2   0   0   0   2   2   2   2   0   2   2   2   0   0   2   0   0   2   2   0   0   2   2   0   2   0   2   0   0   0   2   2   2   2   0   0   2   0   0   2   0   2   0   0   2   2   0   2   0   2   0   2   0   2   0   0   2   2   2   2   0   0   0   2   0   2   0   0   0   0   2   2   0   2   0   0   0   0   0   0   0   2   2   0   2   0   0   2   2   0   0   0   0   0   2   0   0   2   0   0   0   0   0   0   2   0   0   2   2   2   2   2   0   0   0   0   2   0   2   2   2   2   2   2   2   0   2   0   2   2   0   2   0   2   0   2   0   2   2   2   2   2   2   2   0   0   2   0   2   2   2   0   2   0   2   2   0   2   2   2   0   2   2   2   2   0   0   2   0   2   0   0   0   0   2   2   0   0
 MK-3-11                2   0   2   2   2   2   0   0   2   0   2   2   0   2   0   2   0   2   0   0   2   0   2   0   0   0   2   2   2   2   0   2   2   2   0   0   0   0   0   2   2   0   0   2   2   0   2   0   2   0   0   0   2   2   2   2   0   0   2   0   0   2   0   2   0   0   2   2   0   2   0   2   0   0   0   2   0   0   2   2   2   2   0   0   0   2   2   2   0   0   0   0   2   2   0   2   0   0   0   0   0   0   0   2   2   0   2   2   2   2   2   0   0   0   0   0   2   0   0   2   0   0   0   0   0   0   2   0   0   2   2   2   2   2   2   0   0   0   2   0   2   2   2   2   2   0   0   2   2   0   2   2   0   2   0   0   0   2   0   2   2   2   2   0   2   2   0   0   2   0   2   2   2   0   2   0   2   2   2   2   2   2   0   2   2   2   2   0   0   2   2   2   2   0   0   0   2   2   0   0
 MK-3-12                2   0   2   2   0   2   0   2   0   0   0   2   0   2   0   2   0   2   0   0   2   0   2   0   0   0   2   2   2   2   0   2   2   2   0   0   0   0   0   2   0   0   0   2   2   0   0   0   2   0   0   0   2   0   0   2   0   0   2   0   0   2   0   2   0   0   2   2   0   2   0   0   0   0   0   2   0   0   2   2   2   2   0   2   0   2   2   0   0   0   0   0   2   0   0   2   0   0   0   0   0   2   0   2   2   0   2   2   2   2   2   0   0   0   0   0   2   0   0   2   0   0   0   0   0   0   2   0   2   2   2   2   2   2   2   0   0   0   2   0   0   0   2   2   2   0   0   2   2   0   2   2   0   2   0   0   0   2   0   2   2   2   2   0   2   2   2   0   2   0   2   2   2   0   2   0   2   2   2   0   2   0   0   2   2   2   2   0   0   2   2   2   2   0   0   0   2   2   0   0
 MK-3-13                2   0   2   2   2   2   0   2   0   0   0   2   0   2   0   2   0   2   0   0   0   2   2   0   0   0   2   2   2   2   0   2   2   2   0   0   0   0   0   2   0   0   0   2   2   0   2   0   2   0   0   0   2   0   2   2   0   0   2   0   2   2   2   2   0   0   2   2   0   2   0   0   2   0   2   2   0   0   2   2   2   2   0   2   0   2   2   0   0   0   2   0   2   2   0   2   0   0   0   0   0   2   0   2   2   0   2   0   2   2   2   0   0   2   0   0   2   0   0   2   0   0   0   0   0   0   0   0   0   2   2   2   2   2   2   0   0   0   2   2   0   0   2   0   2   0   0   2   0   0   2   2   0   2   0   0   0   2   2   2   0   2   2   0   2   2   2   0   2   0   2   2   2   0   2   2   2   2   0   0   2   0   0   2   2   2   2   0   0   2   2   0   2   0   0   0   2   2   0   0
 MK-3-14                0   0   2   0   2   2   0   2   0   0   0   2   0   2   0   2   0   2   0   0   0   2   2   0   0   0   2   2   2   2   0   2   2   0   0   0   0   2   0   2   0   0   0   2   2   0   2   0   2   0   0   0   2   0   2   2   0   2   2   0   2   2   2   2   0   0   2   2   0   2   0   0   2   0   0   2   0   0   2   2   0   2   2   0   0   2   2   0   2   0   2   0   2   0   0   0   0   0   0   0   0   2   0   2   2   2   2   0   2   2   2   0   0   2   0   0   2   0   0   2   0   0   0   0   2   0   0   0   0   2   2   2   2   0   2   0   0   0   2   2   2   0   2   0   2   0   0   2   0   0   2   2   0   2   0   0   0   2   2   2   0   2   2   0   2   2   2   0   0   0   2   0   2   0   2   2   2   2   0   2   2   0   0   2   2   2   0   0   2   2   2   0   0   0   0   0   0   0   0   0
 MK-3-15                0   0   2   0   2   2   0   2   0   0   2   2   0   2   0   2   0   2   0   0   0   0   0   0   0   0   2   2   2   0   0   2   2   0   0   0   0   2   0   2   0   0   0   2   2   0   2   2   2   0   0   0   2   0   2   2   0   2   2   0   2   2   2   2   0   0   2   2   0   2   0   0   2   0   0   2   0   0   2   0   0   2   2   0   0   2   2   0   2   0   2   0   2   0   0   0   0   0   0   0   0   2   0   2   2   2   2   0   2   2   2   0   0   2   0   0   2   0   0   2   2   0   0   0   2   0   0   0   0   2   2   2   2   0   2   0   0   2   2   2   2   0   2   0   0   0   0   2   0   0   0   0   0   2   0   0   0   2   2   2   0   2   2   0   2   2   2   0   2   0   2   0   2   0   2   2   2   2   0   2   2   0   0   2   0   2   0   2   2   2   2   0   0   0   0   0   0   0   0   0
 MK-3-16                2   0   2   0   2   2   0   2   0   0   2   2   0   2   0   2   0   2   0   2   0   0   0   2   0   0   2   2   2   0   0   2   2   0   0   0   0   2   0   2   0   0   2   2   2   0   2   2   2   0   0   0   2   0   2   2   0   2   2   0   2   2   2   2   0   0   2   2   0   2   0   0   2   0   0   2   0   0   2   0   2   2   2   0   0   2   2   0   2   0   2   0   0   0   0   0   0   0   2   0   0   2   0   2   2   2   2   0   2   2   2   0   0   2   0   0   2   0   0   2   2   0   0   0   2   0   0   0   0   2   2   2   2   0   2   0   0   2   2   2   2   0   2   0   0   0   0   2   0   0   0   0   0   2   0   0   0   0   2   2   0   2   2   0   0   2   2   0   2   0   2   0   0   0   2   2   2   2   0   2   2   0   0   0   0   2   0   2   2   2   2   2   0   0   0   0   0   2   0   0
 MK-4-1                 2   2   0   2   2   2   2   2   0   0   0   0   0   2   2   0   0   0   0   0   2   0   2   2   0   2   0   0   2   0   2   2   0   2   2   2   2   0   0   2   0   0   0   0   0   2   0   2   0   0   2   2   2   2   2   0   0   0   0   2   0   0   2   0   2   0   0   0   2   2   2   2   0   2   2   0   0   2   2   0   0   0   0   0   0   0   2   2   2   0   2   2   2   2   2   0   0   2   0   0   2   2   0   2   2   0   2   2   0   0   0   0   0   0   2   0   0   2   0   0   2   0   0   2   0   0   2   0   0   0   2   2   2   2   2   0   0   2   0   2   0   0   0   2   2   2   2   2   2   0   0   0   2   0   0   0   0   2   2   2   0   0   0   0   2   2   2   0   0   0   2   2   2   2   2   0   0   0   2   0   0   0   2   2   0   2   0   0   0   0   0   0   0   2   2   0   0   2   2   2
 MK-4-2                 2   2   0   2   2   2   2   2   0   0   0   0   0   2   2   0   0   2   0   0   2   0   2   2   0   2   0   0   2   0   2   2   0   2   2   2   2   0   0   2   0   2   0   0   0   2   0   2   0   0   0   2   2   2   2   0   0   0   0   2   0   0   2   0   0   0   0   0   2   0   2   2   0   2   2   0   0   2   2   0   0   0   0   0   0   0   2   2   2   0   2   2   0   2   2   0   0   2   0   0   2   2   0   2   2   2   2   2   0   0   0   0   0   0   0   0   0   2   0   0   2   0   0   2   0   0   2   2   0   0   2   2   2   2   2   0   0   2   0   0   0   0   0   2   2   2   2   2   2   0   0   0   0   0   0   0   0   2   2   2   2   0   0   0   2   2   2   0   0   0   2   2   2   2   2   0   2   0   2   0   0   0   2   2   0   2   0   0   0   0   0   0   0   2   2   0   0   2   2   2
 MK-4-3                 2   2   0   2   2   2   2   2   0   0   0   0   0   2   2   0   0   2   0   0   2   0   2   2   0   2   0   0   2   0   0   2   0   2   2   0   2   0   0   2   0   2   0   0   0   2   0   0   0   0   0   2   2   2   2   0   0   0   0   2   0   0   2   0   0   0   0   0   2   0   0   2   0   2   0   0   0   2   2   0   0   0   0   0   2   0   2   2   2   0   0   2   0   2   2   0   2   2   0   0   2   2   0   2   2   2   2   0   0   0   2   0   0   0   0   0   0   2   2   2   2   0   0   2   0   0   2   2   0   0   2   2   2   2   2   0   0   2   0   0   0   0   0   2   2   2   2   2   2   0   0   2   0   0   0   0   0   2   2   2   2   0   0   0   2   2   2   0   0   0   2   0   2   0   0   0   2   0   2   0   0   0   2   2   0   2   0   0   0   2   0   0   0   2   2   0   0   2   2   2
 MK-4-4                 2   2   0   2   2   2   2   2   0   0   0   0   0   2   2   0   2   2   0   0   2   0   2   2   0   2   0   2   2   0   2   2   0   2   2   0   2   0   0   2   0   2   0   0   0   0   2   0   0   0   0   2   2   2   2   0   2   0   0   0   0   0   2   0   0   0   0   0   2   0   0   2   2   2   0   2   0   2   2   2   0   0   0   0   2   2   2   2   2   0   0   2   0   2   0   0   0   2   0   0   2   2   0   2   2   2   2   0   0   0   2   0   0   0   0   0   0   0   2   2   2   0   0   2   0   0   2   2   0   0   2   2   2   2   2   0   0   2   0   0   0   0   0   2   2   2   2   2   2   0   2   2   0   0   0   0   0   0   2   0   2   2   0   0   2   2   2   0   0   0   2   0   2   2   0   0   2   0   2   0   0   0   2   0   0   2   0   0   0   2   0   0   0   2   0   0   0   2   2   2
 MK-4-5                 2   2   2   2   2   2   2   2   0   0   0   2   0   2   2   0   2   2   0   0   2   0   2   2   0   2   0   0   2   0   0   2   0   2   2   0   2   0   0   2   0   2   0   0   0   0   2   0   0   0   0   2   2   0   2   0   2   0   0   0   0   0   2   0   0   0   0   0   2   0   2   2   2   2   0   2   0   2   2   2   0   0   0   0   0   2   2   2   2   0   0   2   2   2   2   0   0   2   0   2   2   2   0   2   2   2   2   0   0   0   2   0   0   0   0   0   0   0   2   2   2   0   0   2   0   0   2   2   0   0   2   2   2   2   0   0   0   2   0   0   0   0   0   2   2   2   2   2   2   0   2   2   0   0   0   0   0   0   2   0   2   2   0   0   2   2   2   0   0   0   2   0   2   2   0   0   2   0   2   0   0   0   2   2   0   2   0   0   0   2   0   0   2   0   0   0   0   2   2   0
 MK-4-6                 2   2   2   2   2   2   2   2   0   0   0   0   2   2   2   0   2   2   0   0   0   0   0   2   0   2   0   0   2   2   0   2   0   2   2   0   2   0   0   2   0   2   0   0   0   2   2   0   0   0   0   2   2   2   2   0   2   0   2   0   0   2   2   0   0   0   0   0   2   0   2   0   2   2   0   2   0   2   0   2   0   0   0   2   0   2   2   2   2   0   0   0   2   2   2   0   2   2   0   2   2   0   0   2   2   0   2   0   0   0   2   2   0   0   2   0   0   2   2   2   2   0   0   2   0   0   0   2   0   0   2   2   2   2   0   0   0   2   2   0   0   0   0   2   2   0   2   2   2   0   2   2   0   0   0   0   0   0   2   0   2   2   0   0   2   2   2   0   0   0   2   0   0   2   0   0   2   0   2   0   0   0   2   2   0   2   0   0   0   2   0   0   0   0   0   0   0   2   2   0
 MK-4-7                 0   2   2   2   2   2   2   2   0   0   0   0   2   2   2   0   2   2   0   0   0   0   0   2   0   2   0   0   2   2   0   2   0   2   0   0   2   0   0   2   0   0   0   0   0   2   2   0   0   0   0   2   2   2   2   0   2   0   2   0   0   0   2   0   0   0   0   0   2   0   2   0   2   2   2   0   0   2   0   2   2   0   0   0   0   2   2   2   2   0   0   0   2   2   2   2   0   2   0   0   2   2   0   2   2   0   2   2   0   0   2   2   0   0   2   0   0   2   2   2   2   0   0   2   0   0   0   2   0   0   0   2   2   2   0   0   0   2   2   0   0   0   0   2   2   0   2   2   2   0   2   2   0   0   2   0   0   0   2   0   2   2   0   0   2   0   2   0   0   0   2   0   0   2   0   0   2   0   2   0   0   0   2   2   2   2   0   0   0   2   0   0   2   0   2   2   2   2   2   0
 MK-4-8                 0   2   2   2   2   2   2   2   0   0   0   2   2   2   2   0   2   2   0   0   0   0   0   2   0   2   0   0   2   2   0   2   0   2   0   0   2   0   0   2   0   0   0   0   0   2   2   0   0   2   0   2   2   2   2   0   2   2   2   0   0   0   2   0   0   0   0   0   2   0   2   2   2   2   2   0   2   2   0   2   2   0   0   0   0   2   2   0   2   0   0   0   2   2   2   2   0   2   0   0   2   2   0   2   2   0   2   2   0   0   2   2   0   0   2   0   0   2   2   2   0   2   0   2   0   0   0   2   0   0   0   2   2   0   0   0   0   2   2   2   0   0   0   2   2   0   2   2   2   0   2   2   0   0   2   0   0   0   2   0   2   2   0   0   2   0   0   0   2   0   2   0   0   2   0   0   2   0   2   0   0   0   2   2   2   2   0   0   0   2   0   0   2   0   2   2   2   2   2   0
 MK-4-9                 0   2   2   2   2   2   2   2   0   0   0   2   2   2   2   2   2   2   0   2   2   0   0   2   0   2   0   0   2   2   0   0   0   2   0   0   2   0   0   2   0   0   0   0   0   2   2   0   2   2   0   2   0   2   2   0   2   2   2   0   2   0   2   0   0   0   2   0   2   0   2   2   2   0   2   2   2   2   2   2   2   0   0   0   0   2   2   0   2   0   0   0   2   2   2   0   0   2   0   0   2   2   0   2   2   0   2   2   0   0   2   2   0   0   2   0   0   2   2   2   0   0   0   2   0   0   0   2   0   0   0   2   2   0   0   0   0   2   2   2   0   0   0   2   2   0   2   0   2   0   0   2   0   2   2   0   0   0   2   0   2   2   0   0   2   0   0   0   2   0   2   0   2   2   0   2   2   0   2   0   2   0   2   2   2   2   0   0   0   0   2   0   2   0   2   2   2   2   0   0
 MK-4-10                0   2   2   2   2   2   0   2   0   0   0   2   2   2   2   2   2   2   0   2   2   0   0   2   0   2   0   0   2   0   0   0   0   2   0   0   2   0   0   0   0   0   0   0   2   2   2   0   2   2   0   2   0   2   2   0   2   2   2   0   2   0   2   0   0   0   2   0   0   2   2   2   2   0   2   2   2   2   2   2   2   0   2   0   0   2   2   0   2   0   0   0   2   2   2   0   0   0   0   0   2   2   0   2   2   0   2   2   0   2   2   2   0   0   2   0   0   2   2   0   0   0   0   2   0   0   0   2   0   0   0   2   2   0   0   0   0   2   2   2   0   0   0   2   2   0   2   0   2   0   0   2   0   2   0   0   0   0   2   0   0   2   0   0   0   0   0   2   2   0   2   2   2   2   0   2   2   0   2   0   0   0   2   0   2   2   0   0   0   0   2   0   2   0   2   2   2   2   0   0
 MK-4-11                0   2   2   2   2   2   0   2   0   0   0   2   2   2   2   2   2   2   2   2   2   0   2   2   0   2   0   0   2   0   0   0   0   2   0   2   2   2   0   0   0   2   0   0   2   2   2   0   2   2   0   2   0   2   2   0   2   2   2   0   2   0   2   0   0   0   2   0   0   2   2   2   2   0   2   2   2   2   2   2   2   0   0   0   0   2   2   0   2   0   0   0   2   2   2   2   0   0   0   0   2   2   0   0   2   2   2   2   0   0   2   2   0   0   2   2   0   2   0   0   0   0   0   2   0   0   0   0   0   0   0   2   2   0   0   0   0   2   2   0   0   0   0   2   2   2   2   0   2   0   0   2   0   2   0   0   2   0   2   0   0   2   0   0   0   0   0   2   2   0   2   2   2   2   0   2   2   0   2   0   0   0   2   0   2   2   0   0   0   0   2   0   2   2   2   2   0   2   0   0
 MK-4-12                0   2   2   2   2   2   0   2   0   0   0   2   2   2   2   2   2   2   0   2   2   0   2   2   0   2   0   0   2   0   0   0   0   2   0   2   2   2   0   0   0   2   0   2   2   2   2   0   2   2   0   2   0   2   2   0   2   2   2   0   2   0   2   0   0   0   2   0   0   2   0   2   2   0   2   2   2   2   2   2   2   0   0   0   0   2   2   0   2   0   0   0   2   2   2   2   0   0   0   0   0   2   0   0   2   2   0   2   0   0   2   2   0   0   2   2   0   0   0   0   0   0   0   2   0   0   0   0   0   0   0   2   2   0   0   0   0   0   2   0   0   2   0   2   2   2   2   0   0   0   0   2   0   2   0   0   2   0   2   0   0   2   0   0   0   0   0   2   2   0   2   2   2   2   2   2   2   2   2   0   2   0   2   0   2   2   2   0   0   0   2   0   0   2   0   2   0   2   0   0
 MK-4-13                0   2   2   2   2   2   0   2   0   0   0   2   2   0   2   2   2   2   0   2   2   0   2   2   0   2   2   0   2   0   0   0   0   2   0   2   0   2   0   0   0   2   2   2   2   2   2   2   2   2   0   0   0   2   2   2   2   2   0   0   2   0   2   0   0   0   2   2   0   2   0   2   2   0   2   2   2   2   2   0   0   0   0   0   0   2   2   0   2   0   0   0   2   0   2   2   0   0   0   0   0   2   0   0   2   2   0   0   2   0   2   2   0   2   2   2   0   0   0   2   0   0   0   2   2   0   0   0   0   0   2   2   2   0   0   2   0   0   2   0   0   2   0   2   2   2   2   0   0   0   0   2   0   2   0   0   2   0   2   0   2   2   0   0   2   0   0   2   2   0   0   2   2   2   2   0   2   2   2   0   2   0   2   0   2   0   0   0   0   0   2   0   0   0   0   2   0   2   0   0
 MK-4-14                0   2   2   2   2   2   0   2   0   0   0   2   0   0   2   2   2   2   0   2   2   0   2   2   0   0   2   0   2   0   0   0   0   2   0   2   0   2   2   0   0   2   2   2   2   2   2   2   2   2   0   0   2   2   2   2   2   2   0   0   2   0   2   0   0   2   2   2   0   2   0   2   2   0   2   2   2   2   2   0   0   0   0   0   0   2   2   0   2   2   0   0   0   0   2   2   0   0   0   0   0   2   0   2   2   2   0   0   2   0   2   2   0   2   0   2   0   0   0   2   0   0   0   2   0   0   0   0   0   0   2   0   2   0   0   0   0   0   2   0   0   2   0   2   0   2   0   0   0   2   0   2   0   2   2   0   2   0   2   0   2   2   0   0   2   0   0   2   2   0   0   2   2   2   2   0   2   2   2   0   2   0   2   2   2   2   0   0   0   0   2   0   0   0   0   2   0   2   0   0
 MK-4-15                0   2   2   2   2   2   0   2   0   0   0   2   0   0   2   2   2   2   0   2   2   0   2   2   0   0   2   2   2   0   0   0   0   2   0   0   0   2   2   0   0   2   2   2   2   2   2   2   2   2   0   0   2   2   2   2   2   2   0   0   2   0   0   0   0   2   0   2   0   2   0   2   0   0   2   2   2   2   2   0   0   0   0   0   0   2   2   0   0   2   0   0   0   0   2   2   0   0   0   0   0   2   0   2   2   2   2   0   2   2   2   2   0   2   0   2   0   2   0   2   0   0   0   2   0   0   0   0   0   0   2   0   2   0   2   0   0   2   2   0   0   0   0   0   0   2   0   2   0   2   0   2   0   2   0   0   2   0   2   0   0   2   2   0   2   0   0   2   2   0   0   2   2   2   0   0   2   2   2   0   2   0   2   2   2   2   0   0   0   0   2   0   0   0   0   2   0   2   0   0
 MK-4-16                0   2   2   2   2   2   0   2   0   0   0   2   0   0   2   2   2   2   0   0   2   0   2   2   0   0   0   2   2   0   0   0   0   2   0   0   0   2   2   0   0   2   2   2   2   0   2   2   2   2   0   0   2   2   2   2   2   2   0   0   2   0   0   0   0   2   0   2   0   2   0   2   0   0   2   2   2   2   2   0   0   2   0   2   0   2   0   0   0   2   0   0   0   0   2   2   0   0   0   0   0   2   0   2   2   2   2   0   2   2   2   2   0   2   0   2   0   2   0   2   0   0   0   2   0   0   0   0   0   0   2   0   2   0   2   0   0   2   2   0   0   0   0   0   0   2   0   2   0   2   0   2   0   2   0   0   0   0   2   0   0   2   2   0   2   2   0   2   2   0   0   2   2   2   0   0   0   2   2   0   2   0   2   2   2   2   0   0   2   0   2   0   0   0   0   2   2   2   0   0
 MK-5-1                 2   0   0   2   2   2   2   0   0   0   0   2   0   2   2   0   2   2   0   2   0   2   0   0   2   0   2   2   2   0   0   0   0   0   0   2   0   0   2   0   0   0   2   2   2   0   2   2   0   2   0   2   2   0   2   0   0   0   2   2   2   0   2   0   0   2   2   2   2   2   0   0   2   0   2   2   0   2   0   2   0   0   0   0   0   0   0   2   0   0   0   0   2   2   2   2   0   2   0   0   0   2   2   0   0   2   0   2   2   0   0   2   0   0   2   2   2   0   2   2   0   2   2   2   2   2   2   2   2   2   0   2   2   0   0   0   2   0   0   2   2   0   0   0   0   2   2   0   2   2   0   0   2   0   0   2   2   0   0   0   2   2   2   0   2   2   2   2   0   0   0   0   0   2   2   2   0   2   0   0   2   0   2   0   2   2   2   2   2   2   0   2   2   2   0   2   2   0   2   2
 MK-5-2                 2   0   0   2   2   2   0   0   0   0   0   2   0   0   2   0   0   2   0   2   0   2   0   0   2   0   2   2   2   0   0   0   0   0   0   2   0   0   2   0   0   0   2   2   2   0   0   2   0   2   0   2   2   0   2   0   0   0   2   2   2   0   2   0   0   2   2   2   2   2   0   0   2   0   2   2   0   0   0   0   2   0   0   0   0   0   0   2   0   0   0   0   0   2   2   2   0   2   0   0   0   2   2   0   0   0   0   2   0   0   0   2   0   0   2   0   2   0   2   0   2   2   2   2   2   0   2   2   2   2   0   2   2   0   0   0   2   0   0   2   2   0   0   0   0   2   2   2   2   2   0   0   2   0   0   2   2   0   0   0   2   2   2   0   2   0   0   2   0   0   0   0   0   2   2   2   2   2   0   0   2   2   2   0   2   2   2   2   2   2   0   2   0   2   2   2   2   0   2   2
 MK-5-3                 2   0   0   2   2   2   2   2   0   0   0   2   0   0   2   2   0   2   0   2   0   2   2   0   2   0   2   2   2   0   0   0   0   0   0   2   0   0   2   0   0   0   2   2   2   0   0   2   0   0   0   2   2   0   2   0   0   0   2   2   2   0   2   0   0   2   2   2   0   2   0   0   2   0   0   2   0   0   0   0   2   0   0   0   0   0   0   2   0   0   0   0   0   0   2   2   0   2   0   0   0   2   2   0   0   0   0   2   0   0   0   2   0   0   2   0   2   0   2   2   2   2   2   2   2   0   2   2   2   2   0   2   2   0   0   2   2   0   0   2   2   0   0   0   0   2   2   0   2   2   0   0   0   0   0   2   2   0   0   0   0   2   2   0   2   2   0   2   0   0   0   0   0   2   2   2   2   2   0   0   0   2   2   0   2   2   2   2   2   2   0   2   0   0   2   2   2   0   2   2
 MK-5-4                 2   0   0   2   2   2   2   2   0   0   2   2   0   0   2   2   2   0   0   2   0   2   2   0   2   2   2   2   2   0   0   0   0   0   0   2   0   0   2   0   0   0   2   2   2   0   0   2   0   0   0   2   2   0   2   0   0   0   2   2   2   0   2   0   0   2   2   2   0   2   0   0   2   0   0   2   0   0   0   2   0   0   0   0   0   0   2   2   0   0   0   0   0   0   2   2   0   2   2   0   0   2   2   0   0   0   2   0   0   0   0   2   0   0   2   0   2   0   2   2   2   2   2   2   2   0   2   2   2   2   0   2   2   0   2   2   2   0   0   2   2   0   0   0   0   2   2   0   2   2   2   0   0   0   0   2   2   0   0   0   0   2   2   0   2   2   0   2   0   0   0   2   0   2   2   2   0   2   0   0   0   2   2   0   2   2   2   2   2   2   0   2   0   0   2   2   2   0   2   2
 MK-5-5                 2   0   0   2   2   2   2   2   0   0   2   2   0   0   2   2   2   0   0   2   0   2   2   0   2   2   2   2   2   0   0   0   0   0   0   2   0   0   2   0   0   0   2   2   2   0   0   2   0   0   0   2   2   0   2   0   0   0   2   2   2   0   2   0   0   2   2   2   2   0   0   0   2   0   0   2   0   0   0   2   0   0   2   0   0   0   0   2   0   0   0   0   0   0   2   2   0   2   2   0   0   2   2   0   0   0   0   0   0   0   0   2   0   0   2   0   2   2   0   2   2   2   2   2   2   2   2   2   2   2   0   2   2   0   0   2   2   0   0   2   2   0   0   0   0   2   2   0   2   2   2   0   0   0   0   2   2   0   0   2   0   2   2   0   2   2   0   2   0   0   0   2   0   2   2   2   0   2   0   0   0   2   2   0   2   2   2   2   2   0   0   2   2   0   2   2   2   0   2   2
 MK-5-6                 2   0   0   2   2   0   2   2   0   0   2   2   0   0   2   2   2   0   0   2   0   2   2   0   2   2   2   2   0   0   2   0   0   0   2   2   0   0   2   0   0   2   2   2   2   0   0   2   0   0   0   2   2   0   2   0   0   0   2   2   2   0   2   0   0   2   2   2   2   2   0   0   2   0   0   2   0   0   2   2   0   0   2   0   0   0   0   2   0   2   0   0   0   2   2   2   0   2   0   2   0   2   2   0   0   0   2   0   0   0   0   2   0   0   2   0   2   2   0   2   2   2   2   2   2   0   2   2   2   2   0   2   2   0   0   0   2   0   0   2   2   0   0   0   0   0   2   0   2   2   2   0   0   0   0   2   2   0   0   2   0   2   2   0   2   2   0   2   0   0   0   2   0   2   2   2   0   2   0   0   0   2   2   0   2   2   2   2   2   0   2   2   2   0   2   2   2   0   2   2
 MK-5-7                 2   0   0   2   2   0   2   0   0   0   2   2   0   0   2   2   2   2   0   2   0   2   2   0   2   2   0   2   0   0   2   0   0   0   2   2   0   0   0   0   0   2   2   2   2   0   0   2   0   0   0   2   2   0   2   0   0   0   2   2   2   0   2   0   0   2   2   2   2   2   2   0   2   0   0   2   0   2   2   2   0   0   2   0   2   0   0   2   0   2   0   0   2   2   2   2   0   2   0   2   0   2   2   2   0   0   2   2   0   0   0   2   0   0   2   0   2   2   0   2   2   2   2   2   2   0   2   2   2   2   0   2   2   0   0   0   2   0   0   2   2   0   0   0   0   0   2   0   2   2   2   0   0   0   2   2   2   0   0   2   0   2   2   0   2   0   0   2   0   0   0   2   0   2   2   2   0   2   2   2   0   2   2   0   2   2   2   2   2   0   2   2   2   0   2   2   2   0   2   2
 MK-5-8                 2   0   0   2   2   0   2   0   0   0   2   2   0   0   2   2   2   0   2   2   0   0   2   0   0   2   0   2   0   2   2   0   0   0   2   2   0   0   2   0   0   2   2   2   2   0   0   2   0   2   0   2   2   0   2   0   0   0   2   2   0   0   2   0   0   2   2   0   2   2   2   0   2   0   0   2   0   2   0   2   0   0   2   0   0   0   0   2   2   2   0   0   2   2   2   2   0   2   0   2   0   2   2   2   0   0   2   2   2   0   2   2   0   0   2   0   2   2   0   2   2   2   2   2   2   2   2   2   2   2   0   2   2   0   0   0   2   0   0   2   2   0   0   0   0   0   2   0   2   2   2   0   0   0   0   2   2   0   0   2   0   2   0   0   2   0   0   2   0   0   0   2   0   2   2   2   0   2   2   2   0   2   2   2   2   0   2   2   2   0   2   0   2   0   2   2   2   0   2   2
 MK-5-9                 2   0   0   2   2   0   2   0   0   0   0   2   0   0   2   2   0   0   2   2   0   0   0   2   0   2   0   2   0   2   2   0   0   2   2   2   0   2   2   0   0   2   2   2   2   0   0   2   0   0   0   2   2   0   2   0   0   0   2   2   0   0   2   0   0   2   2   0   2   2   2   0   2   0   0   2   0   2   0   2   0   0   2   0   0   0   0   2   2   2   0   0   2   2   2   2   0   2   0   2   0   2   2   2   0   0   0   2   2   0   2   0   0   0   2   0   2   2   0   2   2   2   2   2   2   2   2   2   2   2   2   2   2   0   0   0   2   0   0   2   2   0   0   0   0   0   2   0   2   2   2   0   0   0   0   2   2   0   0   2   0   0   0   0   2   0   2   2   0   2   0   2   2   2   2   0   0   2   2   0   0   2   2   2   2   0   2   2   2   0   2   0   0   2   2   2   2   0   2   2
 MK-5-10                2   0   0   2   2   0   2   2   0   0   0   2   0   0   0   2   0   0   2   2   0   0   0   2   0   2   0   2   0   2   0   0   0   2   2   2   0   2   2   0   0   2   2   2   2   0   2   0   0   0   0   2   0   0   2   0   0   0   2   2   0   0   2   0   0   2   2   0   2   2   2   0   2   0   0   2   0   2   0   2   2   0   2   0   0   0   0   2   2   2   0   0   2   2   2   2   0   2   0   2   0   0   2   2   0   0   2   2   2   0   2   0   0   0   2   0   2   2   0   2   2   2   2   2   2   0   2   2   2   2   2   2   2   2   2   2   2   0   0   2   2   0   2   2   0   0   2   0   2   2   2   0   0   0   0   0   2   0   0   2   0   0   0   0   0   0   0   2   0   2   0   2   2   2   2   0   0   2   2   0   0   2   2   2   2   0   2   2   2   0   2   0   0   2   2   2   2   0   2   2
 MK-5-11                2   0   0   2   2   0   2   0   0   0   0   0   0   0   0   2   0   0   2   2   0   0   0   2   0   2   0   0   0   2   2   0   0   2   2   2   0   2   2   0   0   2   2   2   2   0   2   0   0   0   2   2   0   0   2   0   0   0   2   2   0   0   2   0   0   2   2   0   2   2   2   0   2   2   0   0   0   2   0   2   2   2   2   0   0   0   0   2   2   2   0   0   2   2   2   2   0   2   0   2   2   0   2   2   0   0   2   2   0   0   2   0   0   0   2   0   2   2   0   2   2   0   2   2   2   2   0   2   2   2   2   0   2   2   2   2   0   0   0   2   2   0   2   2   0   0   2   0   0   2   0   0   0   0   0   2   2   0   0   2   2   0   0   0   0   0   0   2   0   2   0   2   2   2   2   0   0   2   2   0   0   2   2   2   2   0   2   2   2   2   2   0   0   2   0   2   2   0   2   2
 MK-5-12                0   0   0   2   2   2   2   0   0   0   0   0   0   0   0   2   0   0   2   2   0   0   0   2   0   2   0   0   0   2   2   0   0   2   2   2   0   2   0   0   0   2   2   2   2   0   2   0   0   0   2   2   0   0   2   0   0   2   2   2   0   0   2   2   0   2   2   0   2   2   2   0   2   2   0   0   0   2   0   2   2   2   2   0   0   0   0   2   2   2   0   0   2   2   2   2   0   2   0   2   0   0   2   2   0   0   2   2   0   0   2   0   0   0   2   0   2   2   0   2   2   0   2   2   2   2   0   0   0   2   2   0   2   2   0   2   0   0   0   2   2   0   2   2   0   2   2   0   0   2   0   0   0   0   0   2   2   0   0   2   2   0   0   0   0   0   0   2   0   2   0   2   2   2   2   0   0   2   0   0   0   2   2   2   2   0   2   2   2   2   2   0   0   2   0   2   2   0   2   2
 MK-5-13                0   0   0   2   2   2   2   0   2   0   0   0   0   0   2   2   0   0   0   2   0   0   0   2   0   0   0   0   0   2   2   0   2   2   2   2   0   2   0   0   0   2   2   2   0   0   0   0   0   0   2   2   0   0   2   0   0   2   2   2   0   0   2   2   0   0   2   2   2   2   2   0   2   2   0   0   0   2   0   2   2   0   2   0   0   0   2   2   2   2   0   2   2   2   2   2   0   2   0   2   0   0   0   2   0   0   2   2   0   2   2   0   0   0   2   0   0   0   0   2   2   0   2   2   2   2   2   0   0   2   2   0   2   2   0   2   0   0   0   2   2   0   2   2   0   2   2   0   0   2   0   0   0   0   0   2   2   0   0   2   2   0   2   0   0   0   0   2   0   2   0   2   2   2   2   0   0   2   0   2   0   0   0   2   2   0   2   2   0   2   0   0   2   0   2   2   2   0   2   2
 MK-5-14                0   0   0   2   0   2   2   0   2   0   0   0   0   2   2   0   0   0   0   2   2   0   0   2   0   0   0   0   2   2   2   0   2   2   0   0   0   2   0   0   0   2   2   2   0   2   0   2   2   0   0   0   0   0   2   0   0   2   2   2   2   0   2   2   0   0   2   2   2   2   2   0   2   2   2   0   0   2   0   2   2   2   2   0   0   0   2   2   2   0   0   2   2   0   2   2   0   2   0   0   0   0   0   2   0   0   2   2   0   2   2   2   0   0   2   2   0   0   0   2   2   0   2   2   2   2   2   0   2   2   2   0   2   2   2   2   0   2   2   2   2   2   2   2   0   2   2   0   0   2   0   0   0   0   0   2   2   0   0   2   2   0   2   0   0   0   0   2   0   2   0   2   2   2   2   0   0   0   0   2   0   0   2   2   2   0   2   2   0   2   0   0   2   2   2   2   2   0   2   2
 MK-5-15                0   0   0   2   0   2   2   0   2   0   0   0   0   2   2   0   0   2   0   2   2   0   0   2   0   0   0   0   2   2   2   0   2   0   0   0   0   2   0   0   0   2   2   2   0   2   0   2   2   0   0   0   0   0   2   0   0   2   2   2   2   0   2   2   0   0   2   2   2   2   2   0   2   2   2   0   0   2   0   2   2   2   2   0   0   0   2   2   2   0   0   2   2   0   2   0   0   2   2   0   0   0   0   2   0   0   2   2   0   2   2   2   0   0   2   2   2   0   0   2   2   0   2   2   0   2   2   0   2   2   2   0   2   2   2   2   0   0   2   0   2   2   0   2   0   2   2   0   0   2   0   0   0   0   2   2   2   0   0   2   2   0   2   0   0   0   0   2   0   2   0   2   0   2   2   0   0   0   0   2   0   0   2   2   2   0   2   2   0   2   0   0   2   2   2   2   2   0   0   2
 MK-5-16                0   0   0   2   0   2   2   0   2   2   0   0   0   2   2   0   0   2   0   2   2   2   0   2   0   0   0   0   2   2   0   0   2   0   0   0   0   0   0   0   0   2   0   2   0   0   0   2   2   0   0   0   0   0   2   0   0   2   2   2   2   0   2   2   0   0   2   2   2   2   2   0   2   2   2   0   0   2   0   2   2   2   2   0   0   0   2   2   2   0   0   2   2   0   2   0   2   2   2   0   0   0   0   2   0   0   2   2   0   2   2   2   0   0   2   2   0   0   0   2   2   0   2   2   0   2   2   0   2   2   2   0   2   2   2   2   0   0   2   2   2   2   0   2   0   2   2   0   0   2   0   0   0   0   2   2   2   2   0   2   2   0   2   0   0   0   0   2   0   2   0   2   0   2   2   0   0   0   0   2   0   0   2   2   2   0   0   2   0   2   0   0   2   2   2   2   2   0   2   2
 MK-6-1                 0   2   0   0   2   2   2   0   0   2   0   0   0   0   0   0   2   2   0   0   2   0   2   2   0   2   0   0   2   0   2   0   0   0   0   2   2   2   0   2   0   0   0   2   2   0   2   0   0   0   2   0   0   0   0   0   2   0   2   2   0   0   0   2   2   2   2   2   2   0   0   0   0   0   2   2   2   0   2   2   0   2   2   0   0   0   2   2   2   2   2   0   0   2   2   0   2   2   2   2   0   2   0   2   0   2   0   2   2   2   2   2   2   0   0   0   2   0   0   0   2   0   0   0   0   2   0   2   2   0   2   0   0   0   2   0   0   0   2   0   0   0   0   2   0   2   0   0   0   0   2   0   2   2   0   0   0   0   2   0   0   0   0   0   0   0   0   2   2   0   0   0   2   0   0   0   0   2   0   0   0   0   0   0   2   2   2   0   0   2   2   0   2   2   0   2   0   2   2   2
 MK-6-2                 0   2   0   0   2   2   2   0   0   2   0   0   2   0   0   0   2   2   0   0   2   0   2   2   0   2   0   0   2   0   2   0   0   0   0   2   2   2   2   2   0   0   0   2   2   0   2   0   0   0   2   2   0   2   0   0   2   0   2   2   0   2   0   2   2   2   2   2   2   0   0   0   0   0   2   2   2   2   2   2   0   2   2   0   0   0   2   2   2   2   2   0   0   2   2   2   2   2   2   2   0   2   0   2   0   2   0   2   2   2   0   2   2   0   0   0   2   0   0   0   2   0   0   0   0   2   2   2   2   0   2   0   0   0   2   0   0   2   2   0   0   0   0   2   0   2   0   0   0   0   2   0   2   2   0   0   0   0   0   0   0   0   0   0   0   0   0   2   2   0   0   0   0   0   0   0   0   2   0   0   0   0   0   0   2   2   2   0   0   2   0   0   2   2   0   2   0   2   0   2
 MK-6-3                 0   2   0   0   2   2   2   0   0   2   0   0   2   0   2   0   2   2   0   0   2   0   0   2   0   2   0   0   2   0   2   0   0   0   0   2   2   2   2   2   0   0   0   2   2   0   2   0   0   0   2   2   0   2   0   0   2   0   2   2   0   2   0   2   2   0   2   2   2   0   0   0   0   0   2   2   2   2   2   0   0   2   0   0   0   0   2   2   2   2   2   0   2   0   2   2   2   2   2   2   0   2   0   2   0   2   0   2   2   2   0   2   0   0   0   0   2   0   0   0   2   0   0   0   0   2   2   2   2   0   2   2   0   0   2   0   0   2   2   0   0   0   0   2   0   2   0   0   0   0   2   0   2   2   0   0   0   0   0   0   0   0   0   0   0   0   0   2   2   0   2   0   0   0   0   0   0   2   0   0   0   0   0   0   2   2   2   0   0   2   0   0   2   2   0   2   0   2   0   2
 MK-6-4                 0   2   0   0   2   2   2   0   0   2   0   0   2   0   2   0   2   2   0   0   2   0   0   2   0   2   0   0   2   0   2   0   0   0   0   0   2   2   0   2   0   0   0   2   2   0   2   0   0   0   2   2   0   2   0   0   0   0   2   2   0   2   0   2   2   0   2   2   2   0   0   0   0   0   0   2   2   2   2   0   0   2   0   0   0   0   2   2   2   0   2   0   2   0   2   0   2   2   2   2   0   0   0   2   0   2   2   2   2   2   0   2   0   2   0   0   2   0   0   0   0   0   2   2   0   2   2   2   2   2   2   2   0   0   2   0   0   0   2   0   0   0   0   2   0   2   2   0   2   2   0   0   2   2   0   0   0   0   0   0   0   0   0   0   0   0   0   2   2   0   2   0   0   0   0   0   0   2   0   0   0   0   0   0   2   2   2   0   0   2   0   0   2   2   0   2   0   2   0   2
 MK-6-5                 0   2   0   0   2   2   0   2   0   2   0   0   2   0   2   0   2   2   0   0   2   2   0   0   0   2   0   0   2   0   2   0   0   0   0   2   2   2   0   2   0   0   0   2   2   2   2   0   0   0   2   2   0   2   0   0   0   0   2   0   0   2   0   2   2   0   2   2   2   0   2   0   0   0   0   2   2   2   2   0   0   2   0   0   2   0   2   2   2   0   2   0   2   0   2   0   2   0   0   2   0   0   0   2   0   2   2   2   2   2   2   2   0   2   0   0   2   0   0   0   0   0   2   2   0   2   2   2   2   2   2   2   0   0   0   0   0   0   2   0   0   0   2   2   0   2   2   0   2   2   2   0   2   2   0   0   0   0   0   0   2   0   0   0   0   0   0   0   2   0   0   0   0   0   0   0   0   0   0   0   0   0   0   0   2   2   2   2   0   2   0   0   2   2   0   2   0   2   0   2
 MK-6-6                 0   2   0   0   2   0   0   2   2   2   0   0   0   0   2   0   0   2   2   0   2   2   0   0   0   2   0   0   0   0   2   0   0   0   0   2   2   2   0   2   2   0   0   2   2   2   2   2   0   0   2   2   0   2   0   0   0   0   2   0   0   2   0   2   2   2   2   0   2   0   2   0   0   2   0   2   2   2   2   0   0   2   0   0   2   0   2   2   2   0   0   0   2   0   2   0   2   2   0   0   0   0   0   2   0   2   2   2   2   2   2   0   0   2   0   0   2   0   0   0   0   0   2   0   0   2   2   2   2   2   2   2   0   0   0   0   0   0   2   0   0   0   2   2   0   2   2   0   2   2   2   0   2   2   0   0   0   0   0   0   2   0   0   0   0   0   0   0   2   0   0   0   2   0   0   0   0   0   0   0   2   0   0   0   2   2   2   2   0   2   0   0   2   2   0   2   0   2   0   2
 MK-6-7                 0   2   0   0   2   0   0   2   0   2   0   0   0   0   2   0   2   2   0   0   2   2   0   0   0   2   0   0   0   0   0   0   2   0   0   2   2   2   0   2   2   0   0   2   2   2   2   0   0   0   2   2   0   2   0   0   0   2   2   0   0   2   0   2   2   2   2   0   2   0   2   0   0   2   0   2   2   2   2   0   2   2   0   0   2   0   2   2   2   2   0   0   2   0   2   0   2   2   0   0   0   0   0   2   2   2   2   2   2   2   2   0   2   2   2   0   0   0   0   0   0   0   2   0   0   2   2   0   2   2   2   2   0   0   0   0   0   0   2   0   0   0   2   2   0   2   2   0   2   2   2   0   2   2   0   0   0   0   0   0   2   0   0   0   0   0   2   0   2   0   0   2   2   0   0   0   0   0   0   0   2   0   0   0   2   2   2   2   0   2   0   0   2   2   0   2   0   2   0   2
 MK-6-8                 2   2   0   0   2   0   0   2   0   2   0   0   0   0   2   2   2   2   0   0   2   2   0   0   0   2   2   0   0   0   0   0   0   0   0   2   2   2   0   2   2   0   0   2   2   2   2   0   0   0   2   2   0   2   0   0   0   2   2   0   2   2   0   2   2   2   2   0   2   0   0   0   0   2   0   2   2   2   2   0   2   2   0   0   2   0   0   2   2   2   0   0   2   0   2   0   2   2   0   0   0   0   0   2   2   2   2   2   2   2   2   0   2   2   2   2   0   0   0   0   0   0   2   0   0   2   2   0   2   2   2   2   0   0   0   0   0   0   2   0   0   0   2   2   0   2   2   0   2   2   2   0   2   2   0   0   0   0   0   0   2   0   0   0   0   0   2   0   2   0   0   0   2   0   0   0   0   0   0   0   2   0   0   0   2   2   2   2   0   2   0   0   0   2   0   2   0   2   0   2
 MK-6-9                 2   2   0   0   2   0   0   2   0   2   0   0   0   0   2   2   2   2   0   0   2   2   2   0   0   2   2   0   0   0   2   0   0   2   0   2   2   2   0   2   2   0   2   2   0   2   2   0   0   0   2   0   0   2   0   0   0   2   0   0   2   2   0   2   2   2   0   0   2   0   0   0   0   2   0   2   2   2   2   0   2   0   0   0   2   2   0   2   2   2   0   0   2   0   2   0   2   2   0   0   0   0   0   2   2   2   0   2   0   2   2   0   2   2   2   0   2   0   0   2   0   0   2   2   0   2   2   0   2   2   2   2   0   0   0   0   0   0   2   2   2   0   2   2   0   2   2   0   2   2   2   0   2   2   2   0   0   0   2   0   2   0   2   0   0   0   2   0   2   0   0   0   2   0   2   0   0   0   0   0   0   0   0   0   2   2   2   2   0   2   0   0   0   2   0   2   0   2   0   2
 MK-6-10                2   2   0   0   2   0   0   2   0   2   2   0   0   0   2   2   0   2   0   0   2   2   2   0   0   0   2   0   0   0   2   0   0   0   0   2   2   2   0   2   2   0   2   2   0   2   2   0   0   0   2   0   0   2   0   0   0   2   0   0   2   2   0   2   2   2   0   0   2   0   0   0   0   2   0   2   2   0   2   0   2   0   0   0   2   2   0   0   2   2   0   0   2   0   2   0   2   2   0   0   0   0   0   2   2   2   0   0   2   2   2   0   2   2   2   0   2   0   0   2   0   0   0   2   0   0   2   0   2   2   0   2   0   0   0   0   0   0   2   2   2   0   2   2   0   2   2   0   2   0   2   0   2   0   2   0   0   0   2   0   2   0   0   0   2   0   2   0   2   0   0   0   2   0   2   0   0   0   0   0   0   0   0   0   2   2   2   2   0   2   0   0   0   2   0   2   0   2   0   2
 MK-6-11                2   2   0   0   2   0   0   2   0   0   2   0   0   0   2   2   2   2   0   0   0   2   2   0   0   2   2   0   0   0   0   0   0   0   0   2   2   2   0   2   2   0   0   2   0   2   2   0   0   2   2   0   0   2   0   0   0   2   0   2   2   2   0   2   2   2   0   0   2   0   2   0   0   2   0   2   2   0   2   0   2   0   2   0   2   2   2   2   2   2   0   0   2   0   2   0   2   2   0   0   0   0   0   2   2   2   2   0   2   2   2   0   2   2   2   0   2   0   0   2   0   0   0   2   0   0   2   0   2   2   0   2   0   0   0   0   0   2   2   2   2   0   2   2   0   2   2   0   2   2   2   0   2   0   2   0   0   0   2   0   2   0   2   0   2   0   2   0   0   0   0   0   2   2   2   2   0   0   0   0   0   0   0   2   2   2   2   2   0   2   0   0   0   2   0   2   0   2   0   0
 MK-6-12                2   2   0   0   0   0   0   0   0   2   2   0   0   0   2   2   2   2   0   0   0   2   2   0   0   2   2   0   0   0   0   0   0   0   0   2   2   0   2   2   2   0   0   2   0   2   2   0   0   2   2   0   0   0   0   0   0   2   0   2   2   2   2   2   2   2   0   0   2   2   2   0   2   2   0   2   2   0   2   0   2   2   2   0   2   2   2   2   0   2   0   0   2   0   2   0   2   2   0   0   0   0   0   2   2   2   2   0   2   2   2   2   2   2   2   0   2   0   0   2   0   0   0   2   0   0   2   0   2   2   0   2   0   2   0   0   0   2   2   2   2   0   2   2   0   2   2   0   2   2   2   0   2   0   2   0   0   0   2   0   0   0   2   0   2   0   2   0   0   0   0   0   2   2   2   2   2   0   0   0   2   0   0   2   2   2   2   2   0   2   0   0   0   2   0   2   0   2   0   0
 MK-6-13                2   2   0   0   0   0   0   0   0   2   2   0   2   0   2   2   2   2   0   0   0   2   0   0   0   2   2   2   0   0   0   0   0   0   0   2   2   0   2   2   2   2   0   2   0   2   2   0   0   2   2   0   0   0   0   0   0   2   0   2   2   2   2   2   2   2   0   0   2   2   2   0   2   2   0   2   2   2   2   0   2   2   2   0   2   2   2   2   0   2   0   0   0   0   2   2   2   2   0   0   0   0   0   2   2   2   2   0   2   2   2   2   0   2   2   0   2   2   0   2   0   0   0   2   0   0   2   0   2   2   0   2   0   2   0   0   0   2   2   2   2   0   2   2   0   0   2   0   2   2   2   0   2   2   2   0   0   0   2   0   0   2   2   0   2   0   2   0   0   0   0   0   2   2   0   2   2   0   0   2   2   0   0   2   2   2   2   2   0   2   0   0   0   2   0   2   2   2   0   0
 MK-6-14                2   2   0   0   0   0   0   0   0   2   2   0   2   0   2   2   2   2   0   0   0   2   0   0   0   2   2   2   0   0   0   0   0   0   0   2   2   0   2   2   2   2   0   0   0   2   2   0   0   2   2   0   0   0   0   0   0   2   0   2   2   2   2   2   0   2   0   0   2   2   2   0   2   2   0   2   2   2   2   0   0   2   0   0   2   2   2   2   0   2   0   0   0   0   2   2   2   2   0   0   0   0   0   2   2   2   2   0   2   2   2   2   0   2   2   0   2   2   2   2   0   0   0   2   0   0   2   2   2   2   0   2   2   2   0   0   2   0   0   2   2   0   2   2   0   0   2   0   0   2   2   0   2   2   2   0   0   0   2   2   0   2   2   0   2   2   2   0   0   0   0   0   2   0   0   2   2   0   0   2   0   2   0   2   2   2   2   2   0   2   0   0   0   2   0   2   2   2   0   0
 MK-6-15                2   2   0   0   0   0   0   0   0   2   2   0   2   0   2   2   0   2   0   0   0   2   0   0   0   2   2   2   0   2   0   0   2   0   0   2   2   0   2   0   2   2   0   0   0   2   2   0   0   2   2   0   0   0   0   0   0   2   0   2   2   2   2   2   0   2   0   0   2   2   2   0   2   2   0   2   2   2   2   0   0   2   0   0   2   2   2   2   0   2   0   0   0   0   2   2   2   2   0   0   0   0   0   2   2   2   2   0   2   0   2   2   0   2   0   2   2   2   2   2   0   0   0   2   0   0   2   2   2   2   0   2   2   2   0   0   2   0   0   2   2   0   2   2   0   0   2   0   0   2   2   0   2   2   0   0   0   0   2   2   0   2   2   0   2   2   0   0   0   0   0   0   2   0   0   2   2   0   2   2   0   2   0   2   2   2   2   2   0   2   0   0   2   2   0   2   2   2   0   0
 MK-6-16                2   2   2   0   0   0   2   0   0   2   2   0   2   0   2   2   2   2   0   0   0   2   0   0   0   0   2   2   0   2   0   0   2   0   0   2   2   0   0   0   2   2   0   0   0   2   2   0   0   2   2   0   0   0   0   0   0   2   0   2   2   2   2   2   0   2   0   0   2   2   0   0   2   2   0   2   0   2   2   2   0   2   0   0   2   2   2   2   0   2   0   0   0   0   2   2   2   2   0   0   0   0   0   2   2   0   2   0   2   0   2   2   0   2   0   2   2   2   2   2   0   0   0   2   0   0   2   2   2   2   0   2   0   2   2   0   2   2   0   2   2   0   2   2   0   0   2   0   2   2   2   0   2   2   0   0   0   0   2   2   0   2   2   0   2   2   0   0   0   0   0   2   2   0   0   2   2   0   2   0   0   2   0   2   2   2   2   2   0   2   0   0   2   2   0   2   2   2   0   0
 
!****************************************** Phenotypic Data **********************************************************
!-100.0 is resevred for missing phenotype
SimulatedTrait1         9.9860    8.9085    8.0781   12.6762   11.6799   11.6054   10.6781   10.9836    9.0991    8.5865   10.4472    8.3653    8.4190    9.6973   10.8543   10.1561   12.4107    9.9407    6.8931    9.8163    9.7146   10.4538   11.2154    8.4212    9.9395    8.1844    8.0549   12.2936    9.8371    8.8482    9.8193    7.8483    8.3651   10.9653    9.3980   11.3572   12.3333   10.6186    9.7806    9.8519   10.0042   11.2108    7.9081   11.4508    9.2165    8.5401    8.8908    9.5962    7.4619    9.6428    8.1114   10.4641   13.3315    9.9176    8.8585   10.6151   10.1487   11.7947    8.3757   10.6786    9.9996    7.8525   10.1290    8.2120    7.7737    7.6956    6.8003    9.7719   12.2877   11.5091    8.7124    9.0676    8.5090   10.1585    8.7242    9.0524   10.4038    9.4348   10.7526    9.4171    9.6014   11.3911   10.5082    8.9776    9.6241   11.4052   11.0325   11.9939    9.3038    9.0228    7.0435   10.5100    9.1098    9.0948   11.0652    9.0801    9.4722   11.3961    9.0548    9.4626    9.9256   11.9910    9.6189    9.7581   11.0095   10.1926    8.0287    9.1811   11.0580    6.8391   10.4906    9.8657    9.6217    9.5243    8.8172    8.8902   12.7997    8.5166    8.7790   11.0211    9.9219    9.7521    9.3110    8.3479    8.7683   12.1381    9.5692   11.9090   10.7593   12.6431   10.3238   10.5923   11.1010    8.8951   12.1787   10.2362   10.1341    9.8801    9.4151    9.5490   12.8100   10.4139    9.3998   10.8681   10.2958   11.6792   10.4943   12.3345    9.5002    9.5055    9.5823   11.2719   10.1143    7.9669   10.4282    9.5824    8.8895   11.7544    8.8857    8.5673    9.9810    9.1229   10.2871   11.4538   12.0378   10.8706   10.9598   10.2935    7.6713    9.3445   10.9256    9.0783   10.4448   10.3477    7.7325    8.6674    7.7596    9.0180    9.7571    8.5243   10.1064   10.7130   10.8703   11.3871   10.6703   10.2182    9.9525   11.4442    9.6881   11.0627   10.9337   12.3049    8.3018   10.2164   10.3290    9.2472   10.4054    9.4522   10.6362   10.8737
SimulatedTrait2        11.6529   12.5799   16.7331   13.3305   16.0557   18.6884   14.5537   16.3812   15.0473   16.7420   14.9691   13.9949   11.5462   16.0024   16.3377   16.2760   15.9769   13.3250   13.4103   14.0828   13.0666   18.5619   14.8786   15.9203   14.9214   14.5915   16.4333   17.8456   17.7787   18.3224   15.4429   13.8511   14.0231   15.8049   12.8073   15.4894   13.3951   15.7717   13.3476   14.7658   16.2210   13.9071   16.2310   14.9796   15.9070   12.8504   17.0768   12.9995   14.5765   14.0610   15.0202   16.2293   14.8698   13.3623   15.4827   14.0294   14.8037   15.3469   13.6809   15.3351   14.5271   13.7941   15.2293   16.0625   15.8850   15.0691   15.9021   13.2050   14.7511   17.2359   13.8925   15.8472   14.9421   12.9993   14.2901   15.0254   15.2643   13.9893   14.8489   16.6609   14.2105   15.6223   17.9065   14.5841   14.7260   15.4300   14.8697   15.2154   13.4180   13.7171   15.0706   12.7954   15.0548   12.8376   14.6081   14.6110   13.9120   15.2796   15.4245   13.7885   14.1515   16.2286   13.9791   15.6434   14.0988   13.5211   15.5024   13.9625   14.2635   14.5847   13.7625   13.6424   14.3839   15.5845   18.0463   12.9121   15.0914   13.6132   15.7165   16.8174   16.8659   16.1398   14.3220   16.3440   13.5711   15.9811   16.8009   16.2170   15.3428   14.6427   15.6615   14.1780   14.5941   14.6271   13.7149   16.0692   16.4488   14.6627   13.4981   16.4393   16.0664   16.9266   13.8250   17.6698   13.8968   14.7370   14.8029   15.5057   15.2456   13.8074   16.2443   13.6604   13.1070   13.8089   12.3058   15.9621   16.3023   15.6499   15.9564   13.7744   15.1630   14.4788   14.8455   16.5371   17.0333   16.2189   13.4765   16.3580   14.1578   17.0315   15.3376   15.4226   14.4271   16.2961   14.2642   16.0281   16.3516   17.3673   14.2988   14.0079   12.8518   15.2599   14.9527   12.0917   16.4685   16.7036   12.7122   16.1309   15.7345   12.2854   13.9407   15.2075   15.6018   14.4935   14.3004   15.3523   17.8738   16.3674   14.4304   17.0857
 
