# Supplementary material for: Inclusive Composite Interval Mapping of QTL by Environment Interactions in Biparental Populations
Source: PLoS One. 2015 Jul 10;10(7):e0132414. doi: 10.1371/journal.pone.0132414 (PMC4498613; doi:10.1371/journal.pone.0132414)
Supplement: S3 File — (ZIP) [file pone.0132414.s003.zip › Simulation for unliked model/Simulated popualtions/run_00070.met]

!**********************Note: lines staring with "!" are remarks and will be ignored in the program********************
!*********************************General Information**********************************
!Assuming F1 = P1 x P2, populations available in QTL IciMapping are: 
!  1, P1BC1F1 = P1 x F1, the first backcrossing where P1 is used as the recurrent parent;
!  2, P2BC1F1 = P2 x F1, the first backcrossing where P2 is used as the recurrent parent;
!  3, F1DH, F1-derived doubled haploids; 
!  4, RIL or F1RIL, recombination inbred lines through the repeated selfing of F1;
!  5, P1BC1RIL, recombination inbred lines through the repeated selfing of P1BC1F1;
!  6, P2BC1RIL, recombination inbred lines through the repeated selfing of P2BC1F1;
!  7, F2, the selfing generation of F1;
!  8, F3, the selfing generation of F2;
!  9, P1BC2F1, the second backcrossing where P1 is used as the recurrent parent; 
! 10, P2BC2F1, the second backcrossing where P2 is used as the recurrent parent;
! 11, P1BC2RIL, recombination inred lines through the repeated selfing of P1BC2F1; 
! 12, P2BC2RIL, recombination inred lines through the repeated selfing of P2BC2F1; 
! 13, P1BC1F2, the selfing generation of P1BC1F1; 
! 14, P2BC1F2, the selfing generation of P2BC1F1; 
! 15, P1BC2F2, the selfing generation of P1BC2F1; 
! 16, P2BC2F2, the selfing generation of P2BC2F1; 
! 17, P1BC1DH, P1BC1F1-derived doubled haploids; 
! 18, P2BC1DH, P2BC1F1-derived doubled haploids; 
! 19, P1BC2DH, P1BC2F1-derived doubled haploids; 
! 20, P2BC2DH, P2BC2F1-derived doubled haploids; 
   3      !Mapping Population (see remarks above)
   2      !Mapping Function (1 for Kosambi; 2 for Haldane; 3 for Morgan)
   2      !Marker Space Type (1 for intervals; 2 for positions)
   1      !Marker Space Unit(1 for centiMorgans; 2 for Morgan)
   6      !Number of Chromosomes (or Linkage Groups)
 200      !Size of the mapping population
   2      !Number of environments
 
!***************************************** Chromosomes and Linkage Maps **********************************************
!Chromosome                 NumMarkers
-CH1                        16
-CH2                        16
-CH3                        16
-CH4                        16
-CH5                        16
-CH6                        16
!Linkage map (Marker name followed by position or the interval length)
 MK-1-1                1     0.000
 MK-1-2                1    10.000
 MK-1-3                1    20.000
 MK-1-4                1    30.000
 MK-1-5                1    40.000
 MK-1-6                1    50.000
 MK-1-7                1    60.000
 MK-1-8                1    70.000
 MK-1-9                1    80.000
 MK-1-10               1    90.000
 MK-1-11               1   100.000
 MK-1-12               1   110.000
 MK-1-13               1   120.000
 MK-1-14               1   130.000
 MK-1-15               1   140.000
 MK-1-16               1   150.000
 MK-2-1                2     0.000
 MK-2-2                2    10.000
 MK-2-3                2    20.000
 MK-2-4                2    30.000
 MK-2-5                2    40.000
 MK-2-6                2    50.000
 MK-2-7                2    60.000
 MK-2-8                2    70.000
 MK-2-9                2    80.000
 MK-2-10               2    90.000
 MK-2-11               2   100.000
 MK-2-12               2   110.000
 MK-2-13               2   120.000
 MK-2-14               2   130.000
 MK-2-15               2   140.000
 MK-2-16               2   150.000
 MK-3-1                3     0.000
 MK-3-2                3    10.000
 MK-3-3                3    20.000
 MK-3-4                3    30.000
 MK-3-5                3    40.000
 MK-3-6                3    50.000
 MK-3-7                3    60.000
 MK-3-8                3    70.000
 MK-3-9                3    80.000
 MK-3-10               3    90.000
 MK-3-11               3   100.000
 MK-3-12               3   110.000
 MK-3-13               3   120.000
 MK-3-14               3   130.000
 MK-3-15               3   140.000
 MK-3-16               3   150.000
 MK-4-1                4     0.000
 MK-4-2                4    10.000
 MK-4-3                4    20.000
 MK-4-4                4    30.000
 MK-4-5                4    40.000
 MK-4-6                4    50.000
 MK-4-7                4    60.000
 MK-4-8                4    70.000
 MK-4-9                4    80.000
 MK-4-10               4    90.000
 MK-4-11               4   100.000
 MK-4-12               4   110.000
 MK-4-13               4   120.000
 MK-4-14               4   130.000
 MK-4-15               4   140.000
 MK-4-16               4   150.000
 MK-5-1                5     0.000
 MK-5-2                5    10.000
 MK-5-3                5    20.000
 MK-5-4                5    30.000
 MK-5-5                5    40.000
 MK-5-6                5    50.000
 MK-5-7                5    60.000
 MK-5-8                5    70.000
 MK-5-9                5    80.000
 MK-5-10               5    90.000
 MK-5-11               5   100.000
 MK-5-12               5   110.000
 MK-5-13               5   120.000
 MK-5-14               5   130.000
 MK-5-15               5   140.000
 MK-5-16               5   150.000
 MK-6-1                6     0.000
 MK-6-2                6    10.000
 MK-6-3                6    20.000
 MK-6-4                6    30.000
 MK-6-5                6    40.000
 MK-6-6                6    50.000
 MK-6-7                6    60.000
 MK-6-8                6    70.000
 MK-6-9                6    80.000
 MK-6-10               6    90.000
 MK-6-11               6   100.000
 MK-6-12               6   110.000
 MK-6-13               6   120.000
 MK-6-14               6   130.000
 MK-6-15               6   140.000
 MK-6-16               6   150.000
!*********************************** Marker Types ********************************************************************
!Co-dominant marker: When heterozygote F1 is present, P1 is coded as 2, F1 is coded as 1, and P2 is coded as 0; Otherwise, P1 is coded as 2, and P2 is coded as 0. 
!Dominant marker: When heterozygote F1 is present, P1 and F1 are coded as 12, and P2 is coded as 0; Otherwise, P1 is coded as 2, and P2 is coded as 0.  
!Recessive markers: When heterozygote F1 is present, P1 is coded as 2, and F1 and P2 are coded as 10; Otherwise, P1 is coded as 2, and P2 is coded as 0. 
!Missing marker is coded as -1. 
 MK-1-1                 2   2   0   0   0   0   2   0   0   2   0   0   0   2   0   2   0   0   2   0   2   0   0   2   0   0   2   0   0   0   2   0   0   0   2   0   0   2   2   0   0   2   0   2   2   0   0   2   2   0   0   0   0   0   2   0   2   0   0   0   2   0   2   0   2   2   2   0   0   2   2   2   2   2   2   0   0   2   0   2   2   0   2   2   0   0   2   2   0   2   0   2   0   0   0   0   2   2   2   2   2   0   2   0   0   2   0   2   0   0   0   2   2   2   0   2   2   2   2   2   2   2   0   0   2   2   2   0   2   0   0   0   2   0   2   2   0   0   2   0   0   2   2   0   2   2   0   0   2   2   2   0   0   2   2   0   0   2   0   0   2   0   2   0   2   0   0   0   2   0   0   0   0   2   2   2   0   0   2   0   0   2   0   2   0   0   2   2   0   0   2   2   2   0   2   2   2   0   0   2
 MK-1-2                 2   2   0   0   0   0   2   0   0   2   0   0   0   2   0   2   0   0   2   0   2   0   0   2   0   0   2   2   0   0   2   0   0   2   2   0   0   2   2   0   0   2   0   2   2   0   0   2   2   0   2   0   0   0   2   0   2   0   0   2   2   0   2   0   0   2   2   0   0   2   2   2   2   2   2   2   0   2   0   2   2   0   2   2   0   2   2   2   0   2   2   2   0   0   2   0   2   2   2   2   2   0   2   2   0   2   2   2   0   0   0   2   2   2   0   2   0   2   2   2   2   2   0   0   2   2   2   2   2   0   0   0   2   2   2   2   0   2   2   0   0   2   0   0   2   2   0   0   2   0   0   0   0   2   2   0   0   2   0   0   2   0   2   0   2   0   0   0   2   0   0   0   0   2   2   2   0   0   2   0   0   2   2   2   0   0   2   2   0   0   2   2   2   0   2   0   2   0   0   2
 MK-1-3                 2   2   0   0   0   0   2   2   0   2   0   0   2   2   0   2   0   2   2   2   2   0   0   2   0   0   2   2   0   0   2   0   0   2   2   0   0   2   2   0   0   2   0   2   2   0   0   2   2   0   0   0   2   0   0   0   2   0   0   2   2   0   0   0   0   2   2   0   2   2   2   0   2   2   0   2   0   2   0   0   2   0   2   2   0   2   2   2   0   2   2   2   0   0   2   0   2   2   2   2   2   0   2   2   0   2   2   2   0   0   0   2   2   2   0   0   0   2   2   2   2   2   0   0   2   2   2   2   2   0   0   0   2   2   0   2   0   2   2   0   0   2   0   0   2   2   0   0   2   0   0   0   0   2   2   0   2   2   0   0   2   0   0   0   2   0   0   0   2   0   0   0   0   2   2   2   0   0   2   0   0   0   0   2   2   0   2   2   0   0   2   2   2   0   2   0   2   0   0   2
 MK-1-4                 0   0   0   0   0   0   2   2   0   2   0   0   2   2   0   2   0   2   2   2   2   0   0   2   0   0   2   2   0   0   2   0   0   2   2   0   0   2   2   0   0   2   0   2   2   0   0   0   0   0   0   0   2   0   0   0   0   0   2   0   2   0   0   0   0   2   2   0   2   0   2   0   2   2   0   2   0   2   2   0   2   0   0   2   0   2   2   2   0   2   2   2   0   0   2   0   2   2   2   2   2   0   2   0   0   2   2   2   0   0   0   2   2   2   0   0   0   2   2   2   2   2   0   0   2   2   2   2   2   0   0   0   2   0   0   2   0   2   2   0   0   2   0   0   2   2   0   0   2   0   0   0   0   2   0   0   2   2   0   0   2   0   0   0   2   0   0   0   2   2   0   0   0   2   2   2   0   0   2   0   0   0   0   2   0   0   2   2   0   0   2   2   0   0   2   0   2   0   0   2
 MK-1-5                 0   0   0   0   2   0   2   2   0   2   0   0   2   2   0   2   0   2   2   2   2   0   0   2   0   0   2   2   0   0   2   0   2   2   2   0   0   2   2   0   0   2   0   0   2   0   0   0   0   2   0   0   2   0   0   0   0   0   2   0   2   0   0   0   0   2   2   0   2   0   0   0   2   2   0   0   0   2   2   0   2   0   0   2   0   2   2   2   0   0   0   2   0   0   2   0   2   2   2   2   2   0   2   2   0   0   2   2   0   0   0   2   2   2   0   0   0   2   2   0   2   2   0   0   2   2   2   2   2   2   0   0   2   0   0   2   0   2   2   0   0   0   0   0   0   2   0   0   2   0   0   0   0   2   0   0   2   2   0   0   2   0   0   0   2   2   2   0   2   2   0   2   0   2   2   2   0   0   2   0   0   0   2   2   0   0   2   2   0   0   2   2   0   2   2   0   2   2   0   2
 MK-1-6                 2   0   0   0   2   0   2   2   0   0   0   0   2   2   0   2   0   2   2   2   0   2   0   2   0   0   2   2   0   2   2   0   2   2   2   0   0   0   2   0   0   2   0   0   2   0   2   0   0   2   0   0   2   0   0   0   0   0   2   0   2   0   0   0   0   2   2   0   2   0   0   0   2   2   0   0   0   0   2   0   2   0   0   2   0   2   2   2   0   0   2   2   0   2   2   0   0   2   2   2   2   0   2   2   0   0   2   2   0   0   0   2   2   2   0   0   0   2   2   0   2   2   0   0   2   2   0   2   2   2   0   0   2   0   0   2   0   2   2   0   0   2   0   0   0   0   2   0   2   0   0   0   0   2   0   0   2   2   0   0   2   0   0   0   2   2   2   0   0   2   0   2   0   2   2   2   2   0   2   0   0   0   2   2   0   0   2   0   0   0   2   0   0   2   2   0   0   2   0   2
 MK-1-7                 2   0   0   0   2   0   2   2   0   0   0   0   2   2   0   2   2   2   2   2   2   2   0   2   0   0   2   2   0   2   0   0   2   2   2   0   0   0   2   0   0   0   0   0   2   0   2   0   0   2   2   0   2   0   0   0   0   0   2   0   2   0   0   0   0   2   2   0   2   0   2   0   2   2   0   0   0   0   0   0   2   0   0   2   0   2   2   2   0   0   2   0   0   2   2   0   0   0   2   2   2   0   2   2   0   0   2   2   0   0   0   2   2   2   0   0   0   2   2   0   2   2   0   0   2   2   0   2   2   2   0   0   2   0   0   2   0   2   0   0   0   2   0   0   0   2   2   0   2   0   2   0   0   2   0   0   2   2   0   2   2   0   0   0   2   2   2   0   0   0   0   2   0   2   2   2   2   0   2   0   0   0   2   2   0   0   2   0   0   0   2   0   0   2   2   0   0   2   0   2
 MK-1-8                 2   0   0   0   2   0   2   2   0   2   0   0   2   2   0   2   2   2   2   2   2   2   0   2   0   0   0   2   2   2   0   2   2   2   2   0   0   0   2   0   0   2   0   0   2   0   2   0   0   2   2   0   2   0   2   0   0   0   2   0   2   0   0   2   0   2   2   0   2   0   2   0   0   2   0   0   0   0   0   2   2   0   0   2   0   2   2   2   0   0   2   0   0   2   0   0   0   0   2   2   2   0   2   2   0   2   2   2   0   0   0   0   0   2   0   2   0   2   2   0   2   2   0   0   2   2   0   2   2   2   0   0   2   0   0   0   0   2   0   0   0   2   0   0   0   2   2   0   2   0   2   0   0   2   0   0   2   0   0   2   2   0   0   0   2   0   2   2   0   0   0   2   0   2   2   2   2   0   2   0   0   0   2   2   0   0   2   0   0   0   2   2   0   0   2   0   0   2   0   2
 MK-1-9                 2   0   0   0   2   0   2   2   0   2   0   0   2   2   2   2   2   2   2   2   0   0   0   2   0   0   0   2   2   2   0   2   2   2   2   0   0   0   2   0   0   2   0   0   2   0   0   0   2   2   2   2   2   0   2   0   0   0   0   0   2   0   0   2   0   2   2   2   0   0   2   0   0   2   2   0   0   0   0   2   2   0   0   0   2   2   2   2   0   0   2   0   0   0   0   0   0   0   2   2   2   0   2   2   0   0   2   2   0   0   0   0   0   2   0   2   0   2   2   0   2   0   0   0   0   2   0   2   2   2   0   0   2   0   0   0   0   2   0   0   0   2   0   0   0   2   2   0   2   0   2   0   0   2   0   0   2   0   0   2   2   0   0   0   2   0   2   2   2   0   0   2   0   0   0   2   2   0   2   0   0   2   0   2   0   0   2   0   0   0   2   2   2   0   2   0   0   2   0   2
 MK-1-10                2   0   0   0   2   0   2   0   0   0   2   0   2   2   2   2   2   2   2   2   0   0   0   2   0   0   0   2   2   2   0   2   2   2   2   0   0   0   2   0   0   2   2   0   2   0   0   0   2   2   2   2   2   0   2   0   0   0   0   2   2   0   0   2   0   2   2   2   0   0   2   0   0   2   2   0   0   0   0   2   2   0   2   0   2   2   2   2   0   0   2   0   0   0   0   0   0   0   2   2   2   2   2   2   0   0   2   2   0   0   0   0   0   2   0   2   0   2   2   0   2   0   0   0   0   2   0   2   2   0   0   0   2   0   0   0   0   2   0   0   0   2   2   0   0   2   2   0   2   0   2   0   0   2   2   0   2   0   2   2   2   0   0   0   2   0   0   2   2   2   0   2   0   0   0   2   2   0   2   0   0   2   0   2   0   0   2   2   0   0   2   2   2   0   2   0   0   2   0   2
 MK-1-11                2   0   0   0   2   0   2   0   0   0   2   2   2   2   2   2   2   2   2   2   0   0   0   2   0   0   0   2   2   2   0   2   2   2   2   0   0   0   0   0   2   2   2   0   2   0   0   2   2   0   2   2   2   0   2   0   0   2   0   0   2   0   0   2   0   2   0   2   0   0   2   0   0   2   2   0   0   0   0   2   2   0   2   0   2   2   2   2   0   0   2   0   0   0   0   0   0   0   2   2   0   2   2   0   0   2   2   2   0   2   0   0   0   2   0   2   0   2   2   0   2   0   0   0   0   2   0   2   2   0   0   0   2   0   2   0   0   2   0   2   0   2   2   0   0   2   2   0   2   0   2   0   0   2   2   0   2   0   2   2   2   0   0   0   2   0   0   2   2   0   0   2   0   0   0   2   2   0   2   0   0   2   0   2   0   0   2   2   0   0   2   2   2   0   2   0   0   2   0   2
 MK-1-12                2   0   0   0   2   0   2   0   0   0   2   2   2   2   2   2   2   2   2   2   0   0   0   2   0   0   0   2   2   2   0   0   2   2   0   0   0   0   0   0   2   2   2   0   2   0   0   2   2   0   0   2   2   0   2   0   0   2   0   0   2   0   0   2   0   2   0   2   0   0   2   0   0   2   2   2   0   0   0   2   0   0   2   0   2   2   2   2   0   0   2   0   0   0   0   0   0   0   0   2   0   2   2   2   0   2   2   2   0   0   0   0   0   2   0   2   0   2   2   2   2   0   0   0   0   0   0   0   2   0   0   0   2   0   2   0   0   2   0   2   0   2   2   0   2   2   2   0   2   2   2   0   0   2   2   0   2   0   2   2   2   0   0   0   2   0   0   2   2   0   0   2   0   0   2   2   2   0   2   0   0   2   0   2   0   0   2   2   0   0   2   2   2   0   2   0   0   2   0   2
 MK-1-13                2   0   0   0   2   0   2   0   2   0   2   2   2   2   2   2   2   2   2   2   0   0   0   2   2   2   0   2   2   0   0   0   2   2   0   0   0   0   0   0   2   2   2   0   2   0   0   2   2   0   0   2   2   0   2   0   0   2   0   0   2   0   0   2   0   2   0   2   0   0   2   2   0   2   2   2   0   0   0   2   2   0   2   0   2   2   2   2   0   0   2   0   0   0   0   0   0   0   0   2   0   2   2   2   0   0   2   2   0   0   0   0   0   2   0   0   0   2   2   2   2   0   0   0   0   0   0   0   2   0   0   0   2   0   2   0   0   2   2   2   0   2   2   0   2   0   2   0   2   2   2   2   0   2   2   0   2   0   2   2   2   0   0   0   2   0   0   2   2   2   0   2   0   0   2   2   2   0   0   0   0   2   0   0   0   0   2   2   0   0   2   0   2   0   2   0   0   2   0   2
 MK-1-14                2   0   0   2   2   0   2   0   2   0   2   2   2   0   2   2   2   2   0   2   0   0   0   2   2   2   0   2   2   0   0   0   2   2   0   0   0   0   0   0   2   2   2   0   2   0   0   2   2   0   0   0   2   0   2   0   0   2   0   2   2   0   0   2   0   2   0   2   0   0   2   2   0   2   0   2   0   0   0   2   2   0   2   0   2   2   2   0   0   0   2   0   0   0   0   0   2   0   0   2   0   2   0   0   0   0   2   2   0   2   0   0   0   2   0   0   2   2   2   2   2   0   0   0   0   0   0   0   2   0   0   0   2   0   2   0   2   2   2   0   0   2   0   0   2   0   2   0   2   2   2   2   0   2   2   0   2   0   2   2   2   0   0   2   2   0   0   0   2   2   0   2   0   0   2   2   2   0   0   2   0   2   0   0   0   0   2   2   2   0   2   2   2   0   0   0   0   2   0   2
 MK-1-15                2   0   0   0   2   0   2   0   2   0   0   2   2   0   2   2   2   2   0   2   0   0   0   2   2   2   0   2   2   0   0   0   2   2   0   0   0   0   0   0   2   2   2   0   2   0   0   2   2   0   0   0   2   0   2   2   0   2   0   2   2   0   0   2   2   2   0   2   0   0   2   2   0   2   0   2   2   0   2   2   2   0   2   0   2   2   2   0   0   0   2   0   0   0   0   0   2   0   2   2   2   2   0   0   0   0   2   2   0   2   0   0   0   2   0   0   0   2   2   2   2   0   0   0   0   2   0   0   2   0   0   0   2   0   2   0   0   2   2   0   0   2   0   0   2   0   2   0   0   2   2   2   0   2   2   0   2   0   2   2   2   0   0   2   2   0   0   0   2   2   0   2   0   0   2   2   2   0   0   2   0   2   0   0   0   0   2   0   2   0   2   2   2   0   0   0   0   2   0   2
 MK-1-16                2   2   0   0   2   0   2   0   2   0   0   2   2   0   2   0   2   2   0   2   0   0   0   2   2   0   0   2   2   0   0   0   2   0   0   0   0   0   0   0   2   2   2   0   2   0   0   2   2   0   0   0   2   0   2   2   0   2   0   2   2   0   0   2   2   0   0   2   0   0   2   2   0   2   0   2   2   0   2   2   2   0   2   0   2   2   2   0   0   0   2   0   0   0   0   0   2   0   2   2   0   2   0   2   0   0   2   2   0   2   2   0   0   2   0   0   0   0   2   2   2   0   0   0   0   2   2   0   2   2   0   0   2   0   2   0   0   2   2   0   0   2   0   0   2   0   2   0   0   2   2   2   0   2   2   0   2   0   2   2   2   0   0   2   2   0   0   0   2   2   0   2   0   0   2   2   2   0   0   2   0   2   0   0   0   0   2   0   2   0   2   2   2   0   0   0   0   2   0   2
 MK-2-1                 2   2   2   0   0   0   0   0   2   0   0   2   0   2   2   0   0   2   0   2   2   0   0   2   2   2   2   0   2   0   2   0   0   0   0   2   2   0   0   2   2   0   0   0   0   2   0   0   2   0   0   2   0   2   0   0   0   0   0   2   0   2   2   0   0   0   2   0   0   2   0   2   2   0   0   2   2   0   0   0   2   2   2   0   0   2   0   0   0   0   0   0   0   0   0   0   0   2   0   0   0   0   2   2   2   0   0   2   2   2   0   2   0   0   2   2   2   0   0   2   0   0   0   0   2   2   0   0   2   2   2   0   2   0   2   0   0   0   0   0   2   0   0   2   2   2   2   2   2   2   0   2   0   2   0   0   0   0   2   0   0   2   2   0   2   0   2   0   2   0   2   0   2   2   0   2   2   0   2   0   2   2   2   0   2   0   2   2   0   0   2   0   0   2   2   0   0   2   0   2
 MK-2-2                 2   0   2   0   0   0   0   0   2   0   0   2   0   2   2   0   0   2   0   2   2   0   0   2   2   2   2   0   2   0   2   0   0   0   0   2   2   0   0   2   2   0   0   0   0   2   0   0   2   0   2   2   0   2   0   0   0   0   0   2   0   2   2   0   0   0   2   0   0   2   0   0   2   0   0   2   2   0   0   0   2   2   2   0   0   2   0   0   0   0   0   2   0   0   0   0   0   2   0   0   0   0   2   2   2   0   0   2   2   2   0   2   0   2   2   2   2   0   0   2   0   0   0   0   2   2   0   0   2   2   2   2   0   0   2   0   0   0   0   0   2   0   0   2   2   2   0   2   2   2   0   0   0   2   0   0   0   0   2   0   0   2   2   0   2   2   2   0   2   0   2   0   2   2   0   2   0   0   2   0   2   2   2   0   2   0   2   2   0   0   2   0   0   0   0   0   2   0   0   2
 MK-2-3                 2   0   2   0   0   0   2   0   2   0   0   2   0   2   2   0   0   2   0   2   2   2   0   2   2   2   2   0   2   0   2   0   0   0   0   2   0   0   0   0   2   0   0   0   0   2   2   0   2   2   2   2   0   2   0   0   0   0   0   0   0   2   2   0   0   0   2   0   0   2   0   0   2   0   0   2   2   2   0   0   2   2   2   0   2   2   0   0   2   0   0   2   0   0   2   0   0   0   0   0   0   0   2   2   2   0   0   2   2   2   0   2   0   2   2   2   2   0   2   2   0   0   0   0   2   2   0   2   2   2   2   0   0   0   2   0   0   0   0   0   0   0   0   0   2   2   0   2   2   2   0   0   0   2   0   0   0   0   2   0   0   2   2   0   2   2   2   0   2   0   2   0   2   2   0   2   0   0   2   0   2   2   2   0   2   0   0   0   0   0   2   0   0   0   0   0   2   0   0   2
 MK-2-4                 2   0   2   0   0   0   2   0   2   0   2   2   0   2   0   0   0   0   0   2   2   2   2   2   0   2   2   0   2   0   2   0   2   0   0   2   0   0   0   0   0   0   0   0   0   2   2   0   2   2   2   2   0   2   0   0   0   0   0   0   0   2   2   0   0   0   2   0   0   0   0   0   2   0   0   0   2   2   0   0   2   2   2   0   2   2   0   0   2   0   0   2   0   0   2   0   0   0   2   0   0   0   2   2   2   2   0   2   2   2   0   2   0   2   2   2   2   0   2   2   0   0   0   0   2   2   2   2   2   2   2   2   0   0   2   0   0   0   0   0   0   0   0   0   2   2   0   2   2   2   0   0   0   2   0   0   0   0   2   0   0   0   2   0   2   2   2   2   2   0   2   0   2   2   0   2   0   2   2   0   2   2   2   0   2   0   0   0   0   0   2   0   0   0   0   0   2   0   0   2
 MK-2-5                 2   2   2   0   0   0   2   0   2   0   2   2   0   2   2   0   0   0   0   2   2   2   2   2   0   0   2   0   2   0   2   2   0   0   0   2   0   2   0   0   0   0   0   0   0   2   2   0   2   2   2   2   2   2   0   0   0   0   0   0   2   2   0   0   0   0   2   0   2   0   0   0   2   0   0   0   2   2   0   0   2   2   2   0   2   2   0   2   2   0   0   2   0   0   2   0   0   0   2   0   0   2   2   2   2   2   0   2   2   2   2   2   2   2   2   2   2   0   2   0   0   0   0   0   2   2   2   2   2   2   0   0   2   0   2   0   0   0   0   0   0   0   0   0   2   2   0   2   2   2   0   0   0   2   0   0   0   0   0   0   0   0   0   0   2   2   0   0   0   2   2   2   2   2   0   2   0   2   2   0   2   2   2   0   2   0   0   0   2   0   0   0   0   0   2   0   2   0   0   2
 MK-2-6                 2   0   2   0   0   2   2   0   2   0   2   2   0   0   0   0   0   0   0   2   2   2   2   2   0   0   2   0   2   0   2   2   0   0   0   2   0   2   0   0   2   0   0   2   0   2   2   2   2   2   2   2   2   2   0   0   0   2   0   0   2   2   0   0   0   0   2   0   2   0   0   0   2   2   0   0   2   2   0   0   2   2   0   0   0   2   0   2   2   0   0   2   0   0   2   0   2   0   2   0   0   2   2   2   2   2   0   2   2   2   2   2   2   2   2   2   2   0   2   0   0   0   0   0   2   2   2   2   2   2   0   0   2   0   2   0   0   0   0   2   0   0   0   0   2   2   0   2   2   2   0   0   0   2   0   0   0   0   0   0   2   0   0   0   2   2   0   0   0   2   2   2   2   2   0   0   0   2   2   0   2   2   2   0   2   0   0   0   2   0   2   0   0   0   2   0   2   0   0   2
 MK-2-7                 2   0   2   2   0   2   2   0   2   0   2   2   0   0   0   0   0   0   0   2   2   2   2   2   0   0   2   0   0   0   2   2   0   2   0   0   0   2   2   0   2   0   2   2   0   2   2   2   2   2   2   2   2   2   0   0   0   2   2   0   2   2   0   0   0   0   2   0   0   0   0   0   2   2   0   0   2   2   0   0   2   2   0   0   0   2   0   2   2   2   0   2   0   0   2   0   2   0   2   0   0   2   2   2   0   0   0   2   0   2   2   2   2   2   2   2   2   0   2   0   0   0   0   0   0   2   2   2   2   2   0   0   2   0   2   0   0   0   0   2   0   0   0   0   2   2   0   0   2   2   0   0   0   2   0   0   0   0   0   0   2   2   0   0   0   2   0   2   0   2   2   2   2   2   0   0   0   2   2   0   2   2   2   0   2   0   0   0   2   0   2   0   0   0   2   0   2   0   0   2
 MK-2-8                 2   0   2   2   0   2   2   0   2   0   2   2   0   0   0   2   0   0   0   2   2   2   2   0   0   0   2   0   0   0   0   2   0   2   2   0   0   2   2   0   2   2   2   2   0   2   2   2   2   2   2   2   2   2   0   0   0   2   2   0   2   2   0   0   0   0   2   0   0   0   0   0   2   2   0   0   2   2   0   2   2   2   0   0   0   2   0   2   2   2   0   2   0   0   0   0   2   0   2   0   0   2   2   2   0   0   0   2   0   2   2   2   2   2   2   2   2   0   2   0   0   0   0   0   0   0   2   2   2   2   0   0   2   2   2   0   0   0   0   2   0   0   0   0   2   2   0   0   2   2   0   0   0   2   0   0   0   0   0   0   2   2   0   0   0   2   0   2   0   2   2   0   2   2   0   0   0   2   2   0   2   2   2   2   2   0   0   2   2   0   2   0   0   0   2   0   0   0   0   2
 MK-2-9                 0   0   2   2   0   2   2   2   2   0   2   2   0   2   0   2   0   0   0   2   2   2   2   2   0   0   2   0   0   0   0   2   0   2   2   0   0   2   2   0   2   2   2   2   0   2   2   2   2   2   2   2   2   2   0   0   0   2   2   0   2   2   0   0   0   0   2   0   0   0   2   0   2   2   0   0   2   2   0   2   0   2   0   0   0   2   0   2   0   0   0   2   0   0   0   0   2   0   2   0   0   2   0   2   0   0   0   2   0   2   2   2   2   2   2   2   0   0   2   0   0   0   0   0   0   0   2   2   2   2   0   0   2   2   2   0   0   0   0   2   0   0   0   0   0   2   0   0   2   0   0   0   0   2   0   0   0   0   0   0   2   2   0   0   0   0   0   2   0   2   2   0   2   0   0   2   0   2   2   0   2   2   2   2   2   0   2   2   2   2   2   0   0   0   2   0   0   0   0   2
 MK-2-10                0   0   2   2   0   2   2   2   2   0   2   2   0   0   0   2   0   0   2   2   0   2   2   2   0   2   2   0   0   0   0   0   0   2   2   0   0   2   0   0   2   2   2   2   0   2   2   2   2   2   2   2   2   2   2   0   0   0   2   0   2   2   2   0   0   0   2   0   0   0   2   0   0   2   0   0   2   2   0   2   0   2   0   0   0   0   0   2   0   0   0   2   2   0   0   0   2   0   2   0   0   2   0   2   0   0   0   2   0   0   2   2   2   0   2   2   0   0   2   0   0   0   0   0   0   0   2   0   2   2   0   0   2   2   2   0   0   0   0   2   0   2   0   0   0   2   0   0   2   0   0   0   2   2   0   0   0   0   2   0   2   2   0   0   0   0   0   2   0   2   2   0   2   0   0   0   0   2   2   2   2   2   2   2   2   0   2   2   2   0   2   0   0   2   2   0   0   0   0   2
 MK-2-11                0   0   2   0   0   2   2   2   0   0   2   2   0   0   0   2   0   0   2   2   0   2   2   2   0   2   2   0   0   2   0   2   2   2   2   0   0   2   0   2   0   2   2   2   0   2   2   2   2   2   0   2   2   2   2   0   2   0   2   0   2   2   0   0   0   0   2   0   0   2   2   0   0   2   0   0   2   2   0   2   0   2   0   0   0   2   0   2   0   0   0   2   2   0   0   0   2   0   2   0   0   2   0   2   0   0   0   2   0   0   2   2   2   0   2   2   0   0   2   0   0   0   0   0   0   0   2   0   2   0   0   0   2   2   2   0   0   2   0   2   0   2   0   0   0   2   0   0   2   0   0   0   0   2   0   0   0   0   2   0   2   0   0   0   0   0   0   2   0   0   2   0   2   0   0   0   0   2   2   2   2   2   2   2   2   0   2   0   2   2   2   0   0   2   2   0   0   0   0   2
 MK-2-12                0   2   2   0   0   2   2   2   0   0   2   2   0   0   0   2   0   0   2   2   0   2   2   2   0   2   2   0   0   2   0   2   2   2   2   0   0   0   0   2   0   2   2   2   0   2   2   2   0   2   0   2   2   0   0   0   0   0   2   0   2   2   0   0   0   0   2   0   0   2   2   0   0   2   0   2   2   2   0   2   0   2   0   0   0   2   0   2   0   0   0   0   2   2   0   0   0   2   2   0   0   2   0   0   0   0   0   2   0   0   2   2   2   0   0   2   0   0   0   0   0   0   0   0   0   0   2   0   2   0   0   0   2   2   2   0   0   2   0   2   2   2   0   0   0   2   0   0   0   0   0   0   0   2   2   0   0   0   2   0   2   0   0   0   0   0   0   2   0   0   2   0   2   0   0   0   0   0   2   0   2   2   2   2   2   0   2   0   2   2   2   0   0   2   2   0   0   0   0   2
 MK-2-13                2   2   2   0   0   2   2   2   0   0   2   2   0   0   2   2   0   0   2   2   0   2   2   2   0   2   2   0   2   2   0   2   2   2   2   0   0   0   0   2   0   2   2   2   0   2   2   2   0   2   0   2   0   0   0   0   0   0   2   0   2   2   0   0   0   0   0   2   2   2   2   0   0   2   0   2   2   2   0   2   0   0   2   0   2   2   0   2   0   0   0   0   2   2   0   0   0   2   2   0   0   2   0   2   2   0   0   2   0   0   2   2   2   0   0   2   0   0   0   0   0   0   0   0   0   0   2   0   2   2   0   0   2   2   2   0   0   2   0   2   2   2   0   0   0   2   0   2   0   0   0   2   0   2   2   0   0   0   2   0   2   0   0   0   0   0   0   2   0   0   2   0   2   0   0   0   0   0   2   0   0   2   2   2   2   2   0   0   2   2   2   0   0   2   2   0   2   0   2   2
 MK-2-14                2   2   2   0   2   2   2   2   0   0   2   2   0   2   2   2   0   0   2   2   0   2   2   2   0   2   2   0   2   2   0   2   2   2   2   0   0   0   0   2   0   2   2   2   0   2   2   2   0   2   0   2   0   0   0   0   0   0   2   0   2   2   0   0   2   0   0   2   2   2   2   2   2   2   0   2   2   2   0   2   0   0   2   0   2   0   0   2   0   2   0   0   2   2   0   0   0   2   2   0   0   2   0   2   2   0   0   2   0   0   2   2   2   0   2   2   0   0   0   0   0   0   0   0   0   0   2   0   2   2   0   0   2   2   2   0   0   2   0   2   2   2   0   0   2   2   0   2   2   0   0   0   0   2   2   0   0   0   2   0   2   0   0   0   0   0   0   2   2   0   2   0   2   2   0   0   0   0   2   0   0   2   2   2   2   2   0   0   2   2   2   0   0   2   2   2   2   0   2   2
 MK-2-15                2   2   2   0   0   2   2   2   0   0   2   2   2   2   2   2   0   0   2   2   0   2   2   0   0   0   2   0   2   2   0   2   2   0   2   0   0   2   0   2   0   2   2   0   2   2   2   2   0   2   0   2   0   0   0   0   0   0   2   0   0   2   0   2   2   0   0   2   2   2   0   2   2   2   0   2   2   2   2   2   0   0   2   0   2   2   0   2   0   2   2   0   2   2   0   0   0   2   2   0   2   2   0   2   0   2   0   2   0   2   2   2   0   0   2   2   0   0   2   0   0   0   0   0   0   0   2   0   2   2   0   0   2   2   2   2   0   2   0   2   2   0   0   0   2   2   0   2   2   2   0   0   0   2   2   0   0   0   2   0   2   0   0   0   2   0   0   2   2   0   2   0   2   2   0   0   2   2   2   0   0   2   0   2   2   2   0   0   2   2   2   0   0   2   2   2   2   0   2   2
 MK-2-16                2   2   2   0   0   2   0   2   0   0   2   2   2   2   2   2   0   0   2   2   0   2   2   0   2   0   2   0   2   2   0   2   2   0   2   2   0   2   0   2   0   0   2   0   2   2   2   2   0   2   0   2   0   0   0   0   0   0   2   0   0   2   0   2   2   0   0   2   2   2   0   2   2   2   0   2   2   2   2   2   0   0   2   0   2   2   0   2   0   2   2   0   0   2   0   0   0   2   2   0   2   2   0   2   0   0   0   2   2   2   2   0   0   0   2   2   0   2   2   0   0   0   0   2   0   0   2   0   2   2   0   2   2   2   2   2   0   2   0   2   2   0   0   0   2   2   0   2   2   2   0   0   0   2   2   0   0   0   2   0   2   0   0   0   2   2   0   0   2   0   0   0   2   2   0   0   2   2   2   0   2   2   0   2   2   2   0   2   2   2   2   0   0   2   2   2   2   0   2   2
 MK-3-1                 0   2   0   0   0   0   0   2   2   2   0   2   2   0   0   0   0   2   2   0   2   0   2   0   2   0   2   0   0   2   0   0   2   2   2   2   2   2   2   0   2   0   2   0   2   2   0   0   2   2   0   2   2   2   0   0   2   2   0   2   2   2   2   2   0   2   2   2   0   0   2   2   2   0   2   2   2   0   0   0   2   0   2   0   0   0   2   2   0   2   2   2   0   2   0   2   2   0   0   0   2   0   2   0   0   0   2   2   2   2   2   0   2   0   2   0   2   2   2   0   2   2   2   0   0   0   0   2   2   2   0   2   2   2   0   2   2   0   2   2   0   2   0   2   0   0   0   2   0   2   2   2   0   2   0   0   2   0   0   0   0   2   0   0   0   0   2   0   2   0   2   0   0   2   2   0   2   0   0   0   0   0   2   0   2   0   0   0   0   0   0   0   0   0   2   0   0   0   0   2
 MK-3-2                 0   2   0   2   0   0   0   0   2   2   0   2   2   0   2   0   0   2   2   0   0   0   2   2   2   0   2   0   0   2   0   2   2   2   0   0   2   2   2   0   2   0   2   2   2   2   0   0   2   0   0   2   0   2   0   0   2   2   0   2   2   2   2   2   0   2   2   2   0   0   2   0   2   0   2   2   0   0   0   0   0   0   2   0   2   0   2   2   0   2   0   2   0   2   0   2   2   0   0   2   2   0   2   0   0   0   2   2   2   2   2   0   0   0   2   0   2   2   2   0   2   2   2   0   0   0   0   2   0   2   0   2   2   2   0   2   2   0   2   2   2   2   0   2   0   2   0   2   2   2   2   2   0   2   0   0   2   0   0   0   0   2   0   0   2   0   2   0   2   0   2   0   0   0   2   0   2   2   0   2   0   0   2   0   0   0   0   0   0   0   0   0   0   0   2   0   0   0   0   2
 MK-3-3                 0   2   0   2   0   0   0   0   2   2   0   2   2   0   0   0   2   2   2   0   0   0   2   0   2   0   2   0   0   2   0   2   2   2   0   2   2   2   2   2   2   0   2   2   2   2   0   0   2   0   0   2   0   2   0   0   2   2   0   2   2   2   2   2   0   2   2   2   0   0   2   0   2   0   0   2   0   0   2   2   2   0   2   0   2   0   2   2   0   2   0   2   0   2   0   2   2   0   0   2   2   0   2   0   0   0   2   2   2   2   2   0   0   0   2   0   2   2   2   0   2   2   2   0   0   0   0   2   0   2   0   2   2   2   0   2   2   0   2   2   2   2   0   0   0   2   2   2   2   0   2   2   0   2   0   0   2   0   0   0   2   2   0   0   0   2   2   0   2   0   2   0   0   0   2   0   2   2   0   2   0   0   0   0   0   0   2   0   0   0   0   0   0   0   2   0   0   0   0   2
 MK-3-4                 0   2   0   2   0   0   0   0   2   2   2   2   2   0   0   0   0   2   2   0   0   0   2   0   0   0   2   0   0   2   0   2   2   2   0   2   2   2   2   2   2   0   2   2   0   2   2   0   2   0   0   2   0   2   0   0   2   2   0   2   2   0   2   2   0   0   2   2   0   0   2   0   2   0   0   2   0   0   2   2   2   0   2   0   2   0   2   2   0   2   0   0   0   2   0   2   2   0   0   2   2   0   2   0   0   0   2   2   2   2   2   0   0   0   2   0   2   2   2   0   2   2   2   0   0   0   0   2   0   2   0   2   2   2   0   2   2   2   2   2   2   2   0   0   0   2   2   2   2   2   0   2   0   2   2   0   2   2   0   0   2   2   0   0   0   2   2   0   2   0   2   0   0   0   2   0   2   2   2   0   0   0   0   0   0   0   2   0   0   0   0   0   0   0   2   0   0   0   0   2
 MK-3-5                 0   2   2   2   0   2   2   0   2   2   2   2   2   0   0   0   0   2   2   0   0   0   2   0   0   2   2   0   0   2   0   2   2   2   0   2   2   2   2   2   2   0   2   2   0   2   0   0   2   2   0   0   0   2   0   0   2   2   0   2   2   0   2   2   0   0   2   0   0   0   2   0   2   0   0   2   0   0   2   2   2   0   2   0   2   0   2   2   0   2   0   0   0   2   2   2   2   0   2   2   0   0   2   0   0   0   2   2   2   2   2   0   0   0   2   2   2   2   2   0   2   0   2   2   2   0   0   2   0   2   0   2   2   2   0   2   2   2   2   2   2   2   0   0   0   2   2   2   2   2   2   2   0   2   2   0   2   2   0   0   2   2   0   0   0   2   2   0   2   0   0   0   0   0   2   0   2   2   2   0   0   0   2   0   0   2   2   0   0   0   0   0   2   0   2   0   0   0   0   2
 MK-3-6                 0   2   2   2   0   0   2   0   2   2   2   2   2   0   0   0   0   2   2   0   0   0   2   0   0   2   2   0   0   2   0   2   0   2   2   2   2   2   2   2   2   0   0   2   0   2   0   0   2   2   2   0   0   2   0   0   2   2   0   2   2   0   2   2   0   0   2   0   0   0   2   0   0   0   0   0   0   0   2   2   2   0   2   0   2   0   2   2   0   2   0   0   0   2   2   0   2   0   2   2   0   2   2   0   0   0   2   2   2   2   2   0   0   0   2   2   2   2   2   0   0   0   2   2   2   2   0   2   0   2   0   2   2   2   0   2   2   2   2   2   2   2   0   0   0   2   0   2   2   2   2   2   0   2   2   0   2   2   0   0   2   2   0   0   0   2   2   0   2   2   0   0   0   2   2   0   2   2   2   0   0   0   2   0   0   2   0   0   0   2   0   0   2   0   2   2   2   0   0   2
 MK-3-7                 0   2   2   2   0   0   2   0   2   2   0   2   2   0   0   0   0   2   2   0   0   0   0   0   0   2   2   0   2   2   0   2   0   2   2   0   2   2   0   2   2   0   0   2   0   2   0   0   2   2   2   0   0   2   0   0   2   2   0   2   2   0   2   2   2   0   2   0   0   0   2   0   0   0   0   0   0   0   2   2   2   0   2   0   2   0   2   2   0   2   0   0   0   2   2   2   2   0   2   2   0   2   2   0   0   0   2   2   2   2   2   0   2   0   0   2   2   2   2   0   0   0   2   2   2   2   2   2   0   2   0   2   2   2   0   2   2   2   2   2   2   2   0   0   0   2   0   2   2   2   2   2   0   2   2   0   2   2   0   0   2   2   0   0   0   2   2   0   2   0   0   0   0   2   2   0   2   2   2   0   0   0   2   0   0   2   0   0   0   2   0   2   2   0   2   2   2   0   0   2
 MK-3-8                 0   2   2   2   0   0   2   0   2   2   0   2   2   2   0   0   0   2   2   2   0   0   2   0   0   2   2   0   2   2   0   2   0   2   2   0   0   2   0   2   2   0   0   2   0   2   0   0   2   2   2   0   0   2   0   0   2   2   0   2   2   0   2   2   2   0   2   2   0   0   2   0   0   0   0   0   2   0   2   2   2   0   2   0   2   2   2   2   0   2   0   0   0   0   2   2   2   0   2   2   0   2   2   0   0   0   2   2   2   2   2   0   2   0   0   0   2   2   2   0   0   0   2   0   2   2   0   0   0   2   0   2   0   2   0   2   2   2   2   2   2   0   0   2   0   2   0   2   2   2   2   2   0   2   2   0   2   2   0   0   2   2   0   0   0   2   2   0   2   0   0   0   0   2   2   0   2   2   2   0   0   0   2   0   0   2   0   0   2   2   0   2   2   0   2   2   2   0   0   2
 MK-3-9                 0   2   2   0   0   0   2   0   2   2   0   2   2   2   0   0   0   2   2   2   0   0   2   0   2   2   2   0   0   2   0   2   2   2   0   0   0   2   0   2   2   0   2   2   0   2   0   0   2   0   2   0   0   2   0   2   2   2   2   2   0   0   2   2   2   0   2   2   0   0   2   0   2   0   0   0   2   0   2   2   2   0   2   0   0   2   2   2   0   2   0   0   0   0   2   2   2   0   2   2   0   2   2   0   0   0   2   2   2   2   2   0   2   0   0   0   2   2   2   0   0   0   2   0   2   2   0   0   0   2   0   2   0   2   0   2   2   2   2   2   2   0   0   2   0   2   0   0   2   2   0   2   2   2   2   0   2   2   0   0   0   2   0   0   0   2   2   0   2   0   0   0   0   2   2   0   2   2   2   0   0   0   2   0   0   2   0   0   2   2   0   2   2   0   2   2   2   0   2   2
 MK-3-10                0   2   2   0   0   0   2   0   2   2   0   2   2   2   0   2   0   2   2   2   0   0   2   0   2   2   2   0   0   2   0   2   2   2   0   2   0   2   2   2   2   0   2   2   0   2   0   0   2   2   2   0   0   2   0   2   2   2   2   2   0   0   2   2   2   0   2   2   0   0   2   0   2   0   0   2   2   2   2   2   0   0   2   0   0   2   0   2   0   2   0   0   0   0   0   2   2   0   2   2   0   2   2   0   0   0   2   2   2   2   2   0   2   0   0   0   2   2   2   2   0   0   2   0   2   2   0   2   0   2   0   2   0   2   0   2   2   2   2   2   2   0   0   2   2   2   0   0   2   2   0   2   2   2   2   0   2   0   0   0   0   2   0   0   0   2   2   0   2   0   2   0   0   2   2   0   2   2   2   2   0   0   2   0   0   2   0   0   2   2   0   2   0   0   2   2   2   0   0   2
 MK-3-11                2   2   2   0   0   0   2   0   2   2   0   0   2   0   2   2   0   2   2   2   0   0   2   0   2   2   2   0   0   2   0   2   2   2   2   2   2   2   2   2   2   0   2   2   0   2   0   0   2   2   2   2   0   2   0   2   2   2   2   2   0   0   2   2   2   0   2   2   0   0   2   0   2   0   0   2   2   2   2   2   0   0   2   0   0   2   0   2   0   2   0   0   0   2   0   2   0   0   2   2   0   2   2   0   0   0   2   2   2   2   2   0   2   2   0   0   2   2   2   2   0   0   2   0   2   0   0   2   0   2   0   2   2   2   2   2   2   2   0   2   2   0   0   2   2   0   0   0   2   2   0   2   2   0   2   0   2   0   0   0   0   2   0   0   0   2   2   0   2   0   2   0   0   2   2   0   2   2   2   2   0   0   2   0   0   2   0   2   2   2   2   2   0   0   2   2   0   0   0   2
 MK-3-12                2   2   2   0   0   0   2   0   2   2   0   0   2   2   2   0   0   2   2   2   0   0   2   0   2   2   2   0   0   2   2   2   2   0   2   2   2   2   2   2   2   0   2   2   0   2   0   0   2   2   2   2   0   2   0   2   2   0   2   2   0   0   2   2   2   0   2   2   0   0   2   0   2   0   0   2   2   0   2   2   0   0   2   2   0   2   0   0   0   2   0   0   0   0   0   2   0   0   2   2   0   2   2   0   0   0   2   2   2   2   2   0   2   2   0   0   2   2   2   2   0   0   2   0   2   0   0   2   0   2   2   2   2   2   2   2   2   2   2   2   2   0   0   2   2   0   0   0   2   2   0   0   2   0   2   0   2   0   0   0   0   2   0   0   0   2   2   0   2   0   2   0   0   2   0   0   2   2   2   2   0   0   2   0   0   2   2   2   2   2   0   2   0   0   2   2   0   0   0   2
 MK-3-13                2   2   2   0   0   0   2   0   2   2   0   0   2   2   2   0   0   2   2   2   0   0   2   0   2   2   2   0   0   2   0   2   2   2   2   2   2   2   2   0   2   2   2   2   0   2   0   0   2   2   2   2   0   2   0   2   2   0   2   2   0   0   2   2   2   0   0   2   0   0   2   0   0   0   0   2   2   0   2   2   0   0   2   2   0   2   2   0   2   2   0   0   0   2   0   2   2   0   2   2   0   2   2   0   0   0   2   2   2   2   2   0   2   2   0   0   2   2   2   2   2   0   2   0   2   0   0   2   0   0   2   2   2   2   2   2   2   0   2   2   2   0   0   0   2   0   0   0   2   2   0   0   2   2   2   0   2   0   0   0   0   2   0   0   0   0   2   0   2   0   2   0   0   2   0   2   2   2   2   2   0   0   0   0   0   2   2   2   0   2   0   2   0   2   2   2   0   2   0   2
 MK-3-14                0   2   2   0   0   0   2   2   2   2   2   0   2   0   2   2   0   0   2   2   2   0   2   0   2   2   2   0   0   2   0   0   2   2   2   2   2   2   2   0   2   2   2   2   0   2   0   0   2   2   2   2   0   2   0   2   2   0   2   2   0   2   2   2   2   0   0   2   0   0   0   0   0   0   0   0   2   0   2   2   0   0   2   2   2   2   2   0   2   2   0   0   0   2   0   2   2   0   2   2   0   0   2   0   0   0   2   2   2   2   0   2   2   2   0   0   2   2   2   2   2   0   2   0   2   0   0   2   2   0   2   2   0   2   2   0   2   0   2   2   2   0   0   0   2   0   0   0   2   2   0   0   2   2   2   0   2   0   0   0   0   2   2   0   0   0   2   0   2   0   2   0   0   2   2   0   2   0   2   2   0   0   2   0   2   2   0   2   2   2   0   2   2   2   2   2   0   2   0   2
 MK-3-15                0   2   2   0   0   0   2   2   2   0   2   0   2   0   2   2   0   0   2   2   2   0   2   0   2   2   2   0   0   2   0   0   2   2   2   2   2   2   2   0   2   2   0   2   0   2   0   2   2   2   2   2   0   2   0   2   2   0   2   2   0   2   2   2   2   0   2   0   0   0   0   0   0   0   0   0   2   0   2   2   0   0   2   2   2   2   2   0   2   2   0   0   2   2   0   2   2   0   2   2   0   2   2   0   0   0   2   2   2   2   0   2   2   2   0   0   2   2   2   2   2   0   2   0   2   0   0   2   2   0   2   2   0   2   2   2   2   0   2   2   2   0   0   0   2   0   0   0   2   2   0   2   2   2   2   0   2   0   0   0   0   2   2   0   0   0   2   0   2   0   2   0   0   2   2   0   2   0   2   2   0   0   2   0   2   2   0   2   2   0   0   2   2   2   2   2   0   2   2   2
 MK-3-16                0   2   2   0   2   0   0   2   2   0   2   2   2   0   2   2   0   2   2   2   2   0   0   0   2   2   2   0   0   2   0   0   2   2   2   2   2   2   2   0   2   2   0   2   0   2   0   2   2   2   2   2   0   2   0   2   2   0   2   2   0   2   2   2   2   0   2   0   0   0   0   0   0   0   2   0   2   0   2   2   0   0   0   2   2   2   2   2   2   2   2   0   2   2   0   2   0   0   2   2   0   2   2   0   2   0   2   2   2   2   2   2   2   2   0   0   2   2   2   2   2   2   2   0   2   0   0   0   2   0   0   2   0   2   2   2   2   0   2   2   2   0   0   0   2   0   0   0   0   2   0   2   2   2   2   0   2   0   0   0   2   2   2   0   0   0   2   0   2   0   0   2   0   2   2   0   2   0   2   2   2   0   2   2   2   0   0   2   2   0   0   2   2   2   2   2   2   2   2   2
 MK-4-1                 2   2   2   0   2   0   0   2   0   0   0   2   0   2   2   2   2   0   0   0   0   0   2   0   2   2   2   0   2   2   0   2   0   0   0   2   0   2   0   2   0   0   2   0   2   2   2   2   0   0   0   0   2   2   0   2   2   0   0   2   0   0   0   0   2   0   2   0   0   2   0   0   2   2   0   2   2   2   2   2   2   2   0   2   2   2   0   0   0   0   0   2   0   0   2   0   2   2   0   2   2   2   0   2   2   2   0   2   0   2   2   2   0   2   0   2   2   0   2   2   0   2   0   2   2   0   2   2   2   2   0   2   0   0   0   2   0   0   2   2   0   2   0   2   2   0   2   0   0   2   0   0   0   2   0   0   0   0   0   2   0   2   0   2   2   0   2   2   0   0   2   2   2   2   2   2   2   2   2   2   0   0   0   0   0   0   2   0   0   0   2   2   2   0   0   0   2   0   0   2
 MK-4-2                 2   2   2   0   2   2   0   2   0   2   0   0   0   2   2   2   2   0   0   0   0   0   0   0   2   0   2   0   2   2   0   2   0   0   0   2   0   0   0   2   0   0   2   0   2   2   2   2   0   0   0   0   2   2   0   2   2   0   0   2   0   0   0   0   2   0   2   0   0   2   0   0   2   2   0   2   2   0   2   2   0   2   0   2   2   2   0   0   0   0   0   0   0   0   2   0   2   2   0   2   0   2   0   0   0   0   0   2   0   2   0   2   0   2   0   2   2   0   2   2   0   2   2   2   2   0   2   2   2   0   0   2   0   0   0   2   0   0   2   2   0   2   0   2   2   0   0   2   0   0   0   0   0   2   0   0   0   0   0   2   0   2   0   2   2   2   2   2   0   0   2   2   2   2   2   2   2   2   2   0   0   0   0   2   0   0   2   0   0   0   0   2   2   0   0   0   0   0   2   2
 MK-4-3                 2   0   2   0   2   2   0   2   0   2   2   0   0   2   2   2   2   0   2   0   0   0   2   0   2   0   0   0   2   2   0   2   0   0   2   2   0   0   0   2   0   0   2   0   2   2   0   2   0   2   0   0   2   2   0   2   0   0   0   2   0   0   0   0   2   0   2   0   0   2   0   0   2   2   0   2   2   0   2   2   0   2   0   2   2   2   0   0   0   2   2   0   0   2   2   0   2   2   0   2   0   2   0   0   0   0   0   2   0   2   0   2   2   2   0   2   2   0   2   2   0   2   2   2   2   0   2   2   2   0   0   2   0   0   0   2   0   2   2   2   0   2   0   2   2   0   0   2   0   0   0   0   0   2   0   0   0   0   0   2   0   2   0   0   2   2   2   2   0   0   2   2   2   2   2   2   2   2   2   0   0   0   0   2   0   2   2   0   0   0   2   2   2   2   0   0   0   0   2   2
 MK-4-4                 2   0   2   0   2   0   0   2   0   2   2   0   0   2   2   2   2   0   2   2   0   0   2   0   2   0   0   0   2   2   0   0   2   0   2   2   0   0   0   0   2   0   0   0   2   2   2   2   0   2   0   0   2   2   0   2   0   0   0   2   0   0   0   0   2   0   2   0   0   2   0   0   2   2   0   2   2   0   2   2   0   2   0   2   2   2   0   0   0   2   2   0   0   2   2   0   2   2   0   2   0   2   0   0   0   0   0   2   0   2   2   0   2   2   0   2   2   0   0   2   0   2   2   2   2   0   2   2   2   0   0   2   0   2   0   2   0   2   2   2   0   2   2   2   2   0   0   2   2   0   0   0   0   2   0   0   0   0   0   2   0   2   0   0   2   2   2   2   0   0   0   0   2   2   2   2   2   0   2   0   0   0   0   2   0   2   2   0   0   0   2   0   2   2   0   0   0   0   2   2
 MK-4-5                 2   0   2   0   2   0   2   0   0   2   2   0   0   2   2   2   2   0   2   2   2   0   2   0   2   0   0   2   2   2   0   0   2   0   2   2   0   0   0   0   2   0   0   2   2   2   0   2   0   2   0   0   2   2   0   2   0   0   0   2   0   0   0   2   2   0   2   0   0   2   0   0   2   2   0   2   2   0   2   2   0   2   0   2   0   2   0   0   0   2   2   0   0   2   2   0   0   2   0   0   0   0   0   0   0   0   0   2   0   2   2   0   0   2   0   2   2   0   0   2   0   2   2   0   2   0   2   2   2   0   2   2   0   2   0   2   0   2   2   2   0   2   2   2   2   0   0   2   2   0   2   0   0   2   0   0   0   2   0   2   0   2   0   0   2   2   2   2   0   0   0   0   2   2   2   2   2   0   2   0   0   0   0   2   0   2   2   0   0   0   2   2   2   2   0   0   0   0   2   2
 MK-4-6                 2   0   2   0   2   0   2   0   0   0   2   0   2   2   2   0   2   2   2   2   2   0   2   0   2   0   0   2   2   0   0   0   2   0   2   2   0   0   0   2   2   0   0   2   2   0   0   2   0   2   2   0   2   0   0   2   2   0   2   2   0   0   0   2   2   0   2   0   0   0   0   0   2   2   0   2   2   0   2   2   0   2   0   2   0   2   0   0   0   2   2   0   0   2   2   0   0   2   0   0   0   0   0   2   0   0   0   2   0   2   2   0   0   2   0   2   2   0   0   2   0   2   2   0   2   0   0   2   2   0   2   2   0   2   0   2   0   2   2   2   0   2   2   0   2   0   0   2   2   0   2   0   0   2   0   0   0   2   0   2   0   2   0   0   2   2   2   2   0   0   0   0   2   2   2   2   2   0   2   0   0   0   0   2   0   2   2   0   0   2   2   2   2   2   0   0   0   0   2   2
 MK-4-7                 2   0   2   0   0   0   0   0   0   0   2   0   2   2   2   0   2   2   2   2   2   0   2   2   0   0   0   2   2   0   0   0   2   0   2   2   0   0   0   2   2   0   2   2   2   0   0   2   0   2   2   0   2   0   0   2   0   2   2   2   2   0   2   2   2   0   2   0   0   0   0   0   2   2   0   2   2   2   2   2   0   2   0   2   0   2   0   0   0   2   2   0   0   2   2   0   0   2   0   0   0   2   0   0   0   0   0   2   0   2   2   2   0   2   0   2   2   0   0   2   0   2   0   0   2   0   0   2   2   0   2   2   0   2   0   2   0   2   2   2   0   2   2   0   2   0   0   2   2   0   2   0   0   2   2   0   0   2   0   2   2   2   0   0   2   2   2   2   0   0   0   0   2   2   2   2   2   0   0   0   0   0   0   2   0   2   2   0   0   0   2   2   2   2   0   0   0   0   2   2
 MK-4-8                 2   0   0   0   0   0   0   0   0   0   2   0   2   0   2   0   2   2   2   2   0   0   2   0   0   0   0   2   2   0   0   0   2   0   2   2   0   0   2   2   2   2   2   2   2   0   0   2   0   0   0   0   2   0   0   2   0   2   2   2   2   0   2   2   2   0   2   0   0   0   0   0   2   2   0   2   2   2   2   2   0   0   0   2   0   2   0   0   0   2   2   0   0   2   0   0   2   2   0   0   0   0   0   0   0   0   0   2   0   2   2   2   0   2   0   2   2   0   0   2   0   2   0   0   2   0   0   2   2   0   2   2   0   2   0   2   0   2   2   2   0   0   2   0   2   0   0   2   2   0   2   0   0   2   2   0   2   2   0   2   2   2   0   0   2   2   2   2   0   0   0   0   2   2   2   2   2   0   2   0   0   0   0   2   0   2   2   0   0   0   2   2   2   2   0   0   0   0   2   2
 MK-4-9                 2   0   2   0   0   0   0   0   0   0   2   0   2   0   2   0   2   2   2   2   0   0   2   0   0   0   0   2   2   0   0   2   2   0   2   2   0   0   0   2   2   2   0   2   2   0   0   2   0   0   0   0   2   0   0   0   0   0   2   2   2   0   2   2   2   0   2   0   2   0   0   0   2   2   0   2   2   2   2   2   0   0   0   2   0   2   0   0   2   2   2   0   0   2   0   0   2   2   0   0   0   0   0   0   0   0   0   2   0   2   2   2   0   2   0   2   2   0   0   2   0   2   0   0   2   0   0   2   2   0   0   2   0   2   0   2   0   2   2   2   0   2   2   0   2   0   0   2   2   0   2   0   0   2   2   0   2   2   2   2   2   2   0   0   2   2   2   2   0   0   0   0   2   2   2   2   2   0   2   0   0   0   0   2   0   2   0   2   0   2   2   2   2   2   0   2   0   0   2   2
 MK-4-10                2   0   2   0   0   0   0   0   0   0   2   0   0   0   2   0   2   2   2   0   0   2   2   0   0   0   0   2   2   0   0   2   2   0   2   2   0   0   0   2   2   2   0   2   2   0   0   2   0   0   2   0   2   0   0   0   0   0   2   0   2   0   2   0   2   0   2   0   2   0   0   0   2   2   0   2   2   2   2   2   0   0   2   2   0   0   0   0   2   2   0   0   0   2   0   0   2   2   0   2   0   0   0   0   0   0   0   2   0   2   2   2   0   2   0   2   2   0   0   2   0   2   0   2   2   0   0   0   2   0   0   2   0   2   0   2   0   2   2   2   0   2   2   0   2   0   0   2   2   0   2   0   0   2   2   0   2   2   2   2   2   2   0   0   2   2   2   2   0   0   0   0   2   2   2   0   2   0   2   0   2   0   0   2   0   2   0   2   0   2   2   2   2   2   2   2   0   0   2   2
 MK-4-11                2   0   2   0   0   0   2   0   0   0   2   0   0   0   2   0   2   2   2   0   0   2   2   0   0   2   2   0   2   0   0   2   2   0   2   0   0   0   2   2   2   2   0   2   2   0   0   2   0   0   0   0   2   0   0   0   0   0   2   0   0   0   2   0   2   0   2   0   2   0   0   2   0   2   0   2   2   2   2   2   2   0   0   2   0   0   0   0   2   2   0   0   0   2   2   2   2   2   0   2   0   0   0   0   0   0   0   2   0   2   2   2   2   2   0   2   2   0   0   2   2   2   0   2   2   0   0   0   2   0   0   2   0   2   0   2   0   2   2   2   0   2   0   0   2   0   0   2   2   0   2   0   0   2   2   0   2   2   2   0   2   2   0   0   2   2   0   2   0   2   0   0   0   2   2   0   0   0   2   0   2   0   2   2   0   2   2   2   0   2   2   2   2   2   2   2   0   0   2   2
 MK-4-12                2   0   2   0   0   0   2   0   2   0   2   0   0   0   2   0   2   0   2   0   0   2   2   0   0   2   2   0   2   0   0   2   2   0   2   0   2   0   2   2   2   2   0   2   2   0   0   2   0   2   0   0   2   0   2   0   0   0   2   2   0   0   2   0   2   0   2   0   0   0   0   2   0   2   0   2   2   2   2   0   0   0   0   2   0   0   0   0   2   2   0   0   0   2   2   2   2   2   0   2   0   2   0   0   0   2   0   2   0   2   2   2   2   2   0   0   2   0   0   2   2   2   0   2   2   0   0   0   2   0   0   2   0   2   0   2   0   2   2   2   0   2   0   0   2   0   0   2   2   0   2   0   0   2   2   0   2   2   2   0   2   2   0   2   2   2   0   2   0   2   0   0   0   2   2   0   0   0   2   0   2   0   2   0   0   2   2   2   0   2   2   2   2   2   2   2   0   0   2   2
 MK-4-13                2   0   0   0   0   0   2   0   2   0   2   0   0   0   2   0   2   0   2   0   0   2   2   0   0   2   2   0   2   0   0   2   2   0   2   2   2   0   2   2   2   2   0   2   2   2   0   2   0   2   2   0   2   0   2   0   0   0   2   2   0   0   2   0   2   0   2   0   0   0   0   2   0   2   0   2   2   2   2   0   0   0   0   2   0   0   0   0   2   2   0   0   0   2   0   2   0   0   0   2   0   2   0   0   0   2   0   2   0   2   2   2   2   2   0   0   2   0   0   2   2   2   0   2   2   0   0   0   2   0   0   2   2   2   0   2   0   2   2   2   0   2   0   0   2   0   2   2   0   0   2   0   0   2   0   0   0   2   2   0   2   2   0   2   2   2   0   2   0   2   0   0   0   2   2   0   0   0   2   0   2   0   2   0   0   2   2   2   0   2   2   2   2   2   2   2   0   0   2   2
 MK-4-14                2   0   0   0   0   2   2   0   2   0   2   2   0   0   2   0   0   0   2   0   0   2   2   0   0   2   2   0   2   0   0   2   2   0   2   0   2   0   0   2   2   2   0   2   2   2   0   2   0   2   2   0   2   0   2   0   2   2   2   0   0   0   2   0   2   0   2   0   0   0   2   2   0   2   0   2   2   2   0   0   0   2   0   2   0   0   0   0   2   2   0   2   0   2   0   2   0   0   0   2   0   2   0   2   0   2   0   2   0   2   2   0   2   2   0   0   2   0   0   2   2   2   0   0   2   0   0   0   2   0   0   2   2   2   0   2   0   2   2   2   0   0   0   2   2   0   2   2   0   0   2   0   0   2   0   0   0   2   0   0   2   2   0   2   2   0   0   2   0   2   0   0   0   2   2   2   0   0   2   0   2   2   2   0   0   2   0   2   0   2   2   2   2   2   2   2   2   0   2   2
 MK-4-15                2   0   0   0   0   2   2   0   2   0   2   2   0   0   2   0   0   0   2   0   0   0   2   0   0   2   2   2   2   0   0   2   2   0   2   0   2   0   0   2   2   2   0   2   2   2   0   2   0   2   2   0   2   0   2   0   2   2   2   0   0   2   2   0   2   0   2   0   0   0   2   2   0   2   0   2   2   2   0   0   0   2   0   2   0   0   0   0   2   0   0   2   0   2   0   2   0   0   0   2   0   2   0   2   0   2   0   2   0   2   2   0   2   2   0   0   0   2   0   2   0   2   0   0   2   0   0   0   0   0   2   2   2   2   0   2   0   2   2   2   0   0   2   2   2   0   2   2   0   0   2   0   0   2   0   0   0   2   0   0   2   2   0   2   2   0   0   2   0   2   0   0   0   2   2   2   0   0   2   0   2   2   2   0   0   2   0   2   2   2   2   2   2   2   2   2   2   0   2   2
 MK-4-16                2   0   2   0   0   2   2   0   2   0   0   2   0   2   2   0   0   0   2   0   0   0   2   2   0   2   2   2   2   0   0   2   2   0   2   0   2   0   0   2   2   2   0   2   2   2   0   2   0   2   0   0   2   0   0   0   2   2   2   0   0   2   2   0   2   0   2   0   0   0   2   2   0   2   0   2   2   2   0   0   0   2   0   2   0   0   0   0   0   2   0   2   0   2   0   2   0   0   2   2   0   2   0   2   0   2   0   2   0   2   2   0   0   2   0   0   0   2   0   2   2   2   2   0   2   0   2   0   0   0   2   2   2   2   0   2   0   2   2   0   0   0   2   2   2   0   2   2   0   0   0   0   0   2   0   2   0   2   0   0   2   0   0   2   2   0   0   2   0   2   0   0   0   2   2   2   0   0   2   0   2   2   2   0   0   2   0   2   2   2   2   2   2   2   2   0   2   0   2   2
 MK-5-1                 2   0   0   2   2   2   2   0   0   2   0   2   2   0   2   0   2   0   2   0   2   2   0   2   2   0   2   2   2   2   0   2   0   0   2   0   2   2   2   0   0   0   0   0   2   2   2   0   0   2   0   2   0   2   0   2   2   2   2   0   2   2   0   0   0   2   0   2   2   0   2   0   2   2   0   0   0   2   2   2   2   0   2   0   0   0   2   2   2   2   0   0   0   0   2   0   2   0   0   2   2   2   0   2   2   0   0   2   0   0   0   0   0   0   2   2   2   2   0   2   2   0   2   0   0   2   0   2   2   0   2   2   2   2   0   2   2   2   0   2   0   0   0   0   0   0   2   2   0   2   2   0   2   2   0   0   2   0   2   0   0   0   0   0   0   0   0   2   0   0   2   0   0   2   2   2   0   2   2   0   0   0   2   0   2   2   0   0   2   2   2   0   2   0   2   0   0   2   2   0
 MK-5-2                 2   0   0   2   2   2   0   2   0   2   0   2   2   0   0   0   2   0   2   0   0   2   0   2   2   0   2   2   2   2   0   2   0   0   2   0   2   2   2   0   0   0   0   0   2   0   2   0   0   2   0   2   0   2   0   2   2   2   2   0   2   0   0   0   0   2   0   2   2   0   2   0   2   0   0   0   0   2   2   2   2   0   2   0   0   0   2   2   2   2   0   0   0   0   2   0   2   0   0   2   2   2   0   2   2   0   0   0   0   0   0   0   0   0   2   2   2   2   0   2   2   0   2   0   0   2   0   2   2   0   2   0   2   2   0   2   2   2   2   2   0   2   0   0   0   0   2   2   0   2   2   0   2   2   0   0   2   0   2   0   2   2   0   0   0   0   0   2   0   0   2   0   0   2   2   2   0   0   2   0   0   0   2   0   2   0   0   2   2   2   2   0   2   0   2   0   0   2   2   2
 MK-5-3                 2   0   0   0   2   2   0   2   0   2   0   2   2   0   0   0   2   0   2   0   0   0   2   2   2   0   2   2   2   2   0   2   0   0   2   0   2   2   2   2   0   0   0   0   0   0   2   0   0   2   0   2   0   2   0   2   2   0   2   0   2   0   0   0   0   2   0   2   2   0   2   0   2   0   0   0   0   2   2   2   0   0   2   2   0   0   2   2   2   2   0   0   0   0   2   0   2   0   0   2   2   2   0   2   2   0   0   0   0   0   2   2   0   0   2   2   2   2   0   2   0   0   2   0   0   2   0   2   2   0   2   0   2   2   0   2   2   2   2   2   0   2   2   0   0   0   2   2   0   2   2   0   2   0   0   0   2   0   2   0   2   0   0   0   0   0   0   2   0   0   2   0   0   0   2   2   0   0   2   0   0   0   2   0   2   0   0   2   2   2   2   0   2   0   2   0   2   0   2   2
 MK-5-4                 0   0   0   0   2   2   0   2   0   2   0   2   2   0   0   0   2   2   2   2   0   0   0   2   2   0   2   2   2   2   0   2   0   0   2   2   2   2   2   2   0   0   0   0   0   0   2   0   0   2   0   2   0   2   0   2   2   0   2   0   2   0   0   0   2   2   0   2   2   0   2   2   2   0   0   0   0   2   2   2   2   2   2   2   0   0   2   2   2   2   0   0   2   0   2   2   2   2   0   2   2   2   0   2   2   0   0   0   0   0   2   2   0   0   0   2   2   2   0   2   0   2   2   0   0   2   0   2   2   2   2   0   2   0   0   2   2   2   2   2   0   2   2   0   0   0   2   2   0   2   2   0   2   0   0   0   0   0   2   0   2   0   0   0   0   0   0   2   0   0   2   0   0   0   0   2   0   0   2   0   0   0   2   0   0   0   0   2   2   2   2   0   2   2   2   0   2   0   2   2
 MK-5-5                 0   0   0   0   2   2   0   2   0   2   0   2   0   0   0   0   2   2   2   2   2   2   0   2   2   2   2   2   2   2   0   2   0   2   2   0   2   0   2   2   0   0   0   0   0   0   2   0   0   2   0   2   0   2   0   2   0   2   2   0   2   0   0   0   2   2   0   2   2   0   2   2   2   0   0   0   0   0   2   2   2   2   2   2   0   0   0   2   2   0   0   0   2   0   0   2   2   2   0   2   2   2   0   0   2   0   0   0   0   0   2   2   2   2   0   2   2   2   0   2   0   2   2   0   0   0   0   2   2   2   2   0   2   0   0   2   2   2   2   2   0   2   2   0   2   0   2   0   0   2   2   0   2   0   0   0   0   0   2   0   2   0   0   0   0   0   0   2   0   2   2   0   0   2   0   2   0   2   2   0   0   0   2   0   0   2   0   2   2   2   2   0   0   2   0   0   2   0   2   2
 MK-5-6                 0   0   0   0   2   2   0   2   0   2   0   0   0   0   0   0   2   0   0   2   2   2   0   2   2   2   2   2   2   2   0   2   0   0   2   0   2   2   2   2   0   0   0   0   0   0   2   0   2   2   0   2   0   2   0   2   0   2   2   0   2   0   0   0   2   2   0   2   2   0   2   2   2   0   0   0   0   0   2   2   2   2   2   2   0   0   0   2   2   0   0   0   0   0   0   2   2   2   0   2   2   2   2   0   2   0   0   0   0   0   2   2   2   2   0   2   2   2   0   2   0   2   2   0   0   0   0   2   2   2   2   0   2   0   0   2   2   2   2   2   0   0   0   0   2   0   2   0   0   2   2   0   0   0   0   0   0   0   2   2   0   0   0   0   0   2   0   2   2   2   2   0   0   2   0   2   0   2   0   0   0   2   2   2   0   2   0   2   2   2   2   0   0   2   0   2   2   0   2   2
 MK-5-7                 0   0   0   0   2   2   0   2   0   0   0   0   0   0   0   0   2   2   0   2   2   2   0   2   2   0   2   2   2   2   0   2   0   0   2   0   2   2   2   2   0   0   0   0   0   0   2   0   2   2   0   2   0   2   0   2   0   2   2   2   2   0   0   0   2   0   0   2   2   0   2   2   2   0   0   2   0   0   2   2   2   0   2   2   0   0   0   2   2   2   0   0   0   0   0   2   2   2   0   2   2   0   2   0   2   0   0   2   0   0   2   2   2   2   0   2   2   0   0   2   2   2   2   0   2   0   0   2   2   2   2   0   2   0   0   0   2   2   2   2   0   0   0   0   2   0   2   0   0   2   2   2   0   0   0   0   2   0   2   2   0   0   0   0   0   2   0   2   2   2   2   0   0   2   2   2   0   2   0   0   0   2   2   2   0   0   0   2   2   2   2   0   0   2   0   2   2   0   2   2
 MK-5-8                 0   0   0   0   2   2   2   2   0   0   0   0   0   0   2   2   2   2   0   2   2   0   0   2   2   0   2   2   2   2   0   2   0   0   2   0   2   0   2   2   0   0   0   0   0   0   2   0   2   2   0   2   0   2   0   2   0   2   0   2   2   0   0   0   2   0   0   2   0   0   2   2   2   0   0   2   0   0   2   2   2   0   0   2   0   0   0   2   2   2   0   0   0   0   0   2   2   2   2   0   2   0   2   2   2   0   0   2   0   0   2   2   2   2   0   2   2   2   0   2   2   2   2   0   2   0   0   2   2   2   2   0   0   0   0   0   2   2   2   2   0   0   0   0   2   0   2   0   0   2   2   2   0   0   0   0   2   2   2   2   0   0   0   0   0   0   0   2   0   2   0   0   0   2   2   2   0   2   0   2   0   2   2   2   0   0   0   2   2   2   2   0   2   2   0   2   2   0   2   2
 MK-5-9                 0   0   2   0   2   2   2   2   0   0   0   0   0   2   2   2   2   2   0   2   2   0   0   2   2   0   2   2   2   2   0   2   0   0   2   0   2   0   2   0   0   2   0   0   0   0   2   0   2   2   0   2   0   2   0   2   0   2   0   2   2   2   0   0   2   0   0   2   0   0   2   2   2   0   2   0   0   0   0   2   2   0   0   2   0   0   0   2   2   0   0   0   0   0   0   2   2   2   2   0   2   0   2   2   2   0   2   2   0   0   2   2   2   2   0   0   2   2   0   2   0   2   2   0   2   0   0   2   2   2   2   0   0   0   2   0   2   2   0   2   0   0   0   0   2   0   2   0   0   2   2   2   2   0   0   0   2   2   2   2   0   0   0   0   0   0   0   2   0   0   0   0   0   2   2   2   0   2   0   2   0   2   2   2   0   0   0   2   2   2   2   0   2   2   0   2   2   0   2   2
 MK-5-10                2   0   2   2   2   2   2   2   0   2   0   0   0   2   2   2   2   2   0   2   2   0   0   2   2   0   2   2   2   0   0   2   0   0   2   2   2   2   2   0   0   0   0   0   0   0   2   0   2   2   0   2   0   2   0   2   0   2   0   2   2   2   0   0   2   0   0   2   0   0   2   2   0   0   2   0   0   0   2   2   2   0   0   0   0   0   0   2   2   0   0   0   0   2   0   2   2   2   0   0   2   0   2   2   2   0   2   2   0   0   2   2   2   2   0   0   2   0   0   2   0   2   2   0   2   0   0   2   0   2   2   0   0   0   2   0   2   2   0   2   0   0   0   2   2   0   2   2   0   2   2   0   2   0   0   0   2   2   2   2   0   0   0   0   0   0   0   0   0   0   0   0   0   2   2   2   0   2   0   2   2   2   2   2   0   0   0   2   2   2   2   0   2   0   0   2   0   0   2   2
 MK-5-11                2   0   2   2   2   2   0   2   0   2   0   0   2   2   2   2   2   2   0   2   2   0   0   2   2   0   2   2   2   0   0   2   0   0   2   2   2   2   2   0   0   0   0   0   0   0   2   2   2   2   0   2   0   0   0   2   0   2   0   2   2   2   0   0   2   0   0   2   0   0   2   0   0   2   2   0   0   0   2   2   2   0   0   2   0   0   0   2   2   0   0   0   0   2   0   2   2   2   0   0   2   0   2   2   2   0   2   2   0   0   2   2   2   0   2   0   2   0   0   0   2   2   2   0   0   0   0   2   0   2   2   0   0   0   2   0   2   2   0   2   0   0   0   2   2   2   2   2   2   2   2   0   2   0   2   0   0   2   2   2   2   0   0   0   0   0   0   0   0   0   0   0   0   2   2   2   0   2   0   2   2   2   2   2   2   0   0   2   2   2   2   0   2   0   0   2   0   0   2   0
 MK-5-12                0   0   0   2   2   2   0   0   0   2   0   2   2   2   2   2   2   2   0   2   2   0   0   2   2   0   0   2   2   0   0   2   0   0   2   2   2   2   2   0   2   0   0   0   0   0   2   2   2   2   0   2   0   0   0   2   0   2   0   2   0   2   2   0   2   0   0   2   0   0   2   0   0   2   0   0   0   0   0   2   2   0   0   0   2   0   0   2   2   0   0   0   0   2   0   2   2   2   0   0   2   2   2   2   2   0   2   2   0   0   2   0   2   0   2   0   2   0   0   0   2   2   2   0   0   0   0   2   0   2   2   2   0   0   2   2   2   2   0   0   0   0   0   2   2   2   2   2   2   2   2   0   2   0   2   2   0   2   2   0   2   0   0   0   0   0   0   0   0   0   0   0   0   2   2   2   0   2   0   2   2   2   2   2   2   0   0   2   2   0   2   0   2   0   0   2   0   0   2   0
 MK-5-13                0   0   0   2   2   2   0   0   0   2   0   2   2   2   2   2   2   2   0   2   2   0   0   2   2   0   2   2   2   0   0   2   0   0   2   2   2   2   2   0   2   0   0   0   2   0   2   2   2   2   2   2   0   0   0   2   0   2   0   0   0   2   2   0   2   0   0   2   0   0   2   0   0   2   0   0   0   2   2   2   2   0   0   0   2   0   0   2   2   0   0   0   0   2   0   2   0   2   0   0   2   2   0   2   2   0   2   2   0   0   2   0   0   0   2   0   2   0   0   0   2   2   2   0   0   0   0   2   0   2   2   0   0   0   2   2   2   2   0   0   0   0   0   2   2   2   2   2   0   2   2   0   2   0   2   2   0   2   0   2   2   2   0   0   0   0   0   0   0   0   0   0   2   0   2   2   2   2   0   2   2   2   0   2   2   2   0   0   2   0   2   0   2   0   0   2   0   0   2   0
 MK-5-14                0   0   0   2   2   2   0   0   0   2   0   2   2   2   2   2   2   2   0   2   2   0   0   2   2   0   2   2   2   0   2   2   0   0   0   2   2   2   2   0   2   0   0   0   2   2   2   2   0   2   2   2   0   0   0   2   0   2   0   0   2   2   2   0   2   0   0   2   0   0   2   0   0   2   0   0   0   2   2   2   2   0   0   2   2   0   0   2   2   0   0   0   0   2   0   0   0   2   0   0   2   2   0   2   2   0   2   2   0   0   2   0   0   0   2   0   2   0   0   0   2   2   2   0   0   2   0   0   0   2   2   0   0   0   2   2   0   2   0   0   0   0   0   0   2   2   2   2   0   2   2   0   2   0   0   2   0   2   0   2   2   2   0   0   0   0   0   0   0   2   0   0   2   0   0   2   2   2   0   2   2   2   0   2   2   2   0   0   2   0   2   0   2   0   0   2   0   0   2   0
 MK-5-15                0   0   0   2   2   2   0   2   0   2   0   0   0   2   2   2   2   2   0   2   2   0   2   2   2   0   2   2   2   0   2   2   0   0   0   2   2   2   2   0   2   0   0   0   0   2   2   2   0   2   0   2   0   0   0   2   0   2   0   0   2   2   0   0   0   0   0   2   0   0   2   0   0   2   0   0   2   2   2   2   2   0   0   2   2   0   0   2   2   0   0   0   0   0   0   0   0   2   0   0   2   2   2   2   2   0   2   0   0   0   2   0   0   0   2   0   2   0   0   0   2   0   2   0   0   2   0   0   0   2   2   0   0   0   2   2   0   2   0   0   0   0   2   0   2   2   2   0   0   2   2   0   2   0   0   2   0   2   0   2   2   2   0   0   0   0   0   0   0   2   0   0   2   0   0   2   0   2   0   2   2   2   2   2   2   2   2   0   2   0   2   0   2   0   2   0   0   0   2   2
 MK-5-16                0   0   0   2   2   2   0   2   0   2   2   0   0   2   0   0   2   2   0   2   2   0   2   2   2   0   2   2   2   0   2   2   0   0   0   2   2   2   2   0   2   0   2   0   0   2   2   2   0   2   0   2   0   2   0   0   0   2   0   0   2   2   0   0   0   0   0   0   0   2   2   0   0   2   0   0   2   2   2   2   2   0   0   2   2   0   0   0   2   0   0   0   0   0   0   0   0   2   0   0   0   2   0   2   2   0   2   0   0   0   2   0   0   0   2   0   2   0   0   0   2   0   2   0   0   0   0   0   0   2   2   0   0   0   2   2   0   2   0   0   0   0   2   0   2   2   2   0   0   2   2   0   2   0   2   2   0   2   0   2   2   2   2   2   0   0   0   0   0   0   0   0   2   2   0   2   0   2   0   2   2   2   2   2   0   2   2   0   2   0   2   2   2   0   2   0   0   0   2   2
 MK-6-1                 2   0   0   0   2   0   2   0   0   0   2   0   0   0   2   0   2   2   0   0   0   2   0   0   2   2   2   2   0   2   0   2   0   2   0   2   2   0   2   0   2   0   2   2   0   2   0   0   0   0   2   2   2   0   2   0   0   0   0   2   2   0   0   2   0   2   2   2   0   0   2   0   2   0   2   0   0   0   0   0   0   2   2   2   0   0   0   2   0   0   0   0   2   0   0   0   0   2   2   2   0   0   0   2   2   0   0   0   2   0   2   0   0   2   2   0   2   2   0   0   0   0   2   0   2   2   2   2   2   0   2   2   2   0   0   0   0   0   2   2   0   0   2   0   0   2   2   0   0   0   0   2   0   2   0   0   2   0   2   0   2   0   0   2   0   2   2   2   2   2   2   2   2   0   0   0   0   0   2   0   0   2   2   0   2   2   0   2   0   0   2   0   0   2   2   0   0   2   0   2
 MK-6-2                 2   0   0   0   2   2   2   0   0   0   2   0   0   0   2   0   2   2   0   0   0   2   0   0   2   2   2   2   0   2   0   2   0   2   0   2   0   0   2   0   2   2   2   2   0   2   0   0   0   0   2   2   2   0   2   0   2   0   0   2   2   0   0   2   0   2   0   2   0   0   0   0   2   0   2   0   0   0   2   0   0   2   2   2   0   0   0   2   0   0   0   0   2   0   0   0   0   2   2   2   0   0   0   2   0   0   0   0   2   0   2   0   0   2   0   0   2   2   0   0   2   0   2   0   2   2   2   2   2   0   2   2   2   0   0   0   0   0   2   2   0   0   2   2   0   0   2   0   2   0   0   0   0   2   0   0   2   0   2   0   2   0   0   2   0   0   2   2   2   2   2   2   2   0   2   0   0   0   2   0   2   2   2   0   0   2   0   2   0   0   2   0   0   2   2   0   0   2   0   2
 MK-6-3                 2   0   0   0   2   2   2   0   0   0   2   0   0   0   2   0   2   2   2   0   0   2   0   0   2   2   2   2   0   2   0   2   0   2   0   2   0   0   2   0   2   2   2   2   0   0   0   0   0   0   2   2   2   0   2   0   2   0   0   2   2   0   2   0   0   2   0   2   0   0   0   2   2   0   0   0   2   0   2   0   2   2   2   2   0   0   0   2   0   0   0   0   2   0   0   0   0   2   2   2   0   0   0   2   0   0   2   0   2   0   2   0   0   2   0   0   2   2   0   0   0   0   2   2   2   2   0   2   2   2   2   2   2   0   0   0   0   0   2   2   2   0   2   2   2   0   2   0   2   0   0   0   0   2   0   0   2   0   2   0   2   0   0   2   0   0   2   2   2   2   2   2   2   2   2   0   0   0   2   0   2   2   2   0   0   2   0   2   0   0   2   0   0   2   2   0   0   2   2   2
 MK-6-4                 0   0   0   0   2   2   2   0   0   0   2   0   0   0   2   0   2   2   2   2   0   0   0   2   2   2   2   2   0   2   2   2   0   2   0   2   0   0   2   0   2   2   2   2   0   0   2   0   0   0   2   2   2   0   2   0   2   0   0   2   2   0   2   0   0   2   0   2   2   0   0   2   2   0   0   0   2   0   2   0   2   2   2   2   0   0   0   2   0   0   0   0   2   0   0   0   0   2   2   0   0   0   0   2   0   0   2   0   2   2   2   0   0   2   2   0   2   2   2   0   0   0   2   0   0   2   2   2   2   2   2   2   2   0   0   0   0   0   2   2   2   0   2   0   0   0   2   0   2   0   0   0   0   2   0   0   2   0   2   0   2   0   0   2   0   0   0   2   2   2   2   2   2   2   2   0   0   2   2   2   2   2   2   0   2   2   0   2   0   0   2   0   0   2   2   0   0   2   2   2
 MK-6-5                 0   0   2   0   2   2   2   0   0   0   2   0   2   0   2   0   2   2   2   0   0   0   0   2   2   2   2   2   0   2   2   2   0   2   0   2   0   0   2   0   2   2   0   2   0   0   2   0   0   0   2   2   2   0   2   0   2   0   0   0   2   0   2   2   0   2   0   2   2   0   0   2   2   0   0   0   2   0   2   0   2   2   2   0   0   0   0   0   0   0   0   0   0   0   0   0   0   2   2   2   0   0   0   2   0   0   2   0   0   2   2   0   0   2   2   0   0   2   0   0   0   0   2   0   0   2   2   2   2   0   2   2   0   0   2   0   0   0   2   2   2   0   2   0   0   0   2   0   2   0   0   0   0   2   0   0   2   2   2   0   2   0   0   2   2   0   0   2   2   2   0   0   2   2   2   0   0   2   2   2   2   2   2   0   0   2   0   2   0   0   2   2   0   2   2   0   0   2   2   2
 MK-6-6                 2   0   2   0   2   2   2   0   2   0   2   0   0   0   2   0   2   2   2   0   0   0   0   2   2   2   2   2   0   0   2   2   0   0   0   2   0   2   2   0   0   2   0   2   0   0   0   0   0   2   2   2   2   0   2   0   2   0   0   0   2   0   2   2   0   2   0   2   2   0   0   2   2   0   0   0   2   0   2   0   2   0   2   0   0   2   0   0   0   0   0   0   0   0   0   0   0   2   2   2   0   0   0   2   0   0   2   0   0   0   2   0   0   2   2   0   0   2   0   0   0   0   0   0   0   2   2   2   2   0   2   2   0   0   2   2   0   0   2   0   2   0   2   0   0   0   2   0   2   0   0   0   0   0   0   0   2   2   2   0   2   0   0   2   2   0   2   2   0   2   0   0   2   2   2   0   0   2   2   2   2   2   2   0   0   2   0   2   2   0   2   2   0   2   2   0   0   2   2   0
 MK-6-7                 2   2   2   2   2   2   2   0   2   0   2   0   0   0   2   0   2   2   2   0   0   0   0   2   2   2   2   0   0   0   2   2   0   2   0   2   2   2   2   0   0   2   0   2   0   0   2   0   0   0   2   2   2   0   2   0   2   0   0   2   2   0   2   0   0   2   0   2   2   0   0   2   2   0   0   0   2   0   2   0   2   0   2   0   0   2   0   0   0   0   0   0   0   0   0   0   0   2   2   2   0   2   0   2   0   0   2   0   0   0   2   0   0   2   2   0   0   2   0   0   0   0   0   0   0   2   2   2   2   0   2   2   0   0   0   2   0   0   2   0   2   0   2   2   0   0   2   0   2   0   0   0   0   0   0   0   2   2   2   0   2   0   0   2   2   0   2   2   0   2   0   0   2   2   2   0   0   2   2   2   2   2   2   0   0   2   0   2   2   0   2   0   0   2   2   0   0   2   2   0
 MK-6-8                 2   2   2   2   2   2   2   0   2   0   2   0   0   0   2   2   2   0   2   0   2   0   0   2   2   2   2   0   0   0   0   2   2   2   0   2   2   0   2   0   0   2   0   2   0   0   2   0   0   0   2   2   0   0   2   0   0   0   0   2   2   0   2   0   0   2   0   2   2   0   0   2   2   0   0   0   2   0   2   0   2   0   2   0   0   2   0   0   0   0   0   0   0   0   0   0   0   2   2   2   0   2   0   2   0   0   2   0   0   0   2   0   0   2   2   0   0   2   0   2   0   0   0   0   0   0   0   2   2   0   2   2   0   0   0   2   0   2   2   0   2   0   2   2   0   0   2   0   0   0   0   0   0   0   0   0   2   2   2   0   2   0   0   2   2   0   0   2   0   2   0   2   2   2   2   0   0   2   2   2   2   2   2   0   0   0   2   2   0   0   2   0   0   2   2   0   0   2   2   0
 MK-6-9                 2   2   0   2   2   2   2   0   2   0   2   0   0   0   2   2   2   0   2   0   2   0   0   2   2   2   2   0   2   0   0   0   2   2   0   0   2   0   0   0   2   2   2   2   0   0   2   0   0   0   2   2   0   0   2   2   0   0   0   2   2   0   2   0   0   2   0   2   2   0   0   2   2   0   0   0   2   0   2   0   2   0   2   0   0   2   0   0   0   0   0   0   0   0   0   0   0   0   2   0   0   2   2   2   0   0   2   0   0   0   2   0   0   2   2   0   0   2   2   2   0   0   2   0   0   0   0   2   2   0   2   2   0   0   0   2   0   2   2   0   2   2   2   2   0   0   2   0   0   0   0   0   0   0   0   0   2   2   2   0   2   0   0   2   2   0   0   2   0   2   0   2   2   2   2   0   0   2   2   2   2   2   2   0   0   0   2   2   0   0   2   0   0   2   2   0   0   2   2   2
 MK-6-10                2   2   0   2   0   2   2   0   2   0   2   0   0   0   0   2   0   0   2   0   2   0   2   2   0   2   2   0   2   0   0   0   2   2   0   0   2   0   0   0   2   0   2   0   0   0   2   0   0   2   2   2   0   2   2   2   0   0   0   2   2   0   2   0   0   2   0   2   2   0   0   2   2   0   0   0   2   0   2   0   2   0   2   0   0   2   0   0   2   0   0   0   0   0   0   0   0   2   2   0   2   2   2   2   2   0   2   0   0   0   2   0   2   2   2   0   0   2   2   2   0   0   2   2   0   0   0   2   0   0   2   2   0   0   0   0   0   2   2   0   2   2   2   2   0   0   0   0   0   0   0   2   0   0   0   0   0   2   2   0   2   0   0   2   2   0   2   0   0   2   0   2   2   2   2   2   0   2   2   2   2   2   2   0   0   0   2   2   0   0   2   0   2   2   2   0   0   2   2   2
 MK-6-11                2   2   0   2   0   2   2   0   2   0   2   0   0   0   0   2   0   0   2   0   2   0   2   2   0   2   2   2   0   0   0   0   2   2   0   0   0   0   0   0   2   0   2   0   0   0   2   2   0   2   2   2   0   2   2   2   0   0   0   2   2   0   2   0   0   2   2   2   2   0   0   0   2   0   0   0   2   0   2   0   2   0   2   0   0   2   2   0   2   0   0   0   0   2   0   0   0   2   2   0   2   2   2   0   2   0   2   0   0   0   2   0   2   2   2   0   0   2   2   2   0   0   2   2   0   0   0   2   0   0   2   2   0   0   0   0   0   2   2   0   2   2   2   2   0   0   0   0   0   0   2   0   0   0   0   0   0   2   2   0   2   0   0   2   2   0   2   0   0   2   0   2   2   2   2   2   0   2   2   2   2   2   2   2   0   0   0   2   2   0   2   2   2   2   2   0   0   2   2   2
 MK-6-12                2   0   0   2   0   2   2   0   2   0   2   2   2   0   0   2   0   0   0   0   2   0   2   2   0   2   2   2   0   0   0   0   2   2   0   0   0   0   0   0   2   0   0   0   0   0   2   2   0   2   0   0   0   2   2   2   0   0   2   0   2   0   2   2   0   2   0   0   0   0   0   0   2   0   0   0   2   0   2   0   2   2   2   0   0   2   2   2   2   0   0   0   0   2   0   0   0   2   2   0   2   2   2   0   2   0   2   0   0   0   2   0   2   2   2   0   0   2   2   2   0   0   2   2   0   0   0   2   0   0   2   2   0   0   0   0   0   0   2   0   2   2   2   0   0   0   2   0   0   0   2   0   0   0   0   0   0   2   0   0   2   0   0   2   2   0   2   2   2   2   0   2   2   2   2   2   0   2   2   2   2   0   2   2   0   0   0   2   2   0   2   0   2   2   2   0   0   2   2   2
 MK-6-13                2   0   0   2   0   2   2   0   2   0   2   2   2   0   0   2   0   0   0   0   2   0   2   0   0   2   2   2   0   0   0   0   2   2   0   0   0   0   0   0   2   0   0   0   0   0   2   2   0   2   0   0   0   2   2   2   0   2   2   0   2   0   2   2   0   2   0   0   0   0   0   0   2   0   0   0   2   0   2   0   2   2   0   0   0   2   2   2   2   0   0   0   0   2   0   2   0   2   2   2   0   2   2   0   2   0   2   0   0   2   2   0   2   2   2   0   0   2   2   2   0   0   2   2   0   0   0   2   0   0   2   2   0   0   0   0   0   0   2   0   2   2   2   0   0   0   2   0   0   0   2   0   0   0   0   0   0   2   0   0   2   0   0   2   2   0   2   2   2   2   0   2   2   2   2   2   0   2   2   2   0   0   0   2   0   0   0   2   2   2   0   0   2   2   2   0   0   2   2   2
 MK-6-14                2   0   0   2   0   2   2   0   2   0   2   2   2   2   0   0   0   0   2   0   2   0   2   0   0   2   2   2   0   0   0   0   0   2   0   0   0   0   0   0   2   0   2   2   0   0   0   2   0   0   0   0   2   2   2   2   0   2   2   0   2   0   2   2   0   2   0   0   0   0   0   0   2   0   0   0   2   0   2   2   2   2   0   0   0   2   2   2   0   0   0   0   0   2   0   2   0   0   2   2   0   2   2   0   2   0   2   0   0   2   2   0   2   2   2   0   0   2   2   2   0   0   0   0   0   0   0   2   0   0   2   2   0   0   0   0   0   0   2   0   2   2   2   0   0   0   0   0   0   0   2   0   0   0   0   0   0   2   0   0   2   0   2   2   2   0   0   2   2   2   2   2   0   2   0   2   0   2   2   2   0   0   0   2   0   0   0   2   2   2   0   0   2   2   2   0   0   2   2   2
 MK-6-15                2   0   0   2   0   2   0   0   2   0   2   2   2   2   0   0   0   0   2   0   2   0   2   0   0   2   2   2   0   0   0   2   0   2   0   2   0   0   0   0   2   0   2   2   2   0   0   2   2   0   0   0   2   2   2   2   0   2   2   0   0   0   2   2   0   2   0   0   0   0   0   0   2   0   0   0   2   0   2   2   0   2   0   0   0   2   2   2   0   0   0   0   0   2   0   2   2   0   2   2   0   2   2   0   2   0   2   0   0   2   2   0   2   2   2   0   0   2   2   0   0   0   0   0   0   0   0   2   0   0   2   2   0   2   0   0   0   0   2   0   2   2   2   0   0   0   0   0   0   0   2   0   0   0   2   0   0   2   0   0   2   0   2   2   2   0   0   2   2   2   2   2   0   2   0   2   0   0   2   2   0   0   0   2   0   0   2   2   2   2   0   0   2   2   0   2   0   2   2   2
 MK-6-16                2   0   0   2   2   2   0   0   2   0   2   2   2   2   0   2   0   0   2   0   2   0   2   0   0   2   2   2   0   0   0   2   2   2   0   2   0   0   0   0   2   0   2   0   2   0   2   2   2   2   2   0   2   2   2   2   0   2   2   0   0   0   2   2   0   2   2   0   0   0   0   0   0   0   0   0   2   0   2   2   0   2   0   0   0   2   2   2   0   0   0   0   0   2   0   2   2   0   2   2   0   0   2   0   2   0   2   0   0   2   0   0   2   2   2   0   0   2   2   0   0   0   0   0   0   0   0   2   0   0   2   2   0   2   0   0   2   0   0   0   2   2   2   0   0   0   0   0   0   0   2   0   2   0   2   0   0   2   0   0   2   0   2   0   2   0   0   2   2   2   2   2   0   2   0   2   0   2   2   2   2   0   0   2   0   0   2   2   2   2   0   2   2   2   0   2   0   2   2   2
 
!****************************************** Phenotypic Data **********************************************************
!-100.0 is resevred for missing phenotype
SimulatedTrait1        12.2039    8.7789   10.5053    8.5958   10.8058   10.4487   10.7938    9.8277    7.9620   11.5529   10.7383   11.1470   10.6751   11.2772    9.1283    7.7873    8.4545   10.0926   10.4649   12.2498   12.1696    9.0326    9.3086   10.8878   11.5955   11.3690   11.5015   10.6706   10.5450    9.8148    9.6897   10.7625    9.4979    9.2739   10.1653    9.9780   10.6917   10.0040   11.3569    9.7874    8.8515    8.8762    6.4767    8.4102    8.8151   11.2595   10.4905    9.9659    8.7269    9.6590   10.3667    9.8512    8.3901   10.8031    7.0118   10.5210   10.4200    6.9659    9.6152   11.7222   11.7153    9.6439    7.2332    7.1615   10.8263    9.1228   11.1747   10.1723    9.6868   10.9295    9.5722   11.2927   11.7736   12.0258    8.3553   11.9804    9.9543    8.8919    9.0686    8.7495   10.6689   12.0520   11.0225    7.7389   10.2078   10.7647    8.7996   10.2822    9.0792   12.6059   10.1066    8.1102    7.9434    9.9945    9.9803    8.9734   12.3325   11.9911    9.2851   13.3488   10.3296   10.5796    9.4874    9.5874    9.8121    9.0377    9.6298    9.9911    9.0553   11.5302   10.6682   10.7345    9.6452   13.8584    9.8939    9.6567   11.4850    9.7343    8.3329   12.1332    9.2358   10.0060    9.6936    8.9989   10.6446   10.6675   10.4572    9.7744   12.3837    8.4956   10.1315   10.1135   10.5689    9.9350    8.7506    9.8841    9.3640   10.3800   10.7029    8.2562    8.8847   12.4418   10.4318   11.1258   12.7355    9.4136   11.1167   10.3724    9.8545    8.7863    8.5548    6.2097    6.7208   11.1864    7.3158    7.0427    8.9757    9.6619    9.3201    7.5056    9.5582    8.8870   10.9722    8.0604    9.6758    8.7064   11.2100    9.7846   10.1868    7.6193   10.0560    9.5219   10.5171   13.4498    9.4390   12.2964    6.1489   10.1041   12.4024    6.4952    8.9244    9.8337    9.0912    7.3439    7.9699    8.9322   11.0214   10.4680    7.1737    9.4068   10.6880   10.3223    8.0958   11.3499   10.0812    7.5041    8.9573    9.2284   10.5148   12.7858
SimulatedTrait2        15.6827   15.3626   13.4349   15.6528   14.2982   14.4490   15.7540   14.2593   14.0384   17.9691   16.0240   16.0387   18.3188   12.9946   12.6581   15.1653   16.1462   15.8383   17.4420   16.0637   14.1759   14.8564   15.0938   16.7186   15.6470   13.7786   15.2283   16.6421   14.6907   15.9770   13.3967   16.3985   14.2622   17.8409   14.7990   16.9540   15.5818   14.1900   17.0699   12.5710   14.6546   14.5781   14.8617   15.5230   14.0628   14.6476   15.8324   14.7066   16.1627   16.4293   14.6049   13.4872   14.6222   13.8073   16.0229   15.7051   17.5203   15.0581   15.0221   14.5000   15.2215   12.5271   13.1319   15.8998   14.8931   16.0031   15.6887   13.7287   14.9255   13.2972   16.6559   14.6429   15.9746   14.8535   15.6955   14.8203   11.6445   17.9610   16.1156   15.2122   15.7752   15.4421   15.4887   14.1173   15.1580   16.6668   14.7323   17.5223   15.0134   17.8974   13.7908   13.8192   15.4486   15.7578   14.2164   16.2319   18.1240   15.8929   14.0951   15.5801   16.2248   14.9054   16.0862   17.1992   14.6245   15.1290   16.0753   14.5042   11.9536   14.2249   17.3503   13.2814   17.0766   13.8537   15.2948   13.8841   15.4468   16.7969   15.9536   15.1876   16.7419   16.0118   15.7776   14.2084   14.6970   13.7669   14.4953   15.8624   15.4650   16.3386   12.7884   17.0509   14.6509   17.1018   12.7666   18.6819   15.0797   16.6797   15.0415   15.6812   12.6166   15.4131   16.1839   13.0760   15.6445   16.4555   13.2358   15.2724   16.5556   16.3114   13.1499   16.2904   16.3448   13.1041   16.4173   15.1603   15.1745   15.3972   13.1478   12.4309   15.2653   13.5729   13.7876   11.9348   15.0099   15.5301   15.6063   14.1676   14.3257   15.6318   14.3552   13.8369   11.9835   13.4684   13.7668   14.2502   14.8980   16.3881   16.4690   14.6106   13.0760   12.7075   14.4844   14.2256   13.2059   14.6831   14.8139   14.3417   16.0061   16.2252   15.3213   15.9947   15.5586   13.6893   17.6593   13.7739   14.9304   14.0949   14.6400   15.6170
 
