# Supplementary material for: Inclusive Composite Interval Mapping of QTL by Environment Interactions in Biparental Populations
Source: PLoS One. 2015 Jul 10;10(7):e0132414. doi: 10.1371/journal.pone.0132414 (PMC4498613; doi:10.1371/journal.pone.0132414)
Supplement: S3 File — (ZIP) [file pone.0132414.s003.zip › Simulation for unliked model/Simulated popualtions/run_00071.met]

!**********************Note: lines staring with "!" are remarks and will be ignored in the program********************
!*********************************General Information**********************************
!Assuming F1 = P1 x P2, populations available in QTL IciMapping are: 
!  1, P1BC1F1 = P1 x F1, the first backcrossing where P1 is used as the recurrent parent;
!  2, P2BC1F1 = P2 x F1, the first backcrossing where P2 is used as the recurrent parent;
!  3, F1DH, F1-derived doubled haploids; 
!  4, RIL or F1RIL, recombination inbred lines through the repeated selfing of F1;
!  5, P1BC1RIL, recombination inbred lines through the repeated selfing of P1BC1F1;
!  6, P2BC1RIL, recombination inbred lines through the repeated selfing of P2BC1F1;
!  7, F2, the selfing generation of F1;
!  8, F3, the selfing generation of F2;
!  9, P1BC2F1, the second backcrossing where P1 is used as the recurrent parent; 
! 10, P2BC2F1, the second backcrossing where P2 is used as the recurrent parent;
! 11, P1BC2RIL, recombination inred lines through the repeated selfing of P1BC2F1; 
! 12, P2BC2RIL, recombination inred lines through the repeated selfing of P2BC2F1; 
! 13, P1BC1F2, the selfing generation of P1BC1F1; 
! 14, P2BC1F2, the selfing generation of P2BC1F1; 
! 15, P1BC2F2, the selfing generation of P1BC2F1; 
! 16, P2BC2F2, the selfing generation of P2BC2F1; 
! 17, P1BC1DH, P1BC1F1-derived doubled haploids; 
! 18, P2BC1DH, P2BC1F1-derived doubled haploids; 
! 19, P1BC2DH, P1BC2F1-derived doubled haploids; 
! 20, P2BC2DH, P2BC2F1-derived doubled haploids; 
   3      !Mapping Population (see remarks above)
   2      !Mapping Function (1 for Kosambi; 2 for Haldane; 3 for Morgan)
   2      !Marker Space Type (1 for intervals; 2 for positions)
   1      !Marker Space Unit(1 for centiMorgans; 2 for Morgan)
   6      !Number of Chromosomes (or Linkage Groups)
 200      !Size of the mapping population
   2      !Number of environments
 
!***************************************** Chromosomes and Linkage Maps **********************************************
!Chromosome                 NumMarkers
-CH1                        16
-CH2                        16
-CH3                        16
-CH4                        16
-CH5                        16
-CH6                        16
!Linkage map (Marker name followed by position or the interval length)
 MK-1-1                1     0.000
 MK-1-2                1    10.000
 MK-1-3                1    20.000
 MK-1-4                1    30.000
 MK-1-5                1    40.000
 MK-1-6                1    50.000
 MK-1-7                1    60.000
 MK-1-8                1    70.000
 MK-1-9                1    80.000
 MK-1-10               1    90.000
 MK-1-11               1   100.000
 MK-1-12               1   110.000
 MK-1-13               1   120.000
 MK-1-14               1   130.000
 MK-1-15               1   140.000
 MK-1-16               1   150.000
 MK-2-1                2     0.000
 MK-2-2                2    10.000
 MK-2-3                2    20.000
 MK-2-4                2    30.000
 MK-2-5                2    40.000
 MK-2-6                2    50.000
 MK-2-7                2    60.000
 MK-2-8                2    70.000
 MK-2-9                2    80.000
 MK-2-10               2    90.000
 MK-2-11               2   100.000
 MK-2-12               2   110.000
 MK-2-13               2   120.000
 MK-2-14               2   130.000
 MK-2-15               2   140.000
 MK-2-16               2   150.000
 MK-3-1                3     0.000
 MK-3-2                3    10.000
 MK-3-3                3    20.000
 MK-3-4                3    30.000
 MK-3-5                3    40.000
 MK-3-6                3    50.000
 MK-3-7                3    60.000
 MK-3-8                3    70.000
 MK-3-9                3    80.000
 MK-3-10               3    90.000
 MK-3-11               3   100.000
 MK-3-12               3   110.000
 MK-3-13               3   120.000
 MK-3-14               3   130.000
 MK-3-15               3   140.000
 MK-3-16               3   150.000
 MK-4-1                4     0.000
 MK-4-2                4    10.000
 MK-4-3                4    20.000
 MK-4-4                4    30.000
 MK-4-5                4    40.000
 MK-4-6                4    50.000
 MK-4-7                4    60.000
 MK-4-8                4    70.000
 MK-4-9                4    80.000
 MK-4-10               4    90.000
 MK-4-11               4   100.000
 MK-4-12               4   110.000
 MK-4-13               4   120.000
 MK-4-14               4   130.000
 MK-4-15               4   140.000
 MK-4-16               4   150.000
 MK-5-1                5     0.000
 MK-5-2                5    10.000
 MK-5-3                5    20.000
 MK-5-4                5    30.000
 MK-5-5                5    40.000
 MK-5-6                5    50.000
 MK-5-7                5    60.000
 MK-5-8                5    70.000
 MK-5-9                5    80.000
 MK-5-10               5    90.000
 MK-5-11               5   100.000
 MK-5-12               5   110.000
 MK-5-13               5   120.000
 MK-5-14               5   130.000
 MK-5-15               5   140.000
 MK-5-16               5   150.000
 MK-6-1                6     0.000
 MK-6-2                6    10.000
 MK-6-3                6    20.000
 MK-6-4                6    30.000
 MK-6-5                6    40.000
 MK-6-6                6    50.000
 MK-6-7                6    60.000
 MK-6-8                6    70.000
 MK-6-9                6    80.000
 MK-6-10               6    90.000
 MK-6-11               6   100.000
 MK-6-12               6   110.000
 MK-6-13               6   120.000
 MK-6-14               6   130.000
 MK-6-15               6   140.000
 MK-6-16               6   150.000
!*********************************** Marker Types ********************************************************************
!Co-dominant marker: When heterozygote F1 is present, P1 is coded as 2, F1 is coded as 1, and P2 is coded as 0; Otherwise, P1 is coded as 2, and P2 is coded as 0. 
!Dominant marker: When heterozygote F1 is present, P1 and F1 are coded as 12, and P2 is coded as 0; Otherwise, P1 is coded as 2, and P2 is coded as 0.  
!Recessive markers: When heterozygote F1 is present, P1 is coded as 2, and F1 and P2 are coded as 10; Otherwise, P1 is coded as 2, and P2 is coded as 0. 
!Missing marker is coded as -1. 
 MK-1-1                 0   0   0   2   0   2   2   0   0   2   0   2   0   2   2   2   0   0   2   0   0   2   2   2   2   0   2   2   0   2   0   2   2   2   0   0   2   2   0   0   2   2   2   0   2   0   2   0   2   0   2   2   2   0   2   2   2   0   0   2   2   2   2   2   0   0   2   0   2   2   2   2   0   0   2   0   2   2   0   0   2   0   2   0   0   2   0   2   2   2   0   0   0   2   2   2   0   2   2   2   0   0   0   0   2   2   0   0   0   2   0   2   0   2   0   2   0   0   0   2   2   2   0   0   0   2   0   0   0   2   0   2   0   0   0   2   0   0   0   2   0   0   0   0   0   2   0   2   2   2   0   2   2   0   0   0   0   2   2   2   0   0   2   2   0   2   2   2   2   0   0   2   2   2   2   2   0   0   0   0   2   2   2   2   0   2   2   2   2   0   2   2   0   0   2   2   2   0   2   2
 MK-1-2                 0   0   0   2   0   2   0   0   0   2   0   2   0   2   2   2   0   0   2   2   0   2   2   2   2   2   2   2   0   2   0   2   2   2   0   0   2   2   0   0   2   2   2   0   2   0   2   0   2   0   2   2   2   0   2   2   2   0   0   2   2   2   2   0   0   0   2   2   2   0   0   2   2   0   2   0   2   2   0   0   2   0   2   0   0   2   0   2   2   2   0   0   0   2   2   2   0   2   2   2   0   0   0   0   2   2   0   0   0   2   0   2   0   0   0   2   0   0   0   2   0   2   0   0   0   2   0   2   0   2   0   2   0   0   0   2   0   0   0   2   0   0   0   0   0   2   0   2   2   2   2   2   2   0   0   0   0   2   2   2   0   0   2   2   0   2   2   2   2   0   0   2   2   0   0   2   0   0   0   0   2   2   2   2   0   2   2   2   2   0   2   2   0   2   2   2   2   0   2   2
 MK-1-3                 0   0   0   2   0   2   0   0   2   2   0   2   0   2   2   2   2   0   2   2   0   2   2   2   2   2   2   2   0   2   0   2   2   2   0   0   2   2   0   0   2   2   2   0   2   0   2   0   2   0   2   2   2   0   2   2   2   0   0   0   2   2   2   2   0   0   0   2   2   0   0   2   2   0   2   0   0   0   2   0   2   2   2   0   0   0   0   2   2   2   0   2   0   2   2   2   2   2   2   2   0   0   0   0   0   2   0   0   0   2   0   2   0   0   0   2   0   2   0   2   0   2   0   0   0   2   0   2   0   2   0   2   2   0   2   2   0   0   0   2   0   0   0   0   0   2   0   0   0   2   0   0   0   0   0   0   0   2   2   2   0   0   2   2   0   2   2   2   2   0   0   2   0   0   0   2   0   0   0   0   2   2   2   2   0   2   2   2   2   0   2   2   0   2   2   2   2   0   2   2
 MK-1-4                 0   0   0   2   0   2   0   0   2   2   0   0   0   2   2   2   2   0   2   2   2   0   2   2   2   2   2   2   0   2   0   2   2   2   0   0   2   2   0   0   2   2   2   0   2   0   2   0   2   0   0   2   2   0   2   2   2   0   0   0   2   2   2   2   0   0   0   2   2   0   0   2   2   0   2   0   0   2   2   0   2   2   2   0   0   0   0   2   2   2   0   0   0   2   2   2   2   2   2   2   0   0   0   0   0   2   0   0   2   2   0   2   2   0   0   0   0   2   0   2   0   2   0   0   0   2   0   2   0   2   0   2   2   0   2   2   0   0   0   2   0   0   0   0   0   2   0   0   0   2   0   0   0   0   2   0   0   2   2   2   0   0   2   2   0   2   2   2   2   0   0   2   2   0   0   2   0   0   0   2   0   2   2   2   0   2   2   0   0   0   2   0   2   2   2   2   2   0   2   2
 MK-1-5                 0   0   0   2   2   2   0   0   0   0   0   0   0   0   2   2   2   2   2   2   0   0   2   2   2   2   2   2   0   2   0   2   2   2   2   0   2   2   0   2   2   2   2   0   2   0   2   0   2   0   0   2   2   0   2   0   2   0   0   0   2   2   2   0   0   0   0   2   2   2   0   2   2   0   2   0   0   2   2   2   2   2   2   0   0   0   0   0   0   0   0   0   0   2   2   2   2   0   2   2   0   0   0   0   0   2   0   0   2   2   0   2   2   0   0   0   0   0   0   2   0   2   0   2   0   2   0   2   0   2   0   2   0   0   2   0   0   0   0   2   0   0   0   0   0   0   0   0   0   2   2   2   0   0   2   0   0   2   2   2   0   0   2   2   0   2   2   2   2   0   0   2   0   0   0   2   0   0   0   2   0   2   2   2   0   2   2   0   0   0   2   0   2   2   2   2   2   0   2   2
 MK-1-6                 0   0   0   2   2   2   0   0   0   0   0   2   0   0   2   2   2   0   2   0   0   0   2   2   2   2   2   2   0   2   0   2   0   2   2   0   2   2   0   2   2   2   2   0   2   0   2   2   2   0   0   2   2   2   2   0   2   0   2   0   2   2   0   0   0   0   0   2   2   2   0   2   2   0   2   2   0   2   2   2   2   2   2   0   0   0   0   2   0   0   0   0   0   0   2   2   0   0   2   2   0   0   0   0   0   2   0   0   2   2   0   2   2   0   0   0   0   2   0   2   0   2   0   2   0   2   0   2   0   2   0   2   0   0   2   0   0   0   0   2   0   0   0   0   0   0   2   0   0   2   2   2   2   0   2   0   0   2   2   2   0   0   2   2   0   2   2   2   2   0   0   2   0   0   0   2   0   0   2   2   0   0   2   2   0   2   2   0   0   0   2   0   0   2   2   2   2   0   2   2
 MK-1-7                 0   0   0   2   2   2   0   0   0   0   0   2   0   0   2   2   0   0   2   2   2   0   2   2   2   2   2   2   0   2   0   2   0   2   2   0   2   2   0   2   0   2   2   0   2   0   2   2   2   0   0   2   2   2   2   0   2   0   2   2   2   2   0   2   0   2   0   2   2   2   0   2   2   0   0   2   0   2   2   2   2   2   2   0   0   0   0   2   2   0   0   0   0   0   2   2   0   0   2   2   0   0   0   0   0   2   0   0   2   2   0   2   2   0   0   0   0   2   0   2   0   2   0   2   0   2   0   2   0   0   0   2   2   0   2   0   2   0   0   2   0   0   0   0   2   0   2   0   0   2   0   2   2   0   2   0   0   2   0   2   0   0   2   2   0   2   2   2   2   0   0   2   0   0   0   2   0   0   2   0   0   0   2   2   0   2   2   0   0   2   2   0   0   2   2   2   2   2   2   2
 MK-1-8                 0   0   0   2   2   2   2   0   0   0   2   2   0   0   2   2   2   0   2   2   2   0   2   2   2   2   2   2   2   2   0   2   0   2   0   0   2   2   0   2   2   2   2   0   2   0   2   2   2   0   0   2   2   2   2   0   2   2   2   2   2   2   0   2   0   2   0   2   2   2   0   0   2   0   0   2   2   2   2   2   2   2   2   0   0   0   0   2   2   0   0   0   0   0   2   2   0   0   2   0   0   0   0   0   0   2   0   0   0   2   0   2   2   0   0   0   0   2   2   2   0   2   0   2   0   2   0   2   2   0   0   2   2   0   2   0   2   0   0   2   0   0   2   0   2   0   2   0   0   2   0   0   2   0   2   0   0   2   0   2   0   0   2   2   0   2   2   0   2   0   0   2   0   0   0   2   0   0   2   0   0   0   2   2   0   2   2   2   0   0   2   0   0   2   0   2   2   2   2   2
 MK-1-9                 0   0   0   2   2   2   2   0   0   0   2   0   0   0   2   2   2   0   2   2   2   0   2   2   2   2   2   2   2   2   0   2   0   2   0   0   2   2   0   2   2   2   2   0   2   0   2   2   2   2   0   2   2   2   2   0   2   2   2   2   2   2   0   2   0   2   0   2   2   2   0   0   2   0   0   2   2   2   2   2   2   2   2   0   0   0   0   2   0   0   0   0   0   0   2   2   0   0   2   0   0   0   0   0   0   2   0   0   0   0   0   2   2   0   2   0   0   2   0   2   0   2   0   2   0   2   0   0   2   0   0   2   2   0   2   0   2   0   0   2   0   0   2   0   2   0   2   0   0   2   2   0   2   0   2   0   0   2   2   0   0   0   2   2   0   0   2   0   2   0   2   2   0   0   0   2   0   0   2   0   0   0   2   2   0   2   0   2   0   0   2   0   0   2   0   2   2   2   2   2
 MK-1-10                0   0   0   2   2   2   2   2   0   0   2   0   0   0   2   2   2   0   0   2   2   0   0   2   2   2   2   2   2   2   0   2   2   2   0   0   2   2   0   2   2   2   2   0   2   0   2   2   2   2   0   2   2   2   2   0   2   2   2   2   2   2   0   2   0   2   2   0   2   2   0   0   0   0   0   2   2   2   0   2   2   0   2   0   0   0   0   2   0   2   0   0   0   0   0   2   0   0   2   0   2   0   0   0   0   2   0   0   0   0   0   2   2   0   2   0   0   2   2   2   0   2   0   2   0   2   0   0   2   0   0   2   2   0   2   0   2   0   0   2   0   0   2   0   2   0   2   0   0   0   2   0   2   0   2   0   0   2   2   0   0   0   2   2   2   0   2   0   2   0   2   2   0   2   0   2   0   2   2   0   0   0   2   2   0   2   0   2   0   0   2   0   0   2   0   0   2   0   2   2
 MK-1-11                0   0   2   2   2   2   2   0   0   2   2   0   0   0   2   2   2   0   0   2   2   0   0   2   2   2   2   0   2   2   0   2   2   2   0   0   2   2   0   2   2   2   2   2   0   0   2   2   2   2   0   0   2   2   2   0   2   2   2   2   2   2   0   2   0   2   2   0   2   2   2   2   0   0   0   2   2   2   0   0   2   0   2   0   0   0   2   2   0   2   0   2   0   0   0   2   0   0   2   0   2   0   0   0   0   2   0   0   0   0   0   2   2   0   2   0   0   2   2   2   0   2   0   2   0   2   0   0   2   0   0   2   2   0   0   0   2   0   0   0   0   0   2   0   2   0   2   0   0   2   2   0   2   0   2   0   0   0   2   0   0   2   0   0   2   0   2   0   2   0   2   2   0   2   0   0   0   2   2   0   0   0   2   2   0   2   0   2   0   0   2   0   0   2   0   2   2   2   2   2
 MK-1-12                0   0   2   2   2   2   2   0   0   2   2   0   0   0   0   2   2   0   0   2   2   0   0   2   2   2   2   0   2   2   0   0   2   2   0   0   2   2   2   2   2   2   2   2   2   0   2   2   0   2   0   0   2   0   2   0   2   2   0   2   2   2   0   2   0   2   2   0   0   2   2   2   0   0   0   2   2   2   0   2   2   0   2   0   0   0   2   2   2   2   0   0   0   2   0   2   0   0   2   2   2   0   0   0   0   2   2   2   0   0   0   2   0   0   2   0   0   2   2   2   0   2   0   2   0   2   0   0   2   0   0   2   2   2   0   0   2   0   0   0   0   0   2   0   2   0   2   0   0   2   2   0   2   0   2   0   0   0   2   0   0   2   0   0   0   0   2   0   2   0   2   2   0   2   0   0   2   2   2   0   0   0   2   2   0   2   0   2   0   0   2   0   0   2   0   2   2   2   2   2
 MK-1-13                0   0   2   2   2   2   2   0   0   2   2   0   0   0   0   2   2   0   0   0   2   0   0   2   2   2   2   0   2   2   0   0   0   2   2   2   2   2   2   2   2   2   2   0   2   0   2   2   0   2   0   0   2   0   2   0   2   2   0   0   2   2   0   2   0   2   2   0   0   2   2   2   0   0   0   2   2   2   0   0   2   0   2   0   0   0   2   2   2   2   0   0   0   2   0   2   0   0   2   2   2   0   0   0   0   2   2   2   2   0   0   2   0   0   2   0   0   2   2   2   2   2   0   2   0   2   0   0   2   0   0   0   2   2   0   0   0   0   0   0   0   0   2   0   2   2   0   0   0   2   2   0   2   0   2   0   0   0   2   2   0   2   0   2   0   0   2   2   2   2   2   2   2   2   0   0   2   2   2   2   0   0   2   2   0   2   0   2   0   0   2   0   0   2   0   2   2   2   2   2
 MK-1-14                0   0   2   2   2   2   2   0   0   2   2   0   0   0   0   2   2   0   0   0   2   0   0   2   2   2   2   0   2   2   0   0   0   2   2   2   2   2   2   2   2   2   2   0   2   0   2   2   0   0   0   0   0   2   2   0   2   2   0   0   2   2   0   2   0   2   2   0   0   0   2   2   0   0   0   2   2   2   2   0   2   0   2   0   0   0   2   0   2   2   0   0   0   2   0   2   0   0   2   2   2   0   0   0   0   2   2   2   0   0   0   0   0   0   0   0   0   2   2   2   2   2   0   2   0   2   0   0   2   0   0   0   2   2   0   2   0   0   0   0   0   0   2   0   2   2   0   0   2   2   2   0   2   0   2   0   0   2   2   2   0   2   0   2   0   0   2   2   2   2   2   0   2   2   0   0   2   2   2   2   0   0   0   2   0   2   0   0   0   0   2   0   2   2   0   2   2   2   2   2
 MK-1-15                0   0   2   2   2   2   2   0   0   2   2   0   0   0   2   2   2   0   0   0   2   0   0   2   0   2   2   0   2   2   0   0   0   2   2   2   2   2   2   2   2   2   2   0   2   2   2   2   0   0   0   0   0   2   2   0   2   2   0   0   2   2   0   2   0   2   2   0   2   0   2   2   0   0   0   2   2   2   2   0   2   0   2   0   0   0   2   0   2   2   0   0   0   2   2   2   0   0   0   0   2   0   0   0   0   2   2   2   0   0   0   2   0   0   2   0   0   2   2   0   0   2   0   2   0   2   0   0   2   0   0   0   2   2   0   2   0   0   2   0   0   0   2   0   2   2   0   2   2   2   2   2   2   0   2   0   0   2   2   2   0   2   0   2   0   0   2   2   2   2   2   0   2   2   0   0   2   2   2   2   0   0   0   2   0   0   0   0   0   0   2   0   2   2   0   2   0   2   2   2
 MK-1-16                0   0   2   2   2   2   2   0   0   2   2   0   2   0   2   0   2   0   0   0   2   2   0   2   0   2   2   0   2   2   0   0   0   2   2   2   0   2   2   2   2   2   2   0   2   2   2   2   0   0   0   0   0   2   2   0   2   2   0   0   2   2   0   2   0   2   2   0   2   0   0   2   0   0   0   2   2   2   0   0   0   0   2   0   0   0   2   0   2   2   0   0   0   2   2   2   0   0   0   0   2   0   0   0   0   2   2   2   0   0   0   2   0   0   2   0   0   2   2   0   0   0   0   2   0   2   0   0   2   0   0   0   2   2   0   2   0   0   2   0   0   2   2   0   2   0   0   2   2   2   2   2   2   0   2   0   0   2   2   2   2   2   0   2   0   0   2   2   2   2   2   0   2   2   0   0   2   2   2   0   0   0   0   2   0   2   0   0   0   0   2   0   2   2   0   2   0   0   2   2
 MK-2-1                 2   0   2   2   0   2   2   2   0   0   0   0   0   0   2   0   2   2   0   0   2   2   2   2   0   2   0   2   0   0   2   0   0   2   2   2   0   0   0   0   2   2   2   0   0   0   0   0   0   2   2   0   2   0   0   0   2   2   2   0   0   0   0   0   2   2   2   0   2   0   2   0   2   2   0   0   0   2   0   2   2   0   2   0   0   0   0   0   2   0   0   2   2   0   0   2   0   2   2   0   2   2   2   2   2   2   2   2   0   0   2   0   2   2   2   0   2   0   0   0   0   0   0   0   0   0   2   2   2   0   2   0   2   0   0   2   0   0   0   2   0   2   2   2   2   2   2   2   2   2   2   2   2   2   0   2   0   0   0   2   0   0   2   0   0   0   0   0   0   0   2   0   0   2   0   2   2   2   0   0   0   2   0   2   2   0   0   2   0   2   0   0   0   0   0   2   2   2   0   2
 MK-2-2                 2   0   0   2   0   0   2   0   0   0   0   0   2   0   2   0   2   2   0   0   0   2   2   2   0   2   0   2   0   0   2   0   0   2   2   2   0   0   0   0   2   2   2   0   0   0   0   0   0   2   2   0   2   0   0   0   2   2   2   0   0   0   0   2   2   2   0   0   2   0   2   2   2   2   0   0   0   2   0   2   2   0   2   0   2   0   0   0   2   2   0   2   2   0   0   2   0   2   0   0   2   2   2   0   2   2   2   2   0   0   2   0   2   2   2   2   2   0   0   0   0   0   0   0   2   0   2   2   2   0   2   0   2   0   0   2   0   0   0   2   0   2   2   2   2   2   2   2   2   2   2   2   2   2   2   2   0   0   0   2   0   0   2   2   0   0   0   2   0   2   2   0   0   2   0   2   2   2   2   0   0   2   0   2   2   0   0   2   0   2   0   0   2   0   0   2   2   2   0   2
 MK-2-3                 2   2   0   2   0   0   2   0   0   0   0   0   2   0   2   0   2   2   0   0   0   0   2   2   0   2   0   2   0   0   2   0   0   2   2   2   0   0   0   0   2   2   2   0   0   0   0   0   0   2   2   0   2   0   0   0   2   2   2   0   0   0   0   2   2   0   0   0   2   0   2   2   2   2   0   0   0   2   0   2   2   0   0   2   2   0   0   0   2   2   0   2   2   0   0   2   0   2   0   0   2   2   2   2   2   2   2   2   0   0   2   0   0   2   2   2   2   0   0   0   0   0   2   0   2   0   2   2   2   0   2   0   0   0   0   2   0   2   0   2   0   2   2   2   2   2   2   2   2   2   2   2   2   2   2   2   2   0   0   2   0   0   2   0   0   0   0   2   0   2   2   0   0   2   0   2   2   2   2   0   0   2   0   2   2   0   0   2   2   2   0   0   2   2   0   2   2   2   0   2
 MK-2-4                 2   2   0   2   0   0   2   0   0   0   0   0   2   0   2   0   2   2   0   0   0   0   2   0   0   2   0   2   0   2   2   0   0   2   2   2   0   0   2   0   2   2   2   0   0   0   0   0   2   2   2   0   0   0   0   0   2   2   2   0   2   0   0   2   0   0   0   0   2   0   2   2   2   2   0   0   0   2   0   2   2   0   0   0   2   0   0   0   2   2   0   2   2   2   0   2   0   2   0   0   2   2   2   2   2   2   2   0   0   2   2   0   0   2   2   2   0   0   0   0   0   0   2   0   2   0   0   2   2   0   2   0   0   0   0   2   0   2   0   2   0   2   2   2   2   2   2   2   2   2   2   2   2   2   2   2   2   0   0   2   0   0   2   0   0   0   0   2   0   2   0   0   0   2   0   2   0   2   2   0   0   2   0   2   0   0   0   2   2   2   0   0   0   0   0   2   2   0   0   2
 MK-2-5                 0   2   0   2   0   0   2   0   0   0   0   0   2   0   2   0   2   2   0   0   0   2   2   0   0   2   2   2   0   2   2   0   0   2   2   2   0   0   2   0   2   2   0   0   0   0   0   0   2   2   2   0   0   0   0   0   2   2   2   0   2   0   0   2   0   0   0   0   2   0   2   2   2   2   0   0   0   2   0   2   2   0   0   0   2   0   0   0   2   2   0   2   2   2   0   2   0   2   0   0   0   2   2   2   2   2   2   0   0   0   2   0   0   2   2   2   0   0   0   2   2   0   2   0   2   0   0   2   2   0   2   0   0   2   0   2   0   2   2   2   0   2   2   2   2   2   2   2   2   2   2   2   2   2   2   2   2   0   0   2   0   2   2   0   0   0   0   2   0   2   0   2   0   0   0   2   0   2   2   0   0   0   0   2   0   0   0   2   2   2   0   0   0   0   0   2   0   0   0   2
 MK-2-6                 0   2   0   2   0   0   2   0   0   2   0   0   2   0   0   0   2   2   0   0   0   2   2   2   0   2   2   2   2   2   0   0   0   2   2   2   0   0   2   0   2   2   0   0   0   0   0   0   2   2   2   0   0   0   0   0   2   2   2   0   2   0   0   0   0   0   0   0   2   0   0   2   2   2   0   0   2   2   0   2   2   0   0   0   2   0   0   2   2   2   0   2   2   2   0   2   0   2   0   0   0   2   2   2   2   2   2   0   0   0   2   0   0   2   2   2   0   0   0   2   2   0   0   0   2   0   2   2   2   0   2   0   2   2   0   2   0   2   2   2   0   0   2   2   2   2   2   2   2   2   2   2   2   2   2   2   0   0   0   2   0   2   2   0   0   0   0   2   0   2   2   2   0   0   0   2   0   2   2   0   0   0   0   2   0   0   0   2   2   2   2   0   0   0   0   2   0   0   0   2
 MK-2-7                 0   2   0   2   0   0   2   0   0   2   0   0   2   0   0   0   2   2   0   0   0   2   2   2   0   2   2   2   2   0   0   0   0   2   2   2   0   0   2   0   2   2   0   0   0   0   0   0   2   2   2   0   0   0   0   0   2   2   2   0   2   0   0   0   0   0   0   2   2   0   0   2   2   2   0   0   2   0   0   2   2   0   0   0   2   0   0   2   2   2   0   2   2   2   0   2   0   2   0   0   0   2   2   2   2   2   2   0   0   0   0   0   0   2   2   2   0   0   2   2   2   0   0   0   2   0   2   2   2   0   2   0   2   2   0   0   0   2   2   2   2   0   2   2   2   2   2   2   2   2   2   2   0   2   2   2   0   0   0   2   0   2   2   2   0   0   0   2   0   0   2   2   0   2   0   2   0   2   2   0   0   0   0   2   0   0   0   2   2   2   2   0   0   0   0   2   0   0   0   2
 MK-2-8                 2   2   0   2   0   2   0   0   0   2   0   0   0   0   0   0   2   2   0   0   0   2   2   2   0   2   2   2   2   0   0   0   0   2   2   2   0   0   0   0   2   2   0   0   2   0   0   0   2   0   2   0   0   0   0   0   0   2   0   0   2   0   0   0   0   0   0   2   2   0   0   2   2   2   0   0   2   0   0   2   2   0   0   0   2   0   2   2   2   0   2   2   2   2   0   2   0   2   0   0   0   2   0   2   2   2   2   2   0   0   0   0   0   2   2   2   0   0   2   2   2   0   0   0   2   0   2   2   2   0   0   0   2   2   0   0   2   2   2   2   2   0   2   2   2   2   2   0   2   2   2   2   0   2   2   2   0   0   0   2   0   0   2   2   0   0   0   2   2   0   2   2   0   2   0   2   0   2   2   0   0   0   0   0   0   0   0   2   2   2   2   0   2   0   0   2   0   0   0   2
 MK-2-9                 2   2   0   2   0   2   0   0   0   2   0   0   0   0   0   0   2   2   0   0   0   0   2   2   0   2   0   2   2   0   0   0   0   2   2   2   0   0   0   2   2   2   0   0   2   0   0   0   2   0   2   0   0   0   0   0   0   2   0   0   2   0   0   0   0   0   0   2   2   0   0   2   2   2   0   0   2   2   0   2   2   0   0   0   2   0   2   0   2   0   2   2   2   2   0   2   0   0   0   0   0   2   0   2   2   0   2   2   0   0   0   0   0   2   2   0   0   0   2   2   0   0   0   0   0   0   2   2   2   0   0   0   2   2   0   0   2   2   2   2   2   0   0   2   2   2   2   0   2   2   2   2   0   2   2   2   0   0   0   2   0   0   2   2   0   0   0   2   2   0   2   2   0   2   0   2   0   0   2   0   2   0   0   0   0   0   0   2   2   2   2   0   2   0   0   2   0   0   0   2
 MK-2-10                2   2   0   2   0   2   0   0   0   2   2   0   2   0   0   0   2   2   0   0   0   0   2   2   2   0   0   2   2   0   0   2   0   2   0   2   0   0   0   0   2   2   2   2   0   2   0   0   2   0   2   0   0   0   0   0   0   2   0   0   2   2   0   0   0   0   0   2   2   0   2   2   2   2   0   0   2   2   0   2   2   0   0   0   2   0   2   0   2   0   2   2   2   2   0   2   2   0   0   0   0   2   0   2   2   0   2   2   0   2   0   0   0   2   2   0   0   0   2   2   0   0   0   0   2   0   2   2   2   0   0   0   2   2   0   0   2   2   2   2   0   0   0   2   2   2   2   0   0   2   2   2   0   2   2   2   0   0   0   2   0   0   2   0   0   0   0   2   2   0   2   2   0   2   0   2   0   0   2   0   2   0   0   0   0   0   0   2   2   2   2   0   2   0   0   2   0   0   0   2
 MK-2-11                2   2   2   2   0   2   0   2   0   2   2   0   2   0   0   0   2   2   0   0   0   0   2   2   2   0   0   2   2   0   0   2   0   2   0   2   0   2   0   0   2   2   2   2   0   2   0   0   2   0   0   0   0   0   0   0   2   2   0   0   2   0   0   0   0   0   0   2   2   0   2   2   2   2   0   0   2   2   0   2   2   0   0   0   0   2   2   0   0   0   2   0   2   2   0   2   2   2   0   0   0   2   0   2   2   0   2   2   0   2   0   0   0   2   2   0   0   2   2   2   2   0   0   0   2   0   0   2   2   0   0   0   2   0   0   0   2   2   2   2   2   0   0   2   2   2   2   0   0   2   2   2   0   2   2   2   0   0   0   2   2   0   2   0   0   0   0   0   2   0   2   0   0   2   0   2   0   0   2   0   2   0   2   0   0   0   0   2   0   2   0   2   2   0   0   2   0   0   0   0
 MK-2-12                2   2   2   2   0   2   0   2   0   0   2   0   0   0   0   0   2   2   0   2   0   0   0   2   2   0   0   2   2   0   0   2   0   2   0   0   0   2   0   0   2   2   0   2   2   2   0   0   2   0   0   0   0   0   2   0   2   2   0   0   2   0   0   0   0   0   0   2   2   0   2   2   2   2   0   0   2   0   0   2   2   0   0   2   2   2   2   0   0   2   2   0   0   2   0   2   2   2   0   0   0   2   0   2   2   0   2   2   0   2   0   0   0   2   2   0   0   2   2   2   2   0   0   0   2   0   0   2   2   0   0   2   2   2   0   0   0   0   2   2   2   0   0   2   0   2   2   2   2   0   2   2   0   2   2   0   0   0   2   2   2   0   0   0   0   0   0   0   2   2   2   0   0   2   0   2   0   0   2   0   2   2   2   0   0   0   0   0   2   2   0   2   2   0   0   2   0   0   0   0
 MK-2-13                2   2   2   2   0   0   0   2   0   0   2   0   0   0   0   0   2   2   2   2   0   0   0   2   0   0   0   2   2   0   0   0   0   2   0   0   0   2   0   0   2   2   0   2   2   2   2   0   2   2   0   0   0   0   2   0   2   2   0   2   2   0   0   0   0   0   0   2   2   0   2   2   2   2   2   2   2   0   0   0   2   0   0   2   2   0   0   0   0   2   2   0   0   0   0   2   0   0   0   0   0   2   0   2   0   0   2   0   0   2   0   2   0   2   2   0   0   2   2   0   2   0   0   0   2   0   0   2   2   0   0   2   0   2   0   0   0   0   2   2   2   0   0   2   0   2   2   2   2   0   0   2   0   2   2   2   0   2   2   2   2   0   0   0   0   0   2   0   2   2   2   0   0   2   2   0   0   0   2   0   2   2   2   0   0   0   0   0   2   2   0   2   2   0   2   2   0   0   0   0
 MK-2-14                2   2   2   2   0   0   0   2   0   0   2   0   0   0   0   0   2   2   2   2   0   0   0   2   2   0   0   2   2   0   0   0   0   2   0   0   0   2   0   0   2   2   0   2   2   2   2   0   2   2   0   0   0   0   2   0   2   2   0   2   2   0   0   0   0   0   0   2   2   0   2   2   2   2   2   2   2   0   0   0   2   0   0   2   2   0   0   0   0   2   2   0   0   0   0   2   0   0   0   0   0   2   0   2   0   0   2   0   0   2   0   2   0   2   2   0   0   2   2   2   2   0   0   0   2   0   0   2   2   0   0   2   2   2   0   0   0   0   0   2   2   0   0   2   0   2   2   2   2   0   0   2   0   0   2   2   0   2   2   2   2   0   0   0   0   0   2   0   2   2   2   0   0   2   2   0   0   0   2   0   2   2   2   0   0   0   0   2   2   2   0   2   2   0   2   2   0   0   0   2
 MK-2-15                2   2   2   2   0   0   0   2   0   0   2   0   0   0   0   2   2   2   2   2   0   0   2   2   2   0   0   2   0   0   0   0   0   2   0   0   0   2   0   0   2   2   0   2   2   2   2   0   2   2   0   0   0   0   2   0   2   2   0   2   2   0   2   0   0   0   2   2   2   0   2   2   2   2   0   2   0   0   0   0   2   0   0   0   2   0   0   0   0   0   2   2   0   0   0   2   0   0   0   0   2   2   0   2   0   0   2   0   2   2   2   0   0   2   2   0   0   2   2   0   2   0   2   2   2   0   0   2   0   0   0   2   2   2   0   0   2   0   0   0   2   0   0   2   0   2   2   2   2   0   0   2   2   2   2   2   0   2   2   2   2   0   0   0   0   0   2   0   2   2   2   0   0   2   2   0   0   0   2   2   2   2   2   0   0   0   0   2   2   2   0   2   2   0   2   2   0   2   0   2
 MK-2-16                2   2   2   2   0   0   0   2   0   0   2   0   0   0   0   2   2   2   2   2   2   0   2   2   2   0   2   2   0   0   0   0   0   2   0   0   0   0   0   0   2   2   0   2   0   2   2   0   2   2   0   0   0   0   2   0   2   2   0   2   2   0   2   0   0   0   2   2   2   0   2   2   2   2   0   2   0   0   0   0   2   0   0   0   2   0   0   0   2   0   2   0   0   2   0   2   0   2   0   2   2   0   0   2   0   0   2   0   2   2   2   2   0   2   2   0   0   0   2   0   2   0   2   2   2   0   0   2   0   0   0   2   2   2   2   0   2   0   2   0   2   0   0   2   2   2   2   2   2   0   0   2   2   0   0   0   0   2   2   2   2   0   0   0   0   0   2   0   2   0   2   0   2   0   2   0   0   0   2   2   2   2   2   0   0   0   0   2   0   2   0   2   2   0   2   2   0   2   0   2
 MK-3-1                 2   0   0   0   2   2   2   0   0   0   0   0   2   0   2   0   0   2   0   2   0   0   2   2   0   0   2   2   0   2   0   2   0   2   0   0   0   2   2   2   0   0   0   0   2   2   2   0   0   0   2   0   2   2   0   2   0   2   2   2   0   0   2   2   0   2   0   0   2   0   0   0   2   2   2   2   2   2   0   0   2   2   0   0   0   2   0   2   2   0   0   2   0   2   2   2   0   2   2   0   0   2   2   2   2   2   0   2   0   0   2   2   2   0   2   2   0   2   2   0   0   2   2   0   0   0   0   0   2   0   0   0   2   0   2   2   2   0   0   0   0   0   2   2   0   0   0   2   0   2   2   0   2   2   0   2   0   2   0   0   0   2   0   0   2   0   0   0   0   2   0   2   2   0   2   0   2   0   2   2   2   0   0   0   0   2   0   2   0   2   2   0   2   2   0   2   0   0   2   2
 MK-3-2                 2   0   0   0   0   2   2   0   0   0   0   0   0   2   2   0   0   2   0   2   0   0   2   0   0   0   2   2   0   2   0   2   0   2   0   0   0   2   2   2   0   0   0   2   2   2   2   0   0   0   2   0   2   2   0   2   0   2   2   2   0   0   0   2   0   2   0   0   2   0   0   0   2   2   2   2   2   2   0   0   2   2   0   2   0   0   0   2   2   0   0   2   0   0   0   0   2   2   0   0   0   2   2   2   2   2   0   2   0   2   2   2   2   0   2   2   0   2   2   0   0   2   2   0   0   0   0   0   2   0   0   0   2   2   2   2   2   0   0   0   0   0   2   2   0   0   0   2   0   2   2   0   2   2   0   2   0   2   0   0   0   0   0   0   2   0   0   0   0   2   0   2   2   0   2   0   2   0   2   2   2   0   0   0   2   2   0   2   0   2   2   0   2   2   0   0   0   2   2   2
 MK-3-3                 2   0   0   0   0   2   2   0   0   0   0   0   0   2   2   0   0   2   0   2   2   2   2   0   0   0   2   2   0   0   0   2   0   2   0   2   0   2   2   2   0   0   0   2   2   2   2   0   0   0   2   0   2   0   0   2   0   2   2   2   0   0   0   2   0   2   0   0   2   0   0   0   2   2   2   2   0   2   0   0   0   2   0   2   0   0   0   2   2   0   0   2   0   0   2   0   2   2   0   0   0   2   2   2   2   2   0   0   0   2   2   2   2   0   2   2   0   2   0   0   0   2   2   0   0   0   0   0   2   0   0   2   2   2   2   2   2   0   0   0   0   0   2   2   0   0   0   2   0   2   2   0   0   2   0   2   0   2   0   0   0   0   0   0   2   0   0   0   0   2   0   2   2   0   2   0   2   0   2   2   2   0   0   0   2   2   0   2   0   2   2   2   2   2   0   0   0   2   2   2
 MK-3-4                 2   0   0   0   0   2   2   0   0   0   0   0   0   2   2   0   0   0   0   0   2   2   2   0   0   0   2   2   0   0   0   2   0   2   2   2   0   2   2   2   2   0   0   2   0   2   2   0   0   0   2   0   2   2   0   2   0   2   2   2   0   0   0   2   0   2   0   0   2   0   0   2   2   2   2   2   0   0   0   0   0   2   0   2   0   0   0   2   2   0   0   2   0   0   2   0   2   2   0   0   0   2   2   2   2   2   0   2   0   2   2   2   2   0   2   2   0   2   2   0   0   2   2   0   0   2   0   0   2   0   0   2   2   0   2   2   2   0   0   2   0   0   2   2   0   2   0   0   0   2   2   0   0   2   0   2   2   2   0   0   0   0   0   0   2   0   0   0   0   2   0   2   2   0   0   0   2   0   2   2   2   0   0   0   2   2   0   0   0   2   2   2   2   2   0   0   0   2   0   2
 MK-3-5                 2   0   2   0   2   2   2   0   0   0   0   0   0   2   0   0   0   2   0   0   2   2   2   0   0   2   2   2   0   0   0   2   0   2   2   2   0   2   2   2   2   0   0   2   0   2   2   0   0   0   2   0   2   0   0   2   0   2   2   2   0   0   0   2   0   2   0   0   2   0   0   2   2   2   2   2   0   0   0   0   2   2   0   2   0   0   0   2   2   0   0   0   0   0   2   0   2   2   0   0   0   0   2   2   2   2   0   2   0   2   2   2   2   0   2   2   2   2   2   0   0   2   2   0   0   2   0   0   2   0   0   0   2   0   0   2   2   0   0   2   0   0   2   2   2   2   0   0   0   2   2   0   0   2   0   2   2   2   0   0   0   0   0   0   0   0   0   0   0   2   0   2   2   2   0   0   2   0   2   2   2   0   0   0   2   2   0   0   0   2   2   2   2   2   0   0   0   2   0   2
 MK-3-6                 2   0   2   0   0   2   2   0   0   0   0   0   0   2   2   0   0   2   0   0   2   2   2   0   0   2   2   2   0   0   0   2   0   2   2   2   0   2   2   2   2   0   0   0   2   2   2   0   0   0   2   2   2   0   0   2   0   2   2   2   0   0   0   0   2   2   0   0   2   0   0   2   2   2   2   2   0   0   0   0   2   0   0   2   0   0   0   2   2   0   0   0   0   0   2   2   2   2   0   0   0   0   2   2   2   2   0   2   0   2   2   2   2   0   2   2   2   2   0   2   0   2   2   0   0   2   0   0   2   0   0   0   0   0   0   2   2   0   0   0   0   2   2   0   2   2   0   0   2   2   2   0   0   2   2   2   2   2   0   2   0   0   0   0   0   0   0   2   0   2   0   2   2   2   0   0   2   0   2   2   2   0   2   0   2   2   0   0   0   2   2   2   2   2   0   0   0   2   0   2
 MK-3-7                 2   0   2   0   0   2   2   0   0   0   0   0   0   2   2   0   0   2   0   0   2   2   2   0   0   2   2   2   0   0   0   2   0   2   2   2   0   2   2   2   2   0   0   0   0   2   2   0   0   0   2   2   2   2   0   0   0   2   2   2   0   0   0   0   2   2   0   0   2   0   0   2   0   2   0   2   0   0   0   0   2   0   0   2   0   0   0   2   2   0   0   0   2   0   2   2   0   2   0   0   0   0   2   2   2   2   0   2   0   0   2   2   2   2   2   2   2   2   0   2   0   2   2   2   0   2   0   0   2   0   0   0   0   2   2   2   2   0   0   0   0   2   0   0   2   2   0   0   2   2   2   2   0   2   2   2   2   0   0   2   0   2   0   0   0   0   0   2   0   2   0   2   2   2   0   2   2   2   2   2   2   0   2   0   2   2   0   0   0   2   2   2   2   2   2   0   0   2   0   2
 MK-3-8                 2   0   2   0   0   0   2   0   0   0   0   0   0   2   2   0   0   2   0   0   0   2   2   0   0   2   2   0   0   0   0   2   0   2   2   2   0   2   2   2   2   0   0   0   0   2   0   0   2   0   2   2   2   2   0   0   0   2   2   2   0   0   0   0   2   2   0   0   2   0   0   2   0   2   0   2   0   0   0   0   2   0   0   0   0   0   2   0   2   0   0   0   2   0   0   2   0   2   2   0   0   0   2   2   2   2   0   2   0   2   2   2   2   2   2   2   2   2   0   2   0   2   2   2   0   2   0   0   2   0   0   0   0   2   2   2   2   0   0   0   0   2   0   0   2   2   0   0   2   2   0   2   0   0   2   2   2   0   0   2   0   0   0   0   0   0   2   2   0   2   0   2   2   2   0   2   2   2   2   2   0   0   2   0   2   2   2   0   0   2   0   2   2   2   2   0   0   2   2   0
 MK-3-9                 2   0   2   0   0   0   2   0   0   0   0   0   0   2   2   0   0   2   0   0   0   2   2   2   0   2   2   0   0   0   0   2   0   2   2   2   0   2   2   2   2   0   0   0   0   2   0   0   2   0   2   2   2   2   2   0   0   2   2   2   0   0   2   0   2   2   0   0   2   0   0   2   0   2   2   2   0   0   0   2   2   0   0   0   0   0   2   0   2   0   0   0   2   0   0   2   0   2   2   0   0   0   2   2   2   0   2   2   0   2   2   2   2   2   2   2   2   2   0   2   0   2   2   2   0   2   0   0   2   0   2   0   0   2   2   2   2   0   0   0   0   2   0   0   2   2   0   0   2   2   0   0   0   0   2   2   2   0   0   2   0   0   0   0   0   0   0   2   0   2   0   2   2   2   0   2   2   2   2   2   0   2   2   0   2   2   2   0   0   2   0   2   2   2   2   0   2   2   2   2
 MK-3-10                2   2   2   2   0   0   2   0   0   0   0   0   0   2   2   0   0   0   0   0   2   2   2   2   0   2   2   0   0   0   0   2   0   2   2   2   0   2   2   2   2   0   0   0   0   2   0   0   2   0   2   2   2   2   2   2   0   2   2   2   0   0   2   0   2   2   0   0   2   0   0   2   0   2   2   2   0   0   0   2   2   0   0   0   0   0   2   0   2   0   0   2   2   0   0   2   0   0   2   0   0   0   2   2   2   0   2   2   0   2   2   2   2   2   2   2   2   0   0   2   0   2   2   2   2   2   0   0   2   0   2   0   0   2   2   2   2   0   0   0   0   2   0   0   2   2   0   0   2   2   0   0   0   0   2   2   2   2   0   2   0   2   0   0   0   0   0   2   0   2   0   2   2   2   0   2   2   2   2   2   0   2   2   0   2   0   2   0   0   2   0   2   2   2   2   0   2   2   2   2
 MK-3-11                2   2   2   2   0   0   2   2   2   0   0   0   0   0   2   0   0   0   0   0   2   2   2   2   0   2   2   0   0   0   0   2   0   2   2   2   0   2   2   2   0   2   0   0   2   2   0   0   2   0   2   2   2   2   0   2   0   2   2   2   0   2   2   0   2   2   0   0   2   0   0   2   0   2   2   2   0   0   0   0   2   0   0   0   0   0   2   0   2   0   0   2   0   0   0   0   0   0   0   0   0   2   2   2   2   2   2   2   0   2   2   2   2   2   2   2   2   0   0   2   0   2   2   2   2   2   0   0   2   0   2   0   0   0   2   2   2   0   0   0   0   2   0   0   2   2   0   0   2   2   0   0   0   0   2   0   2   2   0   2   0   0   0   0   0   0   2   2   0   2   0   0   2   2   2   2   2   0   2   2   0   2   2   0   2   0   0   0   0   2   0   2   2   2   2   0   2   2   2   2
 MK-3-12                0   2   2   2   0   0   2   2   2   0   0   0   0   0   2   0   0   0   0   0   2   2   2   2   2   2   2   0   0   0   0   0   0   2   2   2   0   0   2   2   0   2   0   0   0   2   0   0   2   0   0   2   2   0   0   2   0   2   2   2   0   0   0   0   2   2   0   0   2   0   0   2   2   2   2   2   2   0   0   0   2   0   0   2   0   0   2   0   2   2   0   2   0   0   0   0   0   0   0   0   0   2   2   2   2   2   2   2   0   2   2   2   2   2   2   2   2   0   0   2   0   0   2   2   2   2   0   2   2   0   2   0   0   0   2   2   2   0   0   2   2   2   2   0   2   2   0   0   2   2   0   0   0   0   2   0   2   2   0   0   0   0   0   0   0   0   2   2   0   2   0   0   2   2   2   2   2   0   2   2   0   2   2   0   2   0   0   0   0   2   0   2   2   2   2   0   2   0   2   2
 MK-3-13                0   2   2   2   0   0   2   2   0   0   0   0   0   0   2   0   0   0   0   0   0   2   2   2   2   2   2   2   0   0   0   0   0   2   2   2   0   2   2   2   0   2   0   0   0   2   0   0   0   0   0   2   0   0   0   2   0   2   2   2   0   0   0   0   2   0   0   0   2   0   0   2   0   2   2   2   2   0   0   0   2   0   0   0   0   0   2   0   0   2   2   0   0   0   0   0   0   0   0   0   2   0   2   2   2   2   2   2   0   2   2   0   2   2   2   2   2   0   0   2   0   0   0   2   2   2   0   2   2   0   2   0   0   0   2   2   2   0   0   2   2   2   2   0   2   2   0   0   2   2   0   0   0   0   2   0   0   2   2   0   0   0   0   0   0   0   2   2   0   0   0   2   2   2   2   2   2   0   2   2   0   2   2   2   2   0   0   2   0   2   2   2   2   2   2   0   0   0   2   2
 MK-3-14                0   2   2   0   0   0   2   2   0   0   0   0   0   0   2   2   0   0   0   0   0   2   2   2   2   2   2   2   0   0   0   0   0   2   2   2   0   2   2   2   0   2   0   0   0   2   0   0   2   0   0   2   0   0   0   2   0   2   2   2   0   0   0   0   2   0   0   0   2   0   0   2   0   2   2   2   2   0   0   0   2   0   0   0   2   0   2   0   0   2   2   0   2   0   0   0   0   0   2   0   2   0   2   2   2   2   2   2   0   2   2   0   2   2   2   2   2   0   0   2   0   0   0   2   2   2   0   2   0   0   2   0   0   0   2   2   2   0   0   0   0   2   2   0   2   2   0   0   2   2   0   0   0   0   2   0   2   2   0   0   2   0   0   0   0   0   2   2   0   0   0   2   2   2   2   2   2   0   2   2   0   2   0   0   2   0   0   2   0   2   2   2   2   2   2   0   2   0   2   2
 MK-3-15                0   2   0   2   0   0   2   2   0   0   0   0   0   0   2   2   0   0   0   0   0   2   2   2   2   2   2   2   0   0   2   0   0   0   2   2   0   2   2   2   0   2   0   0   0   2   0   0   2   0   0   2   0   0   0   0   0   2   2   2   0   0   0   0   2   0   0   0   2   0   0   2   0   2   2   0   2   0   2   0   2   0   0   0   2   0   2   0   0   2   0   0   2   2   0   0   0   2   2   0   2   0   2   2   0   2   0   2   0   0   2   0   2   2   2   2   2   0   0   2   0   0   0   2   2   2   0   2   0   0   2   0   0   0   2   2   2   0   0   0   0   2   2   0   2   2   0   0   2   2   0   0   0   0   2   0   0   2   0   0   2   0   0   0   0   0   2   2   0   0   0   2   2   2   2   0   2   0   0   2   0   2   0   0   2   0   0   2   0   2   2   2   2   2   0   0   2   0   2   2
 MK-3-16                2   2   0   2   0   0   2   2   0   0   0   0   0   0   2   2   0   0   0   0   0   0   2   2   0   2   2   2   0   0   2   0   0   0   0   2   0   2   2   2   0   2   0   0   0   2   0   0   2   0   0   2   0   0   0   0   0   2   2   2   0   0   2   0   2   2   0   0   2   0   0   2   0   2   2   0   2   0   2   0   2   0   0   0   2   0   2   0   2   2   0   0   2   2   0   0   2   0   2   0   2   0   2   0   0   2   0   2   0   0   2   0   2   2   2   0   2   0   0   2   0   0   0   2   2   2   0   2   0   0   2   0   0   0   2   2   2   0   0   0   0   2   2   0   2   2   0   0   2   2   0   0   0   2   2   0   0   2   0   0   2   2   0   0   0   0   2   2   0   0   0   2   2   2   0   0   2   0   0   0   0   2   0   0   2   0   0   2   2   2   2   0   2   2   0   0   2   2   2   2
 MK-4-1                 2   0   2   2   0   0   0   2   2   0   2   2   2   0   2   0   0   2   0   0   2   2   2   2   2   2   2   2   2   2   2   0   0   2   0   0   2   2   2   0   2   2   0   2   2   0   2   2   0   2   2   2   2   2   2   0   0   2   2   0   0   2   2   0   2   0   0   0   2   2   0   2   2   0   2   0   0   2   2   0   0   2   2   0   2   2   2   0   2   2   0   0   0   0   0   0   2   0   2   0   2   2   0   0   0   0   2   2   0   0   2   2   0   0   0   2   2   2   0   2   2   0   2   2   2   2   0   0   2   2   2   2   0   0   0   2   0   2   0   2   0   0   0   0   2   0   2   0   2   2   0   2   0   0   2   2   2   0   2   0   2   2   2   0   2   2   0   0   2   0   2   2   0   2   2   2   2   0   0   0   2   2   0   2   0   2   0   0   0   0   0   0   0   2   2   2   2   0   2   2
 MK-4-2                 2   0   2   2   0   0   0   2   2   0   2   0   2   0   2   0   0   2   0   0   2   2   2   2   2   0   2   2   2   2   2   0   0   0   0   0   0   2   2   0   2   2   0   0   2   0   2   2   0   2   2   2   2   2   2   0   0   2   2   0   0   2   2   0   2   0   0   0   2   2   0   2   2   0   2   0   0   2   2   0   0   2   2   0   2   2   2   0   2   0   0   0   0   0   0   0   2   0   2   0   2   2   0   0   0   0   2   2   0   0   2   2   0   0   0   0   2   2   2   2   2   0   2   2   0   2   0   0   2   2   2   2   0   0   0   0   0   2   0   2   0   0   0   0   2   0   2   0   2   2   2   2   0   0   2   2   2   0   2   0   2   2   2   0   2   2   0   0   2   0   2   2   0   2   2   2   2   0   0   0   2   2   0   2   0   2   0   0   0   0   0   2   0   2   2   2   2   0   2   2
 MK-4-3                 2   0   2   2   0   0   0   2   2   0   2   0   2   0   2   0   0   2   0   0   2   2   2   2   2   0   2   2   2   2   2   0   0   0   0   0   0   2   2   0   2   2   0   0   2   0   2   2   0   2   2   2   2   2   2   0   0   0   2   0   0   2   2   0   2   0   0   0   2   2   0   2   2   0   2   0   0   2   2   0   0   2   2   0   2   2   2   0   2   0   0   0   0   0   0   0   2   0   2   0   0   2   0   0   0   0   2   2   0   0   2   2   0   0   2   0   2   2   2   2   2   0   2   2   0   2   0   0   2   2   2   2   0   0   0   0   0   2   0   2   0   0   0   0   2   0   2   0   2   2   2   2   0   0   2   2   2   0   2   0   2   2   2   0   0   2   0   0   2   0   2   2   0   2   2   2   2   0   0   0   2   2   0   2   0   2   0   0   0   0   0   2   0   0   2   2   2   0   2   2
 MK-4-4                 2   0   2   2   0   2   0   2   0   0   2   0   2   0   2   0   0   2   0   0   2   2   2   2   2   0   2   2   2   2   0   0   0   0   0   0   0   2   2   0   2   2   0   0   2   2   0   2   0   2   2   0   2   2   2   0   0   0   2   0   0   2   2   0   0   0   0   0   2   2   0   2   2   0   2   0   0   2   2   0   0   2   0   0   2   2   2   0   2   0   0   0   0   0   0   0   2   0   0   0   0   2   0   0   0   0   2   2   0   0   2   2   0   0   2   0   2   2   0   2   2   0   2   2   0   2   0   2   2   2   2   2   0   0   0   0   0   2   2   0   0   0   0   0   2   0   2   0   2   0   2   2   0   0   2   2   2   0   2   0   2   2   2   0   0   2   0   0   2   0   2   2   0   2   2   2   2   0   0   0   0   2   0   2   2   2   0   0   0   0   0   2   0   0   2   2   2   2   2   2
 MK-4-5                 0   0   2   2   0   2   0   2   0   0   2   0   2   2   2   2   2   2   0   2   2   2   2   2   2   2   2   2   2   2   0   0   2   0   0   0   0   2   2   2   2   2   0   2   2   2   0   2   0   2   2   0   2   2   2   0   0   0   2   0   0   2   2   0   0   0   2   0   2   2   0   2   0   0   2   0   2   0   2   0   2   2   0   0   2   2   2   0   2   0   0   0   0   0   0   0   2   0   0   0   0   2   2   2   2   0   2   2   2   0   2   2   0   0   2   0   2   2   0   2   2   0   2   2   0   2   0   2   2   0   2   2   0   0   0   0   0   2   2   0   0   0   0   0   2   2   2   0   2   0   2   2   0   0   2   2   2   0   2   2   2   2   2   0   0   2   0   0   2   0   2   2   0   2   2   2   2   0   0   0   0   2   0   2   2   2   0   0   0   0   2   2   0   2   2   0   0   2   2   2
 MK-4-6                 2   0   2   2   0   2   0   2   0   0   2   0   2   2   2   0   2   2   2   2   2   2   2   2   2   2   2   0   0   2   0   0   2   0   0   0   0   2   2   2   0   2   0   2   2   2   0   2   0   2   2   0   2   2   2   0   2   0   2   0   0   2   2   0   0   0   2   0   2   0   0   2   0   0   2   0   2   0   2   0   2   2   0   0   2   2   2   0   0   0   0   0   0   0   0   0   2   0   0   0   0   2   0   2   2   2   2   2   2   0   2   2   0   0   2   0   2   2   0   2   2   0   2   2   0   0   0   0   0   0   2   2   0   0   0   0   0   2   2   0   0   0   0   0   2   0   2   0   2   0   2   2   2   0   2   0   0   0   2   2   2   2   2   0   2   2   0   0   2   0   2   2   0   2   2   2   2   0   0   0   0   2   0   2   2   2   2   0   0   2   0   2   0   2   2   0   0   2   2   2
 MK-4-7                 2   0   2   2   0   2   0   2   0   0   2   0   2   2   2   0   0   2   0   2   2   2   2   2   0   2   2   0   0   2   0   0   2   0   0   0   0   2   2   2   0   0   0   2   2   2   0   2   0   2   2   0   2   2   2   0   2   2   2   2   0   2   2   2   2   0   2   0   0   0   0   2   0   0   2   0   0   0   2   0   2   2   0   2   2   2   2   0   0   0   0   0   0   0   0   0   2   0   0   2   0   2   0   2   2   2   2   2   2   0   2   2   0   0   2   0   2   2   0   2   2   0   2   2   0   0   2   0   0   0   0   2   0   0   0   0   0   2   2   0   0   0   0   0   2   0   2   2   2   0   2   2   2   2   2   0   2   0   2   2   2   2   2   0   2   2   0   0   2   0   2   2   2   2   2   2   2   0   0   0   0   2   0   2   2   2   2   0   0   2   0   2   0   0   2   0   0   2   2   2
 MK-4-8                 2   0   2   2   0   2   0   2   0   0   2   0   2   2   2   0   0   2   0   2   2   2   2   2   0   2   0   0   0   2   2   0   2   2   0   0   0   2   2   2   0   0   0   2   2   2   0   2   0   2   2   0   2   2   2   2   2   2   2   2   0   2   2   2   2   0   2   0   0   0   0   2   0   0   0   0   0   0   2   0   2   2   0   0   2   2   2   0   0   2   2   0   0   0   0   0   2   0   0   2   0   2   0   2   2   2   2   2   2   0   2   2   2   0   2   0   2   2   0   0   2   0   2   2   0   0   2   0   2   0   0   2   0   0   0   0   0   0   2   0   0   0   0   0   2   0   2   2   2   0   2   2   2   2   2   0   2   0   2   2   2   2   2   2   2   2   0   0   2   0   2   2   0   2   2   2   0   0   2   0   0   2   0   0   2   2   2   0   0   2   0   2   0   0   2   2   0   0   2   2
 MK-4-9                 2   0   2   0   2   2   2   2   0   0   2   0   2   2   2   0   0   2   0   2   2   2   2   2   0   2   0   0   2   2   2   0   2   2   0   0   0   2   2   2   0   0   0   2   2   0   0   2   0   2   2   0   2   2   2   2   2   2   2   2   2   2   2   2   2   0   2   0   0   2   0   2   0   0   0   0   0   0   2   0   0   2   0   0   2   2   2   0   0   2   2   0   2   0   0   0   0   0   0   2   0   2   0   2   2   2   2   2   2   0   2   2   2   0   2   0   2   0   0   0   2   0   2   0   0   0   0   0   2   0   0   2   2   0   2   0   0   0   2   0   0   0   0   0   2   0   2   2   2   0   2   2   0   2   2   0   2   0   2   2   0   2   2   2   0   2   0   0   2   2   2   2   0   2   2   2   0   0   2   0   0   2   0   0   2   2   2   0   0   2   0   2   0   0   2   2   0   0   2   2
 MK-4-10                2   0   2   0   2   2   2   2   0   0   2   0   2   2   2   0   0   0   0   2   2   2   2   2   0   2   0   0   2   2   2   2   2   2   0   0   0   2   2   2   0   2   2   2   2   0   0   2   0   2   2   0   2   2   2   2   2   2   2   2   2   2   2   2   2   0   2   0   2   2   0   2   0   0   0   0   0   0   2   2   2   2   0   0   2   2   2   2   0   2   2   0   2   0   0   0   0   2   0   2   0   2   0   2   2   2   2   2   2   2   0   2   2   0   2   0   2   0   0   0   2   0   2   0   2   0   0   0   2   0   2   2   2   0   2   0   0   0   2   0   0   0   0   0   2   0   2   2   2   0   2   2   0   2   0   2   2   0   2   2   0   2   2   2   2   2   0   0   2   2   2   2   0   0   2   2   0   0   2   0   0   2   0   0   2   2   2   0   2   0   0   2   0   0   2   2   0   0   2   2
 MK-4-11                2   0   0   0   2   2   2   2   2   0   2   0   2   2   2   0   0   0   0   2   2   2   2   2   2   2   0   0   2   2   2   2   2   2   0   0   0   2   0   2   0   2   2   2   2   0   0   2   0   2   2   0   2   2   2   2   2   2   2   2   2   2   2   2   2   0   2   0   2   2   0   2   0   2   0   0   0   0   2   2   2   2   0   0   2   2   0   0   0   2   2   0   2   0   0   0   0   2   0   2   0   2   2   2   2   2   0   2   0   2   0   2   2   0   2   0   0   0   2   0   2   0   2   0   2   0   0   0   2   0   2   2   2   0   2   0   0   2   2   0   0   0   0   2   2   0   2   2   0   0   2   2   0   2   0   2   2   0   2   2   0   2   2   2   0   2   0   0   2   2   2   2   0   2   2   2   0   0   2   0   2   2   0   0   2   2   2   2   2   2   0   2   2   0   2   2   0   0   2   0
 MK-4-12                2   0   0   0   2   2   2   2   2   2   2   0   2   2   2   0   0   0   0   2   2   2   2   2   2   2   0   0   2   2   2   2   2   2   2   0   0   2   0   2   0   2   2   2   2   0   0   0   0   0   2   0   2   2   2   2   2   2   2   2   2   0   2   2   2   0   2   0   2   2   2   2   2   2   0   0   0   0   2   2   2   2   0   2   2   2   0   0   0   2   0   0   2   0   0   0   0   2   0   0   0   2   0   2   2   2   2   2   0   0   0   2   2   0   0   0   0   0   2   0   2   0   2   0   2   2   0   0   2   0   0   2   2   0   2   0   0   2   2   0   2   0   0   2   2   2   0   2   0   0   2   2   0   2   0   2   2   0   2   2   0   2   2   2   0   2   0   0   2   2   2   2   0   2   2   2   0   0   2   0   2   2   2   0   2   0   2   2   2   2   0   2   2   0   0   2   0   0   2   0
 MK-4-13                2   0   0   0   2   2   2   2   2   2   2   0   2   2   2   0   0   2   0   2   2   2   0   2   2   2   0   2   2   0   0   2   0   0   2   0   0   2   0   0   0   2   2   0   2   0   0   0   0   0   0   0   2   2   2   2   0   2   2   2   2   0   2   2   2   0   2   0   2   2   2   2   2   2   0   0   0   0   2   2   2   2   0   2   2   0   0   0   0   2   0   0   2   2   0   0   0   2   0   0   0   2   0   2   2   2   0   2   0   0   0   2   2   0   0   0   0   0   2   0   2   0   0   2   2   2   0   0   2   0   0   2   2   0   2   0   2   2   2   0   2   0   0   2   2   2   0   2   0   0   2   2   0   2   0   2   2   0   2   0   0   2   2   2   0   2   0   0   0   2   2   2   0   2   0   2   0   0   2   2   2   2   2   0   2   0   2   2   2   2   0   2   0   0   0   2   0   0   2   0
 MK-4-14                2   0   0   0   2   2   2   2   2   2   2   2   2   2   2   0   0   2   0   2   2   2   0   2   2   2   0   2   2   0   0   2   0   2   2   0   0   2   0   0   0   2   2   0   2   0   0   0   0   0   0   0   2   2   2   2   0   2   2   2   2   0   2   2   2   0   2   0   2   2   2   2   2   2   2   0   0   0   2   2   2   0   0   2   2   0   0   0   0   2   0   0   2   0   2   0   0   0   0   0   2   2   0   2   2   2   0   2   0   0   0   2   2   2   2   0   0   2   2   0   2   0   0   2   2   2   2   0   2   0   2   2   2   0   2   0   0   2   2   0   2   0   0   2   2   2   0   2   0   0   2   2   0   2   0   2   2   0   2   0   0   2   2   2   0   2   0   0   0   2   2   2   0   2   0   2   0   0   2   2   2   2   2   0   2   0   0   2   2   2   0   2   0   0   0   2   0   0   2   0
 MK-4-15                2   0   0   0   2   2   0   2   2   0   2   2   2   2   0   0   0   2   0   2   2   2   0   2   2   2   0   2   2   0   0   2   0   2   2   0   0   0   2   0   0   0   2   0   2   0   0   0   2   0   0   0   0   2   2   0   0   2   2   2   2   0   2   2   2   0   2   0   0   2   0   2   2   2   2   0   0   2   2   2   0   0   0   2   2   0   0   0   0   2   0   0   2   0   2   0   2   0   0   0   2   2   0   2   2   2   0   2   0   0   0   0   2   2   2   0   0   2   2   0   2   0   0   2   2   2   2   2   2   0   2   2   2   0   2   0   0   2   2   0   2   0   0   2   2   2   0   2   0   0   2   2   0   2   0   2   2   0   2   2   0   0   2   2   0   2   0   0   0   2   2   0   0   2   0   2   0   0   2   2   2   2   2   0   2   0   0   2   2   0   0   2   0   0   0   2   0   0   2   0
 MK-4-16                2   0   0   0   2   2   2   2   2   0   0   2   2   2   0   2   0   2   2   2   2   2   0   2   2   2   0   2   2   0   2   2   0   2   2   0   2   0   2   0   0   0   2   0   2   0   0   0   2   0   2   0   0   2   2   0   0   2   2   2   2   0   2   2   2   0   2   0   0   2   0   2   2   2   2   0   0   2   2   2   2   2   0   2   2   0   0   0   0   2   2   0   0   0   2   0   0   0   0   0   2   2   0   2   0   2   0   2   0   2   0   0   2   2   2   0   2   2   2   0   2   2   0   2   0   2   2   2   2   0   2   2   2   0   2   0   0   2   2   0   2   2   0   2   2   2   0   2   0   0   2   2   0   2   0   0   2   0   2   0   0   0   2   2   0   2   0   0   0   2   2   0   0   2   0   2   0   0   2   2   2   0   0   0   2   0   0   0   2   0   0   2   0   0   2   2   0   0   2   0
 MK-5-1                 0   2   0   0   2   0   2   2   0   0   0   0   2   2   0   0   2   2   2   2   0   2   0   2   0   2   2   0   0   2   0   2   2   0   0   2   0   2   0   2   2   0   0   2   2   0   0   0   0   2   0   2   0   2   0   0   2   0   2   2   0   0   0   0   0   2   2   2   2   2   0   2   0   0   2   2   0   2   0   0   0   0   0   2   0   0   0   2   0   0   0   0   0   2   2   0   0   2   2   0   2   0   0   0   2   2   0   0   0   2   0   0   0   0   2   0   2   0   0   2   0   2   0   2   0   2   2   0   2   0   0   2   2   2   2   2   0   2   0   0   2   2   2   2   2   0   2   0   0   0   2   0   0   0   2   2   2   0   2   2   2   0   0   0   2   2   2   2   0   2   0   0   0   0   2   0   0   0   2   2   0   2   2   0   0   0   2   2   0   2   0   2   0   2   2   0   0   2   0   0
 MK-5-2                 0   2   0   0   0   0   2   2   0   0   0   0   2   2   0   2   2   2   2   2   2   2   0   2   0   2   2   0   0   2   0   2   2   0   0   0   0   0   0   2   2   0   0   2   2   0   0   0   0   2   0   2   0   2   0   0   2   0   2   2   0   0   0   0   0   2   2   0   2   2   0   2   0   0   2   2   0   2   0   0   0   0   0   2   0   0   0   2   2   2   2   0   0   2   2   0   0   2   2   0   2   0   0   0   2   2   0   0   0   2   2   0   0   0   2   0   2   0   0   2   0   2   0   2   0   2   2   0   2   0   0   2   0   2   0   2   0   2   0   0   2   2   2   0   0   0   2   0   0   2   2   0   0   0   2   2   2   0   2   2   2   0   0   0   2   2   2   2   0   2   0   0   0   2   2   0   0   0   2   2   0   2   2   2   0   2   2   2   0   2   0   2   0   2   2   0   0   2   0   0
 MK-5-3                 0   2   0   0   0   0   2   2   0   0   0   0   2   2   0   2   2   2   2   2   2   2   0   2   0   2   2   0   0   2   0   2   0   0   0   0   0   0   0   2   2   0   0   2   2   0   2   0   0   2   2   2   0   2   0   0   2   0   0   2   0   0   0   0   0   2   2   0   2   2   2   2   0   0   2   2   0   2   0   0   0   0   0   0   0   0   0   0   2   2   2   0   0   2   2   2   0   0   2   0   2   0   0   0   2   2   0   0   0   2   0   0   0   0   2   0   2   2   0   2   0   2   0   2   0   2   2   0   2   2   0   2   0   2   0   2   2   2   0   0   0   2   2   0   0   0   2   0   0   2   2   0   0   0   2   2   2   0   2   2   0   0   0   0   2   2   2   2   0   2   0   0   0   2   2   0   2   0   2   2   0   0   0   2   0   2   2   0   0   0   0   2   0   2   2   2   0   2   0   0
 MK-5-4                 0   2   0   0   0   0   2   2   0   0   0   0   2   2   0   2   2   2   2   2   2   0   0   2   0   0   2   2   0   2   2   2   0   0   0   0   0   0   0   2   2   0   0   2   2   0   2   0   0   2   2   2   0   2   0   0   2   0   0   0   0   0   0   0   0   2   2   0   2   0   2   2   0   0   2   2   0   2   0   0   0   0   0   0   0   2   0   0   2   2   2   0   0   2   2   2   0   0   2   0   2   0   0   0   2   2   0   0   0   2   0   0   0   0   2   0   2   2   0   2   2   2   0   2   0   2   2   0   2   2   0   2   0   2   0   2   2   2   0   0   2   2   2   2   0   0   2   0   0   2   0   0   0   0   2   2   2   0   2   2   0   0   0   0   2   2   2   2   0   2   2   0   2   2   2   0   2   2   2   2   0   0   0   2   0   2   2   0   0   0   0   2   0   2   0   2   0   2   0   0
 MK-5-5                 0   2   0   0   0   0   2   2   0   0   0   0   0   2   2   2   2   2   2   2   2   0   2   0   0   0   0   2   0   2   2   2   0   0   0   0   0   0   2   2   2   0   0   2   0   0   2   0   0   2   2   0   0   2   0   0   2   2   0   0   0   0   0   0   0   2   2   0   2   2   2   2   0   2   2   2   0   2   0   0   0   0   0   0   0   0   0   0   2   0   2   0   0   2   2   2   0   0   2   0   2   0   0   0   2   2   0   0   0   0   0   0   0   0   2   0   2   2   0   2   0   2   0   2   0   2   2   0   2   2   2   2   2   2   0   2   2   2   0   0   2   2   2   0   0   0   2   0   0   2   0   0   0   0   2   2   2   0   2   2   0   0   2   0   2   2   2   2   0   2   2   0   2   2   0   0   2   2   2   2   0   0   0   2   0   2   0   0   0   0   0   0   0   0   0   2   0   2   0   0
 MK-5-6                 0   2   0   0   0   0   2   2   0   2   0   0   0   2   2   2   2   2   2   2   2   0   2   0   0   0   0   2   0   2   2   2   0   0   0   0   0   0   2   2   2   0   0   0   0   0   2   0   0   2   2   0   0   2   0   0   2   2   2   0   0   2   0   0   0   2   2   0   2   2   2   2   0   2   2   2   0   0   0   0   0   0   0   2   0   2   0   0   2   0   2   0   2   0   2   2   0   0   0   0   2   0   2   2   2   0   0   0   0   0   0   0   0   0   0   0   0   0   0   2   0   2   0   2   0   0   2   0   2   2   2   2   2   2   0   2   2   2   0   0   2   2   2   0   0   2   2   0   0   2   0   0   0   0   2   2   2   0   0   2   0   0   2   0   2   2   2   2   2   2   2   0   2   2   0   0   2   2   2   0   0   0   0   2   0   2   0   0   2   0   0   0   0   0   0   2   2   2   0   0
 MK-5-7                 0   2   0   0   0   0   2   0   0   2   0   2   0   0   2   2   2   2   2   0   2   0   2   0   0   0   0   0   0   2   2   2   0   0   0   0   0   0   2   2   2   0   0   0   0   0   2   0   0   2   2   0   0   2   0   0   2   2   2   0   0   2   0   0   0   2   2   0   2   2   2   2   0   2   2   2   0   0   0   0   0   0   0   2   0   2   0   0   2   0   2   0   2   0   2   2   0   0   0   0   2   0   2   2   2   0   0   0   0   0   0   0   0   0   0   0   0   0   0   2   0   2   0   2   0   0   2   0   2   2   2   2   2   2   0   2   2   2   0   0   2   0   2   0   0   2   2   0   0   2   0   0   0   0   2   2   2   0   0   2   0   0   2   0   2   2   2   2   0   2   2   0   2   2   0   0   2   2   2   0   2   0   0   2   2   2   0   0   2   0   0   0   0   0   0   2   2   2   0   0
 MK-5-8                 0   2   2   0   0   0   2   0   0   2   0   2   0   2   2   2   2   2   2   0   2   0   2   0   2   0   0   0   0   2   2   2   0   2   0   2   0   0   2   0   0   0   0   0   0   0   2   0   0   2   2   0   2   2   0   0   2   2   2   0   0   2   0   0   0   0   2   0   0   2   2   2   0   2   2   2   2   0   0   0   0   0   0   2   0   2   0   0   2   0   2   0   2   0   2   2   0   2   0   0   2   0   2   2   2   0   0   0   0   0   0   0   0   2   0   0   2   0   0   2   0   0   0   2   0   0   2   0   2   2   2   2   2   0   0   2   2   2   0   0   2   0   2   0   0   2   2   0   0   0   0   0   0   0   2   2   2   0   0   0   0   0   2   0   2   2   2   2   0   2   2   0   2   2   0   0   2   2   2   0   2   0   0   2   2   2   0   0   2   0   0   0   0   0   0   2   2   2   0   0
 MK-5-9                 0   2   2   0   0   0   0   0   2   2   0   2   0   2   2   0   2   2   2   0   2   0   2   0   2   0   0   0   0   2   2   2   0   2   0   2   0   0   2   0   0   0   0   0   0   0   2   0   0   2   2   0   2   2   0   0   2   2   2   0   0   2   0   0   0   2   2   0   0   2   2   2   0   2   2   2   0   0   0   2   0   0   0   2   0   2   0   0   2   0   2   0   0   0   2   2   0   2   0   0   2   0   0   2   2   0   2   0   0   0   0   2   0   2   0   0   2   0   0   2   0   0   0   2   0   0   2   0   2   2   2   0   2   2   0   2   2   2   0   0   2   0   2   0   0   2   2   0   0   0   0   0   0   0   2   2   2   0   0   0   2   0   2   0   2   2   2   2   0   2   0   0   2   2   0   0   2   0   0   0   2   0   0   2   2   2   0   0   2   0   0   0   0   0   0   2   2   2   0   0
 MK-5-10                0   2   2   0   2   0   0   0   2   2   0   2   0   2   2   0   2   2   2   0   2   0   2   0   2   0   0   0   0   2   2   2   0   2   0   2   0   0   2   0   0   0   2   0   0   0   2   0   0   0   2   0   2   0   0   0   2   2   2   0   0   2   0   0   0   2   2   0   2   2   2   2   0   2   2   2   0   0   0   2   0   0   2   2   0   2   0   0   2   2   2   0   0   0   2   2   0   2   0   0   2   0   0   2   0   2   2   0   0   0   0   2   0   0   0   0   2   2   2   0   0   0   0   2   0   0   2   0   2   2   2   0   2   2   2   2   2   2   0   0   0   0   2   0   0   2   2   0   0   0   0   0   0   0   2   2   2   0   0   0   0   0   2   0   2   2   2   2   0   2   0   0   2   2   0   2   2   0   0   0   2   0   0   2   2   2   0   2   2   0   0   0   2   0   0   2   2   2   2   0
 MK-5-11                0   2   2   2   2   0   0   0   0   2   0   2   0   2   2   2   2   2   2   0   2   0   0   0   2   0   2   0   0   2   2   2   0   2   0   2   2   0   2   0   0   0   2   0   0   0   0   0   0   0   2   0   2   0   0   0   2   2   2   2   0   2   0   0   0   2   2   0   2   2   2   2   0   2   2   2   0   2   0   2   0   0   2   2   0   2   0   0   2   2   2   0   0   0   2   2   0   2   0   0   2   0   0   2   0   0   0   0   0   2   0   2   0   0   0   0   2   2   2   0   0   0   0   2   0   0   2   0   2   2   2   0   2   2   2   2   2   0   0   0   0   0   2   0   0   2   0   0   0   2   0   0   0   0   2   2   0   0   0   0   0   0   2   0   2   0   2   2   0   2   0   0   2   2   0   0   2   0   0   0   2   0   0   2   2   0   0   2   2   0   0   0   2   2   0   2   2   2   2   0
 MK-5-12                0   2   2   2   2   0   0   0   0   0   2   2   0   2   2   2   2   2   2   0   2   0   0   0   2   0   2   0   0   2   2   2   0   2   0   2   2   0   2   0   0   0   2   0   2   0   2   0   0   0   2   0   2   0   0   2   2   2   0   2   0   2   0   0   0   2   2   0   0   2   2   2   0   2   2   2   0   2   0   2   0   0   2   2   0   2   0   0   2   2   2   0   0   2   0   2   0   2   0   0   2   0   0   2   0   0   0   0   0   2   0   2   0   2   2   0   2   2   2   0   0   0   0   2   0   0   2   0   2   2   2   0   2   2   2   2   2   0   0   0   0   0   2   0   0   2   2   0   0   2   0   0   0   0   2   2   0   0   0   0   2   0   2   0   2   0   2   2   0   2   0   0   2   2   0   0   2   2   0   2   2   2   0   2   2   0   0   2   2   0   0   0   2   2   0   0   2   2   2   0
 MK-5-13                0   2   2   2   2   0   0   0   0   0   2   0   0   2   2   2   2   2   2   0   2   2   2   0   2   0   0   0   0   2   2   2   0   2   0   2   2   0   2   0   0   0   2   0   2   0   2   0   0   0   2   0   2   0   0   2   2   2   0   2   0   2   0   0   0   0   2   0   0   2   2   2   0   2   2   2   0   2   2   2   0   2   2   2   0   2   2   0   2   2   2   0   0   2   0   2   2   2   0   0   2   0   0   2   0   0   0   0   0   2   2   0   0   2   2   2   2   2   2   2   0   0   0   2   0   0   2   0   2   2   2   2   2   2   2   2   2   0   0   0   0   0   2   0   0   2   2   0   0   2   0   0   0   0   2   2   0   0   0   0   2   0   2   0   2   0   0   2   2   2   0   0   2   2   0   0   2   2   0   2   2   2   2   0   2   2   0   2   2   0   0   0   2   2   0   0   2   2   0   0
 MK-5-14                2   2   2   2   2   0   0   0   0   0   2   0   0   2   2   2   2   2   2   0   2   2   0   0   2   0   0   0   0   2   0   2   0   2   0   2   2   0   2   0   0   0   2   0   2   0   2   0   0   0   2   0   2   0   0   2   2   2   0   2   0   2   0   0   0   0   2   0   2   2   2   2   0   2   2   2   0   2   2   2   0   2   2   2   0   2   2   0   2   2   2   0   0   2   0   2   2   2   0   0   2   0   0   2   0   0   0   0   0   2   2   0   0   2   2   2   2   2   2   2   0   0   0   2   0   0   2   0   2   2   0   2   2   2   2   2   2   0   0   0   0   0   0   0   0   2   2   0   0   0   0   0   0   0   0   2   0   0   0   0   2   0   2   0   2   0   0   2   2   2   0   0   2   2   0   0   2   2   0   2   2   0   2   2   2   2   0   2   2   0   0   0   2   2   0   0   2   2   2   0
 MK-5-15                2   2   2   0   2   2   2   0   0   0   2   0   0   2   2   2   2   2   2   0   2   2   0   0   2   0   0   0   0   2   0   2   0   2   0   2   2   0   2   0   0   2   2   0   2   0   2   0   0   0   2   0   0   2   0   2   2   2   0   2   0   2   0   0   0   0   0   0   2   2   2   2   0   2   0   2   0   2   2   2   0   2   2   0   0   2   2   0   2   2   2   0   0   0   0   2   2   2   0   0   2   0   0   2   2   0   0   0   0   2   2   0   0   2   2   2   2   2   2   2   0   0   0   2   0   0   2   0   2   2   0   2   0   2   2   2   2   0   0   0   0   0   0   0   2   2   2   0   0   0   0   0   0   0   0   2   0   0   2   0   2   0   2   2   0   0   0   0   2   2   0   0   2   0   0   0   2   2   0   2   2   0   2   2   2   2   2   2   2   0   0   0   0   2   0   2   2   2   2   0
 MK-5-16                0   2   0   0   2   2   2   0   0   0   0   0   0   2   2   2   2   0   2   0   2   2   0   0   2   0   2   0   0   2   0   2   0   2   0   2   2   2   2   0   0   2   2   0   2   0   2   2   0   0   2   0   0   2   0   2   2   2   0   2   0   2   0   0   0   0   0   0   0   2   2   2   0   2   0   2   0   2   2   2   2   2   2   0   0   2   2   0   2   2   0   0   0   0   0   0   2   2   0   0   2   0   0   2   2   0   0   0   0   2   2   0   0   2   0   2   2   0   2   2   2   0   0   0   0   0   0   0   2   2   0   2   0   0   2   0   2   0   0   0   0   0   0   0   2   2   2   2   0   0   0   0   0   0   0   0   0   0   2   0   2   0   2   2   0   0   0   0   2   2   0   2   2   0   0   0   2   2   0   2   0   0   2   2   2   2   2   2   2   0   0   0   0   2   0   2   2   2   2   2
 MK-6-1                 2   0   2   0   2   2   2   0   0   2   2   2   2   0   0   0   2   0   0   0   2   0   2   0   0   0   2   2   0   0   2   2   0   0   2   0   2   0   2   2   0   0   2   0   0   2   2   2   2   2   0   2   0   0   2   0   2   0   0   0   2   2   0   0   2   0   2   2   2   2   2   2   0   0   2   2   0   0   0   0   0   0   2   2   2   2   2   0   2   0   2   0   0   2   2   0   2   2   0   2   0   0   2   0   2   0   0   0   0   0   2   2   2   0   0   0   2   0   0   2   2   0   0   0   2   0   2   0   2   0   0   2   2   0   0   2   2   0   0   2   2   2   0   0   0   2   0   0   2   0   0   2   0   0   2   2   2   0   2   0   2   0   0   0   0   0   2   0   0   2   0   2   0   0   2   0   2   0   0   2   2   0   2   0   0   0   2   2   2   0   0   0   2   2   0   0   0   2   2   0
 MK-6-2                 2   0   0   0   2   2   2   0   0   2   2   0   2   0   0   2   2   0   0   0   2   0   2   0   0   0   2   2   0   0   2   2   0   0   2   0   2   0   2   2   0   0   2   0   0   2   2   0   0   2   0   2   0   2   2   2   2   0   0   0   2   2   0   0   2   0   2   2   2   2   2   2   0   0   2   2   0   0   0   0   0   0   0   2   0   0   2   0   2   0   2   0   0   2   2   0   2   2   2   2   0   0   2   0   2   0   0   0   2   0   2   2   2   0   0   0   2   0   0   2   2   0   0   0   2   0   2   2   2   0   2   2   2   0   0   2   2   0   0   2   2   2   2   0   0   2   0   0   2   0   0   2   0   0   2   2   2   0   2   0   2   0   0   2   0   0   2   2   0   2   0   2   2   0   2   0   2   2   0   2   2   0   2   0   0   0   2   2   2   0   0   0   2   2   0   0   0   2   2   0
 MK-6-3                 2   0   2   0   2   2   2   0   0   2   2   0   2   0   0   2   2   0   0   0   0   0   2   0   0   0   2   2   0   0   2   2   0   0   2   0   2   0   2   2   2   0   2   0   0   2   2   0   0   2   0   2   0   2   2   0   2   0   2   0   2   0   0   0   2   0   2   2   2   2   2   2   0   0   2   0   0   0   0   0   0   0   0   2   0   0   2   0   2   0   2   2   0   2   2   0   0   2   2   2   0   0   2   0   2   0   0   0   2   0   2   2   2   0   0   2   2   0   0   2   0   0   0   0   2   0   2   2   2   0   2   2   2   0   0   2   2   0   0   2   2   2   2   0   0   2   0   0   2   0   0   2   2   0   2   2   2   0   2   0   2   0   0   2   0   0   2   0   0   2   0   2   2   0   2   0   2   2   0   2   2   0   2   0   0   0   0   2   2   0   0   0   2   2   0   0   0   2   2   0
 MK-6-4                 2   0   2   0   2   2   2   0   0   2   2   0   2   2   0   2   2   0   2   0   0   0   2   0   0   0   2   2   2   0   2   2   0   0   2   0   0   0   2   0   2   0   2   0   0   2   2   0   0   0   0   2   0   2   2   0   2   0   2   0   2   0   0   0   2   0   2   2   2   2   2   2   0   0   2   2   0   0   0   0   0   0   0   2   0   0   2   0   2   0   2   2   0   2   2   0   0   2   2   2   0   0   2   0   2   0   0   0   2   0   2   2   2   0   0   2   2   0   0   2   0   2   0   0   0   0   2   2   0   0   2   2   2   0   0   2   2   2   0   2   2   2   2   0   0   2   2   2   2   0   0   2   2   2   2   2   2   0   2   0   2   0   2   2   0   0   2   0   0   2   0   2   2   0   2   0   2   2   0   2   2   0   2   0   0   0   0   2   2   0   0   0   2   2   0   0   0   2   2   0
 MK-6-5                 2   0   2   0   2   2   2   0   0   2   2   0   2   2   0   2   2   0   2   0   0   0   2   0   0   0   2   2   2   0   0   2   0   0   2   0   0   0   2   0   2   2   2   0   2   2   2   0   0   0   0   2   0   2   2   0   2   0   2   0   2   0   0   0   2   0   2   0   2   2   2   0   0   0   2   2   0   0   0   2   0   0   0   2   0   0   2   0   2   0   2   2   2   2   2   0   2   2   2   2   2   0   2   0   2   0   0   0   0   2   2   2   0   0   0   2   2   0   0   2   0   2   0   0   0   0   2   0   0   0   2   0   2   0   0   2   2   2   0   2   2   2   2   0   0   2   2   2   2   0   0   2   2   2   2   2   2   0   2   0   2   0   2   2   0   0   2   0   0   2   0   2   2   0   2   2   0   0   0   2   2   0   2   0   0   0   0   2   2   0   0   0   0   2   0   0   0   2   2   0
 MK-6-6                 2   2   2   0   2   0   2   0   0   2   2   0   2   2   0   2   2   0   2   0   0   0   2   0   0   0   2   2   2   0   0   2   0   0   2   0   0   0   2   0   2   2   2   0   2   2   2   0   0   0   0   2   2   2   2   0   2   0   2   0   2   0   0   0   2   0   2   0   2   2   2   0   0   0   2   2   0   0   0   0   0   0   2   0   0   0   2   0   2   0   2   2   2   2   2   0   2   2   2   2   2   0   2   0   2   0   0   0   0   2   2   0   2   0   0   2   2   0   0   2   0   2   0   0   0   0   2   0   0   0   2   0   2   0   0   0   2   2   0   2   2   2   2   0   0   2   2   2   2   0   0   2   2   2   2   2   2   0   2   0   2   0   2   2   0   0   2   0   0   2   2   2   2   0   2   2   0   0   0   2   0   0   0   0   0   0   0   2   2   0   0   0   0   2   0   0   0   2   2   2
 MK-6-7                 2   2   2   0   2   0   2   0   0   2   2   0   2   2   0   2   2   0   2   2   0   2   2   2   0   0   2   2   0   0   0   2   0   0   2   0   0   0   2   0   0   2   2   0   2   2   2   2   0   0   0   2   2   2   2   0   2   0   2   0   2   0   0   0   2   0   0   0   2   2   2   0   0   0   2   2   0   0   0   0   0   0   2   0   0   0   0   2   2   0   2   2   2   2   2   2   2   2   2   2   2   0   2   0   2   0   0   0   0   2   2   0   2   0   0   2   2   0   0   2   0   2   0   0   0   0   2   0   0   2   0   0   2   0   0   0   0   0   0   2   2   0   2   0   0   2   2   2   2   0   0   2   2   2   2   2   2   2   2   0   2   0   2   2   0   0   2   0   0   2   2   0   2   0   2   2   2   0   0   2   0   0   0   0   0   0   0   2   2   0   0   0   0   2   0   0   0   2   2   2
 MK-6-8                 2   2   2   0   2   0   2   0   0   2   2   0   2   2   0   2   2   0   2   2   0   2   2   2   0   0   2   0   0   0   0   2   0   0   2   0   0   0   0   0   0   2   2   0   2   2   2   2   0   0   0   2   0   2   2   0   2   0   2   0   0   0   0   0   2   2   0   0   2   2   2   0   0   0   2   2   0   0   0   0   0   0   2   0   0   2   0   2   2   0   2   2   2   2   2   2   2   2   2   2   0   0   2   0   2   0   0   0   0   2   2   2   2   0   0   2   2   0   0   0   0   2   0   0   0   0   2   2   0   2   0   0   2   0   0   0   0   0   0   2   0   0   2   0   0   2   2   2   2   0   0   0   2   2   2   2   2   2   2   0   2   0   2   2   0   0   0   0   0   2   0   2   2   0   2   2   2   0   0   2   0   0   0   0   0   0   0   2   2   0   0   0   0   2   0   0   0   2   2   2
 MK-6-9                 2   2   2   0   2   0   2   0   0   2   2   0   2   2   0   2   2   0   2   0   0   2   2   2   0   0   2   0   0   2   0   2   0   0   2   0   0   0   0   0   0   2   2   0   2   2   2   2   2   0   0   0   0   2   2   0   2   0   2   2   0   0   0   0   2   2   0   0   2   2   2   0   0   0   2   2   0   0   0   0   0   0   2   0   0   2   0   2   2   0   2   2   2   2   2   2   2   2   0   2   2   0   2   0   2   0   0   0   0   2   2   2   2   0   0   2   0   0   0   0   0   2   0   0   2   0   2   2   0   2   0   0   2   0   0   0   0   0   0   0   0   0   2   0   0   2   2   2   2   0   0   0   0   0   2   2   2   2   2   0   2   0   2   2   0   0   2   0   0   2   0   2   2   0   0   2   2   0   0   2   0   0   0   0   0   0   2   2   2   0   0   0   0   2   2   0   0   2   2   2
 MK-6-10                2   0   0   0   0   0   2   2   2   0   0   0   2   2   0   0   2   0   2   0   0   2   2   2   0   0   2   0   0   2   0   2   0   0   2   0   0   0   0   2   0   2   2   2   2   2   2   2   2   0   0   0   0   2   2   0   2   0   2   2   0   0   0   0   2   2   2   0   2   0   2   0   0   0   0   2   0   0   0   2   0   2   2   0   0   0   2   2   2   0   2   2   2   2   2   2   2   2   0   2   0   0   2   0   2   0   0   0   0   0   2   2   2   0   0   2   0   0   0   0   0   2   0   0   2   0   0   2   0   0   2   0   2   0   2   0   0   0   0   0   0   0   2   0   0   2   2   2   2   0   0   0   0   0   2   2   2   2   2   0   2   2   2   2   0   0   2   2   0   2   0   0   2   0   0   2   2   2   0   2   0   0   0   0   0   0   2   2   2   0   0   0   0   2   2   0   0   2   2   0
 MK-6-11                2   0   0   2   0   2   2   2   2   0   0   0   2   2   0   0   2   2   2   2   0   2   2   2   0   0   2   0   0   2   0   2   0   0   2   0   0   0   0   2   0   2   2   2   2   2   2   2   2   0   2   0   0   2   2   0   2   0   2   2   2   2   0   0   2   2   2   0   2   0   2   0   0   0   0   2   0   0   0   2   0   0   2   0   0   0   2   2   2   0   2   2   2   2   0   2   2   0   0   2   0   2   2   0   2   0   0   0   0   0   2   2   2   2   0   2   0   0   0   0   0   2   0   0   2   0   0   2   0   0   2   0   0   0   2   0   0   0   0   0   0   0   2   0   0   2   0   2   2   0   0   0   0   0   2   2   2   2   2   0   0   2   2   2   0   0   2   2   2   2   0   0   2   0   0   2   2   2   0   2   0   0   0   2   0   0   2   2   0   0   0   0   0   2   2   0   0   2   2   2
 MK-6-12                2   0   0   2   0   2   2   2   0   0   0   0   2   2   0   2   2   2   2   2   0   2   2   2   0   0   2   0   0   2   0   2   0   0   2   0   0   0   0   2   0   2   2   2   2   2   2   2   2   0   0   0   0   2   2   0   2   0   0   2   2   2   0   0   2   0   2   0   2   0   2   0   0   0   0   2   0   0   0   2   0   0   2   0   0   0   2   2   2   0   2   2   2   2   0   2   2   0   2   2   0   2   0   0   0   0   0   0   0   0   0   2   2   2   0   2   0   0   0   0   0   2   0   0   2   0   0   2   0   0   2   0   0   0   2   0   0   0   0   0   0   0   2   0   0   2   0   2   2   0   0   0   0   0   2   2   2   2   2   0   0   2   2   2   0   0   2   2   2   2   0   0   2   0   0   2   2   2   0   2   0   0   0   2   0   0   2   2   0   0   0   0   0   2   2   0   2   2   2   2
 MK-6-13                2   0   0   2   0   2   2   2   0   2   0   0   2   0   0   0   2   2   2   2   0   2   2   2   0   0   2   0   0   2   0   2   0   0   2   0   0   0   0   2   0   2   0   2   2   2   2   2   2   0   0   0   0   2   2   0   2   0   0   2   2   2   0   0   2   0   2   0   2   0   2   0   0   0   0   2   0   2   0   2   0   0   2   0   2   0   2   2   2   0   2   2   2   2   0   0   2   0   2   2   0   2   0   0   2   0   0   0   0   0   0   2   2   2   0   2   0   0   0   0   0   0   0   2   2   0   0   2   0   0   2   0   0   0   2   0   0   0   0   0   0   0   2   0   0   2   0   0   2   0   0   0   0   0   2   2   2   2   2   0   0   2   2   2   0   0   2   2   0   2   0   0   2   0   0   2   2   2   0   2   0   0   0   2   0   2   2   2   0   0   0   0   0   2   2   0   2   2   2   2
 MK-6-14                2   0   0   2   0   2   2   2   0   2   0   0   2   0   0   0   2   2   2   2   0   0   2   2   2   0   2   0   0   2   0   2   0   0   2   2   0   0   0   2   0   2   0   2   0   0   2   2   2   0   0   0   0   2   0   0   2   0   0   2   2   2   0   0   2   0   0   2   2   0   2   0   0   0   0   2   2   2   0   2   0   0   2   0   2   0   2   2   2   0   2   2   0   0   0   2   2   0   2   2   0   0   0   0   2   0   0   0   0   2   0   2   2   2   0   2   0   0   0   0   0   0   0   2   0   0   0   2   0   2   2   0   0   0   2   0   0   0   0   0   0   2   2   0   0   2   0   2   2   0   0   2   0   0   2   2   2   2   2   0   0   2   2   2   0   0   2   2   0   0   0   0   2   0   0   2   2   2   0   2   0   0   0   0   0   2   2   2   0   0   2   2   0   2   2   0   2   2   2   2
 MK-6-15                2   0   0   0   0   2   0   2   0   0   0   0   2   0   0   0   2   2   2   0   2   0   2   2   2   0   0   0   2   2   0   2   0   0   2   2   0   0   0   2   2   2   0   2   0   0   0   0   2   0   0   0   0   2   0   0   2   0   0   2   2   2   0   0   2   0   0   2   2   0   2   0   0   0   0   2   2   2   0   2   0   0   2   0   2   0   2   2   2   0   2   2   0   2   0   2   2   2   2   2   0   0   0   0   0   0   2   0   0   2   0   2   2   2   2   2   0   2   0   0   0   0   0   2   0   0   0   2   0   2   2   2   0   0   2   0   0   0   0   0   0   2   2   2   0   2   0   2   2   0   0   2   0   0   2   0   0   2   2   0   0   2   2   2   0   2   2   2   0   0   0   0   2   0   0   2   2   2   0   2   0   0   0   0   0   2   2   2   0   0   2   2   0   2   2   0   2   2   0   2
 MK-6-16                2   2   0   0   0   2   0   2   0   0   0   0   2   0   0   0   2   2   2   0   2   0   2   2   2   0   0   0   2   2   0   2   0   0   2   2   0   0   0   0   0   2   0   2   0   0   0   0   2   0   0   0   0   0   0   2   2   0   0   2   2   2   0   0   0   0   0   2   2   0   2   0   2   0   0   2   2   2   0   2   0   0   2   2   2   0   2   2   2   0   2   2   2   2   0   2   2   2   2   2   0   0   0   0   0   0   2   0   2   2   0   2   2   0   2   0   0   0   0   0   0   0   0   2   0   0   0   2   0   2   2   2   0   0   2   0   0   2   0   0   0   2   2   2   0   2   0   0   2   0   0   2   0   0   2   0   0   2   2   0   0   2   2   2   0   2   2   2   0   0   0   0   2   0   0   0   2   2   0   2   0   0   0   0   0   2   2   2   0   0   2   2   0   2   2   0   2   2   0   2
 
!****************************************** Phenotypic Data **********************************************************
!-100.0 is resevred for missing phenotype
SimulatedTrait1        10.1352    9.0185   11.5192   11.3384    8.9424   11.4599    9.3370   10.8806   10.0696   10.3224    8.1935    5.7023    8.0600   10.2192   11.6761   10.1671   12.1403   10.9459    9.4006    9.1239   10.3661   11.5516   12.0464   12.7943   10.5075   10.5373   11.4083   12.4268    8.4870   10.6665   10.1561    9.1622    7.7569    8.8701    9.2581    9.1067    9.7501   11.2779    8.0811   10.3064   10.5962   10.2442   10.7902    8.8554    8.2831    8.7431   11.4767   10.7519    9.5631   12.8909   13.4182   12.7030   10.2326   10.6775    9.1611    9.2780   11.4002    9.6566   10.9085    8.6740    8.0415   10.8643    9.9429    8.8505    8.0243    8.9527    9.6326    8.8752   11.6821    9.5875    8.9576   11.2986   10.9655    9.4585   12.2942    9.3355    7.4850   11.0593   10.3221    7.7247   11.9258    8.4227   11.1347    7.5857    9.6500    9.6728    7.7280    6.3440   11.3959    8.2573    6.2414   10.1180   10.0187   10.1990    9.5224   12.3789   10.3458   10.6418   10.8427   10.2492   10.4888    9.5065   10.0543    7.6504   10.8229   11.6274    9.3995   12.8230    7.2003   11.6033   10.1934    9.7611    9.7670    7.8710   10.9550    9.6876   11.7610    8.8174    8.6803   10.6206    9.6083   11.0559    7.0989    9.5971    8.1758    9.4967    8.8986   11.0570   10.6287    9.6266   10.2886   11.0530   10.2013    7.8183    7.8465    9.9883    8.5443    8.4733    6.8523    7.1568    7.0904   12.3235    9.5602    8.0152    8.3853   11.1542    9.5389    9.6622   10.2894   10.3725   11.1929    8.7938    8.7829    9.8444   10.4468   11.5258    9.6819    8.6373   10.9601    9.8239    9.2875    8.1004   12.3611    7.5514    8.0208   12.0547    8.9160    9.6724    9.0954   10.0023   12.6463    8.9703    9.1174   11.4677   10.7706   10.3627   10.4174   11.4119   10.9040    7.5629    9.2197   11.6556    8.7572   10.7086   10.2587   11.1685   10.1171   10.3493    8.5441   10.2306    7.0915   10.6284   11.1146    9.6807   11.4239   13.0877    9.8037   11.4193    9.5590   11.0347
SimulatedTrait2        12.9091   15.6777   12.6579   15.6028   17.0260   16.2121   15.7691   15.0468   16.9924   13.9354   12.7673   15.3922   14.5116   17.1401   14.8047   16.2436   14.4628   12.6874   14.1687   16.4948   16.8585   15.7282   13.6892   15.3072   16.7339   13.7381   16.4284   15.8152   13.8264   13.7025   13.9950   15.9975   16.1696   14.5095   12.9211   13.8769   14.4340   13.4393   16.2410   16.8816   15.8816   14.7338   12.4862   15.3016   14.3752   14.4983   16.4240   16.0737   15.6050   14.4178   16.0960   15.3054   14.3778   16.4149   14.0933   15.2079   16.1445   15.0663   13.6121   16.0444   14.8541   15.4919   14.4458   15.4538   12.2858   15.3987   15.0840   16.7387   15.7723   14.6798   12.1785   14.0554   15.5156   13.7901   17.4749   16.0475   12.6746   12.9714   15.0324   13.2594   13.9947   15.8056   13.8386   14.9534   13.4039   15.9932   14.2847   15.2282   15.2256   13.5787   15.2121   12.6713   12.1550   16.6815   16.7761   13.4667   16.4288   14.0730   15.6938   16.8682   12.7217   15.6731   14.9682   13.8682   13.7599   15.3318   12.0516   15.0042   14.0497   16.6194   13.7471   16.4029   15.2338   11.8826   16.0074   16.5448   14.1043   16.9907   15.2539   16.5801   17.0416   16.3095   15.4276   15.4898   13.1012   16.6002   14.6274   13.3151   13.7043   16.7038   13.3404   16.8404   14.9691   14.6822   16.6819   17.4902   15.7135   14.3902   11.9172   17.5727   14.8432   12.5193   16.0735   12.8811   13.9650   13.5782   13.3666   13.1488   13.3664   15.9666   16.1955   12.9805   14.0457   13.4395   14.1239   14.3902   17.4800   15.9126   15.3480   14.4211   12.7556   13.1525   15.0211   15.1929   15.8905   14.8320   14.8449   17.5701   15.6177   15.0122   13.3514   15.9103   17.7757   12.6506   16.5179   13.7752   14.5579   14.1324   16.2218   14.0380   15.4346   15.5040   14.2630   14.6786   13.0799   16.3242   15.5712   13.0276   15.0082   14.3617   16.4582   15.2051   15.4050   17.8269   16.3258   14.3915   13.0826   16.9327   15.4522   15.3638
 
