# Supplementary material for: Inclusive Composite Interval Mapping of QTL by Environment Interactions in Biparental Populations
Source: PLoS One. 2015 Jul 10;10(7):e0132414. doi: 10.1371/journal.pone.0132414 (PMC4498613; doi:10.1371/journal.pone.0132414)
Supplement: S3 File — (ZIP) [file pone.0132414.s003.zip › Simulation for unliked model/Simulated popualtions/run_00072.met]

!**********************Note: lines staring with "!" are remarks and will be ignored in the program********************
!*********************************General Information**********************************
!Assuming F1 = P1 x P2, populations available in QTL IciMapping are: 
!  1, P1BC1F1 = P1 x F1, the first backcrossing where P1 is used as the recurrent parent;
!  2, P2BC1F1 = P2 x F1, the first backcrossing where P2 is used as the recurrent parent;
!  3, F1DH, F1-derived doubled haploids; 
!  4, RIL or F1RIL, recombination inbred lines through the repeated selfing of F1;
!  5, P1BC1RIL, recombination inbred lines through the repeated selfing of P1BC1F1;
!  6, P2BC1RIL, recombination inbred lines through the repeated selfing of P2BC1F1;
!  7, F2, the selfing generation of F1;
!  8, F3, the selfing generation of F2;
!  9, P1BC2F1, the second backcrossing where P1 is used as the recurrent parent; 
! 10, P2BC2F1, the second backcrossing where P2 is used as the recurrent parent;
! 11, P1BC2RIL, recombination inred lines through the repeated selfing of P1BC2F1; 
! 12, P2BC2RIL, recombination inred lines through the repeated selfing of P2BC2F1; 
! 13, P1BC1F2, the selfing generation of P1BC1F1; 
! 14, P2BC1F2, the selfing generation of P2BC1F1; 
! 15, P1BC2F2, the selfing generation of P1BC2F1; 
! 16, P2BC2F2, the selfing generation of P2BC2F1; 
! 17, P1BC1DH, P1BC1F1-derived doubled haploids; 
! 18, P2BC1DH, P2BC1F1-derived doubled haploids; 
! 19, P1BC2DH, P1BC2F1-derived doubled haploids; 
! 20, P2BC2DH, P2BC2F1-derived doubled haploids; 
   3      !Mapping Population (see remarks above)
   2      !Mapping Function (1 for Kosambi; 2 for Haldane; 3 for Morgan)
   2      !Marker Space Type (1 for intervals; 2 for positions)
   1      !Marker Space Unit(1 for centiMorgans; 2 for Morgan)
   6      !Number of Chromosomes (or Linkage Groups)
 200      !Size of the mapping population
   2      !Number of environments
 
!***************************************** Chromosomes and Linkage Maps **********************************************
!Chromosome                 NumMarkers
-CH1                        16
-CH2                        16
-CH3                        16
-CH4                        16
-CH5                        16
-CH6                        16
!Linkage map (Marker name followed by position or the interval length)
 MK-1-1                1     0.000
 MK-1-2                1    10.000
 MK-1-3                1    20.000
 MK-1-4                1    30.000
 MK-1-5                1    40.000
 MK-1-6                1    50.000
 MK-1-7                1    60.000
 MK-1-8                1    70.000
 MK-1-9                1    80.000
 MK-1-10               1    90.000
 MK-1-11               1   100.000
 MK-1-12               1   110.000
 MK-1-13               1   120.000
 MK-1-14               1   130.000
 MK-1-15               1   140.000
 MK-1-16               1   150.000
 MK-2-1                2     0.000
 MK-2-2                2    10.000
 MK-2-3                2    20.000
 MK-2-4                2    30.000
 MK-2-5                2    40.000
 MK-2-6                2    50.000
 MK-2-7                2    60.000
 MK-2-8                2    70.000
 MK-2-9                2    80.000
 MK-2-10               2    90.000
 MK-2-11               2   100.000
 MK-2-12               2   110.000
 MK-2-13               2   120.000
 MK-2-14               2   130.000
 MK-2-15               2   140.000
 MK-2-16               2   150.000
 MK-3-1                3     0.000
 MK-3-2                3    10.000
 MK-3-3                3    20.000
 MK-3-4                3    30.000
 MK-3-5                3    40.000
 MK-3-6                3    50.000
 MK-3-7                3    60.000
 MK-3-8                3    70.000
 MK-3-9                3    80.000
 MK-3-10               3    90.000
 MK-3-11               3   100.000
 MK-3-12               3   110.000
 MK-3-13               3   120.000
 MK-3-14               3   130.000
 MK-3-15               3   140.000
 MK-3-16               3   150.000
 MK-4-1                4     0.000
 MK-4-2                4    10.000
 MK-4-3                4    20.000
 MK-4-4                4    30.000
 MK-4-5                4    40.000
 MK-4-6                4    50.000
 MK-4-7                4    60.000
 MK-4-8                4    70.000
 MK-4-9                4    80.000
 MK-4-10               4    90.000
 MK-4-11               4   100.000
 MK-4-12               4   110.000
 MK-4-13               4   120.000
 MK-4-14               4   130.000
 MK-4-15               4   140.000
 MK-4-16               4   150.000
 MK-5-1                5     0.000
 MK-5-2                5    10.000
 MK-5-3                5    20.000
 MK-5-4                5    30.000
 MK-5-5                5    40.000
 MK-5-6                5    50.000
 MK-5-7                5    60.000
 MK-5-8                5    70.000
 MK-5-9                5    80.000
 MK-5-10               5    90.000
 MK-5-11               5   100.000
 MK-5-12               5   110.000
 MK-5-13               5   120.000
 MK-5-14               5   130.000
 MK-5-15               5   140.000
 MK-5-16               5   150.000
 MK-6-1                6     0.000
 MK-6-2                6    10.000
 MK-6-3                6    20.000
 MK-6-4                6    30.000
 MK-6-5                6    40.000
 MK-6-6                6    50.000
 MK-6-7                6    60.000
 MK-6-8                6    70.000
 MK-6-9                6    80.000
 MK-6-10               6    90.000
 MK-6-11               6   100.000
 MK-6-12               6   110.000
 MK-6-13               6   120.000
 MK-6-14               6   130.000
 MK-6-15               6   140.000
 MK-6-16               6   150.000
!*********************************** Marker Types ********************************************************************
!Co-dominant marker: When heterozygote F1 is present, P1 is coded as 2, F1 is coded as 1, and P2 is coded as 0; Otherwise, P1 is coded as 2, and P2 is coded as 0. 
!Dominant marker: When heterozygote F1 is present, P1 and F1 are coded as 12, and P2 is coded as 0; Otherwise, P1 is coded as 2, and P2 is coded as 0.  
!Recessive markers: When heterozygote F1 is present, P1 is coded as 2, and F1 and P2 are coded as 10; Otherwise, P1 is coded as 2, and P2 is coded as 0. 
!Missing marker is coded as -1. 
 MK-1-1                 2   0   0   0   2   0   0   2   0   2   2   2   0   2   2   0   2   0   0   2   2   0   0   2   2   2   2   2   0   0   0   2   0   0   2   0   0   2   0   2   0   0   0   2   0   2   2   2   0   2   0   0   0   0   0   2   0   0   2   2   2   0   0   2   0   0   2   0   2   2   0   2   2   0   0   2   2   2   0   0   0   0   0   2   0   2   2   0   0   2   2   2   0   0   2   2   2   2   0   2   0   0   2   2   0   0   2   0   2   0   2   0   0   2   2   2   0   2   2   0   2   2   2   2   0   2   0   2   0   2   0   2   2   0   0   0   2   0   2   0   0   2   0   0   2   2   0   2   0   2   2   0   0   2   2   2   2   0   2   2   0   0   0   0   0   2   0   2   2   0   0   2   2   2   2   2   2   2   2   2   2   2   0   0   2   0   2   0   0   0   2   0   2   0   0   0   0   2   0   2
 MK-1-2                 2   0   0   0   2   0   0   2   0   2   2   0   0   0   2   0   2   0   0   0   2   0   0   2   2   2   2   2   0   0   2   2   0   0   2   0   0   2   2   2   0   0   0   2   0   2   2   2   0   2   0   0   0   0   0   2   0   0   2   2   2   0   0   2   0   0   2   0   2   2   0   2   2   0   0   2   0   2   0   0   0   0   0   0   0   2   2   0   0   2   2   0   0   0   2   2   2   2   0   2   0   0   0   0   0   2   2   2   2   0   2   0   0   2   2   2   0   2   2   2   2   2   2   2   0   0   0   2   0   2   0   2   2   0   0   0   0   0   2   0   0   2   0   0   2   2   0   2   0   2   2   0   0   2   2   2   2   0   2   2   0   0   2   0   0   2   0   2   2   2   0   2   0   2   2   2   0   2   2   2   2   2   0   0   2   0   2   0   0   0   2   0   2   0   0   0   0   0   0   2
 MK-1-3                 2   0   0   2   2   0   0   2   2   0   2   0   0   0   2   0   2   0   0   0   2   0   0   2   2   0   2   2   0   0   2   2   0   0   2   0   0   2   2   2   0   0   2   2   0   2   2   2   0   0   0   0   0   0   0   2   0   0   2   2   2   0   0   2   0   0   2   0   2   2   0   2   0   0   0   2   0   2   0   0   0   0   0   0   0   2   2   2   0   2   2   0   0   0   2   2   2   2   0   2   0   0   2   0   0   0   2   2   2   0   2   0   0   0   2   2   2   2   2   2   2   0   2   2   0   0   0   2   0   2   0   2   2   0   0   0   0   0   2   0   0   0   0   0   2   2   0   2   0   2   2   0   0   2   2   2   2   0   0   2   0   0   0   0   0   2   0   2   2   2   0   2   0   2   2   2   0   2   2   2   2   2   0   0   2   0   2   2   0   0   2   0   2   0   0   0   0   0   0   2
 MK-1-4                 2   2   0   2   2   0   0   2   2   0   0   0   0   0   2   0   2   2   2   0   2   0   0   2   0   2   2   2   0   0   2   2   0   0   2   2   0   2   2   2   0   0   2   2   0   2   2   2   0   0   0   0   0   0   0   2   0   0   2   2   2   0   0   2   0   0   2   0   0   2   0   2   0   2   0   2   0   2   0   0   2   0   0   0   0   0   2   2   0   2   2   0   0   2   2   2   2   2   0   2   0   0   2   0   0   0   2   2   2   0   2   0   0   0   2   2   2   2   2   2   2   0   2   2   0   0   2   2   2   2   0   2   2   0   0   0   0   0   2   0   0   0   0   0   2   2   0   2   0   2   2   0   0   0   0   2   2   0   0   2   0   0   0   0   0   2   0   2   2   2   0   2   0   2   2   2   0   2   2   2   2   2   0   0   2   0   0   2   0   0   0   0   2   0   2   0   0   0   0   2
 MK-1-5                 2   2   0   2   2   0   2   2   2   0   0   0   0   0   2   0   2   2   2   0   2   0   0   2   0   2   2   2   0   0   2   2   2   0   2   2   0   2   2   2   0   0   2   2   0   0   2   2   2   0   0   0   0   0   0   2   0   0   2   2   2   0   0   0   0   0   2   2   0   2   2   2   2   2   0   2   0   2   0   0   2   0   0   0   0   0   2   2   0   2   2   0   0   2   2   2   2   2   0   2   0   0   2   0   0   0   2   2   2   0   2   0   0   0   2   2   0   2   0   2   2   0   2   2   0   0   2   2   2   2   0   2   2   0   0   0   0   0   2   0   0   0   0   0   0   2   0   2   0   2   2   2   0   0   0   0   2   0   0   0   0   0   0   0   0   2   0   2   2   0   2   2   0   2   2   2   0   2   2   0   2   2   0   0   2   0   0   2   0   0   0   0   2   0   2   0   0   0   0   2
 MK-1-6                 2   2   0   2   2   0   2   2   2   0   0   0   2   0   2   0   2   2   2   0   2   0   0   2   2   2   2   2   0   0   2   2   2   0   2   2   0   2   2   2   0   0   2   2   0   0   2   2   2   0   0   0   0   0   0   2   0   0   2   2   2   0   0   0   0   2   2   2   0   2   2   2   2   2   2   0   0   2   0   0   2   2   0   0   0   0   2   2   2   2   2   0   0   2   2   2   2   2   0   2   0   0   2   0   2   0   2   2   2   0   0   0   0   0   2   2   0   2   2   2   2   0   2   2   0   0   2   0   2   2   0   2   2   0   0   0   0   0   0   0   0   0   0   0   0   2   0   2   0   2   2   2   0   0   0   0   2   0   0   0   0   0   0   0   0   2   0   0   2   0   2   2   0   2   2   2   0   2   2   0   2   0   0   0   2   0   0   0   0   0   0   0   2   0   0   0   0   0   0   2
 MK-1-7                 2   2   0   2   2   0   2   2   2   0   0   0   2   0   2   0   2   2   2   0   2   0   0   2   2   2   2   2   0   0   2   2   2   0   2   2   0   2   2   2   0   0   2   2   0   0   2   2   0   2   0   0   0   0   0   2   0   2   0   2   2   0   0   0   0   2   2   2   0   2   2   2   2   2   2   0   2   2   0   0   2   2   0   0   0   0   2   2   2   2   2   0   0   0   2   2   2   2   0   2   0   0   2   0   2   0   2   2   2   0   2   0   0   2   2   2   0   2   0   2   2   0   2   2   0   0   0   0   2   2   0   2   0   0   0   2   2   0   0   2   0   0   2   0   0   2   0   2   2   2   2   2   0   0   0   0   0   0   0   0   0   0   0   0   0   2   0   0   2   2   2   2   0   2   2   2   0   2   2   0   2   0   0   0   2   0   0   0   0   0   0   0   2   0   0   0   2   0   0   2
 MK-1-8                 2   0   0   2   2   0   2   2   2   0   2   0   2   0   2   0   0   2   2   0   2   0   0   2   2   2   2   2   0   0   2   2   2   0   2   2   0   2   2   2   0   0   2   2   2   0   0   0   0   2   0   0   0   0   0   2   0   2   2   0   2   0   0   0   0   2   2   2   0   2   2   2   2   2   2   0   0   2   0   0   2   2   0   0   0   0   2   2   2   2   2   0   0   0   2   2   2   2   0   2   0   0   2   0   2   0   2   0   2   0   2   2   0   2   2   2   0   2   2   2   2   0   2   0   0   0   2   0   2   0   0   2   0   0   0   2   2   0   2   2   0   0   2   0   0   2   0   2   2   2   2   2   0   0   0   0   0   0   2   0   0   2   0   0   2   2   0   0   2   2   2   2   0   2   2   2   0   2   2   0   2   0   0   0   2   0   0   0   0   2   0   0   2   0   0   0   2   2   0   2
 MK-1-9                 2   0   2   2   2   0   2   2   2   0   2   2   2   0   2   2   0   2   2   0   2   0   0   2   2   0   2   2   2   0   2   2   2   0   2   2   0   2   2   2   0   0   0   2   2   0   0   0   0   0   0   0   0   0   2   2   0   2   2   0   2   0   0   2   0   2   2   2   0   2   2   2   2   2   2   2   0   2   0   0   2   2   0   2   2   0   2   2   2   2   2   0   0   0   2   2   2   2   0   0   0   2   2   0   2   0   0   0   2   0   2   0   0   2   0   2   0   2   2   2   0   0   2   0   0   0   2   0   2   0   0   2   0   0   0   2   2   0   2   2   0   0   2   2   0   2   0   2   2   2   2   2   0   0   0   0   0   0   2   2   0   2   0   0   2   2   0   2   2   2   2   2   0   2   2   2   0   2   2   0   0   0   0   0   2   0   0   0   0   2   0   0   2   0   0   0   2   2   2   2
 MK-1-10                2   0   2   2   2   0   2   2   2   0   0   0   0   0   2   2   0   2   2   0   2   0   0   2   2   2   0   2   2   0   2   2   2   0   2   0   0   2   0   2   0   0   0   2   2   0   0   0   0   0   0   0   0   0   2   2   0   2   2   0   2   0   0   2   0   0   0   2   0   2   0   2   2   2   2   2   0   0   2   0   0   2   2   2   2   0   2   2   2   2   2   0   0   0   2   2   2   2   0   0   0   2   2   2   0   0   0   0   2   0   2   0   2   2   2   2   0   2   2   2   0   0   2   0   0   0   2   0   2   0   0   0   0   0   0   2   2   0   2   2   0   0   2   2   0   2   0   2   2   2   2   2   0   0   0   0   2   0   2   2   0   2   0   0   2   2   0   2   2   2   2   2   0   2   2   2   0   2   2   0   0   0   0   2   0   0   0   0   0   2   0   0   2   0   0   0   2   2   2   2
 MK-1-11                2   2   2   2   2   2   2   2   2   2   0   0   0   0   2   2   0   2   2   0   2   0   0   2   2   2   0   2   2   0   2   2   2   0   2   0   0   2   0   2   0   0   0   0   2   0   0   2   0   0   0   0   0   0   2   2   2   2   2   0   2   0   0   2   0   0   0   2   0   2   0   2   2   2   2   2   0   0   2   0   0   2   2   2   2   0   2   2   2   2   2   0   0   0   2   2   2   2   0   0   0   2   2   2   0   0   0   2   2   0   2   0   2   2   2   2   0   2   2   2   0   0   2   2   0   0   2   0   2   0   0   0   0   0   2   0   2   0   2   2   0   0   0   2   0   2   0   2   2   2   2   2   0   0   0   0   2   0   2   2   0   0   0   2   2   2   0   2   2   2   2   2   0   0   2   0   0   2   2   0   0   0   0   2   0   0   0   2   0   2   0   2   2   0   0   0   2   0   2   2
 MK-1-12                0   2   2   2   2   2   2   0   2   2   0   0   0   0   2   2   0   0   2   0   2   0   0   2   2   2   0   2   2   0   2   2   2   0   2   0   0   2   0   2   0   0   0   0   2   0   0   2   0   0   0   0   0   0   2   2   2   2   2   0   2   0   0   2   0   0   0   2   2   2   0   2   2   2   2   2   0   0   0   0   0   2   2   2   2   0   2   2   2   2   2   0   0   0   2   0   2   2   0   0   0   2   2   2   2   0   0   2   2   0   2   2   2   2   2   0   2   2   2   2   0   0   2   2   0   0   2   0   2   0   0   2   0   0   2   0   2   0   2   2   0   0   0   2   2   2   0   2   2   2   2   0   0   0   0   0   0   0   0   2   0   0   0   2   2   2   2   2   2   2   2   2   0   0   2   0   0   2   2   0   0   0   0   2   0   0   0   2   0   2   0   2   2   0   0   0   2   2   2   2
 MK-1-13                0   2   2   2   2   2   2   2   2   2   0   0   0   0   2   2   0   0   2   0   2   0   0   2   2   2   0   2   2   0   2   2   2   0   2   0   0   2   0   2   0   0   0   0   2   0   2   2   2   0   0   0   0   0   2   2   2   2   2   0   2   0   0   2   0   0   0   2   2   2   0   2   2   0   2   2   0   0   0   0   0   2   2   2   2   0   2   2   2   2   2   2   0   0   2   0   2   2   0   0   0   2   2   2   2   0   0   2   2   0   2   2   0   2   2   0   2   2   2   2   0   0   2   2   0   0   2   0   2   0   0   2   0   0   2   0   2   0   2   2   0   0   0   2   2   2   0   2   2   2   2   0   0   0   0   2   0   0   0   2   2   0   0   2   2   2   2   2   2   2   2   2   0   0   2   0   0   2   2   0   0   0   0   2   0   0   0   2   0   2   0   2   2   0   0   0   2   2   2   0
 MK-1-14                0   2   2   2   2   2   2   2   2   2   0   0   0   0   2   2   0   0   2   0   2   0   0   2   0   2   0   2   2   0   2   2   2   0   2   2   0   2   0   2   0   2   0   0   2   0   2   2   2   0   2   0   0   0   2   0   2   2   0   0   2   0   0   0   0   0   0   2   2   2   0   2   2   0   2   2   0   0   0   0   0   2   2   0   2   0   2   0   2   2   0   2   0   0   2   0   2   0   0   0   0   2   0   0   2   0   0   2   0   0   2   2   0   2   2   0   2   2   2   2   0   0   2   2   0   0   2   0   2   0   0   2   2   0   2   0   2   0   2   2   0   0   0   2   2   2   0   2   2   2   2   0   0   0   0   2   2   0   0   2   2   0   0   2   2   2   2   2   2   2   2   2   0   0   2   0   0   2   2   0   0   0   0   2   0   0   0   2   0   2   0   2   2   0   0   0   2   2   2   0
 MK-1-15                0   2   2   2   2   2   0   2   2   0   0   0   0   0   2   2   0   0   2   0   2   0   0   2   0   2   0   2   2   0   2   2   2   0   2   2   0   2   0   2   0   2   0   0   2   0   2   2   2   2   2   0   0   0   2   0   2   2   0   0   2   0   0   2   0   0   0   2   2   2   0   2   2   0   2   2   2   2   0   0   0   2   2   0   2   0   2   2   2   2   0   2   2   0   2   0   2   0   0   2   0   2   0   0   2   0   0   2   0   0   2   2   0   0   2   0   2   2   2   2   0   0   2   2   0   0   2   0   2   0   0   2   2   0   2   0   2   0   2   2   0   0   0   2   2   2   0   2   2   2   2   0   0   0   0   2   0   0   0   2   2   0   0   2   2   2   2   2   2   2   2   2   0   0   2   0   2   2   2   0   0   0   0   2   0   0   2   2   0   2   0   0   0   0   0   2   2   2   2   0
 MK-1-16                0   2   2   2   2   0   0   2   2   2   0   0   0   2   2   2   0   0   2   0   2   0   0   0   0   2   0   2   2   0   2   2   2   0   2   2   0   0   0   2   0   2   0   0   2   0   2   0   2   2   2   0   0   0   2   0   2   2   0   0   2   0   0   2   0   0   0   2   2   2   2   2   2   0   2   0   0   2   0   0   0   0   2   0   2   0   2   2   2   2   0   0   2   0   2   0   2   0   0   2   0   0   0   0   2   0   0   2   0   0   2   2   0   0   2   0   0   0   0   2   0   0   0   2   0   0   2   0   2   0   0   2   2   0   2   0   2   0   2   0   0   0   0   0   2   2   2   2   2   2   2   0   0   0   0   2   0   0   0   2   2   0   0   2   0   2   2   2   2   2   2   0   0   0   2   0   2   2   2   0   0   0   0   2   0   0   2   2   0   2   0   0   0   0   0   2   2   2   2   2
 MK-2-1                 0   0   2   2   0   2   2   0   0   0   2   0   2   0   2   0   2   2   0   2   0   2   0   0   0   2   0   0   2   0   2   2   0   2   0   0   2   0   2   0   2   2   2   2   2   0   0   2   2   0   2   0   2   0   0   0   2   2   2   0   2   0   0   2   2   0   2   0   0   2   0   0   0   0   0   0   0   0   0   2   2   0   2   2   0   0   0   2   0   2   2   0   0   2   2   2   2   0   0   2   0   2   2   2   2   2   2   2   0   2   2   2   0   2   0   0   0   2   2   0   0   0   2   2   0   2   0   0   0   0   2   2   2   0   0   2   2   2   2   2   0   0   0   2   2   0   2   2   2   0   2   2   2   2   2   2   0   0   0   0   0   0   0   0   0   0   0   2   2   0   0   2   0   2   0   0   0   2   2   2   0   2   0   0   2   2   2   0   0   0   0   0   0   2   0   2   0   2   0   0
 MK-2-2                 0   0   2   2   0   2   2   0   0   0   2   0   2   0   0   0   2   2   0   0   0   0   0   0   0   2   0   0   2   0   2   2   0   2   0   0   2   0   2   0   2   2   2   2   2   0   0   2   2   0   2   0   2   0   0   0   2   2   2   0   2   2   0   2   2   0   2   0   0   2   0   0   0   0   0   0   0   0   0   2   2   0   2   2   0   0   2   2   2   2   2   0   0   2   2   2   2   0   0   2   0   2   2   2   2   0   0   2   0   2   2   2   2   2   2   2   0   2   0   0   0   0   2   2   0   2   0   0   0   0   2   2   2   0   0   2   2   2   2   2   0   0   0   2   2   0   2   2   2   0   2   2   2   2   2   2   0   0   2   0   0   0   0   0   0   2   0   2   2   0   0   2   0   2   0   0   0   2   2   2   0   2   0   0   2   2   2   2   0   0   0   0   0   2   0   2   0   2   0   0
 MK-2-3                 0   0   2   2   0   2   2   0   0   0   2   0   2   0   2   0   2   2   0   0   0   0   0   0   0   2   0   0   2   0   2   2   0   0   0   0   2   0   2   0   2   2   2   2   2   0   0   2   2   0   2   0   2   0   0   0   2   2   2   0   2   2   0   2   2   0   0   0   2   2   0   0   2   0   0   0   0   0   0   2   2   0   2   0   0   0   2   2   2   2   2   0   0   2   2   2   2   0   0   2   0   0   0   2   2   0   0   2   0   2   2   2   2   2   2   2   0   2   0   0   0   0   2   2   0   2   0   2   0   0   2   2   2   0   0   2   0   2   2   2   0   0   0   2   2   0   2   0   2   2   2   2   2   2   2   2   0   0   2   0   0   0   0   2   0   2   0   2   2   0   2   2   0   2   0   0   0   2   0   2   2   2   0   0   2   2   2   2   0   0   0   0   0   2   0   2   0   2   0   2
 MK-2-4                 0   0   0   2   0   2   2   0   0   0   2   0   2   0   2   0   0   2   0   0   2   0   0   0   0   2   0   0   2   0   2   2   0   0   0   0   2   0   2   0   0   2   2   2   2   0   0   2   2   0   0   0   2   0   0   0   2   2   2   0   0   2   0   2   2   0   0   0   2   2   0   0   2   0   0   2   0   0   0   2   2   0   2   0   2   0   2   2   2   2   2   0   0   2   2   2   2   0   0   0   0   0   0   2   2   0   2   2   0   2   2   2   2   2   0   2   0   2   0   0   2   0   2   2   0   2   2   2   0   0   2   2   2   2   0   2   2   2   2   2   0   0   0   2   2   0   2   0   2   2   2   2   2   2   2   2   0   0   2   0   0   2   0   2   0   2   0   2   0   0   0   2   0   2   0   0   0   2   0   2   2   2   0   0   2   0   0   2   0   0   0   0   0   2   2   2   0   2   2   2
 MK-2-5                 0   0   2   2   0   2   2   0   0   0   2   0   2   0   2   0   0   2   0   0   2   0   0   0   0   2   0   0   2   0   2   2   0   0   0   0   2   0   2   0   0   2   2   2   2   0   0   2   2   0   0   0   2   0   2   0   2   0   2   0   0   2   0   2   2   0   0   0   2   2   0   0   2   0   0   2   0   0   0   2   0   0   2   0   2   0   2   0   2   2   2   0   0   2   2   2   2   0   0   0   0   0   0   0   2   0   2   2   0   2   2   2   2   2   0   0   0   2   0   0   2   0   2   2   0   2   2   2   2   0   2   2   2   2   0   2   2   2   2   2   0   0   2   2   2   0   2   0   2   0   2   2   2   2   0   2   0   0   2   0   0   2   0   2   2   2   0   2   0   0   0   0   0   2   0   0   0   2   2   2   2   2   0   0   0   0   0   2   0   0   0   0   2   2   0   2   0   2   2   2
 MK-2-6                 0   0   2   2   0   2   0   2   0   0   2   0   2   0   2   0   0   2   0   0   2   0   0   0   0   2   0   0   2   0   2   2   0   0   0   0   2   0   2   2   2   2   2   2   2   0   0   2   2   2   0   0   0   0   2   0   2   0   0   0   0   2   2   2   2   0   0   0   2   2   0   0   2   2   0   2   0   0   0   0   0   0   2   2   2   0   2   0   2   2   2   0   0   2   2   2   2   0   0   0   0   0   0   0   2   0   2   2   0   0   2   0   2   2   0   2   0   2   0   0   2   0   2   2   0   0   2   2   2   0   2   2   2   2   0   2   2   2   2   2   0   0   2   2   2   2   2   0   0   0   2   2   2   2   0   0   0   0   2   0   0   2   2   2   2   2   0   2   0   0   2   0   0   2   0   0   0   2   2   2   2   2   0   0   0   0   0   2   2   2   0   2   2   2   0   2   2   2   2   2
 MK-2-7                 0   0   2   2   0   2   2   2   0   0   2   0   2   0   2   0   0   2   0   0   2   0   0   0   0   2   0   0   2   0   2   2   0   0   0   2   0   0   2   2   2   0   0   2   2   0   0   2   2   2   0   0   0   0   2   0   2   0   0   0   0   2   2   2   2   0   0   0   2   2   0   0   2   2   0   2   0   2   0   0   0   0   0   2   2   2   2   2   2   2   2   0   0   2   2   2   2   0   0   0   0   0   0   0   2   0   2   2   0   0   2   0   2   2   0   2   0   2   0   2   2   0   2   2   0   2   2   2   2   2   2   2   2   2   0   2   2   2   2   2   0   0   2   2   2   2   2   2   0   0   0   2   2   2   0   0   2   0   2   0   0   0   0   2   2   0   0   2   0   0   0   0   0   2   0   0   0   2   0   2   2   2   0   0   0   0   0   2   0   2   0   2   2   2   0   2   2   2   2   2
 MK-2-8                 0   0   2   2   0   2   2   2   0   0   2   0   2   0   2   0   0   2   0   2   2   0   0   0   0   2   0   0   2   0   2   0   0   2   0   2   0   0   0   2   2   2   0   2   0   0   0   2   2   2   0   0   0   0   0   2   2   0   0   0   0   2   2   2   2   0   0   0   2   2   0   0   2   2   0   2   0   2   0   0   0   0   2   2   2   2   2   0   2   2   2   0   0   2   2   2   2   0   0   0   0   0   0   0   2   0   0   2   0   0   2   0   2   2   0   2   0   0   0   2   2   0   2   0   0   2   2   2   2   0   2   2   2   2   0   2   0   2   2   2   0   0   0   2   2   2   2   2   0   0   2   2   2   0   2   0   2   2   2   0   0   0   2   2   2   0   0   2   0   0   0   0   0   2   0   0   0   2   0   2   2   2   0   0   0   0   0   2   0   2   0   2   2   2   0   2   2   2   2   2
 MK-2-9                 2   0   2   2   0   2   2   2   0   0   0   0   2   0   2   0   0   2   0   2   2   2   0   0   0   2   0   0   2   0   2   0   0   2   2   2   0   0   0   2   2   2   0   2   0   0   0   2   2   2   0   0   0   0   0   2   2   0   0   0   0   2   2   2   2   0   0   0   2   2   0   0   2   2   0   0   2   2   0   2   0   0   0   2   2   2   2   2   2   2   2   0   2   2   2   2   2   0   0   0   0   2   0   0   2   2   0   2   0   0   2   0   2   2   0   2   0   0   0   2   2   0   2   0   0   2   2   2   2   0   2   0   2   2   0   0   0   2   2   2   0   0   0   2   2   0   2   2   0   0   2   2   2   0   2   0   2   2   2   0   0   0   2   2   0   0   0   2   0   2   0   0   0   2   0   0   0   2   0   2   2   2   0   0   0   0   0   2   0   2   0   2   2   2   0   2   2   2   2   2
 MK-2-10                2   0   2   2   0   2   2   2   0   0   0   0   2   0   0   0   0   2   0   2   2   0   0   0   0   2   0   0   2   0   2   0   0   2   2   2   0   0   0   0   2   2   0   2   0   0   0   2   0   2   0   0   0   0   0   2   2   0   0   0   0   2   2   2   2   0   0   0   2   2   0   0   2   2   0   0   2   2   0   2   0   0   0   2   2   2   2   2   2   2   2   0   2   2   2   2   2   0   0   0   0   2   0   0   2   2   0   2   0   2   2   0   0   2   0   0   0   0   0   2   2   0   0   0   0   2   2   2   2   0   2   0   2   2   0   0   0   2   2   2   0   0   0   2   2   0   2   2   0   0   2   2   2   0   0   0   2   2   2   0   0   0   2   2   0   0   2   0   0   0   0   0   0   2   0   0   2   2   0   2   2   2   0   0   2   0   0   2   2   2   0   2   2   2   0   0   2   2   2   2
 MK-2-11                2   0   2   2   0   2   2   2   0   0   0   0   2   0   0   0   0   2   0   2   2   0   0   0   2   2   0   0   2   0   2   0   2   2   2   2   0   0   0   0   2   2   0   2   0   0   0   2   0   2   0   0   0   2   0   2   2   0   0   0   0   2   2   2   2   0   0   0   2   2   0   2   2   2   0   0   0   2   0   2   0   0   0   2   2   2   2   2   2   2   2   0   2   0   2   0   2   0   0   0   0   0   0   0   2   2   0   2   2   2   2   0   0   2   0   0   0   0   0   0   2   0   0   0   0   2   2   2   0   0   2   0   2   2   0   0   0   2   2   2   0   0   0   2   2   0   2   2   0   2   2   0   2   0   0   0   2   2   2   0   0   0   2   2   0   0   2   2   0   0   0   0   0   2   0   0   2   2   0   2   2   2   0   0   2   0   0   2   2   0   0   2   2   2   0   0   2   2   2   2
 MK-2-12                2   0   2   2   0   2   2   2   0   0   0   2   2   0   0   0   0   2   0   2   2   0   0   0   2   2   0   0   2   0   0   0   2   2   2   2   0   0   0   0   2   2   0   2   0   0   0   2   0   2   0   0   2   2   0   2   2   0   0   0   2   2   2   2   2   0   0   0   2   2   0   2   2   2   0   0   0   2   0   2   0   0   0   2   2   2   2   2   2   2   2   0   2   0   2   0   2   0   0   2   0   0   0   0   2   2   0   2   2   2   2   0   0   2   0   0   2   2   0   0   0   0   0   0   0   2   2   2   0   0   2   0   2   2   0   0   0   2   2   2   0   0   0   2   2   0   2   2   0   2   2   2   2   0   0   0   2   2   2   0   0   0   2   2   0   0   2   2   0   0   0   0   0   2   0   0   0   2   0   2   2   2   0   0   2   0   2   2   2   0   0   2   2   2   0   0   2   2   2   2
 MK-2-13                2   0   2   2   0   2   2   2   0   0   0   2   2   0   0   0   0   0   0   0   2   0   0   0   2   2   0   0   2   0   0   2   2   2   2   2   2   0   0   0   2   2   0   2   0   0   0   2   0   2   0   0   2   2   0   2   2   0   0   0   2   2   2   2   2   0   0   0   2   2   0   0   2   2   0   0   0   2   0   0   0   0   0   2   2   2   2   2   2   2   2   0   2   0   2   0   2   0   0   2   0   0   0   0   2   2   0   2   2   2   0   0   0   2   0   0   2   2   0   0   0   0   0   0   0   2   2   2   0   0   2   0   2   2   2   2   0   2   2   2   0   0   0   2   2   0   2   2   0   0   0   2   2   0   0   0   2   2   2   0   0   0   2   2   0   0   2   2   0   0   0   0   0   2   0   0   0   2   0   0   0   2   0   0   2   0   2   2   2   2   2   2   0   2   0   2   2   2   2   2
 MK-2-14                2   0   2   2   0   2   0   2   2   0   2   2   2   0   0   0   0   0   0   0   2   0   0   2   2   2   0   0   2   0   0   2   2   2   2   2   2   0   0   0   2   2   0   2   0   0   0   2   0   2   0   0   0   2   0   2   2   0   0   0   2   0   2   2   2   0   0   0   2   2   0   0   2   2   0   0   0   2   2   0   0   0   0   2   2   2   2   0   2   2   2   0   0   0   2   0   2   0   0   0   0   0   0   0   2   2   2   2   2   2   2   0   2   2   0   0   2   2   0   0   0   0   0   0   0   2   2   2   0   0   2   0   2   2   2   2   0   2   2   2   0   0   0   0   2   0   0   2   0   2   0   0   2   0   0   0   2   2   2   0   0   0   2   2   0   0   2   2   2   0   0   0   0   2   0   0   2   2   0   0   0   2   0   0   2   0   2   2   2   2   2   2   0   2   0   2   2   2   2   2
 MK-2-15                2   0   0   2   0   2   0   2   2   0   2   2   0   0   0   0   0   0   0   0   2   2   0   0   2   2   0   2   2   0   0   2   0   2   2   2   2   0   0   0   0   0   0   2   0   0   0   0   0   2   2   0   0   2   2   2   2   0   0   2   2   0   2   0   2   0   0   2   2   2   0   2   2   2   0   0   0   2   2   2   0   0   0   2   2   2   2   0   2   2   0   0   0   0   2   0   0   0   0   2   2   0   0   0   2   2   0   2   2   0   2   0   2   2   0   0   2   2   2   0   0   0   0   0   0   2   2   2   0   0   2   0   2   0   2   2   2   2   0   2   0   0   0   0   2   0   0   2   0   0   0   0   2   0   0   0   2   0   2   0   0   0   2   2   0   0   2   2   2   0   0   0   0   2   0   0   2   2   0   0   0   2   0   0   2   2   2   2   2   2   2   2   0   2   0   2   2   2   2   2
 MK-2-16                2   0   0   2   0   2   0   2   2   0   2   2   0   0   0   0   0   0   0   0   2   2   0   0   2   2   0   0   2   0   0   2   2   2   2   2   2   0   0   2   0   0   2   2   0   0   0   0   0   2   2   0   0   2   2   2   2   0   0   2   2   0   2   0   2   0   0   2   2   0   0   2   2   2   0   2   0   2   2   2   0   0   0   2   2   2   2   0   2   2   0   0   0   0   2   0   0   0   0   2   2   0   0   0   2   2   0   2   0   0   2   0   2   2   0   0   2   2   2   0   0   0   0   0   0   2   2   2   0   0   2   0   2   0   2   2   2   2   0   2   0   0   0   0   2   0   2   2   0   0   2   0   0   0   0   0   2   2   0   0   0   0   0   2   2   0   2   2   2   0   0   0   0   2   0   0   0   2   0   0   2   2   0   0   2   2   2   2   2   2   0   2   0   2   0   2   2   2   2   2
 MK-3-1                 2   2   2   2   2   2   2   0   2   2   0   0   2   0   0   2   0   0   2   2   0   2   2   2   0   0   0   2   0   2   2   0   2   0   0   0   2   2   2   0   0   2   0   2   0   2   2   2   0   0   0   0   2   2   2   0   2   2   2   2   0   2   2   2   2   2   2   2   0   0   0   2   0   0   2   0   2   0   2   0   0   2   2   0   2   2   2   0   2   0   0   2   2   2   2   0   2   2   2   2   0   0   2   2   2   0   0   0   2   2   0   0   0   2   0   2   2   0   0   0   2   2   2   0   0   0   2   2   0   0   2   0   2   0   0   2   2   0   2   0   0   0   2   0   0   2   2   0   0   2   0   0   0   2   0   0   2   0   2   2   0   2   2   2   2   2   0   2   2   2   0   0   0   2   0   0   2   0   2   2   0   2   2   2   2   2   0   0   2   2   0   0   2   0   0   2   2   2   2   0
 MK-3-2                 2   2   2   2   2   2   2   0   0   2   0   0   2   0   0   2   0   0   2   2   0   2   2   2   0   0   0   2   2   2   2   0   2   0   2   0   2   2   2   0   0   2   0   2   2   2   2   2   0   2   0   0   2   2   2   0   2   2   2   2   0   2   2   2   2   2   2   2   0   2   0   2   0   0   2   0   2   0   2   0   0   0   2   0   2   2   2   0   2   0   0   2   2   2   2   0   2   2   2   2   0   0   2   2   2   0   0   0   2   2   0   0   0   2   0   2   2   0   0   0   2   2   2   0   0   0   2   2   0   0   2   0   2   0   0   2   2   2   2   0   0   0   2   0   0   2   2   0   2   2   0   0   0   2   0   2   2   0   2   2   0   2   2   2   0   2   0   2   2   2   0   0   0   2   2   0   2   0   2   2   0   2   2   0   2   2   0   0   2   2   0   0   2   0   0   2   2   2   2   0
 MK-3-3                 0   2   2   2   2   2   2   0   2   2   0   0   2   0   0   2   2   0   2   2   0   2   2   2   2   0   0   2   2   2   2   0   2   0   2   0   2   2   2   2   0   2   0   2   2   2   2   2   0   2   0   2   2   2   2   0   2   2   2   2   0   2   2   2   2   2   2   2   2   2   0   2   0   2   2   2   2   0   2   0   0   0   2   0   2   2   2   0   2   0   2   2   2   2   0   2   2   2   2   0   0   0   2   2   2   0   0   0   2   2   0   0   0   2   0   0   2   0   0   0   0   2   2   0   0   0   2   2   0   0   2   0   0   0   0   2   2   2   2   0   2   0   2   0   0   2   2   0   2   2   0   0   0   0   0   2   2   0   2   2   0   2   2   2   2   2   0   2   2   0   0   0   0   2   2   0   2   0   2   2   0   2   2   2   2   2   0   0   2   2   0   0   2   0   0   0   2   2   2   0
 MK-3-4                 0   2   2   2   2   2   2   0   2   2   0   0   2   2   0   2   0   0   2   2   0   2   2   2   2   2   0   2   2   2   0   2   2   0   2   0   2   2   2   2   0   2   0   2   2   2   2   2   2   2   0   2   2   2   2   0   0   0   2   2   0   2   0   2   2   2   2   0   2   2   0   2   0   2   2   2   2   0   2   0   2   0   0   0   2   2   2   0   2   0   2   2   2   2   0   2   2   0   2   0   0   0   2   2   2   0   0   0   2   2   0   0   0   2   0   0   2   0   0   0   0   2   2   0   0   0   2   2   0   0   2   0   0   0   0   2   2   2   2   0   2   0   2   0   0   2   2   2   2   2   0   0   0   0   0   2   2   0   0   2   0   2   2   0   2   2   0   2   2   0   0   0   0   2   2   2   2   0   2   2   0   2   0   2   2   2   0   0   2   2   0   0   2   0   0   0   2   2   2   0
 MK-3-5                 0   2   2   2   2   2   2   0   2   2   0   0   2   2   0   2   0   0   2   2   0   2   2   2   2   2   0   2   2   2   0   2   2   2   0   0   2   2   2   2   0   2   0   0   2   2   2   2   2   2   0   2   2   2   2   0   2   2   2   2   0   2   0   2   2   2   2   0   2   2   0   2   0   2   2   2   2   0   2   0   2   0   0   0   2   2   2   0   2   0   2   2   2   2   0   2   2   0   2   0   0   0   2   2   2   0   0   0   2   2   0   0   0   2   0   0   2   0   0   0   0   2   2   0   0   0   2   2   0   0   2   0   0   0   0   2   2   2   2   0   2   0   2   0   0   2   0   2   2   2   0   2   0   0   0   2   0   0   0   2   0   2   2   0   0   2   0   0   2   0   0   0   0   2   2   2   2   0   2   2   0   2   2   2   2   2   0   0   2   2   0   2   2   0   0   0   2   0   2   2
 MK-3-6                 2   2   2   2   2   2   2   0   2   0   0   0   2   2   0   2   0   0   2   2   0   2   2   0   2   2   0   2   2   2   2   2   2   2   2   0   2   0   2   2   0   2   0   0   2   2   2   2   2   2   0   2   2   2   2   0   2   2   2   2   0   2   2   2   2   2   2   0   2   2   0   2   0   2   2   2   2   0   2   0   2   0   0   0   2   2   2   0   2   0   2   2   2   2   0   2   2   0   2   0   0   0   2   2   2   0   0   0   2   2   0   0   0   2   0   2   2   2   0   0   0   0   2   0   0   0   2   2   0   0   2   0   0   0   0   2   2   0   0   0   2   0   2   0   0   2   0   2   2   2   0   2   0   0   2   2   0   0   0   2   0   2   2   0   0   2   0   0   2   0   0   0   0   2   2   2   2   0   2   2   0   2   2   2   2   2   2   0   2   2   0   2   2   0   0   0   2   0   2   2
 MK-3-7                 2   2   2   2   2   2   2   0   2   0   0   0   2   2   0   2   0   0   2   2   0   0   2   0   2   2   0   2   2   2   2   0   2   2   2   0   2   0   2   2   0   2   0   0   0   2   0   2   2   2   0   2   2   2   2   0   2   2   2   0   0   2   0   2   2   2   2   0   2   2   0   2   0   2   2   2   2   0   2   0   0   0   0   0   2   2   2   0   2   0   2   2   2   2   0   2   2   0   2   0   0   2   2   2   2   0   0   0   2   2   0   2   0   2   0   2   0   2   0   0   0   0   2   0   0   0   2   0   0   0   2   0   0   0   0   2   2   0   0   2   0   0   2   0   0   2   0   2   2   2   0   2   0   0   2   2   0   0   0   2   0   2   2   0   0   0   0   0   2   0   2   0   0   2   2   2   2   0   2   2   0   2   2   0   2   2   2   0   2   2   0   2   2   0   0   0   2   0   2   2
 MK-3-8                 2   2   2   2   2   2   2   0   2   0   0   0   2   2   0   0   0   0   2   0   0   2   2   0   2   2   0   2   2   2   2   0   2   2   0   0   2   0   2   2   0   2   0   0   0   2   0   2   2   2   0   2   2   2   2   0   2   2   2   0   2   2   0   2   2   2   2   0   2   2   0   2   0   2   2   2   2   0   2   0   0   0   0   0   2   2   2   0   2   0   2   2   2   2   0   0   2   0   2   0   0   2   2   2   2   0   0   0   2   2   0   2   0   2   0   2   0   2   0   0   0   0   2   0   0   0   2   0   0   0   2   0   0   0   0   2   2   0   0   2   0   0   2   0   0   2   0   0   2   2   2   2   0   0   2   2   0   0   0   2   0   2   0   0   0   0   2   0   2   0   0   0   2   2   2   2   2   0   2   2   0   2   2   2   2   2   2   0   2   2   0   2   0   0   0   0   2   0   2   2
 MK-3-9                 2   2   2   2   2   2   2   0   2   0   2   0   2   2   2   2   0   0   2   0   0   2   2   0   2   2   0   2   2   2   2   0   2   2   0   0   2   0   2   2   0   2   0   0   0   2   0   2   2   2   0   2   0   2   2   0   2   2   2   0   2   0   0   2   2   0   2   0   2   2   0   2   0   0   2   2   2   0   2   0   0   0   0   0   0   2   2   0   2   2   2   2   2   2   0   0   0   0   2   0   0   2   2   2   2   0   0   0   2   2   0   2   0   2   0   2   2   2   0   0   0   0   2   0   0   0   2   0   0   0   2   0   0   0   0   2   2   0   0   2   2   0   2   0   0   2   0   0   2   2   2   2   0   0   2   2   0   0   0   2   0   2   0   0   0   2   2   2   2   2   0   0   2   2   2   2   2   0   2   2   0   2   2   2   2   2   2   0   2   0   0   2   0   0   0   0   2   0   2   2
 MK-3-10                2   2   2   2   2   2   2   0   2   0   2   0   2   2   0   2   2   0   2   0   0   2   2   0   2   2   0   2   2   2   2   0   0   2   0   0   2   0   2   2   0   2   0   2   0   2   0   2   2   2   0   2   0   2   2   0   2   2   2   2   2   0   0   2   2   0   2   0   2   2   0   2   0   0   2   2   2   0   2   0   0   0   0   0   0   2   2   0   2   2   2   2   2   2   0   2   0   0   2   0   0   2   2   0   2   0   0   0   0   2   0   2   2   2   0   2   2   0   0   2   0   0   2   2   0   0   2   2   2   2   2   0   0   0   0   2   2   0   0   2   2   0   2   0   0   2   0   0   2   2   2   0   0   0   2   2   0   0   0   2   0   2   2   0   0   2   2   0   0   0   0   0   2   2   2   2   2   0   2   2   0   2   2   0   2   2   2   0   2   0   0   2   0   0   0   0   2   0   2   2
 MK-3-11                2   2   2   0   2   2   0   0   2   0   2   0   2   2   0   2   2   0   2   0   0   0   2   0   2   2   0   2   2   2   2   0   0   2   0   0   2   0   2   2   0   2   0   2   0   2   0   0   2   2   0   2   2   2   2   0   2   2   2   2   2   0   0   2   2   0   2   0   2   0   0   2   0   0   2   2   2   0   2   0   2   0   0   0   0   2   2   0   2   0   2   2   2   2   0   2   0   0   2   0   0   2   2   0   2   0   0   0   0   0   0   2   2   2   0   2   2   0   0   2   0   0   2   2   0   0   2   2   0   2   2   0   2   2   0   2   2   0   0   2   0   0   2   0   0   2   2   0   2   2   2   0   2   0   2   0   0   0   0   2   0   2   2   0   0   2   2   0   0   0   0   2   0   2   0   2   2   0   2   2   0   2   2   0   2   2   2   0   2   0   0   2   0   0   0   0   2   0   2   2
 MK-3-12                2   2   2   0   2   2   0   0   2   0   2   0   2   0   0   2   2   0   2   0   0   0   2   0   0   2   0   2   2   2   0   0   0   2   0   0   2   0   2   2   0   2   0   2   0   2   0   0   2   2   0   2   2   2   2   0   2   2   2   2   2   0   0   2   2   0   2   0   2   0   0   2   2   2   0   2   2   0   2   0   2   0   0   0   0   2   2   0   2   0   2   2   2   2   0   2   0   2   2   0   0   2   2   0   2   0   0   2   0   0   0   2   2   2   0   2   2   0   0   2   0   0   2   2   0   0   2   2   0   2   2   0   2   2   0   2   2   0   0   2   0   0   2   0   0   2   2   2   2   2   2   0   2   0   2   0   0   0   0   2   0   2   2   0   0   0   2   0   0   0   0   2   0   2   0   2   2   2   2   2   0   2   2   0   2   2   0   0   2   0   0   2   0   0   0   0   2   0   0   2
 MK-3-13                2   0   2   0   2   2   0   0   2   0   2   0   2   0   0   2   2   2   2   0   0   0   2   0   0   2   0   2   2   2   0   0   0   2   0   0   2   0   0   2   0   2   0   2   0   2   0   0   2   2   0   2   2   2   2   0   2   2   2   2   2   0   0   2   2   0   2   0   2   0   0   2   2   2   0   2   2   0   2   0   2   2   0   0   0   2   2   0   2   0   2   2   2   2   0   2   0   2   2   0   0   2   2   0   2   0   0   2   0   0   0   2   2   2   0   2   2   0   0   2   0   0   2   2   0   0   2   2   0   2   2   0   2   2   0   2   2   0   0   2   0   0   2   0   0   2   2   2   0   0   2   0   0   0   2   0   0   0   0   2   0   2   2   0   0   0   2   2   0   0   0   2   0   2   0   0   2   2   2   2   0   2   2   0   2   2   0   2   2   0   0   2   2   0   0   0   2   0   0   2
 MK-3-14                2   0   2   0   2   2   0   0   2   0   2   0   0   0   0   2   2   2   2   0   0   0   2   0   0   2   0   2   2   2   0   0   0   2   0   0   0   0   2   2   0   2   0   2   0   2   0   0   2   2   0   2   2   2   2   0   2   2   2   0   2   2   0   2   2   0   2   0   2   0   0   2   2   2   0   0   2   0   2   0   0   2   0   2   0   2   2   2   0   0   2   2   0   0   0   2   0   0   2   0   0   2   0   0   0   0   0   2   0   0   0   2   2   2   0   2   2   2   2   2   2   0   2   2   2   0   2   2   0   2   2   0   2   2   2   0   2   2   0   2   0   0   2   0   0   2   2   2   0   0   0   0   0   0   2   0   0   2   0   2   0   2   2   0   0   2   2   2   0   0   0   2   0   2   0   2   2   2   2   2   0   2   2   0   2   2   0   2   2   0   0   2   0   0   0   0   2   0   0   2
 MK-3-15                2   0   2   0   2   2   0   0   2   0   2   0   0   0   0   2   2   2   2   0   2   0   2   0   0   2   0   2   2   2   0   0   0   2   0   0   0   0   2   2   0   2   0   2   0   2   0   0   2   2   0   2   2   2   2   0   2   2   2   0   2   2   0   2   2   0   2   2   2   0   0   2   2   2   0   0   2   0   0   0   0   2   0   2   0   2   2   2   0   2   2   2   0   0   0   2   0   0   2   0   0   2   0   0   0   0   0   2   0   0   0   2   2   2   0   2   2   2   2   2   2   0   2   2   2   0   2   2   0   2   2   0   2   0   2   0   2   2   0   2   0   0   2   0   0   2   2   2   0   0   2   0   2   0   2   2   2   2   2   2   0   2   0   0   0   2   2   2   0   0   0   2   0   2   0   2   2   0   2   2   0   2   2   0   2   2   0   2   2   0   0   2   0   0   0   0   2   0   2   2
 MK-3-16                2   0   2   0   2   0   0   2   2   0   2   0   0   0   2   2   2   0   2   0   2   0   2   0   0   2   0   2   2   2   0   0   0   2   0   0   0   0   2   2   0   2   0   2   0   2   2   0   2   2   0   2   2   2   0   0   2   0   2   0   0   2   0   2   2   0   2   2   2   0   0   2   2   2   0   0   2   0   0   0   0   2   0   2   0   2   2   2   0   2   2   2   0   0   0   2   0   0   2   0   0   2   0   0   0   0   0   2   0   0   0   2   2   2   0   2   2   2   2   0   2   0   2   2   2   0   2   2   0   2   2   0   2   0   2   0   0   2   0   2   0   0   0   0   0   2   0   2   0   0   2   0   0   0   2   2   2   2   2   2   0   0   0   0   0   2   2   2   0   0   0   2   0   0   0   2   2   0   2   2   0   2   2   0   2   2   0   2   2   0   0   2   0   0   0   0   2   0   2   2
 MK-4-1                 0   2   0   0   2   2   2   0   2   2   2   2   2   2   2   2   2   2   0   0   2   0   0   2   2   2   2   2   0   2   0   2   2   2   2   2   0   2   2   2   2   0   2   0   0   2   2   2   2   0   0   2   2   2   2   2   2   2   0   2   2   2   0   2   0   0   2   2   0   0   2   2   0   2   2   2   2   2   0   0   2   0   2   2   0   0   2   2   2   2   0   0   2   0   0   2   0   0   0   0   2   0   2   0   0   2   0   0   0   2   2   2   2   0   0   2   2   2   0   2   2   0   2   0   0   0   2   0   0   0   2   0   0   0   0   2   2   0   2   0   2   0   2   2   0   2   0   0   0   0   2   2   0   2   2   0   2   0   2   0   0   2   0   0   0   2   0   0   0   0   2   0   0   2   2   2   0   2   2   0   2   0   2   2   2   0   2   2   2   0   2   2   2   2   2   2   0   0   2   2
 MK-4-2                 0   2   0   0   2   2   2   0   2   2   2   2   2   2   2   2   2   2   0   2   2   0   0   0   2   2   2   2   0   2   0   2   2   2   2   2   0   2   2   2   2   0   0   0   0   2   2   2   2   0   0   2   2   2   2   2   2   2   0   0   2   2   0   2   0   0   2   2   0   2   2   2   0   2   2   2   0   2   0   0   2   2   2   2   0   0   2   2   2   2   0   0   2   0   0   2   0   0   0   0   2   0   2   0   0   2   0   2   0   0   2   2   2   0   0   2   2   2   0   0   2   0   2   0   0   0   2   0   0   0   2   0   0   2   0   2   2   0   2   0   2   0   2   2   0   2   0   0   0   0   2   2   2   2   0   0   2   0   2   0   0   2   0   0   2   0   2   0   0   0   2   0   0   2   2   0   0   2   2   0   2   0   2   2   0   0   2   2   2   0   2   2   2   2   2   2   0   0   2   0
 MK-4-3                 0   2   0   0   2   2   2   0   2   2   2   2   2   2   2   2   2   2   2   2   2   0   0   0   2   2   2   2   0   2   0   0   2   2   2   2   0   0   2   2   2   2   0   0   0   2   2   2   2   0   0   2   2   2   2   2   2   2   2   0   2   2   0   2   0   0   2   2   0   0   2   2   0   2   2   2   0   2   0   0   0   2   2   2   0   0   0   0   2   2   0   0   2   0   0   2   0   0   0   0   2   0   2   0   0   0   0   2   0   0   2   2   2   2   0   2   2   2   0   2   2   0   2   0   0   0   2   0   0   0   0   2   2   2   0   2   2   0   2   0   2   2   2   0   0   2   0   0   0   0   2   2   2   2   0   0   2   0   2   0   0   2   0   0   0   0   2   0   0   0   2   0   0   2   2   2   0   2   2   0   2   0   2   2   0   0   2   2   2   0   2   2   2   2   2   2   0   0   2   0
 MK-4-4                 0   2   0   0   2   2   2   0   2   2   0   2   2   2   2   2   2   2   2   0   2   0   0   0   2   0   2   2   0   2   0   2   0   2   2   2   0   0   2   2   0   2   0   0   0   2   2   2   2   0   0   2   2   0   2   2   2   2   2   0   2   2   0   2   0   0   2   2   0   0   2   2   0   2   2   2   2   2   0   0   0   2   2   2   0   0   0   0   2   2   0   0   0   0   0   2   0   0   0   0   2   0   2   0   0   0   0   2   0   0   2   2   2   2   0   2   0   2   0   2   2   0   2   0   0   0   2   0   2   0   0   0   2   2   0   2   0   0   2   2   2   2   2   2   0   2   0   0   0   2   0   2   2   2   0   2   2   0   2   0   0   2   0   0   0   0   0   0   0   2   2   0   2   2   2   2   0   2   2   2   2   0   2   0   0   0   2   2   2   0   2   2   2   2   2   2   0   0   2   0
 MK-4-5                 0   2   0   0   2   2   2   0   2   2   0   2   2   2   2   2   2   2   2   0   0   0   0   0   0   0   0   2   0   2   0   2   0   2   2   2   0   0   2   2   0   2   2   0   0   2   2   2   2   0   0   2   2   2   2   2   2   2   2   0   0   2   0   2   0   0   0   2   2   0   2   2   0   2   2   2   2   2   0   0   0   2   2   2   0   0   0   0   2   2   0   0   0   0   2   2   0   0   0   0   2   0   0   0   0   0   0   2   0   0   2   2   2   2   0   2   0   2   0   2   2   0   2   0   0   0   2   0   2   0   2   0   2   2   0   2   0   0   2   2   2   2   0   2   2   2   0   0   0   0   0   2   2   2   0   2   0   0   2   0   0   2   0   0   0   0   0   0   0   0   2   0   2   2   2   2   0   2   2   2   2   0   2   0   0   0   2   2   2   0   2   2   2   2   2   2   0   0   2   0
 MK-4-6                 0   2   0   0   2   2   0   2   2   2   2   2   2   2   2   2   0   2   2   0   0   0   2   0   0   0   0   2   0   2   0   2   0   2   2   2   0   0   2   2   0   2   0   0   0   2   2   2   2   0   0   0   2   2   2   0   2   2   2   0   0   2   0   2   0   0   0   2   2   0   2   2   0   2   2   2   2   2   0   0   0   0   2   2   0   0   0   0   2   2   0   0   0   0   2   2   0   0   0   0   2   0   0   0   0   0   0   2   0   2   2   2   2   2   0   2   2   2   0   0   2   2   2   0   0   0   2   0   2   0   2   0   2   2   0   2   0   0   2   2   2   2   0   2   2   2   0   0   0   0   0   2   2   2   0   2   0   0   2   0   0   2   0   0   0   0   0   0   0   0   2   2   0   2   2   2   0   2   2   2   2   0   2   0   0   0   2   2   2   0   2   2   2   2   2   2   0   0   2   0
 MK-4-7                 0   2   2   0   0   2   0   2   2   2   2   2   2   2   2   2   0   2   2   0   0   0   2   0   0   0   0   2   0   2   0   2   0   2   2   2   0   0   2   2   0   2   2   0   0   2   0   2   2   0   0   0   2   2   2   0   2   2   2   0   0   2   0   2   0   0   0   2   0   0   2   2   2   2   2   2   0   2   0   0   0   0   2   2   0   0   0   0   2   2   0   0   0   0   2   2   0   2   0   0   2   0   0   0   0   0   2   2   0   2   2   2   2   2   0   0   2   0   0   0   2   2   2   0   0   0   2   2   0   0   2   0   2   2   0   2   0   2   0   2   2   2   0   2   0   2   0   0   0   0   0   2   2   2   0   2   2   2   2   0   0   2   0   0   2   0   0   0   0   0   2   2   0   2   2   2   0   2   2   2   2   0   2   0   0   0   2   2   2   0   2   0   2   2   2   0   0   0   2   0
 MK-4-8                 0   2   2   2   0   2   2   2   2   2   2   0   2   2   2   2   0   2   2   0   0   0   2   0   0   0   0   2   0   2   2   2   2   2   2   2   0   0   2   2   0   2   2   0   0   2   0   2   2   0   0   0   2   2   2   0   2   2   2   0   0   2   2   2   0   0   2   2   0   0   2   2   2   2   2   2   0   0   0   0   0   0   2   2   0   0   0   0   2   2   0   0   0   0   2   2   0   2   0   0   2   0   0   0   0   0   2   2   2   2   0   0   2   2   0   0   2   0   0   0   2   2   2   2   0   0   0   2   0   0   2   0   2   2   0   2   0   2   0   2   2   2   0   2   0   2   0   0   0   0   0   2   2   0   0   2   2   2   2   0   2   2   0   0   2   0   0   0   0   0   0   2   2   2   2   2   2   2   2   2   2   0   2   0   0   0   2   2   2   0   2   0   2   2   2   0   0   0   2   0
 MK-4-9                 0   0   2   2   0   2   2   2   2   2   2   0   2   2   2   2   2   2   2   0   0   0   2   0   0   0   0   2   0   2   0   2   2   2   2   2   0   0   2   2   0   2   2   0   0   0   0   2   2   0   0   0   2   2   2   0   2   2   2   0   0   2   2   0   0   0   2   2   0   0   2   2   2   2   2   2   0   0   0   0   0   0   2   2   0   0   0   0   2   2   0   0   0   0   2   2   0   2   0   0   2   0   0   0   0   0   2   2   2   2   0   0   2   2   0   0   0   0   0   0   2   2   2   2   2   0   0   2   0   0   2   0   0   2   0   2   0   2   0   2   2   2   0   2   0   2   0   0   0   0   2   2   2   0   0   2   2   2   2   0   2   2   0   0   2   0   0   0   0   0   2   2   2   2   2   2   0   2   2   2   2   0   0   0   0   0   2   0   2   0   2   0   2   2   2   0   0   0   2   0
 MK-4-10                0   0   2   2   2   0   2   2   2   2   2   0   2   2   2   0   2   2   2   0   0   0   2   0   0   0   0   0   0   2   0   2   2   2   2   2   2   0   2   0   0   2   2   0   0   0   2   2   2   0   0   0   2   2   2   0   2   0   2   0   0   2   0   0   0   0   2   2   0   0   2   2   2   2   2   2   0   0   0   0   0   0   0   2   0   0   0   0   2   2   2   0   0   0   2   2   0   2   0   0   2   0   0   0   2   0   2   2   2   2   0   0   2   2   0   0   0   0   0   0   2   2   2   2   2   0   0   2   0   0   2   0   0   2   0   2   0   2   0   2   2   2   0   0   0   2   0   0   0   0   0   2   2   0   0   2   2   2   2   0   2   0   0   0   2   0   0   0   0   0   2   2   2   2   2   2   0   2   2   0   0   0   0   0   0   0   2   0   2   0   2   0   2   2   2   2   0   0   2   0
 MK-4-11                2   0   2   0   2   0   2   2   2   2   2   0   2   2   2   0   2   2   2   0   0   0   2   0   0   0   0   0   0   0   0   2   2   2   2   2   2   0   2   0   2   2   2   0   0   0   0   2   2   0   0   0   2   2   2   0   2   0   2   0   2   2   0   0   0   0   2   2   0   0   2   2   2   2   2   2   0   0   0   0   0   0   0   2   2   0   2   0   2   2   2   0   0   0   2   2   0   0   0   0   2   2   0   0   2   0   2   2   2   2   0   0   0   2   0   0   0   0   0   0   2   2   2   2   2   0   0   2   0   0   2   0   0   2   0   2   0   2   2   2   2   2   0   0   0   2   0   0   0   0   0   2   0   0   0   2   2   2   2   0   2   0   0   0   2   0   0   0   0   0   2   2   0   2   2   2   0   2   2   0   0   2   0   0   0   0   2   2   2   0   2   0   2   2   2   2   0   0   2   0
 MK-4-12                2   0   2   0   2   0   2   2   2   2   2   0   2   2   2   0   2   2   2   0   0   0   2   0   0   0   0   0   0   0   0   2   2   2   2   2   2   0   2   0   2   0   0   2   0   0   2   2   2   0   0   0   2   2   2   0   2   0   2   0   2   2   0   0   0   0   2   2   0   0   2   2   2   2   2   0   0   0   0   0   0   0   0   2   2   0   2   0   2   0   2   0   0   0   2   2   0   0   2   0   2   2   0   0   2   0   2   2   2   2   2   0   0   2   2   2   0   0   0   0   2   0   2   2   2   0   0   2   0   0   0   0   0   2   0   2   0   2   2   2   2   0   0   2   2   2   0   0   0   0   0   2   2   0   0   2   2   2   2   0   2   0   0   0   2   0   0   0   0   0   2   2   0   2   2   2   0   2   2   0   0   2   0   0   0   0   2   0   2   0   2   2   2   2   2   2   0   0   2   0
 MK-4-13                2   0   2   0   2   0   2   2   2   2   2   0   0   2   2   0   2   2   2   0   0   2   2   0   0   0   0   0   2   0   0   2   2   2   2   2   0   0   2   0   2   0   0   2   0   0   2   2   2   0   0   0   2   2   2   0   0   0   2   0   2   0   0   0   0   0   2   2   0   0   2   2   0   2   2   0   0   0   0   2   0   0   0   2   2   0   2   0   2   0   2   0   0   0   2   2   0   0   2   0   2   0   0   2   0   0   2   0   2   2   2   0   0   2   2   2   0   2   0   0   2   0   2   2   2   0   0   2   0   0   0   0   0   2   0   2   0   2   2   2   0   0   0   2   2   2   2   0   0   0   0   2   2   2   0   2   2   2   2   0   2   0   0   0   2   0   0   0   0   0   2   2   0   2   2   2   0   0   2   0   0   2   0   0   0   0   2   0   2   0   2   0   2   2   2   2   0   0   2   0
 MK-4-14                2   0   2   0   2   0   2   2   2   2   2   0   0   2   2   0   2   2   2   0   0   2   2   0   0   0   0   0   2   0   0   2   2   2   2   2   0   0   2   0   2   0   0   0   0   0   2   2   2   0   2   0   0   0   2   0   0   0   2   0   2   2   0   0   0   0   2   2   0   0   0   2   0   2   2   0   0   2   0   2   0   0   2   2   2   0   2   0   2   0   2   0   0   2   2   0   0   0   2   0   2   0   2   2   0   0   2   2   2   2   2   0   2   2   2   2   0   2   0   0   2   2   0   2   2   0   0   2   0   0   0   0   0   2   0   2   0   0   0   2   0   0   0   2   2   2   2   0   0   2   0   2   2   2   0   2   2   2   2   0   2   0   0   0   2   0   0   0   0   0   2   2   0   2   2   2   0   0   2   0   0   2   0   0   0   0   2   0   2   0   2   0   2   2   2   2   0   0   2   0
 MK-4-15                2   0   2   0   2   2   2   2   2   2   2   0   0   2   0   0   2   2   2   0   2   2   2   0   0   0   0   0   2   2   0   2   2   0   2   2   0   0   2   0   2   0   0   0   0   0   2   2   2   0   2   2   0   0   0   0   0   0   2   0   2   2   0   0   2   0   2   2   0   0   0   2   0   2   2   0   0   2   0   2   0   0   2   2   2   0   2   0   2   0   2   0   0   2   2   0   0   0   2   0   2   0   2   2   0   0   2   2   2   0   2   0   2   2   0   2   0   2   0   0   2   2   0   2   2   0   2   2   0   0   0   0   0   2   0   2   0   2   2   0   0   0   0   2   2   2   2   0   0   2   0   2   2   2   0   2   0   2   2   0   2   0   0   0   2   0   0   0   0   2   2   2   0   2   2   2   0   0   2   2   0   2   0   0   0   0   2   0   2   2   2   0   0   2   2   2   2   0   2   0
 MK-4-16                2   0   2   0   2   2   2   2   2   2   2   0   2   2   0   0   2   2   2   0   2   2   2   0   0   0   0   0   2   2   0   2   2   0   2   2   0   0   2   0   2   0   0   0   0   0   2   2   2   0   2   2   0   0   0   0   0   0   2   0   2   2   0   0   2   0   2   2   0   0   0   2   0   2   2   0   0   2   0   2   0   0   2   2   2   0   0   2   2   0   2   0   0   2   2   0   0   0   2   0   2   0   2   2   0   0   2   2   2   0   2   0   2   2   0   2   0   2   2   0   2   2   0   2   2   0   2   2   0   0   0   0   0   2   0   2   0   2   2   0   0   0   0   2   2   2   2   0   0   2   0   2   2   2   0   2   0   2   2   0   2   2   0   0   2   0   0   0   0   2   2   2   0   2   2   2   2   0   2   2   0   2   0   0   0   0   2   0   2   2   2   0   0   2   2   2   2   0   2   0
 MK-5-1                 2   2   0   0   2   0   2   0   2   0   2   2   2   0   2   2   0   0   2   0   2   0   2   0   0   0   2   0   2   0   0   2   0   2   2   2   0   0   0   0   0   2   0   2   2   0   2   0   0   2   2   0   0   2   0   0   2   0   2   2   0   2   0   0   2   2   2   2   2   0   2   0   0   0   0   2   0   2   2   2   0   2   0   0   2   2   0   2   0   0   0   0   2   0   2   0   0   0   0   2   0   0   0   2   2   0   2   2   2   0   2   2   0   0   2   0   0   0   0   0   2   0   2   0   2   2   2   0   0   2   2   0   0   0   2   0   0   0   2   0   0   0   2   2   2   2   0   0   0   2   0   0   2   2   2   2   0   0   2   0   0   0   0   0   0   2   2   2   2   2   2   2   2   2   2   0   0   2   2   0   0   0   2   2   0   0   0   0   0   0   2   0   0   0   0   2   0   2   2   2
 MK-5-2                 2   2   0   0   2   0   2   2   2   0   2   2   2   0   2   2   0   0   2   0   2   2   0   0   0   0   2   0   2   0   0   2   0   2   2   2   0   0   0   0   0   2   0   2   0   0   2   2   0   2   2   0   0   2   0   0   2   0   2   2   0   0   0   0   0   2   2   2   2   2   2   0   0   0   0   2   0   2   2   2   0   2   0   0   2   2   0   2   0   0   0   2   2   0   2   0   0   0   0   2   2   0   2   2   2   0   2   2   2   0   2   2   0   0   2   0   0   0   0   0   2   0   2   0   2   0   2   0   0   2   2   0   0   0   2   2   0   2   0   0   0   0   2   2   0   2   0   0   2   2   0   0   2   2   2   2   2   0   2   0   0   0   0   0   0   2   2   2   2   2   2   2   2   2   2   0   0   2   2   0   0   0   2   2   0   0   0   0   0   0   2   0   0   0   0   2   0   2   2   0
 MK-5-3                 2   2   0   0   2   0   2   2   2   0   2   2   2   0   2   0   0   0   2   0   2   2   0   2   0   0   0   0   2   0   0   2   0   2   2   0   0   0   0   0   0   2   0   0   0   0   2   2   0   2   2   0   0   2   0   0   2   0   2   2   0   0   0   0   0   2   2   0   2   2   2   0   2   2   0   2   0   2   2   2   0   2   0   0   2   2   0   2   0   0   0   2   2   0   2   0   0   0   0   2   2   0   2   2   0   0   2   2   2   0   2   2   0   0   0   0   0   0   0   0   2   0   2   0   2   0   2   0   0   2   2   0   0   0   2   2   0   2   0   0   0   2   2   2   0   2   0   0   2   2   0   2   2   2   2   0   2   0   2   0   0   0   2   2   0   2   2   2   2   2   2   2   2   2   2   2   0   2   2   2   0   0   2   2   0   0   0   0   0   0   2   2   0   0   0   2   2   2   2   0
 MK-5-4                 2   2   2   2   2   0   2   2   2   0   2   2   2   0   2   0   0   0   2   0   2   2   0   2   0   0   2   0   0   0   0   2   0   2   2   0   0   0   0   0   0   2   0   0   0   0   2   2   0   2   2   0   0   2   0   0   2   2   0   2   0   0   0   0   0   2   2   0   2   2   2   0   2   2   0   2   0   2   2   2   0   2   2   2   2   0   0   2   0   0   0   2   2   0   0   0   2   0   0   2   2   0   2   2   0   0   2   2   2   0   2   2   0   0   0   0   0   0   0   0   2   0   2   0   2   0   2   0   0   2   2   0   0   0   2   2   0   2   0   0   2   2   2   2   0   2   0   0   2   2   0   2   2   2   2   0   2   0   2   0   0   0   2   2   0   2   2   2   2   0   2   2   0   2   2   2   0   2   2   2   0   0   2   2   0   0   0   0   0   0   0   2   0   0   0   2   2   2   2   0
 MK-5-5                 0   2   2   2   2   0   0   0   2   0   0   2   2   0   0   0   0   0   2   0   2   2   2   2   0   0   2   0   0   0   0   2   0   2   2   0   0   0   2   0   0   2   2   0   0   0   2   2   0   2   2   0   0   2   0   0   2   2   0   2   0   0   0   0   0   2   2   0   2   2   2   0   2   2   2   2   0   2   2   2   0   2   2   2   2   0   0   2   0   0   0   2   2   0   0   0   2   0   0   2   2   0   2   2   0   0   2   2   2   0   2   2   0   0   2   0   0   0   0   0   2   0   2   0   2   0   2   2   0   2   2   0   0   0   2   2   0   2   0   0   2   2   2   2   0   2   0   0   0   2   0   2   2   2   2   0   2   0   2   0   0   0   2   2   0   2   2   2   2   0   2   2   0   2   2   2   0   2   2   2   0   0   2   2   0   0   0   0   0   0   0   2   0   0   2   2   2   2   2   0
 MK-5-6                 0   0   0   2   2   0   2   0   0   0   0   2   2   0   0   0   0   0   2   0   2   2   2   2   0   0   2   0   0   0   0   2   0   2   2   2   0   0   2   0   2   2   2   0   0   0   2   2   0   2   2   0   0   2   0   0   2   2   0   2   0   0   0   0   2   2   2   0   2   0   2   0   2   0   2   2   2   2   2   2   0   2   2   2   2   0   0   2   0   0   0   2   2   0   0   0   2   0   0   2   2   0   2   2   0   0   2   0   2   0   0   2   0   0   2   0   0   0   0   2   2   0   2   2   2   0   2   2   0   2   2   0   0   0   0   2   0   2   0   0   2   2   2   2   0   2   0   0   0   2   0   2   2   2   2   0   2   0   2   0   0   0   2   2   0   2   2   2   2   0   2   2   0   2   2   2   2   2   2   2   0   0   2   0   0   2   0   0   0   0   0   0   0   0   2   2   2   2   2   0
 MK-5-7                 0   0   0   2   2   2   2   0   2   0   0   2   2   0   0   0   0   2   2   0   2   2   2   2   0   0   2   0   0   2   0   2   0   2   2   2   0   0   2   0   2   2   2   0   2   0   2   2   0   2   2   0   0   2   0   0   2   2   0   2   0   0   0   0   2   2   2   0   2   0   2   0   2   0   2   2   2   2   2   0   0   2   2   2   2   0   0   0   0   0   0   2   2   0   0   0   0   0   2   2   2   0   2   2   0   2   2   0   2   0   0   2   0   2   0   0   0   0   0   2   2   0   2   2   2   0   2   2   0   2   2   0   0   0   0   2   0   2   0   0   0   2   2   2   0   2   0   0   0   2   0   2   2   2   2   2   2   0   2   2   0   0   2   2   0   2   0   2   2   0   2   2   2   0   2   2   2   2   2   2   2   0   2   0   0   2   0   0   0   0   0   0   0   0   2   2   2   2   2   0
 MK-5-8                 0   0   0   2   2   0   2   0   0   0   0   2   2   0   0   0   0   2   2   0   2   2   2   2   0   0   2   0   0   2   0   2   0   2   2   2   2   0   2   0   2   2   0   0   2   0   2   2   0   2   2   0   0   2   0   0   0   2   0   2   0   0   0   0   2   2   2   0   2   0   2   0   2   0   2   0   2   2   2   2   0   2   2   2   2   0   0   0   0   0   0   2   2   0   0   0   0   2   0   2   2   0   2   2   0   2   2   2   0   0   0   2   0   2   0   0   2   0   0   2   2   0   2   0   2   2   2   2   2   2   2   0   0   0   0   2   0   2   0   0   0   0   2   2   0   2   0   0   0   2   0   2   2   2   2   2   2   0   2   2   0   0   2   2   0   2   0   2   0   0   2   2   0   2   2   2   2   2   0   2   0   0   0   2   0   2   0   0   0   0   0   0   0   0   2   2   2   2   2   2
 MK-5-9                 0   0   0   2   2   2   2   0   0   0   0   2   2   0   0   0   2   0   2   0   2   2   2   2   2   0   2   0   0   0   0   2   0   2   2   2   2   0   0   0   2   0   0   2   2   0   2   2   0   2   2   0   0   2   0   0   0   2   0   2   0   0   0   2   2   2   2   0   2   0   0   0   2   0   2   0   2   2   2   2   0   2   2   2   2   0   0   0   0   0   0   2   2   0   0   2   0   2   0   2   2   0   2   2   0   2   2   2   0   0   2   2   0   2   0   0   2   2   2   2   2   0   2   2   2   2   0   2   2   2   2   0   0   0   0   2   2   2   0   0   0   0   2   2   0   2   0   0   0   2   0   2   2   2   2   2   2   0   2   2   0   0   2   2   0   2   0   2   0   0   0   2   0   2   2   2   2   2   0   2   0   0   0   2   0   2   0   0   0   0   0   0   2   2   0   2   2   2   2   2
 MK-5-10                0   0   0   2   2   2   2   0   0   0   0   0   2   0   0   2   2   0   2   0   2   2   0   2   2   0   2   0   0   2   0   2   0   2   0   0   2   2   2   0   2   0   2   2   2   0   2   2   0   2   2   0   0   2   0   0   0   2   0   2   0   0   0   2   2   2   2   0   0   0   0   0   2   0   2   0   0   2   0   2   0   2   2   2   2   0   0   0   0   2   0   2   2   0   0   2   0   2   0   2   2   0   2   2   0   2   2   0   0   0   2   2   0   2   0   0   0   2   2   2   2   0   2   2   2   2   0   2   2   2   2   0   0   0   0   2   2   2   0   0   0   0   2   0   0   0   0   0   0   2   2   2   0   2   2   2   0   0   2   2   0   0   2   0   0   2   0   2   0   0   0   2   0   2   2   2   2   2   0   2   2   2   0   2   0   2   0   0   0   0   0   0   2   2   0   2   2   2   2   2
 MK-5-11                0   0   0   0   2   0   2   0   0   0   0   0   2   0   0   2   2   0   2   0   2   2   0   2   2   0   2   0   0   2   0   2   0   2   2   0   2   2   2   0   0   0   2   2   2   2   2   2   0   2   2   0   0   2   0   0   0   0   0   2   0   0   0   2   2   2   2   0   0   0   0   0   2   0   2   0   0   2   0   2   0   2   2   2   2   0   0   0   0   2   0   2   2   0   0   2   0   0   0   2   2   0   2   2   0   2   2   0   0   0   2   2   0   2   0   0   0   2   2   2   2   0   2   2   2   0   0   2   2   2   2   0   0   0   2   2   2   2   0   0   0   0   0   0   0   0   0   0   0   2   2   0   0   2   2   2   0   0   2   2   0   2   2   0   0   2   0   2   0   0   0   2   2   2   2   2   2   0   0   2   2   0   0   2   0   2   0   0   0   0   0   0   2   2   2   2   2   2   2   2
 MK-5-12                2   0   0   0   0   0   2   0   0   0   0   0   2   0   0   2   2   0   2   0   2   2   0   2   2   0   2   2   0   2   0   2   0   2   2   0   2   2   2   0   0   0   0   2   2   2   2   0   0   2   2   0   0   0   0   0   0   0   0   2   0   0   0   2   2   2   2   0   0   0   0   0   2   0   2   0   2   2   0   2   0   0   2   2   2   0   0   0   0   2   0   2   2   0   0   2   0   0   0   2   2   0   2   2   0   2   2   0   0   0   2   2   0   2   2   0   0   2   2   2   2   0   2   2   2   0   0   2   0   2   2   0   0   0   2   2   2   2   0   0   0   0   0   0   0   0   0   0   0   2   2   0   0   2   2   2   0   0   2   2   0   2   2   0   0   2   2   2   0   0   0   2   2   0   2   2   0   0   0   2   2   0   0   2   0   2   0   0   0   0   2   0   2   2   2   2   2   2   2   2
 MK-5-13                2   0   0   0   0   0   0   0   0   0   0   0   2   0   0   0   2   0   2   0   2   2   0   2   0   0   2   2   0   2   0   2   0   2   2   0   2   2   2   0   0   0   0   2   2   2   2   0   0   2   2   0   0   0   0   0   0   0   0   2   0   0   2   2   2   2   2   0   0   0   0   0   2   0   2   2   2   2   0   2   0   0   2   2   2   0   0   0   2   2   0   2   2   0   0   2   0   0   0   2   2   0   0   2   0   2   2   0   0   0   2   2   0   2   2   0   0   2   2   2   0   0   2   2   2   0   0   2   0   2   2   0   0   0   2   2   2   2   0   0   0   0   0   0   0   0   0   0   0   2   2   0   0   2   2   2   0   0   2   0   0   2   2   0   0   2   2   2   0   2   0   2   2   0   2   2   0   0   0   2   2   0   2   0   0   2   0   0   0   0   2   0   2   2   2   2   2   2   2   2
 MK-5-14                2   0   0   0   0   0   0   0   0   2   0   0   2   0   0   0   2   0   2   0   2   2   0   2   2   0   2   2   0   2   0   2   0   2   2   0   2   2   2   0   0   0   0   0   2   2   2   0   0   2   2   0   0   0   0   2   0   0   0   2   2   0   2   2   2   2   2   2   0   0   2   0   2   0   2   2   2   2   0   2   0   0   2   2   2   0   0   0   2   2   0   2   2   0   0   2   0   2   2   2   2   0   0   2   0   2   2   0   0   0   2   2   0   2   2   0   0   2   0   2   0   0   0   2   2   0   0   2   0   2   2   0   0   0   0   2   0   2   0   0   0   0   0   0   0   0   0   0   0   2   2   0   0   2   2   2   0   0   2   2   0   2   2   0   0   2   2   2   0   2   0   2   2   0   2   2   0   0   0   2   2   0   2   0   0   2   0   0   0   0   2   0   2   2   2   2   2   2   2   0
 MK-5-15                2   0   0   0   0   0   0   0   0   2   0   0   2   0   0   0   2   0   2   0   2   2   0   2   2   0   2   0   0   2   0   2   0   2   2   0   2   2   2   0   0   0   2   0   2   2   2   0   0   2   2   0   0   0   0   0   0   0   2   0   2   0   2   2   2   0   0   2   0   0   2   0   2   2   2   2   2   2   0   2   0   0   2   2   2   0   0   0   2   2   0   0   2   0   0   2   0   2   2   2   2   0   0   2   0   2   2   0   0   0   0   0   0   2   2   0   0   2   0   2   0   0   0   2   2   0   0   0   0   2   2   0   0   0   0   2   0   2   0   0   0   0   0   0   0   0   0   0   0   2   2   0   0   2   2   2   2   0   2   0   0   2   2   0   0   2   0   2   0   2   0   2   2   0   0   2   0   0   0   2   2   0   2   0   2   2   0   0   0   0   2   0   2   2   2   2   2   2   2   0
 MK-5-16                0   0   0   0   0   0   0   2   0   2   0   0   2   0   0   0   2   0   2   0   2   2   2   2   2   0   2   0   0   2   0   0   2   2   2   0   0   2   2   0   0   0   2   0   2   2   2   0   0   2   2   0   0   0   0   0   0   2   2   0   2   0   2   2   2   0   0   0   0   0   2   0   2   2   2   2   2   2   0   2   0   0   2   2   2   0   2   0   2   2   0   0   2   2   0   2   0   2   2   2   2   0   0   2   0   2   2   0   0   0   0   0   0   2   0   0   0   2   0   2   0   0   0   2   2   2   0   0   0   2   2   0   0   0   0   2   0   2   0   0   0   2   0   2   0   0   0   0   0   2   2   0   0   2   2   2   2   2   2   0   0   2   2   2   0   2   0   2   0   2   0   2   2   0   0   2   0   0   0   2   2   0   0   0   2   2   0   0   0   0   2   0   0   2   2   2   2   2   2   0
 MK-6-1                 2   2   0   2   2   2   0   2   2   0   0   2   0   2   0   0   0   2   2   2   2   2   0   0   0   2   0   0   0   2   0   0   0   0   0   2   0   0   0   0   0   0   0   2   2   2   0   0   0   2   2   2   0   2   0   2   2   2   2   0   0   2   2   2   0   2   2   0   0   2   0   2   2   2   0   0   0   0   0   0   0   2   2   2   0   2   0   2   2   2   2   0   0   2   2   2   0   0   0   0   2   0   0   0   2   0   0   0   0   0   0   2   2   2   2   0   2   0   2   2   2   0   2   2   2   0   0   0   0   0   2   0   0   0   2   0   2   0   2   2   2   2   0   2   0   2   0   0   0   2   0   2   0   0   0   2   2   0   2   2   0   0   2   0   2   2   2   2   2   2   0   2   0   0   0   0   0   2   0   0   0   2   2   0   0   2   2   2   0   2   0   2   2   2   2   2   2   0   0   0
 MK-6-2                 2   2   0   2   2   2   0   2   2   2   0   2   0   2   0   0   0   2   2   2   2   2   0   0   0   2   0   0   0   2   0   0   2   2   0   2   0   0   0   0   0   0   0   2   2   0   0   0   0   2   2   2   0   2   0   2   2   2   2   2   0   2   2   2   0   2   2   0   2   2   0   2   2   2   0   0   2   0   2   0   0   2   2   2   0   2   0   2   2   2   2   0   0   2   2   2   0   2   0   0   2   0   0   0   2   0   0   0   0   0   0   2   2   0   2   2   0   0   2   2   2   0   2   2   2   0   0   0   2   0   2   0   2   0   2   0   2   0   2   2   2   2   0   2   0   2   0   0   0   2   0   2   0   0   0   2   2   2   2   2   0   0   2   0   2   2   2   2   2   2   0   2   0   0   0   2   0   2   0   2   0   2   2   0   0   2   2   2   0   2   0   2   2   2   2   0   2   0   0   0
 MK-6-3                 2   2   2   2   2   2   0   2   2   2   0   2   0   2   0   0   0   2   2   2   2   2   2   0   0   2   0   0   0   2   2   0   2   2   0   2   0   2   0   0   0   0   0   2   2   0   0   0   0   2   2   2   0   2   0   2   2   2   2   2   0   2   2   2   0   2   2   0   2   2   0   2   2   2   0   0   0   0   2   0   0   2   2   2   0   2   0   2   2   2   2   0   0   2   2   0   0   2   0   0   0   0   0   0   2   0   0   2   0   2   0   2   2   0   2   2   0   0   2   2   2   0   2   2   2   0   0   0   2   0   2   0   2   0   2   0   2   0   2   0   2   2   0   2   0   2   0   0   0   2   0   2   0   0   0   2   2   2   2   2   0   0   2   0   2   0   2   2   2   2   0   2   0   0   0   2   0   2   0   2   0   2   2   2   2   2   2   2   0   2   0   2   0   2   0   0   2   0   0   0
 MK-6-4                 2   2   2   2   2   0   0   2   0   2   0   2   0   2   0   0   0   2   2   2   2   2   2   0   2   2   0   0   0   2   2   0   2   2   0   2   0   2   0   0   0   0   0   2   2   0   0   0   2   2   2   2   0   2   0   0   2   2   2   0   0   2   2   2   0   0   2   2   2   2   0   2   0   2   2   0   2   0   2   0   0   2   2   2   0   2   0   2   2   2   2   0   0   2   2   0   0   2   0   0   0   0   0   0   2   0   0   2   0   2   0   2   0   0   0   0   0   0   2   0   2   0   2   2   2   0   0   0   2   0   0   0   2   0   2   2   0   0   2   0   2   2   0   2   0   2   0   0   0   0   0   2   0   0   0   2   2   2   2   2   0   0   2   0   2   0   2   2   2   2   0   2   0   0   0   2   0   2   0   2   0   2   2   2   0   2   0   2   0   2   0   2   0   0   0   0   2   0   0   0
 MK-6-5                 2   2   2   2   2   0   0   2   0   2   0   2   0   2   0   0   0   2   2   0   2   2   2   0   2   2   0   0   0   2   2   0   2   2   0   2   0   0   0   0   0   0   0   2   2   0   0   0   2   2   2   2   0   2   0   0   2   2   2   0   2   2   2   2   0   0   2   0   2   2   0   2   0   2   2   0   2   0   2   0   0   2   2   2   2   2   0   2   2   2   0   0   0   2   2   0   0   2   0   0   0   0   0   0   2   0   0   2   0   2   0   2   0   0   0   0   0   0   2   0   2   0   2   2   2   0   2   0   2   2   0   0   2   0   2   2   0   0   2   0   2   2   2   2   0   2   0   0   0   0   0   2   0   0   0   2   2   2   2   2   0   0   0   0   2   0   2   2   2   2   0   2   2   0   0   2   0   2   0   0   0   2   2   2   2   2   0   2   0   2   0   2   2   0   0   0   2   0   0   0
 MK-6-6                 2   2   2   2   2   0   0   2   0   2   0   2   0   2   0   0   0   2   2   0   2   2   2   0   2   2   0   0   0   2   2   0   2   2   0   2   0   0   0   2   0   0   2   2   2   0   0   0   2   2   2   2   0   2   0   0   2   2   2   0   2   2   2   2   0   0   2   0   2   2   0   2   0   2   2   0   2   0   2   0   0   0   2   2   2   2   0   2   2   2   2   0   0   2   2   0   0   2   2   0   2   0   0   0   2   0   0   2   0   2   0   2   0   0   2   0   0   2   2   0   2   0   2   0   2   0   2   0   2   2   0   0   2   0   2   2   0   0   2   0   2   2   2   2   2   0   0   0   0   0   0   2   0   0   0   2   2   2   2   2   0   0   0   0   2   0   2   2   0   2   0   2   2   0   0   2   0   2   0   0   0   2   2   2   2   2   2   0   0   2   0   2   2   0   2   0   2   0   0   0
 MK-6-7                 2   2   2   2   2   0   0   2   0   2   0   2   0   0   0   0   0   2   2   0   2   2   2   0   2   2   0   0   0   2   2   0   2   2   0   2   0   0   0   2   0   0   2   2   2   0   0   2   2   2   2   2   0   2   0   2   2   2   2   0   2   0   2   2   0   0   2   0   2   2   0   2   0   2   2   2   2   0   0   0   0   0   2   2   2   2   0   2   2   0   2   0   0   2   2   0   2   0   2   0   2   0   0   0   2   0   0   2   0   2   0   2   0   0   2   0   0   2   2   0   2   0   2   0   2   0   2   0   2   2   0   0   2   0   2   2   2   0   0   0   2   2   2   2   2   0   0   0   0   0   0   2   0   0   0   2   2   2   2   2   0   0   0   0   2   0   2   2   0   2   0   2   2   0   0   2   0   2   0   0   0   2   0   2   2   2   2   0   0   0   0   2   2   0   2   0   2   0   0   0
 MK-6-8                 2   2   2   2   0   0   0   2   0   2   0   2   0   0   0   0   0   2   2   0   2   2   2   0   0   2   0   0   0   2   2   0   2   2   0   2   0   0   0   2   0   0   2   2   2   0   0   2   2   2   2   2   0   2   0   2   2   2   2   0   2   2   2   2   0   0   2   0   2   2   2   2   0   2   2   2   0   2   2   0   0   0   2   2   2   2   0   2   2   0   2   0   0   2   2   0   2   0   2   0   2   2   0   0   2   0   0   2   0   2   0   2   0   0   2   0   0   2   2   0   2   0   2   0   2   0   2   0   2   2   0   0   2   0   2   2   2   0   2   0   2   2   2   2   0   0   2   2   0   0   0   2   0   0   0   0   2   2   2   2   0   0   0   0   2   0   2   2   0   2   0   2   2   0   0   0   0   2   0   0   0   2   0   2   2   2   2   0   0   0   0   2   2   0   2   0   2   0   0   0
 MK-6-9                 2   2   0   2   0   0   0   2   0   2   0   2   0   0   0   0   0   2   2   0   2   0   2   0   2   2   0   0   0   2   2   0   2   0   0   2   0   0   0   2   0   0   2   2   2   0   0   2   2   2   2   2   0   2   0   2   2   2   2   0   2   2   2   2   0   0   0   0   0   2   2   2   0   2   2   2   0   2   2   0   0   0   2   2   2   2   0   2   2   0   2   0   0   2   2   0   0   2   2   0   2   2   0   0   2   0   0   2   0   2   0   2   0   0   0   0   0   2   0   0   2   2   2   0   2   0   2   0   2   2   0   0   2   0   2   2   2   0   2   0   2   2   2   2   0   0   2   2   2   0   0   2   0   0   0   0   2   2   2   2   2   0   0   0   2   0   0   2   0   2   0   2   2   0   0   0   0   2   0   2   0   2   0   0   2   2   2   0   0   0   0   2   2   0   2   2   2   0   0   0
 MK-6-10                2   2   0   2   0   0   0   2   0   2   0   2   2   2   0   0   0   2   2   0   2   0   2   0   2   2   0   0   0   2   2   0   2   0   0   2   0   0   0   2   0   0   2   2   2   0   0   2   2   2   2   0   0   2   0   2   2   2   2   0   2   2   2   2   0   0   0   0   0   2   2   2   0   2   2   2   0   2   2   0   0   0   2   2   2   2   2   2   2   0   2   0   0   2   2   0   0   2   2   0   2   2   0   0   2   0   0   2   0   2   0   2   0   0   0   0   0   2   0   2   2   0   2   0   2   0   2   0   2   2   0   0   2   0   2   2   2   0   2   0   2   2   2   0   0   0   2   2   2   0   0   2   0   0   0   0   2   2   2   2   2   0   0   0   2   0   0   2   0   2   0   2   0   2   0   0   0   2   0   2   0   2   0   0   2   2   2   0   0   0   0   2   2   2   2   2   2   0   0   0
 MK-6-11                2   2   0   0   0   2   2   0   0   2   0   2   2   0   0   0   0   2   2   0   2   0   2   2   2   2   0   0   0   2   0   0   2   0   0   0   2   0   0   2   0   0   2   2   2   0   2   2   0   2   2   0   0   2   0   2   2   2   2   0   2   2   2   2   2   0   0   0   0   2   2   2   0   2   2   2   0   2   2   0   0   0   2   2   2   2   2   2   2   0   2   0   0   0   2   0   0   2   2   0   2   0   0   0   2   0   0   2   0   0   2   0   0   0   0   0   0   2   0   0   2   0   2   0   2   0   2   0   0   2   0   0   2   0   2   2   2   0   0   0   2   2   2   2   0   0   2   2   2   2   2   2   0   0   0   0   2   2   2   2   2   0   0   0   2   0   0   2   0   2   0   2   0   2   0   0   0   2   0   2   0   2   0   0   0   0   2   0   0   0   0   2   2   0   2   0   2   0   0   0
 MK-6-12                0   2   0   0   0   2   2   0   0   2   0   2   2   0   0   0   0   2   2   0   2   0   2   2   2   2   2   0   0   0   0   0   2   2   0   0   0   0   0   2   0   0   2   2   2   2   2   2   0   2   0   0   0   0   0   2   2   2   2   0   2   2   2   2   2   0   0   0   2   2   2   2   0   2   2   2   0   2   2   0   0   0   2   2   2   2   0   2   2   0   2   2   0   0   2   0   0   2   2   0   2   0   0   0   2   0   0   2   0   0   2   0   0   0   0   2   0   2   0   0   2   0   2   0   2   0   0   0   0   2   0   0   2   0   2   0   2   0   0   0   2   2   2   0   0   0   2   2   2   2   2   2   0   0   0   0   2   2   2   2   2   0   0   0   2   0   0   2   2   2   2   2   0   2   2   0   0   2   0   0   2   2   0   0   0   0   2   0   0   0   0   2   2   0   2   0   2   0   2   0
 MK-6-13                0   2   0   0   0   2   2   0   0   2   0   2   0   0   0   0   0   2   2   0   2   0   2   2   2   0   2   0   0   0   2   0   2   2   0   0   2   0   0   2   2   0   2   2   2   2   2   2   0   2   0   0   0   0   0   2   2   2   2   0   2   2   2   2   2   0   0   0   2   2   2   2   0   2   2   2   0   2   2   0   0   0   2   2   0   2   0   2   2   0   2   2   0   0   2   0   2   2   2   0   2   0   0   0   2   0   0   2   0   0   2   0   0   0   0   2   0   2   0   0   2   0   2   0   2   0   0   0   0   2   0   0   2   0   2   0   2   0   2   0   2   2   2   0   0   0   2   2   0   2   0   2   0   0   0   0   2   2   0   2   2   0   0   0   2   0   0   0   2   2   2   2   0   2   2   0   0   2   0   2   2   2   2   0   0   0   2   2   2   0   0   2   0   0   2   0   2   0   0   0
 MK-6-14                0   2   0   2   0   0   2   0   0   2   0   2   0   2   0   0   0   2   2   0   2   2   2   2   2   0   2   2   0   0   2   0   2   2   0   0   2   0   0   2   2   0   2   2   2   2   2   2   0   0   0   0   0   0   0   2   2   2   2   0   2   2   2   2   2   2   0   0   2   0   2   2   0   2   2   2   2   2   0   2   0   2   2   2   0   0   0   2   2   0   2   2   0   0   0   0   2   2   2   0   2   0   0   2   2   0   0   2   0   2   2   0   0   0   0   2   2   2   0   0   2   0   2   2   2   0   0   0   0   2   0   0   2   2   2   0   2   0   2   0   2   2   2   0   2   0   2   2   0   0   0   2   0   0   2   0   2   2   0   2   0   0   0   2   2   0   0   0   2   2   2   2   0   2   2   0   0   2   0   2   2   2   2   0   0   0   2   2   2   0   2   2   0   0   2   0   0   0   0   0
 MK-6-15                0   2   2   2   0   2   2   0   0   2   0   2   0   2   0   2   0   2   2   0   2   2   0   2   2   2   2   2   0   0   2   0   2   2   0   0   2   0   0   2   2   0   2   2   2   2   2   2   0   0   0   0   0   0   0   2   2   2   2   0   2   2   2   0   2   2   0   0   2   0   2   2   0   2   2   2   2   0   2   2   0   2   2   2   0   0   0   2   2   0   2   2   0   0   0   0   2   0   2   0   2   0   0   2   2   0   0   2   0   2   2   2   0   0   0   2   2   2   0   0   2   0   2   0   0   0   0   2   0   2   0   0   2   2   0   0   2   0   2   2   2   2   2   0   2   0   2   2   0   0   0   2   0   0   2   0   2   2   0   2   0   0   0   2   2   2   0   0   2   2   2   0   0   2   2   0   0   2   0   2   2   2   2   0   0   0   2   2   2   0   2   0   0   0   2   2   0   0   0   0
 MK-6-16                0   2   0   2   0   2   2   0   0   2   0   2   0   2   0   2   0   2   2   0   2   0   0   2   2   2   2   2   0   0   2   2   2   2   0   0   2   0   0   2   2   0   2   0   2   2   2   2   0   0   0   0   0   0   0   2   2   2   2   0   2   2   2   0   0   2   0   0   2   0   2   2   0   2   2   2   2   0   2   2   0   2   2   2   0   0   0   2   2   0   0   2   0   2   0   0   2   0   2   0   2   0   0   2   2   0   0   2   0   2   2   2   0   0   0   2   2   0   0   0   2   0   0   0   0   2   0   2   0   2   0   0   2   2   2   0   2   0   2   2   2   2   2   0   2   0   2   2   0   0   0   2   0   0   2   0   0   2   0   2   0   0   2   2   2   2   0   0   2   2   2   0   0   2   2   0   0   2   0   0   2   2   2   0   0   0   2   2   2   0   2   2   0   0   2   0   0   0   0   0
 
!****************************************** Phenotypic Data **********************************************************
!-100.0 is resevred for missing phenotype
SimulatedTrait1        11.5610   10.3901   10.6568   11.1097   10.5379   10.3423    9.3977    8.7983   10.8061    8.4404    9.9366    9.3072   10.5365   10.8153   10.7428    9.9195   11.4226    9.4401    8.6058    7.8019   12.0150   10.0689    8.5942    9.1021    8.8708    9.2909   11.2250    9.5837   10.0242    7.1692   11.6550   11.6782    6.4572   10.7748   11.9131    9.4537   10.5084   10.6760   12.7124    9.5598    8.8336   11.3757    9.6887    9.5920    8.3793    9.2827   10.7963   11.8394   11.2421    9.0553   10.4303    8.8252   11.7113    9.1738    8.2180    8.4423    9.6109   11.6540   10.2680   10.6287   12.3426    8.8675    7.7662   10.9079    9.4381    8.7576   11.1689   10.0470    9.5271   12.0205    8.8456   10.9223    8.9257   11.7711   11.8329    8.8856    9.0566   12.0661    9.5449    8.3259    7.7936    9.1806   11.8305   11.8869    8.2247    7.3539    6.7066   11.7111    9.7678   11.4685    8.4115    7.9079    9.8370   10.1916   10.9640   10.9841   11.8123    8.3652    9.2279    9.6428   10.9330    7.7911   10.6295    8.4604    7.8453    8.0464    9.9631   10.6547   10.9966    7.8924   12.4452   11.7717    8.7413    9.6796   11.4557    9.8747    7.6982    9.2391   10.2566   10.7322    8.3733   10.3841   11.0831    9.4410    7.5889   10.1872   10.1755    9.7678    8.4392    9.1293    8.9539    9.0248   11.0533    9.7082   10.4051   10.0419    9.3893   10.5651   10.5782   10.3561   10.2242    9.1486    7.8234   12.0814    8.9901   10.8212    8.7825   10.5382    9.9594   10.1458    9.2312    9.8182   11.3301   11.1303   13.2989   10.1296   11.7755    8.2338   12.4766    9.4673    8.4911    8.5600    8.5186    9.4214    6.3356   10.7336   10.6176   10.5723   10.4461   11.7209    8.9559    9.9385    6.6894    9.7898   10.9729   11.8944    8.3696   13.2148   12.0012   13.2096    8.4572   11.0082    7.7021    9.1972   10.4700    9.5523   12.1870    7.7900    9.0828    7.8651   10.8900    7.9288   11.1249   10.1204   10.4988   10.6333    8.8941   13.9439    8.9595    7.8872
SimulatedTrait2        16.6221   16.1642   14.9488   14.3419   16.1155   12.5281   13.7075   15.6307   16.7260   12.2476   14.1643   13.9298   15.7013   14.1468   13.8956   13.7671   15.1767   13.4479   14.2462   14.5665   15.0763   14.5666   15.3516   18.4444   16.6244   14.6235   16.0821   15.8270   14.1849   14.0392   14.9998   15.7244   13.5942   12.3820   16.5834   13.3679   13.9168   15.4558   14.7402   15.8012   12.9198   16.5600   14.9430   14.4056   11.3547   16.6968   18.1689   14.2138   12.4542   17.0397   13.8706   15.9164   15.0611   15.7880   14.8149   15.9540   14.6295   13.2815   14.6596   18.3437   15.0487   14.5172   13.8414   12.5739   15.1469   16.2475   15.3663   13.5446   18.9463   16.8918   15.8676   16.0257   17.2683   18.2273   15.3891   18.0686   14.2370   16.5512   15.4419   13.9778   13.8578   13.6489   12.3011   13.9899   14.3416   16.3488   16.1572   12.9716   14.4225   15.4846   13.9760   16.9400   14.1088   14.1549   13.4950   14.6387   16.7265   16.1814   14.5070   15.9928   14.8136   13.0339   14.9605   16.2837   14.2555   13.2308   13.3857   15.4437   16.2160   13.6961   13.7331   13.5097   16.2253   15.7986   13.0476   15.9209   15.3359   13.4044   15.5730   15.2562   15.9895   16.9873   14.1461   13.2792   13.9705   12.8622   17.5064   15.4529   15.0093   17.6535   13.9637   15.4261   12.4584   14.7300   15.2641   14.8815   13.9177   15.6176   14.9160   13.4239   16.4258   15.5873   16.6354   13.5996   12.9543   17.3062   13.2157   14.2954   14.2338   16.9325   15.4087   12.5675   15.7775   15.1605   14.7535   14.5665   16.4073   14.1119   16.1944   15.7255   14.9385   14.7282   13.8714   14.3296   15.3412   18.4971   14.5419   15.6577   17.2508   14.9974   14.5755   15.7392   13.8004   16.0238   17.0172   16.6363   14.8611   15.6264   14.0186   16.5937   14.0044   14.6118   16.3718   17.6136   15.4699   13.2042   15.5517   14.7158   14.6766   15.0711   15.7147   14.7481   14.1310   12.1664   12.5478   13.8100   15.9665   14.0400   15.6274   13.1684
 
