# Supplementary material for: Inclusive Composite Interval Mapping of QTL by Environment Interactions in Biparental Populations
Source: PLoS One. 2015 Jul 10;10(7):e0132414. doi: 10.1371/journal.pone.0132414 (PMC4498613; doi:10.1371/journal.pone.0132414)
Supplement: S3 File — (ZIP) [file pone.0132414.s003.zip › Simulation for unliked model/Simulated popualtions/run_00073.met]

!**********************Note: lines staring with "!" are remarks and will be ignored in the program********************
!*********************************General Information**********************************
!Assuming F1 = P1 x P2, populations available in QTL IciMapping are: 
!  1, P1BC1F1 = P1 x F1, the first backcrossing where P1 is used as the recurrent parent;
!  2, P2BC1F1 = P2 x F1, the first backcrossing where P2 is used as the recurrent parent;
!  3, F1DH, F1-derived doubled haploids; 
!  4, RIL or F1RIL, recombination inbred lines through the repeated selfing of F1;
!  5, P1BC1RIL, recombination inbred lines through the repeated selfing of P1BC1F1;
!  6, P2BC1RIL, recombination inbred lines through the repeated selfing of P2BC1F1;
!  7, F2, the selfing generation of F1;
!  8, F3, the selfing generation of F2;
!  9, P1BC2F1, the second backcrossing where P1 is used as the recurrent parent; 
! 10, P2BC2F1, the second backcrossing where P2 is used as the recurrent parent;
! 11, P1BC2RIL, recombination inred lines through the repeated selfing of P1BC2F1; 
! 12, P2BC2RIL, recombination inred lines through the repeated selfing of P2BC2F1; 
! 13, P1BC1F2, the selfing generation of P1BC1F1; 
! 14, P2BC1F2, the selfing generation of P2BC1F1; 
! 15, P1BC2F2, the selfing generation of P1BC2F1; 
! 16, P2BC2F2, the selfing generation of P2BC2F1; 
! 17, P1BC1DH, P1BC1F1-derived doubled haploids; 
! 18, P2BC1DH, P2BC1F1-derived doubled haploids; 
! 19, P1BC2DH, P1BC2F1-derived doubled haploids; 
! 20, P2BC2DH, P2BC2F1-derived doubled haploids; 
   3      !Mapping Population (see remarks above)
   2      !Mapping Function (1 for Kosambi; 2 for Haldane; 3 for Morgan)
   2      !Marker Space Type (1 for intervals; 2 for positions)
   1      !Marker Space Unit(1 for centiMorgans; 2 for Morgan)
   6      !Number of Chromosomes (or Linkage Groups)
 200      !Size of the mapping population
   2      !Number of environments
 
!***************************************** Chromosomes and Linkage Maps **********************************************
!Chromosome                 NumMarkers
-CH1                        16
-CH2                        16
-CH3                        16
-CH4                        16
-CH5                        16
-CH6                        16
!Linkage map (Marker name followed by position or the interval length)
 MK-1-1                1     0.000
 MK-1-2                1    10.000
 MK-1-3                1    20.000
 MK-1-4                1    30.000
 MK-1-5                1    40.000
 MK-1-6                1    50.000
 MK-1-7                1    60.000
 MK-1-8                1    70.000
 MK-1-9                1    80.000
 MK-1-10               1    90.000
 MK-1-11               1   100.000
 MK-1-12               1   110.000
 MK-1-13               1   120.000
 MK-1-14               1   130.000
 MK-1-15               1   140.000
 MK-1-16               1   150.000
 MK-2-1                2     0.000
 MK-2-2                2    10.000
 MK-2-3                2    20.000
 MK-2-4                2    30.000
 MK-2-5                2    40.000
 MK-2-6                2    50.000
 MK-2-7                2    60.000
 MK-2-8                2    70.000
 MK-2-9                2    80.000
 MK-2-10               2    90.000
 MK-2-11               2   100.000
 MK-2-12               2   110.000
 MK-2-13               2   120.000
 MK-2-14               2   130.000
 MK-2-15               2   140.000
 MK-2-16               2   150.000
 MK-3-1                3     0.000
 MK-3-2                3    10.000
 MK-3-3                3    20.000
 MK-3-4                3    30.000
 MK-3-5                3    40.000
 MK-3-6                3    50.000
 MK-3-7                3    60.000
 MK-3-8                3    70.000
 MK-3-9                3    80.000
 MK-3-10               3    90.000
 MK-3-11               3   100.000
 MK-3-12               3   110.000
 MK-3-13               3   120.000
 MK-3-14               3   130.000
 MK-3-15               3   140.000
 MK-3-16               3   150.000
 MK-4-1                4     0.000
 MK-4-2                4    10.000
 MK-4-3                4    20.000
 MK-4-4                4    30.000
 MK-4-5                4    40.000
 MK-4-6                4    50.000
 MK-4-7                4    60.000
 MK-4-8                4    70.000
 MK-4-9                4    80.000
 MK-4-10               4    90.000
 MK-4-11               4   100.000
 MK-4-12               4   110.000
 MK-4-13               4   120.000
 MK-4-14               4   130.000
 MK-4-15               4   140.000
 MK-4-16               4   150.000
 MK-5-1                5     0.000
 MK-5-2                5    10.000
 MK-5-3                5    20.000
 MK-5-4                5    30.000
 MK-5-5                5    40.000
 MK-5-6                5    50.000
 MK-5-7                5    60.000
 MK-5-8                5    70.000
 MK-5-9                5    80.000
 MK-5-10               5    90.000
 MK-5-11               5   100.000
 MK-5-12               5   110.000
 MK-5-13               5   120.000
 MK-5-14               5   130.000
 MK-5-15               5   140.000
 MK-5-16               5   150.000
 MK-6-1                6     0.000
 MK-6-2                6    10.000
 MK-6-3                6    20.000
 MK-6-4                6    30.000
 MK-6-5                6    40.000
 MK-6-6                6    50.000
 MK-6-7                6    60.000
 MK-6-8                6    70.000
 MK-6-9                6    80.000
 MK-6-10               6    90.000
 MK-6-11               6   100.000
 MK-6-12               6   110.000
 MK-6-13               6   120.000
 MK-6-14               6   130.000
 MK-6-15               6   140.000
 MK-6-16               6   150.000
!*********************************** Marker Types ********************************************************************
!Co-dominant marker: When heterozygote F1 is present, P1 is coded as 2, F1 is coded as 1, and P2 is coded as 0; Otherwise, P1 is coded as 2, and P2 is coded as 0. 
!Dominant marker: When heterozygote F1 is present, P1 and F1 are coded as 12, and P2 is coded as 0; Otherwise, P1 is coded as 2, and P2 is coded as 0.  
!Recessive markers: When heterozygote F1 is present, P1 is coded as 2, and F1 and P2 are coded as 10; Otherwise, P1 is coded as 2, and P2 is coded as 0. 
!Missing marker is coded as -1. 
 MK-1-1                 0   2   0   2   0   0   0   0   2   0   2   2   0   2   2   2   0   2   0   2   2   0   2   0   2   2   2   2   0   0   0   2   2   2   2   0   2   0   2   2   2   0   0   0   0   2   2   2   2   0   0   2   0   2   0   2   0   2   2   0   2   0   2   0   2   0   0   2   2   0   2   2   2   0   2   2   2   2   0   0   0   0   2   2   2   2   2   2   0   0   2   0   0   2   2   2   0   0   2   2   2   2   0   0   0   0   2   2   2   0   0   2   2   2   0   2   2   0   0   2   2   2   0   2   2   2   0   0   2   2   0   0   2   2   0   0   2   2   2   0   0   0   0   0   0   2   0   0   2   2   0   2   0   2   0   0   2   2   2   0   2   2   0   2   2   0   2   0   0   0   2   0   2   2   2   2   0   2   0   0   2   0   2   2   2   0   2   2   0   2   2   2   0   0   0   2   0   2   0   0
 MK-1-2                 0   2   0   2   0   0   0   0   2   0   2   2   0   2   2   2   0   2   0   2   2   0   2   0   2   2   2   2   0   0   0   2   2   2   2   0   2   0   2   2   2   0   0   0   0   2   2   2   2   0   0   2   0   2   0   2   0   0   2   0   2   0   2   0   2   0   0   2   2   0   2   0   2   2   2   2   2   2   0   0   0   0   2   2   2   2   2   2   0   0   2   0   0   2   2   0   0   0   2   2   2   0   0   2   0   0   2   2   2   0   0   2   2   2   0   0   2   0   0   2   2   2   2   2   2   2   0   0   2   2   0   0   2   0   0   0   2   2   2   0   0   0   0   0   0   2   2   0   2   2   2   0   0   2   0   0   2   2   2   0   2   0   0   2   2   0   2   0   0   0   2   0   2   2   2   2   0   2   0   0   2   0   2   2   0   0   2   2   0   2   2   2   0   0   0   2   0   2   0   0
 MK-1-3                 0   2   0   2   0   2   0   0   2   2   2   2   0   2   2   2   0   0   0   2   2   0   0   0   2   2   2   2   0   0   0   0   2   2   2   0   0   0   2   2   2   0   0   0   0   2   2   2   2   0   2   2   0   2   0   2   0   0   2   0   2   0   2   0   2   0   0   2   2   2   0   0   0   2   2   2   2   2   2   0   0   0   0   2   2   2   2   2   0   0   2   0   2   0   2   0   0   0   2   2   2   0   2   2   0   0   2   2   2   0   0   2   2   2   0   0   2   0   0   2   0   2   2   2   2   2   0   0   2   0   0   0   2   2   0   0   2   2   2   0   2   0   0   0   0   0   2   0   2   2   2   0   0   2   2   0   2   2   2   0   2   2   0   2   2   0   2   0   0   0   2   0   2   0   2   2   0   2   0   0   2   0   2   2   0   0   2   2   0   2   2   2   0   0   0   2   0   2   0   0
 MK-1-4                 0   2   0   2   0   2   0   0   2   2   2   2   0   2   2   2   0   2   0   2   2   0   0   0   2   2   2   2   0   0   0   0   2   2   2   0   0   0   2   0   2   0   0   0   0   2   2   2   2   0   2   2   0   2   0   2   0   0   2   2   2   0   2   0   2   2   0   2   2   2   0   0   0   2   2   0   2   2   2   2   0   0   0   2   2   2   2   2   0   0   2   0   2   2   2   2   0   0   2   2   2   0   2   2   0   0   2   2   2   0   0   2   2   2   0   0   0   0   0   2   0   2   2   2   2   0   0   0   2   2   0   0   2   2   0   0   2   0   2   0   2   0   0   0   0   0   2   0   2   2   2   2   2   2   2   0   2   2   2   0   0   0   0   2   0   0   2   0   0   0   2   0   2   0   2   2   0   2   0   0   2   0   2   2   0   0   2   2   0   2   2   2   0   0   0   2   0   2   0   0
 MK-1-5                 0   2   0   2   0   2   2   0   2   2   2   2   2   2   2   2   0   2   0   2   2   0   0   0   2   2   2   2   0   0   0   0   2   2   2   0   0   0   2   0   2   0   2   0   0   2   2   2   2   0   2   2   2   2   0   2   0   0   2   2   2   0   2   0   2   2   0   2   2   2   0   0   0   2   2   0   0   2   2   2   0   0   0   2   2   2   2   2   0   0   2   0   2   2   2   2   0   2   2   2   2   0   2   2   0   0   2   2   2   0   0   2   0   2   0   0   0   0   0   2   0   2   2   0   2   0   0   0   2   2   2   0   2   2   0   0   2   0   2   0   2   0   0   0   2   0   2   0   2   2   2   2   2   2   2   0   0   2   2   0   0   0   0   2   0   0   2   0   0   0   2   0   2   0   2   2   0   2   0   0   2   2   2   2   0   0   2   2   0   2   2   2   0   0   0   2   0   2   0   2
 MK-1-6                 0   2   0   2   0   2   2   2   2   2   2   2   2   2   2   2   2   2   2   2   2   0   0   0   2   2   2   2   0   0   2   0   0   2   2   0   0   0   2   0   2   0   0   0   0   2   2   2   2   0   2   2   0   2   0   2   0   2   2   2   2   0   2   2   2   2   0   2   2   2   0   0   0   2   2   0   0   2   0   2   0   0   0   2   2   2   2   2   0   0   2   0   2   2   2   2   0   2   2   2   2   0   2   2   0   0   2   2   2   0   0   2   0   2   0   0   0   0   0   2   0   2   2   0   2   0   2   0   2   2   2   0   2   0   0   0   2   0   2   0   2   0   0   0   2   0   2   0   2   2   2   2   2   2   2   2   0   0   2   0   2   0   0   2   0   0   2   0   0   0   2   0   2   0   2   2   0   2   0   2   2   0   2   2   0   0   2   2   0   2   2   2   0   2   0   2   0   2   2   2
 MK-1-7                 0   2   0   2   2   2   2   2   2   2   2   2   2   2   2   0   2   2   2   0   2   0   0   0   2   2   2   2   0   0   2   0   0   2   0   0   0   0   0   0   2   0   0   0   0   2   2   0   2   0   2   2   0   2   0   2   0   0   2   2   2   0   2   2   2   0   0   0   2   2   0   0   0   2   2   0   0   0   2   2   0   0   0   2   2   2   2   2   0   0   2   0   2   2   2   2   0   2   2   2   2   0   2   2   0   0   2   2   2   0   0   2   0   2   0   0   0   0   0   2   0   2   2   0   2   0   2   2   0   2   2   0   2   0   0   0   2   0   2   0   2   0   0   0   2   0   0   0   2   2   2   2   2   2   2   2   0   0   2   0   2   0   0   2   0   0   2   0   0   0   2   0   2   0   2   2   0   2   0   2   2   0   2   0   0   0   2   2   0   2   2   2   2   2   0   2   0   2   2   2
 MK-1-8                 0   2   0   2   2   2   2   2   2   2   2   2   2   2   2   0   2   2   2   0   2   2   0   0   2   2   0   2   0   0   2   0   0   2   0   0   0   0   0   0   2   2   0   0   0   2   2   0   2   0   2   2   0   0   0   2   0   0   2   2   2   0   2   2   2   0   0   0   2   2   0   0   0   2   2   0   0   0   2   2   0   0   0   2   2   2   2   2   0   0   2   0   2   2   2   0   0   2   2   2   2   0   2   2   0   0   2   2   0   0   0   2   0   0   0   0   0   0   0   2   0   0   2   0   2   0   2   2   0   2   2   0   2   0   0   0   2   0   0   0   2   0   0   0   2   0   0   0   2   2   2   2   2   2   2   2   0   0   2   0   2   0   0   0   0   0   2   0   0   0   2   0   2   0   2   2   0   2   0   2   2   0   2   2   0   0   2   2   0   2   2   2   2   2   0   2   0   2   2   2
 MK-1-9                 0   2   0   2   0   2   2   2   2   2   2   2   2   2   2   0   2   2   2   0   2   2   0   0   2   2   0   2   0   2   2   2   0   2   0   0   0   0   0   0   2   0   0   0   0   2   2   2   2   0   2   0   0   0   2   2   0   2   2   2   2   0   2   2   2   2   0   0   2   2   2   0   0   2   2   0   0   0   2   2   0   0   0   2   2   2   2   2   0   0   2   0   2   2   2   0   0   2   2   2   2   0   2   2   0   0   2   2   0   0   0   2   2   0   2   0   0   0   0   2   0   0   2   0   2   0   2   2   0   2   2   0   2   0   0   0   0   0   0   0   2   0   2   2   2   2   0   0   0   2   0   2   2   2   2   2   0   0   2   2   2   0   0   0   0   0   0   0   0   0   2   0   0   0   2   2   0   2   0   2   2   0   0   2   0   0   2   0   0   2   2   2   2   2   0   2   0   2   2   2
 MK-1-10                0   2   0   2   0   0   2   2   2   2   2   0   2   2   2   0   2   0   2   0   2   2   0   0   2   2   0   2   2   2   2   2   0   2   2   0   0   0   0   2   2   0   0   0   0   2   2   0   2   0   2   0   0   0   0   2   0   2   2   2   2   0   2   2   2   2   2   0   2   2   2   0   0   2   2   0   0   0   2   2   0   0   0   2   2   2   2   2   0   0   2   2   2   2   0   0   0   2   2   0   2   0   2   2   0   0   2   2   0   0   0   2   2   0   2   0   0   0   0   2   0   0   2   0   2   0   2   2   0   2   2   0   2   0   0   0   0   0   0   2   2   0   2   2   2   2   0   0   0   2   0   2   2   2   2   0   0   0   2   2   2   0   0   0   0   0   0   0   0   0   2   0   0   0   2   2   0   2   0   2   2   0   0   2   0   0   2   0   0   2   2   2   2   0   0   2   0   2   2   2
 MK-1-11                2   2   0   2   0   0   2   2   2   2   2   0   2   2   2   0   2   0   0   0   2   2   0   0   2   2   0   2   2   2   2   2   0   2   2   0   0   2   2   2   2   0   0   0   0   2   2   0   2   0   2   0   0   0   0   2   2   2   2   2   2   0   2   2   2   2   2   0   2   2   2   0   0   0   2   0   0   0   2   2   0   0   0   2   0   2   2   2   0   0   2   2   2   2   0   0   0   2   2   0   2   0   0   2   0   0   2   2   0   0   0   2   2   0   2   0   0   0   0   2   0   0   0   2   2   0   2   2   0   2   2   0   2   0   0   0   0   0   0   2   2   0   2   0   2   2   0   0   2   2   0   2   2   2   2   0   0   0   2   2   2   0   0   2   0   0   0   0   0   0   2   0   0   0   2   0   0   2   0   2   2   0   0   2   0   0   2   0   0   2   2   2   2   0   2   2   0   2   2   0
 MK-1-12                2   2   0   2   0   0   2   2   0   2   2   0   2   0   2   0   2   0   0   2   2   2   2   0   2   2   0   2   2   0   2   2   0   2   2   0   0   2   2   2   2   0   0   0   0   2   2   0   2   0   2   0   0   0   0   2   2   2   2   2   2   0   2   2   2   2   2   0   2   2   0   0   0   0   2   0   0   0   0   2   0   0   2   0   0   2   2   2   0   0   2   2   2   2   0   0   0   2   2   0   2   0   0   2   0   0   2   2   0   2   2   0   2   0   0   0   0   0   0   2   0   0   0   2   2   0   2   2   0   2   2   0   0   0   2   2   0   0   0   2   0   0   2   0   2   2   0   0   2   2   0   2   2   2   2   0   2   0   2   2   2   0   0   2   2   0   0   2   0   0   2   0   0   0   0   0   0   2   0   2   2   0   0   2   0   0   2   2   0   2   2   2   2   0   2   2   0   2   2   2
 MK-1-13                2   2   0   2   0   0   2   0   0   2   2   2   2   0   2   0   2   0   0   0   2   2   2   0   2   0   0   2   2   0   2   2   0   2   2   0   0   2   2   2   2   0   0   0   2   2   2   0   2   0   0   0   0   0   0   2   2   2   2   2   2   0   2   2   2   2   2   0   2   2   0   0   0   0   2   0   0   2   0   2   0   0   2   0   0   2   2   2   0   0   2   2   2   2   0   0   0   2   0   0   2   0   0   2   0   0   2   2   0   2   2   0   2   0   0   0   0   2   0   2   0   0   0   2   2   0   2   2   0   0   2   0   0   0   2   2   0   0   0   2   0   0   2   0   2   2   0   2   2   2   0   2   2   2   2   2   2   0   0   2   2   0   0   2   2   0   0   2   0   0   2   0   2   0   0   0   0   2   2   2   2   2   0   2   0   0   2   2   0   2   2   2   2   0   2   2   0   2   2   2
 MK-1-14                2   2   0   0   0   0   2   0   0   2   2   2   2   0   2   0   2   0   0   2   2   0   2   0   2   0   0   0   2   0   2   2   0   2   2   2   0   2   2   2   0   0   0   0   2   2   2   2   2   0   0   0   0   0   0   2   2   2   2   2   2   0   2   2   0   2   2   0   2   2   0   0   0   0   2   0   0   2   0   2   0   0   2   0   0   2   2   2   0   0   2   2   2   2   0   0   0   2   2   0   2   0   0   2   2   0   2   2   0   2   2   0   2   0   0   2   0   2   0   2   2   0   0   2   2   0   2   2   0   0   2   0   0   0   2   2   0   0   0   2   0   0   2   0   2   2   0   2   2   2   0   2   2   2   2   2   2   0   0   0   2   0   0   2   2   0   0   0   2   0   2   0   2   0   0   0   0   2   2   2   2   2   2   0   0   0   2   2   0   2   2   0   2   0   2   2   0   2   0   2
 MK-1-15                2   0   0   0   2   0   2   0   0   2   2   2   2   0   2   0   2   0   0   2   2   0   2   0   2   0   0   0   2   0   2   2   0   2   2   2   0   2   2   2   0   0   0   0   2   2   0   2   2   0   0   0   0   0   2   2   2   2   2   2   2   0   2   2   0   2   2   0   0   2   0   0   0   0   2   0   0   2   0   2   0   0   2   0   0   2   2   0   0   0   2   2   2   2   0   0   0   2   2   0   2   2   0   2   2   0   0   2   0   2   0   0   2   0   0   2   0   2   0   2   2   0   0   2   2   0   2   2   2   0   2   0   0   0   2   2   0   0   0   2   0   0   0   2   2   2   0   2   0   2   0   2   2   0   2   2   2   0   0   0   2   0   0   2   2   0   0   0   2   0   2   0   2   0   0   0   0   2   0   2   2   2   2   2   0   0   2   2   0   2   2   0   2   0   2   2   0   2   0   2
 MK-1-16                2   0   0   0   2   0   2   0   2   2   2   2   2   0   2   0   2   0   0   2   2   0   2   0   2   0   0   0   2   0   0   2   0   2   2   2   0   2   2   2   0   0   0   0   2   2   0   2   2   0   0   0   0   0   2   2   0   2   0   0   2   0   0   2   0   2   2   0   0   2   0   0   2   2   2   0   0   2   0   2   0   0   2   0   0   2   2   0   0   2   2   2   2   2   0   0   0   2   2   0   2   2   0   2   2   0   0   2   0   2   0   0   2   0   0   2   0   2   0   2   2   0   0   2   2   0   2   2   2   0   2   0   0   0   2   2   0   0   0   2   0   0   0   2   2   2   2   2   0   2   0   2   2   0   2   2   2   0   0   0   2   0   0   2   2   0   0   0   0   0   2   0   2   0   0   0   0   2   2   2   2   2   2   2   0   0   2   2   0   2   2   0   0   0   2   2   0   2   0   2
 MK-2-1                 2   0   0   0   2   2   2   2   2   0   0   2   0   0   2   2   0   2   0   0   2   0   2   0   0   0   0   2   0   2   2   2   2   0   2   0   0   0   0   0   2   0   0   2   2   2   0   0   0   2   0   0   2   2   2   0   2   0   0   0   0   0   2   2   0   2   2   0   2   0   2   0   0   0   2   2   0   0   2   0   0   0   2   2   0   0   0   2   2   2   2   0   2   0   2   0   2   2   0   2   2   2   0   0   2   2   0   0   2   0   2   2   2   2   0   2   2   2   0   2   2   2   0   2   2   2   2   0   0   0   2   0   0   2   0   0   0   0   2   2   2   0   0   2   2   2   2   2   2   0   2   0   0   0   0   2   2   0   2   2   2   0   0   0   2   2   2   2   0   2   0   2   2   0   0   2   2   0   2   0   2   2   2   0   2   2   2   0   0   2   0   0   0   2   2   2   0   2   2   0
 MK-2-2                 2   0   0   0   2   0   2   2   2   0   0   2   0   0   2   2   0   2   0   0   2   0   2   0   0   0   0   2   0   2   2   2   2   0   0   0   0   0   0   0   2   0   0   2   2   2   0   0   0   2   2   0   2   2   2   0   2   0   0   0   0   0   0   2   0   2   2   0   2   0   2   0   0   0   0   2   0   0   2   0   0   0   2   2   0   0   0   2   2   2   2   0   2   0   2   0   2   2   0   2   2   2   0   0   0   2   0   0   2   0   2   2   0   2   0   2   2   2   0   2   2   2   0   2   2   2   2   0   2   0   0   0   0   2   0   2   0   0   2   2   2   0   0   2   2   2   2   2   2   0   2   0   0   2   0   2   2   2   2   2   2   0   0   0   2   0   2   0   0   2   0   2   2   0   0   0   2   2   2   2   2   2   2   2   0   2   2   0   0   2   0   0   0   2   2   2   0   2   2   0
 MK-2-3                 2   0   2   0   2   0   2   2   2   0   0   2   0   0   2   0   0   2   0   0   2   0   2   0   0   0   0   0   0   0   0   2   0   2   0   0   0   0   0   0   2   0   0   2   2   2   0   0   0   0   2   2   2   2   2   0   2   0   0   0   0   0   0   2   0   2   2   0   2   0   2   0   0   0   0   2   0   0   2   0   2   0   2   2   0   0   0   2   2   2   2   0   2   0   2   0   2   2   0   2   2   0   0   0   0   2   0   0   2   0   2   2   0   2   0   0   2   2   0   2   2   2   0   0   2   0   2   0   2   0   0   0   0   2   0   2   0   0   2   2   2   2   0   2   2   2   2   2   2   0   2   0   0   2   0   2   2   2   0   0   2   0   0   0   2   2   2   0   0   2   0   2   2   0   0   0   2   2   2   2   0   2   2   2   0   2   2   0   0   2   0   0   0   2   2   0   0   2   2   0
 MK-2-4                 2   2   0   0   2   0   2   2   2   0   0   2   0   0   2   0   0   2   0   0   2   0   2   0   0   0   0   0   0   0   0   2   2   2   2   0   0   2   0   0   2   2   2   2   2   2   0   0   0   0   0   2   2   2   2   0   0   0   0   0   0   2   0   2   0   2   2   0   2   0   2   0   0   0   2   2   0   0   2   0   0   0   2   2   0   0   0   2   2   2   2   0   2   0   2   0   2   0   0   2   2   0   0   0   0   2   0   0   2   0   2   0   2   2   0   0   2   2   0   2   2   2   0   0   0   0   2   0   2   0   0   0   0   2   0   2   0   2   2   2   2   0   0   2   2   2   2   2   2   0   2   0   0   0   0   2   2   2   0   0   2   0   0   0   2   2   2   0   0   0   0   2   2   2   0   0   2   2   2   2   0   0   0   2   2   2   0   0   0   2   0   0   0   2   2   0   0   2   0   0
 MK-2-5                 2   2   0   2   2   0   2   2   2   0   0   2   0   0   2   0   0   2   0   0   2   0   2   0   0   0   0   2   0   0   0   2   2   2   2   2   0   2   0   0   2   2   2   2   2   2   0   0   0   0   0   2   2   2   2   0   0   0   0   0   0   2   0   2   0   2   0   0   2   0   2   0   0   0   0   2   0   0   2   0   0   0   2   2   0   0   0   2   2   2   2   0   0   0   2   0   2   0   0   2   2   0   2   0   0   0   0   0   2   0   2   0   2   2   0   0   2   2   0   2   0   0   0   0   0   0   2   2   2   2   2   0   2   2   2   2   0   0   2   2   2   0   2   2   2   2   2   2   2   0   2   0   0   0   0   2   2   2   0   2   2   0   2   0   2   2   2   0   0   0   0   2   0   2   2   0   2   2   0   2   0   0   0   2   2   2   0   0   0   2   0   0   0   2   2   0   0   2   0   0
 MK-2-6                 2   2   0   0   2   0   2   2   2   0   0   2   0   0   2   0   0   2   0   0   2   0   2   0   0   0   0   2   0   0   0   2   2   2   2   2   0   2   0   0   2   2   2   2   2   2   0   0   0   0   0   2   2   2   2   0   0   0   0   0   0   2   0   2   0   2   0   0   2   0   2   0   0   0   0   2   0   0   2   0   0   0   2   2   0   0   0   2   2   2   2   0   2   0   2   0   0   0   0   2   2   0   2   0   0   0   0   0   2   0   2   0   2   0   0   0   2   2   0   2   0   0   0   0   0   0   2   2   0   2   2   2   2   2   2   0   0   0   2   2   2   0   2   2   0   2   2   2   2   0   2   0   0   0   0   2   2   0   2   0   2   0   0   0   2   2   2   2   0   0   0   2   0   0   0   0   2   2   0   2   0   2   0   2   2   2   0   0   0   2   0   0   0   2   2   0   0   2   0   0
 MK-2-7                 0   2   0   0   2   0   2   2   2   2   0   2   0   0   2   0   0   2   0   0   2   0   2   0   0   0   0   2   0   0   2   2   2   2   2   2   0   2   0   0   2   2   2   2   2   2   0   0   0   0   0   2   2   2   2   0   0   0   0   0   0   2   0   2   0   2   0   0   0   0   2   2   0   0   0   2   0   0   2   0   0   0   0   2   0   0   0   2   2   2   2   0   2   0   2   0   2   0   0   0   2   0   2   0   0   0   0   0   2   0   2   0   2   2   0   0   2   2   0   2   0   0   0   0   0   0   2   0   2   2   2   2   2   2   2   2   0   0   0   2   2   2   2   2   0   2   2   2   2   0   0   0   0   0   0   2   2   0   2   0   2   0   0   0   2   2   2   2   0   0   0   2   0   0   0   0   2   2   0   2   0   2   0   2   2   2   0   0   0   0   0   0   0   2   2   0   0   2   0   0
 MK-2-8                 0   2   0   0   2   0   2   2   2   2   0   0   2   0   2   2   0   0   0   0   2   0   2   0   0   0   0   2   0   0   2   2   2   2   2   0   0   2   0   0   2   2   2   2   2   2   0   0   0   0   0   2   2   2   2   0   0   0   0   0   2   2   0   2   2   2   0   0   0   0   2   2   0   0   0   0   0   0   0   0   0   0   0   2   0   0   0   2   2   2   2   0   2   0   2   0   2   0   0   2   2   0   2   0   0   0   0   0   2   2   2   0   2   2   0   0   2   0   0   2   0   0   0   0   2   2   2   0   2   2   2   2   2   2   2   2   0   0   0   2   2   2   2   2   0   2   2   2   0   0   0   0   0   0   0   2   2   0   2   0   2   0   0   0   2   2   2   0   0   0   0   2   0   2   0   0   2   2   0   2   0   2   2   2   2   2   0   0   0   0   0   0   0   0   2   0   0   2   0   0
 MK-2-9                 0   2   0   0   2   0   0   2   2   2   0   0   2   0   2   2   0   0   0   2   2   0   2   0   2   0   0   2   0   0   2   2   2   2   2   0   0   2   0   0   2   2   2   2   2   2   0   0   2   0   0   2   2   2   2   0   0   0   0   0   2   2   0   2   2   2   0   0   0   0   2   2   0   0   0   0   0   0   0   0   0   0   0   2   0   0   0   2   2   2   2   0   2   0   2   0   0   2   0   2   2   0   2   0   0   0   0   0   2   2   2   0   2   2   0   0   2   0   0   2   0   0   0   0   2   2   2   2   2   2   2   2   2   2   2   2   0   0   0   2   2   2   2   2   0   2   2   0   0   0   0   0   0   0   0   2   2   0   2   0   0   0   0   0   2   2   2   0   0   2   0   0   0   2   0   0   2   2   0   2   0   2   2   2   2   2   0   0   0   0   0   0   0   0   2   0   0   2   0   0
 MK-2-10                0   2   0   0   2   0   0   2   2   2   0   0   2   0   2   2   0   0   0   2   2   2   2   0   2   0   0   2   0   2   0   2   2   2   2   0   0   2   0   0   2   2   2   2   2   2   0   0   0   0   2   2   2   2   2   0   0   0   0   0   2   2   0   2   0   2   0   0   0   0   2   2   0   0   0   0   0   0   2   0   0   0   0   2   0   0   0   2   2   2   0   0   2   0   2   0   0   2   0   2   2   0   2   0   0   0   0   0   0   2   0   2   2   2   0   2   2   0   0   2   0   0   0   0   2   2   2   2   2   2   2   2   2   2   2   2   0   0   0   2   2   2   2   2   0   2   2   0   2   0   0   0   0   0   0   0   2   2   2   0   2   0   2   0   2   2   2   0   0   2   0   0   0   2   0   0   2   2   0   2   0   2   2   2   2   2   2   0   0   0   0   0   0   0   2   0   0   2   0   0
 MK-2-11                0   2   2   0   2   0   0   2   2   2   0   0   0   0   2   2   0   0   2   2   0   2   2   0   2   0   0   2   0   2   0   2   2   2   2   0   0   2   0   0   2   2   2   2   2   2   0   0   0   2   0   2   2   2   2   0   0   2   0   2   2   2   0   2   0   0   0   0   0   0   2   2   0   0   0   0   0   0   0   0   0   0   0   2   0   0   0   2   2   2   0   0   2   0   2   0   0   2   0   2   2   0   2   0   0   0   0   0   0   2   0   2   2   2   0   2   2   0   0   2   2   0   0   2   2   2   2   2   2   2   2   2   2   2   2   2   0   2   0   2   2   2   2   2   0   2   2   0   2   0   0   0   0   0   0   0   2   2   2   0   2   0   2   0   2   2   2   0   2   2   0   0   0   2   0   0   2   2   0   2   0   0   2   0   2   2   2   0   0   0   0   0   0   0   2   0   0   2   0   0
 MK-2-12                0   2   2   0   2   0   0   2   2   2   0   0   0   0   0   2   0   0   2   2   0   2   2   0   2   2   0   2   0   2   0   2   2   2   2   0   0   2   0   0   2   0   2   2   2   2   0   0   0   2   0   2   2   2   2   0   2   2   0   2   2   2   0   2   0   0   0   0   0   0   2   2   0   0   0   0   2   0   0   0   0   0   0   2   0   0   0   2   2   2   0   0   2   0   2   0   0   2   0   2   2   0   2   0   2   0   0   0   0   2   0   2   2   2   2   2   2   2   0   2   2   0   0   2   2   2   2   2   2   2   2   2   2   2   0   2   0   2   0   2   2   2   2   2   0   0   2   0   2   0   0   0   0   0   2   0   2   2   2   0   2   0   0   0   2   2   2   0   2   2   0   0   0   2   0   0   2   2   0   2   0   0   0   2   2   2   2   0   0   0   0   0   0   0   0   2   0   2   0   0
 MK-2-13                0   2   2   0   2   2   0   2   2   2   0   0   0   0   0   2   0   0   2   2   0   2   2   0   2   2   0   2   0   2   0   2   2   2   2   0   0   2   2   0   2   0   2   2   2   2   0   2   0   2   0   2   0   2   2   0   2   2   0   2   2   2   0   2   0   0   0   0   0   0   2   2   0   0   0   0   2   0   0   0   0   0   0   2   0   0   0   0   0   2   2   2   2   0   0   0   0   2   0   2   2   0   2   0   2   0   0   0   0   2   0   2   2   2   2   2   2   2   0   2   2   0   2   2   2   2   2   2   2   2   2   2   2   2   0   2   0   2   0   0   2   2   2   2   0   0   2   0   2   0   0   0   0   0   2   0   2   2   2   0   2   0   0   0   2   2   2   0   2   2   0   0   0   2   0   0   2   2   0   2   0   0   0   2   2   2   2   0   0   0   0   0   0   0   0   2   0   2   0   0
 MK-2-14                0   2   2   0   2   2   0   2   2   2   0   2   0   0   0   2   0   2   2   0   0   2   2   0   0   2   0   2   0   2   2   2   2   2   2   0   0   2   2   0   2   0   0   2   2   2   0   2   0   2   0   2   0   2   2   0   2   2   0   2   2   2   0   0   0   0   0   0   2   0   2   2   0   0   0   2   2   0   0   0   0   0   0   0   0   0   0   0   0   2   2   2   2   0   0   0   0   2   0   2   0   0   2   0   2   0   0   0   0   2   0   2   2   2   0   2   2   2   0   0   2   0   0   2   2   2   2   2   2   2   2   0   2   2   0   0   0   2   0   0   2   2   2   2   0   0   2   0   2   0   0   0   0   0   2   0   0   0   2   0   2   0   0   0   2   2   0   2   2   2   0   0   0   2   2   0   0   2   0   2   0   0   0   0   2   2   2   0   0   0   0   0   0   0   2   2   2   2   0   0
 MK-2-15                0   2   2   0   2   2   0   2   2   2   0   2   0   0   0   0   0   2   2   0   0   2   2   0   0   2   0   2   0   2   0   2   2   2   2   0   0   2   2   0   2   0   0   2   2   2   0   2   0   2   0   2   0   2   0   0   2   0   0   2   2   2   0   2   0   0   0   0   2   0   2   2   0   0   0   0   2   0   0   2   0   0   0   0   0   0   0   0   0   2   2   2   2   0   0   0   0   2   0   2   0   0   2   0   2   0   0   0   0   2   0   2   2   2   0   2   2   2   0   0   2   0   0   2   0   2   2   0   2   2   2   2   2   2   0   0   0   2   0   0   2   2   2   0   0   0   2   2   2   2   0   0   2   0   0   0   0   0   2   0   2   0   0   0   2   2   0   2   2   2   2   2   0   0   2   0   0   2   0   2   0   0   0   0   2   2   2   0   0   0   0   0   0   0   0   0   2   2   0   0
 MK-2-16                0   2   2   0   2   2   0   2   0   2   2   2   0   2   0   0   0   2   2   0   0   2   2   0   0   2   0   2   0   2   0   2   2   2   2   2   0   2   2   0   2   0   0   2   2   2   0   2   0   2   0   2   0   2   0   0   2   0   0   2   2   2   0   2   0   2   0   0   2   0   2   2   0   0   0   0   2   2   0   2   2   0   0   0   0   2   2   0   0   2   2   2   2   0   0   2   0   2   0   2   0   0   2   0   2   2   0   0   2   2   0   2   2   2   0   2   2   2   0   0   2   0   0   2   0   0   2   2   2   2   2   2   2   2   2   0   0   2   0   0   2   2   2   0   0   0   2   2   2   2   0   0   2   0   0   0   2   0   2   0   2   0   0   0   2   2   0   0   2   2   2   2   0   0   2   0   0   2   2   2   0   0   0   0   2   2   2   0   0   2   0   0   2   0   0   0   2   2   0   0
 MK-3-1                 0   0   0   0   2   2   0   0   2   0   0   2   2   2   0   0   2   2   0   2   0   0   2   0   2   0   2   2   0   0   2   2   0   2   0   0   0   2   2   0   0   0   2   0   2   2   0   2   0   0   2   0   0   0   2   2   2   0   0   0   2   2   0   2   0   0   0   2   0   0   0   0   2   0   0   0   0   0   0   0   0   2   2   0   0   2   0   2   2   0   2   2   0   0   0   2   0   2   2   0   0   0   0   0   2   2   2   2   0   0   0   0   2   0   0   0   0   0   0   0   0   0   2   0   0   0   0   2   0   2   0   2   2   2   2   0   0   0   0   0   0   2   0   0   0   0   0   2   2   2   2   2   2   0   0   2   2   2   2   2   2   0   0   2   2   2   0   0   2   0   2   0   0   2   0   0   0   2   0   2   2   0   2   2   0   0   0   2   0   2   0   0   0   0   0   0   2   0   2   0
 MK-3-2                 0   0   0   0   2   2   0   0   2   0   0   0   2   2   0   0   2   2   0   2   0   0   2   0   2   0   2   2   0   0   2   2   2   2   0   0   0   2   2   0   0   0   2   0   2   2   0   2   0   0   2   0   2   0   2   2   2   2   2   0   2   2   0   2   0   0   0   2   0   2   0   0   2   0   0   0   0   0   0   0   0   2   2   0   0   2   0   2   2   0   2   2   2   0   0   2   0   0   2   0   0   0   2   0   2   2   0   2   0   0   0   0   2   0   0   0   0   0   0   0   0   0   2   0   0   0   0   2   0   2   0   2   2   2   2   0   2   0   0   0   0   2   0   2   2   0   0   2   2   2   2   2   2   0   0   2   2   2   2   2   2   0   0   0   0   0   0   0   2   0   2   0   0   2   0   0   2   2   0   2   2   0   2   2   0   0   0   2   0   2   0   0   0   0   0   2   2   0   2   0
 MK-3-3                 0   0   0   0   2   2   0   0   0   0   0   0   2   2   0   2   2   2   0   2   0   0   2   0   2   0   2   2   0   0   2   2   2   2   0   0   0   2   2   0   0   2   2   0   2   2   2   2   0   0   2   0   2   0   2   2   2   2   2   2   2   0   0   2   0   0   0   2   0   2   0   0   2   0   2   0   0   0   0   0   0   2   0   0   0   2   0   2   2   0   0   2   2   0   0   2   0   0   2   2   0   0   2   0   2   2   0   2   0   0   0   2   2   0   0   0   0   0   0   0   0   0   2   2   0   0   0   2   0   2   0   2   2   2   2   0   2   0   0   0   2   0   0   2   2   0   0   2   2   0   2   2   2   2   0   2   2   2   0   2   2   0   2   2   0   0   0   0   2   0   0   0   0   0   2   0   2   2   0   2   2   0   2   2   0   2   0   2   0   2   2   0   0   0   0   2   2   0   2   0
 MK-3-4                 0   0   0   0   2   2   0   2   0   0   0   0   0   2   0   0   2   0   0   2   0   0   2   0   2   0   2   2   0   0   2   2   2   2   0   0   0   2   2   0   0   2   2   2   2   2   0   2   0   0   2   0   2   0   0   2   2   2   2   2   2   0   0   2   0   0   0   2   0   2   0   0   2   0   2   0   0   2   0   0   0   2   0   0   0   0   0   2   2   0   0   2   2   0   0   2   0   0   2   2   0   0   2   0   2   2   0   2   0   0   0   2   2   2   0   2   0   2   2   2   0   0   2   2   2   0   0   2   0   2   0   2   2   2   2   0   2   0   0   0   2   0   2   2   2   0   0   2   2   0   2   2   2   2   0   2   2   2   0   2   2   0   2   2   0   0   0   0   2   0   0   0   0   0   2   0   2   2   0   2   2   0   0   2   0   2   0   2   0   2   0   0   0   0   0   2   2   0   2   0
 MK-3-5                 0   0   0   0   2   2   0   0   0   0   0   0   0   0   0   0   2   0   0   2   0   0   2   0   2   0   2   2   0   0   2   2   2   2   2   0   0   2   0   0   0   2   2   2   2   2   0   2   0   0   2   0   2   0   0   2   2   2   2   2   2   0   0   2   2   0   0   2   0   2   0   0   2   0   2   0   0   0   0   0   0   2   0   0   0   0   0   2   2   0   0   2   2   0   0   2   0   0   2   2   0   0   2   0   2   2   0   2   0   0   2   2   2   2   0   2   0   2   2   2   2   0   2   2   2   0   0   2   0   0   0   2   0   2   2   0   2   0   0   0   2   0   2   0   2   0   0   2   0   0   2   2   2   2   0   2   2   2   2   2   2   0   2   0   0   0   0   0   2   2   0   0   0   0   2   0   2   2   2   2   2   0   0   0   2   2   0   2   0   2   0   2   0   0   0   0   2   0   2   0
 MK-3-6                 0   0   0   0   2   2   0   2   0   0   0   0   0   0   0   2   2   0   0   2   0   0   2   0   0   0   2   2   0   2   2   2   2   2   2   0   0   2   0   0   0   2   2   2   2   2   0   2   2   0   2   0   2   0   0   2   2   2   2   2   2   0   0   2   2   0   0   2   2   2   0   0   2   0   2   0   0   0   0   0   0   2   0   0   0   0   0   2   2   0   0   2   2   0   0   2   0   0   2   2   2   0   2   0   2   2   0   0   0   0   2   2   2   2   0   2   0   2   2   2   2   0   2   2   2   0   0   2   0   2   0   0   0   2   2   0   2   0   0   2   2   2   2   0   2   0   0   2   2   0   2   0   2   2   0   2   2   2   2   2   2   0   2   0   0   0   0   0   2   2   0   0   0   2   2   0   2   2   0   2   2   0   0   0   0   2   0   2   0   2   2   2   0   0   0   2   2   2   2   0
 MK-3-7                 0   0   0   0   2   2   0   2   0   0   2   0   0   0   0   2   0   0   0   2   0   0   2   0   0   0   2   2   0   2   2   2   2   2   2   0   0   2   0   0   0   2   2   2   2   2   0   2   2   0   2   0   2   0   0   2   2   2   2   2   2   0   0   2   2   0   0   2   0   2   2   0   2   0   2   0   0   0   0   0   0   2   0   0   2   0   2   2   2   0   0   2   2   2   0   0   0   0   2   2   2   0   2   0   2   2   0   0   0   0   2   2   2   2   0   2   0   2   0   2   2   2   2   2   2   0   0   2   0   2   0   0   0   2   2   0   2   0   0   2   2   2   2   2   2   0   0   2   2   0   2   0   2   2   0   2   0   2   2   2   2   0   2   0   2   0   0   0   2   2   0   0   0   2   2   0   2   2   0   2   2   0   0   0   0   2   0   2   0   2   2   2   0   0   0   2   2   2   2   0
 MK-3-8                 0   0   0   0   2   0   0   2   0   0   2   0   0   0   0   2   0   0   0   2   0   0   2   0   0   0   2   2   0   2   2   2   2   2   0   0   0   2   2   0   0   2   2   2   2   2   0   2   2   2   0   0   2   2   0   2   2   2   2   2   2   0   0   2   2   0   2   2   0   2   2   2   2   0   2   0   0   0   0   0   0   2   0   2   0   0   2   0   2   0   0   2   0   2   0   0   0   0   2   2   2   0   2   0   2   2   0   0   0   0   2   2   2   2   0   2   0   2   0   2   2   2   2   2   2   0   0   2   0   2   2   0   0   2   2   0   0   0   0   2   2   0   2   2   2   0   0   2   2   0   2   0   2   2   0   2   0   0   2   2   2   0   2   0   2   0   2   0   2   2   0   0   2   0   2   0   2   0   0   2   2   0   2   2   0   2   0   2   0   2   0   2   0   0   0   2   0   2   0   0
 MK-3-9                 0   2   0   0   2   0   2   2   0   0   0   0   0   0   0   2   0   0   0   2   0   0   2   0   0   0   2   2   0   2   2   2   2   0   0   0   0   2   2   0   0   2   2   2   2   2   2   0   2   2   0   0   2   2   0   0   2   2   2   2   2   0   0   0   2   0   2   2   0   2   2   2   2   0   2   0   0   0   0   0   0   0   0   2   0   0   2   0   2   0   0   0   0   2   0   0   0   0   2   0   2   2   0   0   2   0   0   2   0   0   2   2   2   2   0   0   0   0   0   2   2   2   2   2   2   0   0   2   0   2   2   0   0   2   0   0   0   0   0   2   2   0   2   2   0   0   0   2   2   0   2   0   0   0   0   2   0   0   0   2   2   0   2   0   0   2   0   0   2   2   0   2   2   0   2   2   2   0   2   2   2   0   2   2   0   2   0   2   0   2   0   2   0   0   0   2   0   2   0   0
 MK-3-10                0   2   0   0   2   0   2   2   0   0   0   0   0   0   0   2   0   0   0   2   0   0   0   0   0   0   2   2   0   2   2   2   2   0   0   0   0   0   2   0   0   2   2   2   0   2   2   0   2   2   0   0   2   2   0   0   2   2   0   2   2   0   2   0   2   0   2   2   0   2   2   2   2   0   2   0   0   0   0   0   0   0   0   2   0   0   2   0   2   0   0   0   0   2   2   0   0   0   2   0   0   2   0   0   2   0   0   2   0   0   2   2   2   2   2   0   0   2   0   2   2   2   2   2   0   0   0   0   0   2   2   0   0   2   0   0   2   0   0   2   2   2   2   2   0   0   0   2   0   0   2   0   0   0   0   2   0   0   0   2   2   2   2   0   0   2   0   0   2   0   0   2   2   0   2   2   2   0   2   2   2   0   2   2   0   2   0   2   0   2   0   2   0   0   0   2   0   2   0   0
 MK-3-11                0   2   2   0   2   0   2   2   0   0   0   0   0   0   0   2   0   2   0   2   0   0   2   0   0   0   2   2   0   2   2   2   0   2   2   0   2   0   2   0   0   2   2   2   0   2   2   0   2   2   0   0   0   2   0   2   2   2   0   2   0   0   2   0   2   0   2   2   2   2   2   2   2   0   2   0   0   0   0   0   0   0   0   2   0   0   2   0   2   0   0   0   0   2   2   0   0   2   2   0   0   2   0   0   0   0   2   2   0   0   2   2   2   2   2   0   0   2   0   2   2   2   2   2   0   0   0   0   0   2   2   0   0   2   0   0   2   0   0   2   0   2   0   2   0   0   0   2   0   0   2   0   0   0   2   2   0   0   0   2   2   2   2   0   0   2   0   2   2   0   0   2   2   0   2   2   2   0   2   2   2   0   2   0   0   2   0   2   2   2   0   2   0   0   0   2   0   2   0   0
 MK-3-12                0   2   2   0   2   0   0   2   0   0   0   0   0   0   0   2   0   2   0   2   0   0   2   0   2   2   2   2   0   2   2   2   0   2   2   0   2   0   2   0   0   2   2   2   2   2   2   0   2   2   0   0   0   2   0   2   0   2   0   2   0   0   2   0   2   0   2   2   2   2   2   2   2   0   2   0   0   0   0   0   0   0   0   2   0   0   2   0   2   0   0   0   0   2   2   0   0   2   0   0   0   2   0   0   0   0   2   2   0   0   2   2   0   2   2   0   0   2   0   2   2   2   2   2   0   0   0   0   0   2   2   2   0   2   0   0   2   0   0   2   0   2   0   2   0   0   0   2   0   0   2   0   0   0   2   2   0   0   0   2   2   2   2   2   0   2   0   2   2   0   0   2   2   2   2   2   2   2   2   2   2   0   2   0   0   2   0   2   2   2   0   2   0   0   0   2   0   2   0   0
 MK-3-13                0   2   2   0   2   0   0   2   0   0   0   0   0   0   0   2   0   2   0   2   0   0   2   0   2   2   2   0   2   2   2   2   0   2   2   0   2   0   2   0   0   2   2   2   2   0   2   0   2   2   0   0   0   2   0   2   0   0   0   2   0   0   2   0   2   0   2   0   2   2   2   2   2   0   2   0   0   0   0   2   0   0   0   2   2   0   2   0   2   0   0   2   0   2   0   0   0   2   0   0   0   2   0   0   0   0   2   2   0   0   2   2   0   2   2   0   0   0   0   0   2   2   2   2   0   0   0   2   0   2   2   2   0   2   0   0   2   0   0   2   0   2   0   2   0   0   0   2   0   0   2   0   0   0   2   2   0   0   0   2   2   2   2   2   0   2   0   0   2   0   0   2   2   2   2   2   2   2   2   2   2   0   0   2   0   2   0   2   2   2   0   2   0   0   0   2   0   2   0   0
 MK-3-14                0   2   2   0   2   0   2   2   0   2   0   0   0   0   2   2   0   2   0   2   0   0   2   0   0   2   2   0   2   2   0   2   0   2   2   0   2   0   2   0   0   2   2   2   2   0   2   2   2   2   0   0   0   2   0   2   0   0   0   2   0   0   2   0   2   0   2   2   2   2   0   2   2   0   2   0   0   0   0   2   0   0   0   2   2   0   2   2   2   0   0   2   0   2   0   0   0   2   0   0   0   2   0   0   0   0   2   2   0   0   2   2   0   2   0   2   0   0   0   0   2   0   2   2   0   0   0   2   0   0   2   2   0   2   0   0   2   0   2   2   0   2   0   2   0   0   0   2   0   0   2   0   2   0   2   2   0   0   0   2   2   2   2   0   2   2   0   0   0   0   0   2   2   2   2   2   2   2   0   2   0   2   0   2   0   2   0   0   2   2   0   2   0   2   2   2   0   2   0   0
 MK-3-15                0   2   2   0   2   0   2   2   0   2   0   0   0   0   2   2   0   2   0   2   2   0   2   0   2   2   2   0   2   2   0   0   0   2   2   0   2   0   2   0   0   2   2   2   2   0   2   2   0   0   0   0   0   2   0   0   0   0   2   2   0   0   2   0   2   0   2   0   2   0   0   2   0   0   2   0   0   0   0   2   0   0   0   2   2   0   2   2   2   0   0   0   0   2   0   2   0   2   0   0   0   2   0   2   0   0   2   0   0   0   2   2   0   2   0   2   0   0   0   0   2   0   2   2   0   0   0   2   0   0   2   2   2   2   0   0   2   0   0   2   0   2   0   2   0   0   0   2   0   2   2   2   2   0   2   2   0   0   0   2   2   2   2   0   2   0   0   0   0   0   0   2   2   2   2   2   2   2   0   2   0   2   0   2   0   2   0   0   2   2   2   2   0   2   2   2   0   2   0   0
 MK-3-16                0   2   2   2   2   0   2   2   0   2   0   0   0   0   2   0   0   0   0   2   2   0   2   0   2   2   2   0   2   0   0   2   0   2   2   0   0   0   2   0   0   2   2   2   2   0   2   2   0   0   0   0   0   2   0   0   0   0   2   2   2   0   2   0   2   0   2   0   2   0   0   0   0   0   2   0   0   0   0   2   0   0   0   2   2   0   0   2   0   0   2   0   0   0   0   2   0   2   0   0   0   2   0   0   0   2   2   0   2   0   2   2   0   2   0   2   0   0   0   0   2   0   2   2   0   0   0   2   0   0   2   2   2   2   0   0   2   0   0   2   2   2   0   2   0   0   0   2   0   2   2   2   2   0   2   2   0   0   0   2   2   2   2   0   2   0   0   2   0   0   0   2   2   2   0   2   2   2   0   2   0   2   2   2   0   2   0   0   2   2   2   2   2   2   2   2   0   2   0   0
 MK-4-1                 2   2   2   2   2   2   2   0   2   2   2   0   0   0   0   0   0   2   0   2   2   2   0   0   2   0   0   2   2   2   0   2   2   0   2   0   0   2   2   0   0   2   0   0   0   2   0   2   0   2   0   0   0   2   2   0   2   0   2   0   0   0   0   0   2   2   2   2   2   0   2   2   0   0   0   0   0   2   2   2   0   2   2   2   0   0   0   0   0   0   0   0   0   2   2   0   2   2   2   0   2   2   2   0   2   0   0   2   0   0   2   0   2   0   0   2   2   2   0   2   0   0   0   0   2   2   2   0   2   2   2   2   0   2   0   0   0   2   0   0   2   2   2   0   0   2   0   2   2   0   2   0   0   2   0   2   0   0   0   2   2   2   2   2   0   0   0   0   0   2   0   0   2   2   0   2   0   2   2   2   2   2   0   0   2   2   2   2   0   2   0   0   2   2   0   2   2   2   0   0
 MK-4-2                 2   2   2   2   2   0   2   0   2   2   2   0   0   0   0   0   2   2   2   2   2   2   0   2   2   0   0   2   2   2   0   2   2   0   2   0   0   2   2   0   0   2   0   0   0   2   0   2   0   2   0   0   0   2   2   0   2   0   2   0   0   0   0   0   2   2   2   2   2   0   2   0   2   0   0   0   0   2   2   2   0   2   2   2   0   0   0   0   0   0   0   2   0   2   2   0   2   2   2   0   2   2   2   0   2   0   0   0   0   0   0   0   2   0   0   2   2   2   0   2   2   0   0   2   2   0   2   0   2   2   0   2   0   0   0   0   0   2   0   0   2   0   2   0   0   2   0   2   2   0   0   2   0   2   0   2   0   0   0   2   2   2   2   2   0   0   0   2   0   2   0   0   2   2   0   2   0   0   2   2   2   2   0   2   2   2   2   2   0   2   0   2   2   2   0   2   2   2   0   0
 MK-4-3                 2   2   2   2   2   0   0   0   2   2   2   0   2   0   0   0   0   2   2   2   2   2   0   2   2   0   0   2   2   2   0   2   2   0   2   0   2   2   2   0   0   2   0   0   0   2   0   2   0   2   0   0   0   2   2   0   2   0   2   0   0   0   0   0   2   2   2   2   2   0   2   0   2   0   0   2   0   2   2   2   0   2   2   2   0   0   0   0   2   0   0   2   2   2   2   0   2   0   2   0   2   2   2   0   2   0   0   2   0   0   0   0   2   0   0   2   0   2   0   0   2   0   0   2   2   2   2   0   2   2   0   2   0   0   0   2   0   0   0   0   2   0   2   0   0   2   0   2   2   0   0   2   0   2   0   2   0   0   0   2   2   0   2   2   0   2   0   2   0   2   0   0   2   2   2   0   2   2   2   0   2   2   0   2   2   2   2   2   0   2   0   2   2   2   0   2   2   2   0   0
 MK-4-4                 2   2   2   2   2   0   0   0   2   2   2   2   2   0   0   0   0   2   2   2   2   2   0   2   2   0   0   2   2   2   2   2   2   0   2   0   2   2   0   0   2   0   0   0   0   2   0   2   0   0   0   0   0   2   2   0   2   0   2   2   0   0   0   2   2   0   2   2   2   0   2   2   2   0   0   2   0   2   2   2   0   2   2   2   0   0   0   0   2   0   0   2   2   2   2   0   2   0   2   0   2   2   2   0   2   0   0   2   0   0   0   0   2   2   0   2   0   2   0   0   2   0   0   0   2   2   0   0   2   2   0   2   0   0   0   0   0   0   0   0   2   0   2   0   0   2   2   2   2   0   0   2   0   0   2   2   0   0   0   2   2   0   2   2   0   2   0   2   0   2   0   0   2   2   2   0   2   2   2   0   2   2   2   2   2   0   0   2   0   2   0   2   2   2   0   2   0   0   0   0
 MK-4-5                 2   2   2   2   2   0   0   0   2   2   2   2   2   0   0   0   0   2   2   2   2   2   0   2   2   0   0   2   2   2   2   2   2   2   0   0   2   2   0   0   2   0   0   0   0   2   0   2   0   0   0   0   0   2   0   2   2   0   2   0   0   2   0   2   2   0   2   2   2   0   2   0   2   0   0   0   0   2   2   2   0   2   2   2   0   0   0   0   0   0   0   2   2   2   0   0   2   0   2   0   2   2   2   0   2   0   0   2   0   0   0   0   2   0   0   2   0   2   0   0   0   0   0   2   2   2   0   0   2   2   0   2   0   0   0   0   0   0   2   0   2   0   2   2   0   2   0   0   0   0   0   2   0   2   2   2   0   0   0   2   2   0   2   2   0   2   0   2   2   2   0   0   2   2   2   0   2   2   2   0   2   0   2   2   0   0   0   2   0   2   0   2   2   2   0   2   0   0   0   0
 MK-4-6                 2   2   0   0   2   0   0   0   2   2   2   2   2   0   0   0   0   2   2   2   2   2   0   2   2   0   0   2   2   2   2   2   2   2   0   0   2   2   0   0   2   0   2   0   0   2   2   2   2   0   0   0   0   2   0   2   2   0   2   0   0   2   2   2   2   0   2   2   2   0   0   0   2   2   0   0   0   0   2   2   0   2   2   0   0   2   0   0   0   0   0   0   0   2   2   2   2   0   2   0   2   2   2   0   2   0   0   2   0   0   0   0   2   0   0   2   0   2   0   0   0   0   0   2   2   2   0   2   0   2   0   2   0   0   0   0   0   0   2   0   2   0   2   2   0   2   0   0   0   0   0   2   0   2   2   2   0   0   0   2   0   0   2   2   0   0   0   2   0   0   0   0   0   2   2   0   0   2   2   0   2   0   2   2   2   0   0   2   0   2   0   2   2   0   0   2   2   0   0   0
 MK-4-7                 2   2   0   2   2   0   0   0   2   2   2   2   2   0   0   0   0   2   2   2   2   2   0   2   2   2   0   0   2   2   2   2   2   2   2   0   2   2   2   0   2   0   2   0   0   2   2   2   2   0   0   0   0   2   0   2   2   2   2   0   0   0   2   2   2   0   2   2   0   0   0   0   2   2   0   0   2   0   2   2   0   2   2   0   0   2   0   0   2   0   0   0   0   2   2   2   0   0   2   0   2   2   2   0   2   0   0   2   0   0   0   2   2   0   2   2   0   2   0   0   0   0   0   2   2   2   2   2   0   2   0   0   0   0   0   0   0   0   0   0   2   0   2   2   0   2   0   0   0   2   0   2   0   2   2   2   0   0   0   2   0   0   2   2   0   2   2   2   0   0   0   0   0   2   2   2   0   2   2   0   2   0   2   2   2   0   0   2   0   2   0   0   2   0   0   2   0   0   0   0
 MK-4-8                 2   2   2   2   2   0   0   0   0   2   2   2   2   0   0   0   0   2   2   2   2   2   0   2   2   2   0   0   2   2   2   0   2   2   2   0   2   2   2   0   0   0   2   0   0   2   2   2   2   0   0   0   0   0   0   0   2   2   2   2   0   0   2   2   2   2   2   2   0   0   0   0   2   2   0   0   2   0   2   2   0   2   2   0   0   2   0   0   0   2   0   0   2   2   2   2   0   2   2   0   2   2   2   0   2   0   0   2   0   0   0   2   2   0   2   2   0   2   0   0   0   0   0   2   2   2   2   2   0   2   0   0   0   0   0   0   0   0   0   0   0   0   2   2   0   2   0   0   0   2   0   2   0   2   2   2   0   0   0   2   0   0   2   2   0   2   0   2   0   0   0   0   0   2   2   2   0   2   2   2   2   0   2   2   2   0   0   2   0   2   2   0   2   0   0   2   0   0   0   0
 MK-4-9                 2   2   2   2   2   0   0   0   0   2   2   2   2   0   0   2   0   2   2   2   2   2   0   2   2   2   0   2   2   2   2   0   2   0   2   0   2   2   2   0   0   0   2   0   0   2   2   2   0   0   0   0   0   0   0   0   2   2   2   2   0   0   2   2   2   2   2   2   0   0   0   0   2   2   2   0   2   0   2   2   0   0   2   0   0   2   0   0   2   2   0   2   2   2   2   0   0   2   2   0   2   2   2   0   2   0   0   2   0   0   0   2   2   0   0   2   0   2   0   0   0   0   0   2   0   2   2   2   0   2   2   0   0   2   0   0   0   0   0   0   0   0   2   2   0   0   0   0   2   0   0   2   2   2   2   2   0   0   0   2   0   0   2   2   0   2   0   2   0   0   0   0   2   2   2   2   2   2   2   0   2   0   2   2   2   0   0   2   0   0   2   2   2   0   0   2   0   0   0   0
 MK-4-10                2   2   2   2   2   0   0   0   0   0   2   2   2   0   0   2   0   2   2   2   2   2   0   2   2   2   0   2   2   2   2   0   2   0   2   2   2   2   2   2   0   0   2   0   2   2   2   2   0   0   0   0   2   0   2   0   2   2   2   2   2   2   0   2   2   2   2   2   0   0   0   0   2   0   2   0   2   0   2   2   0   0   2   0   0   2   0   0   2   2   0   2   2   2   2   0   0   2   2   0   0   2   2   0   2   0   2   2   0   0   0   2   2   0   0   2   2   2   0   0   2   0   0   2   0   2   2   2   0   2   2   0   0   2   0   2   0   0   0   0   2   0   2   2   0   0   0   0   2   2   0   2   0   2   2   2   2   0   0   2   0   0   2   2   0   2   0   0   0   0   0   0   2   2   2   2   2   2   2   0   0   2   2   2   2   0   0   2   0   0   2   2   2   0   0   0   0   0   0   0
 MK-4-11                0   2   2   2   2   0   0   0   0   0   2   2   2   0   0   2   0   2   2   2   0   2   0   2   2   2   0   2   2   2   2   0   2   0   2   2   2   2   2   2   0   0   2   0   2   2   2   2   0   0   0   0   2   0   2   0   2   2   0   2   2   0   0   2   2   2   2   2   0   0   0   0   2   0   2   0   0   0   2   2   0   0   2   2   0   2   0   0   2   2   0   2   2   2   2   0   0   2   2   0   0   2   2   0   2   0   2   2   2   0   0   2   0   0   0   2   2   2   0   0   2   0   0   2   0   2   2   2   0   2   2   0   2   2   0   2   0   0   0   0   2   0   2   2   0   0   0   2   2   2   0   2   2   2   2   0   2   0   0   2   0   0   2   2   0   2   0   0   0   0   0   0   2   2   2   2   2   2   2   0   0   2   0   0   0   0   0   2   2   0   2   2   2   0   0   2   0   0   0   0
 MK-4-12                0   2   2   2   2   0   0   2   0   0   2   2   2   0   0   2   0   2   2   2   0   2   0   2   2   0   0   2   2   2   0   0   2   0   2   2   2   2   2   2   0   2   2   0   2   2   2   2   0   0   2   0   2   2   2   0   2   2   0   2   2   0   0   2   2   2   2   2   0   0   0   0   0   0   2   0   0   0   2   2   0   0   2   2   0   2   0   0   0   0   0   2   2   2   2   2   0   2   2   0   0   2   0   0   2   0   2   0   2   0   0   2   0   0   0   2   2   2   0   0   2   0   0   2   0   2   2   2   0   2   2   0   2   2   0   0   0   0   0   0   2   0   2   2   0   0   0   2   2   0   0   0   2   0   2   0   2   0   2   2   0   0   2   2   2   2   0   0   0   0   0   0   2   2   2   2   0   2   2   0   0   2   0   0   0   0   2   2   2   0   2   2   2   0   0   2   0   0   0   0
 MK-4-13                0   2   2   2   2   2   0   2   2   0   2   0   2   0   0   2   0   2   2   2   2   2   0   2   2   2   0   2   2   2   0   0   2   0   2   2   2   2   0   2   0   2   2   0   2   2   2   2   0   2   0   0   2   2   2   2   2   2   0   2   2   2   0   2   0   2   2   2   0   0   0   0   0   0   2   0   0   2   2   2   2   0   2   2   0   2   0   0   0   0   0   2   2   2   2   2   0   2   2   0   0   2   0   0   2   0   2   0   2   0   2   0   0   0   2   2   2   2   0   0   2   0   0   2   0   0   2   2   0   2   2   0   2   2   0   0   0   0   0   0   2   0   0   2   0   0   0   2   2   0   2   0   2   0   2   2   2   0   2   2   0   0   2   0   2   0   0   0   2   0   0   0   2   2   2   2   0   2   2   0   0   2   0   0   2   0   2   0   2   0   0   2   2   0   0   0   0   0   0   0
 MK-4-14                0   2   2   2   2   2   0   0   2   0   2   0   2   2   0   2   0   2   0   2   2   2   0   2   2   0   0   2   2   2   0   0   0   0   2   2   2   2   0   2   0   2   2   0   2   2   2   0   0   0   0   0   2   2   0   2   2   2   0   2   2   2   2   2   0   2   2   2   0   0   0   0   2   0   2   0   0   2   0   2   2   0   2   2   0   2   0   0   0   0   0   2   2   0   2   2   0   2   2   0   2   2   0   0   2   0   2   0   2   0   2   0   0   0   2   2   2   2   0   0   2   0   0   2   0   0   2   2   0   2   2   0   2   2   0   0   0   0   0   0   0   0   0   2   0   0   0   2   2   0   2   0   2   2   2   2   2   0   2   2   0   0   2   0   0   0   0   0   2   0   0   0   2   2   2   2   0   2   2   0   2   2   0   0   2   0   2   0   2   0   0   2   2   0   0   0   0   0   2   0
 MK-4-15                0   2   2   2   2   2   0   0   2   0   2   0   2   0   0   2   0   2   0   2   2   2   0   2   2   0   0   2   2   2   0   0   0   0   2   2   2   0   2   2   0   2   2   0   2   2   2   0   0   0   0   0   2   2   0   2   2   0   0   2   2   2   2   2   0   2   2   2   0   0   0   0   2   0   0   0   0   2   0   2   2   0   2   2   0   2   0   2   0   0   0   2   0   0   0   2   0   0   2   0   2   2   2   0   2   0   2   0   2   0   2   0   0   0   2   2   2   2   0   0   2   0   0   2   0   0   2   2   0   2   2   0   2   2   0   0   0   0   2   0   0   0   0   2   0   0   2   2   2   0   0   0   2   2   2   2   2   0   2   2   0   0   2   0   0   0   0   2   2   2   0   0   2   2   2   2   2   2   2   0   2   2   0   0   0   0   2   0   2   0   0   0   2   0   0   0   0   0   2   0
 MK-4-16                0   2   2   2   2   2   0   0   2   0   2   2   2   0   0   2   0   2   0   2   0   2   0   2   2   0   0   2   2   2   0   0   0   0   2   2   2   0   2   2   0   2   2   0   2   2   2   0   0   0   0   0   2   2   0   2   2   0   0   2   2   2   2   2   0   0   2   2   2   0   0   0   0   0   2   2   0   2   0   2   2   0   2   2   0   2   0   2   0   0   0   2   0   2   0   2   0   0   2   0   2   2   2   0   2   0   0   0   2   0   2   0   0   2   2   2   2   2   0   0   2   0   0   2   2   0   2   2   0   2   2   0   2   2   0   0   0   0   2   0   0   0   0   2   0   0   2   2   2   0   0   0   2   2   2   2   2   0   2   2   0   0   2   0   0   0   0   2   2   2   0   0   2   2   2   2   2   2   2   0   2   2   0   0   0   2   0   0   2   0   2   2   0   2   2   0   0   0   2   0
 MK-5-1                 2   2   2   0   2   0   0   2   0   2   2   2   0   0   0   2   2   2   0   2   0   2   2   0   0   0   0   0   0   0   2   2   0   0   2   0   0   0   0   0   0   2   2   2   0   2   0   0   0   2   2   0   2   2   0   2   0   2   2   2   2   0   2   0   0   2   0   0   0   2   2   2   2   2   2   2   0   2   2   2   2   2   0   0   2   2   2   2   0   2   0   0   0   2   2   2   2   0   0   0   0   0   0   2   2   0   2   2   2   0   0   2   2   2   2   2   0   2   2   0   2   0   2   0   2   2   2   0   2   0   2   0   0   2   0   0   2   0   2   0   0   0   2   2   2   2   2   2   2   0   2   0   2   2   0   0   2   0   0   0   2   0   0   2   2   2   2   2   2   2   2   2   2   2   2   2   0   2   0   0   0   2   0   2   0   2   0   0   2   2   0   0   0   0   2   0   0   0   2   2
 MK-5-2                 2   0   2   0   2   0   2   2   0   2   2   2   0   0   0   0   2   2   0   2   2   2   2   0   0   0   0   0   0   0   2   2   0   0   2   0   0   2   2   2   0   2   2   2   2   2   0   0   0   2   2   2   2   2   0   2   0   2   2   2   2   0   2   0   0   2   0   0   0   2   2   2   2   2   2   2   0   2   2   2   2   2   0   0   2   2   2   2   2   2   0   0   0   2   2   2   2   0   2   0   0   0   0   2   2   0   2   2   2   0   0   2   2   2   2   2   0   2   2   0   0   0   2   0   2   0   2   0   2   0   2   0   0   2   2   0   2   0   2   2   0   0   2   2   2   2   2   2   2   0   2   0   2   2   0   0   2   0   0   0   2   0   0   2   2   2   2   2   2   2   2   2   2   2   2   2   0   2   0   0   0   2   0   2   0   2   0   0   2   2   0   0   0   0   2   0   2   0   2   2
 MK-5-3                 2   0   2   0   0   0   2   2   0   2   0   0   0   0   0   0   2   2   0   0   2   2   2   0   0   0   0   2   0   0   2   2   0   0   2   0   0   2   2   2   0   2   2   2   2   2   0   0   0   0   2   2   0   2   0   2   0   2   2   2   0   0   2   0   0   0   0   0   0   2   0   2   0   2   2   2   0   2   2   2   2   2   0   0   2   2   2   2   2   2   0   0   0   2   2   2   2   0   2   0   0   0   0   2   2   0   2   2   2   0   0   2   2   2   2   2   0   2   2   0   0   0   2   2   2   0   0   0   2   0   2   0   0   2   2   0   2   2   2   2   0   0   2   0   2   2   2   2   2   0   2   0   2   2   0   0   2   0   0   0   2   0   0   2   2   2   0   2   2   2   2   2   2   0   2   2   0   2   0   0   0   2   0   2   0   2   0   0   2   2   0   0   0   0   2   0   2   0   0   2
 MK-5-4                 2   0   2   0   0   2   2   0   0   2   0   0   0   0   0   0   2   2   0   0   2   0   2   0   0   0   0   2   0   0   2   2   0   0   2   0   0   2   2   2   0   0   2   2   0   2   0   0   0   0   2   2   0   2   2   2   0   2   2   2   0   0   2   0   0   2   0   0   0   2   0   2   0   2   2   2   0   2   2   2   2   2   0   0   2   2   2   2   2   2   0   0   2   2   2   2   2   2   2   0   2   0   0   2   2   0   2   0   2   0   0   2   2   2   2   2   0   2   2   0   0   0   2   2   2   0   0   0   2   2   2   0   0   2   2   0   2   2   0   2   0   2   2   0   2   2   2   0   2   0   2   2   2   2   0   0   2   0   0   0   0   0   0   2   2   2   0   2   2   2   2   2   0   0   2   2   2   2   0   0   0   2   0   2   2   2   0   0   2   2   0   2   0   0   2   0   2   0   0   2
 MK-5-5                 2   0   2   0   0   2   2   0   0   2   0   0   0   0   0   0   2   2   0   0   2   0   2   0   2   0   0   2   0   0   2   2   0   0   2   0   0   2   2   2   0   0   2   0   0   0   0   0   0   0   2   2   0   0   2   2   0   2   2   2   0   0   2   0   0   0   0   2   0   2   0   2   0   2   2   2   0   0   2   2   2   2   0   0   2   2   2   2   2   2   0   0   2   2   0   2   0   2   2   0   2   0   0   2   2   0   2   0   0   0   0   2   2   2   0   2   0   2   2   2   0   0   2   2   2   0   0   0   2   2   0   0   0   2   2   0   2   2   0   2   0   2   2   0   0   2   2   2   0   0   2   2   2   0   0   0   2   0   0   0   0   0   0   2   2   2   0   2   2   2   2   2   0   0   0   2   2   0   0   0   0   2   0   2   0   2   0   0   2   2   0   2   0   0   0   0   2   0   0   2
 MK-5-6                 0   0   2   0   0   2   2   2   0   2   0   0   2   0   0   0   2   2   0   0   2   0   2   0   2   0   0   2   0   0   2   2   0   0   2   0   0   2   2   2   0   0   2   0   0   0   0   0   0   0   2   2   0   0   2   2   0   0   2   2   0   0   2   0   0   0   0   2   2   2   2   2   0   2   2   0   0   0   2   2   2   2   0   0   0   2   0   0   2   2   2   0   2   2   0   2   0   2   2   2   2   0   0   2   0   0   2   0   2   0   0   2   2   2   0   2   0   2   2   2   2   2   2   2   2   0   0   0   2   2   0   0   0   2   2   0   2   2   0   2   2   2   2   2   0   2   2   2   0   0   2   2   2   0   0   0   2   0   0   0   0   0   0   2   2   2   2   2   2   2   2   0   0   2   0   2   2   0   0   0   0   2   0   2   0   2   0   0   2   2   0   2   0   0   0   0   2   0   0   2
 MK-5-7                 0   0   2   0   0   2   2   2   0   0   0   2   2   0   0   0   2   2   0   0   0   0   2   0   2   0   0   2   0   0   2   2   0   0   2   0   0   2   2   2   0   0   2   2   0   0   0   0   0   0   2   2   0   0   2   2   0   2   2   2   0   0   2   0   0   0   0   2   2   2   0   2   0   2   2   0   0   0   2   0   2   2   0   0   0   2   0   0   2   2   0   0   2   2   0   2   0   2   2   2   2   0   0   2   0   0   2   0   2   0   0   2   2   2   0   2   0   2   2   2   2   2   2   2   2   0   0   0   2   0   0   0   0   2   2   0   2   2   0   2   0   2   2   2   0   2   2   2   0   0   2   0   2   0   2   0   2   0   0   0   0   0   0   2   2   0   2   2   2   2   2   0   0   2   2   2   2   2   0   0   2   2   2   2   0   2   0   0   2   2   0   2   0   0   0   0   2   0   0   2
 MK-5-8                 0   0   2   0   0   2   2   2   0   0   0   2   2   0   0   0   2   2   0   0   0   0   2   0   2   0   0   2   0   0   2   2   0   0   2   2   0   2   2   2   0   0   2   2   0   0   0   0   0   0   2   2   0   0   2   2   2   2   2   2   0   0   2   2   0   0   0   2   2   2   0   0   2   2   2   0   0   0   2   0   2   2   0   0   0   2   0   0   2   2   0   0   2   2   0   2   0   2   2   2   2   0   0   2   0   0   2   0   2   0   0   2   0   2   0   2   0   2   2   0   2   2   2   0   2   0   0   0   2   0   0   0   0   2   2   2   2   2   0   2   0   2   2   2   0   2   2   2   0   0   2   0   2   0   2   0   2   0   0   0   0   0   0   2   2   0   2   2   2   2   0   0   0   0   2   2   2   2   0   0   0   2   2   2   2   2   0   0   2   2   0   2   0   2   0   0   2   0   0   2
 MK-5-9                 0   0   2   0   0   2   2   2   0   0   0   2   2   2   0   0   2   2   0   0   0   0   2   0   2   0   0   2   0   0   2   2   0   0   2   2   0   0   0   2   0   0   2   0   0   0   0   0   0   0   2   2   0   0   0   2   2   2   2   2   0   0   2   2   0   0   0   2   2   0   0   0   2   2   2   0   0   2   0   0   2   2   0   0   2   0   0   0   2   2   0   0   2   0   0   2   0   2   0   2   2   2   0   2   0   2   2   0   2   0   0   2   0   2   2   2   0   2   2   2   2   2   2   0   0   0   0   0   2   0   0   0   0   2   2   2   0   2   0   2   0   2   2   2   0   2   2   2   0   0   2   0   2   0   2   0   2   0   0   0   0   0   0   2   2   2   2   2   2   2   0   0   0   0   2   2   0   2   0   0   0   2   0   2   2   2   2   0   0   2   0   2   0   2   0   0   2   0   0   2
 MK-5-10                2   2   2   0   2   2   2   2   0   0   2   2   2   2   0   0   2   2   0   0   0   0   0   0   2   0   0   2   0   0   2   2   0   0   2   2   0   0   0   2   0   2   2   0   0   0   0   0   0   0   2   2   2   0   0   2   0   2   0   2   0   0   2   2   0   0   0   2   2   0   0   0   2   2   2   0   0   2   0   2   2   2   0   0   0   0   0   0   2   2   0   0   2   0   0   2   0   2   2   2   2   2   0   2   0   2   2   0   2   2   0   2   0   2   2   2   0   2   2   2   2   2   2   0   0   0   0   2   2   0   0   0   0   2   2   2   2   2   0   2   0   2   0   2   0   2   2   2   2   0   2   0   2   0   2   0   2   2   0   0   0   0   0   2   2   0   2   2   2   0   0   0   0   0   2   2   0   2   0   0   0   2   0   2   2   0   2   0   0   2   0   2   0   2   2   0   2   0   0   0
 MK-5-11                2   2   2   0   2   2   2   2   0   2   2   2   2   0   2   0   2   0   0   0   0   0   2   0   2   0   0   2   0   0   2   2   2   0   2   2   0   0   0   2   2   2   2   0   0   0   2   0   0   0   2   2   2   0   0   2   2   2   2   2   0   2   2   2   0   0   0   2   2   0   2   0   2   2   2   0   0   2   0   2   2   2   0   0   0   0   2   0   2   2   0   0   2   0   0   2   0   2   2   2   2   2   0   2   0   2   2   0   2   2   0   2   0   2   2   0   0   2   2   2   2   2   2   0   0   0   0   2   2   0   0   0   0   2   2   2   2   0   0   2   2   2   0   2   0   0   2   0   2   0   2   0   2   0   2   0   2   2   0   0   0   0   0   2   2   0   2   2   2   0   0   0   0   2   2   2   0   2   0   0   0   2   2   2   2   0   2   0   0   2   2   2   0   2   0   0   2   0   2   0
 MK-5-12                2   2   2   0   2   2   2   2   0   2   2   2   2   0   2   0   0   0   0   0   0   0   2   0   2   0   2   2   0   0   2   2   2   2   2   2   2   2   0   2   2   2   2   0   0   0   2   0   0   0   2   2   0   0   0   0   2   2   2   2   2   2   2   2   0   0   0   2   2   0   2   0   2   2   2   0   0   2   0   2   2   2   0   0   0   0   0   2   0   2   0   0   2   0   0   2   0   0   0   2   2   2   0   2   0   2   2   0   2   2   0   2   0   2   0   0   2   2   2   2   2   2   2   2   0   0   0   2   2   0   2   0   0   2   2   2   2   0   0   0   0   2   0   2   0   0   2   0   2   0   2   0   0   0   0   2   2   2   0   0   0   0   0   2   2   0   2   2   2   2   2   0   0   2   0   2   0   2   0   0   0   2   2   2   0   2   2   0   0   2   2   2   0   2   0   0   2   0   2   0
 MK-5-13                2   2   2   0   2   2   2   2   0   2   2   2   2   0   2   0   0   2   0   0   0   0   2   0   2   0   2   2   0   0   2   2   2   2   2   2   2   2   2   2   2   2   2   0   0   0   0   2   0   0   2   2   0   2   0   0   2   2   2   2   2   2   2   2   0   0   0   2   2   0   2   0   2   2   2   0   0   2   0   2   2   2   0   0   0   0   0   2   0   2   0   0   2   0   0   2   2   0   0   2   2   2   0   2   0   2   2   0   2   2   0   2   0   2   0   0   2   2   2   2   2   0   2   0   2   0   0   2   2   0   2   0   0   2   2   2   2   0   0   0   0   2   0   2   0   0   2   0   2   2   2   0   0   0   2   2   2   2   0   0   2   0   0   2   2   0   2   2   2   2   2   0   2   2   0   2   0   0   0   0   0   2   0   2   0   2   2   0   0   2   2   2   0   2   0   0   2   0   2   0
 MK-5-14                2   2   2   0   2   2   2   2   0   2   2   2   2   0   2   0   0   2   0   0   0   2   2   0   0   2   2   2   2   0   2   2   2   2   2   2   2   2   2   2   2   2   2   2   0   0   0   2   2   0   2   2   0   2   0   0   2   2   0   2   2   2   0   2   0   0   0   2   2   2   2   0   2   2   2   2   0   2   0   2   2   2   2   0   0   2   0   2   0   2   0   0   2   0   0   2   2   0   0   2   2   2   0   2   0   2   2   2   2   2   0   2   0   2   0   0   2   2   2   0   2   2   0   0   2   0   2   2   2   0   2   0   0   2   2   2   2   0   0   2   0   2   0   2   0   0   2   0   2   2   2   2   0   0   2   2   0   2   0   0   2   0   0   2   2   0   2   2   2   2   2   0   2   2   0   2   0   0   0   0   0   2   0   2   0   2   2   0   0   2   2   2   0   2   0   0   2   2   2   0
 MK-5-15                2   2   2   0   2   2   2   2   0   2   2   2   2   0   2   0   0   2   0   0   0   2   0   0   0   2   2   2   2   0   2   2   2   2   2   2   2   2   2   2   2   2   2   2   0   0   0   0   0   0   0   2   0   2   0   0   2   2   0   2   2   2   0   2   0   0   0   2   2   2   2   2   2   2   2   2   0   2   2   2   2   2   2   0   0   2   0   2   0   2   0   0   2   0   0   2   2   0   0   0   0   2   0   2   0   2   2   2   2   2   0   2   2   2   0   2   2   2   2   2   2   2   0   0   2   0   2   0   2   0   2   2   0   2   2   2   2   2   0   0   0   2   0   2   0   0   2   0   2   0   2   0   0   0   2   2   2   2   0   0   2   0   0   2   2   0   2   2   2   2   2   0   2   2   0   2   0   0   0   0   0   2   0   2   0   2   2   0   0   2   2   2   0   2   0   0   2   2   2   0
 MK-5-16                2   2   2   0   2   2   2   2   0   2   2   2   2   0   2   0   0   2   0   0   0   2   0   0   0   2   2   2   2   0   0   2   2   2   2   2   2   2   2   2   2   2   2   2   0   0   0   0   0   0   0   2   0   2   0   0   2   2   0   2   2   2   0   2   0   2   2   2   0   2   2   2   2   2   2   2   0   2   2   2   2   2   2   0   0   2   2   2   0   2   2   0   2   0   0   2   2   0   2   0   2   2   0   2   0   2   2   2   0   2   0   2   2   2   0   2   2   2   2   2   2   0   0   0   0   2   2   0   2   0   2   2   0   2   2   2   2   2   0   0   0   2   0   2   0   0   2   0   2   0   2   0   0   0   2   2   2   2   0   0   2   0   0   2   2   0   0   2   2   2   2   0   2   2   0   2   0   2   0   0   0   2   2   2   0   2   2   0   0   2   0   2   2   2   2   0   2   2   0   0
 MK-6-1                 2   0   0   2   2   0   2   2   2   2   2   2   2   0   0   0   2   0   0   2   0   2   0   2   0   2   0   0   0   2   2   2   0   0   2   2   0   2   0   0   0   2   2   0   2   2   0   0   2   0   0   0   0   2   0   2   2   2   0   0   2   2   2   0   0   2   2   2   2   2   0   0   2   2   2   0   2   0   0   2   0   0   0   2   2   0   2   0   2   0   0   0   0   0   2   0   0   0   0   2   2   0   2   0   0   0   0   0   0   2   0   2   0   2   2   2   0   0   2   0   2   0   0   2   2   0   2   2   2   0   0   2   2   0   0   2   0   2   2   0   2   2   0   0   0   0   0   0   2   2   0   0   2   2   0   0   2   0   0   0   0   2   0   2   2   2   2   2   0   2   0   0   0   0   0   2   0   0   2   0   0   2   2   0   0   2   2   2   2   0   0   0   2   0   0   0   2   0   0   2
 MK-6-2                 2   0   0   2   0   0   2   2   2   2   0   2   2   0   0   0   2   0   0   2   0   2   0   2   0   2   0   0   0   2   2   2   0   0   2   2   2   2   2   0   0   2   2   2   2   2   0   0   0   0   0   0   0   2   0   2   2   0   0   0   2   2   2   0   0   0   2   2   2   0   0   0   2   2   2   0   2   0   0   2   0   0   0   2   2   0   2   0   0   0   0   0   0   0   2   0   0   0   0   2   2   0   2   0   0   0   0   2   0   2   0   2   0   2   0   2   0   0   2   2   2   0   0   2   2   0   2   2   2   0   0   2   2   0   0   2   0   0   0   0   2   2   0   0   0   0   2   0   2   0   2   0   2   2   0   0   2   0   2   0   0   0   0   2   2   2   2   0   0   2   0   2   0   0   0   2   0   0   0   0   0   2   2   2   0   2   2   2   2   0   0   0   2   0   0   0   2   0   0   2
 MK-6-3                 0   0   0   0   0   0   2   2   2   2   2   0   2   2   0   0   2   0   0   2   0   2   0   2   0   2   0   0   0   2   2   2   0   0   2   2   2   2   2   0   0   2   2   2   2   2   0   0   0   0   2   0   0   0   0   2   2   0   0   0   2   2   2   2   0   0   2   2   2   2   0   0   2   2   2   0   2   0   0   2   0   0   0   0   2   0   2   0   0   0   0   0   0   0   2   0   0   0   0   2   2   0   2   0   0   0   0   2   0   2   0   2   0   2   0   2   0   0   2   2   2   0   0   2   2   0   0   2   2   0   0   2   2   0   0   2   0   0   2   0   2   2   0   0   0   0   2   0   2   0   2   0   2   2   0   0   2   0   2   0   0   0   0   2   2   2   0   0   0   2   0   0   0   0   0   2   0   2   0   0   0   0   2   2   0   2   2   2   2   0   0   0   2   0   0   0   2   2   0   2
 MK-6-4                 0   0   0   0   0   0   2   2   2   2   2   0   2   2   2   0   2   0   0   2   0   2   0   2   2   2   0   0   0   2   2   2   0   0   2   2   2   2   2   0   0   2   2   2   2   2   2   0   0   2   2   0   0   0   0   2   0   2   0   0   2   2   2   2   0   0   2   2   0   2   0   0   2   2   2   0   2   0   0   2   0   0   2   0   2   0   2   0   0   0   0   0   0   0   2   0   0   2   0   2   2   0   2   0   0   0   0   2   0   0   0   2   0   2   0   2   0   0   2   2   2   0   0   2   2   0   0   2   2   0   0   2   2   2   0   0   2   0   2   0   2   2   0   0   0   0   2   0   2   0   2   0   2   2   0   0   2   0   2   0   2   0   0   0   2   2   0   0   0   2   0   0   0   0   0   2   0   2   0   0   2   0   2   2   0   2   0   2   0   2   0   0   2   0   0   0   0   2   0   2
 MK-6-5                 0   0   0   2   0   0   2   2   2   2   2   0   2   2   2   2   2   0   0   2   0   0   0   2   2   2   0   0   2   2   2   2   0   0   2   2   2   2   2   0   0   2   2   0   2   2   2   0   0   2   2   0   2   0   0   2   0   2   0   0   0   2   0   2   0   0   2   2   0   2   0   0   2   0   0   0   2   0   0   2   0   2   2   2   2   0   2   0   0   0   0   0   0   0   2   0   0   2   0   2   2   0   2   0   0   0   0   2   0   0   0   2   0   2   0   2   0   0   2   2   0   0   0   2   2   0   0   2   0   0   0   2   2   2   0   2   2   2   2   2   2   2   0   0   0   2   2   0   2   0   0   0   0   2   0   0   2   2   0   0   2   0   0   0   2   2   0   0   0   2   0   0   0   2   2   2   0   0   0   0   2   0   0   0   0   2   0   2   0   2   0   0   2   0   0   0   0   2   0   2
 MK-6-6                 0   0   0   2   2   0   0   2   2   2   2   0   2   2   2   2   2   0   0   2   0   0   0   2   2   2   0   0   2   2   2   2   0   0   2   2   0   0   2   2   0   0   2   2   2   2   2   0   2   2   2   0   0   2   0   2   0   2   0   0   0   2   0   2   0   0   2   2   0   0   0   0   0   0   0   0   2   0   0   2   0   2   2   2   2   0   0   0   0   2   0   0   2   0   2   0   0   2   0   2   2   0   2   0   0   0   0   2   0   0   0   0   2   2   0   2   2   0   2   2   2   0   0   2   2   0   0   2   0   0   0   2   2   2   0   2   2   2   2   2   2   2   0   0   0   2   2   0   2   0   0   0   0   2   0   0   2   2   2   2   2   0   0   0   2   2   0   2   0   2   0   0   0   2   2   2   0   0   0   0   2   0   0   2   0   2   0   2   0   2   0   0   2   0   0   0   0   2   0   2
 MK-6-7                 2   0   0   2   2   0   0   2   2   2   2   0   2   2   2   2   2   0   0   2   0   2   0   2   2   2   2   2   2   2   2   2   0   0   2   2   0   0   0   2   0   0   2   2   2   2   0   0   2   2   2   0   0   2   0   2   0   2   0   0   0   2   0   2   2   0   2   0   0   0   0   0   0   0   2   0   2   0   0   2   0   2   2   2   2   0   2   0   0   2   0   0   2   0   2   0   0   2   0   2   0   0   0   0   0   0   0   2   0   2   0   2   2   2   0   0   2   0   2   2   2   0   0   2   2   0   0   2   0   2   0   2   2   2   0   2   2   2   2   2   2   2   0   0   2   2   2   0   2   0   0   0   0   2   0   0   2   2   2   2   2   2   0   0   2   2   0   2   0   2   0   2   0   2   2   2   0   0   0   0   2   2   0   2   0   2   0   2   0   2   0   0   2   0   0   0   0   2   0   2
 MK-6-8                 2   0   0   2   2   0   0   2   2   2   2   0   2   2   2   0   2   0   2   2   0   2   0   2   0   0   2   2   2   2   2   2   0   0   2   2   0   0   0   2   0   0   2   2   2   0   0   2   2   0   2   0   0   0   0   2   0   0   0   2   0   2   0   2   2   0   2   0   0   0   0   0   0   0   2   0   2   0   0   2   0   2   2   2   2   0   2   0   0   2   0   0   2   0   2   0   0   2   0   2   0   0   0   0   2   0   0   2   2   2   0   2   2   0   0   0   2   0   2   2   2   0   0   2   2   0   2   2   2   0   0   2   2   2   0   2   2   0   2   2   2   2   2   2   2   2   2   0   2   0   0   0   0   2   0   0   2   0   2   2   2   2   0   0   2   0   0   2   0   2   0   0   0   2   2   2   0   2   0   0   2   2   0   2   0   2   2   0   0   2   0   0   2   0   0   0   0   0   0   2
 MK-6-9                 2   2   0   2   2   0   0   2   2   2   2   0   2   2   2   0   2   0   2   2   0   2   0   2   0   0   2   2   0   2   2   2   2   0   2   2   0   0   0   2   0   0   2   2   2   0   0   2   2   0   2   0   0   0   0   2   0   2   0   2   0   2   0   2   2   0   2   0   0   0   0   0   0   0   2   0   2   0   0   2   0   2   2   2   2   0   2   0   0   2   0   0   2   0   2   0   0   2   0   2   0   0   0   0   2   0   0   2   2   2   0   2   2   0   0   2   2   0   2   2   2   0   0   0   2   2   2   2   2   0   0   2   2   2   0   0   2   0   0   0   2   2   2   2   2   2   2   2   2   0   0   0   0   2   0   0   2   0   2   2   2   2   0   0   2   0   0   2   0   2   2   0   0   0   2   0   0   2   0   0   2   2   0   0   0   2   2   0   0   2   0   0   2   0   2   0   0   0   0   2
 MK-6-10                2   2   0   0   2   0   2   0   2   2   2   0   2   2   0   0   2   0   2   2   2   2   0   2   0   2   2   2   0   2   2   2   2   0   2   2   0   0   0   2   0   0   2   2   2   0   0   2   2   0   2   0   0   0   0   2   0   2   0   2   0   2   2   2   2   0   2   2   0   0   0   0   0   0   2   0   2   0   0   2   0   2   2   2   2   0   2   0   0   2   2   0   2   0   2   0   0   2   0   2   0   0   0   0   2   0   2   2   2   2   0   2   2   0   0   2   2   0   2   2   2   2   0   0   2   2   2   2   2   0   0   2   2   2   0   0   2   0   0   0   2   2   0   2   2   2   2   2   2   0   0   0   0   2   0   0   2   0   2   2   2   2   0   0   2   0   0   2   0   2   2   2   0   0   2   0   0   0   0   2   2   2   0   0   0   2   2   0   0   2   0   0   2   0   2   0   0   2   0   2
 MK-6-11                2   2   0   0   2   0   2   0   2   2   2   0   0   0   0   0   2   0   2   2   2   2   0   2   0   2   2   2   0   2   2   2   2   0   2   2   0   0   0   2   0   0   2   2   2   0   0   2   0   0   2   0   0   0   0   2   0   2   0   2   0   2   2   2   2   2   2   2   0   0   0   0   0   0   2   2   2   0   0   2   0   2   2   2   2   0   2   0   0   2   0   0   2   0   2   0   0   2   0   2   0   0   0   0   2   0   0   2   2   2   0   2   0   0   0   2   2   0   2   2   2   2   0   0   2   2   0   2   2   0   0   0   2   2   2   2   2   0   2   0   0   2   0   2   2   2   2   2   0   0   0   0   0   2   2   0   2   0   2   2   2   2   0   2   2   0   2   0   0   2   2   2   0   0   2   0   0   2   2   2   2   2   0   0   0   2   2   0   0   2   0   0   2   0   2   2   0   2   0   2
 MK-6-12                2   2   0   0   2   0   2   0   2   2   2   0   0   0   0   0   2   0   2   2   0   2   0   2   0   0   2   2   0   2   2   2   2   0   2   2   0   2   0   2   0   2   2   2   2   0   0   2   0   0   2   0   0   0   0   2   0   2   0   2   0   2   2   2   2   2   2   2   0   0   0   0   0   0   2   2   2   0   2   2   0   2   2   0   2   0   2   2   0   2   2   0   0   0   2   0   0   2   0   2   0   0   0   0   2   2   0   2   2   2   0   2   0   0   0   2   2   0   2   2   2   2   0   2   2   2   0   2   2   0   0   0   2   2   0   2   2   0   2   0   0   2   0   2   2   2   2   2   0   0   0   0   0   2   2   0   0   0   2   2   2   2   0   2   2   2   2   0   0   2   2   2   0   0   2   0   0   2   2   2   2   0   0   0   0   2   2   0   0   2   0   0   2   0   2   2   0   0   0   2
 MK-6-13                2   2   2   0   2   0   2   0   2   2   2   0   0   0   0   0   2   0   2   2   0   2   0   2   0   0   2   2   0   2   2   2   2   2   2   2   0   2   0   2   0   2   2   2   2   0   0   2   0   0   2   0   0   0   0   0   0   2   0   2   0   2   2   2   2   2   2   0   0   0   0   0   0   0   0   2   2   0   2   2   0   2   2   0   2   0   2   2   0   2   2   0   0   0   2   0   0   2   0   2   0   0   0   0   2   0   0   2   2   2   0   2   0   0   0   2   2   0   2   2   2   2   0   2   2   2   0   2   2   0   0   0   2   2   0   2   2   0   2   2   0   2   0   2   2   2   2   2   0   0   0   0   0   2   2   0   0   2   2   2   0   2   0   2   2   2   2   0   0   2   2   2   0   0   0   0   0   2   2   2   2   0   0   2   0   2   2   2   0   2   0   0   2   0   2   2   0   0   0   2
 MK-6-14                2   2   2   0   2   0   2   0   2   2   2   0   0   2   0   2   2   0   2   2   0   2   0   2   0   0   2   2   0   2   2   2   2   2   2   2   0   2   0   2   0   2   2   2   2   0   0   2   0   0   2   0   0   0   0   0   0   2   0   2   0   2   0   2   2   2   2   0   0   0   0   0   0   0   2   2   2   0   2   2   0   2   2   0   2   0   2   2   0   2   2   0   0   0   2   0   0   2   0   2   0   0   2   0   2   0   0   2   2   2   0   0   0   0   0   2   2   0   2   0   2   2   0   2   0   0   0   2   2   0   0   0   2   2   2   2   2   0   2   2   0   2   2   2   2   2   2   2   0   0   0   0   0   2   2   0   0   2   2   2   2   2   2   2   0   0   2   0   0   2   2   2   0   0   0   0   0   2   2   2   2   0   0   2   2   2   2   2   0   2   0   0   2   0   2   2   0   0   0   2
 MK-6-15                2   2   2   0   2   0   2   0   2   2   2   0   0   2   0   2   2   0   2   2   0   2   0   2   0   0   2   2   0   2   2   2   0   2   2   2   0   2   0   2   0   2   2   2   2   0   0   2   0   0   2   0   0   0   2   0   2   2   0   0   0   2   2   2   2   2   2   0   0   0   0   0   0   0   2   2   2   0   2   2   0   2   2   0   0   0   2   2   0   2   2   0   0   0   2   0   0   2   0   2   0   0   2   0   2   0   0   2   2   2   0   0   2   0   0   2   2   0   2   0   2   2   0   2   0   0   2   2   2   0   0   0   2   2   2   2   0   0   2   2   0   2   2   2   2   2   0   2   0   0   0   0   0   2   2   2   0   2   2   2   0   2   2   2   0   0   0   0   2   2   0   2   0   0   0   0   0   2   2   0   2   0   0   2   0   2   2   2   0   2   0   0   2   0   2   2   0   0   0   2
 MK-6-16                2   2   2   0   2   0   2   0   2   2   2   0   0   2   0   0   2   0   2   2   0   2   0   2   0   0   2   2   0   2   2   2   2   0   0   2   0   0   0   2   0   0   2   2   2   0   0   2   2   2   2   0   0   0   2   0   2   2   0   0   0   2   2   2   2   2   2   0   0   2   0   0   0   0   0   2   2   0   2   0   2   2   0   0   0   0   2   0   0   2   2   0   0   0   2   0   0   2   0   2   0   0   2   0   2   0   0   2   2   2   0   0   2   0   0   2   2   0   2   0   2   2   0   2   2   0   2   0   2   2   0   0   2   2   2   2   0   0   2   2   0   2   2   2   2   2   0   2   0   0   0   0   0   2   2   2   0   2   2   2   0   2   2   2   0   0   0   0   2   2   0   2   0   2   2   0   2   2   0   0   2   2   0   2   0   2   2   2   2   2   0   0   2   0   2   2   0   0   0   2
 
!****************************************** Phenotypic Data **********************************************************
!-100.0 is resevred for missing phenotype
SimulatedTrait1        12.1439   11.4826    8.1910    9.6458   10.5167   11.8173   10.7641    9.1625   10.5095   11.7709   11.1321   10.8547    8.0753   10.0271   11.1245    9.9307    6.8381   11.4875    9.1384    9.6661   12.7938    9.1076   11.5373    7.8633   12.0241    9.7012    8.5226   10.3878    7.9072    9.2084   13.2272    9.2296   11.1455    8.1605   11.7078    7.4074    9.7339   10.1242   11.5050    8.9855    9.6230    9.6423   10.2454   10.8761    9.7363   12.6962    7.4943   11.3720    8.4536    9.3728    9.0343   10.2654   10.5492   11.2006   11.3861   11.2917   10.2626   10.7697   10.7272   11.1385   10.7307    6.4885   10.7500   10.1924    9.7892   12.4642   11.1278    8.9755   10.7078   10.8339   12.0943    7.7805   10.0445   10.1427   12.2503   11.2882    9.2891   10.2922   13.2684    9.4163    8.6438    9.3022    9.4997   11.2598    9.8876    8.4789   11.3391   11.3354   10.3566   10.7730   10.0523    9.9551   11.7169    9.1076   13.0371   10.0019   10.8587    9.9825   11.9963    9.8021   12.0005    9.2566    9.3243   10.8351   10.6993    8.1915   10.7281   10.7313    9.5815    8.3067    8.3366   10.0579   12.6134   11.0807    7.5543   10.4315   11.3279   10.4742   10.2254   13.1688    8.6611    7.8918   11.7093   12.0637   13.8514   11.3521    8.1399    7.2597   11.4847   10.2999    9.1561    7.2601   10.0820    8.7848    9.0710    9.4101   10.9796    9.9725    9.0263   10.6590   10.8347    8.9647   12.0470    9.8339    9.6417   11.6332   11.3546   11.6358   10.8241    6.9952   10.3738    9.7355    9.7349   10.5249   11.3836   10.9805   10.4384    9.8877   11.6792    8.7758    9.6650    7.9874    9.7042   11.6642   11.5213    8.4623    9.2493   10.5959    9.2990   10.2890    9.5258    7.8672   11.1910   10.3255    9.8827   10.8078   10.3513   10.0083    8.5997    8.4830   12.8727   11.6787   10.8148   12.7872    8.5634   11.0714   12.4927   10.8385    9.0006   11.6821    8.8815    9.7566    8.8709   11.6233   10.0149    9.4002    8.7112   11.6260    7.2638    9.3577
SimulatedTrait2        15.2207   15.5173   16.3116   14.5095   13.4308   17.1102   14.8709   12.9905   14.0522   14.6478   16.6553   13.7253   13.8933   14.8149   14.7073   12.2938   16.4480   16.2231   15.5127   18.1978   15.1903   13.0683   16.1001   14.1881   17.8865   16.0547   14.9989   13.4010   13.9895   14.2946   15.3963   15.6139   16.4552   14.4717   17.6740   15.1827   15.3533   14.2522   17.0991   16.8191   12.5902   14.9461   15.7359   14.6972   13.5877   16.7287   14.6146   17.1241   15.9137   12.6464   16.4950   15.0843   13.0343   13.5084   14.3305   15.6612   14.6123   16.3642   18.8201   16.9003   15.5231   14.4313   16.5235   14.4327   13.9999   14.6475   13.9940   16.1395   15.6943   17.9978   13.6384   15.8600   14.2220   16.6769   15.7327   13.5740   16.4873   16.1167   14.5234   14.4758   14.1638   15.9897   11.5098   11.8172   15.3954   13.6114   16.4569   16.4167   12.3118   13.6107   13.8749   14.0957   15.9358   14.7583   14.0783   15.7833   15.0088   13.7716   16.9104   15.7354   14.9227   13.2335   13.8786   16.6885   15.8796   14.2730   15.6562   15.1984   15.5922   14.5638   13.6613   16.4717   17.1627   15.8518   12.8110   16.0357   14.3566   14.9055   17.4273   17.4352   13.6344   13.6405   16.3113   15.5264   15.6528   14.1353   13.8880   15.5767   14.7651   18.2246   15.7122   14.9376   16.7450   14.2252   16.4716   15.7243   16.4247   16.3317   14.8954   15.1288   16.2302   13.8747   15.5940   14.2346   14.3846   12.7022   13.5002   16.2158   15.0489   13.8368   16.9719   14.2702   15.5709   17.0862   13.5841   14.0940   15.8215   16.5982   13.4807   13.1439   16.2369   14.6954   15.4498   16.2164   15.8020   14.9947   13.9033   15.3989   16.3571   13.3544   15.9444   14.0381   14.1989   14.8366   17.6350   15.7311   14.1798   14.0659   13.8219   14.3273   14.3934   14.6761   14.0720   15.9807   14.3560   14.3617   12.9158   16.7822   15.4202   15.5981   15.0762   14.6542   13.0601   12.1853   13.6202   14.8213   15.6001   13.6251   14.1878   15.8440
 
