# Supplementary material for: Inclusive Composite Interval Mapping of QTL by Environment Interactions in Biparental Populations
Source: PLoS One. 2015 Jul 10;10(7):e0132414. doi: 10.1371/journal.pone.0132414 (PMC4498613; doi:10.1371/journal.pone.0132414)
Supplement: S3 File — (ZIP) [file pone.0132414.s003.zip › Simulation for unliked model/Simulated popualtions/run_00074.met]

!**********************Note: lines staring with "!" are remarks and will be ignored in the program********************
!*********************************General Information**********************************
!Assuming F1 = P1 x P2, populations available in QTL IciMapping are: 
!  1, P1BC1F1 = P1 x F1, the first backcrossing where P1 is used as the recurrent parent;
!  2, P2BC1F1 = P2 x F1, the first backcrossing where P2 is used as the recurrent parent;
!  3, F1DH, F1-derived doubled haploids; 
!  4, RIL or F1RIL, recombination inbred lines through the repeated selfing of F1;
!  5, P1BC1RIL, recombination inbred lines through the repeated selfing of P1BC1F1;
!  6, P2BC1RIL, recombination inbred lines through the repeated selfing of P2BC1F1;
!  7, F2, the selfing generation of F1;
!  8, F3, the selfing generation of F2;
!  9, P1BC2F1, the second backcrossing where P1 is used as the recurrent parent; 
! 10, P2BC2F1, the second backcrossing where P2 is used as the recurrent parent;
! 11, P1BC2RIL, recombination inred lines through the repeated selfing of P1BC2F1; 
! 12, P2BC2RIL, recombination inred lines through the repeated selfing of P2BC2F1; 
! 13, P1BC1F2, the selfing generation of P1BC1F1; 
! 14, P2BC1F2, the selfing generation of P2BC1F1; 
! 15, P1BC2F2, the selfing generation of P1BC2F1; 
! 16, P2BC2F2, the selfing generation of P2BC2F1; 
! 17, P1BC1DH, P1BC1F1-derived doubled haploids; 
! 18, P2BC1DH, P2BC1F1-derived doubled haploids; 
! 19, P1BC2DH, P1BC2F1-derived doubled haploids; 
! 20, P2BC2DH, P2BC2F1-derived doubled haploids; 
   3      !Mapping Population (see remarks above)
   2      !Mapping Function (1 for Kosambi; 2 for Haldane; 3 for Morgan)
   2      !Marker Space Type (1 for intervals; 2 for positions)
   1      !Marker Space Unit(1 for centiMorgans; 2 for Morgan)
   6      !Number of Chromosomes (or Linkage Groups)
 200      !Size of the mapping population
   2      !Number of environments
 
!***************************************** Chromosomes and Linkage Maps **********************************************
!Chromosome                 NumMarkers
-CH1                        16
-CH2                        16
-CH3                        16
-CH4                        16
-CH5                        16
-CH6                        16
!Linkage map (Marker name followed by position or the interval length)
 MK-1-1                1     0.000
 MK-1-2                1    10.000
 MK-1-3                1    20.000
 MK-1-4                1    30.000
 MK-1-5                1    40.000
 MK-1-6                1    50.000
 MK-1-7                1    60.000
 MK-1-8                1    70.000
 MK-1-9                1    80.000
 MK-1-10               1    90.000
 MK-1-11               1   100.000
 MK-1-12               1   110.000
 MK-1-13               1   120.000
 MK-1-14               1   130.000
 MK-1-15               1   140.000
 MK-1-16               1   150.000
 MK-2-1                2     0.000
 MK-2-2                2    10.000
 MK-2-3                2    20.000
 MK-2-4                2    30.000
 MK-2-5                2    40.000
 MK-2-6                2    50.000
 MK-2-7                2    60.000
 MK-2-8                2    70.000
 MK-2-9                2    80.000
 MK-2-10               2    90.000
 MK-2-11               2   100.000
 MK-2-12               2   110.000
 MK-2-13               2   120.000
 MK-2-14               2   130.000
 MK-2-15               2   140.000
 MK-2-16               2   150.000
 MK-3-1                3     0.000
 MK-3-2                3    10.000
 MK-3-3                3    20.000
 MK-3-4                3    30.000
 MK-3-5                3    40.000
 MK-3-6                3    50.000
 MK-3-7                3    60.000
 MK-3-8                3    70.000
 MK-3-9                3    80.000
 MK-3-10               3    90.000
 MK-3-11               3   100.000
 MK-3-12               3   110.000
 MK-3-13               3   120.000
 MK-3-14               3   130.000
 MK-3-15               3   140.000
 MK-3-16               3   150.000
 MK-4-1                4     0.000
 MK-4-2                4    10.000
 MK-4-3                4    20.000
 MK-4-4                4    30.000
 MK-4-5                4    40.000
 MK-4-6                4    50.000
 MK-4-7                4    60.000
 MK-4-8                4    70.000
 MK-4-9                4    80.000
 MK-4-10               4    90.000
 MK-4-11               4   100.000
 MK-4-12               4   110.000
 MK-4-13               4   120.000
 MK-4-14               4   130.000
 MK-4-15               4   140.000
 MK-4-16               4   150.000
 MK-5-1                5     0.000
 MK-5-2                5    10.000
 MK-5-3                5    20.000
 MK-5-4                5    30.000
 MK-5-5                5    40.000
 MK-5-6                5    50.000
 MK-5-7                5    60.000
 MK-5-8                5    70.000
 MK-5-9                5    80.000
 MK-5-10               5    90.000
 MK-5-11               5   100.000
 MK-5-12               5   110.000
 MK-5-13               5   120.000
 MK-5-14               5   130.000
 MK-5-15               5   140.000
 MK-5-16               5   150.000
 MK-6-1                6     0.000
 MK-6-2                6    10.000
 MK-6-3                6    20.000
 MK-6-4                6    30.000
 MK-6-5                6    40.000
 MK-6-6                6    50.000
 MK-6-7                6    60.000
 MK-6-8                6    70.000
 MK-6-9                6    80.000
 MK-6-10               6    90.000
 MK-6-11               6   100.000
 MK-6-12               6   110.000
 MK-6-13               6   120.000
 MK-6-14               6   130.000
 MK-6-15               6   140.000
 MK-6-16               6   150.000
!*********************************** Marker Types ********************************************************************
!Co-dominant marker: When heterozygote F1 is present, P1 is coded as 2, F1 is coded as 1, and P2 is coded as 0; Otherwise, P1 is coded as 2, and P2 is coded as 0. 
!Dominant marker: When heterozygote F1 is present, P1 and F1 are coded as 12, and P2 is coded as 0; Otherwise, P1 is coded as 2, and P2 is coded as 0.  
!Recessive markers: When heterozygote F1 is present, P1 is coded as 2, and F1 and P2 are coded as 10; Otherwise, P1 is coded as 2, and P2 is coded as 0. 
!Missing marker is coded as -1. 
 MK-1-1                 0   2   0   2   0   0   2   2   2   0   0   0   2   2   0   2   2   0   0   2   0   0   2   2   0   2   2   2   0   2   2   0   2   0   2   2   2   0   2   2   2   0   0   2   2   2   0   0   0   0   2   0   0   0   0   0   0   2   2   0   0   0   0   2   0   2   0   2   2   0   0   0   0   2   2   0   0   2   2   2   0   0   2   0   0   2   2   0   0   2   0   2   2   0   2   2   2   2   2   2   0   0   2   2   2   0   2   2   0   0   0   2   2   0   0   2   0   0   0   2   0   2   2   2   2   0   0   2   2   2   0   0   0   2   0   0   0   2   2   0   2   0   2   2   2   0   0   2   2   2   0   0   2   0   0   0   2   2   2   0   0   2   0   0   2   0   0   2   0   2   2   0   0   0   0   0   0   0   0   2   2   0   0   2   0   2   0   2   2   0   2   0   2   0   0   0   0   2   2   0
 MK-1-2                 0   0   0   2   0   0   2   2   2   0   0   2   2   2   0   2   0   0   0   2   0   2   2   2   0   2   2   2   0   2   2   0   2   0   0   2   2   2   2   2   2   0   0   2   2   2   0   0   0   0   0   0   0   0   0   2   0   2   2   0   0   0   0   2   0   2   0   2   2   0   0   0   0   2   2   0   2   2   0   2   2   0   2   0   0   2   2   0   0   2   0   2   2   0   2   2   2   2   0   2   0   0   2   2   0   0   2   2   0   0   0   2   2   0   0   2   0   0   0   2   0   0   2   2   2   2   0   2   2   2   0   0   2   2   0   0   0   2   2   0   2   0   2   2   0   0   0   2   2   0   0   0   2   0   0   0   2   2   2   0   0   0   0   0   2   0   0   2   0   2   2   0   0   0   0   0   0   2   0   2   2   0   0   2   0   2   0   2   2   0   2   0   2   0   0   0   0   0   0   0
 MK-1-3                 0   2   0   2   0   0   2   0   2   0   0   2   0   2   0   2   0   0   0   0   0   2   2   2   0   2   2   2   0   0   2   0   2   0   0   2   0   2   2   2   2   0   0   2   2   2   0   0   0   0   0   0   0   0   0   2   0   2   2   0   0   0   0   2   0   0   2   2   2   0   0   0   0   2   2   0   0   2   0   2   2   0   2   0   0   2   2   0   0   2   0   2   2   0   2   2   2   2   0   2   0   0   2   0   0   0   2   2   0   0   0   2   2   0   0   2   0   0   0   2   0   0   2   2   2   2   2   2   2   2   0   0   2   2   0   0   0   2   2   0   2   0   2   0   0   0   0   2   2   0   0   0   2   0   0   0   2   0   2   0   0   0   0   0   2   0   2   2   0   2   2   0   0   0   0   0   0   2   0   2   2   0   0   2   0   2   2   2   2   0   2   0   2   0   0   0   0   0   0   0
 MK-1-4                 0   0   0   2   2   0   2   0   2   0   2   2   0   2   0   2   0   0   0   0   0   2   2   2   0   2   2   2   0   2   2   0   2   0   0   2   0   2   2   2   2   0   0   0   2   2   2   0   0   0   0   0   0   0   0   2   0   2   2   0   0   0   0   2   0   0   2   2   2   2   0   0   0   0   2   0   0   2   0   2   2   0   2   0   0   2   2   0   0   2   0   0   2   0   2   2   2   2   0   2   0   0   2   0   0   0   2   2   0   0   0   2   2   0   0   2   0   0   0   0   0   0   2   2   2   2   2   2   2   2   0   0   2   2   0   0   0   2   2   0   2   0   2   0   0   0   0   2   2   0   0   0   2   0   0   0   2   0   2   0   0   0   0   0   0   2   2   2   0   2   2   0   0   0   0   0   0   2   0   0   2   0   0   2   0   2   2   2   2   2   2   0   2   0   2   0   2   0   0   0
 MK-1-5                 0   0   0   2   2   0   2   0   2   0   2   2   0   2   0   2   0   0   2   0   2   2   2   0   0   2   2   2   0   2   2   0   0   0   0   2   2   2   2   2   2   0   0   0   2   2   2   2   2   0   0   0   0   2   0   2   2   0   2   0   0   0   0   2   0   0   2   0   0   2   0   0   0   0   2   2   0   2   0   2   2   0   2   0   2   2   2   0   0   2   2   2   0   0   2   2   2   2   0   2   0   0   2   2   0   0   2   2   2   0   0   2   2   0   0   2   0   0   0   0   0   0   2   2   2   0   2   2   2   2   0   0   2   2   0   0   0   2   2   0   2   0   2   0   0   0   0   2   2   0   0   0   2   0   0   2   0   0   2   0   0   0   0   2   0   2   2   2   0   2   2   0   0   0   2   0   0   0   0   0   2   0   0   0   0   2   0   0   2   2   2   0   2   0   2   0   2   0   0   2
 MK-1-6                 0   0   0   0   2   0   2   0   2   0   2   2   0   2   0   2   0   0   2   0   2   2   2   0   0   2   2   2   0   2   2   0   2   0   0   2   2   2   2   0   2   0   0   0   2   2   2   2   2   0   0   0   2   2   2   0   2   0   2   0   0   2   0   2   0   0   0   0   2   2   0   0   0   0   2   2   0   0   0   2   2   0   2   0   2   2   2   0   2   2   2   2   0   0   2   0   2   2   0   2   0   0   2   2   0   2   2   2   2   0   0   2   2   0   0   2   0   0   0   2   0   2   2   2   2   0   2   2   2   2   0   0   2   0   0   0   0   2   2   0   2   0   2   0   0   0   0   0   0   0   0   0   0   0   0   2   0   0   0   0   0   0   0   0   2   2   2   2   0   2   2   0   0   0   0   2   0   0   0   0   0   2   0   0   2   2   0   0   2   2   2   0   2   0   0   0   2   2   0   2
 MK-1-7                 2   0   0   0   2   0   2   0   2   0   2   2   0   2   0   2   2   2   2   0   2   0   2   0   0   2   0   2   0   2   2   0   2   0   2   2   2   2   2   0   2   0   0   0   2   2   2   0   0   2   0   0   2   2   2   0   2   0   2   0   2   2   0   2   0   0   0   0   2   2   0   0   0   0   2   2   0   0   0   2   2   0   2   0   2   2   2   0   2   0   2   2   0   0   0   0   2   2   0   2   0   0   2   2   0   2   2   2   2   0   2   2   2   0   2   2   0   0   0   2   0   0   2   2   0   0   2   2   0   2   0   0   2   2   0   0   0   2   0   0   2   0   2   0   0   0   0   0   0   0   0   0   0   0   0   2   0   0   2   0   0   0   0   0   2   2   2   2   0   2   2   0   0   0   0   2   0   0   0   0   0   2   2   0   2   2   0   0   0   2   2   0   2   0   0   0   2   2   0   0
 MK-1-8                 2   0   0   0   2   0   2   0   2   0   0   2   0   2   0   2   2   2   2   0   2   2   0   0   0   2   0   2   0   2   2   0   2   0   2   2   2   2   2   0   2   0   0   0   2   2   2   0   0   2   0   0   2   2   2   0   2   0   0   0   2   2   0   2   0   0   2   2   2   2   0   0   0   0   2   2   0   0   0   2   2   2   2   0   2   2   2   0   2   0   2   2   0   0   0   0   2   2   0   2   0   0   2   2   0   2   2   2   2   0   2   2   0   0   2   2   0   0   0   0   0   0   2   2   2   0   2   2   0   2   0   2   2   0   0   0   0   2   2   0   2   0   2   0   0   0   0   0   0   0   0   0   0   0   0   2   0   0   2   2   0   0   0   0   2   0   2   2   0   2   2   0   0   2   2   0   0   2   0   2   0   2   2   0   2   2   0   0   0   2   2   0   2   0   0   0   2   2   0   0
 MK-1-9                 2   0   0   0   2   0   0   0   2   0   0   2   0   2   0   2   2   2   2   0   2   0   0   0   0   2   0   2   0   2   2   2   2   0   2   2   2   2   0   2   2   0   0   0   2   2   2   0   0   2   0   0   2   2   2   0   2   0   0   0   2   2   0   2   0   2   0   2   0   2   0   0   0   0   2   2   0   0   0   2   2   2   2   0   2   2   2   0   2   0   2   2   0   0   0   0   2   2   0   2   2   0   2   2   2   2   0   0   2   0   2   2   0   0   2   2   0   0   0   2   0   0   2   0   2   0   2   2   0   2   0   2   2   0   0   0   2   0   2   0   2   2   2   0   0   0   0   0   0   2   0   0   0   0   2   2   0   0   2   2   0   0   0   2   2   0   2   2   0   0   2   0   0   2   2   0   0   2   0   2   0   2   2   0   2   2   0   0   0   0   2   0   0   0   0   0   2   2   0   2
 MK-1-10                2   0   0   0   2   0   0   0   2   0   0   2   0   2   0   2   0   2   2   0   2   0   0   0   0   2   0   2   0   2   2   2   2   0   2   2   2   0   0   2   2   0   0   0   2   0   2   0   0   2   0   0   2   2   2   0   2   0   2   0   2   2   0   2   0   0   0   2   0   2   0   0   0   0   2   2   0   0   0   2   0   2   2   0   2   2   0   0   2   0   2   0   0   0   0   0   2   0   0   0   2   0   2   2   0   2   0   0   2   0   2   2   0   0   2   2   0   0   0   0   0   0   2   0   2   0   2   2   0   2   2   2   0   0   0   0   2   0   2   2   2   2   2   0   0   0   0   0   0   2   0   0   0   0   2   2   0   0   2   0   0   0   0   0   2   0   2   2   0   0   2   2   0   2   0   0   0   2   0   2   0   2   2   0   2   2   0   0   0   0   2   0   0   0   0   0   2   2   0   0
 MK-1-11                2   0   0   0   2   0   0   0   2   0   0   2   0   2   0   2   0   2   2   0   2   0   0   0   0   2   0   2   0   2   2   2   2   0   2   0   2   0   0   2   2   0   0   0   2   0   2   0   0   2   0   2   2   2   2   0   2   0   0   0   2   2   0   2   0   0   0   2   0   2   0   0   0   0   2   2   0   0   0   2   0   2   2   2   2   0   0   0   2   0   2   0   0   0   0   0   2   0   0   0   2   0   2   0   2   2   0   0   2   0   2   2   0   0   2   2   0   0   0   0   0   0   2   0   2   0   0   0   0   0   2   0   0   0   0   0   2   0   0   2   2   2   2   0   0   0   0   0   0   2   0   0   0   0   2   2   0   0   2   0   0   0   0   0   2   0   2   2   0   0   2   0   0   2   0   0   0   2   0   2   0   2   2   0   2   2   0   0   0   0   2   0   0   0   0   0   2   2   0   0
 MK-1-12                2   0   0   0   2   0   0   0   2   0   0   2   0   2   0   2   0   2   2   0   2   0   0   0   0   2   0   2   0   2   2   2   2   0   2   0   2   0   0   2   2   2   0   0   2   0   2   0   0   2   0   2   2   2   0   2   2   0   0   0   2   2   0   2   0   0   0   2   0   2   0   0   2   2   2   2   0   0   0   2   2   2   2   2   2   0   0   2   2   2   2   0   0   0   0   0   2   0   0   2   2   0   2   0   2   2   0   0   2   2   2   2   0   0   2   2   0   0   0   0   2   0   2   0   2   0   0   0   0   0   0   0   0   0   0   0   2   0   0   2   2   2   2   0   0   0   0   0   0   0   2   0   0   0   2   2   0   0   2   2   0   2   0   2   2   0   2   0   0   0   0   0   0   2   0   0   0   2   0   2   0   2   2   0   2   2   0   0   0   0   2   0   0   0   0   0   0   2   0   0
 MK-1-13                0   0   0   0   0   0   0   0   2   0   0   2   0   2   0   2   0   0   2   2   2   0   0   0   0   2   0   2   0   2   2   2   2   0   2   0   2   0   0   2   2   2   0   0   2   0   2   0   0   2   0   2   0   2   0   2   2   2   0   0   2   2   0   2   0   0   0   2   0   2   0   0   2   2   2   0   0   0   0   2   2   0   2   2   2   0   0   2   0   2   2   0   0   2   0   2   2   0   0   2   2   0   2   0   2   2   0   0   0   2   2   2   0   0   2   2   0   0   0   0   2   0   2   0   0   2   0   0   0   0   0   0   0   0   0   0   2   0   0   2   0   2   2   0   0   0   0   0   0   0   2   0   0   0   2   2   0   0   2   2   0   0   0   0   2   0   2   0   0   0   0   0   0   2   0   0   0   2   0   2   0   0   2   0   2   2   0   0   0   0   2   0   0   0   2   0   0   0   0   0
 MK-1-14                0   0   0   0   0   0   0   0   2   2   0   0   0   2   0   2   0   0   2   2   2   2   0   0   0   2   0   2   0   2   2   2   2   0   2   0   2   0   0   2   2   2   0   0   2   0   2   0   0   2   0   2   0   2   0   0   2   2   2   0   0   2   0   2   2   0   0   2   0   2   0   2   2   2   2   0   2   0   2   2   2   0   2   2   2   0   0   0   0   2   2   0   0   2   0   2   2   0   0   2   2   2   2   0   2   0   0   0   0   2   2   2   0   0   2   2   0   2   0   0   2   0   2   0   0   2   2   0   0   0   0   0   0   0   0   0   2   0   0   2   2   2   2   0   0   2   0   0   0   0   2   0   0   0   0   2   0   0   2   2   0   0   2   0   2   0   2   0   0   0   0   0   0   2   0   0   0   2   2   2   0   2   2   0   0   2   0   0   0   0   2   0   0   0   2   0   0   0   0   0
 MK-1-15                0   0   0   0   0   0   0   0   2   2   0   0   0   2   0   2   0   0   2   2   2   2   0   0   0   2   0   2   0   2   2   2   2   2   2   0   2   0   0   0   2   2   0   0   2   0   2   0   0   2   0   2   0   2   0   0   2   2   2   0   0   2   0   2   0   0   0   2   0   2   2   2   2   2   2   0   2   2   2   2   2   0   2   2   2   0   0   0   0   2   2   0   0   0   0   2   2   0   0   2   2   2   2   0   2   2   0   0   0   2   2   2   0   0   2   2   0   2   0   0   2   0   2   0   0   2   2   2   0   0   0   0   0   0   0   0   0   0   0   0   2   2   2   0   0   2   0   0   0   0   2   0   2   0   0   2   0   0   0   2   0   0   2   0   2   0   2   0   0   0   0   0   0   2   0   0   0   2   2   2   0   0   0   0   0   2   0   0   0   0   2   2   0   0   2   0   0   0   0   0
 MK-1-16                0   0   0   0   0   0   2   0   2   2   0   0   0   2   0   2   0   0   2   2   2   2   0   0   0   2   2   2   0   2   2   2   2   2   2   2   2   2   0   0   2   2   0   0   2   0   2   0   2   2   0   2   2   2   0   0   0   2   2   0   0   2   0   2   0   2   0   2   0   0   2   2   2   2   0   0   2   2   0   2   2   0   2   2   2   0   0   0   0   2   2   0   0   0   0   2   2   0   2   0   2   0   2   0   2   2   0   0   0   2   2   2   0   0   2   2   0   2   0   0   0   0   2   0   0   2   2   2   0   0   0   0   0   0   0   0   0   2   0   0   2   2   2   0   0   0   0   0   0   0   2   0   2   0   0   2   0   0   0   2   0   0   2   0   2   2   2   0   0   0   0   0   0   2   0   0   0   2   2   2   0   0   0   0   0   2   0   0   0   0   2   2   2   0   2   0   0   2   0   0
 MK-2-1                 0   0   2   2   0   2   0   2   0   2   0   2   0   2   0   0   0   2   0   0   2   0   2   2   2   0   2   2   0   2   2   2   0   2   0   0   0   2   2   0   0   2   2   0   2   0   2   0   0   2   2   2   0   2   0   0   0   2   0   0   0   0   0   2   0   2   0   2   2   0   0   2   0   2   2   2   0   2   0   2   0   2   2   0   2   0   0   2   2   2   2   0   2   2   0   0   2   0   2   2   2   2   2   2   2   2   2   0   2   0   0   0   2   0   0   2   0   0   0   2   0   2   0   2   0   0   0   0   2   2   2   2   0   0   0   0   0   2   2   0   2   2   0   2   2   0   0   2   0   0   0   0   0   0   0   2   2   0   2   0   0   2   0   2   2   0   2   0   0   2   0   0   0   2   2   2   2   0   0   2   0   0   2   2   2   2   2   0   2   2   2   2   2   0   0   2   2   2   2   0
 MK-2-2                 0   0   2   2   0   2   0   2   0   0   0   2   0   2   0   0   0   2   0   0   2   0   2   2   2   0   2   2   0   2   2   2   0   2   2   0   0   2   2   0   0   0   2   0   2   0   2   0   0   2   2   2   0   2   0   0   0   2   0   0   0   0   0   2   0   2   0   2   2   0   0   2   0   2   2   2   0   2   0   2   0   0   0   0   2   2   0   2   2   2   2   0   2   2   0   0   2   0   2   2   2   0   2   2   2   2   2   0   2   0   0   0   2   0   0   2   0   0   0   0   2   2   0   2   0   0   0   0   2   2   2   2   0   2   0   0   0   2   2   0   2   2   0   2   2   0   0   2   0   0   0   0   0   0   0   0   2   0   2   2   0   2   0   2   2   2   0   0   0   2   0   0   0   2   2   2   2   0   0   2   0   0   2   2   2   2   0   0   2   2   2   0   2   0   0   2   2   2   2   0
 MK-2-3                 2   0   2   2   0   2   2   2   2   0   0   0   0   2   0   0   0   2   0   0   2   0   2   2   2   0   0   0   0   2   0   2   0   2   2   0   0   2   2   0   0   0   2   0   2   0   2   0   0   0   2   2   0   2   0   0   0   2   0   0   0   2   0   2   0   2   0   2   2   0   0   2   0   2   2   2   0   2   0   2   2   0   0   0   2   2   0   2   2   2   2   0   2   2   2   0   2   0   2   2   2   0   2   0   2   2   2   0   2   0   0   0   2   0   0   2   0   0   0   0   0   2   2   2   0   0   0   0   2   2   2   2   0   2   0   0   0   2   2   0   2   2   0   2   2   0   0   2   0   0   0   0   0   0   0   0   2   0   2   2   2   2   0   2   2   2   0   0   0   2   0   2   0   2   0   2   0   0   0   2   2   0   2   2   2   2   0   0   2   2   2   0   2   0   2   2   2   2   2   0
 MK-2-4                 2   0   2   2   0   2   2   0   2   0   0   0   0   2   0   0   0   2   0   0   2   0   0   2   2   0   2   0   0   2   0   2   0   2   2   0   0   2   2   0   0   0   2   0   2   0   2   0   0   0   2   2   0   0   0   0   0   2   0   0   2   2   0   2   2   2   0   2   2   0   0   0   0   2   2   0   0   2   0   2   2   2   0   2   2   2   0   2   2   2   2   0   2   2   2   0   0   0   2   2   2   0   2   0   2   2   2   0   2   2   0   0   2   0   2   2   0   0   2   0   0   0   2   2   0   0   0   0   2   0   2   2   0   2   0   0   2   2   2   0   2   2   0   2   2   0   0   2   0   0   0   0   0   0   0   0   2   0   2   2   2   2   0   2   2   2   0   0   0   2   2   2   2   2   0   2   0   0   0   2   2   0   2   2   2   2   0   2   2   2   2   0   2   0   2   2   2   2   2   0
 MK-2-5                 2   0   2   2   0   0   2   0   2   0   0   0   0   2   0   0   0   2   0   0   2   0   0   2   2   0   2   0   0   2   0   2   0   0   2   0   0   2   2   0   0   0   2   0   2   0   2   0   0   0   2   2   0   0   0   0   0   2   0   0   2   2   0   2   2   2   0   2   2   0   0   0   0   2   2   0   0   2   0   0   2   2   0   2   2   2   0   2   2   2   2   0   2   2   2   0   0   0   2   2   2   0   2   0   2   2   2   0   2   2   0   0   2   0   0   2   0   0   2   0   0   0   2   2   0   0   0   0   2   0   2   2   0   2   0   0   2   2   0   0   2   0   0   0   2   0   0   2   2   0   0   2   0   0   0   0   0   0   2   2   2   2   0   2   2   2   0   0   0   2   2   2   2   2   0   2   2   0   0   2   2   0   2   0   2   2   0   2   0   2   2   0   2   0   2   2   2   2   2   0
 MK-2-6                 2   0   2   2   0   0   0   0   0   0   0   2   0   2   0   0   0   2   2   0   2   0   0   2   2   0   2   2   0   2   0   0   0   0   2   2   0   2   2   2   0   0   2   0   2   0   2   0   0   0   2   2   0   0   0   0   0   2   2   0   2   2   0   2   2   2   2   2   2   0   0   0   0   2   2   0   0   2   0   0   2   2   2   2   2   2   0   2   0   2   2   0   2   2   2   0   0   0   0   2   2   0   2   2   2   2   2   0   2   2   0   0   2   0   0   2   0   0   2   0   0   2   2   2   0   0   0   0   0   0   2   0   0   2   0   0   2   2   2   0   2   0   0   2   0   0   0   2   2   2   0   2   0   0   0   0   0   0   2   2   2   2   0   2   2   2   0   0   0   2   2   2   2   2   0   2   2   0   0   0   2   0   2   0   2   2   2   2   0   2   2   0   2   0   2   2   2   2   2   0
 MK-2-7                 2   0   2   2   0   0   0   0   0   0   0   2   0   2   0   0   0   2   2   0   2   0   0   2   2   0   2   2   0   2   0   0   0   0   2   2   0   2   2   2   0   0   2   0   2   0   2   2   2   0   2   2   2   0   0   0   0   2   0   0   2   0   2   2   2   2   2   2   2   0   0   0   0   2   2   2   0   2   2   0   0   2   2   2   0   2   0   2   0   2   2   0   2   2   2   0   0   0   0   2   2   2   2   2   2   0   2   0   2   2   0   0   0   0   0   2   0   0   2   0   0   2   0   2   0   2   0   0   0   0   2   0   0   2   0   0   2   0   0   0   2   0   0   2   0   0   0   2   0   0   0   2   0   0   0   0   0   0   0   2   2   2   0   2   2   2   0   0   0   2   2   2   2   2   0   2   2   2   0   0   0   0   2   0   2   2   2   0   0   2   2   0   2   2   2   2   2   2   2   0
 MK-2-8                 2   0   2   2   2   0   0   0   0   0   0   2   0   2   0   0   0   2   2   0   2   0   0   2   2   0   2   2   0   2   2   2   0   0   2   2   0   2   0   2   0   0   0   0   2   0   2   0   2   0   2   2   2   0   0   0   0   2   0   0   2   0   2   2   2   2   2   0   2   0   0   0   0   2   2   0   0   2   2   0   0   2   2   0   0   2   0   2   0   2   2   0   2   2   2   0   0   0   0   2   2   2   0   2   2   0   2   0   2   2   0   0   0   2   0   0   0   0   2   0   0   2   0   2   0   2   0   0   0   0   2   0   0   2   2   0   2   0   0   0   2   0   0   2   0   0   0   2   0   2   0   2   0   0   0   0   0   0   0   2   2   2   0   2   0   2   0   0   0   2   2   2   2   2   0   2   0   2   2   0   0   0   2   0   2   2   0   0   2   2   2   0   2   2   2   2   2   2   2   2
 MK-2-9                 2   0   0   2   2   0   0   0   0   0   0   2   0   2   0   0   0   2   2   0   2   0   0   2   2   0   2   2   0   2   2   2   0   0   2   2   2   2   0   2   2   0   0   0   2   0   2   0   2   2   2   0   2   0   2   0   0   2   2   0   2   0   0   2   2   2   2   0   2   0   2   0   2   2   2   0   0   2   2   0   0   2   2   0   0   2   0   2   0   2   2   0   2   2   2   0   2   0   0   2   2   2   0   2   2   0   2   0   2   2   0   2   0   2   0   0   2   0   2   0   0   2   0   0   2   2   0   0   0   0   2   0   0   2   2   0   2   0   0   0   2   0   0   2   2   0   0   0   0   2   0   2   0   0   0   0   0   0   0   2   2   2   2   2   0   0   0   0   2   2   2   2   2   2   0   2   0   2   2   0   0   2   2   0   2   2   0   0   0   2   2   0   2   2   2   2   2   2   2   2
 MK-2-10                2   0   0   2   2   0   0   0   2   0   0   2   0   2   0   0   0   2   2   0   2   0   0   2   2   0   0   2   0   2   2   2   2   0   2   2   2   2   0   2   2   0   0   0   2   0   2   0   0   2   2   0   2   0   2   0   0   2   2   0   2   0   0   0   2   2   2   0   2   2   2   2   0   2   2   0   0   2   2   2   0   2   2   0   0   2   0   2   0   2   2   0   2   2   2   0   2   0   0   2   2   2   0   2   2   0   0   0   2   2   0   2   0   2   0   0   2   0   2   0   0   2   0   2   2   2   2   0   0   0   2   0   0   2   2   0   2   0   0   0   2   0   2   2   2   0   0   2   0   2   0   2   0   0   0   0   0   0   0   2   2   2   2   2   0   0   0   0   2   0   2   2   0   2   0   2   2   2   2   0   0   2   2   0   2   2   0   0   0   2   2   0   2   2   0   2   2   0   2   2
 MK-2-11                2   0   0   2   2   0   0   0   2   0   0   2   0   2   0   0   0   2   2   0   2   0   0   2   2   2   2   2   2   2   2   2   0   0   2   0   2   2   0   2   2   0   0   0   2   0   2   0   0   2   2   0   2   0   0   0   0   2   2   0   2   0   0   0   2   2   2   0   2   2   2   2   0   2   2   2   0   2   2   2   0   2   2   0   0   2   0   2   0   2   2   0   2   2   2   0   2   2   0   2   2   2   0   2   2   0   0   0   2   2   0   2   0   2   0   0   2   0   2   0   0   2   0   2   2   2   2   0   0   0   2   0   0   2   2   0   2   0   0   0   2   0   2   2   2   2   0   2   0   2   0   2   0   0   0   0   0   0   0   2   2   2   2   2   0   0   0   0   2   0   2   2   0   0   0   2   2   2   2   0   0   2   2   0   0   2   0   0   0   2   0   0   2   2   0   2   2   0   2   2
 MK-2-12                2   0   2   2   2   0   0   0   2   0   0   2   0   2   0   0   0   2   2   0   2   0   0   2   2   2   2   2   2   0   2   2   0   0   2   0   0   2   0   2   2   0   0   0   2   0   2   0   2   2   2   0   2   0   0   0   0   2   2   0   2   2   0   0   2   0   2   0   2   2   2   0   0   2   2   2   0   2   2   0   0   2   2   0   0   2   0   2   0   2   2   0   2   2   2   0   2   2   0   0   2   2   0   2   2   0   0   0   2   2   0   2   0   2   0   0   2   0   2   0   0   2   0   2   2   2   2   0   0   0   2   0   2   2   2   0   2   0   0   0   2   0   2   2   2   2   0   2   0   2   0   2   0   0   0   0   0   0   0   0   2   2   0   2   0   0   0   0   2   0   2   2   0   0   0   2   2   2   2   0   0   2   2   0   2   2   0   0   2   2   0   0   0   2   0   2   2   0   2   2
 MK-2-13                2   0   2   2   2   0   0   0   2   0   0   2   0   2   0   0   0   2   2   0   2   0   0   2   2   2   2   0   2   0   2   2   0   0   2   0   0   2   0   2   0   0   0   0   0   0   2   0   2   2   2   2   2   0   0   0   0   2   2   0   2   0   0   0   2   2   2   0   2   2   2   0   0   0   2   2   0   2   2   0   0   2   2   0   0   0   0   2   0   2   2   0   2   2   2   0   2   0   0   0   2   2   0   2   2   0   0   0   2   2   0   2   2   2   0   0   2   0   2   0   0   2   0   2   2   2   2   0   0   0   2   0   2   2   2   2   2   0   0   0   2   0   2   2   2   2   0   2   2   2   0   0   0   0   0   0   0   0   0   0   2   2   0   0   0   2   0   0   2   0   2   2   0   0   0   2   2   0   2   0   0   2   2   0   2   2   0   0   2   2   0   2   0   2   0   2   2   0   2   2
 MK-2-14                2   2   2   2   0   0   0   0   2   0   2   2   0   2   2   2   2   2   2   0   2   0   0   2   2   2   2   0   2   0   2   0   2   0   0   0   0   2   0   2   2   2   0   0   0   0   2   0   2   0   0   2   2   2   0   0   0   2   2   0   2   0   0   0   2   2   2   0   2   2   0   2   0   0   2   2   0   0   2   0   0   2   2   0   0   0   0   2   0   2   2   0   2   2   2   0   2   0   0   0   2   2   0   2   2   0   0   0   2   2   0   2   2   2   0   0   2   0   2   0   0   2   2   2   2   2   2   0   0   0   2   0   2   2   2   2   2   0   0   0   2   0   2   2   2   2   0   2   2   2   0   0   0   0   0   0   0   0   0   0   2   2   0   0   0   2   0   0   2   0   2   0   0   0   0   0   0   0   2   0   0   2   2   0   2   2   0   0   2   2   0   2   0   0   0   0   2   0   2   2
 MK-2-15                2   2   2   2   0   0   0   0   2   0   2   2   0   2   2   2   2   2   2   0   2   0   0   2   2   2   2   0   2   0   2   0   2   0   0   0   0   2   0   2   2   2   0   0   0   0   2   2   2   0   0   0   2   2   2   0   0   2   2   0   2   0   0   0   0   2   0   0   2   2   0   2   2   0   2   2   2   0   2   0   0   2   2   0   0   0   0   2   0   2   2   0   2   2   2   0   2   0   0   0   2   2   0   2   2   0   0   0   2   2   2   2   2   2   0   0   2   0   0   0   0   2   2   2   2   2   0   2   0   0   2   0   2   2   2   0   2   0   2   0   2   0   2   2   2   2   0   2   2   2   0   0   0   0   0   2   0   0   0   0   2   2   0   0   0   2   0   0   2   0   2   0   0   2   0   0   0   0   0   2   0   2   2   0   2   2   0   2   2   2   0   2   0   0   0   0   2   0   2   2
 MK-2-16                2   2   2   2   0   0   0   0   2   0   2   2   0   2   2   2   0   2   2   0   2   0   0   2   2   2   2   0   2   0   2   0   2   0   0   2   0   2   0   0   2   2   0   0   0   0   2   0   2   0   0   0   2   2   2   0   0   0   2   0   2   0   0   0   0   2   0   0   2   2   0   2   0   0   2   2   2   0   2   0   0   2   2   0   0   0   0   2   0   2   2   0   2   2   2   0   2   2   0   0   2   2   0   2   2   0   2   0   2   2   2   2   2   2   0   0   2   0   0   0   0   2   2   2   2   2   0   2   0   0   2   2   2   2   2   0   2   0   2   0   2   0   2   2   2   2   0   2   2   2   0   0   0   0   0   2   0   0   0   0   2   2   2   0   0   2   2   0   2   0   0   0   2   2   0   0   0   0   0   2   0   2   2   0   2   2   0   2   2   2   0   2   0   0   0   0   2   0   2   0
 MK-3-1                 0   2   2   0   0   2   2   2   2   0   0   0   2   2   0   2   0   2   0   0   2   2   0   0   0   0   0   0   0   0   0   0   0   0   0   2   2   0   0   2   0   2   0   0   2   2   0   2   0   2   2   2   2   0   0   0   0   2   2   2   0   2   2   2   0   2   2   2   2   2   2   2   0   0   2   0   2   0   2   0   0   2   0   2   0   2   2   0   0   2   0   0   0   2   2   0   0   2   0   0   0   0   0   2   0   2   2   0   2   2   0   0   0   2   0   0   0   2   2   2   2   0   0   2   0   0   2   2   0   2   0   0   0   0   0   2   0   0   0   0   2   0   0   0   2   2   0   0   2   2   0   0   0   0   0   0   2   0   0   2   2   2   2   0   2   2   2   0   2   0   0   2   2   0   2   2   2   2   2   0   0   2   2   0   0   0   0   2   0   2   2   2   2   0   2   2   0   2   0   2
 MK-3-2                 0   2   2   0   0   2   0   2   2   0   2   0   2   2   0   2   0   2   0   0   2   2   0   0   0   0   0   0   0   0   0   2   0   0   0   2   2   0   0   2   0   2   0   0   2   0   0   2   0   0   2   2   2   0   0   0   0   2   2   2   0   2   2   2   0   2   2   2   2   2   2   0   0   0   2   0   2   0   2   0   0   2   0   2   0   2   2   0   0   0   0   2   0   2   0   0   0   2   0   0   0   0   2   2   0   2   2   0   2   2   0   2   0   2   0   2   0   2   2   2   2   2   2   2   0   0   2   2   2   0   0   0   0   0   0   2   0   0   0   0   2   0   0   0   2   2   0   0   2   2   0   0   0   0   0   2   2   0   0   2   2   2   2   2   2   2   2   2   2   2   0   2   0   0   2   2   2   2   2   0   0   2   2   0   0   0   0   2   0   2   2   2   2   0   2   2   0   2   0   2
 MK-3-3                 0   2   2   0   0   2   0   0   2   0   2   0   2   2   0   2   0   2   0   0   2   0   0   0   0   0   0   2   0   0   0   2   2   0   0   2   2   0   0   2   0   2   0   0   2   0   0   2   0   0   2   2   2   0   0   0   0   2   2   2   0   2   2   2   2   2   2   2   2   2   2   0   0   0   2   2   2   0   2   0   0   2   2   2   2   2   2   0   0   0   0   2   0   2   0   0   0   2   0   2   2   0   2   2   0   2   2   0   0   2   0   2   0   2   0   2   0   2   0   2   2   2   2   2   0   0   2   2   0   0   0   2   0   0   0   2   0   0   0   0   2   0   0   0   2   2   0   0   2   2   2   0   0   0   0   2   2   0   0   2   2   2   2   2   2   0   2   2   0   2   0   2   0   0   2   2   2   2   2   0   0   2   0   0   0   2   0   2   0   2   2   2   0   0   2   2   0   2   0   0
 MK-3-4                 2   2   2   0   0   0   0   0   2   0   2   0   2   2   0   2   0   2   0   0   2   0   0   0   0   0   0   2   0   0   0   2   2   0   0   2   2   0   2   2   0   2   0   0   2   0   0   2   0   0   2   0   2   0   0   0   0   2   2   2   0   2   2   2   2   2   2   2   2   2   2   0   0   0   2   2   2   0   2   0   0   2   2   2   2   2   2   0   0   0   0   2   2   2   2   0   0   2   0   2   2   0   2   2   0   2   2   2   0   2   0   2   0   0   0   2   0   2   0   2   2   2   2   2   0   0   2   2   0   0   0   2   0   0   0   2   0   0   0   0   2   0   0   0   2   2   0   0   2   2   2   0   0   0   0   2   0   0   0   2   2   2   2   2   2   0   2   2   0   2   0   2   0   0   2   2   2   2   2   0   0   2   0   0   0   0   0   2   0   2   2   2   2   2   2   2   0   0   0   0
 MK-3-5                 2   2   2   0   0   0   0   0   2   0   2   0   2   2   2   2   2   2   0   0   2   0   0   0   0   0   0   2   0   0   2   2   2   0   0   2   2   0   2   2   0   2   0   0   2   2   0   2   0   0   2   0   2   0   0   0   0   2   0   2   2   2   2   2   2   2   2   2   2   2   0   0   0   0   2   2   2   0   2   0   0   2   2   2   2   2   2   0   0   0   0   2   2   2   2   0   0   2   0   2   2   0   2   2   0   2   2   2   0   2   0   2   0   2   0   2   0   2   0   2   2   2   2   2   0   0   2   2   0   0   0   2   0   0   0   2   0   0   0   0   2   0   0   0   0   0   0   0   2   2   2   0   0   0   0   2   0   2   0   2   2   2   0   2   2   0   2   2   0   2   0   2   0   0   2   2   2   2   2   0   0   2   0   0   0   0   0   2   0   2   2   2   2   2   0   2   0   0   0   2
 MK-3-6                 2   2   2   0   0   0   0   0   2   2   0   2   2   2   2   2   2   2   0   0   2   0   0   0   2   0   0   2   0   0   2   2   2   0   0   2   2   0   2   0   0   2   0   0   2   2   0   2   0   0   2   2   2   0   0   2   0   0   0   2   2   2   2   2   2   2   2   2   2   2   0   0   0   0   2   2   2   0   2   0   0   2   0   2   2   2   2   0   2   0   0   2   2   2   2   0   0   2   0   2   0   0   2   2   0   2   0   2   0   2   0   2   0   2   0   2   0   2   0   2   0   2   2   2   0   0   2   2   0   0   0   2   0   0   0   2   2   0   0   0   0   0   0   0   0   0   0   0   2   2   2   0   0   2   0   2   0   2   0   2   2   0   0   2   2   2   2   2   0   2   0   0   0   0   2   0   2   2   2   0   0   2   0   2   0   2   0   2   0   0   2   2   2   2   0   2   0   0   0   2
 MK-3-7                 2   2   2   0   0   0   0   0   2   2   0   2   2   2   2   0   2   2   0   0   2   0   2   0   0   0   0   2   0   0   0   0   2   0   0   2   2   0   2   0   0   2   0   0   2   2   2   2   0   0   2   0   2   0   0   2   0   0   2   2   2   2   2   2   2   2   2   2   2   2   2   0   0   0   2   2   2   0   2   0   0   2   2   2   2   2   2   0   2   0   0   2   2   2   2   0   0   2   0   2   0   0   2   2   0   0   0   0   0   2   0   2   0   2   0   2   0   2   0   0   0   0   0   2   0   0   2   2   0   0   0   2   0   0   0   2   2   0   2   2   0   0   0   0   0   0   0   0   2   2   2   0   0   2   0   2   0   2   0   2   2   0   2   2   2   2   2   2   0   2   0   0   0   0   2   2   2   0   2   2   0   2   0   2   2   2   0   2   0   0   2   2   2   2   0   2   0   0   0   2
 MK-3-8                 2   2   2   0   0   0   0   2   2   2   0   2   2   2   2   2   2   2   2   0   2   0   0   0   0   0   0   2   0   0   2   0   2   0   0   2   2   0   2   0   0   2   0   2   2   2   2   2   0   0   2   0   0   0   0   2   0   0   2   2   2   2   2   2   2   2   2   2   2   2   2   0   2   0   2   2   2   0   2   0   0   2   2   2   2   2   2   0   2   0   0   2   2   2   2   0   2   2   0   2   0   0   2   2   0   0   0   0   0   2   0   2   0   2   0   2   0   2   0   0   0   0   0   2   0   0   2   2   0   0   0   2   0   0   0   2   2   0   2   2   0   0   0   0   0   2   0   0   2   2   2   2   2   2   0   2   0   2   2   2   0   0   2   2   2   2   2   2   0   2   0   0   0   0   2   0   2   0   0   0   0   2   0   2   2   2   0   2   0   0   2   2   2   2   0   2   0   0   0   2
 MK-3-9                 2   2   2   0   0   0   0   2   2   2   0   2   2   2   2   2   2   2   2   0   2   0   2   0   0   0   0   2   0   0   2   0   2   0   0   2   2   0   2   0   0   2   0   2   2   2   0   2   0   0   2   0   0   0   0   2   0   0   2   2   0   2   2   0   2   2   2   2   2   2   2   0   2   0   2   2   2   0   2   0   2   2   2   2   2   2   2   0   2   0   0   2   2   2   0   0   2   2   0   2   0   0   2   2   0   2   0   0   0   2   0   2   0   2   0   2   0   2   0   0   0   0   0   2   0   0   2   2   0   0   0   2   0   0   0   2   2   0   2   2   0   0   0   0   0   2   0   0   2   2   0   2   2   2   0   2   2   2   2   0   0   0   2   2   0   2   2   2   0   2   0   0   0   0   2   0   2   0   0   0   0   2   0   2   2   2   0   2   2   0   2   2   2   2   0   2   0   0   0   2
 MK-3-10                2   2   0   0   0   0   0   2   2   2   0   2   2   2   2   2   2   2   2   0   0   0   0   0   2   0   0   2   0   0   2   0   2   0   2   2   2   0   2   0   0   2   0   2   2   2   0   2   0   0   2   0   0   0   0   2   0   0   2   2   0   2   2   0   2   2   2   2   2   2   2   0   2   0   2   2   2   0   2   0   2   2   2   2   0   2   2   0   2   0   0   2   2   0   0   0   2   2   0   0   0   0   2   2   0   2   0   2   0   2   0   2   0   2   0   2   0   0   0   0   0   0   0   2   0   0   2   0   0   2   0   2   0   0   0   2   2   0   2   2   0   0   0   0   0   2   0   0   2   2   0   2   2   2   0   2   2   2   2   0   0   0   2   2   0   2   2   2   0   2   0   0   0   0   2   0   2   0   0   0   0   2   0   2   2   2   0   0   0   0   2   2   2   2   0   2   0   0   0   2
 MK-3-11                2   2   0   2   0   0   0   2   2   2   0   0   2   2   2   2   0   2   2   0   0   0   0   0   2   0   0   2   0   0   2   2   2   0   2   0   2   0   2   0   0   2   0   2   2   2   0   2   2   0   2   0   0   0   0   2   0   0   2   2   0   2   2   0   2   2   2   2   2   2   2   0   2   0   0   2   2   0   2   0   2   2   2   2   0   2   2   0   2   0   0   2   2   0   0   0   2   2   0   0   0   2   2   2   2   2   0   2   0   2   0   2   0   2   0   2   0   0   0   0   0   0   0   2   2   0   0   0   0   2   0   2   0   0   2   2   2   0   2   2   0   0   0   0   0   2   0   0   2   2   0   2   2   2   0   2   2   2   2   0   0   0   2   2   0   2   2   2   0   2   0   0   0   0   2   2   2   0   0   0   0   2   2   2   2   2   0   0   0   0   2   2   2   2   0   2   0   0   0   2
 MK-3-12                0   2   0   2   0   0   0   2   2   2   0   0   2   2   2   2   0   2   2   0   0   2   2   0   2   0   0   2   0   0   2   2   2   0   0   0   2   0   2   0   0   2   0   2   2   2   0   2   2   0   2   0   0   0   0   2   0   0   2   2   0   2   2   0   2   2   2   2   2   2   2   0   0   2   0   0   2   0   2   0   2   2   2   0   0   2   2   0   2   0   0   2   2   0   0   0   2   2   0   0   0   2   2   2   2   2   0   2   0   2   2   2   0   2   0   2   0   0   0   0   0   0   0   2   2   0   0   0   0   2   0   2   0   0   2   2   2   0   2   2   0   0   2   0   0   2   0   0   2   2   0   2   2   2   0   2   2   2   2   0   0   0   2   2   0   2   2   2   0   2   0   0   0   0   2   2   2   0   2   2   0   2   2   2   2   2   0   0   0   0   2   2   0   0   0   0   0   0   0   2
 MK-3-13                0   2   0   2   2   0   0   2   2   2   0   0   2   0   2   2   0   2   2   0   0   2   0   0   2   0   0   2   0   0   2   2   2   0   0   0   2   0   2   0   0   2   0   0   2   2   0   2   2   0   2   0   0   0   0   2   0   0   2   2   0   2   2   0   2   2   2   2   2   2   2   2   0   2   0   0   2   0   2   2   2   2   0   0   0   2   2   0   2   0   0   2   2   0   0   0   2   2   0   0   0   2   2   2   2   2   0   2   0   2   2   2   2   2   0   2   0   0   0   0   0   0   2   2   2   0   0   0   0   2   0   2   0   0   2   2   2   0   2   2   0   0   2   0   0   2   0   2   2   2   0   2   2   2   0   2   2   2   2   0   0   0   0   2   0   2   2   2   0   2   0   0   0   0   2   2   2   0   2   2   0   2   2   2   2   0   0   0   0   0   2   2   2   0   0   0   0   0   0   2
 MK-3-14                0   0   0   2   2   0   0   2   2   2   0   0   2   2   2   2   0   2   2   0   0   2   0   0   2   0   2   2   2   0   2   0   2   0   0   0   2   0   2   0   0   2   0   2   2   2   0   2   2   0   2   0   0   0   0   2   0   0   2   2   0   2   2   0   2   2   2   2   2   2   0   0   0   2   2   0   2   0   0   2   2   2   0   0   0   2   0   0   2   0   0   2   2   0   2   2   2   2   0   0   0   2   2   2   2   2   0   2   2   2   2   0   2   2   0   2   0   0   0   2   0   0   2   0   2   0   0   0   0   2   0   0   0   0   2   2   2   0   2   2   0   2   2   0   0   0   0   2   0   2   0   2   2   2   0   2   2   2   2   0   0   0   0   2   0   2   2   2   0   2   0   0   0   0   2   2   2   0   2   2   0   2   2   2   2   0   0   0   0   0   2   2   2   0   0   2   0   0   0   2
 MK-3-15                0   0   0   0   2   0   0   2   2   2   0   0   2   2   2   2   0   2   2   0   0   2   0   0   2   0   2   2   2   0   2   0   2   0   0   2   2   0   2   0   0   2   0   2   2   2   0   2   2   0   2   0   0   0   0   2   0   0   2   2   0   2   2   0   2   2   2   2   2   2   0   0   0   2   2   0   2   0   2   0   2   2   0   0   0   2   0   0   2   0   0   2   0   0   2   2   2   0   0   0   0   2   0   2   2   2   0   2   2   2   2   0   0   0   0   2   0   0   0   2   0   2   2   0   2   2   0   0   0   2   0   0   0   0   2   2   2   0   2   2   0   2   2   0   0   2   0   0   0   2   0   2   2   2   0   2   2   0   2   0   0   0   0   2   0   0   2   2   0   2   0   0   0   0   2   2   2   0   2   2   0   2   2   2   2   0   0   0   0   0   2   2   0   0   0   2   0   0   0   2
 MK-3-16                2   0   2   2   2   0   0   2   2   2   0   0   2   2   2   2   0   2   2   0   0   2   0   0   2   0   2   2   2   0   2   0   2   0   0   2   2   0   2   0   0   0   0   2   2   2   0   2   2   0   2   0   0   0   0   0   0   2   2   2   2   2   2   0   2   2   2   2   2   2   0   0   0   2   2   0   0   0   2   0   2   2   0   0   0   0   0   2   2   0   0   2   0   0   2   0   0   0   0   0   0   2   0   2   2   2   0   2   2   2   2   0   2   0   0   2   0   0   0   0   0   2   2   0   2   2   0   0   0   0   0   0   0   0   2   2   2   0   2   2   0   2   2   0   0   2   0   0   0   2   0   2   2   0   0   2   2   0   2   2   0   0   0   2   0   0   2   2   0   2   0   0   0   0   2   2   2   0   2   2   0   2   2   2   2   0   0   0   0   2   2   2   0   0   0   2   0   0   0   2
 MK-4-1                 0   0   0   0   2   0   2   2   0   0   2   0   0   0   2   0   2   0   0   0   2   0   0   2   0   2   0   0   0   0   0   0   2   2   0   0   0   2   2   0   2   0   2   0   2   2   0   0   2   2   0   0   2   0   2   0   0   0   2   0   0   0   2   2   0   2   0   2   0   0   0   0   0   0   2   2   0   2   0   2   2   0   2   2   2   0   2   0   2   2   2   0   2   2   0   2   0   0   2   2   0   0   0   0   2   2   0   0   2   0   0   2   2   2   0   0   2   2   0   2   2   2   2   2   2   0   2   0   0   0   2   2   0   0   2   0   2   2   2   0   0   0   2   2   2   2   2   0   0   2   2   2   2   0   0   0   2   2   2   0   0   0   0   2   2   0   0   0   2   0   0   0   0   2   0   2   0   0   0   0   2   2   2   2   0   2   2   0   0   2   0   0   2   2   2   0   2   2   2   0
 MK-4-2                 0   0   0   0   2   0   2   2   0   0   2   0   0   0   2   0   2   0   0   0   2   0   0   2   2   2   0   2   0   0   0   0   2   2   0   0   0   2   2   0   2   0   2   0   2   2   2   0   2   0   0   0   2   0   2   0   0   0   2   0   0   0   2   2   0   2   0   0   0   2   0   0   0   0   2   0   0   2   0   2   2   0   2   2   2   0   2   0   2   2   2   0   0   2   0   2   0   0   0   2   2   2   0   0   2   2   0   0   2   0   0   2   2   2   0   0   2   2   2   2   2   0   2   2   2   0   2   0   0   0   0   2   0   2   2   2   2   2   2   0   0   0   2   2   2   2   2   0   0   2   0   2   2   0   0   0   2   2   2   0   0   0   0   2   2   0   0   0   2   0   0   0   0   2   0   2   0   0   0   0   2   2   2   2   0   2   2   0   0   2   0   0   2   2   2   2   2   2   2   0
 MK-4-3                 0   0   0   0   2   0   0   2   0   0   2   0   0   0   2   0   2   0   0   0   2   0   2   2   0   2   0   2   0   0   0   0   2   2   0   0   0   2   2   0   2   0   2   0   0   2   0   0   2   0   0   0   2   0   2   0   0   0   2   2   0   0   2   2   0   2   0   0   0   2   0   0   0   0   2   2   0   2   0   2   2   0   2   2   2   0   2   0   2   2   2   0   0   2   0   2   2   0   0   2   2   2   0   0   2   2   0   0   2   0   0   0   0   2   0   0   0   2   2   2   2   0   2   2   2   0   2   2   0   0   0   2   0   2   2   2   2   0   0   2   0   2   2   2   2   2   2   0   0   2   0   0   2   0   0   0   2   2   2   0   0   0   2   2   2   0   0   0   2   0   0   0   0   2   0   2   2   2   0   2   2   0   2   2   0   2   2   0   0   2   0   0   2   2   2   2   2   0   2   0
 MK-4-4                 0   0   0   0   2   0   0   2   0   0   2   0   0   0   2   0   2   0   0   0   2   0   2   2   2   2   0   2   2   2   0   0   2   2   0   0   0   2   0   0   2   0   2   2   0   2   0   0   2   0   0   0   2   0   2   2   0   2   2   2   0   0   0   2   0   2   0   0   2   2   0   0   0   0   2   2   0   0   0   2   0   0   0   2   2   0   2   2   2   2   2   0   0   2   0   2   2   0   0   0   2   2   0   0   2   2   0   0   2   0   2   0   0   2   0   0   2   2   2   2   2   0   2   2   2   0   2   2   0   0   0   2   0   2   2   2   2   0   0   2   0   2   2   2   0   2   2   0   0   2   0   0   0   0   0   0   2   0   2   2   0   0   2   2   2   0   0   0   2   0   0   0   0   2   0   2   2   2   0   2   2   0   0   2   0   2   2   0   0   2   0   0   2   2   2   2   2   0   2   0
 MK-4-5                 0   0   0   0   2   0   0   2   0   0   2   0   0   0   2   0   0   0   0   0   0   0   2   2   2   2   0   0   2   2   0   0   2   2   2   0   0   2   0   0   2   0   2   2   0   2   0   0   2   0   0   0   2   0   2   2   0   2   2   2   0   0   0   2   0   2   0   0   2   2   0   0   0   0   0   2   2   0   0   0   0   0   0   2   2   0   2   2   0   2   0   0   0   2   0   2   2   0   0   0   2   2   0   0   2   2   0   0   2   0   2   0   0   2   2   0   2   2   2   2   2   0   2   2   0   0   2   0   0   0   0   2   0   2   0   2   2   0   0   2   0   2   2   2   0   0   2   0   0   2   0   0   0   0   0   0   2   0   2   2   0   2   2   2   2   0   0   0   2   0   0   0   0   2   0   2   2   2   0   0   2   0   0   2   0   2   2   0   0   0   0   0   2   2   2   2   2   0   2   2
 MK-4-6                 0   0   2   0   2   0   0   2   0   2   2   0   0   0   2   0   0   0   0   0   0   0   2   0   2   2   2   0   2   0   0   0   2   2   2   0   0   2   0   2   2   0   0   2   0   2   0   0   2   0   0   0   2   0   2   2   0   2   2   0   0   0   0   2   0   0   0   0   2   2   0   0   2   0   0   2   2   0   0   0   0   0   0   2   2   2   2   0   0   2   0   0   0   2   0   2   2   0   0   0   2   2   0   0   0   2   0   0   2   0   2   0   2   2   2   2   2   2   2   2   2   0   2   2   0   0   2   0   0   0   2   0   2   2   2   2   2   0   0   2   0   2   2   2   0   0   2   0   0   2   0   0   2   0   0   0   2   0   2   2   0   2   2   2   2   0   0   0   2   0   0   0   0   2   0   2   2   2   0   0   2   0   0   2   0   2   2   0   2   0   0   0   2   2   2   0   2   0   2   2
 MK-4-7                 0   2   2   0   2   0   2   2   0   2   2   0   0   0   2   0   0   0   0   2   0   0   2   0   2   2   2   0   2   2   0   0   2   2   2   0   0   0   0   0   2   0   0   0   0   2   0   0   2   0   0   0   2   0   2   2   0   2   2   2   0   0   0   2   0   0   0   0   2   2   2   0   2   2   0   2   2   0   0   0   0   0   0   2   2   2   2   0   0   2   0   0   0   2   0   2   2   0   0   0   2   2   0   0   0   2   0   0   0   2   2   0   2   2   0   2   2   2   2   2   2   0   2   2   0   0   2   0   0   0   2   0   2   2   2   2   2   0   0   2   0   2   2   0   0   0   2   0   0   2   0   0   2   0   0   0   2   0   2   2   0   2   2   2   2   0   2   0   2   0   0   0   0   2   0   2   2   2   0   0   2   0   0   2   0   2   2   0   2   0   2   0   2   2   2   0   2   0   2   2
 MK-4-8                 0   2   2   0   2   0   2   0   2   2   2   0   0   2   2   0   0   2   0   2   0   2   2   0   2   2   2   0   2   2   0   0   2   2   2   2   0   0   2   0   2   0   0   0   0   2   0   0   2   2   0   2   2   0   2   0   2   2   2   2   0   0   0   2   0   0   0   0   2   2   2   0   2   2   0   2   0   0   0   2   0   0   0   2   2   2   2   0   0   2   0   0   0   0   0   2   0   0   2   0   2   2   0   0   0   2   0   0   0   2   2   0   2   2   0   2   2   0   2   2   2   0   2   2   2   0   2   0   0   0   0   0   2   2   2   2   2   0   0   2   0   2   2   0   0   0   2   0   0   2   2   0   2   0   0   2   2   0   2   2   0   2   2   2   2   0   0   0   2   0   0   0   2   2   2   2   2   2   0   0   2   0   0   2   0   2   2   0   2   0   0   0   2   2   0   0   2   0   2   2
 MK-4-9                 0   2   2   0   2   0   2   0   2   2   2   0   0   2   2   0   0   2   2   2   0   2   2   0   2   2   2   0   2   0   0   2   2   2   2   2   0   0   2   2   2   0   0   0   0   2   0   0   2   2   0   2   2   0   2   0   2   2   2   2   0   0   0   2   0   0   0   0   2   2   2   2   2   2   0   2   0   0   2   2   0   0   0   2   2   0   2   0   0   2   0   0   0   0   0   2   0   0   2   0   0   2   0   0   0   2   0   0   0   2   2   0   2   2   0   2   2   2   2   2   2   0   2   2   2   0   2   0   0   0   0   2   2   2   2   2   2   0   0   2   0   2   2   0   0   0   2   0   0   2   2   0   2   0   0   2   2   0   2   0   0   2   2   0   2   0   2   0   2   0   0   0   2   2   2   2   2   2   0   0   0   0   0   2   0   2   0   0   2   0   0   0   2   2   0   0   2   0   2   2
 MK-4-10                0   2   2   0   2   0   2   0   2   2   2   2   0   2   2   0   0   0   2   2   0   2   2   0   2   2   2   0   2   0   0   2   2   2   2   2   0   0   2   2   2   2   0   0   0   2   0   0   2   2   0   2   2   0   2   0   2   2   2   0   0   0   0   2   0   0   0   0   2   2   2   2   0   2   0   2   0   0   2   2   0   0   0   2   2   0   2   0   0   2   0   0   2   0   2   2   0   0   2   0   0   2   2   0   0   2   0   0   0   0   2   0   2   0   0   2   2   2   2   2   2   0   2   2   2   0   2   0   0   0   0   2   2   2   2   2   0   0   0   2   0   2   2   0   2   0   2   0   0   2   2   0   2   0   0   2   2   0   2   0   0   2   0   0   2   0   2   0   2   0   0   0   2   2   2   0   2   2   0   0   0   0   0   0   0   2   0   0   2   2   0   0   2   2   0   0   2   0   2   2
 MK-4-11                0   2   2   0   2   0   2   0   2   2   2   2   0   2   2   2   0   0   2   2   0   2   2   0   2   2   2   0   0   0   0   2   2   2   2   2   0   0   0   2   2   2   0   0   0   2   0   0   2   2   0   2   2   0   2   0   2   2   2   0   0   0   0   2   0   2   0   0   0   2   2   2   0   0   0   2   0   0   2   2   0   0   2   2   2   0   0   0   0   2   0   0   0   0   2   2   0   0   2   0   0   2   2   0   0   2   0   0   0   0   2   0   2   0   0   2   2   2   2   2   2   0   2   2   2   0   2   0   0   0   0   0   2   2   2   2   0   0   0   2   0   2   2   0   0   0   2   0   0   2   2   0   2   0   0   2   0   0   2   0   0   2   0   0   2   0   2   0   2   0   0   0   2   0   2   0   2   2   0   0   0   0   0   0   0   2   0   0   2   2   0   0   2   2   2   0   2   0   2   2
 MK-4-12                0   2   2   2   2   0   2   0   2   2   0   2   0   2   0   2   0   0   2   2   0   2   2   0   2   2   2   0   0   0   0   2   2   2   2   2   0   0   0   2   2   2   0   0   0   2   0   0   2   2   0   2   2   0   2   2   2   0   2   0   0   0   0   2   0   2   0   0   0   2   2   2   0   0   0   0   0   0   2   2   0   0   2   2   2   0   0   0   0   2   0   2   0   0   0   2   0   0   2   0   0   2   2   0   0   2   0   0   0   0   2   0   2   0   0   2   2   2   2   2   2   0   2   2   2   0   2   0   0   0   0   0   2   2   2   2   0   0   0   2   2   2   2   0   0   0   2   0   2   2   2   0   2   0   0   2   0   0   0   0   0   2   0   0   2   0   2   0   2   0   2   0   2   0   0   0   2   2   0   0   0   0   0   0   0   2   0   2   2   2   2   0   2   2   2   0   2   0   0   2
 MK-4-13                0   2   2   2   2   0   2   2   2   2   0   0   0   2   0   2   0   0   2   2   0   2   2   2   2   2   2   0   0   0   0   2   0   2   2   2   0   0   0   2   2   2   0   0   0   2   0   0   2   2   0   2   2   0   2   2   2   0   2   0   0   0   0   2   0   2   0   0   0   2   2   2   0   0   0   0   0   0   2   0   0   0   2   2   2   0   0   0   0   2   0   2   0   0   2   2   0   0   2   2   0   2   2   0   0   2   0   0   0   0   2   0   2   0   2   2   2   2   2   0   2   0   2   2   2   0   2   0   0   0   0   0   2   2   2   2   0   0   0   2   2   2   2   0   0   0   2   0   2   2   2   2   2   0   0   2   0   0   0   0   0   2   0   0   2   0   2   0   2   2   2   0   2   0   0   0   2   2   0   2   0   0   0   0   0   2   0   2   2   2   2   0   2   2   2   0   2   0   0   2
 MK-4-14                0   2   2   2   2   0   2   2   2   2   0   0   0   2   0   2   0   2   2   2   0   2   2   2   2   2   2   0   0   0   0   0   0   2   2   2   0   0   0   2   2   2   0   0   0   2   0   0   2   2   0   2   2   0   2   2   2   0   2   2   0   0   0   2   0   2   0   2   0   2   2   2   0   0   0   0   0   0   2   0   0   0   2   0   2   0   0   0   0   2   0   2   0   0   2   2   0   0   2   2   0   0   2   0   2   2   0   0   0   0   2   0   2   0   2   2   2   2   2   2   2   0   2   2   2   0   2   0   2   0   0   0   2   2   2   2   0   0   0   2   2   2   0   0   0   0   2   0   2   2   2   2   2   2   0   2   2   0   0   0   2   2   0   0   2   2   2   0   2   2   2   0   2   0   0   0   2   2   2   2   0   0   0   0   0   2   0   2   2   2   2   0   2   2   2   0   2   0   0   2
 MK-4-15                0   2   2   2   2   0   2   2   2   2   0   0   0   0   0   2   0   2   2   2   0   2   2   2   2   2   2   0   0   0   0   0   0   2   2   2   0   0   0   2   2   2   0   0   0   2   2   0   2   2   0   2   2   0   2   2   2   0   2   2   0   0   0   2   0   0   2   2   0   2   2   2   0   0   0   0   0   0   0   0   0   0   2   0   2   0   0   0   0   2   0   0   0   0   2   0   0   0   2   2   0   0   2   0   2   2   2   0   0   0   2   0   2   2   2   2   2   2   2   2   2   0   2   2   2   0   2   0   2   0   0   0   2   2   2   2   0   0   0   2   2   0   0   0   0   0   2   0   2   0   2   0   2   2   0   2   2   0   0   0   2   2   0   0   2   2   2   0   2   2   2   0   2   0   0   0   2   2   2   2   0   0   0   0   0   2   0   2   2   2   2   0   2   2   2   0   2   2   0   2
 MK-4-16                0   2   2   2   0   0   2   2   2   2   0   0   0   0   2   2   0   2   2   2   0   2   2   2   2   2   2   0   0   0   0   0   0   2   2   2   0   0   0   2   2   2   0   0   0   2   2   0   2   2   0   2   2   2   2   2   2   0   2   2   0   0   0   2   0   0   2   2   0   2   2   2   2   0   0   0   0   0   0   0   0   2   2   0   2   0   0   0   0   2   0   0   0   0   2   0   0   0   2   2   2   2   2   2   2   2   2   0   0   0   2   0   2   2   2   2   2   2   2   2   0   0   2   2   2   0   2   0   2   0   0   2   2   2   2   2   0   0   0   2   2   0   0   0   0   0   2   0   2   0   2   0   2   2   0   2   0   0   0   0   2   2   0   0   2   2   2   0   2   2   2   0   0   0   0   0   2   2   2   2   0   0   0   0   0   2   0   2   2   2   2   0   2   2   2   0   2   2   0   2
 MK-5-1                 0   2   0   2   2   0   0   0   2   0   2   2   0   0   0   2   2   0   2   2   2   0   0   2   2   0   0   0   0   0   2   2   0   0   0   0   2   0   2   0   0   2   0   0   0   0   0   2   2   2   0   2   2   2   2   0   0   0   2   2   2   0   2   0   0   2   2   2   2   0   0   0   0   0   0   0   0   2   2   2   0   2   2   2   0   0   2   2   0   2   2   0   0   2   0   2   2   2   0   0   2   0   2   0   0   0   2   0   2   2   2   2   2   0   0   2   0   2   2   2   2   0   0   2   0   0   0   0   2   0   2   0   0   2   0   2   0   0   2   0   2   2   2   2   0   0   0   0   0   0   0   0   0   2   2   0   2   0   2   2   2   0   0   2   2   2   0   0   2   0   2   2   2   0   2   2   0   0   0   2   0   2   2   2   0   2   0   0   0   0   2   2   0   2   2   0   0   2   2   0
 MK-5-2                 0   2   0   2   2   0   0   0   2   0   0   2   0   0   0   2   2   0   2   2   2   0   0   2   2   0   0   0   0   0   2   2   0   0   0   0   0   0   2   0   0   2   0   0   0   0   0   2   2   2   0   0   2   2   2   0   0   2   2   2   2   0   2   0   0   2   2   2   2   0   0   0   0   0   0   2   0   2   2   2   0   2   2   2   0   0   2   2   0   2   2   0   0   2   0   2   2   2   0   0   2   0   2   0   0   0   0   2   2   2   2   2   0   0   0   2   0   2   2   2   2   2   0   2   0   0   0   0   2   0   2   2   0   2   0   2   0   0   2   0   2   2   2   2   0   0   0   0   0   0   0   0   0   2   2   0   2   0   2   2   2   0   0   2   2   2   2   0   2   0   2   2   2   0   2   2   0   0   2   0   0   2   2   2   0   2   0   2   0   0   2   2   0   2   2   0   0   2   2   0
 MK-5-3                 0   2   0   2   2   0   0   0   2   2   0   2   0   0   0   2   2   0   2   2   2   0   0   0   2   0   0   0   0   0   2   2   0   2   0   0   0   0   2   0   0   2   0   0   2   0   0   2   2   2   0   0   2   2   2   0   0   2   2   2   2   0   0   0   0   2   2   2   2   2   2   0   0   0   0   2   0   2   2   2   0   2   2   2   0   0   2   2   2   2   0   2   0   2   0   2   2   2   0   0   2   0   2   0   0   0   0   2   2   0   2   2   0   0   0   2   0   2   2   2   2   2   0   2   0   0   0   0   2   0   2   2   0   2   0   2   2   0   2   0   2   2   2   2   0   0   0   0   0   0   2   0   0   2   2   0   2   0   2   2   2   0   0   2   0   2   2   0   2   0   2   2   2   0   2   2   0   0   2   0   2   2   2   2   0   2   0   2   0   0   2   0   0   2   2   0   0   2   2   2
 MK-5-4                 0   0   0   2   2   0   0   0   2   2   0   2   0   0   0   2   2   0   2   2   2   0   0   0   2   0   0   0   0   0   2   2   0   2   2   0   0   0   2   2   0   2   2   0   2   0   0   2   2   2   0   0   2   2   2   0   0   0   2   0   2   0   0   0   0   0   2   2   0   2   2   0   0   2   0   2   2   2   2   2   0   2   2   2   0   0   2   2   2   2   0   2   2   2   0   2   2   2   0   0   2   0   2   0   0   0   0   2   2   0   2   2   0   0   0   2   0   2   2   2   0   2   0   2   0   2   0   0   2   0   2   2   0   2   0   2   2   0   2   0   2   2   2   2   0   0   0   0   0   0   2   0   0   2   2   0   2   0   2   2   0   0   0   0   0   0   2   0   2   0   2   2   2   0   2   2   0   0   2   0   0   2   2   2   0   2   0   2   0   0   2   0   0   2   2   0   0   2   2   2
 MK-5-5                 2   0   0   2   2   0   0   0   2   2   0   2   0   2   0   2   2   2   2   2   2   2   0   0   2   0   0   0   0   0   2   0   0   2   2   0   0   0   2   0   0   2   2   0   2   0   0   2   2   2   0   0   2   2   2   0   0   0   2   0   2   0   0   0   0   0   2   2   0   2   2   0   0   2   0   2   2   2   2   2   0   0   2   2   0   0   2   2   0   2   0   2   2   0   2   2   2   2   0   0   2   0   2   0   0   0   0   2   2   0   2   2   0   2   0   2   0   2   2   2   0   2   0   2   0   2   0   0   2   0   2   2   0   2   2   0   2   0   2   0   2   2   2   2   2   0   0   0   0   0   2   0   0   2   2   0   2   0   2   2   0   0   0   0   0   0   2   0   2   0   2   2   2   0   2   2   0   0   2   0   0   2   2   2   0   2   0   2   0   0   2   0   0   2   2   2   0   2   0   2
 MK-5-6                 2   0   0   2   2   0   0   2   2   2   0   2   0   2   0   2   2   2   2   2   2   2   0   0   2   0   0   0   2   0   2   0   0   2   2   0   2   0   2   0   0   2   2   0   2   0   0   2   2   2   0   0   2   2   2   0   0   0   0   0   2   0   0   0   0   0   2   2   0   2   2   0   0   2   2   0   2   2   2   2   0   0   2   2   0   0   2   0   0   2   0   2   2   0   2   2   2   2   0   0   0   0   2   0   0   0   0   2   2   0   2   2   0   2   0   2   0   2   2   2   0   2   0   2   0   2   0   0   2   2   2   2   0   2   2   0   2   0   2   0   2   2   2   2   2   2   0   0   2   0   2   0   0   2   0   2   2   0   2   2   0   0   0   0   0   2   2   0   2   0   2   2   2   0   2   2   0   0   2   0   0   2   2   2   0   2   0   2   0   2   2   0   0   2   2   2   0   2   0   2
 MK-5-7                 2   0   0   2   2   0   0   2   2   2   0   2   2   2   0   2   2   2   2   2   2   2   2   0   2   0   0   0   2   0   2   0   0   2   2   0   2   0   2   0   2   2   2   2   2   0   2   2   2   2   2   0   2   0   2   0   0   0   0   0   2   0   0   0   0   0   2   2   0   2   2   2   0   2   2   2   2   2   2   2   0   0   2   2   0   0   0   0   0   2   0   2   2   2   0   2   2   2   0   0   0   0   0   2   0   0   0   2   2   0   0   2   0   2   0   2   0   2   2   2   0   2   0   2   0   2   0   2   2   2   2   2   0   2   2   0   2   0   2   2   2   2   2   2   2   2   0   0   2   0   0   0   0   2   0   2   2   2   2   2   0   0   0   0   0   2   2   0   2   0   2   2   2   0   2   2   0   0   2   2   0   2   2   2   0   2   0   2   0   0   2   0   0   2   2   0   0   2   0   2
 MK-5-8                 2   0   0   2   0   0   0   2   2   2   0   2   2   2   2   2   2   2   2   0   2   2   2   0   2   0   0   0   2   0   2   0   0   2   2   0   0   0   2   0   2   2   2   2   0   0   2   2   2   2   2   0   2   0   2   0   0   0   0   0   2   0   0   0   0   0   2   2   0   2   2   2   0   2   2   2   2   2   2   2   0   0   2   0   0   0   0   0   0   2   0   2   2   2   0   2   2   2   0   2   0   0   0   2   0   0   0   2   2   0   0   2   0   2   0   2   2   2   2   2   0   2   0   2   0   2   0   2   2   2   2   2   0   2   2   0   2   0   2   2   2   2   0   0   2   2   0   0   2   0   0   0   0   2   0   2   2   2   2   2   0   0   0   0   0   2   2   0   2   0   2   2   2   0   0   2   0   2   2   2   0   2   2   0   0   2   0   2   0   0   2   0   0   2   2   0   0   2   0   2
 MK-5-9                 2   0   0   2   0   0   0   2   2   2   0   2   2   2   2   2   2   2   2   0   2   2   2   0   2   0   0   0   2   0   2   0   2   2   2   0   0   0   2   0   2   2   2   2   0   0   2   2   2   2   2   0   2   0   2   0   0   0   2   0   2   0   0   0   0   0   2   2   0   2   2   2   0   2   0   2   2   2   2   2   0   0   2   2   0   0   0   0   0   2   0   2   2   2   0   2   2   2   0   2   0   2   0   2   2   2   0   2   2   0   0   2   0   2   0   2   2   2   2   0   0   2   0   2   2   2   0   2   2   2   2   2   0   2   2   0   2   0   2   2   2   2   0   0   2   2   0   0   2   0   0   0   0   2   0   2   0   2   2   2   0   0   0   0   0   2   2   0   2   0   2   2   2   0   0   2   0   2   2   2   0   2   2   0   0   2   0   2   0   0   2   0   0   2   2   2   0   2   0   2
 MK-5-10                2   0   0   2   0   0   0   2   2   2   0   2   2   2   2   2   2   0   2   0   2   2   2   0   2   0   0   0   2   2   2   0   2   2   2   0   0   0   2   0   2   2   2   2   0   0   0   2   2   2   2   0   2   0   2   0   0   0   2   0   2   0   0   0   0   0   2   2   0   2   2   2   2   2   0   2   2   2   2   2   0   0   2   2   0   2   0   0   0   2   0   2   2   2   0   2   2   2   2   2   0   2   0   2   2   2   0   2   2   0   0   0   0   2   0   2   2   2   2   2   0   2   0   2   2   2   0   2   2   2   2   2   0   2   2   0   2   0   2   2   2   2   0   0   2   2   0   0   2   0   0   0   0   2   0   2   2   2   2   2   0   0   0   0   0   2   2   0   2   0   2   2   0   0   0   0   0   0   2   2   0   2   2   0   0   2   0   2   0   0   2   0   0   2   2   0   2   0   0   2
 MK-5-11                2   0   0   2   0   0   0   2   2   0   0   2   2   2   2   2   2   0   2   0   2   2   0   0   2   0   0   0   2   2   2   0   2   2   2   0   0   0   2   0   2   2   2   2   0   2   0   2   2   2   2   0   2   0   2   0   0   0   2   0   2   0   2   0   0   0   2   2   0   2   2   2   2   2   0   2   2   2   0   2   0   0   0   2   2   2   2   0   0   2   0   2   0   2   0   2   2   2   2   2   0   2   0   2   2   2   0   2   2   0   2   0   0   2   0   2   2   0   2   2   0   2   0   2   2   2   0   2   2   2   2   0   0   2   2   0   2   0   2   2   2   2   0   0   2   2   2   0   2   0   0   2   0   2   0   2   2   2   2   2   0   0   0   0   0   2   2   0   2   0   2   2   0   0   0   0   0   0   2   2   0   2   2   0   0   2   0   0   0   0   2   0   0   2   2   0   0   0   0   2
 MK-5-12                2   0   0   2   0   0   0   2   2   0   0   2   2   2   2   2   2   0   2   0   2   2   0   0   2   0   0   2   2   2   2   0   2   2   2   0   0   0   2   0   2   2   2   2   0   2   0   2   2   2   2   2   2   0   2   0   0   0   2   2   2   0   2   0   0   0   2   2   0   2   2   2   2   2   0   2   2   2   0   2   0   0   0   2   2   2   2   0   0   2   2   2   0   2   0   2   2   2   2   0   0   2   0   2   2   2   0   0   2   0   2   0   0   2   0   2   2   0   2   2   0   2   0   2   0   2   0   2   2   2   2   0   0   2   2   0   0   0   2   2   2   2   0   0   2   2   2   0   2   0   0   2   0   2   0   2   2   2   2   2   0   0   0   2   2   2   0   0   2   0   2   2   0   0   0   0   0   0   2   2   0   2   2   0   0   0   0   0   0   0   2   2   0   2   2   0   0   0   0   2
 MK-5-13                2   0   0   2   0   0   0   2   2   0   0   2   2   2   2   2   2   0   2   2   2   2   0   0   2   0   0   0   2   2   2   0   2   2   2   0   0   0   2   0   2   2   2   2   0   2   0   2   0   2   2   2   2   0   2   0   0   0   2   2   2   0   2   2   0   2   2   2   2   2   2   2   2   2   2   2   2   2   0   2   0   0   0   2   2   0   2   0   0   2   2   2   0   2   0   2   2   2   2   0   0   2   0   2   2   2   0   0   2   0   2   0   0   2   0   2   0   0   2   0   0   2   0   2   0   2   0   2   2   2   2   0   0   2   2   0   0   0   2   2   2   2   0   2   2   2   2   0   2   2   0   2   0   2   0   2   2   2   0   2   0   0   0   2   2   2   0   0   2   0   2   2   0   0   0   0   0   0   2   2   0   2   2   2   0   0   0   0   0   2   2   2   2   2   2   0   0   0   0   2
 MK-5-14                2   0   0   2   0   2   2   2   0   0   0   2   2   2   0   2   2   0   2   2   2   2   0   0   2   0   0   0   2   2   2   2   0   2   2   0   0   0   2   0   2   2   2   2   0   2   0   2   0   2   2   2   2   2   2   0   0   0   2   2   2   0   2   2   0   0   2   2   2   2   2   2   2   2   2   2   0   2   0   2   0   0   0   2   2   0   0   0   0   2   2   2   0   2   0   2   2   2   2   0   0   2   0   2   2   2   0   0   2   0   2   0   2   2   0   0   2   0   2   0   2   2   0   2   0   2   0   2   0   2   2   0   0   2   2   0   0   0   2   2   2   2   0   2   2   2   2   0   2   2   0   2   0   2   0   2   2   2   0   2   0   2   0   2   2   2   0   0   2   0   2   2   0   0   0   0   0   2   2   2   0   2   2   2   0   0   0   2   0   2   2   2   2   2   2   0   0   0   0   2
 MK-5-15                2   0   0   2   0   2   0   2   0   0   0   2   2   2   0   2   2   0   2   2   2   2   0   0   2   0   2   0   2   2   2   2   0   0   2   0   0   0   2   0   2   2   2   2   0   2   0   0   2   0   2   2   2   2   2   0   0   0   2   2   2   0   2   2   0   0   2   2   2   2   2   2   2   2   2   0   0   0   0   2   2   2   0   2   2   0   0   0   0   2   2   2   0   2   0   0   2   2   2   0   0   0   0   2   2   2   0   0   2   0   2   0   2   2   0   0   2   0   2   0   2   0   2   2   0   2   0   2   0   2   2   0   0   2   2   0   0   0   2   2   2   2   0   2   2   2   2   0   2   2   0   2   2   2   0   2   2   0   2   2   0   2   0   2   2   2   0   0   2   0   0   2   2   0   0   0   0   2   2   2   0   2   2   2   0   0   0   2   0   2   2   0   2   2   2   0   0   0   0   0
 MK-5-16                2   0   2   2   0   2   0   2   0   0   0   0   2   2   0   2   2   0   2   2   2   2   0   0   2   0   2   0   2   2   2   2   0   0   2   2   0   0   2   0   2   2   2   2   0   2   0   0   2   0   2   2   2   2   2   0   0   0   2   0   2   0   2   2   0   0   2   2   2   2   2   2   2   2   2   2   0   0   0   2   2   2   0   2   2   2   2   0   0   2   2   2   0   2   0   0   2   2   2   0   0   0   0   0   2   2   0   0   0   0   2   0   2   2   0   0   2   0   2   0   2   0   0   2   0   0   0   2   0   2   2   0   0   2   2   0   0   0   2   2   2   2   0   0   2   2   2   0   2   2   0   2   2   2   0   2   2   0   2   2   0   2   0   0   2   2   0   0   2   0   0   2   2   2   0   2   0   2   0   2   0   2   2   2   2   2   0   2   0   2   2   2   2   2   0   0   2   0   0   0
 MK-6-1                 0   0   2   0   0   0   0   2   2   2   2   2   0   0   2   2   0   2   0   2   0   2   0   2   0   2   2   0   2   2   2   0   2   2   2   0   0   2   0   0   2   0   0   0   0   2   0   0   2   2   2   0   2   0   0   2   0   0   0   0   0   0   0   0   2   2   0   2   2   2   0   2   2   2   0   2   0   0   0   0   2   0   2   0   2   2   0   2   2   2   0   2   0   2   2   2   0   2   2   0   0   2   2   2   0   0   0   0   0   2   2   0   2   2   0   0   2   0   2   0   0   0   2   0   2   0   2   0   0   2   2   2   0   0   0   2   2   2   2   2   2   2   0   0   0   2   2   2   0   0   0   2   2   2   2   0   0   0   0   2   2   0   2   2   0   2   0   2   2   0   0   0   2   2   0   0   0   0   0   2   2   2   2   0   2   2   0   2   2   2   0   2   2   0   0   2   0   0   0   2
 MK-6-2                 0   0   0   0   0   0   0   2   2   2   0   2   0   0   2   2   0   2   0   2   0   2   0   2   0   2   2   0   2   2   2   0   2   2   2   0   0   2   0   0   2   0   0   0   0   2   0   0   2   0   2   0   2   0   0   2   0   0   0   0   0   0   0   0   2   2   0   2   2   2   0   2   2   2   0   2   0   0   0   0   2   0   2   0   2   2   0   2   2   2   0   2   0   2   2   2   0   2   2   0   0   0   2   2   0   0   0   0   0   2   2   0   0   2   0   0   2   0   2   2   0   0   2   0   2   0   0   0   0   2   2   2   0   2   0   2   2   2   2   2   2   2   0   0   0   2   2   2   0   0   0   2   2   2   0   0   0   0   0   2   2   0   2   2   2   2   0   2   2   0   0   0   2   2   0   0   0   0   0   2   2   2   2   0   2   2   0   2   2   2   0   2   2   0   0   2   2   0   0   2
 MK-6-3                 0   0   0   0   0   0   0   2   2   2   0   2   2   0   2   2   2   2   0   2   2   2   0   2   0   2   2   0   2   2   2   0   2   2   2   0   2   0   0   0   2   0   0   0   0   2   0   0   2   0   2   0   2   0   0   2   0   0   2   0   0   0   0   0   2   2   0   2   2   2   0   2   2   2   0   2   0   0   0   0   2   0   2   0   0   2   0   2   2   2   0   2   0   2   2   2   0   2   2   0   0   0   2   2   0   0   0   0   0   2   2   0   0   2   0   0   2   0   2   2   0   0   2   0   2   0   0   0   0   2   2   2   0   2   2   2   2   0   2   2   2   2   0   0   0   0   2   2   0   2   0   2   2   2   2   0   2   2   0   2   2   0   2   2   2   2   0   2   2   0   0   2   2   2   0   0   0   2   0   2   2   2   2   0   2   2   0   2   2   2   0   2   2   0   0   2   2   0   0   0
 MK-6-4                 0   0   0   0   0   0   2   2   2   2   0   2   2   0   2   2   2   2   0   2   2   2   0   2   0   2   2   0   2   2   2   0   0   2   0   0   2   0   0   0   2   0   0   0   2   2   0   0   2   0   2   0   2   0   0   0   0   0   2   0   0   0   0   0   2   2   0   2   2   2   0   2   2   2   0   0   0   0   0   0   2   0   2   0   0   0   0   2   2   2   0   2   0   2   2   2   0   2   2   0   0   0   2   2   0   0   0   0   0   2   0   0   0   2   0   0   2   0   2   0   0   0   2   0   2   0   0   0   0   2   2   2   0   2   2   0   2   0   2   2   0   2   0   0   0   2   2   2   0   2   0   2   2   2   2   2   2   2   0   2   2   0   2   2   0   0   0   2   2   0   0   2   2   2   0   0   0   2   2   2   2   0   2   2   2   2   0   2   2   2   0   0   2   0   2   2   2   2   0   0
 MK-6-5                 0   0   0   0   0   0   2   2   2   2   0   2   2   0   2   2   2   2   0   2   2   2   0   2   2   2   2   0   2   2   2   0   0   2   0   0   0   0   0   0   2   0   0   0   0   2   0   0   2   0   2   0   2   0   0   0   0   0   2   0   0   0   0   0   2   2   0   0   2   2   0   2   2   2   0   0   0   0   0   0   2   0   2   0   0   0   0   2   2   2   0   2   0   2   2   2   0   2   2   0   0   0   2   2   0   0   0   0   0   2   0   0   0   2   0   0   2   0   2   0   0   2   2   2   0   2   0   0   0   2   2   2   0   2   2   0   2   0   2   2   0   0   0   0   0   2   2   2   0   0   0   2   2   2   0   2   2   2   0   2   2   0   2   2   0   0   0   2   2   0   0   2   2   2   0   0   0   2   2   2   2   0   2   2   2   2   0   2   0   2   0   0   0   0   2   2   2   2   0   0
 MK-6-6                 0   0   0   0   0   0   2   2   2   2   0   2   2   0   2   0   2   2   0   2   2   2   0   2   2   2   2   0   2   2   2   0   2   2   0   0   0   0   0   0   2   0   2   2   0   2   0   0   2   0   2   0   2   0   2   0   0   0   2   0   0   0   0   0   2   2   0   0   2   0   0   2   2   2   0   0   0   0   0   0   2   0   2   0   2   0   0   2   2   2   0   2   0   2   2   2   0   2   2   0   0   0   0   2   0   0   0   0   0   2   0   0   0   2   0   0   2   0   2   0   0   2   2   2   0   2   0   0   0   2   2   2   0   2   2   0   2   0   0   2   0   0   0   0   0   2   2   2   0   0   0   2   0   2   0   2   2   2   0   2   2   0   0   2   0   0   0   2   0   0   0   2   2   2   2   2   0   2   2   2   2   0   2   2   2   2   0   0   2   2   0   0   0   0   0   2   2   2   0   0
 MK-6-7                 0   2   0   2   0   0   2   2   2   0   0   2   2   0   2   0   2   2   0   2   2   2   0   2   2   2   2   2   2   2   2   0   2   2   0   0   0   0   0   0   2   0   2   2   0   2   0   0   2   0   2   0   2   0   2   0   0   0   2   0   0   0   0   0   2   2   0   0   2   0   0   2   2   2   0   0   0   0   0   0   2   0   0   0   2   0   0   2   2   2   0   2   0   2   0   2   0   2   2   0   0   0   2   2   0   0   0   0   0   2   0   0   2   2   0   0   2   0   2   0   2   2   0   2   2   2   2   0   0   2   2   2   0   2   2   2   2   0   0   2   0   0   0   0   0   2   2   2   0   0   0   0   0   2   0   2   2   2   2   2   2   0   0   2   0   0   0   2   0   2   0   2   2   2   2   0   0   2   2   2   2   0   2   2   2   2   0   2   2   2   0   0   0   0   0   2   2   0   0   0
 MK-6-8                 0   2   0   0   0   0   2   2   2   0   0   2   2   0   2   2   2   2   2   2   2   2   0   2   2   2   2   2   0   2   2   0   2   2   0   0   2   0   0   0   2   0   2   2   0   0   0   2   2   0   2   0   2   0   2   0   0   0   2   0   0   0   0   0   2   2   0   0   0   0   0   2   2   2   2   2   0   0   0   0   2   0   0   0   2   0   0   2   2   2   0   2   2   2   0   2   0   2   0   2   0   0   0   2   2   0   0   0   0   2   0   0   0   0   0   0   2   0   2   0   2   2   0   2   0   2   2   0   0   2   2   2   0   2   2   2   2   0   0   2   0   0   0   0   0   2   0   2   0   0   0   0   0   2   2   2   2   2   2   0   2   0   0   2   0   0   0   2   0   2   0   2   2   2   2   0   0   2   0   2   2   0   2   2   2   2   0   2   2   2   0   0   0   0   0   2   2   0   0   0
 MK-6-9                 0   0   2   0   0   0   2   2   2   0   0   2   2   0   2   2   2   2   2   2   2   2   2   0   2   2   0   2   0   2   2   0   2   2   0   0   2   0   0   0   2   0   2   2   0   0   2   2   0   0   2   0   2   0   2   0   2   0   2   0   0   0   0   0   2   2   0   0   0   0   0   2   2   2   2   2   0   0   0   0   2   0   0   0   2   0   0   2   0   2   0   2   2   2   0   2   0   2   0   2   0   0   0   2   2   0   0   0   0   0   0   0   0   0   0   0   2   0   2   0   2   2   0   2   0   2   2   0   0   2   0   0   0   2   0   2   2   0   0   0   0   0   0   0   0   2   0   2   0   0   0   0   0   2   2   2   2   2   2   0   2   0   0   2   0   0   0   2   0   2   0   2   2   2   2   2   0   2   0   2   2   0   2   0   2   2   0   2   2   2   0   0   0   0   2   2   2   0   2   0
 MK-6-10                2   0   2   0   2   0   0   2   2   0   0   2   2   0   2   2   2   2   2   2   2   2   2   0   2   2   0   2   0   2   2   2   2   2   0   0   2   0   0   0   2   0   2   2   0   0   2   2   0   0   2   2   2   0   2   0   2   0   0   2   0   2   0   2   2   2   0   2   0   0   0   2   0   2   2   2   2   0   0   0   2   0   2   0   2   0   0   2   0   2   0   2   2   2   0   2   0   2   0   2   0   0   0   2   2   0   0   0   0   0   0   0   0   0   0   0   2   0   2   0   2   2   0   2   0   2   2   0   0   0   0   0   0   2   2   2   0   0   0   0   0   0   0   2   0   2   2   0   0   0   0   0   0   0   2   2   2   2   2   0   2   0   0   2   0   0   0   2   0   2   0   2   2   2   2   2   2   2   0   2   2   0   2   0   2   2   0   0   2   2   0   0   0   0   2   2   2   0   0   0
 MK-6-11                2   0   2   0   2   0   0   2   2   0   0   2   2   0   2   2   2   0   0   2   2   2   2   0   0   2   0   2   2   2   0   2   2   2   0   0   2   0   0   0   2   0   2   2   0   0   2   2   0   0   2   2   2   2   2   0   0   2   2   2   0   2   0   2   2   2   0   2   0   0   0   2   0   2   2   2   2   0   0   0   2   0   2   0   2   0   0   2   0   2   0   2   2   2   0   2   0   2   0   2   0   2   0   2   2   0   0   0   0   0   0   0   0   0   2   0   2   0   2   2   2   2   0   2   0   2   2   0   0   0   0   2   0   2   2   2   0   0   0   0   0   0   0   2   0   2   2   0   0   2   0   0   0   0   2   2   2   2   2   0   2   0   0   2   0   0   0   2   0   2   2   2   2   0   2   2   2   2   0   2   2   0   2   0   2   2   0   0   2   2   0   0   0   0   2   2   2   0   0   0
 MK-6-12                2   2   2   0   2   0   0   2   2   0   0   2   2   2   2   2   2   0   0   2   2   2   2   0   0   2   0   2   2   2   0   2   2   2   0   0   2   2   0   0   2   0   2   2   0   0   2   2   0   0   2   2   2   2   2   0   0   2   2   2   0   2   0   2   2   2   0   2   0   0   2   2   0   0   2   2   2   0   0   0   2   0   2   0   2   0   0   2   0   2   0   2   0   2   2   2   0   2   0   2   0   2   0   2   2   0   0   2   0   0   0   0   0   0   2   2   2   0   2   2   2   2   0   2   0   2   2   0   0   0   0   2   0   2   2   2   0   0   0   0   0   0   0   2   0   2   2   0   2   0   0   0   0   0   2   2   2   2   2   0   2   0   0   2   0   0   0   2   0   2   2   0   2   0   0   2   2   2   0   2   0   0   2   0   2   2   0   0   2   2   0   0   0   0   0   2   2   2   2   0
 MK-6-13                2   0   2   0   2   0   0   2   2   0   0   2   2   2   2   2   2   2   0   2   2   2   2   2   0   2   0   2   2   2   0   2   2   2   0   2   2   2   0   0   2   0   2   2   0   0   2   2   0   0   0   2   2   2   2   0   0   2   2   2   2   2   0   2   2   2   0   2   0   0   2   2   2   0   2   2   2   0   0   0   2   0   2   0   2   0   0   2   0   2   0   2   0   2   0   2   0   2   0   2   0   2   0   2   2   0   0   2   0   0   0   0   0   2   2   2   2   0   2   2   2   2   0   2   0   2   2   0   0   0   0   2   0   2   0   2   0   0   0   0   0   0   2   2   0   2   2   0   2   0   0   0   0   0   2   2   2   2   2   0   2   0   0   2   0   2   0   0   0   2   2   0   2   0   0   2   2   2   0   2   0   0   0   0   2   0   0   0   2   2   0   0   0   0   0   0   2   2   2   0
 MK-6-14                2   0   2   0   2   0   0   2   2   0   0   0   0   2   2   2   2   2   0   2   2   2   2   2   0   2   0   2   2   2   0   2   2   2   2   2   2   0   0   0   2   0   2   2   0   0   2   2   0   0   0   2   2   0   2   2   0   2   2   2   2   2   0   2   2   2   0   0   0   0   2   2   0   0   2   2   2   0   0   0   2   0   2   2   2   0   0   0   0   2   0   0   0   2   0   2   0   2   0   2   0   2   0   2   2   0   0   2   0   0   0   0   0   2   2   2   2   0   0   2   2   2   0   0   0   2   2   0   2   0   0   2   0   2   0   2   2   0   0   0   0   0   2   2   0   2   2   0   2   0   2   0   0   0   2   2   2   2   2   0   2   0   0   2   0   2   0   0   0   2   2   0   2   0   0   2   2   2   0   2   0   0   0   2   2   0   0   0   2   2   0   0   0   0   0   0   2   2   2   0
 MK-6-15                2   0   0   0   2   0   0   2   2   0   0   2   0   2   2   2   2   2   0   2   2   2   2   2   0   2   0   2   2   2   0   2   2   2   2   2   2   0   0   0   2   0   2   2   0   0   2   2   0   0   0   2   2   0   2   2   0   2   2   2   2   2   0   2   2   2   0   0   0   0   2   2   0   0   2   2   2   0   0   0   2   0   2   2   2   0   2   0   0   2   0   0   0   2   0   2   0   2   0   2   0   2   0   2   2   0   0   2   0   0   0   0   0   2   2   0   2   0   0   2   2   0   0   0   0   2   2   0   2   0   0   2   0   2   0   2   2   0   0   0   0   0   2   2   0   2   2   0   2   0   2   2   0   0   2   2   0   2   2   0   2   0   0   2   0   2   0   0   0   2   2   0   2   0   0   2   2   2   0   2   0   2   0   2   2   0   0   0   2   2   0   0   0   0   0   0   2   2   2   0
 MK-6-16                2   0   0   0   2   0   0   0   2   2   0   2   0   2   2   2   2   2   0   2   0   2   2   2   0   2   0   2   2   2   0   2   2   2   2   2   2   0   0   0   2   0   0   2   0   0   2   0   0   0   0   2   2   0   2   2   0   2   2   2   2   2   0   2   2   0   0   0   0   0   2   2   0   0   2   2   2   0   2   0   2   0   2   2   0   0   2   0   0   2   0   0   0   2   2   0   0   2   0   2   0   2   0   2   0   0   0   0   0   0   0   0   0   2   2   0   2   2   0   0   2   0   0   0   0   2   2   0   2   0   0   2   0   2   0   2   2   0   0   0   0   0   2   2   0   2   2   0   2   0   2   2   0   0   2   2   0   2   2   0   2   0   0   0   0   2   0   0   0   2   2   2   2   2   0   2   2   2   0   2   2   2   0   2   2   0   0   0   0   2   0   0   2   0   0   2   2   2   2   0
 
!****************************************** Phenotypic Data **********************************************************
!-100.0 is resevred for missing phenotype
SimulatedTrait1        10.5919    8.0126    8.0068   11.1422    9.5906    9.3801    8.7927   10.9145    8.6033    9.1104    7.7709    9.3212    8.7154    8.5860    9.9281   10.4082    8.5831    7.7141    8.1892    8.7665    9.0364    8.3953   10.8830   11.2447    8.4890    8.9729   11.8099   12.2229    9.4932   12.1495   12.6097   10.4186    9.6135   10.0997    8.8711    8.8012    8.9403    9.3808   12.5042    8.7617    9.3508    9.6015   10.4079    9.8997   11.2884   11.4371    9.6780    7.0556   11.2716    9.0577    9.1173    9.5493   12.5544   10.8579    9.9221    9.0037    7.0617   11.7937   12.4917    9.0421    9.8123    8.0994    7.7244    9.7301    9.0423   12.4057    9.0923   11.1088   10.2195    8.6990   10.0195    9.0845    8.9690   10.7322    9.6134   10.5330    7.5944   12.0783    9.1325   12.1484   10.6003   12.0897   11.4442    9.9023   10.8310    7.9869   11.5598    8.3941   11.7448   13.1207   10.6483    8.8122   11.8660   10.0994    9.1103   12.7033   11.3804    9.3035    8.1738   10.9502   11.3554    7.7969   11.6793    9.9614   11.3062    9.1708    9.4300   10.5582   10.8462    8.0763   12.2092    9.8616   10.9704    9.7384    6.8829   11.2306    7.3060   10.0251   10.2679   12.1884   11.0657   10.3862   10.9526   12.4184    9.1255    9.6466   10.1148   10.6204    9.9281    9.5603   10.8074   11.3150    8.0759    9.9848    8.7727   10.9176   10.4534    9.6423   12.8789   11.2210   10.5384   10.4460   11.3512   13.0584   10.9851    8.7133   10.2809    9.7152    9.4869    9.4450    5.9268    5.5648    9.0415    9.4803    8.4440    9.5004   13.2563    8.2063   10.5021    8.4506    5.1293   10.5263    7.9446   10.8059   10.9849    9.2728   10.8968    9.6602    9.9535   10.9209   10.7835    8.0238    8.2467   10.4526    9.8447   10.9382   10.5180   10.7555    9.1844   11.0148   10.6345    7.5514    9.2338   12.8139    7.7635   11.4448   10.1146   11.6432   10.3154    9.5621   10.8823    9.4519   13.0352    9.7342    9.5003   13.4770    9.3962   11.3574    9.4241    8.8872
SimulatedTrait2        16.0739   16.9960   13.5725   14.1092   13.7250   12.8767   15.7918   11.7249   17.5820   15.1456   17.1202   14.4263   14.2203   16.1499   17.1499   17.5614   16.0002   14.8394   16.7985   16.3406   16.4433   16.6034   14.6315   14.7857   14.1049   15.1517   14.3752   13.6040   13.1969   14.3971   15.3092   15.2613   15.7730   16.5664   14.0165   17.3901   14.8870   14.1737   17.4266   15.4997   13.0465   16.1360   12.4388   16.0672   15.1308   14.1812   12.0169   17.1247   14.8569   12.3338   13.8028   13.5255   14.4216   13.3338   14.6271   16.1001   14.8166   14.6439   18.7245   14.6547   15.1208   14.6847   16.9879   16.4644   13.5294   14.8440   18.2442   14.1556   16.3988   13.8432   16.1277   11.9372   12.9654   15.4438   14.6865   14.9192   15.0639   15.8262   16.5404   16.0427   14.5038   15.2532   17.6683   16.0684   15.0969   14.7100   16.7746   14.4320   15.2541   15.4671   13.0667   15.8859   16.4943   14.7495   15.8326   15.8076   15.9502   18.5704   13.1900   16.6903   14.6967   13.8575   13.4904   14.6206   13.8951   14.4593   12.5166   17.2729   12.6231   13.7694   13.3248   18.6952   14.0619   13.8396   14.9939   15.4786   15.7866   17.7027   14.0058   14.7225   15.7681   14.6633   16.8526   17.9227   16.5561   15.6366   16.3601   18.0520   15.4513   15.2358   13.5606   15.0010   13.5567   16.9478   16.4930   15.0579   14.9618   12.0926   13.9135   12.9733   17.1152   12.9997   17.1070   14.7229   14.2079   14.9913   16.4604   13.9024   14.5881   15.9276   16.5549   14.3207   16.4369   17.1027   14.9625   11.9359   14.4111   15.6313   12.8573   15.6066   14.2901   15.6044   14.7466   13.7698   16.1570   14.1950   14.8574   15.0349   13.5221   16.9420   15.9173   15.3381   15.3222   13.0669   14.4158   14.4216   13.2376   15.5082   16.4241   13.5480   14.4267   15.1883   13.3918   15.9832   14.2311   14.7867   14.7452   15.4223   14.6190   14.1785   18.7873   13.4485   12.1958   15.4748   15.7477   16.3003   13.0661   13.4097   13.4277   14.5698
 
