# Supplementary material for: Inclusive Composite Interval Mapping of QTL by Environment Interactions in Biparental Populations
Source: PLoS One. 2015 Jul 10;10(7):e0132414. doi: 10.1371/journal.pone.0132414 (PMC4498613; doi:10.1371/journal.pone.0132414)
Supplement: S3 File — (ZIP) [file pone.0132414.s003.zip › Simulation for unliked model/Simulated popualtions/run_00075.met]

!**********************Note: lines staring with "!" are remarks and will be ignored in the program********************
!*********************************General Information**********************************
!Assuming F1 = P1 x P2, populations available in QTL IciMapping are: 
!  1, P1BC1F1 = P1 x F1, the first backcrossing where P1 is used as the recurrent parent;
!  2, P2BC1F1 = P2 x F1, the first backcrossing where P2 is used as the recurrent parent;
!  3, F1DH, F1-derived doubled haploids; 
!  4, RIL or F1RIL, recombination inbred lines through the repeated selfing of F1;
!  5, P1BC1RIL, recombination inbred lines through the repeated selfing of P1BC1F1;
!  6, P2BC1RIL, recombination inbred lines through the repeated selfing of P2BC1F1;
!  7, F2, the selfing generation of F1;
!  8, F3, the selfing generation of F2;
!  9, P1BC2F1, the second backcrossing where P1 is used as the recurrent parent; 
! 10, P2BC2F1, the second backcrossing where P2 is used as the recurrent parent;
! 11, P1BC2RIL, recombination inred lines through the repeated selfing of P1BC2F1; 
! 12, P2BC2RIL, recombination inred lines through the repeated selfing of P2BC2F1; 
! 13, P1BC1F2, the selfing generation of P1BC1F1; 
! 14, P2BC1F2, the selfing generation of P2BC1F1; 
! 15, P1BC2F2, the selfing generation of P1BC2F1; 
! 16, P2BC2F2, the selfing generation of P2BC2F1; 
! 17, P1BC1DH, P1BC1F1-derived doubled haploids; 
! 18, P2BC1DH, P2BC1F1-derived doubled haploids; 
! 19, P1BC2DH, P1BC2F1-derived doubled haploids; 
! 20, P2BC2DH, P2BC2F1-derived doubled haploids; 
   3      !Mapping Population (see remarks above)
   2      !Mapping Function (1 for Kosambi; 2 for Haldane; 3 for Morgan)
   2      !Marker Space Type (1 for intervals; 2 for positions)
   1      !Marker Space Unit(1 for centiMorgans; 2 for Morgan)
   6      !Number of Chromosomes (or Linkage Groups)
 200      !Size of the mapping population
   2      !Number of environments
 
!***************************************** Chromosomes and Linkage Maps **********************************************
!Chromosome                 NumMarkers
-CH1                        16
-CH2                        16
-CH3                        16
-CH4                        16
-CH5                        16
-CH6                        16
!Linkage map (Marker name followed by position or the interval length)
 MK-1-1                1     0.000
 MK-1-2                1    10.000
 MK-1-3                1    20.000
 MK-1-4                1    30.000
 MK-1-5                1    40.000
 MK-1-6                1    50.000
 MK-1-7                1    60.000
 MK-1-8                1    70.000
 MK-1-9                1    80.000
 MK-1-10               1    90.000
 MK-1-11               1   100.000
 MK-1-12               1   110.000
 MK-1-13               1   120.000
 MK-1-14               1   130.000
 MK-1-15               1   140.000
 MK-1-16               1   150.000
 MK-2-1                2     0.000
 MK-2-2                2    10.000
 MK-2-3                2    20.000
 MK-2-4                2    30.000
 MK-2-5                2    40.000
 MK-2-6                2    50.000
 MK-2-7                2    60.000
 MK-2-8                2    70.000
 MK-2-9                2    80.000
 MK-2-10               2    90.000
 MK-2-11               2   100.000
 MK-2-12               2   110.000
 MK-2-13               2   120.000
 MK-2-14               2   130.000
 MK-2-15               2   140.000
 MK-2-16               2   150.000
 MK-3-1                3     0.000
 MK-3-2                3    10.000
 MK-3-3                3    20.000
 MK-3-4                3    30.000
 MK-3-5                3    40.000
 MK-3-6                3    50.000
 MK-3-7                3    60.000
 MK-3-8                3    70.000
 MK-3-9                3    80.000
 MK-3-10               3    90.000
 MK-3-11               3   100.000
 MK-3-12               3   110.000
 MK-3-13               3   120.000
 MK-3-14               3   130.000
 MK-3-15               3   140.000
 MK-3-16               3   150.000
 MK-4-1                4     0.000
 MK-4-2                4    10.000
 MK-4-3                4    20.000
 MK-4-4                4    30.000
 MK-4-5                4    40.000
 MK-4-6                4    50.000
 MK-4-7                4    60.000
 MK-4-8                4    70.000
 MK-4-9                4    80.000
 MK-4-10               4    90.000
 MK-4-11               4   100.000
 MK-4-12               4   110.000
 MK-4-13               4   120.000
 MK-4-14               4   130.000
 MK-4-15               4   140.000
 MK-4-16               4   150.000
 MK-5-1                5     0.000
 MK-5-2                5    10.000
 MK-5-3                5    20.000
 MK-5-4                5    30.000
 MK-5-5                5    40.000
 MK-5-6                5    50.000
 MK-5-7                5    60.000
 MK-5-8                5    70.000
 MK-5-9                5    80.000
 MK-5-10               5    90.000
 MK-5-11               5   100.000
 MK-5-12               5   110.000
 MK-5-13               5   120.000
 MK-5-14               5   130.000
 MK-5-15               5   140.000
 MK-5-16               5   150.000
 MK-6-1                6     0.000
 MK-6-2                6    10.000
 MK-6-3                6    20.000
 MK-6-4                6    30.000
 MK-6-5                6    40.000
 MK-6-6                6    50.000
 MK-6-7                6    60.000
 MK-6-8                6    70.000
 MK-6-9                6    80.000
 MK-6-10               6    90.000
 MK-6-11               6   100.000
 MK-6-12               6   110.000
 MK-6-13               6   120.000
 MK-6-14               6   130.000
 MK-6-15               6   140.000
 MK-6-16               6   150.000
!*********************************** Marker Types ********************************************************************
!Co-dominant marker: When heterozygote F1 is present, P1 is coded as 2, F1 is coded as 1, and P2 is coded as 0; Otherwise, P1 is coded as 2, and P2 is coded as 0. 
!Dominant marker: When heterozygote F1 is present, P1 and F1 are coded as 12, and P2 is coded as 0; Otherwise, P1 is coded as 2, and P2 is coded as 0.  
!Recessive markers: When heterozygote F1 is present, P1 is coded as 2, and F1 and P2 are coded as 10; Otherwise, P1 is coded as 2, and P2 is coded as 0. 
!Missing marker is coded as -1. 
 MK-1-1                 0   0   2   0   0   0   0   2   2   2   2   2   0   2   0   2   0   0   2   0   2   0   0   0   2   2   0   2   0   2   0   0   2   2   2   0   0   2   0   2   2   2   2   0   2   0   0   2   2   0   0   2   2   0   2   2   2   0   2   0   0   0   0   2   2   2   0   2   2   0   0   0   2   0   2   2   0   2   2   2   2   0   0   0   2   0   2   2   0   2   2   0   0   2   0   0   0   0   2   2   0   2   0   0   2   2   0   0   2   0   0   2   0   2   0   0   2   2   2   0   2   0   0   0   2   2   0   0   0   2   0   2   0   2   2   0   2   2   0   2   2   0   2   2   2   0   2   0   0   0   2   2   2   2   0   2   2   0   2   0   2   2   2   2   2   2   2   0   0   2   0   2   2   2   0   0   0   2   0   0   0   2   0   0   0   0   0   2   2   0   2   2   0   0   2   2   0   2   0   2
 MK-1-2                 0   0   2   0   0   0   0   2   2   2   2   2   0   2   0   2   0   0   2   2   2   0   0   0   2   2   0   2   0   2   0   0   2   2   2   0   0   2   0   2   2   2   2   0   2   0   0   2   2   0   0   2   2   0   2   2   2   0   2   0   0   0   0   2   2   2   0   2   2   0   0   0   2   0   2   2   0   2   2   2   2   0   0   0   2   0   2   2   2   2   2   0   0   2   0   0   0   0   0   2   0   2   0   0   2   2   0   2   2   0   0   2   0   2   0   0   2   2   2   0   2   0   0   0   2   2   0   0   2   2   0   2   0   2   2   0   2   2   0   2   2   2   2   2   2   0   0   0   2   0   2   2   2   2   0   2   2   0   2   0   2   0   2   2   2   2   2   0   2   0   0   2   2   0   0   0   0   2   0   0   0   2   0   0   0   0   0   2   2   0   0   2   0   0   2   2   0   2   0   2
 MK-1-3                 0   0   2   0   0   0   0   2   2   2   2   2   0   2   2   0   0   0   0   2   2   0   0   2   2   2   0   2   2   2   0   0   2   2   2   0   0   2   0   2   2   2   2   0   2   0   2   2   2   0   0   2   2   0   2   2   2   2   2   0   0   0   0   2   2   2   0   0   0   0   0   0   2   0   2   2   0   2   2   2   2   2   2   0   2   0   2   2   2   2   2   0   0   2   0   0   0   0   0   2   0   2   0   0   2   2   0   2   2   0   0   2   0   2   0   0   2   0   2   0   2   0   0   0   2   0   0   0   2   2   2   2   0   2   2   0   2   2   0   2   2   2   2   2   2   0   2   0   0   0   2   2   2   2   0   2   2   0   2   0   2   0   2   2   0   2   2   2   0   0   0   2   2   0   0   0   0   2   0   0   2   2   0   0   0   0   0   2   2   0   0   2   0   0   0   2   0   0   2   2
 MK-1-4                 0   0   2   2   0   0   0   2   2   2   2   2   2   2   2   0   0   0   0   2   2   0   0   2   2   2   0   2   2   2   2   0   2   2   2   0   0   2   0   2   2   2   2   0   2   2   2   2   0   0   0   2   2   0   0   2   2   2   2   0   0   0   0   0   2   2   0   0   0   0   0   0   2   0   2   0   0   2   0   2   2   2   2   0   2   0   2   2   2   2   2   0   0   2   0   0   2   0   0   2   0   2   0   0   2   2   0   2   2   0   0   2   0   2   2   0   2   0   0   0   2   2   0   0   2   0   0   0   2   2   2   2   0   2   0   0   2   2   0   0   2   2   2   2   2   0   2   2   0   0   2   2   2   2   0   2   2   0   0   0   0   0   2   2   0   0   2   2   0   0   0   2   2   0   0   0   0   2   2   0   2   2   0   0   0   0   0   2   2   0   0   2   0   0   0   2   0   0   2   2
 MK-1-5                 0   0   2   2   0   0   0   2   2   2   2   2   0   2   2   0   0   0   0   2   2   0   0   2   2   2   0   2   2   2   2   2   2   2   0   0   0   2   0   2   2   2   2   0   2   2   2   0   0   2   0   2   2   0   0   2   2   2   2   0   0   0   0   0   2   2   0   0   0   0   0   2   0   0   2   0   0   0   0   2   2   2   2   0   2   2   2   2   0   2   2   0   0   2   0   0   2   0   0   2   0   2   0   0   2   0   0   2   0   0   0   2   0   2   2   0   2   0   0   2   2   2   0   0   2   2   0   0   2   2   2   2   2   2   0   0   2   2   0   0   2   2   2   2   0   0   2   2   0   0   2   2   2   2   0   2   2   2   0   0   0   0   2   2   0   0   2   2   0   0   0   2   2   0   0   0   2   2   0   0   2   2   0   0   0   0   0   2   2   0   0   2   0   0   0   2   0   0   2   2
 MK-1-6                 0   0   2   2   0   0   0   2   2   2   2   2   2   2   2   0   0   0   0   2   2   0   0   2   2   2   0   2   2   2   2   2   0   2   0   2   0   2   0   2   2   2   2   0   2   2   2   0   0   2   0   2   2   2   0   2   2   2   2   0   0   0   0   0   2   0   0   2   0   0   0   0   0   0   2   2   0   0   0   2   2   2   2   0   2   2   2   2   2   2   2   0   0   2   0   0   2   0   0   2   0   2   0   0   2   0   0   2   0   0   0   2   0   2   2   0   2   2   2   2   2   2   0   0   2   2   0   0   2   2   2   2   2   2   0   2   2   2   0   0   2   2   2   2   0   0   2   2   0   0   0   2   2   2   0   2   2   2   0   0   0   0   2   0   0   0   2   2   0   0   0   2   2   0   0   0   2   2   0   0   2   2   0   0   0   0   2   2   2   0   0   2   0   0   0   2   0   0   2   2
 MK-1-7                 2   0   2   2   0   0   0   2   2   2   2   2   0   2   2   0   0   0   0   2   0   0   0   2   2   2   0   2   2   2   0   2   0   2   0   2   0   2   0   0   2   2   2   0   2   2   2   0   0   2   2   2   2   2   0   2   0   2   0   0   0   2   0   0   2   0   0   2   0   0   0   0   0   0   0   2   0   0   0   2   0   2   2   2   2   2   2   2   2   2   2   0   0   2   0   0   2   2   0   2   0   2   0   0   2   0   0   2   0   0   0   2   0   2   2   0   2   2   0   0   0   0   0   2   2   2   0   0   2   2   2   2   2   2   0   2   0   2   2   2   2   2   2   0   0   0   2   2   0   0   0   0   2   2   0   2   2   2   0   0   0   0   2   0   0   0   2   2   0   0   0   2   0   0   0   0   2   2   0   0   2   2   0   0   0   0   2   2   2   0   0   2   0   0   2   2   0   0   2   2
 MK-1-8                 2   0   2   2   0   2   0   2   2   2   2   2   0   2   2   0   0   0   0   0   0   0   0   2   2   2   0   0   2   2   0   2   0   2   0   2   0   2   0   0   2   2   2   0   0   2   2   0   0   2   2   2   2   2   0   2   0   0   0   0   0   2   0   2   2   0   0   2   0   2   0   2   0   0   0   2   2   0   0   2   0   2   2   2   2   0   2   2   2   2   2   0   0   2   0   0   2   2   0   2   0   2   0   0   2   0   0   2   0   0   0   2   2   2   2   0   2   2   0   0   2   0   0   2   2   2   0   0   2   2   2   2   2   2   0   2   0   0   2   2   2   2   2   2   0   0   2   2   0   0   2   0   2   2   0   2   2   2   0   0   0   0   2   0   0   0   2   2   0   0   0   2   0   0   0   0   2   2   2   0   2   2   0   0   0   0   2   2   2   0   0   2   0   0   2   2   0   0   2   2
 MK-1-9                 2   0   2   2   0   2   0   2   2   2   2   2   0   2   2   0   0   0   0   0   2   0   0   2   2   2   0   0   2   2   0   2   0   2   0   2   0   0   2   2   2   2   2   0   0   2   2   0   0   2   2   2   2   0   0   2   0   0   0   0   0   0   0   2   2   0   0   2   0   2   0   2   0   0   0   2   2   0   0   2   2   2   2   2   2   2   2   2   2   2   2   2   0   0   0   0   2   2   0   2   0   2   0   0   2   2   0   2   0   0   0   0   2   2   0   0   2   2   0   0   2   0   0   2   2   2   0   0   0   2   2   0   2   2   0   2   0   0   2   2   2   0   2   2   0   0   2   2   0   0   2   0   2   2   0   2   2   2   0   0   0   0   2   2   0   0   2   0   0   0   0   2   0   0   0   0   2   2   2   0   0   2   0   0   0   0   2   2   2   0   0   2   0   0   2   2   0   0   2   2
 MK-1-10                2   0   0   2   0   2   0   2   2   2   2   2   0   2   2   0   0   0   0   0   2   0   0   2   2   2   0   2   2   2   0   2   0   2   0   2   0   0   2   2   2   2   2   0   0   2   2   0   0   2   2   2   2   0   0   2   0   0   0   2   0   0   2   0   2   0   0   2   0   2   0   0   0   0   0   2   2   0   0   2   2   2   0   2   2   2   2   2   0   2   2   2   0   0   0   0   2   2   0   2   0   2   0   0   2   2   0   2   0   0   0   2   2   0   0   0   2   2   0   0   2   0   2   2   0   2   0   0   2   2   2   0   0   2   2   2   0   0   2   2   2   0   2   2   0   0   2   2   0   2   2   0   2   2   0   2   2   2   0   0   0   2   2   2   0   0   2   0   0   0   0   2   0   0   0   2   2   2   2   0   2   0   0   0   0   0   2   2   2   0   2   2   0   0   2   2   0   0   2   2
 MK-1-11                0   0   0   2   0   0   0   2   2   2   2   2   0   2   2   0   0   2   0   0   2   0   0   2   2   2   0   2   2   2   0   2   0   2   0   2   0   0   2   2   2   2   2   2   0   2   2   0   0   0   2   2   2   0   0   2   0   0   0   0   0   0   0   0   2   0   0   2   0   2   0   0   0   0   0   2   0   0   0   2   2   2   0   2   2   2   2   0   0   2   2   2   0   0   2   0   2   2   0   2   0   0   0   0   2   0   0   2   0   0   0   2   2   0   0   0   2   0   0   0   2   0   2   2   0   2   0   0   2   2   2   0   0   0   2   2   0   0   2   2   2   0   2   2   0   0   2   2   2   2   2   0   2   2   2   2   2   2   0   0   0   2   2   2   0   0   2   0   0   0   0   2   0   2   0   2   2   2   2   0   2   0   0   0   0   0   2   2   2   2   2   2   0   2   2   2   2   2   2   2
 MK-1-12                0   0   0   2   0   0   0   2   2   2   2   2   0   2   2   0   2   2   0   0   2   0   0   2   0   0   0   0   0   2   0   2   0   0   0   2   0   0   2   2   2   2   2   2   0   2   2   0   0   0   0   0   2   0   0   2   0   0   0   0   0   0   0   0   2   2   2   2   0   2   0   2   0   2   0   2   0   0   2   2   2   0   0   2   2   2   2   0   0   2   2   2   0   0   2   0   2   0   0   0   0   0   0   0   0   0   0   0   0   0   2   2   2   0   0   0   2   0   0   0   2   0   2   2   0   2   0   0   2   2   0   0   0   0   2   2   0   0   2   2   2   2   2   0   0   0   2   2   2   2   2   2   2   0   2   2   2   2   0   2   0   2   2   0   0   0   2   0   0   0   2   2   0   2   2   2   2   2   2   0   2   0   0   0   0   0   2   2   0   2   2   2   0   2   2   2   2   2   2   2
 MK-1-13                0   0   0   2   0   0   0   2   2   2   2   2   0   2   2   0   2   0   0   0   2   0   0   2   0   0   0   0   0   2   0   2   0   2   2   2   2   0   2   2   2   2   2   2   0   2   2   0   2   0   0   0   2   0   0   2   0   0   0   0   0   0   0   0   2   2   2   2   0   2   0   2   0   2   0   2   0   0   2   2   2   0   0   2   2   2   2   0   0   2   2   2   0   0   2   0   2   0   0   0   0   2   0   0   0   0   0   0   0   0   2   2   2   0   0   2   2   2   0   0   2   0   2   2   0   2   0   0   2   2   2   0   0   0   0   2   0   0   2   2   2   2   2   0   0   0   2   2   2   0   2   2   2   0   2   2   2   2   0   2   0   2   2   0   0   0   2   0   0   2   2   2   0   2   2   2   2   2   2   0   2   0   0   0   0   0   2   2   0   2   2   2   0   2   2   2   2   2   2   2
 MK-1-14                2   2   0   0   0   0   0   2   2   2   2   2   0   2   2   0   2   0   0   0   2   0   0   2   0   0   0   0   2   0   0   2   0   2   2   2   2   2   2   2   2   2   0   2   0   2   2   0   2   0   0   0   2   0   0   2   0   0   0   0   0   2   0   0   2   0   2   2   0   2   0   2   0   2   0   2   0   0   2   2   2   0   0   2   0   2   2   0   0   0   2   2   0   0   2   0   2   0   0   0   0   2   0   0   0   0   0   0   0   0   2   2   2   0   0   0   2   2   0   0   2   0   2   2   0   2   0   0   2   2   2   0   0   0   0   2   0   0   2   2   2   2   2   0   0   0   2   2   2   0   2   2   2   0   2   0   2   2   0   2   0   0   2   0   0   0   2   0   0   2   2   2   0   2   2   2   2   0   2   0   2   0   0   0   0   0   0   2   0   2   2   2   0   2   2   2   2   0   2   2
 MK-1-15                0   0   0   0   0   0   0   2   2   2   2   2   0   2   2   0   2   0   0   0   2   0   0   0   0   0   0   2   2   0   0   2   0   2   2   2   2   2   2   2   2   2   0   2   0   0   0   0   2   2   0   0   2   2   0   2   0   0   2   0   0   2   0   0   0   0   0   2   0   2   0   2   0   2   0   2   0   0   2   2   2   0   0   2   0   2   2   0   0   0   2   2   2   0   2   0   2   0   0   0   2   2   0   2   0   2   0   0   0   0   2   2   2   0   2   2   2   0   2   0   2   0   2   2   0   2   0   0   2   0   2   0   0   0   0   2   0   0   2   2   2   2   0   0   0   0   2   2   0   0   2   2   2   0   2   0   2   2   0   0   0   0   2   0   2   0   2   0   0   0   2   2   0   2   0   2   2   2   2   0   2   0   0   0   0   0   0   2   2   2   2   2   0   2   0   2   2   0   2   2
 MK-1-16                0   0   0   0   0   0   0   2   2   2   2   0   0   2   2   0   2   0   0   0   2   0   0   0   0   0   2   2   2   0   0   2   0   2   2   2   2   2   2   2   2   2   0   2   2   0   0   0   2   2   0   0   2   2   0   2   0   0   2   0   0   2   0   0   0   0   2   2   0   2   0   2   0   2   0   2   2   0   2   2   2   0   0   2   0   2   2   0   0   0   0   2   2   0   2   2   2   0   0   0   2   2   2   0   2   0   0   0   0   0   2   2   2   0   2   2   2   0   2   0   2   0   2   2   0   2   0   0   2   0   2   0   2   0   2   2   0   2   2   2   2   2   0   0   0   0   2   2   0   0   0   0   2   0   2   0   0   2   0   0   0   0   2   0   2   0   0   0   0   2   2   2   0   2   0   0   0   2   2   0   2   0   0   0   2   0   0   2   2   2   2   2   0   2   0   2   2   0   2   2
 MK-2-1                 0   0   2   2   0   0   0   2   2   0   2   0   2   0   2   2   0   2   0   2   0   2   2   0   2   2   0   0   0   2   2   0   0   2   2   0   2   2   0   2   2   0   2   2   2   0   2   2   2   0   2   2   2   2   0   0   2   2   2   2   0   0   2   0   2   2   0   0   2   2   2   2   2   0   0   0   2   2   0   0   0   2   0   2   2   2   0   0   0   2   2   2   2   0   2   0   2   0   2   2   0   0   0   0   2   0   2   2   0   2   0   2   2   2   0   2   0   2   2   0   2   0   0   0   2   0   2   0   0   0   0   0   2   2   2   0   0   2   2   2   2   2   2   2   2   0   0   0   0   2   0   2   0   0   2   2   2   2   0   2   2   0   0   0   2   2   2   2   0   0   0   2   0   2   0   2   2   2   2   0   2   0   2   0   0   0   2   0   0   2   0   2   0   0   2   0   0   0   0   0
 MK-2-2                 0   0   2   2   0   0   0   2   2   0   2   0   2   0   2   2   0   2   0   2   0   2   2   0   2   2   0   0   0   0   2   0   0   0   2   0   2   2   0   2   2   0   0   2   2   0   2   2   2   0   2   2   2   2   0   0   2   2   2   2   0   0   2   0   2   2   0   0   0   2   2   2   2   0   0   0   2   2   2   0   0   2   0   2   2   2   0   0   0   2   2   2   2   0   0   0   2   0   0   2   0   0   0   0   2   0   2   2   0   2   0   2   2   0   0   2   0   2   2   0   2   0   0   0   2   0   0   0   2   0   0   2   2   2   2   0   0   2   2   2   2   2   2   2   2   0   0   0   0   2   0   2   0   2   2   2   2   2   0   2   2   0   0   0   0   2   2   2   0   0   0   2   0   2   0   2   2   2   2   0   2   0   2   0   0   0   2   0   0   2   0   2   0   0   2   2   0   0   0   0
 MK-2-3                 0   0   2   2   0   0   0   2   2   0   2   0   2   0   2   2   2   2   0   2   0   2   2   0   2   2   0   0   0   0   2   0   0   0   2   0   2   2   0   2   2   0   0   2   2   0   2   2   2   0   2   2   2   0   0   0   2   2   0   2   0   0   2   0   2   2   0   0   0   2   2   2   2   0   0   0   2   2   0   0   0   2   0   2   2   0   0   0   0   2   2   2   2   0   0   0   2   0   0   2   0   0   0   2   2   0   2   2   0   2   0   2   2   0   0   0   0   0   2   0   2   0   0   0   0   0   0   0   2   0   0   2   2   2   2   0   2   2   0   2   2   2   2   2   2   0   0   0   0   2   0   2   0   2   0   2   2   2   0   2   2   0   0   2   0   2   2   2   0   0   0   2   0   0   0   2   2   2   2   0   0   0   2   0   0   2   2   0   0   2   0   2   0   0   2   2   0   0   0   0
 MK-2-4                 0   0   2   2   0   0   0   2   2   0   0   0   2   0   2   2   2   2   0   0   2   2   2   0   2   2   0   0   0   0   2   0   2   0   2   0   2   2   0   2   2   0   0   2   2   2   0   2   2   0   2   2   2   0   0   2   2   2   0   2   0   0   2   0   2   2   0   0   0   0   2   2   2   0   0   0   0   2   0   0   0   2   0   2   2   0   0   0   0   2   2   2   0   0   0   2   2   0   2   2   0   0   0   2   2   0   2   2   0   2   0   2   2   0   0   0   0   0   2   0   2   0   0   0   2   0   0   0   2   2   0   2   2   2   2   2   2   2   0   2   2   2   2   2   2   0   0   0   0   2   0   2   0   2   0   2   2   2   0   2   2   0   0   2   0   2   2   2   0   2   0   2   2   0   0   2   2   0   2   2   0   0   2   0   0   2   0   0   0   2   0   2   0   0   2   2   0   0   0   0
 MK-2-5                 0   0   2   2   0   0   2   2   2   0   0   0   2   0   0   2   2   2   0   0   2   2   2   0   2   2   0   0   0   0   2   2   2   2   2   0   0   2   2   2   2   0   0   0   0   2   0   2   0   0   2   2   0   0   0   2   2   2   0   2   0   0   2   0   2   2   0   0   0   0   0   2   2   0   0   2   0   2   0   0   0   2   0   2   2   2   0   0   0   0   0   2   2   0   0   2   2   0   2   2   0   0   0   2   2   0   2   2   0   2   0   2   2   2   0   0   0   0   2   0   2   0   0   0   2   2   0   0   2   2   0   2   2   2   2   2   2   0   0   2   2   2   2   2   2   0   0   0   0   2   0   2   0   2   0   2   2   2   0   2   2   2   0   2   0   2   2   2   0   2   2   2   2   0   0   2   0   0   2   2   0   0   2   2   0   0   0   2   0   2   0   2   0   0   2   2   0   2   0   0
 MK-2-6                 0   0   2   2   0   2   0   0   2   0   0   0   2   0   0   2   2   2   0   0   2   2   2   0   2   2   0   2   0   0   2   2   2   2   2   0   0   2   2   2   2   0   0   0   0   2   0   2   0   0   2   2   0   0   0   2   2   2   0   2   2   0   2   0   2   2   0   0   0   0   0   2   2   0   0   0   0   2   0   0   0   2   0   0   2   2   0   0   0   0   0   2   2   0   0   2   2   0   2   2   0   0   0   2   2   0   2   2   0   2   0   2   2   2   0   0   0   0   2   0   0   0   0   0   2   2   0   2   2   2   0   2   2   2   2   2   2   0   0   2   2   2   2   2   2   0   0   0   0   2   0   2   0   2   0   2   2   2   2   2   2   2   0   2   0   2   2   2   2   2   2   2   2   0   0   2   2   0   0   2   0   0   2   0   0   0   0   2   0   2   0   2   0   0   2   2   0   2   0   0
 MK-2-7                 0   0   2   2   0   2   0   0   2   0   0   0   2   0   0   0   2   2   0   0   2   2   2   0   2   2   0   2   0   2   2   2   2   2   0   0   0   2   2   2   2   0   0   0   0   2   0   2   0   0   2   2   0   0   0   2   0   2   0   2   2   0   2   0   2   2   0   2   0   0   0   2   2   0   0   2   0   2   0   0   0   2   0   0   0   2   0   0   0   0   0   2   2   0   0   2   2   0   2   2   0   0   0   2   2   0   2   2   0   2   2   2   0   2   2   0   0   0   2   2   0   0   0   0   2   2   0   2   2   2   0   2   2   2   2   2   2   0   2   2   2   2   2   2   2   0   0   0   2   2   0   2   0   0   0   0   2   0   2   2   2   2   0   2   0   2   2   2   0   2   2   2   2   0   0   2   2   0   0   2   0   0   2   0   0   0   0   2   0   2   0   2   0   0   0   2   0   2   0   0
 MK-2-8                 0   0   2   2   0   2   0   0   2   0   0   0   0   0   0   2   2   2   0   2   2   2   0   0   2   2   0   0   0   2   2   2   2   2   2   0   0   2   2   2   2   0   0   0   0   2   0   2   0   0   0   2   0   0   0   2   0   2   0   2   2   0   2   0   2   2   0   2   0   0   0   2   2   0   0   0   0   2   2   0   0   0   0   0   2   2   0   0   0   0   0   2   0   0   0   2   0   0   2   2   0   0   0   0   2   0   2   2   0   2   2   2   0   2   0   0   0   0   2   2   2   2   0   0   2   2   0   2   2   2   0   2   2   2   2   2   0   0   2   2   2   2   2   2   0   0   0   0   2   2   0   0   0   0   0   0   2   0   0   2   2   2   0   2   2   2   2   0   0   2   2   2   2   0   0   2   2   0   0   2   0   0   0   0   0   0   2   2   0   2   0   2   0   0   0   2   2   0   0   0
 MK-2-9                 0   0   2   0   0   2   0   0   2   0   2   0   2   0   0   2   2   2   2   2   2   0   0   0   2   2   0   0   0   2   2   2   2   2   2   2   0   2   2   0   2   0   0   2   0   2   0   0   0   2   0   2   0   0   0   2   0   2   0   2   2   0   2   2   2   0   0   2   0   2   0   2   0   0   0   0   0   2   2   0   0   0   0   0   2   2   0   0   0   0   0   2   0   2   0   2   0   0   2   2   0   0   0   0   2   0   2   2   0   2   2   2   0   2   2   0   0   0   2   2   2   2   0   0   2   2   0   2   2   2   0   2   2   2   2   2   0   0   0   2   2   2   2   2   0   0   0   0   2   2   0   0   0   0   0   0   2   0   0   0   2   2   2   2   2   2   2   0   0   2   2   2   2   0   0   2   2   0   0   2   0   0   0   0   0   0   2   2   0   2   0   0   0   0   0   2   2   0   0   0
 MK-2-10                0   0   2   2   0   2   0   0   0   0   2   0   2   2   0   2   2   2   0   2   0   0   0   0   0   0   0   0   0   2   2   2   2   2   2   2   0   2   2   0   2   0   0   2   0   2   0   0   0   2   2   2   0   0   0   2   0   2   0   0   2   0   2   2   2   0   0   2   2   2   0   2   2   0   0   0   0   2   0   0   0   0   0   0   2   2   0   0   0   0   0   2   0   0   0   2   0   0   2   2   0   0   0   0   2   0   2   2   0   2   2   2   0   2   2   0   0   0   2   2   2   2   0   0   2   2   0   2   0   2   0   2   2   2   2   2   0   0   0   2   2   2   2   2   0   2   0   0   2   2   0   2   0   0   0   0   2   0   0   0   2   2   2   2   2   2   2   0   0   2   2   0   2   0   0   2   2   0   0   2   0   0   0   0   0   0   0   2   0   2   0   0   0   0   0   2   2   0   0   0
 MK-2-11                2   0   2   2   0   2   0   0   0   0   2   0   2   2   0   2   2   2   0   2   2   0   0   0   0   0   0   0   0   2   0   2   2   2   2   2   2   2   0   0   2   0   0   0   0   2   0   0   0   2   2   2   0   0   0   0   0   2   0   0   2   0   2   2   2   0   0   2   2   2   0   2   2   2   0   0   0   2   0   0   0   0   2   0   2   2   0   0   0   0   0   2   0   2   0   2   0   0   2   2   0   0   0   0   2   0   0   2   2   2   2   0   0   2   0   0   0   0   2   2   0   2   0   0   2   2   0   2   0   2   0   2   2   2   2   2   0   0   0   2   2   2   2   2   2   2   0   0   0   2   0   2   0   0   0   0   2   0   0   0   2   2   2   2   2   2   2   0   0   2   2   0   2   2   0   2   2   0   0   2   0   0   0   2   0   0   0   2   0   2   0   0   0   0   0   2   2   0   0   0
 MK-2-12                2   0   0   2   0   2   0   0   0   0   2   2   2   2   0   2   2   2   0   2   2   0   0   0   0   0   0   0   0   2   0   2   2   2   2   2   2   2   0   0   2   0   0   0   0   2   0   0   0   2   2   0   0   0   0   0   0   2   0   0   2   0   2   2   2   0   0   2   2   2   0   2   2   2   2   0   0   2   0   0   0   0   2   0   2   2   2   0   0   0   0   0   0   2   0   2   0   0   2   2   2   2   0   0   0   0   0   0   0   2   2   0   0   0   0   0   0   0   2   2   0   2   2   0   2   2   0   2   0   2   0   2   2   2   2   0   0   0   0   2   2   2   2   2   2   2   0   0   0   2   2   2   0   0   0   0   2   0   0   0   2   2   2   0   2   2   2   0   2   2   2   0   2   2   0   2   2   0   0   2   2   0   0   2   0   0   0   2   0   2   0   0   0   0   0   2   0   0   0   0
 MK-2-13                2   0   0   2   2   2   0   0   0   0   2   2   2   2   0   2   2   2   2   2   2   0   0   0   0   0   0   0   0   2   0   2   2   2   2   2   2   2   0   0   2   2   0   0   0   2   0   0   0   2   2   0   2   0   0   0   0   2   0   0   2   0   2   2   2   0   0   2   2   2   0   2   2   2   2   0   2   2   0   2   0   0   2   0   2   2   2   2   0   0   0   0   0   2   0   2   0   0   2   2   2   2   0   2   0   0   0   0   0   0   0   0   0   0   0   0   0   0   2   2   0   2   2   0   2   0   0   0   0   2   0   2   2   2   0   0   0   0   0   2   2   2   2   2   2   2   0   0   0   2   2   2   0   0   0   0   2   0   0   0   2   2   2   0   2   2   2   0   2   2   2   0   2   2   2   2   2   0   0   2   2   0   0   2   0   0   0   2   0   2   0   0   2   0   0   2   0   0   0   0
 MK-2-14                2   0   0   2   2   2   0   2   0   0   0   2   2   2   0   2   2   2   2   2   2   0   0   0   0   0   0   0   0   0   0   2   2   2   0   2   2   0   0   0   2   2   0   0   0   2   0   0   0   2   2   0   2   0   0   0   0   2   0   0   2   0   2   2   2   0   0   2   2   2   0   2   2   2   2   0   2   2   0   2   0   0   2   0   2   2   2   2   0   0   0   0   2   2   0   2   0   0   2   2   2   2   0   0   0   0   0   0   0   0   2   0   2   0   2   0   0   0   2   2   0   0   2   0   2   0   0   2   0   2   0   2   2   2   0   0   0   0   0   2   2   2   2   0   2   2   0   0   0   2   2   2   0   0   0   0   2   0   0   0   2   2   2   0   2   2   2   0   2   2   2   0   2   2   2   2   2   0   0   2   2   0   2   0   0   2   0   2   0   2   0   0   2   2   0   2   0   0   0   0
 MK-2-15                2   0   0   2   2   2   0   0   0   0   0   2   2   2   0   2   2   2   2   2   2   0   0   0   2   2   0   0   0   0   0   2   2   2   0   2   0   0   0   0   2   2   0   0   0   2   0   0   0   2   2   0   2   0   0   0   2   2   0   0   2   0   2   2   2   0   0   2   2   2   0   0   2   2   2   0   2   2   2   0   0   0   2   0   2   2   2   2   0   0   0   0   2   2   0   2   0   2   2   2   0   2   0   0   0   2   0   0   0   2   0   0   2   0   2   0   0   0   2   2   0   0   2   2   2   0   0   0   0   2   0   0   2   2   0   0   2   0   0   2   2   2   0   0   2   0   2   0   0   2   2   2   0   0   0   0   2   0   0   0   2   2   2   0   2   2   2   0   2   2   2   2   2   2   2   2   2   0   0   2   0   0   2   0   0   2   0   2   0   2   0   0   2   2   0   0   0   0   2   0
 MK-2-16                2   0   0   2   2   2   0   0   0   0   0   2   2   2   0   2   2   2   2   2   2   2   0   0   2   2   0   0   0   0   0   2   2   2   2   2   0   0   0   0   2   2   0   0   0   2   0   0   0   2   2   0   2   0   0   2   2   2   2   0   0   0   2   2   2   0   0   2   2   2   0   0   2   0   2   0   2   2   2   2   0   0   2   0   2   0   2   0   0   0   0   2   2   2   0   2   0   2   2   2   0   2   0   0   0   2   0   0   0   2   0   0   2   0   2   0   0   0   2   2   0   0   2   2   2   0   0   0   0   0   0   0   2   0   0   0   2   0   0   2   2   2   0   0   2   2   2   0   0   2   2   2   0   2   0   0   2   0   0   0   2   2   2   0   2   2   2   0   2   2   2   2   2   2   0   2   2   0   0   2   0   0   2   2   0   2   0   2   0   2   0   0   2   2   0   0   0   0   2   0
 MK-3-1                 0   0   2   2   2   0   2   0   0   0   0   0   2   2   2   0   2   2   2   2   0   2   0   0   0   0   0   0   2   0   0   2   0   2   2   2   2   0   2   0   2   0   2   2   0   2   2   2   2   0   0   2   0   2   0   0   0   2   2   0   2   0   0   0   2   2   2   0   0   0   2   2   2   0   2   2   2   0   0   2   0   0   2   2   0   2   2   0   0   2   2   2   2   0   0   2   0   0   0   0   0   0   0   0   0   0   0   0   2   0   2   2   2   2   0   0   0   0   2   0   2   2   2   0   2   2   2   2   0   0   0   2   2   0   0   0   2   0   2   2   0   0   0   2   0   2   2   0   0   0   0   2   0   0   2   0   2   2   2   0   2   0   0   2   2   0   2   0   0   2   2   2   2   0   2   2   2   0   2   0   0   2   2   2   0   0   2   0   0   0   2   0   0   0   2   0   2   0   2   2
 MK-3-2                 0   0   2   2   2   0   2   0   2   0   0   0   2   2   2   0   2   2   2   2   0   2   0   0   2   0   0   0   2   0   0   2   0   2   2   2   2   0   2   0   2   0   2   2   0   2   2   2   2   0   0   2   0   2   0   0   2   0   2   0   2   0   0   0   0   0   2   0   0   0   2   2   2   0   2   2   2   2   0   2   0   0   2   2   0   2   2   0   0   2   2   2   2   0   0   2   0   0   0   0   0   0   0   0   0   0   2   0   2   0   2   2   2   2   0   2   0   0   2   0   2   2   2   0   2   2   2   2   0   2   0   2   2   0   0   0   2   0   2   2   0   0   0   2   0   2   2   0   0   0   0   2   2   0   2   0   2   2   2   0   2   0   0   0   0   0   2   0   0   2   2   2   2   2   2   2   2   0   2   0   0   2   2   2   0   0   2   0   0   0   2   0   0   0   2   0   2   0   2   2
 MK-3-3                 0   0   2   2   0   0   0   0   2   0   0   0   2   2   2   0   0   0   2   2   2   2   2   0   2   0   0   0   2   0   0   2   0   2   2   2   2   0   2   0   2   0   2   2   0   2   2   2   2   0   0   2   0   2   0   0   2   2   2   0   2   0   0   0   0   0   2   0   0   0   2   2   2   0   2   2   2   2   0   2   0   0   2   2   0   2   2   0   0   2   2   2   2   0   0   2   0   0   2   0   2   0   0   0   0   0   2   0   0   2   2   2   2   2   0   2   0   0   2   0   2   2   2   0   2   2   2   2   0   2   0   2   2   0   0   2   2   0   2   2   0   0   0   2   0   2   2   0   0   2   0   2   2   0   2   0   2   2   2   0   2   0   0   0   0   2   2   0   0   2   0   2   2   0   2   2   2   0   2   0   2   2   2   2   0   0   2   0   0   0   2   0   0   0   2   0   2   0   2   2
 MK-3-4                 0   0   2   2   0   2   0   0   2   0   0   0   2   0   2   0   0   0   2   0   2   2   2   2   2   0   0   0   2   0   0   2   0   0   2   2   2   0   2   2   2   0   2   0   0   2   2   2   2   0   0   2   0   2   0   0   2   2   0   2   2   0   0   0   0   2   2   0   0   0   2   2   2   2   2   2   2   2   0   2   0   0   0   2   0   0   2   0   2   2   0   2   2   0   0   2   0   0   2   0   2   0   0   2   0   0   0   0   0   2   2   2   2   0   0   2   0   0   2   0   2   2   2   0   2   2   2   2   0   2   0   0   2   0   0   2   2   0   2   0   2   0   0   2   0   2   2   0   2   0   0   2   0   0   2   0   2   2   2   0   2   0   0   2   0   2   2   0   0   2   0   2   2   0   2   2   2   0   2   0   2   2   2   2   0   2   2   0   0   0   2   0   0   0   2   2   2   0   2   2
 MK-3-5                 0   2   2   2   2   2   0   0   2   0   2   0   2   0   2   0   0   0   2   0   0   2   0   2   2   0   0   0   2   0   0   2   2   0   2   2   2   2   2   0   2   0   2   0   0   0   2   2   2   0   2   2   2   2   0   0   2   2   0   2   2   0   0   0   0   2   2   0   2   0   0   2   0   2   2   2   2   2   0   2   0   0   0   2   0   0   2   0   2   2   0   2   2   0   0   2   0   0   2   0   2   0   0   2   0   0   0   0   0   2   2   2   2   0   0   2   0   2   2   0   2   2   2   0   2   2   2   2   0   2   0   0   2   0   0   2   2   2   2   0   2   0   0   2   0   2   2   0   2   0   0   2   0   0   2   0   2   2   2   0   0   2   0   2   0   2   2   0   2   2   0   2   2   0   2   2   2   0   2   0   2   2   2   2   0   0   2   0   0   0   0   0   0   0   0   0   0   2   0   2
 MK-3-6                 0   0   2   2   2   2   0   2   2   0   2   0   2   0   2   0   0   0   2   0   0   0   0   2   2   0   0   0   2   0   0   2   2   0   2   2   2   2   2   0   0   0   2   2   0   0   2   2   2   0   2   2   2   2   0   0   2   2   0   0   2   0   0   0   2   2   2   0   2   0   0   2   0   2   2   2   2   2   0   2   0   2   0   0   0   0   2   0   2   2   0   0   2   0   0   2   0   0   2   0   2   2   0   2   0   0   2   0   0   2   2   2   2   0   0   2   0   2   2   0   2   0   2   0   2   2   2   2   0   2   0   0   2   0   0   2   2   2   2   0   2   0   0   2   0   2   2   0   0   0   0   2   0   0   2   0   2   0   2   0   0   2   0   2   0   2   2   0   2   2   0   2   2   0   2   2   2   0   2   0   2   2   2   2   0   0   0   0   2   0   0   0   0   0   2   0   0   2   0   2
 MK-3-7                 0   0   2   2   2   2   0   2   2   0   2   0   2   0   2   0   2   0   2   0   0   0   0   2   2   0   0   0   2   0   0   2   2   0   2   2   2   2   2   2   0   0   2   2   0   0   2   2   2   0   2   2   2   2   0   0   0   2   2   0   2   0   2   0   2   2   2   0   2   0   2   2   0   2   0   2   2   2   0   2   0   2   0   0   0   0   2   0   2   2   0   0   2   0   0   2   0   0   2   0   2   2   0   2   0   0   2   0   0   0   2   2   2   2   0   2   0   2   2   0   2   0   2   0   2   2   2   2   0   2   0   0   2   0   0   2   2   2   2   0   0   0   0   2   0   2   2   0   0   0   0   2   0   0   2   0   2   0   0   0   2   2   0   2   0   2   2   0   2   0   0   2   2   0   2   2   2   0   2   2   2   2   2   2   0   0   2   0   2   0   2   0   0   2   2   0   0   2   0   2
 MK-3-8                 0   0   2   2   2   2   2   0   2   0   2   0   2   2   2   0   2   0   2   0   0   2   0   2   2   0   0   0   2   0   0   0   2   0   2   2   2   2   2   2   0   0   2   0   0   0   0   2   2   0   2   2   2   2   0   0   0   2   2   0   2   0   0   0   2   0   0   2   2   0   2   0   0   2   0   2   2   2   0   2   0   2   0   0   0   2   2   0   2   2   0   0   2   0   0   2   0   0   2   2   2   2   0   2   0   0   2   0   0   0   2   2   2   2   0   2   0   2   2   0   2   0   2   0   2   2   2   2   0   2   0   0   2   0   0   2   2   2   2   0   0   0   0   2   0   2   2   0   0   0   0   2   0   0   2   0   2   0   0   0   2   2   0   2   0   2   2   0   2   0   0   2   0   0   2   2   2   0   0   0   2   2   0   0   0   0   2   0   0   0   0   0   0   2   2   0   0   2   0   2
 MK-3-9                 0   0   2   2   2   2   0   0   2   0   2   0   2   2   2   2   0   0   2   0   0   2   0   0   2   2   0   0   2   0   0   0   2   0   2   2   2   2   2   2   0   0   2   0   0   0   0   2   2   0   2   2   2   0   0   0   0   2   2   0   0   0   2   0   0   0   0   2   2   0   2   0   0   2   0   0   2   2   0   2   0   2   0   0   0   2   2   0   2   2   0   0   2   0   0   2   0   0   2   2   2   2   0   2   0   0   2   0   0   0   2   2   2   2   0   2   0   2   2   2   2   0   2   0   2   0   2   2   0   2   0   0   2   0   0   2   2   2   2   0   0   0   0   2   2   2   2   0   0   0   0   2   0   0   2   0   2   0   0   0   2   2   0   2   0   2   2   0   2   0   0   2   0   0   2   2   2   0   0   0   0   2   0   0   0   0   2   0   0   0   2   0   0   2   2   0   2   2   0   2
 MK-3-10                0   0   2   2   0   2   0   0   2   0   2   0   2   0   2   2   2   0   0   0   0   2   0   0   2   2   0   0   2   0   0   0   2   0   2   2   2   2   2   0   0   0   2   0   0   0   0   2   2   2   2   2   2   0   0   0   0   2   2   0   0   2   2   0   0   0   0   2   2   0   2   0   0   2   0   0   2   2   0   2   0   2   0   0   0   2   2   0   2   2   0   0   2   0   0   2   0   0   2   0   2   0   0   2   0   0   2   0   0   0   2   2   2   2   0   2   0   2   2   2   2   0   2   0   2   0   0   2   0   2   0   0   0   0   0   2   2   2   2   0   0   0   0   2   2   2   2   0   0   2   0   2   0   0   2   2   2   0   0   2   2   2   0   2   0   2   2   2   2   0   0   2   0   0   2   2   2   0   0   0   0   2   0   0   0   0   2   0   0   0   2   2   0   2   2   0   2   2   0   2
 MK-3-11                0   0   2   2   0   2   0   0   2   0   2   2   2   0   2   2   2   0   0   0   0   2   0   0   2   2   0   0   2   0   0   0   2   0   2   2   2   2   2   0   0   0   2   0   0   2   0   2   0   2   2   2   2   0   0   0   0   2   2   0   0   2   2   0   0   0   0   2   2   0   0   0   0   2   0   0   2   2   0   0   0   2   0   0   0   2   2   0   2   2   0   0   2   0   0   2   0   0   2   0   2   0   0   2   0   0   2   0   0   0   0   2   2   2   2   2   0   2   2   2   2   0   2   0   2   2   0   2   0   2   0   0   2   0   2   0   2   2   2   0   0   0   0   2   2   2   2   0   0   2   0   2   0   0   2   2   0   0   0   2   2   2   0   2   0   2   2   2   2   0   0   0   0   0   2   2   0   0   2   2   0   2   0   0   0   2   2   0   0   0   2   2   0   2   2   0   2   2   0   2
 MK-3-12                0   0   2   2   0   2   0   0   2   0   2   2   2   0   2   2   0   0   0   0   0   2   2   0   2   2   0   2   2   0   0   0   2   0   2   2   2   0   2   0   0   0   2   0   0   2   0   2   0   2   2   2   2   0   0   0   0   0   2   0   0   2   2   0   2   0   0   2   0   0   0   0   0   0   0   0   2   0   0   0   2   2   0   2   0   2   2   0   2   2   0   0   2   0   0   2   0   0   2   0   2   0   2   2   0   0   2   0   0   0   2   2   0   2   2   2   0   2   2   2   2   2   2   0   2   2   0   2   0   0   0   0   2   0   2   0   2   2   2   0   0   0   0   2   2   2   2   0   0   2   0   2   0   0   2   2   0   0   2   2   0   2   0   0   0   2   2   2   2   0   0   0   0   0   2   2   0   0   2   2   0   2   0   0   2   2   0   0   0   0   2   2   0   2   2   0   2   2   0   2
 MK-3-13                0   0   2   2   2   2   0   0   2   0   2   2   2   0   2   2   0   0   0   0   0   2   0   0   2   2   0   2   0   2   0   0   2   0   2   0   0   0   2   0   0   0   2   0   0   2   0   2   0   2   2   2   2   0   0   0   0   2   0   0   0   2   2   0   0   0   0   2   0   0   0   0   0   0   0   0   2   0   0   0   2   2   0   2   2   2   2   0   0   2   0   0   0   0   2   2   0   0   2   0   0   0   2   2   0   0   0   0   0   0   2   0   0   2   2   2   0   2   2   2   2   2   2   0   2   2   0   2   2   0   0   0   2   0   2   2   0   2   0   0   0   0   0   2   2   2   2   0   0   2   0   2   2   0   2   2   2   0   2   2   0   2   0   0   0   2   2   2   2   0   0   0   2   0   2   0   0   0   2   2   0   2   0   0   2   2   0   2   0   2   2   2   2   2   2   0   2   2   0   2
 MK-3-14                0   0   2   2   2   2   0   0   2   0   2   2   2   0   2   2   0   2   0   0   0   2   0   0   0   2   0   2   0   2   0   0   2   2   2   0   0   0   2   0   0   0   2   0   0   2   0   2   0   2   2   0   2   2   0   0   0   2   0   0   0   2   0   0   0   0   0   2   0   0   0   2   0   0   0   0   2   2   0   0   2   2   0   2   2   2   2   0   0   2   0   0   0   0   0   2   2   0   2   0   0   0   0   2   0   0   0   0   0   0   2   0   0   2   2   2   0   2   2   2   2   2   2   0   2   2   0   2   2   0   0   0   2   0   2   2   2   2   0   0   0   0   0   2   2   2   2   0   0   2   0   2   2   0   2   2   0   0   2   2   0   2   2   2   0   2   2   2   2   0   0   0   2   0   0   0   0   0   2   0   2   2   0   0   0   2   0   2   0   2   2   2   2   2   2   2   2   2   0   2
 MK-3-15                0   0   2   2   2   2   2   0   0   0   2   2   2   0   2   2   0   2   0   0   2   2   0   0   0   2   0   2   0   2   0   0   2   2   2   0   0   0   2   0   0   2   2   0   0   2   0   2   0   0   2   0   2   2   0   0   2   2   0   0   0   2   0   0   0   0   0   2   0   0   0   2   0   0   0   0   2   2   0   0   2   2   0   2   2   2   2   0   0   2   2   0   0   2   0   2   2   0   2   0   0   0   0   2   0   0   0   0   0   0   2   2   0   2   2   2   0   2   2   2   0   2   2   0   2   2   0   2   2   2   2   0   2   0   2   2   2   2   0   0   0   0   0   2   2   0   2   0   0   2   0   2   2   0   2   2   0   0   2   2   2   2   2   2   0   2   2   2   2   0   0   0   0   0   0   0   0   0   2   0   2   2   0   0   2   2   0   2   0   2   2   2   2   2   2   0   2   2   0   2
 MK-3-16                0   0   2   2   2   2   2   0   2   0   2   2   0   0   2   2   0   2   0   0   0   2   0   2   0   2   0   2   0   2   0   0   2   2   2   0   0   0   0   0   0   2   2   2   0   2   0   2   0   0   2   0   2   2   0   0   2   2   2   0   0   2   0   0   2   0   2   2   0   0   0   2   0   0   0   0   0   2   0   0   2   2   0   0   2   2   2   0   0   2   2   0   0   2   0   2   2   0   2   0   0   0   0   2   0   0   0   0   0   0   2   2   0   2   2   2   0   2   0   2   0   2   2   0   2   0   0   2   2   0   2   0   2   0   2   2   2   2   2   0   0   0   0   2   2   0   2   0   0   2   0   0   2   0   2   2   0   0   2   2   2   2   2   2   0   2   2   2   2   0   0   0   2   0   0   0   0   0   2   0   2   2   0   0   2   2   0   2   0   0   2   2   2   2   2   0   2   2   0   2
 MK-4-1                 0   0   2   0   2   2   2   2   2   0   2   0   0   0   0   2   0   0   0   0   2   2   0   0   2   0   0   2   2   2   0   0   2   0   0   2   2   2   0   2   0   2   0   2   0   2   2   0   0   2   2   0   2   0   0   0   0   2   2   0   0   0   0   0   2   2   0   2   0   2   2   2   2   0   2   0   0   0   2   2   0   2   2   2   2   0   2   0   0   2   0   0   2   0   2   2   2   2   0   0   0   2   0   0   0   0   0   2   2   0   0   0   0   2   2   2   0   0   0   2   2   2   2   2   0   0   2   2   0   2   2   2   2   2   0   2   0   2   2   0   0   0   2   0   0   0   2   2   2   0   2   2   0   2   2   0   2   0   0   0   0   2   2   2   2   2   0   2   0   2   2   0   2   0   0   2   0   0   2   2   2   0   2   2   0   0   2   0   0   2   0   0   0   2   2   2   0   2   0   2
 MK-4-2                 2   0   2   0   2   2   2   2   2   2   2   2   0   0   2   2   0   0   0   0   2   2   2   0   0   0   0   2   2   2   2   0   2   0   0   0   2   2   0   2   0   2   2   2   0   2   2   2   0   2   2   0   2   0   0   0   0   2   0   0   0   2   0   0   2   2   0   2   2   2   2   2   2   0   2   0   0   0   2   2   0   2   2   2   2   0   2   2   0   2   0   0   2   2   2   2   2   0   0   0   0   2   0   0   0   0   0   2   2   0   2   0   0   2   2   2   0   2   0   2   2   2   2   2   0   0   2   2   0   2   2   2   2   0   0   2   0   2   2   0   0   0   2   0   0   0   2   0   2   0   2   2   0   2   2   0   0   0   0   0   0   2   2   0   2   2   0   2   0   2   2   0   2   0   0   0   0   0   2   2   2   2   2   2   0   0   2   0   2   2   0   0   2   2   2   2   0   2   2   0
 MK-4-3                 2   0   0   0   2   0   2   2   2   2   2   2   0   2   2   2   0   0   0   0   2   2   2   0   0   0   0   2   2   2   0   0   2   0   0   0   2   2   0   2   0   2   2   2   0   2   2   2   0   2   0   2   2   0   0   0   0   2   0   0   0   2   0   0   2   2   0   2   2   2   2   0   2   0   2   2   0   0   2   0   0   2   2   2   2   0   2   2   0   0   0   0   2   2   2   2   2   0   0   0   0   2   0   0   0   0   0   2   2   0   2   0   0   2   0   2   0   2   0   2   2   2   2   2   0   0   2   2   0   2   2   2   2   0   0   2   2   2   2   0   0   0   2   0   0   0   2   0   2   0   2   2   0   2   2   0   0   0   0   0   0   2   2   0   2   2   0   0   2   2   2   0   2   0   0   0   0   0   0   2   2   2   0   2   0   0   2   0   2   2   0   0   2   0   0   2   0   2   2   0
 MK-4-4                 2   0   0   0   2   0   2   2   2   2   2   2   0   2   2   0   0   0   2   0   2   2   2   0   0   0   0   2   2   2   0   0   2   0   0   2   2   2   0   2   0   2   2   2   0   2   2   2   0   2   0   2   2   0   2   0   0   2   0   2   0   2   0   0   2   2   0   2   2   2   2   0   2   0   2   2   0   0   2   0   0   2   0   2   2   0   2   2   0   0   0   0   2   2   2   2   2   0   0   0   0   2   0   0   0   0   0   2   2   0   0   0   0   2   0   2   0   2   0   2   2   2   2   2   2   0   2   2   0   2   2   2   2   0   0   2   2   0   2   0   0   0   2   0   0   0   2   0   2   0   0   2   0   2   0   0   0   0   0   2   0   2   2   0   2   2   0   0   2   2   2   0   0   0   0   0   0   0   2   2   2   2   0   2   0   0   2   0   0   2   0   0   2   0   0   2   0   2   2   0
 MK-4-5                 2   0   0   0   2   0   2   2   2   2   2   2   0   2   0   0   0   0   2   0   2   2   2   0   0   0   0   2   2   2   0   0   2   0   2   2   2   2   0   2   0   2   2   2   2   2   2   2   0   2   0   2   2   0   2   0   0   0   0   2   2   2   0   0   0   2   0   0   2   2   2   0   2   0   2   2   2   0   2   0   0   2   0   2   2   0   2   0   0   0   0   0   2   2   2   0   2   0   0   0   0   2   0   0   2   0   0   2   2   0   0   0   0   2   0   2   0   2   0   2   0   2   0   2   0   0   2   2   0   2   0   0   2   0   0   2   2   0   2   0   0   2   2   0   2   0   2   0   2   0   0   2   0   2   0   0   0   2   0   2   0   2   2   0   2   2   0   0   2   2   2   0   0   0   0   0   0   0   2   2   2   2   0   2   0   0   2   0   0   0   0   2   2   0   0   2   0   2   2   0
 MK-4-6                 2   0   2   0   2   0   2   2   2   2   2   2   0   2   0   2   0   0   2   0   0   2   2   0   0   2   0   2   2   2   0   0   0   0   2   2   2   2   0   2   0   2   2   2   2   2   2   2   0   2   0   2   2   0   2   0   0   0   0   2   2   2   0   0   0   2   0   0   2   2   2   0   2   0   2   2   2   0   2   0   2   2   0   0   2   0   2   0   0   0   2   0   2   2   2   0   2   2   0   0   0   2   0   0   2   0   0   2   2   0   0   0   0   2   0   2   0   2   0   0   0   2   0   2   0   0   2   2   0   2   0   0   2   0   0   2   2   2   2   0   0   2   2   0   2   0   2   0   2   2   0   2   0   2   0   0   0   2   0   2   0   0   2   0   2   2   0   0   2   2   2   0   0   0   0   0   0   0   2   2   2   2   0   2   0   0   2   2   0   0   0   2   0   0   0   2   0   2   2   0
 MK-4-7                 2   0   2   0   2   0   2   2   0   0   2   2   0   2   0   2   0   0   2   0   0   0   2   0   0   2   0   2   2   2   0   0   0   0   2   2   2   2   0   2   0   2   0   2   2   2   2   2   0   2   0   2   2   0   2   0   0   0   0   2   2   2   0   0   2   2   0   0   2   2   2   0   2   0   2   2   2   0   2   2   2   2   2   0   2   0   2   0   0   2   2   0   2   2   2   2   2   2   0   0   0   2   2   0   2   0   0   2   0   0   0   0   0   2   0   2   0   2   0   0   0   2   0   2   0   0   2   2   0   2   0   0   2   0   2   2   2   2   2   2   0   0   2   0   2   0   2   0   2   2   2   2   0   2   0   2   0   2   2   2   0   0   2   2   2   2   0   0   2   2   2   0   0   0   0   0   0   0   2   2   2   2   0   2   0   0   2   0   0   0   0   2   0   0   0   2   0   0   2   2
 MK-4-8                 2   0   2   0   2   0   2   2   0   2   0   2   0   2   0   2   0   0   0   2   0   0   2   0   0   2   0   2   2   2   0   0   0   0   2   2   2   2   0   2   0   2   0   2   2   2   0   2   0   2   0   0   2   2   2   0   0   2   0   2   2   2   2   0   0   2   0   0   2   2   2   0   2   0   0   2   2   0   0   2   2   2   2   0   2   0   0   0   0   0   2   0   2   2   2   2   2   2   0   2   0   2   2   2   2   0   0   2   0   0   0   0   0   2   0   2   2   2   0   0   0   2   0   0   0   0   2   2   0   2   0   0   0   2   0   2   0   2   2   2   0   0   2   0   2   0   2   0   2   2   2   2   0   0   0   2   0   0   2   2   0   0   2   2   2   2   0   0   2   0   2   2   0   0   0   0   0   0   0   2   2   2   0   2   0   0   2   0   0   0   0   2   0   0   0   2   0   0   2   2
 MK-4-9                 2   0   0   0   2   0   2   2   2   0   0   2   0   2   0   2   0   0   0   2   0   2   2   0   0   2   0   2   2   2   0   0   2   0   2   2   2   2   0   0   0   2   2   2   2   2   0   2   0   2   0   0   2   2   2   0   0   2   0   2   2   2   0   0   0   2   0   0   2   0   2   0   2   0   0   2   2   2   0   2   2   2   2   0   2   0   0   0   0   0   2   0   2   0   2   0   2   0   0   2   0   2   2   0   2   0   0   2   0   0   0   0   0   2   0   2   2   0   0   0   0   2   0   0   0   0   2   2   0   2   0   0   0   2   0   2   0   2   2   2   0   0   2   0   0   0   2   0   2   2   2   2   0   0   0   0   0   0   2   2   0   0   2   2   2   0   0   0   0   0   2   2   0   0   0   0   0   0   0   2   2   2   0   2   0   0   0   0   0   0   0   2   0   0   2   2   0   0   2   2
 MK-4-10                2   0   0   0   2   2   2   0   2   0   0   2   0   2   0   2   0   0   0   2   0   2   2   0   0   2   0   0   2   2   0   0   2   0   2   2   2   2   0   0   0   2   2   2   2   0   0   2   0   2   0   0   2   2   2   0   2   2   0   2   2   2   0   0   0   2   0   0   2   0   2   0   2   0   0   2   2   2   0   2   2   2   2   0   2   0   0   0   0   0   2   2   0   0   2   0   2   0   0   2   0   2   2   0   2   0   0   2   2   0   2   0   0   2   0   2   2   0   0   0   0   0   0   2   0   0   2   2   0   2   0   0   0   2   0   2   0   2   2   2   0   0   2   0   0   0   2   0   2   2   2   2   0   0   0   0   0   0   2   2   0   0   2   2   0   0   0   0   0   0   2   2   0   0   0   0   0   0   0   2   2   2   0   2   0   0   0   0   0   0   0   2   0   0   2   2   0   2   0   2
 MK-4-11                2   0   0   0   0   2   2   0   2   0   0   2   2   2   0   2   0   0   0   2   0   2   2   0   0   2   0   0   2   2   0   0   2   0   2   2   2   2   0   0   0   0   2   2   2   0   0   2   0   2   0   2   2   2   2   0   0   2   2   2   2   2   0   0   0   2   0   0   2   0   2   0   2   0   0   2   2   2   0   2   2   0   2   0   0   0   0   2   0   0   2   2   0   0   2   0   2   0   0   2   0   2   2   2   2   0   0   2   2   0   2   0   0   2   0   2   2   0   0   0   0   0   0   2   0   0   2   2   2   2   0   0   0   2   0   2   0   2   2   2   0   0   0   0   0   2   2   0   2   2   2   2   0   0   0   0   2   0   2   2   0   0   2   2   0   0   0   0   2   2   2   2   0   0   2   0   2   0   0   2   2   2   0   0   0   0   2   0   0   0   0   2   0   0   0   2   0   2   0   2
 MK-4-12                2   0   2   0   0   0   2   0   2   0   0   2   2   2   0   0   0   0   0   2   0   2   2   2   0   2   0   0   2   2   0   0   2   0   2   2   2   2   0   0   0   0   2   2   2   0   0   0   0   2   0   2   2   2   2   0   0   2   2   2   2   2   2   0   0   2   0   0   0   0   2   0   2   2   0   2   2   2   0   2   2   0   2   0   0   0   0   2   0   0   2   2   0   0   2   0   2   0   0   2   0   2   2   2   2   0   0   2   0   0   2   0   0   2   0   2   2   0   0   0   0   0   0   2   0   0   2   0   2   2   0   0   0   2   0   2   0   2   2   2   2   0   0   0   0   2   2   0   2   0   2   0   0   0   0   0   2   0   2   0   0   0   2   0   0   0   0   0   0   2   2   2   0   0   2   0   2   0   0   2   2   0   2   0   0   0   2   0   0   2   0   2   0   0   0   2   2   2   0   2
 MK-4-13                2   2   2   0   0   0   2   0   2   0   0   2   2   2   2   2   0   0   0   2   0   2   2   2   0   2   0   0   2   2   0   0   2   0   2   2   2   2   0   0   0   0   2   2   2   0   0   0   0   0   0   2   2   2   2   2   0   2   2   2   2   2   2   0   0   2   0   0   0   0   2   0   2   2   0   2   2   2   0   2   0   0   2   2   0   0   0   2   0   0   0   2   0   0   2   0   2   0   2   2   0   2   2   2   2   0   0   2   2   0   2   0   0   2   0   2   2   0   0   0   2   0   0   2   0   0   2   0   2   2   0   2   2   0   0   2   0   2   2   2   2   0   0   0   0   2   2   0   2   0   2   0   0   0   0   0   0   0   2   0   0   0   2   0   2   0   0   2   0   2   2   2   0   0   2   0   2   0   0   2   2   0   2   0   0   2   2   0   0   2   0   2   0   0   0   2   2   2   0   2
 MK-4-14                2   2   2   0   0   0   2   0   2   2   0   2   2   2   2   2   0   0   0   2   0   2   2   2   0   0   0   0   2   2   0   0   2   0   2   0   2   2   0   0   0   0   2   2   2   0   0   0   0   0   0   2   2   2   2   2   0   2   2   2   2   2   2   0   0   2   0   0   0   0   2   0   2   2   0   2   0   2   0   2   0   2   2   2   0   0   0   2   0   0   0   2   0   0   2   0   2   0   0   2   0   0   2   2   2   0   0   2   2   0   2   0   0   2   0   2   2   0   0   0   2   2   0   2   0   0   2   0   2   2   0   2   2   0   0   2   0   2   2   2   2   0   0   0   0   2   2   0   0   2   2   0   0   0   0   0   0   0   2   0   0   0   2   0   2   0   2   2   0   2   2   2   0   0   2   0   2   0   0   2   2   0   2   0   0   2   2   2   0   2   0   2   0   0   0   2   2   2   0   2
 MK-4-15                2   2   2   0   0   0   2   0   0   2   0   2   2   2   2   2   0   0   0   2   0   2   2   2   0   0   0   0   2   0   0   0   2   0   2   2   2   2   0   0   2   0   2   2   2   0   0   0   0   0   2   2   2   2   2   2   0   2   2   2   2   2   2   0   0   2   0   0   2   0   2   0   2   2   0   0   0   2   0   2   0   2   2   2   0   0   0   2   2   0   0   2   0   0   2   0   2   0   0   2   0   0   2   2   2   0   0   0   2   0   2   0   0   0   0   2   2   0   0   0   2   2   0   2   0   2   2   0   2   2   0   2   2   0   0   2   0   2   2   0   0   0   0   0   0   2   2   0   0   2   2   0   0   0   0   0   0   0   2   0   0   0   2   0   2   0   2   2   0   2   0   2   0   0   0   0   2   0   0   2   2   0   2   0   0   2   2   2   0   2   0   2   0   0   0   2   2   2   0   2
 MK-4-16                2   2   2   0   2   0   2   0   0   2   0   2   2   2   2   2   2   0   0   2   0   2   2   2   0   0   0   0   2   0   0   0   2   0   2   2   2   2   0   0   2   0   2   2   2   0   0   2   0   0   2   2   2   2   2   2   0   2   2   2   2   2   2   0   0   2   0   0   2   2   2   0   2   0   0   0   0   2   0   2   0   2   0   2   0   0   0   2   2   0   0   2   0   0   2   0   2   0   0   2   0   0   2   2   2   2   0   0   2   0   2   0   0   0   0   2   2   0   0   0   2   2   0   2   0   2   2   0   2   2   0   2   2   0   0   2   0   2   2   0   2   0   2   0   0   2   2   0   0   2   2   2   0   0   0   0   0   0   0   0   0   0   0   0   0   0   0   2   0   2   0   2   0   0   0   0   2   0   0   2   2   0   2   0   0   2   2   2   0   2   0   2   0   0   0   2   2   2   0   2
 MK-5-1                 2   0   0   2   2   0   0   2   0   0   2   0   0   2   2   2   2   2   2   0   0   2   0   0   2   2   2   2   0   2   2   2   2   2   2   0   0   0   0   0   2   0   0   2   2   0   2   0   0   0   0   2   2   2   2   2   2   2   2   0   0   0   0   2   2   2   2   2   0   2   2   0   0   2   0   0   0   0   2   2   0   0   2   0   0   0   2   0   2   0   0   2   0   0   2   2   0   2   2   2   0   0   2   0   0   2   2   0   2   0   0   0   2   2   0   0   0   0   2   2   0   0   0   0   2   2   2   0   0   2   2   2   0   2   2   0   2   0   2   2   0   2   2   0   0   2   2   0   0   2   0   0   0   0   2   0   0   2   0   2   0   2   2   2   2   0   2   2   2   0   0   2   0   0   2   2   2   2   0   2   2   0   0   0   2   0   2   2   0   2   2   0   2   0   2   2   0   2   2   0
 MK-5-2                 2   0   0   0   2   0   2   2   0   0   2   0   0   2   2   2   2   2   2   0   0   2   0   0   2   2   2   2   0   2   0   2   2   2   2   0   0   0   0   0   0   0   0   2   2   0   2   2   0   0   0   2   2   2   2   2   2   0   2   0   0   0   0   2   2   0   2   2   0   2   2   0   0   2   0   0   0   0   2   0   2   0   2   2   2   0   2   0   2   0   0   0   0   0   2   2   0   2   2   2   0   0   2   0   0   2   2   0   2   0   0   0   2   2   0   2   0   0   2   2   0   0   0   0   2   2   2   0   0   2   2   2   2   2   2   0   2   2   2   2   0   2   2   0   2   2   2   0   0   2   0   0   0   0   2   0   0   2   0   2   0   2   2   2   2   0   2   2   2   0   0   2   0   0   2   2   2   2   0   2   2   0   0   0   2   0   0   2   0   2   0   0   2   0   2   2   0   2   2   0
 MK-5-3                 2   0   0   0   2   0   2   2   2   0   2   0   0   2   2   2   2   2   2   0   0   2   0   0   2   2   0   2   0   2   0   2   0   2   2   0   0   0   0   0   2   0   0   2   2   0   2   2   0   0   0   2   0   0   2   2   2   0   2   0   0   0   0   2   2   0   0   2   0   2   2   0   0   2   0   0   2   0   2   0   2   2   2   2   2   0   2   0   2   0   0   0   0   2   2   2   0   2   2   2   0   0   2   0   0   2   2   0   0   0   0   0   2   2   0   2   0   2   2   2   0   0   0   0   2   2   2   0   0   2   2   2   2   2   2   0   2   2   2   2   0   0   2   0   2   2   2   0   0   2   0   0   0   0   2   0   0   0   2   2   0   2   2   2   2   2   2   2   2   0   0   0   0   0   2   2   2   0   0   2   2   2   0   0   2   0   0   2   2   2   0   0   2   0   2   2   0   0   2   0
 MK-5-4                 0   0   0   0   2   0   2   2   2   0   2   0   0   2   2   2   2   2   2   0   0   2   0   0   2   2   0   2   0   2   0   2   0   2   2   0   0   0   0   0   2   0   0   0   2   2   2   2   0   2   0   2   0   0   2   2   2   0   0   0   0   0   0   2   2   2   0   2   0   2   2   0   0   2   0   0   2   0   2   0   2   2   2   2   2   0   2   0   2   0   0   0   0   0   2   2   0   2   0   2   0   0   2   0   0   2   2   0   0   0   2   0   2   2   0   2   0   2   2   2   0   2   0   0   2   2   2   0   0   2   2   2   2   2   2   0   2   2   2   0   0   0   2   0   2   2   2   0   0   2   2   0   2   0   0   0   0   0   2   2   0   2   2   2   2   2   2   0   2   0   0   0   0   0   2   2   2   0   0   2   2   2   0   0   2   0   0   2   2   2   0   0   2   0   2   2   0   0   2   0
 MK-5-5                 0   0   0   0   2   0   2   0   2   0   2   0   0   2   2   2   2   2   2   0   0   2   0   0   2   2   0   0   0   2   0   2   0   2   2   0   0   0   0   0   2   0   0   0   2   2   2   2   0   2   0   2   0   0   2   2   0   0   0   0   0   0   0   0   2   2   0   2   2   2   2   0   0   2   2   0   2   0   2   0   2   2   2   2   2   0   0   0   2   2   0   0   0   0   2   2   0   2   0   2   0   0   2   0   0   2   2   0   0   2   2   0   2   2   0   2   0   2   0   2   0   2   0   0   0   2   2   0   0   2   2   2   2   2   2   0   2   2   2   0   0   0   2   0   2   2   2   0   2   0   2   2   2   2   2   2   0   0   2   2   0   2   2   2   2   2   0   2   2   0   0   0   0   0   2   2   2   0   0   2   2   2   0   0   2   0   0   2   2   2   0   2   2   2   2   2   2   0   2   0
 MK-5-6                 0   0   2   0   2   0   2   0   2   0   2   0   0   2   2   2   0   2   2   0   0   0   0   0   2   2   0   0   0   2   2   2   0   0   2   0   2   0   0   0   2   0   0   0   2   2   2   2   0   2   2   2   0   0   2   2   0   0   0   0   0   0   0   0   2   2   0   2   2   2   2   0   0   2   2   0   2   0   2   0   0   0   2   2   2   0   0   0   2   2   0   0   0   0   2   2   0   2   0   2   0   0   2   0   0   2   2   0   0   2   2   0   2   2   0   2   2   2   0   2   0   2   0   0   0   2   2   0   0   2   2   2   2   2   2   2   2   2   2   0   0   0   2   0   2   2   2   0   2   0   0   2   2   2   2   2   0   0   2   0   0   2   2   2   2   0   0   2   0   0   0   0   0   0   2   2   0   0   0   2   2   2   0   0   2   0   0   2   2   0   0   2   2   0   2   2   2   0   2   0
 MK-5-7                 0   2   2   0   2   0   2   0   2   0   2   0   0   2   2   2   0   2   2   0   0   0   0   0   2   2   0   0   0   2   2   0   2   0   2   0   2   0   0   0   2   0   0   0   2   2   2   2   0   2   2   2   0   0   2   2   0   0   0   0   0   0   0   0   0   0   0   2   2   2   2   0   0   2   2   0   2   0   2   0   0   0   2   2   2   0   0   2   2   2   0   2   0   0   2   2   0   2   0   2   0   0   2   0   0   2   2   2   0   2   2   2   2   2   0   2   2   2   0   2   0   2   0   0   0   2   2   0   0   2   2   2   0   0   2   0   2   2   2   0   0   0   2   0   2   2   2   0   2   0   0   2   2   2   2   2   0   0   2   0   0   2   2   2   2   0   0   2   0   0   0   0   0   0   2   2   0   0   0   2   2   2   0   0   2   0   0   2   2   0   0   2   2   0   0   2   2   0   2   0
 MK-5-8                 0   2   2   2   2   0   2   0   2   0   2   0   0   2   2   2   0   2   2   0   2   0   0   0   2   0   0   0   0   2   2   0   2   0   2   0   2   0   0   0   2   0   2   0   2   2   2   0   0   2   2   2   0   0   2   2   0   0   0   0   0   0   0   2   0   0   0   0   2   2   2   0   2   0   2   0   2   0   2   0   0   0   2   2   2   0   2   2   2   2   0   2   0   0   0   2   2   2   0   2   0   0   2   0   0   0   2   0   0   2   2   2   2   2   0   2   2   2   2   2   0   2   0   0   0   0   2   0   0   2   2   2   0   0   2   0   2   2   2   0   0   0   2   0   2   2   2   0   0   0   0   2   2   2   2   2   0   0   2   0   0   2   2   2   2   0   2   0   0   0   0   0   0   2   2   2   2   0   0   2   2   2   0   0   2   0   0   2   2   0   0   2   2   0   0   2   2   0   2   0
 MK-5-9                 0   2   2   2   2   0   2   0   2   0   2   0   0   2   2   2   0   2   2   0   2   0   0   0   2   0   0   0   0   2   0   0   2   0   2   0   2   0   0   0   2   0   2   0   2   2   0   0   0   2   2   2   0   0   2   2   0   0   0   0   0   0   0   2   0   0   0   0   2   2   2   0   2   0   2   0   0   0   2   2   0   0   2   2   2   0   2   2   2   2   0   2   2   0   0   2   2   2   0   2   0   2   2   0   0   0   2   2   0   2   2   2   2   0   0   2   2   2   2   2   0   2   0   0   0   0   2   2   0   2   0   2   0   0   2   0   2   2   2   0   0   0   2   0   2   2   2   0   0   0   0   2   2   2   2   2   0   0   2   0   0   2   2   2   2   0   2   0   0   0   0   0   0   2   2   2   2   0   0   2   2   2   2   0   2   0   0   2   2   0   0   0   2   0   0   2   2   0   2   0
 MK-5-10                0   2   2   2   2   0   2   0   2   0   0   0   0   2   2   2   0   2   2   0   2   0   0   0   2   0   2   0   0   2   0   0   2   0   2   0   2   0   0   2   2   0   2   0   0   2   0   0   0   2   2   2   0   0   2   2   0   0   0   0   0   0   0   2   0   0   0   2   2   2   0   0   2   0   0   2   0   0   2   2   0   0   2   2   2   0   2   0   2   2   0   2   2   0   0   2   2   2   0   2   0   2   2   2   0   0   2   2   0   2   2   2   2   0   0   2   2   2   2   2   0   2   0   0   0   0   2   2   0   2   2   2   2   0   2   0   2   2   2   0   0   0   2   0   2   2   2   0   0   2   0   2   2   2   2   2   0   0   2   2   0   0   2   0   2   2   0   0   0   0   0   0   0   0   2   2   2   0   0   2   2   0   2   0   2   0   0   2   2   0   2   0   2   0   0   2   0   0   2   0
 MK-5-11                2   2   0   2   2   0   2   0   2   0   0   0   0   2   2   2   0   2   2   0   0   0   0   0   2   0   2   0   0   2   0   0   2   0   2   0   2   0   0   2   2   0   0   0   0   2   0   0   0   2   2   2   0   0   2   2   0   0   0   0   0   0   0   2   2   0   0   2   2   2   0   0   2   0   0   0   0   0   2   0   0   0   2   0   2   0   2   0   2   2   0   2   0   0   0   2   2   2   0   2   0   2   0   2   0   0   2   2   2   2   0   0   2   0   0   2   2   2   2   0   0   2   0   0   0   0   2   2   0   2   2   2   2   0   2   0   2   2   2   2   2   0   2   0   2   2   0   0   0   2   0   2   2   0   2   2   0   0   2   2   0   0   2   0   2   2   0   0   0   0   0   0   0   0   0   2   2   0   0   2   2   0   2   0   2   0   0   2   2   0   2   0   2   0   0   2   0   0   2   0
 MK-5-12                2   2   0   0   2   2   2   0   2   2   0   0   0   2   2   2   2   0   0   0   0   0   0   0   2   0   2   0   0   0   0   0   2   0   2   0   2   0   0   2   2   0   2   0   0   2   0   0   2   2   2   2   0   0   2   2   0   0   0   0   2   0   2   2   2   0   0   2   2   0   0   0   2   0   0   0   0   0   2   0   0   0   0   0   2   0   2   0   2   2   0   2   0   0   2   2   2   2   0   2   0   2   0   2   0   0   2   2   0   2   2   0   2   0   0   2   2   2   2   0   0   2   0   0   0   0   2   2   0   2   2   2   2   0   2   0   2   2   2   2   2   0   2   0   2   0   0   0   0   2   0   2   2   0   2   2   2   0   2   2   0   0   2   0   2   2   0   0   0   0   0   0   0   0   0   2   2   0   0   2   2   0   0   0   0   2   0   2   2   0   2   0   2   2   0   2   0   0   2   0
 MK-5-13                2   2   0   0   2   0   2   0   2   2   0   0   0   2   2   2   2   2   0   0   0   0   0   0   0   0   2   0   0   0   0   0   2   0   2   0   2   0   0   2   0   0   2   0   0   0   0   0   2   2   2   0   0   0   2   2   0   0   0   0   2   0   2   2   2   0   0   2   2   0   0   0   2   0   0   2   0   0   2   0   0   0   0   0   2   2   2   0   2   2   0   2   0   0   2   2   2   0   0   2   0   2   0   2   0   0   2   2   0   2   2   0   2   0   0   2   2   2   2   0   0   2   0   0   0   0   2   2   2   2   2   2   0   0   2   0   2   2   2   2   0   0   2   2   2   0   0   0   0   2   0   2   2   0   2   2   2   0   2   2   0   0   2   2   2   0   0   0   0   0   0   2   0   0   0   2   2   0   0   2   2   0   0   0   0   2   2   2   2   2   2   0   2   2   0   0   0   0   2   0
 MK-5-14                0   2   0   0   2   0   2   0   2   2   0   0   0   2   0   2   2   2   0   0   0   0   0   0   0   0   2   0   0   0   0   2   2   0   2   0   2   0   0   2   0   0   2   0   0   0   0   2   2   2   2   0   0   2   2   2   0   0   0   0   2   0   2   2   2   0   0   2   2   0   0   0   2   0   0   2   0   2   2   0   2   0   0   0   2   2   2   0   2   0   0   2   0   0   2   0   2   0   2   2   0   2   0   2   0   0   0   2   0   0   2   0   2   0   0   2   2   2   2   0   0   2   0   2   0   0   0   0   2   2   2   2   0   0   2   0   2   2   2   2   0   2   2   2   0   0   0   0   0   2   0   2   2   0   0   0   2   2   2   2   0   0   0   2   2   0   0   2   0   0   0   2   0   0   0   2   2   2   0   2   2   0   0   0   2   2   2   2   2   2   2   0   2   2   0   0   0   0   2   0
 MK-5-15                0   2   0   0   2   0   2   0   2   2   0   2   0   2   0   2   2   2   0   0   0   0   0   0   2   0   2   0   0   0   0   2   2   0   2   0   2   0   0   2   0   0   2   0   0   0   0   2   2   2   0   0   0   2   2   2   0   0   0   0   2   0   2   2   2   0   0   2   2   0   0   0   2   0   0   2   0   2   2   0   2   0   0   0   2   2   2   0   2   0   0   2   0   0   2   0   2   0   2   2   2   2   0   2   0   0   0   2   0   0   2   0   2   0   0   0   2   2   0   0   2   2   0   2   0   0   0   0   2   2   2   2   0   0   2   0   2   0   2   2   0   2   2   0   0   0   0   2   0   2   0   2   2   0   0   0   2   2   2   2   0   0   0   2   2   0   0   2   0   0   0   2   0   0   0   2   2   2   0   2   2   0   0   0   2   2   2   2   2   2   2   0   2   2   0   2   0   0   0   0
 MK-5-16                0   2   0   0   2   0   2   0   2   2   0   2   0   2   0   2   2   2   0   0   0   0   0   0   0   0   2   0   2   0   0   2   2   0   2   0   2   0   0   2   0   0   2   0   0   0   0   2   2   2   0   0   0   2   2   2   0   0   0   0   2   0   2   2   2   0   0   2   2   0   0   0   2   0   0   2   0   2   2   0   2   0   0   0   2   2   2   0   2   0   2   2   0   0   2   0   0   0   2   2   2   2   0   2   2   0   0   2   0   0   2   0   2   0   0   0   2   2   2   0   2   2   0   2   0   0   0   0   2   2   2   0   0   0   2   0   0   0   2   2   2   2   2   0   0   0   0   2   0   2   0   0   2   0   0   0   2   2   2   2   0   0   0   2   0   0   0   2   0   0   2   0   0   0   0   2   2   2   0   0   2   0   0   0   2   2   0   2   0   2   0   0   2   2   0   2   0   0   2   0
 MK-6-1                 2   0   0   2   0   2   2   2   0   0   2   0   0   0   0   0   2   0   0   2   2   0   2   2   2   2   0   0   0   0   0   2   2   0   2   2   2   0   2   0   2   2   0   0   2   0   0   2   0   0   2   0   2   2   0   0   0   0   0   2   0   0   0   2   2   0   0   0   0   0   2   2   0   2   2   0   2   2   2   0   0   0   0   0   0   2   2   0   0   2   2   2   0   0   2   2   0   2   0   0   0   0   0   2   0   2   2   0   2   2   0   0   0   0   0   2   2   0   2   2   2   0   2   0   0   0   2   2   2   2   2   0   2   0   0   0   0   0   0   2   0   2   0   2   2   0   0   0   2   2   0   0   0   0   0   2   0   2   0   2   0   2   2   0   2   0   0   0   0   2   0   2   2   2   2   2   0   2   2   2   2   2   2   2   2   2   0   0   0   2   0   0   0   2   2   0   0   2   0   2
 MK-6-2                 2   0   0   2   0   2   2   2   0   0   2   0   0   0   0   0   2   0   0   2   2   0   2   2   2   2   0   0   2   0   0   2   2   0   0   2   0   0   2   2   0   2   0   0   2   0   0   2   0   2   2   0   0   2   0   0   0   0   0   2   0   0   0   2   2   0   0   0   2   0   2   2   0   2   2   0   2   2   2   0   0   0   0   0   0   2   2   0   0   2   2   2   0   0   2   2   0   2   0   0   0   0   0   2   0   2   0   0   2   2   0   0   0   0   0   2   2   0   2   2   2   0   2   0   0   0   2   2   2   2   2   0   2   0   0   0   0   0   0   0   0   2   0   2   2   0   0   0   2   2   0   0   0   0   0   2   0   2   0   2   0   2   2   0   2   0   0   0   2   0   2   2   2   2   0   2   0   2   2   0   2   2   2   2   2   0   0   0   0   2   0   0   0   2   2   0   0   0   0   2
 MK-6-3                 2   0   0   2   0   2   2   2   2   2   2   0   2   0   0   0   2   0   0   2   2   0   2   0   2   2   0   0   2   0   0   2   2   0   0   2   0   0   2   2   0   2   0   0   2   0   0   2   0   2   0   0   0   2   0   0   0   0   0   2   0   0   0   2   2   0   0   0   2   0   2   2   2   2   2   2   0   2   2   0   0   2   0   0   0   2   2   0   0   2   2   2   0   0   2   2   0   2   0   0   0   0   2   2   0   2   2   0   2   2   0   0   0   0   0   2   2   2   2   2   2   0   2   2   0   0   2   2   2   2   2   0   2   0   0   0   0   0   0   0   0   2   0   2   2   0   0   2   2   2   0   0   0   0   0   2   0   2   0   2   0   2   0   0   0   0   0   2   2   0   2   2   2   2   0   2   0   2   2   0   2   2   2   2   0   0   0   0   0   2   0   0   0   2   2   0   0   2   0   2
 MK-6-4                 2   0   0   2   0   2   2   2   2   2   2   0   2   0   0   0   0   0   0   2   2   2   2   0   2   2   0   0   2   0   0   2   2   0   0   2   0   0   2   2   0   2   0   0   2   0   0   2   0   2   0   0   0   2   2   0   0   0   0   0   0   0   0   2   2   0   2   0   2   0   2   2   2   2   2   2   0   0   2   0   2   0   0   0   0   2   0   0   0   2   2   2   2   0   2   2   0   2   0   0   2   0   2   2   0   2   2   0   2   2   0   2   0   0   0   2   2   2   2   2   2   0   2   2   0   0   2   2   2   2   0   0   2   0   0   0   0   0   0   0   0   0   0   2   2   0   0   2   2   2   0   2   0   0   0   2   0   2   0   2   2   2   0   0   0   0   0   2   2   0   2   2   2   2   0   2   0   0   0   0   2   2   2   2   0   2   0   0   0   2   0   0   0   2   2   0   0   0   0   2
 MK-6-5                 2   0   0   2   0   2   2   2   2   2   2   0   2   0   0   0   0   0   0   2   2   2   2   0   2   2   0   0   2   2   0   2   2   0   0   2   0   0   2   2   0   0   0   0   2   2   0   2   0   2   2   0   0   2   2   0   0   0   2   0   0   0   0   2   2   0   2   0   0   0   2   2   2   0   2   2   0   0   2   0   2   0   0   0   0   2   0   0   0   2   2   0   2   0   2   2   0   0   0   0   2   0   2   0   0   2   2   0   2   2   0   2   0   0   0   2   2   2   2   2   0   0   2   0   0   0   2   2   2   2   0   0   2   0   0   0   0   0   2   0   0   0   0   2   0   0   0   2   2   2   0   0   2   0   0   2   0   2   0   0   2   0   0   0   2   0   0   2   2   0   0   0   2   2   0   2   0   2   0   0   2   2   2   2   0   2   0   0   0   2   0   0   0   2   2   0   0   0   0   2
 MK-6-6                 2   0   0   2   0   2   2   2   2   2   2   0   2   0   0   0   0   0   0   2   2   2   2   0   2   2   0   2   2   0   0   2   2   0   0   2   0   0   0   2   0   0   0   2   2   2   0   2   0   2   2   0   0   2   0   0   0   0   2   0   0   0   2   2   2   0   2   0   0   0   2   2   2   0   2   2   0   0   2   0   2   0   0   2   0   2   0   0   0   0   0   0   2   0   2   2   0   0   0   0   2   0   2   0   0   2   2   2   2   2   0   2   0   2   0   2   2   2   0   2   0   0   2   0   0   0   2   0   2   2   0   0   2   0   0   0   0   0   2   0   0   0   0   2   0   2   0   2   2   2   0   2   2   0   0   2   0   0   0   0   2   0   0   0   2   0   0   2   2   0   0   0   0   2   0   2   0   2   0   2   2   2   2   2   2   2   0   0   0   2   0   0   0   2   2   0   0   0   0   2
 MK-6-7                 2   0   0   2   0   2   2   2   2   2   2   0   2   2   0   0   0   0   0   2   2   0   2   0   2   2   2   2   2   0   0   2   2   0   0   2   0   0   0   2   2   0   0   2   2   2   0   2   0   2   2   2   0   2   0   0   0   2   2   0   0   0   2   2   2   0   2   0   0   0   2   2   2   0   2   2   0   0   2   0   2   0   2   2   0   2   0   0   0   2   2   0   0   0   2   2   0   0   0   0   2   0   2   0   2   2   2   2   2   2   0   2   0   2   0   2   2   2   0   2   0   0   2   0   0   0   2   0   2   0   0   0   2   0   0   2   0   0   2   0   0   0   0   2   0   2   0   2   2   2   0   2   0   0   0   2   0   2   0   0   2   0   0   0   2   0   0   2   2   0   0   0   0   2   0   2   2   2   0   2   2   2   2   2   2   2   0   0   0   2   0   0   2   2   0   0   0   0   0   2
 MK-6-8                 2   0   0   2   0   2   2   2   2   2   0   2   2   2   0   0   0   0   0   2   2   0   2   0   2   2   0   2   2   0   0   2   2   0   2   2   0   0   0   2   2   0   0   2   2   2   0   2   2   2   2   2   0   2   0   0   0   2   2   0   0   0   2   2   2   0   2   0   0   0   2   2   2   0   2   2   0   0   0   0   2   0   2   2   0   0   0   0   0   2   2   0   2   0   2   2   0   0   0   0   2   0   2   0   2   2   2   2   2   2   2   2   0   2   2   0   2   2   0   2   0   0   2   0   0   0   2   0   2   0   0   0   2   0   0   0   0   0   2   0   0   0   0   2   0   2   0   2   2   2   0   2   2   0   0   2   0   0   0   0   2   0   0   0   2   0   0   2   2   0   0   0   0   2   2   2   2   2   0   2   2   2   2   2   2   2   2   0   0   2   0   2   2   2   2   0   0   0   0   2
 MK-6-9                 2   2   2   2   0   2   2   2   2   0   0   2   2   0   0   0   0   0   0   2   2   0   2   0   2   2   0   2   2   0   2   2   2   0   2   2   0   0   0   2   2   0   0   2   2   2   0   2   2   0   2   0   0   2   0   0   0   2   2   0   0   2   2   0   2   0   2   0   0   0   2   2   2   0   2   2   0   0   0   2   2   0   2   2   0   2   0   0   0   2   0   0   2   0   2   2   0   2   0   0   0   0   2   0   2   2   2   2   2   2   2   2   0   2   2   0   2   2   0   0   0   0   2   2   0   0   2   0   2   0   0   0   2   0   0   0   2   0   2   2   0   0   0   2   0   2   0   2   2   2   0   2   2   0   0   2   0   0   0   0   2   0   0   0   2   0   0   0   2   0   0   0   2   2   2   2   0   2   0   2   0   2   2   2   2   2   2   0   0   2   0   0   2   2   0   0   0   0   0   2
 MK-6-10                2   2   2   2   0   2   0   2   2   0   0   2   2   0   0   0   0   0   0   0   0   0   2   0   2   2   0   2   2   0   2   2   2   0   2   2   0   0   0   2   2   0   0   2   2   2   0   0   2   0   2   0   0   2   0   0   0   2   0   0   0   2   2   0   2   0   2   2   0   0   2   2   2   0   2   2   0   2   0   2   2   0   2   2   0   0   0   0   0   2   0   0   2   0   0   2   0   2   0   0   2   0   2   0   0   2   2   2   2   2   2   2   0   2   2   0   2   2   0   0   0   0   2   2   2   0   2   0   2   0   0   0   2   0   2   0   2   0   2   2   0   0   0   2   0   2   0   2   2   2   0   2   2   0   0   0   0   0   0   0   2   2   0   0   2   0   0   0   0   0   0   0   2   2   2   2   0   2   0   2   0   2   0   2   2   2   2   2   0   2   0   0   2   2   0   0   0   0   0   2
 MK-6-11                2   2   2   2   0   2   0   2   2   0   0   2   2   0   0   2   0   2   0   0   0   0   2   2   2   2   0   0   2   0   2   2   0   0   2   2   0   0   0   0   2   0   0   2   2   2   0   0   2   0   2   0   0   2   0   0   0   2   0   0   0   2   2   0   2   0   2   2   0   0   2   2   0   0   0   2   0   2   0   2   2   0   2   2   0   0   0   0   0   2   0   2   2   0   0   2   0   2   0   0   2   0   0   0   0   2   2   2   2   0   2   2   0   2   2   0   2   2   0   0   0   0   2   2   2   0   2   0   2   0   0   0   2   0   2   0   2   0   2   2   0   0   2   2   0   2   0   2   2   2   0   2   2   0   0   0   0   0   0   0   2   2   0   0   2   0   0   0   0   0   0   0   0   2   2   2   0   2   0   2   0   2   0   2   2   2   2   2   2   2   0   0   2   2   0   0   0   0   0   2
 MK-6-12                2   2   2   2   0   2   2   2   2   0   0   2   2   0   0   2   0   2   0   0   0   0   2   2   0   0   0   0   2   0   2   2   0   0   2   2   0   0   0   0   2   0   0   2   2   0   0   2   2   0   2   0   0   2   0   2   0   2   0   2   0   2   2   0   2   0   2   2   0   0   2   2   0   0   0   2   0   2   0   0   2   0   2   2   0   0   0   0   0   2   0   0   2   0   0   2   0   2   0   2   2   0   0   0   0   2   2   2   2   0   2   2   0   2   2   0   2   2   0   0   0   0   2   2   0   0   2   0   2   0   0   0   2   0   0   0   2   0   2   2   0   0   2   2   0   2   0   2   2   2   0   2   2   0   0   0   0   0   0   0   2   0   0   0   2   0   0   0   0   0   0   0   2   2   2   2   0   2   0   0   0   2   0   2   2   2   2   2   2   2   0   0   2   2   2   0   0   0   0   2
 MK-6-13                2   2   2   2   0   2   2   2   2   0   0   2   2   0   0   2   0   2   2   0   0   0   0   0   0   0   0   0   2   2   2   2   0   0   2   2   0   0   0   0   2   0   0   2   2   0   0   2   2   0   2   2   0   2   0   2   0   2   0   2   2   2   2   0   2   0   2   2   0   0   0   2   0   0   0   2   0   2   0   0   2   0   2   2   0   0   2   0   0   2   0   0   2   0   0   2   0   2   0   2   2   0   0   0   0   2   2   2   2   0   2   2   0   2   2   0   2   2   0   0   0   0   2   2   0   0   2   0   2   0   0   0   2   0   0   2   2   0   2   2   0   0   2   2   0   2   0   2   2   2   0   2   2   0   0   0   0   0   0   0   2   2   0   0   2   0   0   0   0   2   0   0   2   2   2   2   0   0   0   0   0   2   0   2   2   0   2   0   2   2   0   0   2   2   2   0   0   0   0   0
 MK-6-14                2   2   2   2   0   2   2   2   2   0   0   2   2   2   2   0   0   2   2   0   0   0   0   0   0   0   2   0   2   2   2   2   0   0   2   2   0   0   0   0   2   0   0   2   2   0   2   2   2   0   2   2   0   2   0   2   2   2   0   2   2   2   2   0   2   0   2   2   0   0   0   2   0   0   0   2   0   2   0   2   2   0   2   2   0   0   2   0   0   2   0   0   2   0   0   2   0   2   0   2   2   2   0   0   0   2   2   2   2   0   2   2   0   2   0   2   2   2   2   2   0   2   2   2   0   0   2   0   2   0   0   2   2   2   0   2   2   0   2   2   0   0   2   2   0   2   0   2   2   0   0   2   2   0   2   0   0   0   0   0   2   2   0   0   0   0   0   0   0   2   0   0   2   2   2   2   0   0   0   0   0   2   0   2   2   0   2   0   2   2   0   0   2   2   2   0   0   0   0   0
 MK-6-15                2   2   2   2   0   2   2   2   2   0   0   2   2   2   2   0   0   2   2   0   0   0   0   2   0   0   2   0   2   2   2   2   0   0   2   2   0   0   0   0   0   0   2   2   2   0   2   2   2   0   2   2   0   2   0   2   2   2   0   2   2   2   2   0   2   2   2   2   0   0   0   2   2   2   0   0   0   2   0   2   2   2   2   2   0   0   0   0   0   2   0   0   2   0   0   0   0   2   0   2   2   2   0   0   0   2   2   2   2   0   0   2   0   2   0   2   2   2   2   2   2   2   0   2   0   0   0   0   2   0   0   2   2   2   0   2   2   0   2   2   2   0   2   0   2   2   0   2   2   0   0   2   2   0   2   0   0   0   0   0   2   2   0   2   2   0   0   0   0   2   2   0   2   2   2   0   0   0   0   0   0   2   0   2   2   0   2   0   2   2   0   0   2   2   2   0   2   0   0   0
 MK-6-16                2   0   2   2   0   2   2   2   2   0   2   2   2   2   2   0   0   2   2   0   0   0   0   0   0   0   2   0   2   2   2   2   0   0   2   0   0   0   0   0   0   0   2   0   2   0   0   2   2   0   2   2   0   2   0   2   2   2   0   2   2   2   2   0   2   2   2   2   0   0   0   2   0   2   0   0   0   2   0   2   2   2   2   2   0   0   2   2   0   2   0   0   2   0   0   0   0   2   0   2   2   2   0   0   0   2   2   2   2   0   0   2   0   2   0   2   2   2   2   2   2   2   0   2   0   0   0   0   2   0   0   2   2   2   0   2   2   0   0   0   2   0   2   0   2   2   0   2   2   0   0   2   2   0   2   0   0   0   0   0   0   2   0   0   2   0   2   2   0   2   2   0   2   2   2   0   2   0   0   2   0   2   0   2   0   0   2   0   2   2   0   2   2   2   2   0   2   0   0   0
 
!****************************************** Phenotypic Data **********************************************************
!-100.0 is resevred for missing phenotype
SimulatedTrait1         7.6784    5.8675    7.6238    8.0101   10.2772    8.5851    9.4972   10.4212   12.1063   10.0294   12.1847    9.9617    8.4576   10.7637   12.3084   12.9279    8.2452   11.9468   11.3382    8.7770    9.6518    9.5513   11.3664    8.6233    9.8916   11.6853    8.2575   10.6864   11.6394   13.4319    8.9409    8.3280   10.7271   12.4941   11.7050    6.7360   10.4369   13.4235    7.0984   12.1098   11.1250    9.8682   11.0649   10.1969   10.6973    8.9601   12.8483   12.2409    8.2655    9.7652    9.1465   11.4331   11.2013   10.5404    8.2198   10.3786    9.1875   12.2874    7.9722    9.0390    7.1477    7.9212    9.3067    9.5745   12.4395   12.6065    6.1381    8.7395    9.7875   10.4070   11.9014   10.0524   10.3420    8.2516   12.1369    9.6945    9.3301   10.0735   11.7356    9.2480    9.3660   10.1664    8.0718   11.0595   11.7253    8.5748   10.6039    9.9086   10.8925   10.5230    9.4474   10.5577   10.0620   10.6177   11.3237   11.3789   11.0718    7.7612    8.7463   11.6373    8.6719    9.8253    8.7388    7.4421   10.4523    8.6420    9.2409    9.9542    9.6977    9.1714   10.2705   10.0053   11.7852   11.3682    7.9861   11.7150    8.8524   11.2916    9.5865   10.7773   10.5376   10.4146    9.4381    9.8240   12.9045    8.0136   11.3548    9.5446   11.4853   10.3287   12.2903   12.5668   10.6528   10.1518   11.6373    9.2662   10.3170    9.8642   12.3950   11.6018    9.0267    9.9699   12.1040   11.1952   12.3876    8.8972   10.9214    7.6848   10.3774    9.5960   10.6830   11.8760    9.6146   11.6896   10.4386   13.1762   10.8918    8.3718    9.3173    9.7852    9.9833   10.0486   10.3482   10.4608   13.5327    9.8529    9.9052    9.0169   10.4174    9.9854    8.1921    8.4141   11.0558    7.4485    7.4076   11.5134   10.0401   10.7197    8.8965   10.1343   10.7579   11.0815    8.7014    8.7471    9.7637    7.6620    9.8584    9.3262   11.5864   10.2069    8.5446   10.1536    7.5750    8.6046    8.7432   10.7164    5.8815    9.9832   11.6044   10.2524
SimulatedTrait2        13.3208   15.0694   13.1558   13.2957   16.4406   14.9856   16.0029   14.2300   17.4833   15.3858   16.0066   14.4773   14.3084   14.8819   14.3370   14.4557   14.4498   13.1367   14.7512   11.1170   15.4692   16.1119   13.3727   17.6399   15.9527   14.0754   13.5478   16.3941   15.1624   14.3283   11.5402   17.7692   15.8499   14.8505   16.7137   13.2705   14.9550   15.0023   16.8813   14.7780   15.9230   14.3309   12.7526   13.7859   16.3391   16.3466   16.0648   17.1875   15.2410   14.0040   14.1751   16.5693   15.0583   14.3816   17.1581   16.0505   15.3548   14.2942   13.3987   13.6845   16.8502   15.2390   12.5929   15.8809   13.9758   14.7403   14.0838   14.3637   15.4707   13.1701   13.0401   13.7985   14.4227   17.0391   18.0759   13.3325   14.6496   14.4912   15.3761   15.8617   13.9652   12.4752   15.5764   13.9130   17.5331   13.2090   14.9816   13.1367   17.2743   14.3307   13.9053   14.7827   14.2746   14.4997   13.7073   16.9009   12.9213   16.1601   13.6653   15.4652   14.2493   14.8631   15.0954   17.0853   13.3531   14.1861   14.5761   13.9894   14.6048   14.0911   14.8933   16.2632   16.5994   15.7539   13.8915   16.0161   14.8763   14.2579   15.2473   15.1635   16.2710   15.2931   14.6189   14.6944   18.1826   16.6514   14.6156   14.4914   12.4543   16.9199   14.3131   15.0105   14.7107   14.6853   15.9501   13.3440   18.2076   14.9902   16.4136   13.7444   14.0468   11.8055   14.4923   15.0903   14.0633   17.5942   18.4120   13.3890   15.8738   14.3871   16.5703   14.9151   15.5559   13.3538   14.0353   15.0001   14.9456   16.7739   15.5939   14.5303   16.3181   17.2004   14.9857   16.1266   14.9063   16.2172   14.9786   13.5897   18.0232   15.9165   14.0838   13.6921   16.0645   12.5556   15.0768   14.1941   14.3769   12.7920   14.5035   16.5933   15.7220   17.2465   13.6487   15.1083   16.7097   15.7921   13.2209   15.5889   15.8953   13.2960   14.4556   15.4192   15.4294   14.9277   14.6907   16.2665   17.2361   13.3016   16.6718   13.2873
 
