# Supplementary material for: Inclusive Composite Interval Mapping of QTL by Environment Interactions in Biparental Populations
Source: PLoS One. 2015 Jul 10;10(7):e0132414. doi: 10.1371/journal.pone.0132414 (PMC4498613; doi:10.1371/journal.pone.0132414)
Supplement: S3 File — (ZIP) [file pone.0132414.s003.zip › Simulation for unliked model/Simulated popualtions/run_00076.met]

!**********************Note: lines staring with "!" are remarks and will be ignored in the program********************
!*********************************General Information**********************************
!Assuming F1 = P1 x P2, populations available in QTL IciMapping are: 
!  1, P1BC1F1 = P1 x F1, the first backcrossing where P1 is used as the recurrent parent;
!  2, P2BC1F1 = P2 x F1, the first backcrossing where P2 is used as the recurrent parent;
!  3, F1DH, F1-derived doubled haploids; 
!  4, RIL or F1RIL, recombination inbred lines through the repeated selfing of F1;
!  5, P1BC1RIL, recombination inbred lines through the repeated selfing of P1BC1F1;
!  6, P2BC1RIL, recombination inbred lines through the repeated selfing of P2BC1F1;
!  7, F2, the selfing generation of F1;
!  8, F3, the selfing generation of F2;
!  9, P1BC2F1, the second backcrossing where P1 is used as the recurrent parent; 
! 10, P2BC2F1, the second backcrossing where P2 is used as the recurrent parent;
! 11, P1BC2RIL, recombination inred lines through the repeated selfing of P1BC2F1; 
! 12, P2BC2RIL, recombination inred lines through the repeated selfing of P2BC2F1; 
! 13, P1BC1F2, the selfing generation of P1BC1F1; 
! 14, P2BC1F2, the selfing generation of P2BC1F1; 
! 15, P1BC2F2, the selfing generation of P1BC2F1; 
! 16, P2BC2F2, the selfing generation of P2BC2F1; 
! 17, P1BC1DH, P1BC1F1-derived doubled haploids; 
! 18, P2BC1DH, P2BC1F1-derived doubled haploids; 
! 19, P1BC2DH, P1BC2F1-derived doubled haploids; 
! 20, P2BC2DH, P2BC2F1-derived doubled haploids; 
   3      !Mapping Population (see remarks above)
   2      !Mapping Function (1 for Kosambi; 2 for Haldane; 3 for Morgan)
   2      !Marker Space Type (1 for intervals; 2 for positions)
   1      !Marker Space Unit(1 for centiMorgans; 2 for Morgan)
   6      !Number of Chromosomes (or Linkage Groups)
 200      !Size of the mapping population
   2      !Number of environments
 
!***************************************** Chromosomes and Linkage Maps **********************************************
!Chromosome                 NumMarkers
-CH1                        16
-CH2                        16
-CH3                        16
-CH4                        16
-CH5                        16
-CH6                        16
!Linkage map (Marker name followed by position or the interval length)
 MK-1-1                1     0.000
 MK-1-2                1    10.000
 MK-1-3                1    20.000
 MK-1-4                1    30.000
 MK-1-5                1    40.000
 MK-1-6                1    50.000
 MK-1-7                1    60.000
 MK-1-8                1    70.000
 MK-1-9                1    80.000
 MK-1-10               1    90.000
 MK-1-11               1   100.000
 MK-1-12               1   110.000
 MK-1-13               1   120.000
 MK-1-14               1   130.000
 MK-1-15               1   140.000
 MK-1-16               1   150.000
 MK-2-1                2     0.000
 MK-2-2                2    10.000
 MK-2-3                2    20.000
 MK-2-4                2    30.000
 MK-2-5                2    40.000
 MK-2-6                2    50.000
 MK-2-7                2    60.000
 MK-2-8                2    70.000
 MK-2-9                2    80.000
 MK-2-10               2    90.000
 MK-2-11               2   100.000
 MK-2-12               2   110.000
 MK-2-13               2   120.000
 MK-2-14               2   130.000
 MK-2-15               2   140.000
 MK-2-16               2   150.000
 MK-3-1                3     0.000
 MK-3-2                3    10.000
 MK-3-3                3    20.000
 MK-3-4                3    30.000
 MK-3-5                3    40.000
 MK-3-6                3    50.000
 MK-3-7                3    60.000
 MK-3-8                3    70.000
 MK-3-9                3    80.000
 MK-3-10               3    90.000
 MK-3-11               3   100.000
 MK-3-12               3   110.000
 MK-3-13               3   120.000
 MK-3-14               3   130.000
 MK-3-15               3   140.000
 MK-3-16               3   150.000
 MK-4-1                4     0.000
 MK-4-2                4    10.000
 MK-4-3                4    20.000
 MK-4-4                4    30.000
 MK-4-5                4    40.000
 MK-4-6                4    50.000
 MK-4-7                4    60.000
 MK-4-8                4    70.000
 MK-4-9                4    80.000
 MK-4-10               4    90.000
 MK-4-11               4   100.000
 MK-4-12               4   110.000
 MK-4-13               4   120.000
 MK-4-14               4   130.000
 MK-4-15               4   140.000
 MK-4-16               4   150.000
 MK-5-1                5     0.000
 MK-5-2                5    10.000
 MK-5-3                5    20.000
 MK-5-4                5    30.000
 MK-5-5                5    40.000
 MK-5-6                5    50.000
 MK-5-7                5    60.000
 MK-5-8                5    70.000
 MK-5-9                5    80.000
 MK-5-10               5    90.000
 MK-5-11               5   100.000
 MK-5-12               5   110.000
 MK-5-13               5   120.000
 MK-5-14               5   130.000
 MK-5-15               5   140.000
 MK-5-16               5   150.000
 MK-6-1                6     0.000
 MK-6-2                6    10.000
 MK-6-3                6    20.000
 MK-6-4                6    30.000
 MK-6-5                6    40.000
 MK-6-6                6    50.000
 MK-6-7                6    60.000
 MK-6-8                6    70.000
 MK-6-9                6    80.000
 MK-6-10               6    90.000
 MK-6-11               6   100.000
 MK-6-12               6   110.000
 MK-6-13               6   120.000
 MK-6-14               6   130.000
 MK-6-15               6   140.000
 MK-6-16               6   150.000
!*********************************** Marker Types ********************************************************************
!Co-dominant marker: When heterozygote F1 is present, P1 is coded as 2, F1 is coded as 1, and P2 is coded as 0; Otherwise, P1 is coded as 2, and P2 is coded as 0. 
!Dominant marker: When heterozygote F1 is present, P1 and F1 are coded as 12, and P2 is coded as 0; Otherwise, P1 is coded as 2, and P2 is coded as 0.  
!Recessive markers: When heterozygote F1 is present, P1 is coded as 2, and F1 and P2 are coded as 10; Otherwise, P1 is coded as 2, and P2 is coded as 0. 
!Missing marker is coded as -1. 
 MK-1-1                 0   0   2   2   0   0   0   2   0   2   2   2   2   0   0   0   2   2   2   2   0   2   0   0   0   0   2   0   2   2   2   0   2   2   2   0   0   0   2   0   0   2   2   2   2   2   2   2   0   0   2   2   0   2   0   2   2   2   2   2   0   2   0   2   2   2   2   2   0   2   2   2   2   2   0   0   2   0   2   2   0   2   2   0   0   0   2   0   2   2   0   0   0   2   2   0   2   0   0   0   0   2   2   2   2   0   0   2   2   0   2   2   2   2   0   2   0   0   2   2   2   0   2   2   2   2   0   2   2   2   0   0   0   0   2   0   2   2   2   0   2   2   2   0   2   2   0   2   0   0   0   0   2   0   0   2   0   2   2   0   2   2   0   2   2   0   2   0   0   2   2   0   2   2   0   2   0   0   2   2   2   0   2   2   0   0   0   2   0   2   2   2   0   2   0   0   0   0   2   0
 MK-1-2                 0   0   0   2   0   0   0   2   0   2   2   2   2   0   0   0   2   2   2   2   0   0   0   0   0   0   2   0   2   2   2   0   2   2   2   0   0   0   2   0   0   2   0   2   2   2   2   2   0   0   2   2   0   2   0   2   2   2   2   0   0   2   0   2   2   2   2   2   0   2   2   2   2   2   0   0   2   0   2   2   0   2   2   0   0   0   2   0   2   2   0   0   0   2   2   0   2   0   0   2   0   2   2   2   2   0   0   2   2   0   0   2   2   2   2   2   2   0   2   2   2   0   2   0   2   2   0   2   2   2   0   0   0   0   2   0   2   2   0   0   2   2   2   0   2   2   0   2   0   0   0   2   2   0   2   2   0   2   2   0   2   2   0   2   2   2   2   0   0   2   2   0   2   2   0   2   0   0   2   2   0   0   2   2   0   0   0   2   0   2   2   2   0   2   0   2   0   0   2   0
 MK-1-3                 0   0   0   2   0   0   0   2   0   2   2   2   2   0   0   0   2   2   0   2   2   0   0   2   0   2   0   0   2   2   2   0   2   2   0   2   0   0   2   0   2   2   0   2   2   2   2   2   0   0   2   2   2   2   0   2   2   2   2   0   0   2   0   2   2   2   2   2   0   2   2   2   2   2   0   0   2   2   0   2   0   2   2   0   0   0   0   0   2   0   0   0   2   2   2   0   2   0   0   2   0   2   2   2   0   0   0   2   2   0   0   2   2   2   2   2   2   0   0   2   2   0   2   2   2   2   0   2   2   2   0   0   0   0   2   0   2   2   0   2   0   2   2   0   2   0   0   2   0   0   0   2   2   0   2   2   0   2   2   0   2   2   0   0   2   2   2   0   0   2   2   0   2   2   0   2   0   0   2   2   0   0   2   0   0   0   0   0   0   2   2   2   0   2   0   2   0   0   2   0
 MK-1-4                 0   0   0   2   2   0   0   2   0   2   2   0   2   0   2   2   2   2   0   2   2   0   0   2   0   2   2   0   2   2   2   0   2   2   2   2   0   0   2   0   2   2   0   2   2   2   2   2   0   0   2   2   2   2   0   0   0   2   2   0   0   2   0   2   2   2   2   0   0   2   2   2   2   2   2   0   2   2   2   2   0   2   2   0   0   0   0   0   2   0   0   0   2   2   2   0   2   0   0   2   0   2   2   2   0   0   0   2   2   2   0   2   2   0   2   2   2   0   0   2   2   0   0   2   2   2   0   0   2   2   0   0   0   0   2   0   2   2   0   2   0   2   2   0   2   0   0   2   2   0   0   2   2   0   2   2   0   2   2   0   2   2   2   0   2   2   2   0   0   2   2   0   2   2   0   2   0   0   2   2   2   0   2   0   0   0   0   2   0   2   2   2   2   2   0   0   2   0   2   0
 MK-1-5                 0   0   0   2   2   0   0   2   0   2   2   0   2   0   2   2   0   2   0   2   2   0   0   2   0   2   2   0   2   2   2   0   2   2   2   2   0   0   0   0   0   0   0   2   2   2   2   2   0   0   2   2   2   2   0   0   0   2   2   0   0   2   0   2   2   2   2   2   0   2   2   0   2   2   2   0   0   2   2   2   0   2   2   0   2   0   0   0   2   0   0   0   2   0   2   0   2   0   0   2   0   2   2   2   0   0   0   2   2   2   0   2   2   0   2   2   2   0   0   0   0   0   0   2   2   2   0   0   2   2   2   0   0   0   2   2   2   2   0   2   0   2   2   0   0   0   0   2   2   0   0   2   2   0   2   2   0   2   2   0   2   2   2   0   2   2   2   0   0   2   2   0   0   2   2   2   0   0   2   2   0   0   2   0   0   0   0   2   0   2   2   2   2   2   0   0   2   0   2   0
 MK-1-6                 0   2   0   2   2   0   0   2   0   2   2   2   2   0   2   2   0   0   0   2   2   0   2   2   0   2   2   2   2   0   2   0   2   2   2   2   0   0   0   0   0   0   0   2   2   2   2   0   0   0   2   2   2   2   0   0   0   2   2   0   0   0   0   2   0   2   2   2   0   2   2   0   2   2   2   0   0   2   2   2   0   2   0   0   2   0   0   0   2   0   2   0   2   0   2   0   2   0   0   2   0   2   2   2   0   0   0   2   2   2   0   2   2   0   2   2   2   0   0   0   0   0   2   2   2   2   0   0   2   2   2   0   0   0   2   2   2   2   0   0   0   2   2   0   0   0   0   2   2   0   2   2   0   0   2   2   0   2   2   0   2   2   2   0   2   0   0   0   0   0   2   0   0   2   0   2   0   0   2   2   0   0   0   0   2   0   0   2   0   2   2   2   2   2   0   0   2   0   2   0
 MK-1-7                 0   2   0   2   2   0   0   2   0   2   2   2   2   0   2   2   2   0   0   2   2   0   2   2   0   2   2   2   2   0   2   0   2   2   2   2   0   0   0   0   0   0   0   0   2   2   2   0   0   0   2   2   2   2   0   0   0   2   2   0   0   0   0   0   0   2   2   2   0   2   2   0   2   2   2   0   0   2   2   2   0   2   0   0   2   0   0   0   2   0   2   0   2   0   2   0   2   0   0   2   0   2   2   2   2   0   0   2   2   2   0   2   2   0   2   0   2   0   0   0   0   0   2   2   0   2   0   2   2   0   2   0   0   0   2   2   0   2   0   0   0   2   2   0   0   0   0   2   2   0   2   2   0   0   2   2   0   2   2   0   2   2   2   0   0   0   0   0   2   0   2   0   0   2   0   2   0   2   2   0   0   0   0   0   2   0   0   0   2   2   2   2   2   2   0   0   2   0   2   0
 MK-1-8                 0   2   0   2   0   0   0   2   0   2   2   2   2   0   2   2   2   0   0   2   2   0   2   2   0   2   2   2   2   0   2   0   2   2   2   2   0   0   0   0   0   0   0   0   2   2   2   0   0   0   2   2   2   2   0   0   0   0   2   0   0   0   0   0   0   2   2   2   0   2   2   0   2   2   2   0   0   2   2   2   0   2   0   0   2   0   0   0   2   0   2   0   2   0   2   0   2   0   0   2   0   2   2   2   2   0   0   2   2   2   0   2   2   0   2   0   2   0   0   2   0   0   2   2   0   2   0   2   2   0   2   0   0   0   2   2   0   2   0   0   0   2   2   0   0   0   0   2   2   0   2   2   0   0   2   2   0   2   2   0   2   2   2   0   0   0   0   0   0   0   2   0   0   2   2   2   0   2   2   0   0   0   0   0   2   0   0   0   2   2   2   2   2   2   0   0   2   0   2   0
 MK-1-9                 0   2   0   2   0   0   0   2   0   2   2   2   2   0   2   2   2   0   0   2   2   0   2   2   0   2   2   2   2   0   2   0   2   0   2   2   0   0   0   2   0   0   2   0   2   2   2   2   0   0   2   0   2   2   0   0   0   0   2   0   0   0   0   0   0   2   0   2   0   2   2   0   2   2   2   0   2   2   2   2   0   2   0   0   0   0   0   0   2   0   2   0   2   0   2   0   2   0   2   2   0   2   2   2   2   0   0   2   2   2   0   2   2   0   2   0   0   0   0   2   0   0   2   2   0   2   0   2   2   0   2   0   0   0   2   2   2   2   0   0   2   2   2   0   0   0   0   2   2   0   2   2   0   0   2   2   0   2   2   0   2   2   2   0   0   2   2   0   2   0   0   0   0   2   2   2   2   2   2   0   2   0   0   0   2   0   0   2   2   2   2   2   2   2   0   2   2   0   2   0
 MK-1-10                0   2   0   2   0   0   0   2   0   2   2   2   2   0   2   0   2   0   0   2   0   0   2   2   0   2   2   2   2   0   2   0   0   0   2   2   0   0   0   2   0   0   2   0   2   2   2   2   0   0   2   0   2   0   0   0   0   2   2   0   0   0   0   0   0   2   0   2   0   2   2   0   2   2   0   0   2   2   2   2   0   2   0   0   0   0   0   0   2   0   2   0   2   0   2   0   2   0   2   2   0   2   2   2   0   0   2   2   2   2   0   2   2   0   2   2   0   0   0   2   0   0   2   0   2   2   0   2   2   0   2   0   0   0   2   2   2   2   0   0   2   2   2   0   0   0   0   2   2   2   2   2   0   0   2   2   0   2   2   0   2   2   2   0   0   2   2   0   2   0   0   0   0   2   2   2   2   2   2   0   2   0   0   0   2   0   0   2   2   2   2   2   2   2   0   2   0   0   2   0
 MK-1-11                0   2   0   2   0   0   0   0   0   2   2   2   2   0   2   0   2   0   0   2   0   0   2   2   2   2   2   2   2   0   0   0   0   0   0   2   0   0   0   2   0   2   2   0   2   2   2   2   2   0   2   0   2   0   0   0   0   2   2   0   0   0   0   0   0   2   0   2   0   2   2   0   2   2   0   0   2   2   2   2   0   2   0   0   0   0   0   0   2   0   2   0   2   0   2   0   2   0   2   2   0   2   2   2   2   0   2   2   2   2   0   2   2   0   2   2   0   2   0   2   0   0   2   0   0   2   0   2   2   0   2   0   0   0   2   2   2   2   0   0   2   2   2   2   0   0   0   2   2   2   2   2   0   0   2   2   0   0   2   0   2   2   2   0   0   2   2   0   2   0   2   0   0   2   2   2   2   2   2   0   2   0   0   0   2   0   0   0   2   2   2   2   2   2   0   2   0   0   2   0
 MK-1-12                0   0   2   2   0   0   0   0   0   2   0   2   0   0   2   2   2   0   0   2   0   0   2   2   2   2   2   2   2   0   0   0   0   0   0   0   0   2   0   2   2   2   0   0   2   2   2   2   2   0   2   0   2   0   0   0   0   2   2   0   0   0   0   0   0   2   0   0   0   2   2   0   2   2   0   0   2   2   2   2   0   2   0   2   0   0   0   0   2   0   0   0   2   0   2   0   0   0   0   2   0   2   2   2   2   0   2   2   0   0   0   2   2   0   2   2   2   0   2   2   0   0   2   0   0   2   0   0   2   0   2   0   0   0   2   2   2   2   0   0   2   2   2   2   0   0   0   2   2   2   0   2   0   0   2   2   0   0   2   0   2   2   2   0   0   2   2   0   2   0   2   0   0   0   2   2   2   2   2   0   2   0   0   0   2   0   0   0   2   2   2   2   2   2   0   2   0   0   2   0
 MK-1-13                0   0   2   2   0   0   0   0   0   2   0   2   0   0   2   2   2   0   0   2   0   0   2   2   2   0   2   2   0   0   0   0   0   0   0   0   0   2   0   2   2   2   0   0   2   2   2   2   2   0   2   0   2   0   0   0   0   2   2   0   0   0   0   0   0   2   2   0   2   2   2   0   2   2   0   0   2   2   2   2   0   2   0   0   0   0   0   0   2   0   0   0   2   0   2   2   0   2   0   2   0   0   2   2   2   2   2   2   0   0   0   2   2   0   2   0   2   0   2   2   0   0   2   0   0   2   0   0   2   0   2   0   0   0   2   2   2   2   0   0   0   2   2   2   0   0   0   2   2   2   0   2   0   0   2   2   0   0   2   0   2   2   2   0   2   2   2   0   2   0   2   0   0   0   2   2   2   2   2   0   2   0   0   0   2   2   0   0   2   2   2   2   2   2   0   2   0   0   2   0
 MK-1-14                0   0   2   2   0   0   0   0   0   2   0   2   0   0   2   2   2   0   0   2   0   0   2   2   2   0   2   2   0   0   0   0   0   2   0   0   0   2   0   2   2   2   0   2   2   2   2   2   2   0   2   0   0   0   0   0   2   2   2   0   0   0   0   0   0   2   2   0   2   2   2   0   2   2   0   0   2   2   0   2   0   2   0   0   0   0   2   0   2   0   0   0   2   0   2   2   0   2   0   0   0   0   2   2   2   2   2   2   0   0   0   2   2   0   2   0   2   0   2   2   0   2   2   0   2   0   0   0   2   2   2   0   0   0   2   2   2   2   0   0   0   2   2   2   0   0   0   2   2   2   0   2   0   0   2   2   0   2   2   0   2   2   2   0   2   2   2   2   2   0   2   0   2   2   0   2   2   2   2   0   0   0   0   0   2   2   2   0   2   2   2   2   2   2   0   2   2   0   2   0
 MK-1-15                0   0   2   2   0   0   0   0   0   0   0   2   0   0   2   2   2   0   0   2   0   0   2   2   2   0   2   2   0   0   2   0   0   2   0   0   0   2   0   2   2   2   0   2   0   2   2   2   2   2   2   0   0   0   0   0   2   0   2   0   0   0   0   0   0   2   2   2   2   2   0   0   2   2   0   0   2   2   0   2   0   2   0   0   0   0   2   0   2   0   0   0   2   2   2   2   0   2   0   2   0   0   2   2   0   2   2   2   0   0   0   2   2   0   2   0   2   0   2   2   0   2   2   0   2   0   0   2   2   2   2   2   2   0   2   2   2   2   0   0   0   2   2   2   0   0   0   2   2   2   0   0   0   2   2   2   0   2   2   0   2   2   2   0   0   2   2   2   2   0   2   0   2   2   0   2   2   2   2   0   0   0   0   0   2   0   2   0   2   2   0   2   2   2   0   2   2   2   2   0
 MK-1-16                0   0   2   2   0   0   0   0   0   0   0   2   0   0   2   2   0   0   0   2   0   0   2   2   2   0   0   2   0   0   2   0   0   2   0   2   0   2   0   2   2   2   0   2   0   2   2   2   2   2   2   0   0   0   0   0   2   0   2   0   2   0   0   0   0   2   2   2   2   2   0   0   2   2   0   0   2   2   0   2   0   2   0   2   2   0   2   0   2   0   0   0   2   2   2   2   2   0   0   2   0   0   2   2   2   2   2   2   0   0   0   2   2   0   2   0   2   0   2   2   0   2   2   0   2   0   2   0   0   2   2   2   2   0   2   2   2   2   0   0   0   2   2   2   0   0   0   0   2   2   0   0   0   2   2   2   0   2   2   0   2   2   0   0   0   2   0   2   2   0   2   2   2   2   0   2   2   2   2   0   0   0   0   2   2   0   2   0   2   2   2   2   2   2   0   2   2   2   2   0
 MK-2-1                 2   2   0   2   0   0   0   0   0   2   0   0   2   0   0   0   2   2   2   2   0   2   0   0   0   0   2   0   0   2   0   2   0   0   0   2   2   2   0   0   2   2   2   2   2   2   2   2   2   0   0   2   0   0   0   2   0   0   0   2   2   0   0   0   0   0   0   2   2   2   2   2   0   0   2   0   2   0   2   0   2   2   2   2   0   0   2   0   0   0   2   2   0   0   0   0   2   0   0   0   2   2   2   2   2   0   2   0   0   2   0   2   0   0   2   2   0   0   0   2   2   0   0   0   0   2   2   2   2   2   0   0   0   0   0   2   2   2   2   2   0   0   2   2   2   2   0   0   2   2   2   0   2   2   0   0   2   2   0   0   0   2   0   2   2   2   0   0   2   2   2   2   2   2   2   0   2   2   2   0   2   0   0   0   2   0   2   2   0   2   2   0   0   2   0   0   2   0   0   2
 MK-2-2                 2   2   0   2   0   0   0   0   0   2   2   0   2   0   0   0   2   2   2   2   2   2   0   0   0   0   2   0   0   2   0   2   0   0   0   2   2   2   0   0   2   2   2   2   0   2   2   2   2   0   0   2   0   0   0   2   2   0   0   0   2   2   0   0   0   0   0   2   2   0   2   2   0   0   2   0   2   0   2   0   0   2   2   2   0   0   2   0   0   0   2   2   0   0   2   2   2   0   2   0   2   2   0   2   2   0   2   0   0   0   0   2   0   0   2   2   0   0   0   2   2   0   2   0   0   2   2   2   2   2   0   0   0   0   0   2   2   2   2   2   0   0   2   2   0   2   0   0   2   2   2   0   2   0   0   0   2   2   2   0   0   2   0   0   2   2   0   0   2   2   2   2   2   2   0   0   2   2   2   0   2   0   0   0   2   0   2   2   0   2   2   0   0   2   0   0   2   0   0   2
 MK-2-3                 2   2   0   0   2   0   0   0   0   2   2   0   2   0   0   0   2   2   2   2   2   2   0   0   0   0   2   0   0   2   0   2   0   0   0   2   2   2   0   0   2   2   2   2   0   0   2   2   2   0   0   2   0   0   0   2   2   0   0   2   2   2   0   0   0   0   0   2   2   0   2   2   0   0   2   2   2   0   2   0   2   2   2   2   0   0   2   0   0   0   2   2   0   0   2   0   2   0   2   0   2   2   0   0   2   0   2   0   0   0   0   2   0   0   2   2   0   0   0   2   2   2   2   0   0   2   2   2   0   2   0   0   0   0   0   2   2   2   2   2   0   0   2   2   0   2   0   2   2   2   2   0   2   0   2   0   2   0   2   0   0   2   0   0   2   2   0   0   2   0   2   2   2   2   0   0   2   2   2   0   2   0   0   0   2   0   2   2   0   2   2   0   0   2   0   0   2   2   0   2
 MK-2-4                 2   2   0   0   2   0   0   0   0   0   0   0   2   0   0   0   0   2   2   2   0   2   0   0   0   0   2   0   0   2   0   2   0   0   0   0   2   2   0   0   2   0   2   2   0   0   2   2   2   0   0   2   0   0   0   2   2   0   0   2   2   2   0   0   0   0   0   0   2   0   2   2   0   0   2   2   2   0   2   0   2   2   2   2   0   0   2   0   0   0   0   2   0   0   2   0   2   0   2   0   2   2   0   0   2   0   2   0   0   0   0   2   2   0   2   0   0   2   0   2   2   2   2   0   0   2   2   2   0   2   0   0   0   0   0   2   2   2   2   0   0   0   2   2   0   2   0   2   2   2   2   0   2   0   2   0   2   0   2   0   0   2   0   2   2   2   0   0   2   0   2   2   2   0   0   2   2   2   2   0   2   0   0   0   2   0   2   2   2   2   2   0   0   2   2   0   2   2   2   2
 MK-2-5                 2   2   0   0   2   0   0   0   2   0   0   0   2   0   0   0   0   2   2   2   0   2   0   0   0   0   2   0   0   2   0   2   0   0   0   0   2   0   0   0   2   0   2   2   0   0   2   2   2   0   0   2   0   0   0   2   2   2   0   2   2   2   0   0   2   0   0   0   2   0   2   2   0   0   2   2   2   0   2   0   2   2   2   2   0   0   2   0   2   0   0   2   0   0   2   0   2   0   2   0   2   2   0   0   2   0   2   0   2   0   0   2   2   0   2   0   0   2   0   2   2   2   2   0   0   2   2   2   0   2   0   0   0   0   0   0   2   2   2   0   0   0   2   2   0   2   0   0   2   2   2   0   2   0   2   0   2   0   2   0   0   2   0   2   2   2   0   0   0   0   2   2   2   0   2   2   2   2   2   0   2   0   0   0   2   0   2   0   2   2   2   0   0   2   0   0   2   2   2   2
 MK-2-6                 2   2   0   0   2   0   0   0   2   0   0   0   2   0   0   2   0   2   2   0   2   2   0   0   0   0   2   0   0   2   2   2   0   0   0   0   2   0   0   0   2   0   2   2   0   0   2   2   2   0   0   2   0   0   0   2   2   2   0   2   2   2   0   0   2   0   0   0   2   0   2   2   0   0   2   2   2   0   2   0   2   2   2   2   0   2   2   0   2   0   0   2   0   0   2   0   2   0   0   0   2   2   0   0   2   2   2   0   2   0   2   2   0   0   2   0   0   2   0   2   2   2   2   2   0   2   2   2   0   2   0   0   0   0   0   0   2   2   2   0   0   0   2   2   0   2   0   2   2   2   2   2   2   0   2   0   2   0   2   0   0   0   0   2   2   2   0   0   0   0   2   2   2   0   2   2   2   2   0   0   2   0   0   0   2   0   2   0   2   2   2   2   0   0   0   0   2   2   2   2
 MK-2-7                 2   2   2   0   2   2   0   0   2   2   0   0   2   0   0   2   0   2   2   0   2   2   2   0   0   0   2   0   0   2   2   2   2   0   0   0   2   0   0   0   2   0   2   0   0   0   2   0   2   0   0   2   2   0   0   0   2   2   0   2   2   2   2   0   2   0   0   0   2   0   2   2   0   0   0   2   2   0   0   0   2   2   2   2   0   2   2   0   2   0   0   0   0   0   0   0   2   0   0   0   2   2   0   0   0   2   2   0   2   0   2   0   0   0   2   0   2   2   0   2   2   2   2   2   0   2   0   2   0   2   0   0   0   0   0   0   2   2   2   0   0   0   0   2   0   2   0   2   2   2   2   2   2   0   2   0   0   0   2   2   0   2   0   0   2   2   0   0   0   0   2   2   2   0   2   2   0   2   0   2   2   0   2   0   0   0   0   0   2   2   0   2   2   0   2   0   2   2   2   2
 MK-2-8                 2   2   2   0   2   2   0   0   0   2   2   0   2   2   0   2   0   2   2   0   2   2   2   0   0   0   2   2   0   2   0   2   2   0   0   0   2   0   0   0   2   0   2   0   0   0   0   0   2   0   0   2   2   0   0   2   0   2   0   2   2   2   0   0   2   0   0   0   2   0   2   0   0   0   0   0   0   0   2   0   2   2   2   2   0   2   2   0   2   2   2   2   0   0   0   0   2   0   0   0   2   2   2   0   0   2   2   0   2   0   2   0   0   0   2   0   2   2   2   2   2   2   0   2   2   2   0   2   0   2   0   2   0   0   0   0   2   2   2   0   0   0   0   2   0   2   0   2   2   2   2   2   2   0   2   0   0   0   2   2   0   2   0   0   2   2   2   0   0   0   2   2   2   0   2   2   0   2   0   2   2   0   2   2   0   0   0   0   2   2   0   2   2   0   2   0   2   2   2   2
 MK-2-9                 2   0   2   0   2   2   0   0   0   2   2   0   2   2   0   2   0   2   2   0   0   2   2   2   0   0   2   2   0   2   0   2   2   0   0   0   2   0   0   0   2   0   2   0   0   0   0   0   2   0   0   2   2   0   0   2   0   2   0   2   2   2   0   2   2   0   0   0   2   0   2   0   0   0   0   0   0   0   2   0   2   2   0   2   0   2   2   0   2   2   2   2   2   0   0   0   2   0   0   0   2   2   2   0   0   2   0   0   2   0   2   0   0   0   2   0   2   2   2   2   2   2   0   2   2   0   0   2   0   2   0   0   0   0   0   0   0   2   2   0   0   0   2   2   0   2   0   2   0   2   2   2   2   0   2   0   0   2   2   2   0   2   2   0   2   2   2   0   0   0   2   2   2   0   2   2   0   2   0   2   2   0   2   2   0   0   0   0   2   2   0   2   2   0   2   0   2   2   2   2
 MK-2-10                2   0   2   0   2   0   0   0   0   2   2   0   2   2   0   2   0   2   2   0   0   2   2   2   0   2   2   2   0   2   2   2   2   0   0   0   2   0   0   0   2   0   2   0   0   0   0   0   2   0   0   2   2   0   0   2   0   2   0   2   2   2   0   2   2   0   2   0   2   0   2   2   0   0   0   0   0   0   2   0   2   2   0   2   0   2   2   0   2   2   0   2   2   0   0   0   2   0   0   0   2   2   2   0   0   2   0   0   2   0   2   0   0   0   2   2   2   2   2   2   2   2   0   2   0   0   0   2   0   2   0   0   0   0   0   0   0   2   0   0   0   0   2   2   0   0   0   2   0   2   2   0   0   2   2   0   0   2   2   2   2   2   2   0   2   2   2   0   0   0   0   2   2   0   2   2   0   2   0   2   2   0   2   2   0   0   0   0   2   2   0   2   2   0   2   0   2   2   2   2
 MK-2-11                2   0   2   0   2   0   0   0   0   2   2   0   2   2   0   0   0   2   2   0   2   0   2   2   0   2   2   2   0   2   2   2   0   0   0   0   0   0   0   0   2   0   2   0   0   0   0   0   2   0   0   2   2   2   0   2   2   2   0   2   2   2   2   0   2   0   2   0   2   0   2   2   0   0   0   0   2   0   2   0   2   2   0   2   0   2   2   0   2   2   0   2   2   0   0   0   2   0   0   0   2   2   2   0   0   2   0   0   2   0   2   0   0   0   2   2   2   2   2   2   2   2   2   2   0   0   0   2   0   2   0   0   0   0   0   0   0   2   0   0   0   0   2   2   0   0   0   2   0   2   2   2   2   2   2   0   0   2   2   2   0   0   2   0   2   2   2   0   0   0   0   2   0   2   2   2   0   2   0   0   2   0   2   2   0   0   0   0   2   2   0   2   2   0   2   0   2   2   2   2
 MK-2-12                0   0   2   0   2   0   0   0   0   2   2   0   2   2   2   0   0   2   2   2   2   0   2   2   2   2   2   2   0   2   2   2   2   0   0   0   0   0   0   0   2   0   2   0   0   0   2   0   2   0   0   2   2   2   0   2   2   2   2   2   2   2   2   0   2   0   2   0   2   0   2   2   0   2   2   0   0   0   2   0   2   2   0   2   0   2   2   0   2   2   0   2   2   0   0   0   2   2   0   0   2   2   2   0   0   2   0   0   2   0   2   2   0   0   2   2   2   2   2   2   2   2   2   2   0   0   0   2   0   2   0   0   0   0   0   0   0   2   0   0   0   0   2   2   0   0   2   2   0   2   2   2   2   2   2   0   0   2   0   2   0   0   2   0   2   2   2   0   0   0   0   2   0   2   2   0   0   2   0   0   2   2   2   2   0   0   0   0   2   2   0   2   2   0   2   0   2   2   2   2
 MK-2-13                0   0   2   0   2   0   0   0   0   2   2   0   2   2   2   0   0   2   2   2   2   0   2   2   2   2   2   2   0   2   2   2   0   0   2   0   2   0   0   0   2   0   2   2   0   0   2   0   2   0   0   2   2   2   0   2   2   2   2   2   2   2   2   0   2   0   2   0   2   0   2   2   2   2   2   0   0   0   0   0   2   2   0   0   0   2   2   0   2   2   2   2   2   0   0   2   2   2   0   0   2   2   2   2   0   2   2   0   0   2   2   2   2   0   2   0   2   0   2   2   2   2   2   2   0   2   0   2   0   2   0   0   0   0   0   0   2   2   0   0   0   0   2   2   0   0   2   0   0   2   2   2   2   0   2   0   0   2   2   2   0   0   2   0   2   2   2   0   0   0   0   2   0   2   2   0   0   2   0   2   2   2   2   2   0   0   0   0   0   2   0   2   2   0   2   0   2   2   2   2
 MK-2-14                0   0   2   0   2   0   0   0   0   2   2   0   2   2   2   0   0   2   2   2   2   0   2   2   2   2   2   2   0   2   2   2   0   0   2   0   2   2   0   0   2   0   2   2   2   0   2   0   2   0   0   2   2   2   0   0   2   0   0   2   2   2   2   0   2   0   2   0   0   0   2   0   2   2   2   2   0   2   0   0   2   2   2   0   0   2   2   0   0   2   2   0   0   2   0   2   2   2   0   0   2   2   2   2   0   2   2   0   0   0   2   2   0   0   2   0   2   0   2   2   2   2   0   2   0   2   0   0   0   2   0   0   0   0   0   0   2   0   0   2   0   2   2   2   0   0   2   0   0   2   2   2   2   2   2   0   0   2   2   0   0   0   2   0   2   2   2   0   0   0   2   2   0   2   2   0   0   2   0   2   0   2   2   2   0   0   0   0   0   2   2   2   2   0   2   0   2   2   2   0
 MK-2-15                0   0   2   0   2   0   0   2   0   2   2   0   2   2   2   0   0   0   2   2   2   0   2   2   2   2   2   2   0   2   2   2   0   2   0   2   0   2   0   0   2   0   2   2   2   2   2   0   2   0   0   2   2   2   0   0   2   0   0   2   2   2   2   0   2   0   2   0   0   0   2   2   0   0   2   2   0   2   0   0   2   2   2   0   2   2   2   0   0   2   2   0   0   2   0   2   0   2   0   0   2   2   2   2   0   2   2   0   0   0   2   2   0   2   0   2   2   0   2   2   0   2   0   2   0   0   0   0   0   2   2   0   0   0   0   0   2   0   0   2   0   2   2   2   0   0   2   0   2   0   2   2   2   2   2   0   0   2   2   0   2   0   2   0   2   2   2   0   0   0   2   2   0   2   2   0   0   2   0   2   0   2   2   2   0   0   0   0   0   2   2   2   2   0   2   0   2   2   2   0
 MK-2-16                0   0   0   0   0   0   0   2   0   2   2   0   2   0   2   2   2   0   2   2   2   0   2   2   2   2   2   2   0   2   2   2   0   2   0   2   0   2   0   0   2   0   0   2   2   2   2   0   2   0   0   2   2   2   0   0   2   0   0   2   2   2   2   0   2   0   2   0   0   0   0   2   0   0   2   2   0   2   0   0   2   2   2   0   2   2   0   0   0   2   2   0   0   2   0   0   0   2   0   0   2   2   2   2   2   2   2   0   0   0   0   2   0   2   0   2   2   0   2   2   0   0   0   2   0   0   0   0   0   2   2   0   0   0   0   0   2   2   2   0   0   2   2   2   0   0   2   0   2   2   0   2   2   2   2   0   0   2   2   0   2   0   2   0   2   2   2   0   0   0   2   2   0   0   2   0   2   2   0   2   2   2   2   2   0   0   0   0   0   2   2   2   2   0   2   0   2   2   2   0
 MK-3-1                 2   0   2   2   2   2   2   2   2   2   2   2   2   2   2   2   2   0   0   2   2   2   2   0   2   0   2   2   2   2   2   2   0   2   2   2   0   2   0   0   0   2   0   2   2   0   2   0   0   2   0   2   0   2   2   0   0   2   2   0   2   2   2   2   0   0   2   2   0   0   2   0   0   2   0   0   0   2   2   0   2   0   0   2   0   0   2   0   0   0   0   0   0   2   0   2   2   0   2   2   0   0   2   0   2   0   2   0   2   2   2   2   0   0   2   0   2   2   0   2   2   0   0   0   2   2   0   0   0   0   2   0   2   0   0   2   0   0   0   0   2   0   2   2   0   0   2   2   2   0   2   2   2   2   0   2   0   2   2   0   0   0   0   2   2   2   2   0   2   2   0   2   2   2   0   2   0   2   0   0   0   2   2   2   0   0   0   2   2   0   2   2   2   0   2   0   2   0   0   0
 MK-3-2                 2   0   2   2   2   2   2   2   2   2   2   0   2   2   2   2   2   2   0   2   2   2   2   0   2   2   2   2   2   2   2   0   0   2   2   0   0   2   0   0   2   2   2   2   2   0   2   0   0   2   2   2   0   2   0   0   0   2   2   0   2   2   2   2   0   2   2   2   0   0   2   0   0   2   0   0   0   2   2   0   2   0   2   2   0   2   2   0   0   0   0   0   0   2   0   2   2   0   2   2   2   0   2   0   2   0   2   0   2   2   2   0   0   0   2   0   2   2   0   2   2   0   0   0   2   2   2   0   0   2   2   0   2   0   0   0   0   0   0   0   2   0   0   2   0   0   2   2   0   0   2   2   2   2   0   0   0   2   2   0   0   0   0   2   2   2   2   0   2   2   0   2   2   2   0   2   0   2   2   0   0   2   2   2   0   0   0   2   2   0   2   2   2   0   2   0   2   2   0   0
 MK-3-3                 2   0   2   2   2   2   2   2   2   0   2   0   2   2   2   0   2   2   0   2   0   2   2   0   2   0   0   2   2   2   2   0   0   2   2   0   0   2   0   0   2   2   2   2   2   0   2   0   0   2   2   2   0   2   0   0   0   0   2   0   2   2   2   2   0   2   2   2   2   0   2   0   0   2   0   0   0   2   0   0   2   0   2   2   0   2   2   0   2   0   0   0   0   2   0   2   2   0   2   2   2   0   2   0   2   0   2   0   2   2   0   0   0   0   2   0   2   2   0   2   2   0   0   0   2   2   2   0   0   2   2   0   2   0   0   0   0   0   0   0   2   2   0   2   0   2   0   2   2   2   2   2   0   2   0   0   0   2   2   0   0   0   0   2   2   2   2   0   2   2   0   2   2   2   0   2   0   2   2   0   0   2   2   2   0   0   0   2   2   0   2   2   2   0   2   0   2   0   0   0
 MK-3-4                 2   0   2   2   0   2   2   2   2   0   0   0   2   2   2   0   2   2   0   2   0   2   2   0   2   0   0   2   2   2   2   0   0   2   2   0   2   0   0   0   2   2   2   0   2   0   2   0   0   0   2   2   0   2   0   0   0   0   2   0   2   0   2   2   2   2   2   2   2   0   2   0   0   2   0   0   0   0   0   0   2   0   2   2   0   2   2   0   2   0   0   0   0   2   0   2   2   0   2   2   2   0   2   0   2   0   2   0   2   2   0   0   0   0   2   2   2   2   0   2   2   0   0   0   2   2   2   0   2   2   2   2   2   0   0   0   0   0   0   0   2   2   0   2   0   2   0   2   2   2   0   2   0   2   0   0   0   2   2   0   0   2   0   0   2   2   2   0   2   2   0   2   2   2   0   2   0   2   2   0   0   2   2   2   0   0   0   2   2   0   2   2   2   0   2   0   2   0   0   2
 MK-3-5                 0   2   2   2   0   2   2   2   2   0   0   0   2   2   2   0   2   2   0   2   0   2   2   0   2   0   2   2   2   2   2   0   0   2   2   0   2   0   0   0   2   2   2   0   2   0   2   0   0   0   2   2   0   2   0   0   0   0   2   0   2   0   2   2   2   2   2   2   2   0   2   0   0   2   0   0   0   0   0   0   2   0   2   2   0   2   2   0   2   0   0   0   0   2   0   2   2   0   2   2   2   2   2   2   2   2   2   0   2   2   0   0   0   0   2   2   2   2   0   2   0   0   0   0   2   2   2   0   2   2   2   2   0   0   0   0   0   0   0   0   2   2   0   2   0   2   0   2   2   0   2   0   2   2   0   0   0   2   2   0   0   2   0   2   0   2   2   0   2   2   0   2   2   2   0   2   0   2   2   0   0   2   2   2   2   0   0   0   2   0   2   2   2   0   2   0   2   0   2   2
 MK-3-6                 0   2   2   2   0   2   2   2   2   0   0   0   2   2   2   0   2   2   0   2   0   2   2   0   2   0   2   2   2   2   2   0   0   2   2   2   2   0   0   0   2   2   2   0   2   0   2   2   0   0   2   2   0   0   0   2   0   0   2   0   2   0   2   2   2   2   2   2   2   0   2   0   0   2   0   0   0   0   0   0   2   2   2   2   2   2   2   0   2   0   0   0   0   2   0   2   2   0   2   2   2   2   2   2   2   2   2   0   2   2   0   0   0   0   2   2   2   2   0   2   2   0   0   0   2   0   2   0   2   2   2   2   0   0   0   0   0   0   0   0   2   2   0   2   0   2   0   0   2   0   2   0   0   2   0   0   0   2   2   0   0   2   0   2   0   2   0   0   2   2   0   2   2   2   0   2   0   2   2   0   0   2   2   2   2   0   0   0   2   0   2   2   2   0   0   0   2   0   2   2
 MK-3-7                 0   2   0   2   0   2   2   2   2   0   0   0   2   2   0   0   2   2   0   2   0   2   2   0   2   0   2   2   2   2   2   2   0   2   2   2   2   0   0   0   2   2   2   0   2   0   2   0   0   0   0   2   0   2   0   0   0   0   2   2   2   0   2   0   2   2   2   2   2   0   0   0   0   2   0   0   0   2   0   2   2   2   2   2   2   2   2   0   2   0   0   0   0   0   0   2   2   0   2   2   2   2   2   2   2   0   0   2   0   2   0   0   0   0   2   2   2   2   0   2   2   0   0   0   2   0   2   0   2   0   2   0   0   0   0   0   0   0   0   0   0   2   0   2   0   2   0   0   2   0   0   0   0   2   0   0   0   2   2   0   0   2   0   0   0   2   0   0   0   2   0   2   2   2   0   2   0   0   2   2   0   2   2   2   0   0   0   0   2   0   2   2   2   0   0   0   2   0   2   2
 MK-3-8                 0   2   0   0   0   2   2   2   2   0   0   0   2   2   0   0   2   2   0   2   0   0   2   0   0   0   2   2   2   0   2   2   2   2   2   2   2   0   0   0   2   2   2   0   2   0   0   2   0   0   0   2   0   2   0   0   0   0   2   2   2   0   2   0   2   2   2   2   2   0   0   0   0   2   0   0   0   0   0   2   0   2   2   2   0   2   0   0   2   0   0   2   0   0   0   2   2   0   2   2   2   2   2   2   2   0   0   2   0   2   0   0   0   0   0   0   2   2   0   2   0   0   2   0   2   0   2   0   2   0   2   0   0   0   0   0   0   2   0   0   0   2   0   2   0   0   0   0   2   0   0   0   0   2   0   0   0   2   2   0   0   2   0   0   0   2   0   0   0   2   0   2   2   2   0   2   0   0   2   2   0   2   2   2   0   0   0   0   2   0   2   2   2   0   0   0   2   0   2   2
 MK-3-9                 0   2   0   0   0   2   2   2   2   0   0   0   2   2   0   0   0   2   0   2   0   0   2   2   0   0   2   2   2   0   2   2   2   2   2   2   2   0   0   2   2   2   2   0   2   0   0   2   0   0   0   2   0   2   0   0   2   0   2   2   2   0   0   0   2   2   0   2   2   0   2   0   0   2   0   0   0   0   0   0   2   2   0   2   0   2   0   0   0   0   0   0   0   0   0   0   2   0   0   0   2   0   2   2   2   0   0   2   0   2   0   0   0   0   0   0   2   2   2   2   0   0   2   2   2   0   2   0   2   0   2   0   0   2   0   2   0   2   0   0   0   2   0   2   0   2   0   0   0   0   0   0   0   2   2   0   2   0   2   0   0   2   2   0   0   2   0   0   0   2   0   2   2   2   0   2   0   0   2   2   0   2   0   2   0   0   0   0   2   0   2   2   2   0   2   0   2   0   2   2
 MK-3-10                0   2   0   0   0   2   0   0   2   0   0   0   2   0   0   0   0   2   0   2   0   0   2   2   0   0   2   0   2   2   0   2   2   0   2   2   2   0   0   2   2   2   2   0   2   0   0   2   0   0   0   2   0   0   2   0   2   0   2   2   2   0   0   0   2   0   0   2   0   0   2   0   0   2   0   0   0   0   0   0   2   2   0   2   0   2   0   0   2   0   0   0   0   2   0   0   2   0   0   0   2   0   2   2   2   0   0   2   0   2   0   0   0   0   0   0   2   2   2   0   0   0   2   0   2   0   2   0   2   0   0   0   0   2   0   2   0   2   0   0   0   2   0   0   0   0   0   0   0   0   0   0   0   2   0   0   2   0   2   0   0   2   2   0   2   2   0   0   0   0   0   2   0   2   0   2   0   0   2   2   0   0   0   2   0   0   0   0   2   0   2   2   2   0   2   0   2   0   2   2
 MK-3-11                2   2   2   0   0   2   0   2   2   0   0   0   2   0   0   0   0   2   0   2   0   0   2   2   0   0   2   0   2   2   2   2   2   0   2   2   2   0   0   2   2   0   2   0   2   0   0   2   0   0   0   2   0   0   2   0   2   0   2   2   2   0   0   2   2   0   0   2   0   0   2   0   0   2   2   0   0   0   0   0   2   2   0   2   0   2   0   0   2   0   0   0   2   2   0   0   2   2   0   0   2   0   2   2   2   0   0   2   0   2   0   0   0   0   2   2   0   2   2   0   0   2   2   0   2   0   2   0   0   0   0   0   0   0   0   2   0   2   0   0   0   2   0   0   0   0   0   0   0   0   0   0   0   0   0   2   2   2   2   2   2   2   0   2   2   2   0   0   0   0   0   2   0   2   0   2   2   2   2   2   0   2   0   2   2   0   0   0   2   0   2   0   2   0   2   0   2   0   2   2
 MK-3-12                2   2   2   0   2   2   0   2   2   0   0   0   2   0   0   0   0   0   2   2   0   0   2   2   0   0   2   0   2   0   2   2   2   0   2   0   2   0   0   2   2   0   2   0   0   0   0   2   0   0   0   2   0   0   2   0   2   0   2   2   2   0   0   2   2   0   0   2   0   0   2   0   0   2   2   0   0   0   0   0   2   2   0   2   0   2   2   0   2   0   0   0   2   2   0   0   2   2   0   2   2   0   2   2   2   0   2   2   0   2   0   0   0   0   2   2   0   2   0   0   0   0   2   0   2   0   2   2   0   0   0   0   0   0   0   2   0   2   0   2   0   2   0   0   0   0   0   0   0   0   0   0   0   0   0   2   2   2   2   2   2   2   0   2   2   2   0   0   0   0   2   2   0   0   0   2   2   2   0   2   2   2   0   2   2   0   0   0   2   0   0   0   2   0   2   0   2   0   2   2
 MK-3-13                2   2   2   0   2   2   0   2   2   0   0   0   0   0   0   0   0   0   0   2   0   0   2   2   0   0   0   0   2   0   2   2   2   0   2   0   2   0   0   2   2   0   2   0   0   0   0   2   0   0   0   2   0   0   2   0   2   0   2   2   2   0   0   2   2   0   0   2   0   0   0   0   0   2   2   0   0   0   0   0   2   2   0   2   0   2   2   0   2   0   0   0   2   2   0   0   2   2   0   2   2   2   2   2   2   0   2   2   0   2   0   0   0   0   0   2   0   2   0   2   0   0   2   0   2   0   2   0   0   0   0   0   2   0   0   2   0   2   0   2   0   2   0   0   0   0   0   0   0   0   0   0   0   2   0   2   2   2   2   2   2   0   0   2   2   2   0   0   0   0   2   2   2   0   0   2   2   2   0   2   2   0   0   2   2   2   0   0   2   0   0   0   2   0   2   0   2   0   2   2
 MK-3-14                2   2   2   0   2   2   0   2   2   0   0   0   0   0   0   0   0   0   0   2   0   0   2   2   0   0   0   0   2   2   2   2   2   0   2   0   2   0   0   2   2   2   2   0   0   0   0   2   0   0   0   2   0   0   2   0   0   0   0   2   2   0   0   2   0   0   0   0   2   0   0   0   0   2   2   0   0   0   0   0   2   0   0   2   0   2   2   0   2   0   0   0   2   2   0   0   2   2   0   2   2   2   2   2   2   0   2   2   0   2   0   2   0   0   0   2   0   2   0   2   0   0   2   0   0   0   2   2   0   0   0   0   2   0   0   2   0   2   0   2   0   2   0   0   0   0   2   0   0   0   0   0   0   2   0   2   0   2   2   2   2   0   0   2   2   2   0   0   0   2   2   2   2   0   0   2   2   2   0   2   2   0   0   2   2   2   0   0   2   0   0   0   2   0   0   0   2   0   2   2
 MK-3-15                2   2   2   0   2   2   0   2   2   0   0   0   0   0   0   0   0   0   0   2   0   0   2   2   0   0   0   0   2   2   2   2   2   0   0   0   0   0   2   2   2   2   2   0   0   0   0   2   0   0   0   2   0   0   2   0   0   0   0   0   2   0   0   2   0   0   0   0   2   0   0   0   0   2   2   0   0   0   0   0   2   0   0   2   0   2   2   0   2   0   0   2   2   2   0   0   2   2   0   2   2   2   2   2   2   0   0   2   0   2   0   2   0   0   0   2   0   2   0   0   0   0   2   0   0   0   2   2   0   0   0   0   2   0   0   2   0   0   0   2   0   2   0   0   0   0   2   0   0   0   0   0   0   2   0   2   0   2   2   2   0   2   0   2   2   2   2   0   2   2   2   2   2   0   2   2   2   2   0   2   2   0   0   2   2   2   0   0   2   0   0   0   2   0   0   0   2   0   2   2
 MK-3-16                0   2   2   0   2   2   0   2   2   0   0   0   0   0   0   0   0   0   0   2   2   0   2   2   0   0   0   0   0   2   2   2   2   2   0   0   0   0   2   2   2   0   2   0   0   0   2   2   0   2   0   2   0   0   2   0   0   0   0   0   0   0   0   0   0   0   0   0   2   0   0   0   0   0   2   0   0   2   0   0   0   0   0   2   0   2   2   0   2   0   0   0   2   2   0   0   2   2   0   2   2   2   2   2   0   0   0   2   0   2   0   2   0   0   2   2   2   2   0   0   0   0   0   0   0   0   2   2   0   0   0   0   2   0   0   2   0   0   0   2   0   2   2   0   2   0   2   0   0   0   0   0   0   2   0   2   0   2   2   2   0   2   2   2   2   2   2   0   0   2   2   2   2   0   2   2   2   2   0   0   2   0   0   2   2   0   0   0   2   0   2   0   0   0   0   0   2   2   2   2
 MK-4-1                 0   0   0   0   0   2   2   2   0   2   2   0   2   0   0   2   0   0   0   2   0   2   0   0   0   0   2   2   2   0   2   2   0   0   2   2   2   0   0   2   2   0   0   2   0   2   2   2   2   2   0   0   0   0   0   2   2   2   2   0   2   0   2   2   0   0   0   2   0   2   2   0   2   2   0   2   2   0   0   0   0   0   0   0   0   2   2   0   0   0   2   2   0   0   0   0   2   0   0   0   0   0   0   0   2   2   2   0   0   0   2   0   0   2   0   0   0   0   0   0   0   0   2   0   0   0   0   2   2   0   2   2   2   2   0   2   0   2   0   0   0   0   0   0   2   0   2   2   2   0   2   0   0   2   2   2   2   2   0   2   2   2   2   0   0   0   0   2   0   0   0   0   0   0   0   0   0   2   0   0   2   0   2   0   0   0   2   0   0   0   0   2   2   2   2   0   2   2   2   0
 MK-4-2                 0   0   0   0   0   2   0   2   0   2   2   0   2   0   0   2   2   0   0   2   2   0   0   0   2   0   2   2   2   0   2   2   0   0   0   2   2   0   0   2   2   0   0   2   0   2   0   0   2   2   0   0   0   0   0   2   2   2   2   0   2   0   2   2   0   0   0   2   0   2   2   0   2   2   0   2   2   0   0   0   0   0   0   2   0   2   2   2   0   0   2   2   0   2   0   0   2   0   0   0   0   0   0   0   0   2   2   0   0   0   2   0   2   2   0   0   0   0   0   0   0   0   2   0   0   0   0   2   2   0   2   2   2   2   2   2   0   2   0   0   0   0   0   0   2   0   0   2   2   0   2   0   2   2   2   2   0   2   0   2   2   2   2   0   0   0   0   2   0   0   0   0   0   0   0   0   0   2   2   0   2   0   2   0   0   0   2   0   0   0   0   2   2   2   2   0   2   2   2   0
 MK-4-3                 0   2   0   0   0   2   2   2   0   0   2   0   2   0   0   0   2   0   0   2   2   0   2   0   2   0   2   2   2   0   2   2   0   0   0   2   2   0   0   2   2   0   0   2   0   2   0   0   2   2   0   0   0   0   0   2   2   2   2   0   2   0   2   2   0   0   0   2   0   2   2   0   2   2   2   2   2   0   0   0   0   0   0   2   0   2   2   0   0   0   2   2   0   2   0   0   2   0   0   0   0   0   0   0   0   2   2   0   0   0   2   0   2   2   0   0   0   0   0   0   0   0   2   0   2   0   0   2   2   0   2   2   2   2   2   2   2   2   0   0   0   0   0   0   2   0   0   2   2   0   2   2   2   2   2   2   0   2   0   2   2   0   2   0   0   0   0   2   0   0   0   0   0   0   0   0   0   2   2   0   2   0   2   0   0   0   2   2   0   0   0   2   0   2   2   0   0   2   2   0
 MK-4-4                 0   2   0   0   0   2   2   2   0   0   2   0   2   0   2   0   2   2   0   2   2   0   2   2   2   0   2   2   2   2   2   2   2   0   0   2   2   0   2   2   0   2   0   2   0   2   0   0   2   2   0   0   0   0   0   2   2   2   2   0   2   2   2   0   0   0   0   2   0   2   2   0   2   0   2   2   2   0   0   0   2   0   0   2   0   0   2   0   0   0   2   0   0   2   0   0   2   0   2   0   0   2   0   0   2   2   2   0   0   0   2   0   2   2   0   0   0   0   0   0   0   2   2   0   2   0   0   0   2   0   2   2   2   2   0   2   2   2   0   0   0   0   0   0   2   0   2   2   2   2   2   0   2   2   2   2   0   2   0   2   2   0   2   0   0   2   0   2   0   0   0   0   0   0   0   0   0   2   2   0   2   0   2   2   2   0   2   2   0   0   0   2   0   2   2   0   0   2   2   0
 MK-4-5                 0   2   0   0   2   2   2   0   0   0   2   0   2   0   2   0   0   2   0   2   2   0   2   0   2   2   2   2   2   2   2   2   2   0   0   2   2   0   0   2   0   2   0   2   0   2   0   0   0   2   0   0   2   0   0   2   0   2   2   0   2   2   2   0   0   0   0   2   0   2   2   0   2   0   2   2   2   0   0   0   2   0   0   2   0   0   2   0   0   0   2   0   0   2   0   0   2   0   2   0   0   2   0   0   2   2   2   0   0   2   0   0   2   2   0   0   0   0   0   0   0   2   2   0   2   0   0   0   2   0   2   2   2   2   0   2   2   2   0   0   0   0   0   0   2   0   2   2   2   2   2   0   2   2   2   2   2   2   0   2   2   0   2   0   0   2   0   2   0   2   0   0   0   0   0   0   0   2   2   0   2   2   2   2   0   0   2   2   0   0   0   0   0   2   2   0   0   2   2   0
 MK-4-6                 0   0   0   0   2   2   2   0   0   0   2   0   2   2   2   0   0   2   0   2   2   0   2   0   2   2   2   2   2   2   2   2   2   0   2   2   2   0   0   2   0   2   0   2   0   2   0   0   0   0   0   0   2   2   0   2   0   2   2   2   2   0   2   0   0   2   0   2   0   2   2   0   2   0   2   2   2   0   0   0   2   0   0   2   2   0   2   0   0   0   2   0   0   2   0   0   2   0   2   0   0   2   0   0   2   2   0   0   0   2   0   2   2   0   0   0   0   0   0   0   0   2   2   0   2   0   0   0   2   0   2   2   2   2   0   2   2   2   0   0   0   0   2   0   0   0   2   2   2   2   2   0   2   2   2   2   2   2   0   2   2   2   2   0   0   2   0   2   0   2   0   0   0   0   0   0   0   2   2   0   2   2   2   2   0   0   2   2   0   0   0   0   0   2   2   0   0   2   2   2
 MK-4-7                 0   0   0   0   2   0   2   0   0   0   2   0   0   2   0   0   0   2   0   2   2   0   2   0   2   2   0   2   2   2   2   2   2   0   0   2   2   0   0   2   0   2   0   2   0   2   2   0   0   0   0   0   2   2   0   2   0   2   2   2   2   0   2   0   0   2   0   2   0   2   2   0   2   0   2   2   2   0   0   0   2   0   0   2   2   0   2   0   0   0   2   0   0   2   0   0   2   0   2   0   0   2   0   2   2   2   0   2   0   2   0   2   2   0   0   0   0   0   0   0   0   2   2   0   0   0   0   0   2   0   2   2   2   2   0   2   2   0   0   0   0   0   2   0   0   2   2   2   2   0   2   0   2   2   2   2   2   2   0   0   2   2   2   0   0   2   0   2   0   2   0   0   0   0   2   2   0   2   2   0   2   2   2   2   0   0   2   2   0   0   0   0   0   2   2   0   0   2   2   2
 MK-4-8                 0   0   0   0   2   0   2   0   0   2   2   0   0   2   0   0   0   2   0   2   2   0   2   0   2   2   0   2   2   2   2   2   2   0   0   2   2   0   0   2   0   2   0   0   0   2   2   0   0   0   0   0   2   2   0   2   0   2   2   0   2   0   2   0   0   2   0   0   0   2   2   0   2   0   2   2   2   0   0   0   2   0   0   2   2   0   2   0   0   0   0   0   0   2   0   0   2   0   2   0   2   2   0   2   2   2   0   2   2   0   0   2   2   0   0   0   0   0   0   0   0   0   2   0   0   0   0   0   2   0   2   2   0   2   0   2   2   2   0   0   0   0   2   0   0   0   2   2   2   0   2   0   2   2   2   2   2   2   0   0   2   2   2   0   0   2   0   2   2   2   0   0   0   0   2   2   0   2   0   0   2   2   2   2   0   0   2   2   0   0   0   0   0   0   2   0   0   0   2   0
 MK-4-9                 0   0   0   0   2   2   2   0   0   2   0   0   2   2   2   0   0   2   2   2   2   0   2   0   2   2   2   2   2   2   2   2   2   0   0   2   2   0   0   2   0   2   0   0   0   2   2   0   0   0   0   0   2   2   0   2   0   2   2   0   2   2   2   0   0   2   0   0   0   2   2   0   2   0   2   2   2   0   0   0   2   0   0   2   2   0   2   0   0   0   0   0   0   2   0   0   2   0   2   0   2   2   0   2   2   2   0   2   2   0   0   0   2   0   0   0   0   0   0   0   0   0   2   0   0   0   0   0   2   0   2   2   0   2   0   2   2   2   2   0   0   0   2   0   0   0   2   2   0   0   2   0   2   0   2   2   2   2   0   0   2   2   2   0   0   0   0   2   0   2   0   0   0   0   2   2   0   2   0   2   2   2   2   2   0   0   2   2   0   0   0   0   0   0   2   0   2   0   2   0
 MK-4-10                0   2   0   0   2   2   2   0   0   2   0   0   2   2   2   0   0   2   2   2   2   0   2   0   2   2   2   2   0   2   2   2   2   0   0   2   2   0   0   2   0   2   0   0   0   2   2   0   0   0   2   0   2   2   0   2   0   2   2   0   2   2   2   0   0   2   0   0   0   2   2   0   2   0   2   0   2   0   0   0   2   0   0   2   2   0   2   0   0   0   0   0   0   2   0   0   2   0   2   0   2   2   0   2   2   2   0   2   2   0   0   0   2   0   2   0   0   0   0   0   0   0   2   0   0   0   0   0   0   0   2   2   0   0   0   2   2   2   0   0   0   2   0   0   0   2   2   2   2   0   2   2   2   0   2   2   2   2   0   0   2   2   2   0   0   0   0   2   0   0   0   0   2   2   0   2   0   0   0   2   2   2   2   2   0   0   2   2   0   0   2   0   0   0   2   2   2   0   2   2
 MK-4-11                0   2   0   0   2   2   2   0   0   2   0   0   0   0   2   2   0   2   2   2   2   0   2   0   2   2   2   2   0   2   2   2   2   0   0   2   2   0   0   2   0   2   0   0   0   2   2   0   0   0   2   0   2   2   0   2   0   2   2   0   2   0   2   2   0   2   0   0   0   2   2   0   2   0   2   0   0   0   0   0   2   0   0   2   2   2   2   2   0   0   2   0   0   2   0   0   2   0   2   0   0   2   2   2   2   2   0   2   2   0   0   0   2   0   2   0   2   0   2   0   2   0   2   0   0   0   0   2   0   0   2   2   0   0   0   2   2   2   0   0   0   2   2   0   0   2   2   2   0   0   2   2   2   0   2   2   0   2   0   0   2   2   2   2   0   0   0   2   0   2   0   0   2   2   0   2   2   0   0   2   2   2   2   2   0   0   0   2   0   0   2   0   0   0   2   2   0   0   2   2
 MK-4-12                0   2   0   2   2   2   0   0   0   2   0   0   0   0   2   0   0   2   2   2   2   0   2   0   2   2   2   2   0   2   0   2   2   0   0   2   2   0   0   2   0   0   0   0   0   2   2   0   0   0   0   2   2   2   2   2   0   2   0   0   2   0   2   2   0   2   2   0   0   2   2   0   2   0   2   0   0   2   0   0   2   0   0   2   2   2   2   2   0   0   2   0   0   0   0   0   2   0   2   0   0   2   2   2   0   2   2   2   2   0   0   0   2   0   2   0   0   0   2   0   2   0   2   0   0   0   0   2   0   0   2   2   0   2   0   2   2   2   0   0   0   2   2   0   0   2   2   2   0   0   2   2   2   0   2   2   0   2   0   0   2   2   2   2   2   0   0   2   0   2   0   0   2   2   0   2   2   0   0   2   2   2   2   2   0   0   0   2   0   0   0   0   0   0   2   2   0   0   0   0
 MK-4-13                0   2   0   2   2   0   0   0   0   2   0   0   0   0   2   0   0   2   0   2   2   0   2   0   2   2   0   2   0   2   0   2   0   0   0   2   2   2   2   0   0   2   0   0   0   2   2   0   2   0   0   2   2   0   2   2   2   2   0   2   2   0   2   2   2   2   2   2   0   0   2   0   2   0   2   0   0   2   2   2   2   0   0   2   2   0   2   2   0   0   2   0   0   0   0   2   2   0   2   0   0   2   2   2   0   2   2   2   2   0   0   0   2   0   2   0   0   2   2   0   0   0   2   0   2   0   2   2   0   0   2   2   0   0   0   2   2   2   0   0   0   2   2   0   0   2   2   2   0   2   2   2   0   2   2   2   0   2   0   0   2   2   2   2   2   0   0   0   0   2   0   0   2   2   0   2   2   0   0   2   0   2   2   0   0   0   0   2   0   2   0   0   0   0   2   2   0   0   0   0
 MK-4-14                0   2   2   2   2   0   0   0   0   2   0   0   0   0   2   0   2   2   0   2   2   0   2   0   2   2   0   2   0   2   0   2   0   0   2   2   2   2   2   0   0   2   0   0   0   2   2   0   2   0   0   2   2   0   2   0   2   0   0   2   2   0   2   2   2   2   2   2   0   0   2   0   2   0   2   0   0   2   2   2   2   0   0   2   2   0   2   2   0   0   2   0   0   0   0   2   2   0   2   0   0   2   2   2   0   2   2   2   2   0   0   0   2   0   2   0   0   2   2   0   0   2   2   0   2   0   2   2   0   0   2   2   0   0   0   2   2   0   0   0   2   2   2   0   0   2   2   2   0   2   2   2   0   2   2   2   0   2   0   0   2   2   2   2   2   0   0   2   0   2   0   0   2   2   2   2   2   0   0   2   0   2   2   0   2   0   0   2   2   2   0   0   0   0   2   2   0   0   0   0
 MK-4-15                2   2   2   2   2   0   2   0   0   2   2   0   0   0   2   0   2   2   0   2   2   0   2   0   2   2   0   2   0   2   0   2   2   0   2   2   2   2   2   0   0   2   0   0   0   2   2   0   2   0   0   2   2   0   2   0   2   0   0   2   2   0   2   2   2   2   2   2   2   2   2   2   2   0   2   0   0   0   2   2   0   0   0   2   2   0   2   2   0   2   2   0   0   0   0   2   2   0   2   0   0   2   2   2   2   2   2   2   2   0   0   0   2   0   2   0   0   2   2   0   0   2   2   0   2   0   2   2   0   0   2   2   0   0   0   2   2   0   0   0   2   0   2   0   0   2   2   0   0   2   2   2   0   2   2   2   2   2   0   0   2   2   2   2   2   0   0   2   0   2   0   0   2   2   2   2   2   0   0   2   0   2   2   0   2   0   0   2   2   2   0   0   0   0   2   2   2   0   0   0
 MK-4-16                2   2   2   2   2   0   2   0   0   2   0   0   2   2   2   0   2   2   0   2   2   2   2   0   2   2   0   2   2   2   2   2   2   0   2   0   2   2   2   0   0   2   0   0   0   2   2   2   2   0   0   2   2   0   2   0   2   0   0   2   2   0   0   2   2   2   2   2   2   2   0   2   2   0   2   0   0   0   2   2   0   0   0   2   2   0   2   0   0   2   2   0   0   0   0   2   2   0   2   0   0   2   2   2   2   0   0   2   2   0   0   0   2   0   2   0   0   2   2   0   0   2   2   0   2   0   2   2   2   0   2   2   0   0   0   2   2   0   0   0   2   2   2   0   0   2   2   0   0   2   2   2   0   2   2   2   2   2   0   0   2   0   2   2   2   0   0   2   0   2   0   0   2   2   2   2   0   0   0   2   0   2   2   0   2   0   0   2   2   0   0   0   2   0   2   0   2   2   2   0
 MK-5-1                 0   2   0   2   0   0   2   2   0   0   2   2   2   0   2   0   0   2   2   0   0   0   2   2   2   0   2   0   2   0   2   0   0   0   2   0   2   2   0   2   0   0   0   0   2   0   2   2   2   2   0   2   2   2   2   2   0   0   2   2   2   0   0   0   0   2   0   0   0   2   0   0   2   0   2   0   0   0   0   2   0   0   2   2   0   2   0   0   0   2   2   0   0   0   0   0   0   0   2   2   0   2   0   0   2   2   0   0   2   2   2   0   2   2   0   2   2   0   0   0   0   2   0   0   0   2   2   2   0   2   0   2   2   2   2   2   0   2   2   2   2   2   0   0   0   2   0   0   2   2   0   2   0   2   0   0   0   2   0   2   0   2   0   0   2   2   2   2   2   0   0   2   0   2   0   2   0   2   0   0   0   2   2   0   2   2   2   0   0   2   2   0   2   0   0   2   2   0   0   0
 MK-5-2                 2   2   0   2   0   0   0   2   0   0   2   2   2   2   2   0   0   0   2   0   0   0   2   2   2   0   2   0   2   0   2   0   0   0   2   0   2   2   0   2   2   0   0   0   2   2   2   2   2   0   0   2   0   2   2   2   0   0   2   2   2   0   0   0   0   2   0   2   0   2   0   0   0   2   2   2   0   0   0   2   0   0   2   2   2   2   0   0   0   2   2   0   0   0   0   0   0   0   2   2   2   2   0   0   2   2   0   0   0   2   0   0   2   2   0   2   2   0   0   0   0   2   0   0   2   2   2   2   0   2   0   2   2   2   2   2   0   2   2   2   2   2   0   0   0   2   2   0   2   2   0   2   0   2   0   0   0   2   0   2   0   2   0   0   2   2   2   2   2   0   2   2   0   2   0   2   0   2   0   0   0   2   2   0   2   2   0   0   0   2   2   0   2   0   2   2   2   0   0   0
 MK-5-3                 0   2   2   2   0   0   0   2   0   2   2   2   2   2   2   2   0   0   2   0   0   2   2   2   2   0   2   0   2   0   2   0   0   0   2   0   2   2   0   2   2   0   0   0   2   2   2   2   2   0   0   2   0   2   2   2   0   0   2   2   2   0   0   2   2   2   0   2   0   2   0   2   0   2   2   2   0   0   0   2   0   0   2   2   2   2   0   0   0   0   2   2   0   0   0   0   0   0   2   2   2   2   0   0   2   2   2   0   0   2   0   0   2   2   0   2   2   0   0   0   0   2   2   0   2   0   2   2   0   2   0   2   0   2   2   2   0   2   2   0   2   2   0   0   0   2   2   2   2   2   0   2   0   2   0   0   0   2   0   2   0   2   2   0   2   2   2   2   2   0   0   2   0   0   0   2   0   2   0   0   0   0   2   0   0   0   0   0   0   2   2   0   2   0   2   2   0   0   0   0
 MK-5-4                 0   2   2   2   0   2   0   2   0   2   2   2   2   2   2   2   0   0   2   0   0   2   2   2   2   0   2   0   0   0   2   0   0   0   2   0   2   2   0   2   2   2   0   0   2   2   2   2   2   0   2   2   0   2   2   2   0   2   2   2   2   0   0   2   2   2   0   2   0   2   0   2   2   2   0   2   0   0   0   2   0   0   2   2   2   2   2   0   0   0   2   2   0   0   0   0   0   2   2   2   2   2   0   2   2   2   2   0   0   2   0   0   2   2   0   2   2   0   0   0   2   2   2   0   2   0   0   2   0   2   0   2   0   0   2   0   0   0   2   0   2   2   0   0   2   0   2   2   2   2   0   2   0   2   0   0   0   2   0   2   0   2   0   0   2   2   2   2   2   0   2   2   0   0   0   0   0   2   0   0   0   0   0   0   0   0   0   0   0   2   2   0   0   0   2   2   0   0   0   0
 MK-5-5                 0   2   2   2   0   0   0   2   0   2   2   2   2   2   2   2   0   0   2   0   2   2   2   2   2   0   2   0   0   0   2   2   0   0   2   0   2   2   0   2   2   2   0   0   2   2   2   2   2   0   2   2   0   2   2   2   0   2   2   2   2   0   0   2   2   2   0   2   0   2   0   2   2   2   0   2   0   0   0   2   0   0   0   2   2   2   2   0   2   0   2   2   0   0   0   0   0   2   2   2   2   2   0   2   2   2   2   0   0   2   0   0   2   2   0   2   2   0   0   0   2   2   0   0   2   0   0   2   0   2   0   2   0   0   2   0   0   0   2   0   2   2   0   2   0   0   2   0   2   2   0   2   0   2   2   0   0   2   2   2   0   2   0   2   2   2   0   2   2   0   2   0   0   0   0   2   0   2   0   0   0   0   0   2   0   0   0   0   0   2   2   0   0   0   2   2   0   0   0   0
 MK-5-6                 0   2   2   2   0   0   0   2   0   2   2   2   2   2   2   2   0   2   2   0   2   2   2   2   2   0   2   0   0   0   2   2   0   0   2   0   2   2   0   2   2   2   0   0   2   2   2   2   0   0   2   2   0   2   2   2   0   2   2   0   2   0   0   2   2   2   0   2   0   2   0   2   2   2   2   2   0   0   0   2   0   0   0   2   2   2   0   0   0   0   2   2   0   0   0   0   0   2   2   2   2   2   0   2   2   0   2   0   0   2   0   0   2   2   2   2   0   0   2   0   2   0   0   0   2   0   0   2   2   0   0   2   0   0   2   0   2   0   2   0   2   2   0   2   0   0   2   0   2   2   0   2   0   2   2   0   0   2   2   2   0   2   0   0   2   2   0   2   2   2   0   0   0   0   0   0   0   2   0   2   0   0   0   0   0   0   0   0   0   2   0   2   0   0   2   2   0   0   2   0
 MK-5-7                 0   2   2   2   0   0   0   2   0   2   2   2   2   2   2   2   0   0   2   0   2   2   2   2   2   0   2   0   0   0   2   2   0   0   0   0   2   2   0   2   2   2   0   0   2   2   2   2   2   2   2   0   0   2   2   2   0   2   2   0   2   0   0   2   2   2   0   2   0   2   0   0   0   0   2   2   0   0   0   2   0   2   0   2   2   2   0   0   0   0   2   2   0   2   0   0   0   2   2   2   2   2   0   0   2   2   2   0   0   2   0   0   2   2   2   2   0   0   2   0   2   0   2   0   2   0   0   2   0   0   0   2   0   0   2   0   2   0   2   0   2   2   0   2   0   0   2   0   2   2   0   2   0   2   2   0   0   2   2   2   0   2   0   0   2   2   0   2   2   2   0   0   0   2   0   0   0   2   0   2   0   0   0   0   0   0   0   0   0   2   0   2   0   0   2   2   0   0   2   0
 MK-5-8                 0   2   2   2   0   2   0   2   0   2   2   2   2   2   2   2   0   2   2   0   2   2   2   2   0   0   2   0   0   0   0   2   0   0   0   0   2   2   2   2   2   0   0   0   2   2   2   2   2   2   2   0   0   2   0   2   0   2   2   0   0   0   0   2   2   2   0   0   0   2   0   0   0   0   2   2   0   0   0   2   0   2   0   2   2   2   0   0   0   0   2   0   0   2   0   0   0   2   0   2   2   2   2   0   2   2   2   0   0   2   0   0   2   2   2   0   0   0   2   0   2   0   2   2   0   0   0   2   0   0   0   2   0   0   2   0   2   0   2   0   2   2   0   2   0   0   2   0   2   2   0   2   0   2   2   0   0   2   2   2   0   2   0   0   2   2   0   2   2   2   0   0   0   2   0   0   0   2   2   0   2   0   0   0   0   0   0   0   0   2   0   2   0   2   2   2   0   0   2   0
 MK-5-9                 0   2   2   2   0   2   0   2   0   2   2   2   2   2   2   2   0   2   0   0   2   2   2   2   0   0   2   2   0   0   0   2   0   0   0   0   2   2   2   0   2   0   0   0   2   2   2   2   2   2   2   0   0   2   0   0   0   2   2   0   0   0   0   2   2   2   0   0   0   2   0   2   2   0   2   0   2   0   2   2   0   2   0   2   2   0   0   2   0   0   2   0   0   2   0   0   2   2   0   2   2   2   2   0   2   0   0   0   0   2   0   2   2   2   2   0   0   0   2   0   2   0   2   2   0   0   0   2   0   0   0   2   0   0   2   0   2   0   2   0   2   2   0   2   0   2   2   2   2   2   0   2   0   2   2   0   2   2   2   2   0   2   0   0   0   2   0   2   2   2   0   0   0   2   0   0   0   2   2   0   2   0   2   0   0   0   0   0   0   2   0   2   0   2   0   2   0   0   2   0
 MK-5-10                2   2   2   2   0   2   0   2   0   2   2   2   2   2   2   2   0   2   0   0   2   2   2   2   0   0   2   2   0   0   0   2   0   0   2   0   2   2   2   2   0   0   0   0   2   2   2   2   2   0   2   0   0   2   0   0   0   2   2   2   0   0   0   2   2   0   0   0   0   2   0   2   2   0   2   0   0   0   2   2   2   2   0   0   2   0   0   0   0   0   2   0   0   2   0   0   2   2   0   2   2   2   2   0   2   0   0   0   0   0   0   2   2   2   2   2   0   0   2   0   2   0   2   2   0   0   0   0   0   0   0   2   2   0   2   0   2   0   2   0   2   2   0   2   0   2   2   2   2   2   0   0   0   2   2   0   2   2   2   2   0   2   0   0   0   2   0   2   2   2   0   2   0   2   0   0   0   2   2   0   2   0   0   0   0   0   0   0   0   2   0   2   0   2   0   2   0   0   2   0
 MK-5-11                2   2   0   2   0   2   0   2   0   2   0   2   0   2   0   2   0   2   0   0   2   2   2   2   0   0   2   2   0   0   0   2   0   0   2   0   2   2   2   2   0   0   0   0   2   2   2   2   2   0   2   0   0   2   0   2   0   2   2   2   0   0   0   0   0   0   0   0   0   2   0   2   0   0   2   0   0   2   2   0   2   2   0   0   2   0   2   0   2   0   2   0   0   2   0   0   2   2   0   0   0   2   0   0   2   0   0   2   0   0   0   2   2   2   2   2   0   0   2   0   2   0   2   2   0   2   0   0   0   0   0   2   2   0   2   0   2   0   2   0   2   2   0   2   0   0   2   2   0   2   0   0   2   2   2   0   0   2   2   2   0   2   0   0   0   2   0   2   0   0   0   2   0   2   0   0   0   2   2   0   2   0   0   2   0   0   0   0   0   2   0   2   0   2   2   0   2   0   2   0
 MK-5-12                2   2   0   0   0   2   0   2   0   2   0   2   0   2   0   2   0   2   0   0   2   2   2   2   0   2   2   2   0   0   2   2   0   0   2   0   2   2   2   2   0   0   0   0   0   2   2   0   2   0   2   0   0   2   0   2   0   2   2   2   0   2   0   0   0   0   0   0   2   2   0   2   0   0   2   2   0   2   2   0   2   2   0   0   0   0   2   0   0   0   2   0   0   2   0   0   0   2   0   0   0   2   0   0   2   0   0   2   0   0   0   2   2   2   2   2   0   0   2   0   2   0   2   2   0   2   0   0   0   0   0   2   2   0   2   0   2   0   2   0   2   2   0   2   0   0   2   2   0   2   0   0   2   2   2   2   2   2   2   2   0   2   0   0   0   2   0   2   0   0   0   2   0   2   0   0   0   2   2   0   2   0   0   2   0   0   2   0   0   2   0   0   0   2   2   0   2   0   2   0
 MK-5-13                2   2   0   0   0   2   0   2   0   2   0   2   0   2   0   2   0   2   0   0   2   2   2   0   0   2   2   2   0   0   0   0   0   0   2   0   2   2   0   2   0   2   0   2   0   2   2   2   2   2   2   0   0   2   0   2   0   2   0   2   0   2   0   0   0   0   0   0   2   0   0   2   0   0   2   2   0   2   2   0   2   2   0   0   0   2   2   0   2   0   2   0   2   0   0   0   0   2   0   0   0   0   0   0   2   0   2   0   0   0   0   2   2   2   2   2   0   0   0   0   2   0   2   2   2   2   0   0   0   2   0   2   2   0   2   0   2   0   0   0   2   2   0   2   0   0   2   2   0   2   0   0   2   2   2   2   2   2   0   2   0   2   0   0   0   2   0   2   0   0   0   2   2   2   0   0   0   2   2   0   2   0   0   2   0   2   2   0   0   2   0   0   0   2   2   2   2   0   2   0
 MK-5-14                2   2   0   0   0   2   0   2   0   2   0   2   0   2   0   2   0   2   2   0   2   2   2   0   0   2   2   2   0   0   0   0   0   0   2   0   2   2   0   2   0   2   0   2   0   2   2   2   2   2   2   0   0   2   0   2   0   2   0   2   0   2   0   2   0   0   2   0   2   0   0   2   0   0   2   2   0   2   2   0   2   2   0   0   0   2   2   0   2   0   2   0   2   0   0   0   0   2   2   0   0   0   0   0   2   0   2   0   0   0   0   0   2   2   0   2   0   2   0   0   2   0   2   2   2   2   0   0   0   2   0   2   2   0   2   0   2   0   0   0   2   0   0   2   0   0   2   2   0   2   0   0   2   2   2   2   2   2   0   2   0   2   0   0   0   2   0   2   0   0   0   2   2   2   0   0   2   2   2   0   2   0   0   2   0   2   2   0   0   2   0   0   0   2   2   2   2   0   2   0
 MK-5-15                2   2   0   0   0   2   0   2   0   2   0   2   0   2   0   0   0   2   2   2   2   2   2   0   0   0   2   2   0   0   0   0   0   0   2   0   2   2   0   2   0   2   2   2   0   2   2   2   2   2   2   2   0   0   0   2   0   0   0   2   0   2   0   0   2   0   2   0   2   0   0   2   0   0   2   2   0   2   2   0   2   2   0   2   0   2   2   0   2   2   2   0   0   0   0   0   0   2   2   0   0   2   0   0   2   0   2   0   0   0   0   0   2   2   0   2   0   0   0   2   2   0   2   2   2   2   0   0   0   2   0   2   2   0   2   0   2   0   0   0   2   0   0   2   0   0   2   2   2   0   0   0   2   2   2   2   0   2   0   2   0   2   0   0   2   2   0   2   0   0   0   2   2   2   0   0   2   2   2   0   2   0   0   0   0   2   0   0   0   2   0   0   0   0   2   2   2   0   2   0
 MK-5-16                2   2   0   0   0   2   0   2   0   2   0   2   0   2   2   0   0   2   2   2   2   2   2   0   2   0   2   2   0   0   0   0   0   0   2   0   2   2   0   2   0   2   2   0   0   2   2   2   2   2   2   2   0   0   0   2   0   0   0   2   0   0   0   0   2   0   2   0   0   0   0   2   0   0   2   2   0   2   2   0   0   2   2   2   0   2   2   0   2   0   2   0   0   0   0   2   0   2   0   0   0   2   0   0   2   0   2   0   0   0   2   0   2   2   0   2   0   0   0   2   2   0   2   2   2   2   0   0   0   2   0   0   2   0   2   2   0   0   0   0   0   0   0   2   0   0   2   0   2   0   0   0   2   0   2   2   0   2   0   2   0   0   0   0   2   2   0   2   0   0   0   2   2   0   0   0   2   2   2   0   2   0   0   0   0   2   0   2   0   2   0   0   0   0   2   2   2   0   2   0
 MK-6-1                 2   0   2   2   0   0   2   2   0   0   2   0   0   0   2   0   2   2   0   0   0   0   2   0   2   0   0   0   0   0   0   2   0   2   2   0   0   0   0   0   2   0   0   0   2   0   0   2   0   0   0   0   0   2   0   0   0   0   0   2   0   2   0   2   2   2   0   2   2   2   0   0   0   2   2   0   0   2   2   0   0   2   2   0   2   0   2   0   2   0   0   0   2   2   2   2   2   2   2   0   0   2   0   0   0   2   0   0   0   2   0   2   0   2   0   0   0   0   0   2   2   2   2   0   2   2   2   0   2   2   0   2   2   0   0   2   2   0   2   0   2   0   2   2   0   0   2   2   2   2   0   0   2   2   0   2   0   0   2   2   2   0   0   2   2   2   2   2   2   2   2   2   2   2   0   0   2   0   2   0   2   2   0   2   0   0   2   0   0   2   0   2   2   0   2   0   0   0   0   0
 MK-6-2                 2   0   2   2   0   0   2   2   0   0   2   0   0   0   2   0   2   2   0   0   0   0   2   0   2   0   0   0   0   0   2   2   0   2   2   0   0   0   0   0   2   0   2   0   2   0   2   2   0   0   0   2   0   2   0   0   2   0   2   2   0   2   0   0   2   2   0   2   2   2   0   2   0   2   2   0   0   2   2   0   0   0   2   0   0   0   2   0   2   0   0   0   2   2   2   2   2   2   0   0   0   2   0   0   0   0   0   0   0   2   0   2   2   2   0   0   0   0   2   2   2   2   2   0   0   2   2   0   2   2   0   2   2   0   0   2   2   0   2   2   2   0   2   2   0   0   2   2   2   2   0   0   2   2   2   2   0   0   2   2   2   0   0   2   2   2   2   2   2   2   2   2   2   2   0   0   2   0   2   0   2   2   0   2   0   0   2   0   0   2   0   2   2   0   2   0   0   0   0   0
 MK-6-3                 2   0   2   2   0   0   2   2   0   2   2   0   0   0   2   0   2   2   0   0   0   0   2   0   2   0   0   0   0   2   2   2   0   2   2   0   0   0   0   0   2   0   0   2   2   0   2   2   2   0   0   2   0   2   0   0   2   0   2   2   0   2   0   2   2   2   0   2   2   0   0   0   0   2   0   0   0   0   2   0   0   0   2   0   0   0   2   2   2   0   0   0   2   2   2   2   2   2   2   0   0   2   0   0   0   0   0   0   0   2   2   2   0   2   0   0   0   0   2   2   2   2   2   0   0   2   2   0   0   2   0   2   2   0   0   2   2   0   2   2   0   0   2   2   0   0   2   2   2   2   0   0   2   2   2   2   0   0   2   2   2   0   0   2   2   2   2   2   0   2   2   2   2   2   0   0   2   0   2   0   2   2   0   2   0   0   2   0   0   2   0   0   2   2   2   0   0   0   0   0
 MK-6-4                 2   0   2   2   2   0   2   2   0   0   2   0   0   0   2   0   2   2   0   0   0   0   0   0   2   2   0   0   2   2   2   2   2   2   2   0   2   0   0   0   2   0   0   0   2   0   2   2   2   0   0   2   0   2   0   0   2   0   2   2   0   2   0   2   0   2   0   2   2   0   0   0   2   2   0   0   0   0   2   0   0   0   2   0   0   2   2   2   2   2   0   0   2   2   2   2   2   0   2   0   0   2   0   0   0   0   0   0   0   0   2   2   0   2   0   0   0   0   2   0   2   2   2   0   0   2   2   0   0   2   0   2   2   0   0   2   2   2   2   2   2   2   2   2   2   2   2   2   2   2   0   0   2   2   2   0   0   0   2   2   0   0   0   2   2   2   2   2   0   2   2   2   2   2   0   0   2   0   2   0   2   2   0   2   2   0   2   0   0   2   0   0   0   2   2   0   0   0   0   0
 MK-6-5                 2   0   2   2   2   0   2   2   0   0   2   0   0   2   2   0   2   2   0   0   0   0   0   0   2   2   0   2   2   2   2   0   2   2   2   0   2   0   0   0   2   0   0   0   2   0   2   2   2   0   0   2   0   2   0   0   0   0   2   2   2   2   0   2   0   2   2   2   2   0   0   0   2   2   0   0   0   0   2   0   0   0   2   0   0   2   2   2   2   2   0   0   2   2   0   2   2   0   0   0   0   2   0   0   0   2   2   0   0   0   2   2   0   2   0   0   0   0   2   0   2   2   2   0   0   2   2   0   0   0   0   2   2   0   2   2   2   0   2   2   0   2   0   2   2   2   0   0   2   2   0   0   2   2   2   0   0   0   2   2   0   0   0   2   2   2   2   2   2   2   2   2   2   2   0   0   2   0   2   0   2   2   0   0   2   0   2   0   0   2   2   2   0   2   2   0   2   0   0   0
 MK-6-6                 2   0   2   2   2   0   0   2   2   0   2   0   0   2   2   0   2   2   0   0   0   0   0   0   2   2   0   2   2   2   2   0   2   2   0   0   2   0   0   0   2   0   0   0   2   0   2   2   2   0   0   2   2   2   0   0   0   0   2   2   2   2   2   2   0   2   0   2   2   0   0   0   2   2   0   0   0   0   2   0   0   0   2   0   0   2   2   2   2   2   0   0   2   2   0   2   2   0   0   0   0   2   2   0   0   2   2   0   0   0   2   2   0   2   0   0   0   0   2   0   2   2   2   0   0   2   2   0   0   0   0   2   2   2   2   2   2   2   2   2   0   0   0   2   2   2   0   0   2   2   0   0   0   2   2   0   0   0   2   2   0   0   0   2   2   2   2   2   2   2   2   2   2   2   0   2   2   0   2   0   2   2   0   0   2   0   2   0   0   2   2   2   0   2   2   0   2   0   0   0
 MK-6-7                 2   0   0   0   0   0   0   2   2   0   2   0   0   2   2   0   2   2   0   0   0   0   0   2   2   2   0   2   2   2   2   0   2   2   0   0   2   0   2   0   2   2   0   0   2   0   2   2   2   0   0   2   2   2   0   0   0   0   2   2   2   2   2   2   0   2   0   2   2   0   0   0   0   2   0   0   0   0   2   0   0   0   2   0   0   2   2   2   2   2   0   0   2   2   0   2   2   2   0   0   0   2   2   0   0   2   2   0   0   0   2   2   0   2   0   0   0   0   2   2   2   2   2   2   0   2   2   2   0   0   0   2   0   2   2   2   2   2   2   2   0   0   0   2   2   2   0   0   2   2   0   0   0   2   2   2   0   0   2   2   0   2   0   0   2   2   2   2   2   2   2   2   2   2   0   2   2   0   2   0   2   2   0   0   2   0   2   0   0   2   2   2   0   2   2   0   2   0   0   0
 MK-6-8                 2   2   2   0   2   2   0   2   2   0   2   0   0   2   2   0   2   2   0   0   0   0   0   2   2   0   0   2   2   2   2   0   2   2   0   0   2   0   2   0   2   2   2   0   2   2   2   2   2   0   0   2   2   2   0   0   0   2   0   2   2   2   2   2   0   2   0   2   2   0   0   0   0   2   2   0   0   0   2   0   0   0   0   0   0   2   2   2   2   2   0   0   0   2   0   2   2   2   0   0   0   2   2   0   0   2   2   0   0   0   2   2   2   2   0   0   0   0   2   2   2   2   2   2   0   2   2   2   0   0   0   2   0   2   2   2   2   0   0   2   0   0   2   2   2   2   0   0   2   2   2   0   0   2   2   2   0   0   2   2   0   2   0   0   2   2   2   2   2   2   0   2   2   2   0   2   2   0   2   0   2   2   0   0   2   0   2   2   0   2   2   2   0   2   2   0   2   0   0   0
 MK-6-9                 2   2   2   0   2   2   0   2   2   0   2   0   0   2   2   2   2   2   2   0   0   0   0   2   2   0   0   2   2   2   2   0   0   2   0   0   2   0   2   2   2   2   2   0   2   2   2   2   2   0   0   2   2   2   0   0   0   2   0   2   0   0   2   2   0   2   0   0   2   0   0   0   0   2   2   0   0   0   0   2   0   0   0   0   0   2   2   2   2   2   0   2   0   2   0   2   2   2   0   0   0   2   2   0   0   2   2   0   0   0   2   2   2   2   0   0   0   0   0   2   2   2   2   2   0   0   0   2   0   0   0   2   0   2   0   2   2   0   0   2   0   0   2   2   2   2   0   0   2   2   2   0   0   2   2   2   0   0   2   2   0   2   0   0   2   2   2   2   2   2   2   2   2   2   0   2   2   2   2   2   2   0   0   0   2   0   2   2   0   2   2   2   0   2   2   0   2   0   0   0
 MK-6-10                2   2   2   0   2   2   0   2   2   0   0   0   0   2   2   2   2   0   2   2   0   0   2   2   2   0   0   2   2   2   2   0   0   2   0   2   2   2   2   2   2   2   2   0   2   2   2   2   2   2   0   2   2   2   0   0   0   2   0   2   0   0   2   0   0   2   0   0   2   0   0   0   0   2   2   0   2   0   0   2   0   0   0   0   2   2   2   2   2   2   0   2   0   2   2   0   2   2   0   0   0   2   2   0   0   2   2   0   0   0   2   2   2   2   0   0   0   0   0   2   2   2   2   2   0   0   0   2   2   0   0   2   0   2   0   2   2   0   0   2   0   0   2   2   0   2   0   0   0   2   2   0   0   2   0   2   0   0   2   2   0   2   0   0   2   0   2   2   2   2   2   0   2   2   0   2   2   0   2   2   2   0   0   2   2   0   2   2   0   2   2   2   0   2   2   0   2   0   0   0
 MK-6-11                2   2   2   0   0   2   0   2   2   0   0   0   0   2   2   2   2   0   2   2   0   0   2   2   2   0   0   2   2   2   2   0   0   2   0   2   2   2   2   2   2   2   2   0   2   2   2   2   2   2   0   2   0   2   0   0   0   0   0   2   0   0   2   0   0   0   0   0   2   0   0   0   0   2   2   0   2   0   0   0   0   0   0   0   2   2   2   2   2   2   0   2   0   2   2   0   2   2   2   0   0   2   2   0   0   2   2   0   2   0   0   2   2   2   0   0   0   0   0   2   2   2   2   2   0   0   0   2   2   0   0   2   0   2   0   0   2   0   0   2   0   0   2   2   0   2   0   0   0   2   0   0   0   0   0   2   0   0   2   2   0   2   0   0   2   0   0   2   2   2   2   0   2   2   2   2   2   0   2   2   2   0   0   2   2   0   2   2   0   2   2   2   0   2   0   0   2   0   0   0
 MK-6-12                2   2   2   0   0   2   0   2   2   0   0   0   0   2   2   2   2   0   2   2   0   0   2   2   2   0   0   2   2   0   2   0   0   2   0   2   2   2   2   2   2   2   2   2   2   2   2   2   2   2   0   2   0   0   0   0   0   2   0   2   0   0   2   0   0   0   0   0   2   0   0   0   0   2   0   0   2   0   0   0   0   0   0   0   2   2   0   2   2   2   0   2   0   2   2   0   2   2   2   0   0   2   2   0   0   2   2   0   2   0   0   2   2   0   0   0   0   0   0   2   0   2   2   0   0   0   0   2   2   0   0   2   0   2   0   0   2   0   0   2   0   0   2   2   0   2   0   0   0   0   0   0   0   2   0   2   0   0   0   2   0   2   0   0   0   0   0   2   2   2   2   0   2   0   2   2   2   0   2   2   2   0   0   2   2   0   2   2   2   2   2   0   0   2   0   2   2   0   0   0
 MK-6-13                2   2   2   0   0   2   0   2   2   0   0   0   0   2   2   2   2   0   2   2   0   0   2   2   2   0   0   2   2   0   2   0   0   2   0   0   2   2   2   2   2   2   2   2   0   2   2   2   2   2   2   2   0   0   0   0   0   2   0   2   0   0   2   0   0   0   0   0   2   0   2   2   0   2   0   0   2   0   0   0   0   0   0   0   2   2   0   2   2   2   0   2   0   2   2   0   2   2   2   0   0   2   2   0   2   2   2   0   0   2   0   0   2   0   0   0   0   2   0   0   2   2   2   0   0   2   0   0   2   2   0   2   2   2   0   0   2   2   0   2   0   0   2   0   0   0   0   0   0   0   0   0   0   2   0   2   0   0   0   2   0   2   0   0   0   0   0   0   2   2   2   0   2   2   2   2   2   0   2   2   2   0   0   2   2   0   2   2   2   2   2   2   0   2   0   2   2   0   0   0
 MK-6-14                2   2   2   0   0   2   2   2   2   0   0   0   0   2   2   0   2   0   2   2   0   0   2   2   2   0   0   2   0   0   2   2   0   2   0   0   2   2   2   2   2   2   0   2   0   2   2   2   2   2   2   0   0   2   0   0   0   2   0   2   0   0   2   0   0   2   0   0   2   0   2   2   0   2   0   0   2   0   0   0   0   0   0   0   2   2   0   2   2   2   0   2   0   2   2   0   2   2   2   0   0   2   2   0   2   2   2   0   0   2   0   0   2   0   0   0   0   2   0   2   2   2   2   0   0   0   0   0   2   2   0   2   2   2   0   0   2   2   0   2   0   0   2   0   0   0   0   0   0   0   0   0   0   2   2   2   0   0   0   2   0   2   0   0   0   0   0   0   2   0   2   0   2   2   2   2   2   0   2   2   2   2   2   2   0   0   2   2   2   2   2   2   0   2   0   2   2   0   0   0
 MK-6-15                2   2   2   0   0   2   2   2   2   0   0   0   0   2   2   0   2   0   2   2   0   0   2   2   2   0   0   2   0   0   2   2   0   2   0   0   2   0   2   2   2   2   0   0   0   2   0   2   2   2   2   0   0   2   0   2   0   2   0   2   0   0   2   0   0   2   0   0   2   0   2   2   0   2   0   0   0   0   0   2   0   0   0   0   2   2   0   2   2   2   0   2   0   2   2   0   2   2   2   0   0   2   2   0   0   0   2   0   0   2   0   0   2   0   0   0   0   2   0   2   2   2   2   0   0   0   0   0   2   0   0   2   2   2   0   0   2   2   0   2   0   0   2   0   0   0   2   0   0   2   0   0   0   2   2   2   0   0   0   2   0   2   0   0   0   0   0   0   2   2   2   0   2   2   2   2   2   0   2   2   2   2   2   2   0   0   2   2   2   2   2   2   0   2   0   2   2   0   2   0
 MK-6-16                2   2   2   0   0   2   2   2   2   0   0   0   0   2   2   2   2   0   2   2   0   0   2   2   2   0   0   2   0   2   2   2   2   2   0   0   2   0   2   2   2   2   0   0   0   0   0   0   2   2   2   0   0   2   0   0   0   0   0   0   0   0   2   0   0   2   0   0   2   0   2   2   0   2   0   0   0   0   0   2   0   0   0   0   2   2   0   2   0   2   0   2   0   2   2   0   2   2   2   0   0   2   2   0   2   0   2   0   0   2   0   0   2   0   0   0   0   2   0   2   2   2   0   2   0   0   0   0   2   0   0   2   2   2   0   0   2   2   0   2   0   0   2   0   0   0   2   0   0   2   0   0   0   2   2   2   0   0   0   2   0   2   0   2   0   0   0   0   2   2   2   0   2   2   2   2   2   0   2   2   2   2   2   2   0   0   0   0   2   2   2   2   0   2   0   2   2   0   2   0
 
!****************************************** Phenotypic Data **********************************************************
!-100.0 is resevred for missing phenotype
SimulatedTrait1         9.3569   10.5713    7.1187   11.9204    8.5151    9.8562    9.3459    9.7346    8.5784   10.4035   12.0059   10.2183   11.6793    8.4149   11.0951    6.7185   11.9990    9.5471   10.8267    9.7097   11.2288    9.7618    8.7958   11.4601    9.7653    9.7699   12.2912    8.6261    8.9071   12.1335   11.6037   11.4165    9.4261    8.5755    7.9495   11.7512    9.8434    8.9963   10.3745   10.9341   11.7458   10.9684    8.4664   12.1487   10.0192   12.2282   11.1408   10.2197   11.5596    7.6495    8.7471    8.0162    8.4461    8.1390   11.0975   14.4669   10.9301   11.6578   11.5197   10.4993    8.8267    8.8187   11.0457   12.0210    8.8971    8.0403    8.6762   14.9523    8.4289   11.6646   12.4107   11.2186    8.8074   12.1721    9.4077    9.0092   10.6969    7.9718    6.5721   10.2116    8.8421   11.2830   10.0136   10.3951    9.1755    9.4531   10.6751    8.9762   10.1965    8.0955    9.6151   11.5060   10.2339   12.0202    9.1250    8.8399   11.6691    7.9082    9.4293    9.4646    8.8052   11.0482    9.0651   10.1820   10.5090   10.8351   12.0160    8.9386   10.8237    8.9247   10.0784   11.5327    9.6808   10.9123   11.6080   11.4159    8.8012    7.9035   10.6890   11.4646   10.8658    8.5042    8.8219    8.0847   11.1815    8.2057   10.3041    9.5213   10.4398   11.1206    7.5951    9.6307    9.6187    8.7521    9.6688    8.6787   12.0736   12.8857    9.5010    9.9047   10.9913    8.9004    9.3737    8.6028   11.2934   10.5590    8.1324    9.1713    9.5857   10.2109   11.1958   10.2410    9.5704   10.9615   12.0571   11.2794    7.1285   11.8827    9.5024   12.7143    8.7299    9.9509    8.3107   13.2062   10.0828   13.3632   10.3582    9.7802    9.2707   10.8077   10.5304    9.3602   10.1379    9.4132    7.8726    9.3020    9.3909   12.3241   11.0948    9.3740    9.7984    8.3866   10.2772    8.5449   10.3814    7.6818   10.5955    7.7256    7.6810   13.1452   11.4288   10.4945    8.2882   11.2427   10.6736    9.8093    7.9271    9.1888    7.9823   11.4824
SimulatedTrait2        14.0362   14.1621   17.8293   17.7889   11.4309   14.3692   13.8594   17.3027   14.2879   15.1628   14.3208   16.5811   16.7097   16.8169   17.1127   14.5234   16.0722   14.7743   15.2454   14.3234   15.5361   14.0803   16.4583   16.3399   16.6860   14.0582   15.5300   15.7885   16.4082   14.1110   17.5056   14.0574   15.9273   16.6186   16.6541   13.3980   15.1233   12.4680   15.3175   12.9458   16.4358   15.1973   13.5545   14.9665   16.4672   15.3654   16.9799   15.7234   12.1023   14.0526   17.6669   16.5306   16.2551   18.0082   13.4454   14.6222   14.5568   15.7598   16.4330   14.7807   16.9728   15.9989   16.1999   17.3475   15.9954   18.1153   15.7224   15.8554   15.2943   14.4284   15.4477   16.2808   17.5877   17.9362   13.4537   15.4387   15.1761   13.6850   12.6098   15.6072   12.9151   13.7160   14.0175   13.5969   16.0911   15.0956   17.1250   13.5575   15.6874   14.0195   13.6365   15.6760   15.4673   16.1207   14.8346   13.9205   13.6544   15.9465   15.9365   16.2187   16.5813   16.1679   14.8489   15.7987   14.6041   14.9068   15.3690   16.1780   16.0779   16.0173   14.4868   11.9651   16.4383   15.0359   14.0547   15.3257   16.3109   14.6500   16.1633   15.3913   15.9507   14.3875   15.4924   15.7990   17.6154   14.0555   13.7139   17.2467   14.9988   14.3618   17.5038   16.5795   13.7801   13.9770   16.3414   14.4773   13.7052   13.7286   13.6921   13.0499   18.7692   17.3911   13.5229   15.9173   14.3264   14.8430   16.1963   16.7385   15.0435   13.2954   11.4034   18.0126   13.2003   15.9209   17.1727   14.8222   13.2340   14.5141   17.5302   16.1524   15.5795   13.4834   13.7742   15.5301   16.2727   16.3633   16.4457   15.8390   13.8913   14.2795   15.2838   16.2293   12.6413   14.4919   13.4103   15.4000   11.9069   16.8098   14.2766   14.9072   13.3648   13.8698   15.7222   17.5874   13.4409   15.0141   13.5719   14.7094   15.7172   16.0478   17.8462   16.4723   16.3917   15.1847   15.2755   16.2268   13.4694   12.6109   17.4598   14.2092
 
