# Supplementary material for: Inclusive Composite Interval Mapping of QTL by Environment Interactions in Biparental Populations
Source: PLoS One. 2015 Jul 10;10(7):e0132414. doi: 10.1371/journal.pone.0132414 (PMC4498613; doi:10.1371/journal.pone.0132414)
Supplement: S3 File — (ZIP) [file pone.0132414.s003.zip › Simulation for unliked model/Simulated popualtions/run_00077.met]

!**********************Note: lines staring with "!" are remarks and will be ignored in the program********************
!*********************************General Information**********************************
!Assuming F1 = P1 x P2, populations available in QTL IciMapping are: 
!  1, P1BC1F1 = P1 x F1, the first backcrossing where P1 is used as the recurrent parent;
!  2, P2BC1F1 = P2 x F1, the first backcrossing where P2 is used as the recurrent parent;
!  3, F1DH, F1-derived doubled haploids; 
!  4, RIL or F1RIL, recombination inbred lines through the repeated selfing of F1;
!  5, P1BC1RIL, recombination inbred lines through the repeated selfing of P1BC1F1;
!  6, P2BC1RIL, recombination inbred lines through the repeated selfing of P2BC1F1;
!  7, F2, the selfing generation of F1;
!  8, F3, the selfing generation of F2;
!  9, P1BC2F1, the second backcrossing where P1 is used as the recurrent parent; 
! 10, P2BC2F1, the second backcrossing where P2 is used as the recurrent parent;
! 11, P1BC2RIL, recombination inred lines through the repeated selfing of P1BC2F1; 
! 12, P2BC2RIL, recombination inred lines through the repeated selfing of P2BC2F1; 
! 13, P1BC1F2, the selfing generation of P1BC1F1; 
! 14, P2BC1F2, the selfing generation of P2BC1F1; 
! 15, P1BC2F2, the selfing generation of P1BC2F1; 
! 16, P2BC2F2, the selfing generation of P2BC2F1; 
! 17, P1BC1DH, P1BC1F1-derived doubled haploids; 
! 18, P2BC1DH, P2BC1F1-derived doubled haploids; 
! 19, P1BC2DH, P1BC2F1-derived doubled haploids; 
! 20, P2BC2DH, P2BC2F1-derived doubled haploids; 
   3      !Mapping Population (see remarks above)
   2      !Mapping Function (1 for Kosambi; 2 for Haldane; 3 for Morgan)
   2      !Marker Space Type (1 for intervals; 2 for positions)
   1      !Marker Space Unit(1 for centiMorgans; 2 for Morgan)
   6      !Number of Chromosomes (or Linkage Groups)
 200      !Size of the mapping population
   2      !Number of environments
 
!***************************************** Chromosomes and Linkage Maps **********************************************
!Chromosome                 NumMarkers
-CH1                        16
-CH2                        16
-CH3                        16
-CH4                        16
-CH5                        16
-CH6                        16
!Linkage map (Marker name followed by position or the interval length)
 MK-1-1                1     0.000
 MK-1-2                1    10.000
 MK-1-3                1    20.000
 MK-1-4                1    30.000
 MK-1-5                1    40.000
 MK-1-6                1    50.000
 MK-1-7                1    60.000
 MK-1-8                1    70.000
 MK-1-9                1    80.000
 MK-1-10               1    90.000
 MK-1-11               1   100.000
 MK-1-12               1   110.000
 MK-1-13               1   120.000
 MK-1-14               1   130.000
 MK-1-15               1   140.000
 MK-1-16               1   150.000
 MK-2-1                2     0.000
 MK-2-2                2    10.000
 MK-2-3                2    20.000
 MK-2-4                2    30.000
 MK-2-5                2    40.000
 MK-2-6                2    50.000
 MK-2-7                2    60.000
 MK-2-8                2    70.000
 MK-2-9                2    80.000
 MK-2-10               2    90.000
 MK-2-11               2   100.000
 MK-2-12               2   110.000
 MK-2-13               2   120.000
 MK-2-14               2   130.000
 MK-2-15               2   140.000
 MK-2-16               2   150.000
 MK-3-1                3     0.000
 MK-3-2                3    10.000
 MK-3-3                3    20.000
 MK-3-4                3    30.000
 MK-3-5                3    40.000
 MK-3-6                3    50.000
 MK-3-7                3    60.000
 MK-3-8                3    70.000
 MK-3-9                3    80.000
 MK-3-10               3    90.000
 MK-3-11               3   100.000
 MK-3-12               3   110.000
 MK-3-13               3   120.000
 MK-3-14               3   130.000
 MK-3-15               3   140.000
 MK-3-16               3   150.000
 MK-4-1                4     0.000
 MK-4-2                4    10.000
 MK-4-3                4    20.000
 MK-4-4                4    30.000
 MK-4-5                4    40.000
 MK-4-6                4    50.000
 MK-4-7                4    60.000
 MK-4-8                4    70.000
 MK-4-9                4    80.000
 MK-4-10               4    90.000
 MK-4-11               4   100.000
 MK-4-12               4   110.000
 MK-4-13               4   120.000
 MK-4-14               4   130.000
 MK-4-15               4   140.000
 MK-4-16               4   150.000
 MK-5-1                5     0.000
 MK-5-2                5    10.000
 MK-5-3                5    20.000
 MK-5-4                5    30.000
 MK-5-5                5    40.000
 MK-5-6                5    50.000
 MK-5-7                5    60.000
 MK-5-8                5    70.000
 MK-5-9                5    80.000
 MK-5-10               5    90.000
 MK-5-11               5   100.000
 MK-5-12               5   110.000
 MK-5-13               5   120.000
 MK-5-14               5   130.000
 MK-5-15               5   140.000
 MK-5-16               5   150.000
 MK-6-1                6     0.000
 MK-6-2                6    10.000
 MK-6-3                6    20.000
 MK-6-4                6    30.000
 MK-6-5                6    40.000
 MK-6-6                6    50.000
 MK-6-7                6    60.000
 MK-6-8                6    70.000
 MK-6-9                6    80.000
 MK-6-10               6    90.000
 MK-6-11               6   100.000
 MK-6-12               6   110.000
 MK-6-13               6   120.000
 MK-6-14               6   130.000
 MK-6-15               6   140.000
 MK-6-16               6   150.000
!*********************************** Marker Types ********************************************************************
!Co-dominant marker: When heterozygote F1 is present, P1 is coded as 2, F1 is coded as 1, and P2 is coded as 0; Otherwise, P1 is coded as 2, and P2 is coded as 0. 
!Dominant marker: When heterozygote F1 is present, P1 and F1 are coded as 12, and P2 is coded as 0; Otherwise, P1 is coded as 2, and P2 is coded as 0.  
!Recessive markers: When heterozygote F1 is present, P1 is coded as 2, and F1 and P2 are coded as 10; Otherwise, P1 is coded as 2, and P2 is coded as 0. 
!Missing marker is coded as -1. 
 MK-1-1                 2   0   0   2   2   2   0   0   2   2   0   2   0   2   0   0   2   0   2   2   2   0   2   2   2   0   0   0   0   2   0   2   2   2   0   2   2   2   0   0   0   2   0   0   2   0   0   0   0   0   2   2   2   0   2   2   0   0   2   0   2   2   0   2   0   2   0   0   0   2   2   0   2   0   0   2   0   2   0   2   0   2   2   0   2   0   0   2   2   0   2   0   0   2   2   2   2   2   2   2   0   2   0   0   2   2   2   0   2   0   2   0   2   0   2   0   0   0   0   2   2   2   0   0   2   2   2   0   0   0   2   0   0   2   0   2   2   0   0   2   2   0   0   0   2   2   2   2   2   0   0   0   2   0   0   0   0   2   2   2   2   0   0   2   2   0   2   2   2   0   0   0   2   2   2   0   0   2   0   2   2   0   2   2   0   0   0   0   0   0   2   0   2   0   0   0   2   0   2   0
 MK-1-2                 2   0   0   2   2   2   0   0   2   2   0   2   0   2   0   0   2   0   0   2   2   2   2   0   2   0   0   0   0   2   0   2   0   2   0   2   2   0   0   2   0   2   0   0   2   0   0   0   0   0   2   2   2   0   2   2   0   0   2   0   2   2   0   2   0   2   2   0   0   2   2   0   0   0   2   2   0   2   2   2   0   2   2   0   2   0   0   2   2   0   2   0   0   2   2   0   2   2   2   2   0   2   0   2   2   2   2   0   2   0   2   0   2   0   2   0   0   0   2   2   2   2   2   0   2   0   2   0   0   0   2   0   0   2   0   2   2   0   0   2   0   0   0   0   2   2   2   2   2   0   0   0   2   0   0   0   0   2   0   2   2   2   0   2   2   0   2   2   0   0   0   0   0   2   2   0   0   2   0   2   2   0   2   2   0   0   0   0   0   0   2   0   2   0   0   0   2   0   2   0
 MK-1-3                 2   0   0   2   2   2   2   0   2   2   0   2   0   2   0   0   2   0   2   2   2   2   2   0   2   0   0   0   0   2   0   2   0   2   0   2   2   0   0   2   0   2   0   0   2   0   2   0   0   0   2   2   2   0   2   2   0   0   2   0   2   2   0   2   0   2   2   0   0   2   2   0   0   0   2   0   0   0   2   2   0   2   0   0   0   0   0   0   2   0   2   0   2   2   0   0   2   2   2   2   0   2   0   2   2   2   2   0   2   0   2   0   2   0   2   0   0   0   2   2   2   2   0   0   2   0   2   0   0   0   2   0   0   2   0   2   2   0   0   0   0   0   0   0   2   2   2   2   2   0   0   0   2   0   0   0   0   2   0   2   2   0   0   2   2   0   2   2   0   0   0   2   0   2   2   0   0   2   0   2   2   0   2   2   0   0   0   0   0   0   2   2   2   0   0   0   2   2   2   0
 MK-1-4                 2   0   0   2   2   2   2   0   2   2   2   2   0   0   0   0   2   0   2   2   2   2   0   0   2   0   0   0   0   2   0   2   0   0   0   2   0   0   0   2   0   0   0   0   2   0   2   0   0   0   2   2   2   0   2   2   0   0   2   0   2   2   0   2   0   2   2   0   0   2   2   0   0   0   2   0   0   2   2   2   0   2   0   0   0   0   0   0   2   0   2   0   2   2   0   0   2   0   2   2   0   2   0   2   2   2   2   0   2   0   2   0   2   0   2   0   0   0   2   2   2   2   0   0   2   0   2   0   0   0   2   0   0   2   0   2   2   0   0   0   0   0   0   0   2   2   2   2   2   0   0   0   2   0   0   0   0   0   0   2   2   0   0   2   2   2   2   2   0   0   0   2   0   2   2   0   0   2   0   0   2   0   2   2   0   0   0   0   0   0   2   2   0   0   0   0   2   2   2   0
 MK-1-5                 2   0   0   2   2   2   2   0   0   2   2   2   0   0   0   0   2   0   2   0   2   2   0   0   2   0   0   0   0   2   0   2   0   0   2   2   0   0   0   2   0   0   2   0   2   0   2   0   0   0   2   2   2   0   2   2   0   0   2   0   0   2   0   2   0   2   2   0   0   2   2   0   0   0   2   0   0   2   2   2   0   2   2   0   0   0   0   0   2   2   2   0   2   2   0   0   2   0   2   2   2   2   0   2   2   0   2   0   2   0   2   0   0   0   2   0   0   0   2   2   2   2   0   0   0   0   2   0   0   0   2   0   0   2   0   2   2   0   2   0   2   0   0   0   2   2   2   2   2   0   0   0   2   0   0   0   0   0   0   2   2   0   0   2   2   0   2   2   0   0   2   2   0   2   2   0   0   2   2   0   2   0   2   2   0   0   0   0   0   0   2   2   0   0   0   0   2   2   2   0
 MK-1-6                 2   0   0   2   2   2   2   0   0   2   2   2   0   0   0   0   2   0   2   0   2   2   0   0   0   0   0   0   0   0   0   2   0   2   2   2   0   0   0   2   0   0   0   0   2   0   2   0   0   0   2   2   2   2   2   2   0   2   2   0   0   2   0   2   0   2   2   2   0   2   2   0   0   0   0   0   0   2   0   0   0   2   2   0   0   0   0   0   2   2   2   2   2   2   0   0   2   0   2   2   2   2   0   2   0   0   2   0   2   0   2   0   0   0   2   0   2   0   2   2   2   2   0   0   0   2   2   0   0   0   2   0   0   2   0   2   2   0   2   0   2   0   0   0   2   2   2   2   2   0   0   0   2   0   0   0   0   0   0   2   2   0   0   2   2   2   0   2   0   0   2   2   0   2   2   0   0   2   2   0   2   0   2   2   0   0   2   0   0   0   2   2   0   0   2   0   2   2   0   0
 MK-1-7                 2   0   0   2   0   0   2   0   0   0   2   2   0   0   0   0   2   0   2   0   2   2   0   0   0   0   0   2   0   0   0   2   0   2   2   2   0   0   0   2   0   0   0   0   2   0   2   0   0   0   0   2   2   2   2   2   0   2   0   0   0   2   2   2   0   2   2   2   0   2   2   2   0   0   0   0   0   2   0   0   0   2   2   0   0   0   0   0   2   2   2   2   2   2   0   0   2   0   2   2   2   2   0   2   0   0   2   0   2   0   2   0   0   2   2   0   2   0   2   2   2   2   0   0   0   2   2   2   2   0   2   0   0   2   2   2   2   0   2   0   0   0   0   0   2   2   2   2   2   0   0   0   2   0   2   0   0   0   0   2   2   0   0   2   2   2   0   0   0   0   2   2   0   2   2   0   0   2   2   0   2   0   2   2   0   0   0   0   0   0   2   2   0   0   2   0   2   2   0   0
 MK-1-8                 2   0   0   2   0   0   2   0   0   0   2   0   0   0   2   0   2   0   2   0   2   2   0   0   0   0   0   2   0   0   0   2   0   2   2   2   0   0   0   2   0   0   0   0   2   0   2   0   0   0   0   2   0   2   2   2   2   2   0   2   0   2   0   2   0   2   2   2   0   2   2   2   0   0   0   0   2   2   0   0   0   2   2   0   0   0   0   0   2   2   2   2   2   2   2   2   2   0   2   2   2   2   0   2   0   0   2   0   2   0   2   0   0   2   2   0   2   0   2   2   2   2   0   0   0   2   0   2   2   0   2   2   0   2   2   2   2   0   2   2   0   0   0   0   2   2   2   2   2   0   0   2   2   0   2   0   0   0   0   2   2   0   0   2   2   2   0   0   0   0   2   2   0   2   2   0   2   2   2   0   2   0   2   0   0   0   0   0   0   2   2   2   0   0   2   2   2   2   0   0
 MK-1-9                 0   0   0   2   0   0   2   0   0   0   2   0   0   0   2   0   2   0   2   0   0   2   0   0   0   0   0   0   2   0   0   2   2   2   2   2   0   0   2   2   0   0   0   0   2   0   2   0   0   0   0   2   0   2   2   2   2   2   0   2   0   2   2   2   0   2   2   2   0   2   2   2   2   0   0   0   2   2   0   0   0   2   2   0   0   0   0   0   2   2   2   2   0   2   0   2   2   0   2   2   2   2   0   2   0   0   2   0   2   0   0   0   0   2   2   0   2   0   0   2   2   2   0   0   2   2   0   2   2   0   2   2   0   2   2   2   2   0   2   2   0   0   0   0   2   2   2   2   2   0   0   2   0   0   2   0   0   2   2   2   2   0   0   2   2   0   0   0   0   0   2   2   0   0   2   0   2   2   0   0   2   2   2   2   0   0   0   0   0   2   2   0   0   0   2   2   2   2   0   0
 MK-1-10                0   0   0   2   0   2   2   0   0   0   2   0   0   0   2   0   2   0   2   0   0   2   2   0   0   0   2   0   2   0   0   2   2   2   2   2   0   0   2   2   0   0   0   0   2   2   2   0   0   0   2   2   0   2   2   2   2   0   0   2   2   2   2   2   0   2   2   2   0   2   2   2   2   0   0   0   0   2   0   0   0   2   2   0   0   0   0   0   2   2   2   2   0   2   0   2   2   0   2   2   2   2   0   2   0   0   2   0   2   0   0   2   0   2   2   2   2   0   0   2   2   0   0   0   2   2   0   2   2   0   2   2   0   2   0   2   2   0   2   0   0   0   0   0   2   2   2   2   2   2   0   2   0   0   2   2   0   2   2   2   2   0   0   2   2   0   0   0   0   0   2   2   0   0   2   0   2   0   0   0   2   2   2   0   0   0   0   0   0   2   2   0   0   0   2   2   2   0   2   0
 MK-1-11                0   0   0   2   2   2   2   0   0   0   2   0   0   0   2   0   2   0   2   0   0   2   2   0   0   0   2   0   2   0   0   2   2   0   2   2   0   0   2   2   0   0   0   0   2   2   2   0   0   2   2   2   0   2   0   2   2   0   0   2   2   2   2   0   0   2   2   2   0   2   2   2   2   0   0   0   0   2   0   0   0   2   0   0   0   0   0   0   2   2   2   2   0   2   0   2   2   0   2   0   2   0   0   2   0   0   2   0   2   0   0   2   0   2   2   2   2   0   0   2   2   0   0   2   2   2   2   2   2   0   2   2   0   0   0   2   2   0   2   0   0   0   0   0   2   2   2   0   2   2   0   2   0   0   2   2   0   2   2   2   2   0   0   2   2   0   0   0   2   2   2   2   0   0   0   0   2   2   0   0   2   2   2   0   0   0   0   0   0   2   2   0   2   2   2   2   2   0   2   2
 MK-1-12                0   0   0   2   2   2   2   0   0   0   0   0   0   0   0   0   2   0   0   0   0   0   2   0   0   0   2   0   2   0   0   0   2   0   2   2   0   0   2   2   0   0   0   0   2   2   2   0   0   0   2   2   0   2   0   2   2   0   0   2   2   2   2   0   0   2   2   2   0   2   2   2   2   0   0   0   2   2   0   0   0   2   2   0   0   0   0   0   0   0   2   2   0   2   0   2   2   0   2   0   2   0   0   2   0   0   2   0   2   0   0   2   0   2   2   2   2   0   0   2   2   0   0   2   2   2   2   2   2   0   2   2   0   0   0   2   2   0   2   0   0   0   0   0   2   2   2   0   2   2   0   2   2   0   2   2   0   0   2   2   0   0   0   2   2   0   0   0   2   2   0   2   0   0   0   0   2   2   2   0   2   2   2   0   2   0   2   0   0   2   2   0   2   2   2   2   2   0   2   2
 MK-1-13                2   0   0   2   2   2   2   0   0   0   0   0   0   0   0   0   2   0   0   0   2   2   2   0   0   0   2   0   2   0   0   0   2   0   2   0   0   0   2   2   0   0   2   0   2   2   2   0   0   0   2   2   0   2   0   0   2   0   0   2   2   2   2   0   0   2   0   2   0   0   2   2   2   0   0   0   2   2   0   0   0   2   0   0   0   2   0   0   0   2   2   0   0   2   0   2   2   0   2   0   2   2   0   2   0   2   2   0   2   0   0   2   2   2   2   2   2   0   0   2   0   0   0   2   2   2   0   2   0   0   2   2   0   0   0   0   2   0   2   0   0   0   0   0   2   2   2   0   2   0   0   2   2   0   2   2   0   0   2   0   0   0   0   2   2   0   0   0   2   0   0   2   0   0   0   0   2   2   2   0   2   2   2   0   2   0   2   0   0   2   2   2   2   0   2   0   2   2   2   2
 MK-1-14                2   0   0   2   2   2   2   0   2   0   2   0   0   0   0   0   2   0   0   0   2   2   0   0   0   0   2   0   2   0   0   0   2   0   2   0   0   0   2   2   0   0   2   0   2   0   2   2   0   0   2   2   0   2   0   0   2   0   0   2   2   2   2   0   0   2   0   2   0   0   2   2   2   0   0   0   2   2   0   0   0   2   0   0   0   2   0   0   0   2   2   0   0   2   0   2   2   0   2   0   2   2   0   2   0   2   2   0   2   0   0   2   2   2   2   2   0   0   0   2   0   0   0   2   2   2   0   2   0   0   2   2   0   0   0   2   2   0   2   0   0   0   0   0   2   0   2   2   2   0   0   2   2   0   2   2   0   0   2   0   0   0   2   2   2   0   0   0   0   0   0   0   0   0   0   0   2   2   0   0   2   0   2   0   2   0   2   0   0   2   2   2   2   0   2   0   2   2   2   2
 MK-1-15                2   0   0   2   2   0   2   0   0   0   2   0   0   0   0   0   2   0   0   0   2   2   0   0   0   0   2   0   2   0   0   0   2   0   0   0   2   0   2   2   2   0   0   0   2   0   2   2   0   0   2   2   0   2   2   0   2   0   2   2   2   2   2   0   0   0   0   2   0   0   2   2   2   0   0   0   2   2   0   0   0   2   0   0   0   2   0   0   0   2   2   0   0   2   0   2   2   0   2   0   2   2   0   2   0   2   2   0   0   0   0   2   2   0   2   2   2   0   0   0   0   0   0   2   2   2   0   2   0   0   2   0   2   0   2   2   2   0   2   0   0   0   0   0   2   0   2   2   2   2   0   2   2   2   2   2   0   0   2   0   0   0   2   2   2   0   0   0   0   0   0   0   0   0   0   0   2   2   0   0   2   0   2   0   2   0   2   0   0   2   2   2   2   0   2   0   2   2   0   2
 MK-1-16                2   0   0   2   2   0   2   0   0   0   2   0   0   0   2   0   2   0   0   0   0   2   0   0   0   0   2   0   2   0   0   0   2   0   0   0   2   0   2   2   2   0   0   0   2   0   2   2   0   0   2   2   0   2   2   0   2   0   2   2   0   2   2   0   0   0   0   2   0   0   2   2   2   0   0   0   2   2   0   0   0   2   2   0   0   2   0   0   0   2   2   0   2   2   0   2   2   2   2   0   2   2   0   2   0   2   2   2   0   0   0   2   2   0   2   2   2   0   0   0   2   0   0   2   2   2   0   2   0   0   2   0   2   0   2   2   2   0   0   0   0   0   0   0   2   0   2   2   2   2   0   2   2   2   0   2   0   0   2   0   0   0   2   2   2   0   0   0   0   0   0   0   2   2   0   0   2   2   0   2   2   0   2   0   2   0   2   0   0   2   2   2   2   0   2   2   2   2   0   2
 MK-2-1                 2   0   2   0   0   0   0   0   2   2   0   2   2   0   2   0   2   0   2   0   0   2   0   2   2   2   0   0   0   0   0   2   2   0   0   2   2   2   2   0   2   2   2   2   0   2   0   0   2   2   2   0   2   2   0   2   0   0   0   0   2   0   2   2   0   0   2   2   2   0   2   2   0   0   2   0   0   2   2   0   0   0   0   0   0   2   2   0   0   2   2   0   0   0   2   0   2   0   2   2   0   2   0   0   2   0   2   0   2   2   2   2   0   0   0   2   2   2   2   2   0   2   0   0   0   2   2   0   0   2   2   0   0   2   2   0   0   0   0   2   2   0   2   2   2   2   2   2   2   0   2   2   2   2   2   0   0   0   0   0   0   2   0   2   2   2   0   0   2   0   2   0   0   2   2   0   2   2   2   2   2   2   0   0   0   0   0   2   0   0   0   0   2   2   2   0   0   0   2   2
 MK-2-2                 2   2   2   0   0   0   0   0   2   2   0   2   2   0   2   0   2   0   2   0   0   0   0   2   2   2   0   0   0   0   0   2   2   0   0   2   0   0   2   0   2   2   2   2   0   2   0   0   0   2   2   0   2   2   0   2   0   2   2   0   2   0   2   2   0   0   2   2   2   0   2   2   0   2   2   0   0   2   2   0   0   0   0   0   0   2   2   0   0   2   2   0   0   0   2   0   2   0   2   2   0   2   0   0   2   0   2   0   2   2   2   2   0   2   0   0   2   2   2   2   0   2   0   0   2   2   2   0   0   2   2   0   0   2   2   2   0   0   0   2   2   0   2   2   2   2   2   2   2   0   2   2   2   2   2   0   0   0   0   0   0   2   0   2   2   2   0   0   2   0   2   0   0   2   2   0   2   2   2   2   2   2   0   0   0   0   0   0   0   0   0   0   2   2   2   0   0   0   2   2
 MK-2-3                 2   2   2   0   2   0   0   0   2   2   0   2   2   0   0   0   2   0   0   0   0   0   0   2   2   2   0   0   0   0   0   2   2   0   0   2   0   0   2   0   0   2   0   2   0   2   0   0   0   2   2   0   2   2   0   2   0   2   2   0   2   2   2   2   0   0   2   2   2   0   2   2   0   2   2   0   0   2   2   0   0   0   0   2   0   2   2   0   0   2   2   0   0   0   2   0   2   0   2   2   0   2   0   2   2   0   2   0   2   0   2   2   0   2   0   0   2   2   2   2   0   2   0   2   2   2   2   0   0   2   2   0   0   2   0   2   0   0   2   2   2   0   2   2   2   2   2   2   2   0   2   2   2   2   2   0   0   0   0   0   0   2   0   0   2   2   0   0   2   0   2   0   0   2   2   0   2   2   2   2   2   2   0   0   0   0   0   0   0   0   0   0   2   2   2   0   0   0   2   2
 MK-2-4                 0   2   2   0   2   0   2   0   2   2   0   2   0   0   0   0   2   0   0   0   0   0   0   2   2   2   0   0   2   0   0   2   2   0   0   2   0   0   2   0   0   2   0   2   0   0   0   0   0   2   2   0   2   2   0   2   0   2   0   0   2   2   2   2   0   0   2   2   2   0   2   2   0   2   2   0   0   2   2   2   0   0   0   2   0   0   2   0   0   2   2   0   0   0   2   0   2   0   2   2   0   2   0   2   0   0   0   0   2   0   2   2   0   2   0   0   2   2   2   2   0   2   0   2   2   2   2   2   0   2   2   0   0   2   0   2   0   0   2   2   2   0   2   2   0   2   2   2   0   0   2   2   2   2   2   0   0   0   0   0   0   2   2   0   2   2   0   0   2   0   2   0   2   2   2   0   2   2   2   0   2   2   2   0   0   0   0   0   0   0   2   2   2   2   2   0   0   0   2   2
 MK-2-5                 0   2   2   0   2   2   2   0   2   2   0   2   0   0   0   0   2   0   0   0   0   0   2   2   2   2   0   0   2   0   0   2   2   0   0   0   0   0   2   0   0   2   0   2   0   0   0   0   0   2   2   0   2   2   0   2   0   2   0   2   2   2   2   2   0   0   0   2   2   0   2   2   0   2   2   2   0   2   2   0   0   0   0   2   0   0   2   0   0   2   2   2   0   0   2   2   2   0   2   2   0   2   0   2   0   0   0   0   2   0   2   2   0   0   0   0   2   2   2   2   0   0   0   2   2   0   2   2   0   0   0   0   0   2   0   2   0   0   2   2   2   0   2   2   0   2   2   2   0   0   2   2   2   2   2   0   0   0   2   0   0   0   2   0   0   2   0   0   2   0   2   2   2   2   2   0   2   2   2   0   2   2   2   0   0   0   0   0   2   2   2   2   2   2   2   0   0   0   2   2
 MK-2-6                 0   2   2   0   2   2   2   0   2   2   0   2   0   0   0   0   2   0   0   0   0   0   2   2   2   2   0   0   2   0   0   2   0   0   0   0   0   2   2   2   0   2   2   2   0   0   0   0   0   2   0   0   2   2   0   2   0   2   2   2   2   2   2   2   0   0   0   2   2   0   2   2   0   2   2   2   0   2   2   0   0   0   0   2   0   0   2   0   0   2   2   2   2   0   2   2   2   0   2   2   0   2   0   2   0   0   0   0   2   0   2   2   0   0   0   0   0   2   2   2   0   0   0   2   2   0   0   2   0   0   0   0   0   2   0   2   0   0   2   2   2   0   2   2   0   2   2   2   0   0   2   0   2   2   0   0   0   0   2   0   0   0   2   2   0   2   0   2   2   0   2   2   0   2   2   2   2   2   2   0   0   0   0   0   0   0   0   0   2   2   2   2   2   2   2   2   0   0   2   2
 MK-2-7                 0   2   2   0   0   2   2   0   2   2   0   0   0   0   0   0   2   2   0   0   0   0   0   2   2   2   0   2   2   0   0   2   0   0   0   0   0   2   0   2   2   2   2   2   0   0   0   0   0   2   0   0   2   2   0   2   0   0   2   2   0   2   2   2   0   0   0   2   2   0   2   2   0   2   0   2   0   2   2   0   0   0   0   2   0   0   2   0   2   2   2   2   2   0   0   2   2   0   2   0   0   2   0   2   0   0   0   2   2   0   2   0   0   0   0   0   0   2   2   2   0   0   0   2   2   0   0   2   2   0   0   0   0   2   0   2   0   0   2   2   2   0   2   2   0   2   2   2   0   0   0   0   2   2   0   0   0   0   2   0   2   0   2   2   0   2   0   2   2   0   2   2   0   2   2   2   2   2   2   0   0   0   0   0   0   0   0   0   2   2   2   2   2   2   2   2   2   2   2   2
 MK-2-8                 0   2   2   0   0   2   2   0   2   2   0   2   0   0   0   2   2   2   0   0   0   0   0   2   2   2   0   0   2   0   0   2   0   2   0   0   0   2   2   2   2   0   2   2   0   0   2   0   0   2   0   0   2   2   0   2   0   0   0   2   0   2   2   2   0   0   0   2   2   0   0   0   0   2   0   2   0   2   2   0   0   0   0   2   2   2   2   2   2   2   2   2   2   0   0   0   2   0   2   0   0   2   0   2   0   0   0   2   2   0   2   0   0   0   0   0   0   2   2   2   0   0   0   2   0   0   2   2   2   0   2   0   0   2   0   2   0   0   0   2   2   0   0   2   0   2   2   2   0   2   0   0   2   0   2   2   0   0   2   0   2   0   2   2   2   2   0   2   0   0   2   2   2   0   2   2   2   2   2   0   0   0   2   0   0   0   0   0   2   2   2   2   2   2   2   2   2   0   2   2
 MK-2-9                 0   0   2   0   0   2   2   2   2   2   0   2   0   0   0   2   2   2   0   0   0   0   2   2   2   2   0   0   2   0   0   2   0   2   0   0   2   2   2   2   2   0   2   0   0   0   2   0   0   2   0   0   2   2   0   2   0   0   0   2   0   2   2   2   0   0   0   2   2   0   0   0   0   2   0   2   0   2   2   0   0   0   0   2   2   2   2   2   2   2   2   2   2   0   0   0   2   0   0   0   0   0   0   2   0   0   0   2   2   0   2   0   0   0   0   0   0   2   2   2   0   0   0   2   0   0   2   2   0   0   2   0   0   2   0   2   0   0   0   2   2   2   0   2   0   2   2   2   0   2   0   0   2   0   2   2   0   2   2   0   2   0   2   2   2   2   2   2   0   0   2   2   2   0   2   2   2   2   2   0   0   0   2   0   0   0   0   2   2   2   2   2   2   2   2   2   2   0   0   2
 MK-2-10                2   0   0   2   0   2   2   2   2   2   0   2   0   0   0   2   2   2   0   0   0   0   2   2   2   2   2   2   2   0   0   2   0   2   0   0   2   2   2   2   2   0   2   2   0   0   2   2   0   2   0   0   0   2   2   2   0   0   0   2   0   2   2   2   0   0   2   2   2   0   0   0   0   2   2   2   0   2   2   0   0   0   0   2   2   2   0   2   2   2   2   2   2   2   0   0   2   0   0   0   0   0   0   2   0   0   0   2   2   0   2   0   2   0   0   0   0   2   2   2   0   0   0   2   0   0   2   2   0   0   2   0   0   2   0   2   2   0   2   2   2   2   0   2   0   2   2   2   0   2   0   0   2   2   2   2   0   2   2   0   2   0   2   2   2   2   2   2   0   0   2   0   2   0   2   2   2   2   2   0   0   0   2   0   0   2   0   2   2   2   2   2   2   2   2   2   2   0   0   2
 MK-2-11                2   0   0   2   0   2   2   2   2   2   0   2   0   0   0   2   0   2   0   2   0   0   2   2   2   0   2   2   2   0   0   2   0   2   0   0   2   2   2   2   2   0   2   2   0   0   2   2   2   2   0   0   0   2   2   2   2   0   0   2   0   2   2   2   0   0   2   2   2   0   0   0   0   2   2   2   0   2   2   0   0   0   0   2   2   2   0   2   2   2   2   2   2   2   0   0   2   0   0   0   0   0   0   2   0   0   0   2   2   0   2   0   2   0   0   0   0   2   2   2   0   2   0   2   0   0   2   2   0   2   2   0   0   2   2   2   0   0   2   2   2   2   0   2   0   2   2   2   2   2   0   0   2   2   2   2   0   2   2   0   2   0   2   2   0   2   2   2   2   0   2   0   2   0   2   2   2   2   2   0   0   0   2   0   0   2   0   2   2   2   2   2   2   2   2   0   2   0   2   2
 MK-2-12                2   0   0   2   0   2   2   2   2   2   2   2   0   0   0   0   2   2   0   2   0   0   2   2   2   0   2   2   2   0   0   2   0   0   0   0   2   2   2   2   2   0   2   2   0   0   2   2   2   2   0   0   0   0   2   2   2   0   0   2   2   2   2   2   0   0   2   2   2   2   2   0   0   2   2   2   0   2   2   0   0   2   0   2   2   2   0   2   2   2   2   2   2   2   0   0   2   0   2   0   2   0   0   2   0   0   0   2   2   0   2   0   2   0   0   0   0   2   2   2   0   2   0   2   0   0   2   2   0   2   2   0   0   2   2   2   0   0   0   2   2   2   0   2   0   2   2   2   2   2   0   0   2   2   2   2   0   2   2   0   2   0   0   2   2   2   2   2   0   2   2   0   2   2   2   0   2   2   2   0   0   0   2   0   0   2   0   2   2   2   2   2   2   2   2   0   2   0   0   2
 MK-2-13                0   2   0   2   0   0   2   2   2   2   2   2   0   0   0   2   2   2   0   2   0   0   2   2   2   0   2   2   2   0   0   2   0   0   0   0   2   2   2   2   2   0   2   2   0   0   2   0   2   2   0   0   0   0   2   2   2   0   0   2   2   2   2   0   0   0   2   2   2   2   2   0   0   2   2   2   0   2   2   0   0   2   0   2   2   2   0   2   2   2   2   2   2   2   2   0   2   0   2   0   2   0   0   2   0   0   0   2   2   0   2   0   2   0   0   0   0   2   2   2   0   2   0   2   0   0   2   2   0   2   2   2   0   2   2   2   0   0   0   2   2   2   0   2   0   2   2   2   2   0   0   0   2   0   2   2   0   2   2   0   2   0   0   2   0   2   0   2   0   2   2   2   2   0   0   0   2   2   2   0   0   0   2   0   0   2   0   2   2   2   2   2   0   2   2   0   2   0   0   2
 MK-2-14                0   0   0   2   0   0   0   2   2   2   0   2   0   0   0   2   2   2   0   0   0   0   2   2   2   0   2   2   2   0   0   2   0   0   0   0   2   2   2   2   2   0   2   2   0   0   2   0   2   2   0   0   0   0   2   2   2   0   2   2   0   2   2   0   0   0   2   2   2   2   2   0   0   2   2   2   0   2   2   0   0   2   0   2   2   2   0   2   2   2   2   2   2   2   2   0   2   0   2   0   2   0   0   2   0   0   0   2   2   0   2   0   2   0   0   0   0   2   2   2   0   2   0   2   0   0   2   2   0   0   2   2   2   2   2   2   0   2   0   2   2   2   0   2   0   2   2   2   2   0   0   2   2   2   2   2   0   2   2   0   2   0   0   2   0   2   0   2   0   2   2   2   2   0   0   0   2   0   2   0   2   0   2   0   0   2   0   0   2   2   2   2   0   2   2   0   2   0   0   2
 MK-2-15                0   0   0   2   0   0   0   2   2   2   0   2   0   2   0   2   2   2   0   0   0   0   2   2   2   0   2   2   2   0   0   2   0   0   0   2   0   2   2   2   2   0   2   2   0   0   2   0   2   2   0   0   0   2   2   2   2   2   2   2   0   2   2   0   0   0   2   2   2   2   0   0   0   2   2   2   0   2   2   0   0   2   0   2   2   2   0   2   2   2   2   2   2   2   2   0   2   0   2   0   2   0   0   0   0   0   0   2   0   0   2   0   2   0   0   0   0   2   2   2   0   0   0   2   0   0   2   2   2   0   0   2   0   2   2   2   0   2   2   2   2   2   2   2   0   2   0   2   2   0   0   0   2   2   2   2   0   2   2   2   2   0   0   2   0   2   0   2   0   2   2   2   2   0   0   0   2   0   0   0   2   0   2   0   0   2   0   0   2   2   2   2   0   2   2   0   2   0   2   2
 MK-2-16                0   0   0   2   0   0   0   2   2   2   0   2   0   2   0   2   0   2   0   0   0   0   2   2   2   0   2   2   0   0   0   0   0   0   2   2   0   2   2   2   0   0   2   2   0   0   2   0   2   2   0   0   0   2   2   2   2   2   0   2   0   2   2   0   0   2   2   2   2   2   0   0   0   2   2   2   0   2   2   0   0   2   2   2   2   0   0   2   2   2   2   2   2   2   0   0   2   2   2   0   2   0   0   0   0   0   0   2   0   0   2   0   0   0   0   0   0   2   2   2   0   0   0   2   0   0   2   2   0   0   0   2   0   2   2   2   0   2   2   2   2   2   2   2   0   2   0   2   2   0   0   0   2   2   2   2   0   2   2   2   2   0   0   2   0   2   0   2   0   2   0   2   2   0   0   0   2   0   0   2   2   0   2   0   0   2   2   0   2   2   0   0   0   2   2   0   2   0   2   2
 MK-3-1                 0   2   0   0   0   2   0   2   2   2   0   2   0   2   2   2   0   2   0   2   2   0   0   0   0   0   0   2   2   0   2   0   2   2   2   2   0   2   2   2   2   0   2   2   0   0   2   0   0   0   0   0   2   0   2   2   0   2   2   2   0   2   2   2   2   2   0   2   0   0   2   2   0   0   0   0   2   2   0   2   0   0   2   2   2   0   2   0   2   2   2   0   2   2   2   0   2   2   0   0   0   0   0   2   2   2   0   2   2   0   2   2   2   2   2   0   2   2   0   2   2   0   2   2   0   0   2   0   2   0   2   0   0   2   2   0   0   2   0   2   2   0   0   2   2   2   2   2   0   0   0   0   0   0   2   2   0   2   0   0   2   2   2   0   0   0   2   2   2   2   2   2   2   0   2   2   2   0   0   0   2   2   0   2   0   0   2   2   0   2   0   2   2   0   0   2   0   0   2   2
 MK-3-2                 0   2   0   0   2   2   0   2   0   2   0   2   0   2   2   2   0   0   0   2   2   0   0   0   0   2   0   2   2   0   2   0   2   2   2   2   0   2   2   2   2   0   2   0   2   2   2   0   0   0   0   0   2   0   2   2   0   2   2   2   0   2   2   2   2   2   0   2   0   0   2   2   2   0   0   2   0   2   0   2   0   2   2   2   2   0   2   0   2   2   0   0   2   2   2   2   2   2   0   0   0   0   0   2   2   2   0   2   2   0   2   0   2   2   2   0   2   2   0   2   0   2   2   2   0   0   2   0   0   0   2   0   0   2   2   0   0   2   0   2   2   0   0   0   2   2   2   2   0   0   0   0   0   0   2   2   0   2   2   0   2   2   2   0   0   0   0   2   2   2   0   2   2   0   2   2   2   0   0   0   0   2   0   2   0   0   2   2   0   2   0   2   2   0   0   0   0   0   2   2
 MK-3-3                 0   2   0   0   2   2   0   2   0   2   0   2   2   2   2   2   0   0   0   2   2   0   0   0   0   0   2   2   2   0   2   0   2   2   2   2   2   2   2   2   2   0   2   0   2   0   2   0   0   0   0   0   0   0   2   2   2   2   2   2   0   2   2   2   2   2   0   2   0   0   2   2   2   0   0   2   0   2   0   2   0   2   2   2   2   0   2   0   2   2   0   0   2   2   0   2   2   2   2   0   0   0   0   2   2   2   0   2   2   0   0   0   0   2   2   0   2   2   0   2   0   2   2   2   0   0   2   0   0   0   2   0   0   2   2   0   0   2   0   2   2   0   0   0   0   2   2   2   0   0   0   0   0   0   2   2   0   2   2   0   2   2   2   0   2   0   2   2   2   2   0   2   2   0   2   2   2   0   0   0   0   2   2   2   0   0   2   2   0   2   0   2   2   0   0   0   0   0   2   2
 MK-3-4                 0   2   0   0   2   2   0   0   0   2   0   2   2   0   2   2   0   0   0   2   2   0   0   0   0   0   0   2   2   0   2   0   2   2   2   2   2   2   2   2   2   0   2   0   2   2   2   0   0   0   2   0   0   0   2   0   2   2   2   2   0   2   2   2   2   2   0   2   0   0   2   2   2   0   0   2   2   2   0   2   0   2   2   2   2   0   2   0   0   2   0   0   2   2   0   2   2   2   2   0   0   0   0   2   2   2   0   2   2   0   0   2   0   2   2   0   2   2   0   2   0   0   2   2   0   0   2   0   0   0   2   0   0   2   2   0   2   0   2   0   2   0   0   0   2   2   2   2   2   0   0   0   0   0   0   2   0   2   2   0   2   2   2   0   2   2   2   2   2   2   0   2   2   0   2   2   2   0   0   0   0   2   2   2   0   0   2   2   2   2   0   2   2   0   0   0   0   0   0   2
 MK-3-5                 0   2   0   0   2   2   0   0   0   2   0   2   2   0   2   2   0   0   0   2   2   0   0   0   0   0   0   2   2   0   0   0   2   2   2   2   2   2   2   2   0   0   2   0   2   2   2   0   0   0   2   0   0   0   2   0   2   2   2   2   0   2   2   2   2   2   0   2   0   0   0   2   2   0   0   2   0   2   0   2   0   2   2   2   2   0   2   2   0   2   0   0   2   2   0   2   2   2   2   0   2   0   0   2   2   2   0   2   2   0   0   2   0   2   2   0   2   2   0   2   2   2   0   2   0   0   2   0   0   0   2   0   2   2   2   0   2   0   2   0   2   0   0   2   2   2   2   0   2   2   2   0   0   0   0   2   0   0   2   0   0   2   2   0   2   2   2   2   2   2   0   2   0   0   2   2   2   0   0   0   0   0   2   2   0   0   2   2   2   2   0   2   2   2   0   0   0   0   0   2
 MK-3-6                 0   2   0   0   2   2   0   0   0   2   0   2   2   0   2   2   0   0   0   2   2   0   2   2   0   2   0   2   0   0   0   0   0   0   0   2   2   2   2   2   0   0   2   2   2   0   2   0   0   2   2   0   0   2   2   0   2   2   2   2   0   2   2   2   2   2   0   0   0   0   0   2   2   0   0   2   0   2   0   2   0   2   2   2   0   0   2   2   0   2   0   0   2   2   0   2   2   2   2   0   0   0   0   2   2   2   0   2   2   0   2   2   0   2   2   0   2   2   0   2   2   2   0   2   0   0   2   0   0   0   2   0   2   2   2   0   2   0   2   0   2   0   2   2   2   2   2   0   2   2   2   0   0   0   0   2   0   0   2   0   0   2   2   0   2   2   0   2   2   2   0   2   0   0   2   2   2   0   0   0   0   0   2   2   0   0   2   0   2   2   0   2   2   2   0   0   2   0   2   2
 MK-3-7                 0   2   0   0   2   2   0   0   0   2   0   2   2   0   2   2   0   0   0   2   0   0   2   2   0   2   0   2   0   2   0   0   0   0   0   2   0   0   2   2   0   0   2   2   2   0   2   0   0   2   2   0   2   2   2   0   2   2   2   2   0   2   2   2   2   2   0   0   0   0   0   2   2   0   0   2   0   2   0   2   0   0   2   2   2   0   2   2   2   2   2   0   2   2   0   2   2   0   2   0   0   0   0   2   2   2   0   2   2   0   2   2   0   2   2   0   2   2   2   2   2   2   0   2   0   0   2   0   0   0   2   0   2   2   0   0   2   0   2   0   0   0   2   2   2   2   2   0   2   0   2   0   0   0   0   2   2   0   2   0   0   2   2   0   2   2   0   2   2   2   0   2   0   0   2   2   2   0   0   2   0   0   2   2   0   0   2   0   2   2   0   2   2   2   0   0   2   0   2   2
 MK-3-8                 2   2   0   2   2   2   0   0   0   0   0   0   2   0   2   2   2   0   0   2   0   2   2   2   0   2   0   2   0   2   0   0   0   0   0   2   0   0   2   2   0   0   2   2   2   0   2   0   0   2   2   0   2   2   2   0   2   2   2   2   0   2   2   2   2   2   0   0   0   0   2   2   2   0   0   0   0   2   0   2   0   0   2   2   2   0   2   2   2   2   2   0   2   2   0   2   2   0   2   0   0   0   0   2   2   2   0   2   2   0   2   2   0   0   0   0   2   2   2   2   2   2   0   2   0   0   0   0   0   0   2   0   0   2   2   0   2   0   2   0   0   0   2   2   2   2   2   0   2   0   2   0   0   0   0   2   2   0   2   2   0   0   2   0   2   2   0   2   2   0   0   2   0   0   2   2   2   2   0   2   0   0   2   2   0   0   2   0   2   2   0   2   2   0   0   0   2   0   0   2
 MK-3-9                 2   2   0   2   2   2   0   0   0   2   0   0   2   2   2   2   2   0   0   2   0   2   0   2   0   2   0   2   0   2   0   0   2   2   0   2   0   0   2   2   0   2   2   2   2   0   2   0   0   2   2   0   2   2   2   0   2   2   2   2   0   2   2   2   2   2   0   0   0   0   2   2   0   0   0   0   2   0   0   2   0   0   0   2   2   0   2   2   2   2   2   0   2   2   0   0   2   0   2   0   0   0   0   2   2   2   0   2   2   0   2   2   0   0   0   0   2   2   2   2   2   2   0   2   0   0   2   0   0   0   2   0   0   2   2   0   2   0   2   0   0   0   2   2   2   2   2   0   2   0   2   0   0   0   0   2   2   0   2   2   0   0   2   0   2   2   0   2   2   0   0   2   0   0   2   0   2   2   0   2   2   0   2   2   0   0   2   0   2   2   0   2   2   0   0   0   2   0   0   2
 MK-3-10                2   2   0   2   2   0   0   0   0   2   0   0   2   2   2   2   2   0   0   2   0   2   0   2   0   2   0   2   2   2   0   0   2   2   0   2   2   0   2   2   0   0   2   2   2   0   2   0   0   2   2   0   2   2   2   0   2   2   2   2   0   2   2   2   0   0   2   0   2   0   2   2   0   0   0   0   2   0   0   0   2   0   0   2   2   0   2   2   2   2   2   0   2   2   2   0   2   0   2   0   0   0   0   2   0   2   0   2   2   0   2   2   2   0   0   0   2   2   2   2   2   2   0   2   0   2   2   0   0   0   2   0   0   2   2   0   0   0   2   0   0   0   2   2   2   2   2   0   2   0   2   0   0   0   0   2   2   0   2   2   0   0   2   0   2   2   0   2   2   0   2   2   0   0   2   0   2   2   0   2   2   0   2   2   0   0   2   0   2   2   0   2   2   0   0   0   2   0   0   2
 MK-3-11                2   2   2   0   2   0   2   0   0   2   0   0   2   2   2   2   2   0   0   2   0   2   0   2   0   2   0   2   2   2   0   0   2   2   0   2   2   0   2   2   0   0   2   2   2   2   2   2   0   2   2   2   2   2   2   0   2   2   0   2   2   2   2   2   0   0   2   0   2   0   2   2   0   0   0   0   2   0   0   0   2   0   0   2   2   0   2   2   2   0   2   2   2   2   2   0   2   0   2   2   0   0   0   2   0   2   0   2   2   0   2   2   2   0   0   0   2   2   2   2   2   2   0   2   0   2   2   0   0   0   2   0   0   2   2   0   0   0   2   0   0   0   2   2   2   2   2   0   2   2   2   0   2   0   0   2   2   0   2   2   0   0   0   0   2   2   0   2   2   0   2   2   0   0   2   0   0   2   0   2   2   0   2   2   2   0   2   0   2   2   0   2   2   0   0   0   2   0   0   2
 MK-3-12                2   2   0   0   2   0   2   0   0   2   0   0   2   2   2   2   2   0   0   2   0   2   0   2   0   2   0   2   2   2   0   0   0   2   0   2   2   0   2   2   0   0   2   2   2   0   0   2   0   2   0   0   0   2   2   2   2   0   0   2   2   2   2   2   0   0   0   0   2   0   2   2   0   0   0   0   2   0   0   0   2   2   0   0   2   0   2   2   0   0   2   2   2   2   2   0   2   0   2   2   2   0   0   2   0   2   0   2   0   0   2   2   2   0   0   2   2   2   2   2   0   2   0   2   0   2   2   0   0   0   2   0   0   2   2   0   2   0   0   0   0   0   2   2   2   2   2   0   2   2   2   0   2   0   0   2   2   0   2   2   0   2   0   0   2   2   2   2   2   0   2   0   0   0   2   0   0   2   0   2   0   0   2   2   2   0   2   0   2   2   0   2   2   0   0   0   2   0   0   2
 MK-3-13                2   0   0   0   2   0   2   0   0   2   0   0   2   2   2   0   2   0   0   2   0   2   0   2   2   2   0   2   2   0   0   0   0   2   0   2   2   2   2   2   0   0   2   2   2   0   0   2   0   2   0   0   0   2   0   2   2   0   0   2   2   2   2   2   0   0   0   0   2   0   2   2   0   0   0   0   0   0   2   0   2   2   0   0   2   0   2   2   0   0   2   2   0   2   2   0   2   0   2   0   2   0   0   2   0   2   0   0   0   0   2   0   2   0   0   2   2   2   2   2   0   2   0   2   0   2   2   0   0   0   2   0   2   2   2   0   2   0   0   0   0   0   2   2   2   2   2   0   2   2   2   0   2   0   0   2   2   0   2   0   0   2   0   0   2   2   2   2   2   0   2   0   0   0   2   2   0   2   0   2   0   0   2   2   2   0   2   0   2   2   0   2   2   0   0   0   2   0   2   2
 MK-3-14                2   0   0   0   2   0   2   0   0   2   0   0   2   2   2   2   2   0   0   2   0   2   0   0   2   2   0   2   2   0   0   0   0   2   2   2   2   0   2   2   0   0   2   2   2   0   0   2   2   2   0   2   2   2   0   0   2   0   2   0   2   2   2   2   2   0   0   2   2   0   2   2   0   2   0   0   0   0   0   0   2   2   0   0   2   0   2   2   0   0   2   2   0   2   2   0   2   0   2   0   2   0   2   2   0   2   0   0   0   0   2   0   2   0   0   2   2   2   2   2   0   2   0   2   0   2   2   0   0   0   2   0   2   2   2   0   2   0   0   0   0   0   2   2   0   2   2   0   2   2   2   0   2   2   0   2   2   0   2   0   0   2   0   2   2   2   2   2   0   0   2   0   0   0   2   2   0   2   0   0   0   0   2   2   2   0   2   0   2   2   0   2   2   2   0   0   0   0   2   2
 MK-3-15                2   0   0   0   2   0   2   0   0   2   0   0   2   2   2   2   2   0   2   2   0   2   0   0   0   2   0   2   2   0   0   0   0   2   2   2   2   0   0   2   2   0   2   2   2   0   0   2   0   2   0   2   2   0   0   0   2   0   2   2   2   2   2   2   2   0   0   2   2   0   2   2   0   2   0   0   0   0   0   0   2   2   0   0   2   0   0   0   0   0   0   2   2   2   2   2   2   0   2   0   2   0   2   2   0   2   0   0   0   0   2   0   2   0   0   2   2   2   2   2   0   2   0   2   0   2   2   0   0   0   2   0   2   2   2   0   2   0   0   0   0   0   0   2   0   2   2   0   2   2   2   0   2   2   0   2   2   0   2   2   0   2   0   2   2   2   2   2   0   0   2   0   0   0   2   2   0   2   0   0   0   0   2   2   2   0   2   0   2   2   0   2   2   2   2   0   0   0   2   2
 MK-3-16                2   0   0   0   2   0   0   0   0   2   0   0   2   2   2   0   2   0   2   2   0   2   0   0   0   2   0   2   2   0   0   0   0   2   2   2   2   0   0   2   2   0   2   2   2   0   0   2   0   2   0   2   2   0   0   0   2   0   2   2   2   2   2   0   0   0   0   2   2   2   0   2   0   2   0   2   0   0   0   0   2   2   0   0   2   2   0   0   0   0   0   2   2   2   2   2   2   0   2   2   2   0   2   2   0   0   0   0   0   0   2   0   2   0   0   2   2   2   2   2   0   2   0   2   2   2   2   0   2   2   2   0   2   2   2   0   2   0   0   0   0   0   0   2   0   0   2   0   2   2   2   0   2   2   0   2   2   0   2   2   0   2   0   2   2   2   2   2   0   0   2   0   0   0   2   2   0   0   0   0   0   0   2   2   2   0   2   0   2   2   0   2   0   2   2   0   0   0   2   2
 MK-4-1                 2   2   0   2   2   0   0   2   0   2   2   2   0   2   2   0   2   2   0   0   0   2   2   2   2   0   2   0   2   0   2   2   0   2   2   2   2   2   2   2   2   2   0   2   0   0   0   0   2   0   2   0   0   2   2   2   2   2   0   2   0   2   2   2   2   2   2   0   2   0   0   0   0   2   2   0   0   2   0   0   2   0   2   0   0   2   2   0   0   0   0   2   2   2   0   2   0   2   0   2   2   0   2   0   0   0   0   0   2   2   2   2   2   0   0   2   2   0   2   0   2   2   0   0   0   0   0   0   2   0   2   2   0   2   0   0   0   0   2   0   2   2   2   2   0   0   2   0   2   2   0   0   0   0   2   0   2   2   0   2   2   2   2   2   0   2   2   0   2   2   0   2   2   2   0   2   0   2   2   0   2   0   2   2   0   0   0   2   0   2   2   2   0   2   0   2   2   0   2   0
 MK-4-2                 2   2   0   2   2   0   0   2   0   2   2   0   0   2   2   0   2   2   0   0   0   2   2   2   2   2   2   2   2   0   2   2   2   2   2   2   2   2   2   2   0   2   0   0   0   0   0   0   2   0   2   0   0   2   2   2   0   2   0   2   0   2   0   2   2   2   2   0   2   0   0   0   2   0   2   0   0   2   0   0   2   0   2   0   0   2   2   0   0   0   0   2   2   2   0   2   0   2   0   0   2   0   2   0   0   0   0   0   2   2   2   2   2   0   0   2   2   0   2   0   2   2   2   0   0   0   0   0   2   0   2   2   0   2   0   0   2   0   2   0   2   2   2   2   0   0   2   0   2   2   0   0   0   0   2   2   2   2   0   2   2   2   2   2   0   2   2   0   2   2   0   2   2   2   0   2   2   2   2   0   2   0   2   0   0   0   2   0   0   2   2   2   0   2   0   2   2   0   2   0
 MK-4-3                 2   2   0   2   2   0   0   2   0   2   2   0   0   2   2   2   2   2   2   2   0   2   2   2   2   2   2   0   2   0   2   2   2   2   2   2   2   0   0   2   0   2   0   0   0   0   0   0   2   0   2   0   0   2   2   2   0   2   0   2   0   2   0   2   2   2   2   0   2   0   0   0   2   0   2   0   0   2   0   2   2   0   2   0   0   2   2   0   0   0   2   2   2   2   0   2   0   2   2   0   2   0   2   0   0   0   0   0   2   0   2   2   2   0   0   2   2   0   2   0   2   2   2   0   0   0   0   0   2   0   2   2   0   2   0   0   2   2   2   0   2   2   0   2   0   0   2   0   2   2   0   0   0   0   2   2   2   2   0   2   2   2   2   2   0   2   2   0   2   2   0   2   2   2   0   0   2   0   2   0   0   0   2   0   2   0   2   0   0   0   2   2   0   2   0   2   2   0   2   0
 MK-4-4                 2   2   0   2   2   0   0   2   0   2   2   0   0   2   2   2   2   0   2   2   0   2   2   2   2   0   2   0   2   0   2   2   0   2   2   2   2   2   0   2   0   2   0   0   2   0   0   0   2   0   2   0   0   2   2   2   0   2   2   2   0   2   0   2   2   2   2   0   2   0   0   0   2   0   2   0   2   2   0   2   2   0   0   0   2   2   2   0   0   2   2   2   2   2   0   2   0   2   2   0   2   0   2   0   0   0   0   0   2   0   2   2   2   0   0   2   2   0   0   0   2   2   2   0   0   0   0   0   2   0   2   2   0   2   0   0   2   2   2   0   2   2   0   2   0   0   2   2   2   2   0   0   0   2   2   2   2   2   0   2   2   2   2   2   0   2   2   0   2   2   0   2   2   0   2   0   2   0   2   0   0   0   2   0   2   0   2   0   0   0   2   2   0   2   0   2   2   0   2   0
 MK-4-5                 0   2   0   2   2   0   0   2   0   2   2   0   0   0   2   0   2   0   2   2   0   2   2   0   2   0   2   0   2   0   2   2   0   2   2   2   2   2   0   2   0   2   0   0   2   0   0   0   2   0   2   0   0   2   2   2   0   2   2   2   0   2   0   2   2   2   2   0   0   0   0   0   2   0   2   0   2   2   0   2   2   0   0   2   2   2   2   0   0   2   2   2   2   2   0   2   0   2   2   0   2   0   2   0   0   0   0   0   2   0   0   2   2   0   0   2   2   0   0   0   2   2   2   0   2   0   0   0   2   0   2   2   0   2   2   2   2   2   0   0   2   2   0   2   0   0   2   2   2   0   0   0   0   2   2   2   2   2   0   2   0   2   2   2   0   2   2   0   2   0   0   2   2   0   2   0   2   0   2   0   0   0   2   0   2   0   2   0   0   0   2   2   0   2   0   0   2   0   2   0
 MK-4-6                 0   2   0   2   2   0   0   2   2   2   2   0   2   0   2   0   2   0   2   2   0   2   2   0   2   0   2   0   2   0   2   2   0   2   2   2   2   2   0   2   2   2   0   0   0   0   0   0   2   0   2   0   0   2   2   2   0   2   2   2   0   2   0   2   2   2   2   0   0   0   2   0   2   0   2   0   2   2   0   2   2   0   0   2   2   2   0   0   0   2   2   2   2   2   0   2   2   2   2   0   2   0   2   0   0   0   0   0   2   0   0   2   0   0   0   2   2   0   0   0   2   2   2   0   2   0   0   0   2   0   2   2   0   2   2   2   2   2   0   0   2   2   0   0   0   0   2   2   2   0   0   0   0   2   0   2   0   2   0   2   0   2   2   2   0   2   2   0   2   0   0   2   2   0   2   0   2   0   0   2   0   0   2   0   2   0   2   0   0   0   2   2   2   2   0   0   2   0   2   0
 MK-4-7                 0   0   0   2   2   0   0   2   2   2   2   0   2   0   2   0   0   2   0   2   0   2   2   0   2   0   2   0   2   0   2   2   0   2   0   2   2   2   0   2   2   2   0   0   0   0   0   0   2   0   2   0   0   2   2   2   2   2   2   2   0   2   0   2   2   2   2   0   0   0   2   0   2   0   2   0   2   2   0   2   2   0   0   2   2   2   0   0   0   2   2   2   2   2   0   0   2   2   2   0   0   0   2   0   0   0   0   0   2   0   0   2   0   2   0   2   2   0   0   2   2   2   2   0   2   0   0   0   2   0   2   2   0   2   2   2   2   2   0   0   2   0   0   0   0   0   2   0   2   0   0   0   0   2   0   2   0   2   0   2   0   2   2   2   0   2   2   0   2   0   0   2   2   0   0   0   2   0   0   2   0   0   2   0   2   0   2   0   0   2   2   2   2   2   0   0   2   0   2   0
 MK-4-8                 0   0   0   2   2   2   0   2   2   2   0   0   2   0   2   0   0   2   0   2   0   2   0   0   2   0   2   0   2   0   2   2   0   2   2   2   2   2   0   2   2   2   0   0   0   0   0   0   2   0   2   0   0   2   2   2   2   2   2   2   0   2   0   2   2   2   2   0   0   0   2   2   2   0   2   0   2   2   0   0   2   0   0   0   2   2   0   0   0   2   0   2   2   2   0   2   2   2   2   0   0   0   2   0   0   0   2   0   2   2   0   2   0   0   2   2   0   0   2   2   2   2   2   0   2   0   0   0   2   2   2   2   0   2   2   2   2   2   0   0   2   0   0   0   0   0   2   0   2   0   0   0   0   2   0   2   0   2   0   2   0   2   2   2   0   2   2   0   2   0   0   2   2   0   0   0   2   0   0   2   0   0   2   0   2   0   2   0   0   2   2   2   2   2   0   0   2   0   2   0
 MK-4-9                 0   2   0   2   2   2   0   2   2   2   2   0   2   0   0   0   0   2   0   2   0   2   0   0   2   0   2   0   2   0   2   2   0   2   2   2   2   2   2   0   2   2   0   0   0   0   0   0   2   0   2   0   0   2   2   2   2   2   2   2   0   2   0   2   2   2   2   0   0   0   2   2   2   0   2   0   2   2   0   0   2   0   0   0   0   2   0   0   0   0   0   2   2   2   0   2   2   2   2   0   0   2   2   0   0   0   2   0   2   2   0   2   0   0   2   0   2   0   2   2   2   2   2   0   2   0   0   0   2   2   2   2   0   2   2   2   2   2   0   0   2   0   0   0   0   0   2   0   2   0   0   0   0   2   0   2   0   2   0   0   0   2   2   0   2   2   2   0   2   0   0   2   2   0   0   0   0   0   0   2   0   2   2   0   2   2   2   0   0   2   0   2   2   0   0   0   2   0   2   0
 MK-4-10                0   2   0   2   2   2   0   2   2   2   2   0   2   0   0   0   0   2   0   2   0   2   2   0   2   0   2   0   2   0   2   2   0   2   2   2   2   2   2   0   2   2   0   0   0   0   0   0   2   0   2   0   0   2   2   2   2   2   0   2   2   2   0   2   2   2   2   0   0   0   2   2   2   0   2   0   2   2   0   0   2   0   0   0   0   0   0   0   0   0   0   2   2   2   0   2   2   2   2   0   0   2   2   0   0   0   2   0   2   2   0   2   0   0   2   0   2   0   0   0   2   2   2   0   2   0   0   0   2   2   2   2   2   2   2   2   2   2   2   0   2   0   0   0   0   2   2   0   2   0   0   0   0   2   0   2   0   2   0   2   0   2   2   0   2   2   2   0   2   0   0   2   2   0   0   0   2   0   0   0   0   2   2   0   2   2   2   0   0   2   0   2   2   0   0   0   2   0   2   0
 MK-4-11                0   0   0   0   2   2   0   2   2   2   2   0   2   0   0   0   0   2   0   2   2   2   2   2   2   0   2   0   2   0   2   2   2   2   2   2   2   2   2   0   2   2   0   0   2   0   2   0   2   0   2   0   0   2   2   2   2   2   0   0   2   2   0   2   2   2   2   0   0   0   2   2   2   0   2   0   2   2   0   2   2   0   0   0   0   0   2   0   0   0   0   2   2   2   0   2   2   2   0   0   0   2   2   0   0   0   2   0   2   2   0   2   0   0   2   0   2   0   0   2   2   2   2   0   2   0   0   2   2   0   2   2   0   2   2   2   2   2   2   0   2   0   2   0   0   2   2   2   0   0   0   0   0   2   0   2   0   0   0   2   0   2   0   0   2   2   2   0   0   0   0   2   2   0   0   0   2   0   0   0   0   2   0   0   2   0   2   0   0   2   0   0   2   0   0   0   2   0   2   0
 MK-4-12                0   2   2   0   2   0   0   2   2   2   2   2   2   0   2   0   0   2   0   2   0   2   2   2   0   0   2   0   2   0   2   2   2   2   2   2   2   2   2   0   2   2   2   0   2   0   2   0   2   0   2   0   0   0   2   2   2   0   0   0   2   2   0   2   2   2   2   0   0   0   2   2   2   0   2   0   2   2   0   2   2   0   0   0   0   0   2   0   0   0   0   2   2   2   0   2   0   2   0   2   0   2   2   2   0   0   2   0   2   2   0   2   0   0   2   0   0   0   0   2   2   2   2   0   2   0   0   2   0   0   2   2   0   2   2   2   2   2   2   2   2   0   2   0   0   2   2   0   2   0   0   0   0   2   0   2   0   2   0   2   0   2   0   0   0   2   2   0   0   0   0   2   0   0   0   0   2   0   0   0   2   2   0   0   2   0   2   0   0   2   0   0   0   0   0   2   2   2   0   0
 MK-4-13                0   2   2   0   2   0   0   2   2   2   2   2   2   0   2   0   2   2   0   2   0   2   0   2   0   0   2   0   0   0   2   2   2   2   2   2   2   0   2   0   2   2   2   0   2   2   0   0   2   0   2   0   0   0   2   2   2   0   0   0   2   2   0   2   2   2   2   0   0   0   2   2   0   0   2   0   2   2   0   2   2   0   0   0   0   0   2   0   0   0   0   2   2   2   2   2   0   2   0   2   0   0   2   2   0   0   2   2   2   2   0   2   0   0   2   0   2   0   0   2   0   2   2   0   2   0   0   2   0   0   2   2   0   0   2   2   2   0   2   2   2   0   2   0   0   2   2   0   2   0   0   0   0   2   0   2   0   2   0   2   0   2   0   0   0   2   2   0   0   0   0   2   0   0   0   2   2   0   2   0   2   2   0   0   2   0   2   0   0   2   0   0   0   0   0   2   2   0   0   0
 MK-4-14                0   2   2   0   0   0   0   0   2   2   2   2   0   0   2   0   2   2   2   2   0   2   0   2   0   0   2   0   0   0   2   2   2   2   2   2   2   0   2   0   2   2   2   2   2   2   0   0   2   0   2   0   0   0   2   2   2   0   0   0   2   2   0   2   2   2   2   0   0   0   0   2   2   0   0   0   2   2   0   2   2   0   0   0   0   0   0   0   0   0   0   0   2   2   2   2   0   2   0   2   2   0   2   2   0   0   2   0   2   2   0   2   2   0   2   0   2   0   0   2   0   2   2   0   2   0   2   2   0   0   2   2   0   0   2   0   2   0   2   2   2   0   2   0   0   2   2   0   2   0   0   0   0   2   0   2   0   0   0   2   0   2   0   0   0   2   2   0   0   0   2   2   0   0   0   2   2   0   2   0   2   2   0   0   2   0   0   2   0   2   0   0   0   0   0   2   2   0   0   0
 MK-4-15                0   2   2   0   0   0   0   0   2   2   2   2   0   0   2   0   2   2   2   2   0   2   0   2   0   0   2   0   0   0   2   2   2   2   2   2   2   0   2   0   0   2   2   2   2   2   0   0   2   0   2   2   2   0   2   2   2   0   0   0   0   2   0   2   0   0   2   0   0   0   0   2   2   0   0   0   2   2   0   2   2   0   0   0   0   0   0   0   0   0   0   0   2   2   2   2   0   2   0   2   2   0   2   2   0   0   2   0   2   2   2   2   2   0   2   0   2   0   0   2   0   2   2   0   2   0   2   2   0   0   2   0   0   0   2   0   2   0   2   2   2   0   2   0   0   2   2   0   2   0   0   0   0   2   0   0   2   0   2   2   2   0   0   2   0   2   2   0   0   0   2   0   0   0   0   2   2   0   2   2   2   2   0   0   2   0   0   2   0   2   0   0   0   0   2   2   2   0   0   0
 MK-4-16                0   2   2   0   0   2   2   0   2   0   0   2   2   0   2   2   2   2   2   2   0   2   0   2   0   0   2   0   0   0   2   2   2   2   2   2   2   0   0   0   0   2   2   2   2   0   0   0   2   2   2   2   2   0   2   2   2   0   0   0   0   0   0   2   0   0   2   0   0   0   0   2   2   0   0   0   2   2   0   2   2   0   2   0   0   0   0   0   0   0   0   0   2   2   2   2   0   2   0   2   2   0   2   2   0   0   2   0   2   2   2   2   2   0   2   0   2   0   0   2   0   2   2   0   2   0   0   0   0   0   0   0   0   0   2   0   0   0   2   2   2   0   0   2   0   2   2   0   0   0   0   0   0   2   0   0   2   0   2   2   0   2   0   2   0   2   2   0   0   0   2   0   0   0   0   2   2   0   2   2   2   2   0   0   2   0   0   2   0   2   0   0   0   0   2   2   2   0   0   0
 MK-5-1                 0   0   2   2   0   2   2   2   2   2   2   2   0   0   0   2   2   0   0   2   2   0   2   2   2   2   0   2   2   2   2   2   2   2   0   2   2   0   0   0   2   0   0   0   0   0   0   0   2   2   2   0   0   0   2   2   2   2   0   0   2   0   0   0   2   2   0   0   2   2   2   0   2   2   0   0   0   0   2   0   0   2   2   0   0   0   0   0   0   2   0   0   2   2   0   0   0   0   2   0   0   2   0   0   2   2   2   2   2   0   0   2   2   0   2   2   0   0   0   0   2   0   2   2   2   0   2   2   2   0   0   2   0   2   0   2   2   0   0   0   0   2   0   2   2   2   2   2   0   2   2   0   0   0   0   0   0   0   0   0   2   2   2   2   0   2   0   0   2   0   2   0   2   0   2   0   0   0   2   0   2   0   0   2   2   2   0   0   0   2   2   2   2   0   0   2   0   0   2   0
 MK-5-2                 0   2   2   2   0   2   2   2   2   0   2   2   0   0   0   0   2   0   0   2   2   0   2   2   2   2   0   2   2   2   2   2   2   2   0   0   2   0   2   0   2   0   0   0   0   0   0   0   2   2   2   0   0   0   2   2   2   2   0   0   2   2   0   0   2   2   0   0   2   2   2   0   2   2   0   0   0   0   0   0   0   0   2   0   0   0   0   0   0   2   2   0   2   2   0   0   0   0   2   0   2   2   0   0   0   2   2   2   2   2   0   2   2   0   2   2   0   0   0   2   2   0   2   2   0   0   0   2   2   0   2   0   0   0   0   2   2   0   0   0   0   2   0   2   2   2   2   2   0   2   2   0   0   0   0   0   0   0   0   0   2   2   2   2   0   2   0   0   2   0   2   0   2   0   2   0   0   0   2   0   2   0   0   2   2   2   2   0   0   2   2   2   2   0   0   2   0   2   2   0
 MK-5-3                 0   2   2   2   0   2   2   2   2   0   2   2   0   0   0   0   2   0   0   2   2   0   2   2   2   2   0   2   0   2   2   2   2   2   0   0   0   0   2   0   2   0   0   0   0   0   0   0   2   2   0   0   0   0   2   2   2   2   0   0   2   2   0   0   2   2   0   0   2   2   2   0   2   2   0   0   0   0   0   0   0   0   2   0   0   0   0   0   0   2   0   0   2   2   0   2   0   2   2   0   2   2   0   0   2   2   2   0   2   2   0   0   2   0   2   0   0   0   0   2   0   0   2   2   0   0   0   2   2   0   2   0   0   0   0   2   2   0   0   0   0   2   0   2   2   2   2   2   0   2   2   0   0   0   0   0   0   2   0   0   2   2   2   2   0   2   0   0   2   0   2   0   2   0   0   0   0   0   2   0   2   0   0   2   2   2   2   0   0   2   2   2   2   0   0   2   0   2   2   0
 MK-5-4                 0   2   2   2   0   2   0   2   2   0   2   2   0   0   0   0   2   0   0   2   2   0   2   2   2   2   2   2   0   2   2   2   2   2   0   0   0   0   2   0   2   0   2   2   0   0   0   0   2   2   0   0   0   0   2   2   2   2   0   0   0   2   0   0   2   0   2   0   2   2   2   0   2   2   0   0   0   0   0   0   0   0   0   0   0   0   0   0   0   2   0   0   2   2   0   2   0   2   2   2   2   2   0   0   2   2   2   0   2   0   0   0   2   0   2   2   0   0   0   2   0   0   2   0   0   0   0   2   2   0   2   0   0   0   0   2   2   0   0   0   0   2   0   2   0   2   2   2   0   2   0   0   0   0   0   0   0   2   0   0   2   2   2   2   0   2   0   0   2   0   2   0   2   0   0   0   0   0   0   0   2   0   0   2   2   0   0   0   0   2   2   2   2   0   0   2   0   2   2   0
 MK-5-5                 0   2   0   2   0   2   0   2   2   0   2   2   0   0   0   0   2   0   0   2   2   0   2   2   2   2   2   2   0   2   2   2   2   2   2   0   0   0   2   0   2   0   2   2   0   0   0   0   2   2   2   2   0   0   2   2   2   2   0   0   0   2   0   0   2   0   2   0   0   2   2   0   2   2   0   0   0   0   0   0   0   0   2   0   0   0   0   0   2   2   0   0   2   2   0   2   2   0   2   2   2   2   0   0   2   0   0   0   2   0   0   0   2   0   2   2   0   2   0   2   2   0   2   0   0   0   0   0   2   0   2   0   0   0   0   0   2   0   0   0   0   2   0   2   0   2   2   2   0   2   0   0   0   0   0   0   0   2   0   0   2   2   2   2   0   2   0   0   2   0   2   0   2   0   0   0   0   0   2   0   2   0   2   0   0   0   0   0   0   2   2   2   2   0   0   2   0   2   2   0
 MK-5-6                 0   0   0   2   0   2   0   2   2   0   0   2   0   2   0   0   2   2   0   0   2   0   2   0   2   2   2   2   0   2   2   2   0   2   2   0   0   0   2   0   2   0   2   2   0   0   0   0   2   2   2   2   0   0   2   2   2   2   0   0   2   2   0   0   2   2   2   0   0   2   0   2   2   2   0   0   0   0   0   0   0   0   2   0   0   0   2   2   2   2   0   0   2   2   0   2   2   0   2   2   2   2   0   0   2   0   2   0   2   0   0   0   2   0   2   2   0   2   0   2   2   0   2   0   0   0   0   0   2   0   2   0   0   0   0   2   0   2   0   0   2   2   0   2   0   0   2   2   0   2   0   0   0   0   0   0   0   0   0   0   2   2   2   2   0   2   0   2   2   0   2   0   2   0   0   0   0   0   2   0   2   0   2   0   0   2   0   2   0   2   2   2   2   0   0   0   0   0   2   0
 MK-5-7                 0   0   0   0   0   2   0   2   2   0   0   2   0   0   0   0   2   2   0   0   2   2   2   0   2   2   2   2   0   2   0   2   0   2   2   2   0   0   2   0   2   2   0   2   0   0   0   0   2   2   2   2   0   0   2   2   2   2   0   2   2   2   0   0   2   2   2   0   0   2   0   2   2   2   0   0   2   0   2   0   0   0   2   0   0   0   2   2   2   2   0   2   2   2   0   2   2   0   2   2   2   2   0   0   0   0   2   0   2   0   0   0   2   0   2   2   0   2   0   2   2   0   0   0   2   0   0   0   2   0   2   0   0   0   0   2   0   0   0   0   2   2   0   2   0   0   2   2   0   2   0   0   0   0   0   0   0   0   0   2   2   2   2   2   0   2   0   2   2   0   2   0   2   0   0   0   0   0   2   0   0   0   2   0   0   2   0   2   0   2   2   2   0   0   2   0   0   2   2   0
 MK-5-8                 0   0   0   0   0   2   0   2   2   2   2   2   0   0   0   0   2   2   0   0   2   2   2   0   2   2   2   2   0   2   0   2   0   2   2   2   0   2   2   0   2   2   0   2   0   0   0   0   2   2   2   2   0   0   2   0   2   2   0   2   2   2   0   0   2   2   2   0   0   2   0   2   2   2   2   0   0   0   2   0   0   0   2   0   0   0   2   2   2   2   0   2   2   2   0   2   2   0   2   2   2   2   0   0   0   0   2   0   0   0   0   0   2   0   2   2   0   2   0   2   0   0   0   0   2   0   0   0   2   0   2   0   0   0   0   2   0   0   2   0   2   2   0   2   0   0   2   2   0   2   0   0   0   0   0   0   0   0   0   0   2   2   2   2   0   2   2   2   2   0   2   0   2   0   0   0   0   0   2   0   0   0   2   0   0   2   0   2   0   2   2   2   2   0   2   0   0   2   2   0
 MK-5-9                 0   0   0   2   0   2   0   2   2   2   2   2   0   0   0   0   2   2   0   0   2   2   2   0   2   2   2   2   0   2   2   2   0   2   2   2   0   0   2   0   2   2   0   2   0   0   0   0   2   2   2   2   0   0   2   0   2   2   0   2   2   2   2   0   2   2   2   2   0   2   0   2   2   2   0   0   0   0   2   0   0   0   2   0   0   0   2   2   2   0   0   2   2   2   0   2   2   0   2   2   2   2   0   0   0   0   2   0   0   0   0   2   2   0   2   2   0   2   0   2   0   0   0   0   2   0   0   0   2   0   2   0   0   0   0   2   0   0   2   0   2   0   2   2   0   0   2   2   2   2   0   0   2   0   0   0   0   0   0   0   2   2   2   0   0   2   0   2   2   2   2   0   2   0   0   0   0   0   2   0   0   0   2   0   0   2   0   2   0   2   2   2   2   0   2   2   0   2   2   0
 MK-5-10                0   2   0   2   2   2   0   2   2   2   2   2   0   0   2   0   2   2   0   0   2   2   0   0   0   2   2   2   0   2   2   2   0   2   2   0   2   0   2   0   2   2   0   2   0   0   0   0   2   2   2   2   0   0   0   0   2   2   0   2   2   2   2   0   2   2   2   2   0   2   0   2   0   2   0   0   0   0   2   0   0   0   2   0   0   0   2   2   2   0   0   2   2   2   0   2   2   0   2   2   2   0   0   0   0   0   2   0   0   0   0   2   2   0   2   2   0   2   0   0   0   0   0   2   2   0   0   0   0   0   2   0   0   0   0   2   0   0   2   0   2   2   2   2   0   0   2   2   2   2   0   0   2   0   0   0   0   0   0   2   2   2   2   0   2   2   0   2   2   2   2   0   2   0   0   0   0   0   2   0   0   0   2   0   0   2   0   2   0   2   2   2   2   0   0   2   0   2   2   0
 MK-5-11                0   2   0   2   2   2   0   2   2   2   2   2   0   0   2   0   2   2   0   0   2   2   0   0   0   2   2   2   0   2   2   2   2   2   2   2   2   2   2   0   0   2   0   2   0   0   2   0   2   2   0   0   0   0   0   0   2   2   0   2   2   2   2   0   2   2   2   2   0   2   0   2   0   2   0   0   0   2   2   2   0   0   2   0   0   0   2   2   0   0   0   2   2   2   0   2   2   0   2   0   2   0   0   0   0   0   2   2   0   0   0   2   2   0   2   2   0   2   0   0   0   0   0   2   2   0   0   0   0   0   2   2   0   2   0   2   0   0   2   0   2   2   2   2   0   0   2   2   2   2   0   0   2   0   0   0   2   2   0   2   0   2   2   0   2   2   0   2   0   2   2   0   2   0   0   0   0   0   2   0   0   0   2   0   0   2   0   2   0   2   2   2   0   0   0   2   0   2   2   2
 MK-5-12                0   2   0   2   2   2   0   2   2   2   2   2   0   0   2   0   2   2   0   0   2   2   2   0   0   2   2   2   0   2   2   2   2   0   2   2   2   2   2   0   0   2   2   2   0   2   2   0   0   2   0   0   2   0   0   0   2   2   0   2   2   2   2   0   2   2   2   2   0   0   0   2   0   2   0   0   0   2   2   2   0   0   2   0   0   0   2   0   0   0   0   2   2   2   0   2   2   0   0   0   2   0   0   0   0   0   2   2   2   0   0   2   2   0   2   2   0   2   0   0   0   0   0   2   2   0   0   0   0   0   2   2   0   2   0   2   0   0   2   0   0   2   2   2   0   2   2   2   2   2   0   0   2   0   0   0   2   2   0   2   0   0   2   0   2   2   0   2   0   2   2   0   2   0   0   0   0   0   0   0   0   0   2   0   0   2   0   2   0   2   2   2   0   0   0   2   0   2   2   0
 MK-5-13                0   2   0   0   2   2   0   2   2   2   0   2   0   0   2   0   2   2   0   0   2   2   2   0   0   2   2   2   0   2   2   0   0   2   2   2   2   2   2   0   0   2   2   2   0   2   0   0   0   0   0   0   2   0   0   0   2   2   0   2   2   2   2   0   2   2   2   2   0   0   0   2   0   2   0   0   0   2   2   2   0   0   2   0   0   0   2   0   0   0   0   2   2   2   0   2   2   0   0   0   0   0   0   0   0   0   2   2   2   0   0   2   2   0   2   0   0   2   0   0   0   0   2   2   0   0   0   0   0   2   2   2   0   2   0   2   0   0   0   0   0   2   0   2   0   2   2   2   2   0   0   0   2   0   0   0   2   0   0   2   0   0   2   0   2   2   0   2   0   2   0   0   2   0   2   0   0   0   0   0   2   0   2   0   0   2   0   2   0   2   0   2   0   0   0   2   0   2   2   0
 MK-5-14                0   2   0   0   2   2   0   2   2   2   2   2   0   0   2   0   2   2   2   0   2   2   2   2   0   2   2   2   0   2   2   0   0   2   2   2   2   2   2   0   0   2   2   2   0   2   0   0   0   2   0   0   2   2   0   0   2   2   0   2   2   2   2   0   2   2   2   2   0   0   2   2   0   2   0   0   0   2   2   2   0   0   0   0   0   0   2   0   2   0   0   0   2   2   0   2   2   0   0   0   0   0   0   0   0   0   2   2   2   0   0   0   2   0   2   0   0   2   0   0   0   0   2   2   0   2   0   0   0   2   2   2   0   2   0   2   0   2   0   0   0   2   0   2   0   2   2   2   2   0   0   0   2   0   0   0   2   0   0   2   0   0   2   0   2   2   0   2   0   2   0   0   2   0   2   0   0   2   0   0   2   0   2   0   0   2   0   2   0   2   0   2   0   0   2   2   0   2   2   0
 MK-5-15                0   2   0   0   2   0   0   2   0   0   2   2   0   0   2   0   2   2   2   0   2   2   2   2   0   2   2   2   0   2   2   0   0   2   2   2   2   2   2   0   0   2   2   2   0   2   0   0   0   2   0   0   2   2   0   0   2   2   0   2   2   2   2   0   2   2   0   2   0   0   2   2   0   2   0   0   0   2   2   2   0   0   0   0   0   0   2   0   2   0   2   0   2   2   0   2   2   0   0   0   2   0   0   0   0   0   2   2   2   0   0   0   2   0   2   0   0   2   0   2   2   0   0   2   0   2   0   0   0   2   2   2   0   2   0   0   0   2   0   0   0   2   2   2   0   2   2   2   2   0   0   0   2   2   0   0   2   0   0   2   0   0   2   0   2   2   0   2   0   2   0   0   2   0   2   0   0   2   0   0   2   0   2   0   0   2   0   2   0   2   0   2   0   0   2   2   0   2   2   0
 MK-5-16                0   2   0   0   2   0   0   2   0   0   2   2   0   0   2   0   2   2   2   0   0   2   2   2   0   2   2   2   0   2   0   2   0   2   2   2   2   2   2   0   2   2   2   2   0   2   0   0   0   2   0   0   2   2   2   2   2   0   0   2   2   2   2   0   2   0   0   2   2   0   2   2   0   2   0   0   0   2   2   2   0   0   0   0   0   0   0   0   2   0   2   0   2   2   0   2   2   0   0   0   0   0   0   2   0   2   2   2   2   2   0   0   2   0   2   0   0   2   0   2   2   0   0   2   0   2   0   2   2   2   2   2   0   2   0   0   0   2   0   0   2   2   2   2   0   0   2   2   2   0   0   0   0   2   0   0   2   2   0   2   0   2   2   0   2   2   0   2   0   2   0   0   2   0   0   0   2   2   0   0   2   0   2   0   2   2   0   2   0   2   0   2   2   0   2   0   0   2   2   0
 MK-6-1                 2   0   0   0   0   0   2   2   0   0   0   2   0   0   0   2   2   2   0   0   2   2   0   0   2   0   0   2   0   0   0   0   0   0   2   0   2   2   0   2   0   2   0   2   2   2   2   2   2   2   0   2   2   2   0   0   2   0   2   2   2   2   0   0   0   2   0   2   0   0   0   0   2   2   2   2   0   2   2   2   0   0   2   2   0   0   2   0   2   2   2   0   0   2   2   2   2   0   2   2   2   0   2   0   2   2   2   0   2   2   2   2   0   2   0   2   2   0   0   2   2   0   0   2   2   2   0   0   0   2   0   0   2   2   2   0   0   0   0   2   0   0   0   2   2   0   2   2   2   0   0   2   2   2   2   2   2   0   2   0   2   0   0   2   0   2   2   0   2   2   2   0   2   0   0   0   2   0   2   2   0   2   0   2   0   2   2   2   0   0   2   0   0   0   0   0   2   2   2   2
 MK-6-2                 2   0   0   0   0   0   2   2   0   0   0   2   0   2   0   2   2   2   0   0   2   0   0   0   2   0   0   2   0   0   0   0   2   0   0   2   2   2   0   2   0   2   0   2   2   0   2   2   2   2   0   2   2   0   0   0   2   0   0   2   2   2   0   0   0   2   0   2   2   0   0   0   2   2   2   2   0   2   2   2   0   0   2   2   0   0   2   0   2   2   2   0   2   2   2   2   0   0   2   2   2   0   2   0   2   2   2   0   2   0   2   2   0   0   0   2   2   0   0   2   2   0   0   2   2   2   0   0   0   2   0   0   2   2   2   0   0   0   0   2   0   0   0   2   2   2   2   2   2   0   0   2   2   2   2   2   2   0   2   0   2   0   0   2   0   2   2   0   2   2   2   0   2   0   0   0   2   0   2   2   0   2   0   2   0   0   2   2   0   2   2   0   0   0   0   2   2   2   2   2
 MK-6-3                 2   0   0   0   0   0   2   2   0   0   0   2   0   2   0   2   0   2   2   0   2   0   0   2   2   0   0   2   0   0   0   0   2   0   2   2   2   2   0   2   0   2   0   2   2   0   0   2   2   2   0   2   2   0   2   0   2   0   0   2   0   2   0   0   0   0   0   2   2   0   2   0   2   0   2   2   0   2   2   2   0   0   2   2   0   0   2   0   2   2   2   0   2   2   2   2   0   0   2   2   2   0   0   0   2   2   2   2   2   0   2   2   0   2   0   2   2   0   0   2   2   0   2   2   2   0   0   0   0   2   0   0   2   2   2   0   2   0   0   2   0   0   0   2   2   2   2   0   2   0   0   2   2   0   2   2   2   0   2   0   2   0   0   0   0   2   2   0   2   2   2   0   2   2   0   0   2   0   0   2   0   2   2   2   2   0   2   2   2   2   2   0   0   0   0   2   2   0   2   0
 MK-6-4                 2   0   0   0   0   0   2   2   0   0   0   2   0   2   0   2   0   2   2   0   2   0   0   2   2   0   0   0   2   0   0   0   2   0   2   2   2   2   0   2   0   2   0   0   0   0   0   2   2   2   0   2   2   2   2   0   2   0   0   2   0   2   0   2   0   0   0   2   2   0   2   0   2   0   2   2   0   2   2   2   0   0   2   2   0   0   2   0   2   2   2   0   2   2   2   2   0   0   2   2   2   0   0   0   2   2   2   0   2   0   2   2   0   2   0   2   2   0   0   2   2   0   2   2   2   0   2   0   0   2   0   0   0   2   2   0   2   0   0   2   0   0   0   2   2   2   2   0   2   2   0   2   2   0   2   2   2   0   2   0   2   0   0   0   0   2   2   0   2   0   2   0   2   2   2   0   2   0   2   2   0   2   2   2   2   2   2   2   2   2   2   0   2   0   0   2   2   0   2   0
 MK-6-5                 2   0   0   2   0   0   2   2   0   0   0   2   0   2   0   2   0   2   2   0   2   0   0   2   2   0   0   0   2   2   0   0   2   0   2   2   2   2   0   2   0   2   2   0   0   0   0   2   2   2   0   2   2   2   2   0   2   0   0   2   0   2   2   2   2   0   0   2   2   0   2   0   0   0   2   2   0   2   2   2   0   0   0   2   0   0   2   0   2   0   2   0   2   2   2   2   0   0   2   2   2   0   0   0   2   2   2   0   0   0   2   0   0   2   0   2   2   0   0   2   2   0   2   2   2   0   0   0   0   2   0   0   0   2   2   0   2   0   0   2   0   2   0   2   2   2   2   0   2   2   0   2   2   0   2   0   2   0   2   0   2   0   0   0   0   2   2   0   0   0   2   0   2   0   2   0   2   0   2   2   0   2   2   2   2   2   2   2   2   2   2   0   2   0   0   2   2   2   2   0
 MK-6-6                 0   0   0   2   0   0   2   2   0   0   0   2   0   2   0   2   0   2   2   0   2   0   2   2   2   0   0   0   2   2   2   0   2   2   2   2   2   2   2   0   0   2   0   0   0   0   0   0   2   2   0   2   2   2   2   2   2   0   0   2   2   2   2   2   2   0   0   2   2   0   2   0   0   0   2   2   0   2   2   2   0   0   0   2   0   2   2   0   2   2   2   0   2   2   2   2   0   0   2   2   2   0   0   0   2   2   2   0   0   0   2   0   0   2   0   2   2   0   0   2   2   0   2   0   0   0   0   0   0   2   0   0   0   0   0   0   2   0   0   2   0   2   0   2   2   2   2   2   2   2   0   2   2   0   2   0   2   0   2   0   2   0   0   0   0   2   2   0   0   0   2   0   0   0   2   0   0   0   0   2   2   2   2   2   2   2   2   2   0   2   2   0   2   0   0   2   2   2   2   0
 MK-6-7                 0   0   0   2   0   0   2   2   0   0   0   2   0   2   0   2   0   2   2   0   2   0   2   2   2   0   2   0   2   2   2   0   2   2   2   2   2   2   2   0   2   2   0   0   0   0   0   0   2   2   2   0   2   2   2   0   2   0   0   2   2   2   2   2   2   0   0   2   2   0   2   0   0   0   2   0   0   2   2   0   0   2   0   2   0   2   2   0   2   2   2   0   2   2   2   0   0   0   2   2   2   0   0   0   2   2   2   0   0   0   2   0   0   2   0   2   2   0   0   2   2   0   2   0   0   2   0   0   0   2   0   0   0   0   0   0   2   0   0   2   0   2   0   2   2   2   2   2   2   2   0   2   2   2   2   0   2   2   2   0   2   0   0   0   0   2   2   0   0   0   0   0   2   2   2   2   0   0   0   2   2   2   2   2   0   2   2   2   0   2   2   0   2   0   0   2   2   2   0   0
 MK-6-8                 0   0   2   2   0   0   2   2   0   0   0   2   2   2   0   0   0   2   2   2   2   0   2   2   2   0   2   2   2   2   2   2   2   2   0   2   0   2   2   0   2   2   0   0   0   2   0   0   2   2   2   0   2   2   2   0   2   0   0   2   2   0   2   2   2   2   0   2   2   0   2   2   0   0   2   2   0   2   2   0   0   2   0   2   0   2   2   0   2   2   2   0   2   2   0   0   0   0   2   2   2   0   2   0   0   2   0   0   0   0   2   0   0   2   0   2   2   0   0   2   2   0   2   0   0   2   0   0   0   2   0   0   0   0   0   0   2   2   0   2   0   2   0   2   2   2   2   2   2   0   0   2   2   2   2   0   0   2   2   0   2   0   0   0   0   2   2   2   0   0   0   0   2   2   2   2   0   0   0   2   2   2   2   2   0   2   2   2   0   2   2   0   2   0   0   0   2   2   0   0
 MK-6-9                 0   0   2   2   0   0   2   2   0   0   0   2   2   2   0   0   0   2   2   2   2   0   2   2   0   0   2   2   2   2   2   2   2   2   0   0   0   2   2   0   2   2   0   0   0   2   0   0   2   2   2   0   2   2   2   0   2   0   0   2   2   0   2   2   2   2   0   2   2   0   2   2   0   0   0   0   0   2   2   0   2   2   2   2   2   2   2   0   0   0   2   0   2   2   0   0   0   0   2   2   2   0   0   0   0   2   2   0   0   2   2   0   0   2   0   2   2   2   0   2   0   0   2   0   0   0   0   0   0   2   0   0   0   0   0   0   0   2   0   2   0   2   0   2   2   2   2   2   2   0   0   2   2   2   2   0   0   2   0   0   2   0   0   0   0   2   0   0   0   0   0   0   2   0   2   2   0   0   0   2   0   2   2   2   0   2   2   2   0   2   2   2   2   0   0   0   2   2   0   0
 MK-6-10                0   0   2   2   0   0   2   2   0   0   2   2   0   2   0   0   0   2   2   0   2   0   2   2   0   0   2   2   2   2   2   2   2   2   0   0   0   2   2   2   2   2   0   0   0   0   0   0   2   2   2   0   2   2   0   2   2   0   2   2   2   2   2   2   2   2   0   2   0   0   2   2   0   0   0   0   0   2   2   0   2   2   2   2   2   2   2   2   0   0   2   0   2   2   0   0   0   0   2   0   2   0   0   0   0   2   0   0   0   2   2   0   0   2   0   2   2   2   0   2   0   0   2   0   0   0   0   0   0   2   0   0   0   0   0   0   0   2   0   2   0   2   2   2   2   2   2   0   2   0   0   2   2   2   2   2   0   2   0   0   2   0   0   0   0   2   0   0   0   2   0   2   0   0   2   2   0   0   0   2   0   2   2   2   0   2   2   0   0   2   2   2   2   0   0   0   2   2   0   0
 MK-6-11                0   0   2   2   0   0   2   2   0   0   0   2   0   2   0   0   0   2   2   0   0   0   2   2   0   2   2   2   2   2   2   2   2   2   0   0   0   2   2   2   2   2   2   0   2   0   0   0   2   2   0   0   2   2   0   2   2   0   2   0   0   2   2   2   2   2   0   2   0   0   2   0   0   0   0   0   0   2   2   0   2   2   0   2   2   2   2   2   0   0   2   0   2   2   0   0   2   0   2   0   2   0   0   0   0   2   0   0   0   2   2   0   0   2   0   2   2   2   0   2   0   2   2   2   0   0   0   2   0   0   0   0   0   0   2   0   2   2   0   2   0   2   2   2   0   2   2   0   2   0   0   0   2   2   2   2   0   2   0   0   2   0   2   0   0   2   0   0   0   2   0   2   2   0   2   2   2   2   0   0   0   2   2   0   0   2   2   2   0   2   2   2   2   0   0   0   2   2   2   0
 MK-6-12                2   0   2   2   0   0   2   2   0   0   0   2   0   2   0   0   0   2   2   0   0   0   2   0   0   2   2   0   2   2   2   2   2   2   2   0   0   0   2   2   2   2   2   0   2   0   0   0   2   0   2   0   2   2   0   2   2   0   2   0   0   2   2   2   2   2   0   2   0   0   2   0   2   0   0   0   0   2   2   0   2   2   0   2   2   2   2   2   0   0   2   0   2   2   0   2   2   2   2   0   2   0   0   2   0   2   2   0   0   2   0   2   0   2   0   2   2   0   0   2   0   2   2   2   0   0   0   2   0   0   0   0   2   0   0   0   2   0   0   2   0   2   2   2   0   2   2   0   2   0   0   0   2   2   2   2   2   2   0   0   2   0   2   0   0   2   0   0   0   2   0   2   2   0   2   0   2   2   0   0   0   2   2   0   0   2   2   0   0   2   0   2   2   0   0   0   2   2   2   0
 MK-6-13                2   0   0   2   0   0   2   2   0   0   0   2   0   2   0   0   0   2   2   0   2   0   2   0   0   2   2   0   2   2   2   0   2   2   2   0   0   0   2   2   2   2   2   0   2   0   0   0   2   0   2   0   0   0   0   2   2   0   2   0   0   2   2   2   0   2   0   0   0   2   2   0   2   0   0   0   0   2   2   0   2   2   0   2   2   2   2   2   2   0   2   0   0   2   0   2   2   2   2   2   2   0   0   2   0   2   2   0   2   0   0   2   0   2   0   2   2   0   0   0   0   2   0   2   0   0   2   2   0   0   0   0   2   0   0   0   0   0   0   2   0   2   2   2   0   2   2   0   2   0   0   0   2   0   2   2   0   2   0   0   2   0   2   0   0   2   0   0   0   2   2   2   2   0   2   0   2   2   0   0   0   2   2   0   0   2   2   0   0   2   0   2   2   0   0   0   2   2   0   0
 MK-6-14                2   0   0   2   0   0   2   0   0   0   0   2   0   2   0   0   2   2   2   2   2   0   2   0   0   2   2   0   2   2   2   0   2   2   2   0   0   0   2   2   2   2   2   0   2   2   0   0   2   2   2   0   2   0   0   2   2   2   2   0   0   2   2   2   2   0   0   0   0   2   2   0   2   0   0   0   0   2   2   0   2   2   0   0   2   0   2   2   2   0   2   0   2   2   0   2   2   2   2   2   2   0   0   2   0   2   2   0   2   0   0   2   0   2   0   0   2   0   0   2   2   2   0   0   0   0   2   2   0   0   0   0   2   0   0   0   0   0   0   2   0   2   2   2   0   2   2   0   2   0   0   0   2   0   2   2   0   0   0   2   2   0   2   0   0   0   0   0   0   0   2   2   0   0   2   0   2   2   0   0   0   2   2   0   0   2   2   2   0   0   0   2   2   0   0   0   2   2   0   0
 MK-6-15                2   0   0   0   0   0   2   0   0   0   0   2   0   2   0   0   2   2   2   2   2   0   2   0   0   2   2   0   2   2   2   0   2   2   2   0   0   2   2   2   2   2   2   0   2   2   0   0   2   2   2   2   2   0   2   2   2   2   2   2   0   2   2   2   2   0   0   2   0   2   2   0   2   0   0   0   0   2   2   0   2   2   0   0   2   0   2   2   2   0   2   0   2   0   0   2   2   0   2   2   2   0   0   2   0   2   2   0   2   0   0   2   0   2   0   0   0   2   0   2   2   2   0   0   2   0   2   2   0   0   0   0   2   0   0   0   0   0   0   2   0   2   2   2   0   2   2   0   2   2   0   0   2   0   2   2   0   0   0   2   2   0   2   0   0   0   0   0   0   0   0   2   0   0   2   0   2   2   2   0   0   2   2   0   0   0   2   2   0   0   0   2   2   2   0   2   2   2   0   0
 MK-6-16                2   0   0   0   0   0   2   2   0   0   2   2   0   2   0   2   2   2   2   2   2   0   2   0   0   0   2   0   2   0   2   0   2   2   2   0   0   2   2   2   2   2   0   0   2   2   0   0   2   2   2   2   2   0   2   2   2   2   2   2   0   2   2   2   2   0   0   2   0   2   2   2   0   0   0   0   0   2   2   0   2   0   0   0   2   0   2   2   2   2   2   0   2   0   0   2   2   0   2   2   2   0   0   2   0   2   2   0   2   0   0   2   0   2   2   0   0   0   0   2   2   2   0   0   2   0   2   0   0   0   0   0   2   2   0   2   0   0   2   2   0   2   2   2   0   2   2   2   0   2   0   0   2   0   2   2   0   0   0   0   2   2   0   0   0   0   0   0   2   0   2   2   0   0   2   0   2   0   2   0   0   0   2   0   0   0   0   2   0   0   0   2   2   2   2   2   2   2   0   2
 
!****************************************** Phenotypic Data **********************************************************
!-100.0 is resevred for missing phenotype
SimulatedTrait1        11.4249   10.8853    8.1408   11.6766    8.9703   10.2516    7.6705   10.8647   12.1854    9.8111    9.1539   11.0844    9.8462    9.2428    8.4616    8.5921   13.2934    9.3295   10.8601   11.9065    9.8117    9.5209   10.3977   10.0807   11.0677   11.1586    9.8593    9.9029    8.6880   10.6054   10.4033   13.3416   11.5627   11.5135   10.8226   12.5448   10.5058    9.2148    9.4271   10.5221   11.5722   10.7030   10.1990   10.1889    9.6087    7.5539    5.6998    8.0399   11.3615   12.1619   12.2757   11.2006    9.4887   11.9286    8.3810   11.3146    7.5889    8.9610   10.4406    8.1182   10.8911   12.6170   10.0313    9.5556   11.0302    9.4526   12.7646    9.6923   11.8510    9.0844   10.8217    9.2273   11.5901    8.7688   11.2664   10.5321    7.0926   11.0830   11.0058    7.8732    8.9420    7.3251    8.4171    7.1954   10.3722    9.0516   11.2351    9.0966    9.2125   10.0122    9.3394    7.9235   11.5098   11.1345    8.5687    8.9623    8.7827   10.2367   10.8669   11.5089   10.0801    9.9061    9.5530    8.1576   10.9280    7.7459    9.4097    9.2401   12.8928   10.0981   10.9172   10.0430    9.9226    8.1921   10.7899    8.5489   10.0973    9.5316   12.4554   10.7591   10.0981   10.9841   10.7489    8.0804    9.2058    8.0024    9.2693   10.0569    9.8072    9.7539   11.4384    7.6416    9.7450   10.3626    9.4921   12.0952    9.6927    9.3850    9.7104    7.4403   10.4684    8.9554    9.8051   12.4295    9.8467   10.1608   12.4346   12.7003   11.2413   11.3718    9.6017    9.0777    9.5540    8.9832   11.3639    8.2346    7.4674   11.7286    8.0323    8.5650   11.8330   11.0927    9.6942   13.6727   10.7021   10.0030   10.3842    9.2595   10.4290    9.5615    9.1177   10.1747   10.8930   10.9411    9.6111    8.1788    9.2275    9.2370    9.8562    9.3893   11.3008   10.0357   11.1237   12.0666   11.0097    7.5630    6.2924    9.1632    8.1186    7.5540   10.5868    8.6863   10.9201   11.1971    8.4417   11.3566   11.4743   10.0896   11.9362    8.6592
SimulatedTrait2        14.0625   16.8509   12.1336   14.9344   15.7927   18.0090   13.8179   15.7385   14.8596   14.6630   15.6567   16.3503   15.1961   14.2000   12.8184   14.8592   14.4964   12.6501   13.9532   18.5391   17.3701   13.3223   17.7054   14.6365   15.7383   12.9297   15.2971   18.0131   16.4011   16.9219   16.3088   16.3721   16.6579   16.5101   15.9742   14.6327   15.2895   14.3499   14.7019   17.7278   13.5464   13.0306   14.5498   12.6323   14.7490   15.0852   14.1935   12.0923   12.5136   14.0443   16.1998   16.0357   15.0489   11.7548   17.8537   16.1572   14.9919   16.3226   14.8329   16.5036   13.6622   16.5867   14.4517   15.3990   16.4559   18.9648   13.8670   15.0522   14.4470   14.4155   18.0947   16.0783   15.7808   15.6077   13.1695   15.1376   13.3884   12.4437   15.9010   16.7789   14.6272   16.7401   14.3514   15.5263   15.1212   13.2451   13.9324   15.2460   16.7278   16.6050   14.2595   14.5988   15.5662   17.4932   13.6066   15.5030   15.0281   16.2447   16.2586   17.1445   14.9554   15.5881   14.5948   16.7483   16.1929   15.9365   14.7069   15.1432   16.5117   12.5865   16.1277   13.1903   16.7298   14.6372   16.0026   14.7607   14.3404   13.2588   14.8413   14.4658   14.5554   13.8800   15.3524   15.5915   15.3433   12.3284   15.6999   15.9589   15.9782   13.5268   16.9518   15.3966   13.2922   15.3028   13.3836   16.0578   16.9712   14.5364   14.1549   13.6017   12.8374   14.9956   12.8082   13.4011   14.6708   16.2914   17.2697   16.1164   14.5003   15.0255   13.0827   14.0098   15.6552   12.9253   12.2647   16.8199   15.1844   16.6589   15.0735   13.3974   14.9751   15.8571   15.9623   14.4098   15.6325   14.2238   17.0719   14.4951   13.2041   16.5530   14.3868   18.1099   16.9876   13.2134   14.9106   13.4665   12.5679   14.7424   11.3950   13.4939   13.7357   12.3280   15.6825   16.8452   15.3009   14.8042   14.9875   14.2695   16.3253   15.0343   17.0525   16.3838   16.0688   14.3103   12.1004   13.6842   15.4368   17.2376   15.9694   12.1678
 
