# Supplementary material for: Inclusive Composite Interval Mapping of QTL by Environment Interactions in Biparental Populations
Source: PLoS One. 2015 Jul 10;10(7):e0132414. doi: 10.1371/journal.pone.0132414 (PMC4498613; doi:10.1371/journal.pone.0132414)
Supplement: S3 File — (ZIP) [file pone.0132414.s003.zip › Simulation for unliked model/Simulated popualtions/run_00078.met]

!**********************Note: lines staring with "!" are remarks and will be ignored in the program********************
!*********************************General Information**********************************
!Assuming F1 = P1 x P2, populations available in QTL IciMapping are: 
!  1, P1BC1F1 = P1 x F1, the first backcrossing where P1 is used as the recurrent parent;
!  2, P2BC1F1 = P2 x F1, the first backcrossing where P2 is used as the recurrent parent;
!  3, F1DH, F1-derived doubled haploids; 
!  4, RIL or F1RIL, recombination inbred lines through the repeated selfing of F1;
!  5, P1BC1RIL, recombination inbred lines through the repeated selfing of P1BC1F1;
!  6, P2BC1RIL, recombination inbred lines through the repeated selfing of P2BC1F1;
!  7, F2, the selfing generation of F1;
!  8, F3, the selfing generation of F2;
!  9, P1BC2F1, the second backcrossing where P1 is used as the recurrent parent; 
! 10, P2BC2F1, the second backcrossing where P2 is used as the recurrent parent;
! 11, P1BC2RIL, recombination inred lines through the repeated selfing of P1BC2F1; 
! 12, P2BC2RIL, recombination inred lines through the repeated selfing of P2BC2F1; 
! 13, P1BC1F2, the selfing generation of P1BC1F1; 
! 14, P2BC1F2, the selfing generation of P2BC1F1; 
! 15, P1BC2F2, the selfing generation of P1BC2F1; 
! 16, P2BC2F2, the selfing generation of P2BC2F1; 
! 17, P1BC1DH, P1BC1F1-derived doubled haploids; 
! 18, P2BC1DH, P2BC1F1-derived doubled haploids; 
! 19, P1BC2DH, P1BC2F1-derived doubled haploids; 
! 20, P2BC2DH, P2BC2F1-derived doubled haploids; 
   3      !Mapping Population (see remarks above)
   2      !Mapping Function (1 for Kosambi; 2 for Haldane; 3 for Morgan)
   2      !Marker Space Type (1 for intervals; 2 for positions)
   1      !Marker Space Unit(1 for centiMorgans; 2 for Morgan)
   6      !Number of Chromosomes (or Linkage Groups)
 200      !Size of the mapping population
   2      !Number of environments
 
!***************************************** Chromosomes and Linkage Maps **********************************************
!Chromosome                 NumMarkers
-CH1                        16
-CH2                        16
-CH3                        16
-CH4                        16
-CH5                        16
-CH6                        16
!Linkage map (Marker name followed by position or the interval length)
 MK-1-1                1     0.000
 MK-1-2                1    10.000
 MK-1-3                1    20.000
 MK-1-4                1    30.000
 MK-1-5                1    40.000
 MK-1-6                1    50.000
 MK-1-7                1    60.000
 MK-1-8                1    70.000
 MK-1-9                1    80.000
 MK-1-10               1    90.000
 MK-1-11               1   100.000
 MK-1-12               1   110.000
 MK-1-13               1   120.000
 MK-1-14               1   130.000
 MK-1-15               1   140.000
 MK-1-16               1   150.000
 MK-2-1                2     0.000
 MK-2-2                2    10.000
 MK-2-3                2    20.000
 MK-2-4                2    30.000
 MK-2-5                2    40.000
 MK-2-6                2    50.000
 MK-2-7                2    60.000
 MK-2-8                2    70.000
 MK-2-9                2    80.000
 MK-2-10               2    90.000
 MK-2-11               2   100.000
 MK-2-12               2   110.000
 MK-2-13               2   120.000
 MK-2-14               2   130.000
 MK-2-15               2   140.000
 MK-2-16               2   150.000
 MK-3-1                3     0.000
 MK-3-2                3    10.000
 MK-3-3                3    20.000
 MK-3-4                3    30.000
 MK-3-5                3    40.000
 MK-3-6                3    50.000
 MK-3-7                3    60.000
 MK-3-8                3    70.000
 MK-3-9                3    80.000
 MK-3-10               3    90.000
 MK-3-11               3   100.000
 MK-3-12               3   110.000
 MK-3-13               3   120.000
 MK-3-14               3   130.000
 MK-3-15               3   140.000
 MK-3-16               3   150.000
 MK-4-1                4     0.000
 MK-4-2                4    10.000
 MK-4-3                4    20.000
 MK-4-4                4    30.000
 MK-4-5                4    40.000
 MK-4-6                4    50.000
 MK-4-7                4    60.000
 MK-4-8                4    70.000
 MK-4-9                4    80.000
 MK-4-10               4    90.000
 MK-4-11               4   100.000
 MK-4-12               4   110.000
 MK-4-13               4   120.000
 MK-4-14               4   130.000
 MK-4-15               4   140.000
 MK-4-16               4   150.000
 MK-5-1                5     0.000
 MK-5-2                5    10.000
 MK-5-3                5    20.000
 MK-5-4                5    30.000
 MK-5-5                5    40.000
 MK-5-6                5    50.000
 MK-5-7                5    60.000
 MK-5-8                5    70.000
 MK-5-9                5    80.000
 MK-5-10               5    90.000
 MK-5-11               5   100.000
 MK-5-12               5   110.000
 MK-5-13               5   120.000
 MK-5-14               5   130.000
 MK-5-15               5   140.000
 MK-5-16               5   150.000
 MK-6-1                6     0.000
 MK-6-2                6    10.000
 MK-6-3                6    20.000
 MK-6-4                6    30.000
 MK-6-5                6    40.000
 MK-6-6                6    50.000
 MK-6-7                6    60.000
 MK-6-8                6    70.000
 MK-6-9                6    80.000
 MK-6-10               6    90.000
 MK-6-11               6   100.000
 MK-6-12               6   110.000
 MK-6-13               6   120.000
 MK-6-14               6   130.000
 MK-6-15               6   140.000
 MK-6-16               6   150.000
!*********************************** Marker Types ********************************************************************
!Co-dominant marker: When heterozygote F1 is present, P1 is coded as 2, F1 is coded as 1, and P2 is coded as 0; Otherwise, P1 is coded as 2, and P2 is coded as 0. 
!Dominant marker: When heterozygote F1 is present, P1 and F1 are coded as 12, and P2 is coded as 0; Otherwise, P1 is coded as 2, and P2 is coded as 0.  
!Recessive markers: When heterozygote F1 is present, P1 is coded as 2, and F1 and P2 are coded as 10; Otherwise, P1 is coded as 2, and P2 is coded as 0. 
!Missing marker is coded as -1. 
 MK-1-1                 2   0   2   2   2   2   0   0   0   2   0   0   0   0   2   0   0   0   0   0   2   0   0   2   0   0   0   0   2   0   0   2   0   0   2   0   2   0   0   0   0   0   2   0   2   0   0   2   2   0   2   2   0   2   0   0   0   0   2   0   0   2   2   2   0   0   2   2   2   2   0   2   2   2   2   2   0   2   0   0   2   0   2   0   2   0   0   2   2   2   0   2   2   2   0   0   0   2   2   0   2   0   2   0   0   2   0   2   0   0   0   0   0   0   0   2   2   0   0   2   2   0   2   2   2   2   0   2   0   0   2   2   2   0   2   0   0   0   2   0   2   0   2   2   2   0   2   2   0   2   2   0   2   2   0   2   2   0   2   2   2   2   0   0   2   0   0   0   2   2   2   0   0   0   2   2   2   2   2   2   2   2   2   2   2   0   2   2   0   2   2   0   2   2   0   2   0   0   2   0
 MK-1-2                 0   0   2   2   2   2   0   0   0   2   0   0   0   0   2   0   0   0   0   0   2   0   0   2   0   0   0   0   2   0   2   2   0   2   2   0   2   0   0   0   0   0   2   0   2   0   0   2   2   0   2   2   0   2   0   0   0   2   2   0   0   2   2   2   0   0   2   2   2   2   0   2   2   2   2   2   0   2   2   0   2   0   2   0   2   2   0   2   0   2   2   2   2   2   0   0   0   2   2   0   0   0   2   0   2   0   0   2   0   0   0   0   0   0   0   2   2   2   0   2   2   0   2   2   0   2   0   2   0   0   2   2   2   0   2   0   0   0   2   0   2   0   2   0   2   0   2   2   0   2   2   0   2   2   0   0   2   0   2   2   2   2   0   0   2   0   0   0   2   2   0   0   0   2   2   2   2   0   2   2   2   2   2   2   2   0   2   2   0   2   0   0   2   2   0   2   0   0   2   0
 MK-1-3                 0   0   2   2   2   2   0   0   0   2   0   0   0   0   2   0   0   0   0   0   2   0   0   2   0   2   0   0   0   0   2   0   0   2   2   0   2   0   0   2   2   0   2   0   2   0   0   2   2   0   2   2   0   2   0   0   0   2   2   0   0   2   2   0   0   0   2   2   2   2   0   2   2   2   2   2   0   0   2   0   2   0   2   0   2   2   0   2   0   2   2   0   2   2   0   0   0   2   2   2   0   0   2   0   2   0   2   2   0   0   0   0   0   0   0   2   2   2   2   2   2   0   2   0   0   2   0   0   0   0   2   2   2   0   2   0   0   0   0   0   2   0   2   2   2   0   2   2   0   2   2   0   2   2   0   0   2   0   2   2   2   2   2   0   2   0   0   0   2   2   0   0   0   2   2   2   2   0   2   2   2   2   2   2   2   0   2   2   0   0   0   0   2   2   0   2   0   2   2   2
 MK-1-4                 0   0   2   2   2   2   2   0   0   2   0   0   0   0   2   0   0   0   0   0   0   0   0   2   0   2   0   2   0   0   2   0   0   0   2   0   2   0   0   2   2   0   2   0   2   0   0   2   2   0   2   2   0   0   0   0   0   2   2   0   0   2   2   0   0   0   2   0   2   0   0   0   2   2   2   2   0   0   2   0   2   0   2   0   2   2   0   2   0   2   2   2   2   2   0   2   2   2   2   0   0   0   2   0   2   0   2   2   0   0   0   0   0   0   2   2   2   2   2   2   0   0   2   0   0   2   0   0   0   0   2   2   2   0   2   0   0   0   0   0   2   0   2   2   2   2   0   2   2   2   2   2   2   2   0   2   0   0   2   2   2   2   2   0   2   0   0   0   2   2   0   0   0   2   2   0   2   0   2   0   2   2   2   2   2   0   2   2   0   0   0   0   2   2   0   2   0   0   2   2
 MK-1-5                 0   0   2   2   2   2   2   0   2   2   0   0   2   0   2   2   0   0   0   0   0   0   0   2   0   2   0   2   0   0   2   0   0   0   2   0   0   0   0   2   2   0   2   0   2   0   2   0   2   2   2   2   0   0   0   0   2   2   2   0   0   2   2   2   0   0   2   0   2   0   0   0   2   2   2   2   0   0   2   0   2   0   2   0   2   2   0   2   0   2   2   2   0   2   0   2   2   2   2   0   0   0   0   0   2   0   0   2   0   0   0   0   0   0   2   2   2   2   2   2   0   0   2   0   0   0   0   0   0   0   2   0   2   0   0   0   0   0   0   0   2   0   0   2   2   2   0   2   2   2   2   0   0   2   0   2   0   0   2   2   2   2   2   0   2   0   0   0   2   2   0   0   0   2   0   0   2   0   2   0   2   2   0   2   2   0   2   2   0   0   0   0   2   2   0   2   0   2   2   2
 MK-1-6                 0   0   2   2   2   2   0   0   0   2   2   0   2   0   2   2   0   0   0   0   0   0   0   2   0   0   0   2   0   0   2   0   0   2   2   2   0   0   0   2   2   0   2   0   2   0   0   2   2   2   2   2   0   2   2   0   2   2   2   2   0   2   2   2   2   0   2   0   0   0   0   0   2   0   2   2   0   0   2   2   2   0   0   0   2   2   0   2   0   2   2   2   0   2   0   2   2   2   2   2   2   0   0   0   2   0   0   2   0   0   0   0   0   0   2   2   2   2   2   2   0   2   2   0   0   0   0   0   2   0   2   0   2   0   0   0   0   0   0   0   2   0   0   0   2   2   0   2   2   2   2   0   0   2   0   0   0   0   2   2   2   0   2   0   2   0   0   0   0   2   0   0   0   2   0   0   2   0   2   0   2   2   0   2   2   0   2   2   0   0   0   0   0   2   0   2   0   2   2   2
 MK-1-7                 0   0   2   2   2   2   0   0   0   2   2   0   2   0   2   2   0   0   0   0   0   0   0   2   0   0   0   2   0   0   2   0   0   2   2   2   0   0   0   2   0   0   2   0   2   0   0   2   2   2   2   0   0   2   0   0   2   2   2   2   0   2   2   2   2   0   2   0   2   0   0   0   0   0   2   2   0   0   2   0   2   2   0   0   2   2   0   2   0   2   2   2   2   2   0   2   2   2   2   2   2   2   2   0   2   0   0   2   0   0   0   0   0   0   2   2   2   0   2   2   0   2   2   0   0   2   0   0   2   0   2   0   2   0   0   2   2   0   2   0   2   0   0   0   2   2   0   2   2   2   2   2   0   2   0   0   0   0   2   2   2   0   2   0   2   2   0   0   0   2   0   0   0   2   0   2   2   0   2   0   2   0   0   2   2   0   2   2   0   0   0   0   0   2   0   2   0   0   0   2
 MK-1-8                 0   0   2   2   2   2   0   0   0   2   0   0   2   0   2   2   0   0   0   0   0   0   0   2   0   0   2   2   0   0   2   0   2   2   2   2   0   0   0   2   0   0   2   0   2   0   0   2   2   2   2   0   0   2   0   0   2   2   0   2   0   2   2   2   2   0   2   0   2   0   0   0   0   0   2   2   0   2   2   0   2   2   0   0   2   2   0   2   0   2   2   2   2   2   0   2   2   2   2   2   0   0   2   0   2   0   0   0   0   0   0   0   0   0   2   2   0   0   2   2   2   0   0   0   0   2   0   2   2   0   2   0   2   0   0   2   2   0   2   2   2   0   0   0   2   2   0   2   2   2   2   2   0   2   0   0   0   0   2   2   2   0   2   0   2   0   2   0   0   0   0   0   0   2   0   0   0   0   2   0   2   2   0   2   2   0   2   2   0   2   0   0   0   2   0   2   2   0   0   2
 MK-1-9                 0   0   2   2   2   2   0   0   0   2   0   0   2   0   2   2   0   0   0   0   0   0   2   0   2   0   2   2   0   0   2   0   2   0   2   2   0   0   2   2   0   0   0   0   2   0   2   2   2   2   2   0   0   2   0   0   2   2   0   2   0   2   2   2   2   0   2   0   2   0   0   0   0   0   0   2   0   2   2   0   2   2   0   0   2   2   0   2   0   2   2   2   2   2   0   2   2   2   0   2   0   0   2   0   2   0   0   0   0   0   0   0   0   0   2   2   0   0   2   2   2   0   2   0   0   2   0   2   2   0   2   0   2   0   0   2   2   0   2   2   2   0   0   0   2   2   2   2   2   2   2   0   0   2   0   0   2   0   2   2   2   2   2   0   2   0   2   0   0   0   0   0   0   2   0   0   0   0   2   2   2   2   2   2   2   0   2   2   0   2   0   0   0   0   0   2   2   0   0   2
 MK-1-10                0   0   2   0   2   2   0   0   0   2   0   0   2   0   2   0   0   2   0   0   0   0   2   0   2   0   2   2   0   0   0   0   2   0   2   2   0   0   2   2   0   0   0   0   2   0   2   2   2   0   0   0   0   2   0   0   2   2   0   2   0   2   2   2   2   0   2   0   2   0   0   0   0   0   0   0   0   2   2   0   2   0   2   0   2   2   0   2   0   0   2   2   2   2   0   2   2   2   0   2   0   0   0   0   2   0   0   0   0   0   0   0   0   0   2   0   2   0   2   2   2   2   2   0   0   2   0   2   2   0   0   0   2   0   0   2   2   0   2   2   2   0   0   2   2   2   2   2   2   2   2   0   0   2   0   0   2   0   2   2   2   2   2   0   2   0   2   0   0   0   0   2   0   2   0   0   0   0   2   2   2   2   2   2   2   0   2   2   0   2   0   0   2   0   0   2   2   0   0   2
 MK-1-11                0   0   2   0   0   2   0   0   0   2   0   0   2   0   2   0   2   0   2   2   0   0   2   0   2   0   2   2   0   0   0   2   2   0   2   2   2   0   2   2   0   0   0   0   2   0   2   2   2   0   0   0   0   0   2   0   2   2   0   2   0   2   2   2   2   0   2   0   2   0   0   0   0   0   0   0   2   2   2   0   2   0   2   0   2   0   0   2   0   2   2   2   2   2   0   2   2   2   0   2   0   0   0   0   2   0   0   0   0   0   0   0   0   0   2   2   2   0   2   2   2   2   2   0   0   2   0   2   2   0   2   0   2   0   0   2   2   0   2   2   2   0   0   2   0   2   2   2   2   2   2   0   0   2   0   0   2   2   2   2   2   2   2   0   2   0   2   0   0   0   0   2   0   2   0   0   0   0   2   2   2   2   2   2   2   0   2   2   0   0   0   0   2   0   0   2   2   0   0   2
 MK-1-12                0   0   2   0   0   2   0   0   0   0   0   0   2   0   2   2   2   0   2   2   0   2   2   2   2   0   2   0   0   0   2   2   2   0   2   0   2   0   2   2   0   0   0   0   2   0   0   2   2   0   0   0   0   0   0   0   2   2   0   2   0   2   2   2   2   0   2   0   2   2   0   0   0   0   0   0   2   2   2   0   2   0   0   0   2   0   0   2   0   2   2   2   2   2   0   2   2   2   0   2   0   0   0   0   2   0   0   0   0   0   0   0   0   0   2   2   0   0   2   2   0   2   2   0   0   2   0   2   2   0   2   0   2   0   0   2   2   0   2   2   2   0   2   2   0   2   2   2   2   0   2   0   0   2   0   0   2   2   2   2   2   2   2   0   2   0   2   0   0   0   0   2   0   2   0   0   0   0   2   2   0   2   2   2   2   0   2   0   0   0   0   0   2   0   0   0   2   0   0   2
 MK-1-13                0   0   2   0   2   2   0   0   0   0   0   0   2   0   2   2   2   0   2   2   2   2   2   2   2   2   2   0   0   0   2   2   2   0   2   0   2   0   2   2   0   2   0   2   2   0   0   0   2   2   0   0   0   0   2   0   2   2   0   2   0   2   2   2   2   0   2   0   2   2   0   0   0   0   0   0   2   0   2   0   2   0   0   0   2   0   0   2   0   2   2   2   2   2   0   2   2   2   0   2   0   0   0   0   2   0   0   0   0   0   0   0   0   0   2   2   0   0   2   2   0   2   2   0   0   2   0   2   2   0   2   0   2   0   0   2   2   0   2   2   2   0   2   2   0   0   2   2   2   0   2   2   2   2   0   0   2   2   2   2   2   2   2   2   2   0   2   0   2   0   0   2   0   2   2   0   0   0   2   2   0   2   0   2   2   0   2   0   0   0   0   0   2   0   0   0   0   0   0   2
 MK-1-14                0   0   2   0   2   2   0   0   0   2   0   0   2   0   2   2   2   0   2   2   0   2   2   2   2   2   2   0   0   0   0   2   0   0   2   0   2   0   2   2   0   2   2   2   2   0   0   0   0   2   0   0   0   0   2   0   2   2   0   2   0   2   2   2   0   0   2   0   2   2   0   0   0   0   2   2   2   0   2   0   2   2   0   2   2   0   0   2   0   2   2   0   2   2   0   2   2   2   0   2   0   0   0   0   2   0   0   0   0   0   0   0   0   0   2   2   0   0   2   0   2   2   2   0   0   2   0   2   2   2   0   2   2   0   0   2   2   0   2   2   2   0   2   2   0   0   2   2   0   0   2   2   0   2   0   0   2   2   2   2   2   2   2   2   2   0   2   0   2   0   0   2   0   2   0   0   0   0   2   2   0   2   0   2   2   0   0   0   0   0   0   0   2   0   0   0   0   0   0   0
 MK-1-15                0   0   2   0   2   2   0   0   0   2   0   0   2   2   2   2   2   0   2   2   0   2   2   2   2   2   2   0   2   2   0   2   0   0   2   0   2   0   2   2   0   2   2   2   2   0   0   2   0   2   0   0   0   0   2   0   2   2   0   2   0   2   2   0   2   2   2   0   2   2   2   0   0   0   2   2   2   0   2   0   2   2   0   2   2   0   0   2   0   2   2   0   2   2   0   2   2   2   0   2   0   0   0   2   2   2   0   0   0   0   0   0   0   0   2   2   0   0   2   0   2   2   2   0   0   2   0   2   2   2   0   2   2   0   0   2   2   0   2   2   2   0   2   2   0   0   2   2   0   0   2   2   2   2   0   0   2   0   2   2   0   2   2   2   2   0   2   0   2   0   0   2   0   2   0   0   0   0   2   2   0   2   0   2   2   0   0   0   0   0   0   2   2   0   0   0   0   0   0   0
 MK-1-16                0   0   2   0   2   2   0   0   0   2   0   0   2   2   2   0   2   0   2   2   2   2   0   2   2   2   2   0   2   2   0   0   0   0   2   0   2   0   2   2   0   2   2   2   2   0   2   2   0   2   0   0   0   0   2   0   2   2   0   2   0   2   2   2   2   2   2   0   2   0   0   0   0   0   0   2   2   0   2   0   2   2   0   2   0   0   0   2   0   2   0   2   2   2   0   2   2   2   0   2   0   0   0   0   2   2   0   0   2   0   0   0   0   0   2   2   0   0   2   0   2   2   2   0   0   2   0   2   2   2   0   2   2   0   0   0   2   0   2   2   2   0   2   2   0   2   2   0   0   0   2   2   2   2   0   0   2   0   2   2   0   2   2   2   2   0   2   0   2   0   0   2   0   0   0   0   0   0   2   2   0   2   2   2   2   0   0   0   0   0   0   2   2   0   0   0   0   0   0   0
 MK-2-1                 0   0   2   0   0   0   0   0   0   0   0   0   2   0   2   0   0   0   0   2   0   2   2   0   2   0   0   0   2   2   0   0   0   0   2   0   0   0   0   0   2   0   0   0   0   0   0   2   2   0   0   0   2   0   0   0   2   0   2   0   0   2   0   0   0   0   2   2   0   0   2   0   2   2   2   2   2   2   0   0   2   2   2   0   2   2   0   2   2   2   2   0   2   0   2   0   0   0   0   0   2   0   2   2   0   2   2   0   0   0   2   0   2   0   2   2   2   0   2   2   0   0   0   0   2   2   2   2   0   2   2   0   2   0   2   0   0   2   0   0   2   2   2   2   2   0   0   0   0   0   0   0   0   2   0   2   2   2   2   2   0   0   2   2   2   0   0   0   0   0   0   2   2   0   2   0   2   0   2   2   0   2   0   0   2   0   2   2   2   2   2   2   0   0   0   0   2   2   0   0
 MK-2-2                 0   0   2   0   0   0   0   0   0   0   0   0   2   0   2   0   0   0   0   2   0   2   2   0   2   2   0   0   2   2   0   0   0   0   2   0   0   0   0   0   2   0   0   0   0   0   0   2   2   0   0   0   2   0   0   0   2   0   2   0   0   2   0   0   0   0   2   2   0   0   2   2   2   2   2   2   2   2   0   0   2   2   2   0   2   2   2   0   2   2   0   0   2   0   2   0   0   0   0   2   0   0   2   2   0   2   2   0   0   0   0   2   2   0   2   2   2   0   2   2   0   2   0   0   2   2   2   0   0   2   2   0   2   0   2   0   0   2   0   0   2   2   2   2   2   0   0   0   0   0   0   0   0   2   0   2   2   2   2   2   2   0   2   2   2   0   0   0   0   0   2   2   2   0   2   0   2   0   2   2   0   2   0   0   2   0   2   2   2   2   2   2   0   0   2   0   2   2   0   0
 MK-2-3                 0   0   2   0   0   0   0   0   0   0   0   0   2   0   2   0   0   0   0   2   0   2   2   0   2   2   0   0   2   2   2   2   0   0   2   0   0   0   0   0   0   0   0   0   0   0   0   2   2   0   0   0   2   0   0   0   2   0   2   0   0   2   0   0   0   0   2   2   0   0   2   2   2   2   2   2   0   2   0   2   0   2   2   0   2   2   0   0   2   2   0   0   2   0   2   0   0   0   2   2   0   0   2   2   0   2   0   0   0   0   0   2   2   0   2   2   2   0   0   2   0   2   0   0   2   2   2   0   0   2   2   0   2   0   2   0   0   2   0   0   2   2   2   2   2   0   0   0   0   0   0   0   2   2   0   2   2   2   2   0   2   0   2   2   2   0   0   0   0   0   2   2   2   0   2   0   2   0   0   2   0   2   0   0   0   0   2   2   2   2   2   2   0   0   0   0   2   2   0   2
 MK-2-4                 0   0   0   0   0   0   0   0   0   0   0   0   2   0   2   2   0   0   0   2   0   2   2   0   2   2   0   0   2   2   2   2   0   0   2   0   0   0   0   0   0   0   0   2   0   0   0   2   2   0   0   0   2   0   0   0   2   0   2   0   0   2   0   0   0   0   2   2   0   0   2   2   2   2   2   2   0   2   0   2   2   2   2   0   2   2   0   0   2   2   0   0   2   0   2   0   0   0   2   2   0   0   2   2   0   2   0   0   0   0   2   2   2   0   2   2   2   0   0   2   0   2   0   0   2   2   2   0   0   2   2   0   2   0   2   0   0   0   0   0   2   2   2   2   2   0   0   0   0   2   0   0   2   2   0   2   2   2   2   0   2   0   2   0   2   0   0   2   0   0   2   2   2   0   2   0   2   0   0   2   0   2   0   0   0   0   2   2   2   2   2   2   0   0   0   0   0   2   0   2
 MK-2-5                 0   0   0   0   0   2   0   0   0   0   0   0   2   2   2   2   0   0   0   2   0   2   2   0   2   0   0   0   2   2   2   2   0   0   2   0   2   0   0   2   0   0   0   2   0   0   0   2   2   0   0   0   2   0   0   2   2   0   2   0   0   2   0   0   0   0   2   2   0   0   0   2   2   2   0   2   0   2   0   2   2   2   2   0   2   2   0   0   2   2   0   0   2   0   2   0   0   0   0   2   0   0   2   2   0   0   0   0   0   2   2   2   0   0   2   2   2   2   0   2   0   2   0   0   2   2   2   2   0   2   2   0   2   0   2   0   0   0   0   0   2   2   2   2   2   0   0   2   0   2   0   0   2   2   0   2   0   2   2   0   2   0   2   0   2   0   0   2   0   0   2   2   2   2   2   0   2   0   0   0   0   2   0   2   0   0   2   2   2   0   2   2   2   2   0   2   0   2   2   2
 MK-2-6                 0   0   2   0   0   2   0   0   0   0   0   2   2   2   2   2   2   0   0   2   0   2   2   0   2   2   0   0   2   0   2   2   0   0   2   0   2   0   2   2   0   0   0   2   0   0   0   2   2   0   0   2   2   0   0   2   2   0   2   0   0   2   0   0   0   0   2   0   0   0   2   2   2   2   0   0   0   2   0   2   0   2   2   0   2   2   0   0   2   2   0   2   2   0   2   0   0   0   0   2   0   0   2   2   0   0   0   0   0   2   2   2   0   0   2   2   2   2   0   2   0   2   2   0   2   2   2   2   0   2   2   0   0   0   0   0   0   0   0   0   2   2   2   2   2   0   0   2   0   2   0   0   2   2   0   2   0   0   2   0   2   0   2   0   2   0   2   2   0   0   2   2   2   2   2   0   2   0   0   0   0   2   0   2   0   0   2   2   0   0   2   2   2   2   0   2   2   2   2   2
 MK-2-7                 0   0   2   0   0   2   0   0   0   0   0   2   2   2   2   2   2   0   0   2   0   0   2   0   2   0   0   0   2   0   2   2   0   0   2   0   2   0   2   2   0   0   0   2   0   0   0   2   2   0   0   2   2   0   0   2   2   0   2   0   2   2   0   0   0   0   2   0   0   0   2   2   2   2   0   2   0   2   0   2   0   2   2   0   2   2   0   0   2   2   0   2   2   0   2   0   0   0   0   0   0   0   2   2   2   0   2   2   0   2   2   2   0   0   2   2   2   0   0   2   0   2   2   0   2   2   0   0   0   2   2   0   0   0   0   0   0   0   2   0   2   2   2   2   2   0   0   2   0   2   0   0   2   2   0   2   0   0   2   0   0   0   2   0   2   0   2   2   2   0   2   2   2   2   2   0   2   0   0   0   2   2   0   2   0   0   2   2   0   0   2   2   2   2   0   2   2   2   2   2
 MK-2-8                 0   0   2   0   0   2   0   2   2   0   0   0   2   2   2   0   2   0   0   2   0   0   2   0   2   0   2   0   2   0   2   2   0   0   2   0   2   0   2   0   0   0   0   2   2   0   0   2   0   0   0   2   2   0   0   2   2   0   2   0   2   2   0   0   0   0   2   0   2   0   2   2   2   2   0   2   0   2   0   2   0   2   2   0   2   2   0   0   2   2   0   2   2   0   2   2   0   0   0   0   2   0   2   2   2   0   2   2   0   2   2   2   0   0   2   2   0   0   0   2   0   2   2   0   2   2   0   0   0   2   2   0   0   0   0   0   0   0   2   0   2   2   2   2   2   0   2   2   0   2   0   0   2   2   2   2   0   0   2   0   0   0   2   0   2   0   2   2   2   0   2   2   2   2   2   0   2   0   0   0   2   2   0   2   2   0   2   2   0   2   0   2   2   2   0   2   2   2   2   2
 MK-2-9                 0   0   2   0   0   2   0   2   2   0   0   0   2   2   2   0   2   0   0   2   0   0   2   0   0   0   2   0   2   0   2   2   0   0   2   0   2   0   2   0   0   0   0   0   2   0   0   2   0   0   0   2   2   0   0   2   2   0   2   0   2   2   0   0   0   0   2   0   2   0   2   2   2   2   0   2   0   2   0   2   0   2   2   0   2   2   0   0   2   2   0   2   2   0   2   2   0   0   0   0   2   0   2   0   2   0   0   2   0   2   2   2   0   0   2   2   0   0   0   2   0   2   2   0   2   2   0   0   0   2   2   0   0   0   0   0   0   0   0   0   2   2   2   2   2   0   2   2   0   2   0   0   2   2   2   2   0   0   2   0   0   0   2   0   0   0   2   2   2   0   2   2   2   2   2   0   0   0   2   0   2   2   0   2   2   0   2   2   2   2   2   2   2   2   0   2   2   2   2   0
 MK-2-10                0   0   2   0   0   2   0   2   2   0   0   0   2   2   2   0   2   2   0   2   0   0   0   0   0   0   2   0   2   0   2   2   0   0   2   0   2   0   0   0   0   0   0   0   2   0   0   2   0   0   2   2   2   0   0   2   2   0   2   0   2   2   0   0   0   0   2   0   2   0   2   2   2   0   0   2   2   2   0   2   0   2   2   0   2   2   2   0   0   2   0   2   2   0   2   2   0   0   0   0   2   0   2   0   2   0   0   2   0   2   0   2   0   0   2   2   0   0   0   2   0   2   2   0   0   2   0   0   0   0   2   0   0   0   0   0   2   0   0   0   2   2   2   0   2   0   2   2   0   2   0   0   2   2   2   2   0   0   2   0   0   0   2   0   0   0   2   2   2   2   2   2   2   2   2   0   0   0   2   0   2   2   0   2   0   0   2   2   2   2   2   2   2   2   0   0   2   2   2   0
 MK-2-11                0   0   2   0   0   2   2   2   2   0   0   0   2   2   2   2   2   2   2   2   0   0   0   0   2   0   2   0   2   0   2   2   2   0   2   0   2   0   0   0   0   0   0   0   2   0   0   2   0   0   2   2   2   0   0   2   2   0   2   0   2   2   0   0   0   0   0   0   2   0   2   2   2   0   0   2   2   0   0   2   2   2   2   0   2   2   2   0   0   2   0   2   2   0   2   2   0   0   0   0   2   0   2   0   2   2   0   0   0   2   0   2   0   0   2   2   0   0   0   2   0   2   2   0   0   2   0   0   0   0   2   2   2   0   0   0   2   0   0   0   2   2   2   0   2   0   2   2   0   2   0   0   2   2   2   2   2   0   2   0   0   0   2   0   0   0   2   2   2   2   2   2   2   2   2   0   0   2   2   0   2   2   0   2   0   0   2   2   2   0   2   2   2   2   0   0   0   2   2   0
 MK-2-12                0   0   0   0   0   2   2   2   2   0   0   0   2   2   2   2   2   2   2   2   0   0   0   0   2   0   2   0   2   0   2   2   0   0   2   0   2   0   0   0   0   0   0   0   2   0   0   2   2   0   2   2   2   0   0   0   2   2   2   0   2   2   0   0   2   0   0   0   2   0   2   2   2   2   0   2   2   0   0   2   2   2   2   2   2   2   2   0   0   2   0   2   2   0   2   0   2   0   0   0   2   0   2   0   2   2   2   0   0   2   0   2   0   0   2   2   0   0   2   2   0   2   2   0   0   2   0   0   0   0   2   2   2   0   0   0   2   0   0   0   2   2   2   0   2   0   2   0   0   2   0   0   2   2   2   2   2   0   2   0   0   0   2   0   0   0   2   2   2   2   2   2   0   2   2   0   0   2   2   2   2   2   2   2   0   2   2   2   2   0   2   2   2   2   0   0   0   2   2   0
 MK-2-13                2   0   0   0   0   2   2   2   0   0   0   0   2   2   2   2   2   2   0   2   0   0   0   0   2   0   2   2   2   0   2   2   0   0   2   0   2   2   0   2   0   0   0   0   2   0   0   0   2   0   2   0   2   0   0   2   2   2   2   0   2   2   0   0   2   0   0   0   2   0   0   2   2   2   0   2   2   0   0   0   2   2   2   0   2   2   2   0   0   2   0   2   2   0   2   0   2   0   0   0   2   0   2   0   2   2   2   0   0   2   0   0   2   0   2   2   0   0   2   2   0   0   2   0   0   2   0   0   0   2   2   2   2   0   2   0   2   0   0   0   2   2   2   0   2   0   2   0   0   2   0   0   2   2   2   2   2   0   2   0   0   0   2   0   0   0   2   2   2   2   2   2   0   2   2   0   0   2   2   2   2   2   2   2   0   2   0   2   2   0   2   0   2   2   0   0   0   2   2   0
 MK-2-14                2   0   0   0   0   2   2   2   0   0   0   0   2   0   2   2   2   2   0   2   0   2   0   0   2   0   2   2   2   0   0   2   0   0   0   0   0   2   0   0   0   0   0   0   2   0   0   0   2   0   2   0   2   0   0   0   2   2   2   0   0   2   0   0   2   0   0   0   2   0   0   2   2   2   0   2   2   0   0   0   0   2   2   0   2   2   2   0   0   2   0   0   2   0   2   0   0   0   0   0   2   0   2   2   2   0   2   0   0   2   2   0   2   0   0   2   0   0   2   2   0   0   2   0   0   0   0   0   0   2   2   2   2   0   0   0   2   2   0   0   0   2   2   0   2   0   2   2   0   2   0   0   2   2   2   0   2   0   2   0   0   0   2   0   0   0   2   2   2   2   2   2   0   2   2   0   0   2   2   2   2   2   2   2   0   2   0   2   0   0   2   0   2   2   0   0   0   2   2   0
 MK-2-15                2   0   0   0   0   2   2   2   0   0   0   0   2   0   2   2   2   0   0   0   0   2   0   0   2   0   2   2   2   0   0   2   0   0   0   0   0   2   0   0   0   0   0   0   2   0   0   0   2   0   2   0   2   0   0   0   0   2   2   0   0   2   0   0   2   0   0   0   2   2   0   2   2   0   0   0   2   0   0   0   0   2   2   0   2   2   2   0   0   2   0   0   2   0   2   0   0   0   0   0   2   0   0   2   2   0   0   0   0   2   2   0   2   0   0   2   0   0   2   2   0   0   2   0   0   0   0   0   2   2   2   2   2   0   0   0   2   2   2   0   0   2   2   0   2   0   2   0   0   2   0   2   2   2   2   0   2   0   2   0   0   0   2   0   0   0   2   2   2   2   2   2   0   2   2   2   0   2   0   2   2   2   2   2   0   2   0   2   0   0   2   0   2   2   0   2   0   2   2   0
 MK-2-16                0   0   0   0   0   2   2   2   0   0   0   0   2   0   0   0   0   0   2   0   0   2   0   0   0   0   2   2   2   0   0   2   0   2   2   0   2   2   0   0   0   2   0   0   0   0   2   0   2   2   2   0   0   0   0   0   0   2   2   0   0   2   0   2   2   0   2   0   2   2   0   2   2   0   2   0   2   0   0   0   2   2   2   0   2   2   2   0   0   0   0   0   2   0   2   0   0   0   0   2   2   0   0   2   2   0   0   0   0   2   2   0   2   0   0   2   0   2   2   2   0   0   2   0   0   0   0   0   2   2   2   2   2   0   0   0   2   2   2   0   0   2   2   0   2   0   2   0   0   2   0   2   2   2   2   0   2   0   2   2   0   0   2   2   0   0   2   2   2   0   2   2   0   2   2   2   0   2   0   2   2   2   2   2   0   2   0   2   0   0   2   0   2   2   0   2   0   2   2   0
 MK-3-1                 2   0   0   2   0   2   2   2   0   0   2   0   2   0   0   0   2   0   0   0   0   0   2   2   0   2   2   0   0   2   0   2   0   0   2   0   2   0   0   2   2   0   2   2   0   0   2   0   2   2   2   0   0   0   0   0   0   0   0   2   2   2   0   0   0   0   2   2   2   0   2   0   2   2   2   2   0   0   0   2   0   2   0   2   2   0   0   2   0   2   2   0   0   0   2   0   2   0   0   0   0   0   0   2   0   2   2   0   2   2   0   2   0   2   0   0   0   2   0   0   0   0   2   0   2   0   0   2   0   0   2   2   0   2   2   2   2   0   2   0   2   0   0   0   2   2   2   2   0   2   2   0   0   2   0   2   0   2   0   0   2   2   0   2   2   2   0   0   0   2   2   2   2   2   0   0   0   0   0   0   2   2   2   2   2   0   0   2   2   2   2   0   0   2   2   0   2   0   2   0
 MK-3-2                 2   0   0   2   0   2   2   2   0   0   2   0   2   0   0   0   2   0   0   0   0   0   2   2   0   2   2   2   2   2   0   2   0   2   2   0   2   0   2   2   2   0   2   2   0   0   2   0   2   2   2   2   0   0   0   0   0   0   0   2   2   2   0   0   2   0   2   2   2   0   2   0   2   2   2   2   0   0   0   2   0   0   2   2   2   0   0   2   0   2   2   0   0   0   2   0   2   0   0   0   0   0   0   2   0   2   2   2   2   2   0   2   0   2   0   0   0   0   0   0   0   2   2   0   0   0   0   2   2   0   2   2   0   2   2   2   2   0   2   0   0   0   0   2   2   2   0   2   0   2   2   0   0   2   0   2   0   2   2   0   2   2   2   2   2   2   0   0   0   2   2   2   2   2   2   0   0   0   0   0   2   2   2   2   2   0   0   2   2   2   2   2   0   2   2   0   2   0   2   0
 MK-3-3                 2   0   0   0   0   2   2   2   0   0   2   0   2   0   2   0   0   0   0   0   0   0   2   2   0   2   2   2   2   2   0   2   0   2   2   0   2   0   2   2   2   0   2   2   0   0   2   0   2   2   2   2   0   2   0   2   0   0   0   2   2   2   0   0   2   0   2   2   2   0   2   0   2   0   2   2   0   0   0   2   0   0   2   2   2   0   0   2   0   2   2   2   0   0   2   0   2   0   0   0   0   0   2   2   2   2   2   2   2   2   0   2   0   2   0   0   0   0   0   0   0   2   2   0   0   0   0   2   2   0   2   2   0   2   2   2   2   0   0   0   0   0   0   2   2   2   0   2   0   2   2   0   0   2   0   2   2   2   2   0   2   2   2   2   2   2   0   0   0   2   2   2   2   2   2   2   0   0   0   0   2   2   2   0   2   0   2   2   2   2   0   2   0   2   2   0   2   0   2   0
 MK-3-4                 2   0   0   0   0   2   2   2   0   0   0   0   2   0   2   0   0   2   0   0   0   0   2   2   2   2   2   2   2   2   2   2   2   2   2   0   2   0   2   2   2   0   0   2   0   0   2   0   0   2   0   2   2   2   0   2   0   0   2   0   2   2   0   0   2   0   2   2   2   0   2   0   2   0   2   2   0   0   0   2   0   0   2   2   2   0   0   2   0   0   2   2   0   0   2   2   2   0   0   2   2   0   2   2   2   2   2   2   2   2   0   2   2   2   0   0   0   0   0   0   0   2   2   0   0   0   0   2   2   0   2   2   0   2   2   2   2   0   0   0   0   0   0   2   2   2   0   2   0   2   2   0   0   2   0   2   2   2   2   0   2   0   2   2   2   2   0   0   0   2   2   2   2   2   2   0   0   0   0   0   2   2   2   0   2   0   2   2   2   2   0   2   0   2   2   2   2   0   2   0
 MK-3-5                 2   0   0   0   0   2   2   2   2   0   0   0   2   0   2   0   0   2   0   0   2   2   2   2   2   2   2   2   2   2   2   2   0   2   2   0   2   0   2   2   2   2   0   2   2   0   0   0   0   2   0   2   2   2   0   2   0   0   2   0   2   0   0   0   2   0   2   2   2   0   2   0   2   2   2   2   0   0   2   2   2   0   2   2   2   0   0   2   0   0   2   2   0   0   2   2   2   0   0   2   2   0   2   2   2   2   2   2   2   2   0   2   2   2   0   0   2   0   0   0   0   2   2   0   0   0   0   2   0   0   2   2   0   2   2   0   2   0   0   0   0   0   0   2   2   2   2   2   0   2   2   0   0   0   0   2   2   2   2   0   2   0   2   2   2   2   2   0   0   2   2   2   2   2   2   0   0   0   0   0   2   2   2   0   0   0   2   2   2   2   0   0   0   2   2   2   2   0   2   0
 MK-3-6                 0   0   0   0   0   2   2   0   0   0   0   0   0   0   2   0   0   2   0   0   2   2   2   2   2   2   2   2   2   2   2   2   0   2   2   0   2   0   2   2   2   2   0   2   2   2   0   0   0   2   0   2   2   2   0   2   0   0   2   0   2   0   0   0   2   0   2   2   2   0   2   0   0   2   2   2   0   0   2   2   2   0   2   2   2   0   0   2   0   0   2   2   0   0   2   2   2   0   2   2   2   0   0   2   2   0   2   2   2   0   0   2   2   2   0   0   2   2   0   0   2   0   2   0   0   0   0   2   0   0   2   2   0   0   2   0   2   0   0   0   0   0   0   2   2   2   2   0   0   2   2   0   0   0   0   2   0   0   2   0   2   0   2   2   2   2   2   0   0   2   2   2   2   2   2   0   0   0   0   0   2   2   2   0   0   0   2   2   2   2   0   0   0   2   2   2   2   0   2   0
 MK-3-7                 0   0   0   0   0   2   2   0   0   0   0   0   0   2   2   0   0   2   0   0   2   2   2   0   2   2   2   0   2   2   2   2   0   2   2   0   2   0   2   0   0   2   0   2   2   2   0   0   0   2   0   2   2   2   0   0   0   2   2   2   2   0   0   0   2   0   2   2   2   0   2   0   0   2   2   2   0   2   2   2   0   0   2   2   2   0   0   2   0   0   2   2   0   0   2   2   2   2   2   2   2   0   0   2   2   0   2   2   2   0   0   2   0   2   0   0   2   2   0   0   0   0   2   0   0   0   0   2   0   0   2   2   0   0   2   0   2   0   0   0   0   2   0   2   2   2   2   0   0   2   2   0   0   0   0   2   0   0   2   0   2   0   0   2   0   2   2   2   0   2   2   2   2   2   2   0   0   0   0   0   0   2   0   0   0   0   2   2   2   2   2   0   0   0   2   2   2   0   2   0
 MK-3-8                 0   0   0   0   0   2   2   0   0   0   2   0   2   2   2   0   0   0   0   2   2   2   2   0   2   2   2   0   2   2   2   2   0   2   0   0   2   0   2   0   0   2   0   2   0   2   0   0   0   2   0   2   2   2   0   0   0   2   0   2   0   0   0   0   0   0   2   2   2   0   2   0   0   2   2   2   0   2   2   2   0   0   2   2   2   0   2   2   0   0   2   2   0   0   2   2   2   2   0   2   2   0   0   2   2   0   2   2   2   0   0   2   2   2   0   0   2   2   0   0   0   0   2   0   0   0   0   2   0   0   2   2   0   0   2   0   2   0   0   0   0   0   0   2   2   2   2   0   0   2   2   0   0   0   0   2   0   0   2   0   2   0   0   2   0   2   2   2   0   2   2   2   2   2   2   0   0   0   0   0   0   2   0   0   2   2   2   2   2   2   2   2   0   0   2   2   2   0   2   0
 MK-3-9                 0   0   2   0   0   2   2   2   0   0   0   0   2   2   2   0   0   0   0   2   2   2   2   0   2   2   2   0   2   2   2   2   0   2   0   0   2   0   2   0   0   2   0   2   0   2   0   0   0   2   0   2   2   2   0   0   0   2   0   2   0   0   0   0   0   0   2   2   2   0   2   0   0   2   2   2   0   2   0   2   0   2   2   2   2   0   2   2   2   0   2   0   0   0   2   2   0   2   0   2   2   0   0   2   2   0   2   2   2   0   0   2   2   2   0   0   2   2   0   0   0   2   2   0   0   0   2   2   0   0   2   2   0   0   2   0   2   0   0   2   0   0   0   2   0   2   2   0   0   2   2   0   0   0   0   0   2   0   2   0   2   0   0   2   0   2   2   2   0   2   2   2   2   2   2   0   0   0   0   0   0   2   0   0   2   2   2   2   2   2   2   2   0   0   2   2   2   0   2   0
 MK-3-10                0   0   2   0   0   2   0   2   0   0   0   0   2   0   2   0   0   0   0   2   2   2   2   0   2   2   2   2   2   2   2   2   0   2   0   0   2   0   2   0   2   2   0   2   2   2   0   0   0   2   0   2   2   2   0   0   0   2   0   2   0   0   0   0   0   0   2   2   2   0   2   0   0   2   2   2   2   2   0   2   0   2   2   0   2   0   2   2   2   0   2   0   0   0   2   2   0   2   0   2   2   0   2   2   2   0   0   2   0   0   2   2   2   2   2   0   2   2   0   0   0   2   2   0   0   0   0   2   0   0   2   2   0   0   2   0   2   0   0   2   0   0   0   2   0   0   2   0   2   2   2   0   0   0   0   0   2   0   2   0   2   0   0   2   0   2   2   2   0   2   2   2   2   2   2   2   0   0   0   0   0   2   0   0   2   2   2   2   2   2   2   2   0   0   2   2   2   0   2   0
 MK-3-11                2   0   2   0   0   2   0   2   0   0   2   0   2   0   2   0   0   0   0   2   2   2   2   0   2   2   2   2   2   0   2   2   0   0   0   0   2   0   2   0   0   2   0   2   2   2   0   0   0   2   0   2   2   2   0   0   0   2   0   2   0   2   0   2   0   2   2   2   2   0   2   0   0   2   2   2   2   2   0   2   0   2   2   0   0   0   0   2   2   0   2   0   0   0   2   2   0   2   0   2   2   0   0   2   2   0   0   2   0   0   2   0   2   2   2   0   2   2   0   2   0   2   2   0   0   0   0   2   0   0   2   2   0   2   2   0   2   0   0   2   2   0   0   2   0   0   2   0   2   2   2   0   0   0   0   0   2   0   2   0   2   0   0   2   0   2   2   2   0   2   2   2   0   2   2   0   0   0   0   0   0   2   0   0   2   0   2   2   2   2   2   2   0   0   2   2   0   0   2   0
 MK-3-12                0   0   2   0   0   2   0   2   0   0   0   0   2   0   2   0   0   0   0   2   2   2   2   0   2   2   2   2   0   0   2   2   0   0   0   0   2   2   2   0   0   2   0   2   2   2   0   0   0   2   0   2   2   2   0   0   0   2   0   2   0   2   0   2   0   2   2   2   2   0   2   2   0   2   2   2   2   2   0   2   0   2   2   2   0   0   0   2   0   0   2   0   0   2   2   2   0   2   0   2   2   0   0   2   2   0   0   2   0   0   0   0   2   2   2   0   2   2   0   2   0   2   2   0   0   0   0   2   0   0   2   0   0   0   2   0   2   0   0   2   2   0   0   2   0   0   2   0   2   2   2   0   2   0   0   0   2   0   2   0   0   0   0   2   0   2   2   2   0   0   2   2   0   2   2   0   0   0   0   0   0   2   0   0   2   0   2   2   2   2   2   2   0   0   2   2   0   0   2   0
 MK-3-13                0   0   2   0   0   2   2   2   0   0   0   0   2   2   2   0   0   0   2   2   2   2   2   0   0   2   2   2   0   0   2   2   0   0   0   0   2   2   0   0   0   2   0   2   2   0   0   0   0   2   0   2   0   2   0   0   0   2   2   2   0   2   0   2   0   2   2   2   2   0   0   0   0   2   2   2   2   2   0   2   2   2   2   0   2   0   0   2   2   0   2   0   0   2   2   2   0   2   0   2   2   0   0   0   2   0   2   2   0   0   2   2   2   2   2   0   2   2   0   2   0   2   2   0   0   0   0   0   0   0   2   0   0   0   2   0   2   0   0   2   2   0   0   2   0   0   2   0   0   2   2   0   2   0   2   0   2   0   2   0   0   0   0   2   0   2   2   2   0   0   2   2   0   2   2   0   0   0   0   0   0   2   0   0   2   0   2   2   2   0   2   2   0   0   2   2   0   0   2   0
 MK-3-14                0   0   2   0   0   0   2   2   2   0   0   0   2   2   0   2   0   0   2   2   2   2   2   0   2   2   2   2   0   0   2   2   0   0   0   0   2   2   0   0   0   0   0   2   2   0   0   0   0   0   0   2   0   0   0   0   0   2   2   2   0   2   0   0   2   2   2   2   2   0   2   0   2   2   2   2   2   2   0   2   2   2   2   0   2   0   0   2   2   0   2   0   0   2   2   2   0   2   0   2   2   0   0   0   2   0   2   2   2   0   2   2   2   2   2   0   2   2   2   2   0   2   2   0   0   0   0   0   0   2   2   0   0   0   2   0   2   0   0   2   2   0   0   0   0   0   2   0   0   2   2   0   2   0   2   2   2   0   2   2   0   0   0   2   0   2   2   2   0   0   2   2   0   0   2   0   0   0   0   0   2   2   2   0   2   0   2   2   2   2   2   2   0   0   2   2   0   0   2   2
 MK-3-15                0   0   2   0   0   0   2   2   0   0   0   0   0   2   0   2   0   0   2   2   2   2   2   0   0   2   2   2   0   2   2   2   0   0   0   0   2   0   0   0   2   0   2   2   2   0   2   0   0   0   0   2   0   0   0   0   0   2   2   2   0   2   0   0   0   2   2   2   2   0   2   0   2   2   2   2   2   2   0   2   2   2   2   0   2   2   0   2   2   0   2   0   0   2   2   2   0   2   0   2   0   0   0   0   0   0   2   2   2   0   2   2   2   2   2   0   2   2   2   2   0   2   2   0   0   0   0   0   0   2   2   2   0   0   2   0   2   0   0   2   2   0   0   2   0   2   2   0   0   0   2   0   2   0   0   2   0   0   2   2   0   0   0   2   0   2   2   2   0   0   2   2   0   0   2   0   0   0   0   0   2   2   2   0   2   0   2   2   2   2   2   2   0   0   2   2   0   0   2   2
 MK-3-16                0   0   2   0   0   0   2   2   0   0   2   0   0   2   0   2   0   0   2   2   2   2   2   0   0   2   0   2   0   2   2   2   0   0   0   0   2   0   0   0   0   2   2   2   2   0   2   2   0   0   0   2   0   0   0   0   2   2   2   2   0   2   0   0   0   2   2   2   2   0   2   0   2   0   2   2   2   2   0   2   2   2   2   0   2   2   0   2   2   0   2   0   0   2   2   2   0   2   0   2   0   0   0   2   0   0   2   2   2   0   2   2   2   2   2   0   2   2   2   2   0   2   0   0   0   0   0   0   0   2   2   2   0   0   0   0   0   0   0   2   2   0   0   2   0   2   2   0   0   0   2   0   2   0   0   2   2   0   2   0   0   0   0   2   2   2   2   2   0   0   2   2   0   0   2   0   0   0   0   2   2   2   2   0   2   0   2   2   2   2   0   0   0   2   2   2   0   0   2   2
 MK-4-1                 2   2   2   2   2   2   2   2   2   2   0   2   2   2   2   2   2   0   2   0   0   2   0   2   0   0   0   0   2   2   2   0   0   2   2   2   2   2   2   2   0   2   0   0   2   0   2   0   2   0   0   2   0   2   0   2   0   2   2   0   2   0   2   0   0   0   2   0   0   2   2   0   2   0   2   2   2   2   0   0   0   0   2   0   2   2   0   2   0   0   0   2   2   2   0   0   2   2   0   0   2   2   0   2   2   0   0   0   0   0   0   2   2   2   0   0   0   2   2   2   0   0   2   2   0   0   2   2   0   0   0   0   0   2   0   2   2   2   2   2   0   2   0   2   2   0   0   0   0   0   0   2   0   0   2   0   2   2   0   2   0   0   2   2   2   2   0   2   0   2   0   2   0   2   2   0   2   0   2   2   2   2   0   2   0   2   0   0   2   0   0   2   0   0   0   0   0   2   2   2
 MK-4-2                 2   2   2   2   2   2   2   2   2   2   0   2   0   2   2   2   0   0   2   0   2   2   0   2   0   0   0   0   2   2   2   0   0   0   2   2   2   0   2   2   0   2   0   0   2   0   0   0   2   0   0   2   0   2   0   2   0   2   2   0   2   0   2   2   0   0   2   0   0   2   2   0   2   0   2   2   2   2   0   0   0   0   2   0   2   2   0   2   0   0   0   2   2   2   0   0   2   2   0   0   2   2   0   2   2   0   0   0   0   0   0   2   2   0   2   0   0   2   2   2   0   0   2   2   0   0   2   2   0   0   0   0   0   2   0   2   2   2   2   2   0   0   0   2   2   0   0   0   0   0   0   2   0   0   2   0   2   2   2   2   2   2   2   0   2   2   0   2   0   2   0   2   0   2   2   0   2   0   2   2   2   2   0   2   0   2   2   0   2   0   0   2   0   0   0   0   0   2   2   2
 MK-4-3                 2   2   2   2   2   0   2   2   2   2   0   2   0   2   0   2   0   0   2   0   2   2   0   2   2   0   0   2   2   2   2   0   0   0   2   2   2   0   2   2   0   2   0   0   0   0   0   0   2   2   0   2   0   2   0   0   0   0   2   0   2   0   2   2   0   0   2   0   0   2   2   0   2   0   2   2   2   2   0   0   0   0   2   0   2   2   0   2   0   0   0   2   2   2   2   0   2   2   0   2   2   2   0   0   2   0   0   0   0   0   0   2   2   0   2   0   2   2   2   2   2   0   2   2   2   0   2   2   2   0   0   0   2   2   2   2   2   0   2   2   0   0   0   2   2   2   0   0   0   0   0   2   0   0   2   0   2   2   2   0   2   2   2   0   2   0   2   2   0   2   0   2   2   2   2   2   0   0   2   2   2   2   0   2   0   2   2   0   0   0   0   2   0   0   0   0   0   2   2   2
 MK-4-4                 2   2   2   0   2   0   0   2   2   2   2   2   0   2   0   2   0   0   2   0   2   2   0   2   2   0   2   2   2   2   2   0   0   0   0   2   2   0   2   2   0   2   0   0   0   0   0   0   2   2   0   0   0   2   2   0   0   0   2   2   2   0   2   0   0   0   2   0   0   2   2   2   0   0   2   2   2   2   0   0   0   0   2   0   2   2   0   2   2   0   0   0   2   0   2   0   0   2   0   2   2   2   0   0   2   0   0   0   0   0   2   0   2   0   2   0   2   2   2   2   2   0   2   2   2   0   2   2   2   0   2   2   2   2   2   2   2   0   2   2   0   0   0   2   2   2   0   0   0   0   0   2   0   2   2   0   2   2   0   0   2   2   2   2   2   0   2   2   0   2   0   2   2   2   2   0   0   0   2   2   2   2   0   2   0   2   0   0   0   0   0   2   0   0   0   0   0   2   0   2
 MK-4-5                 2   2   2   0   2   0   0   2   0   2   2   2   0   2   2   2   0   0   2   0   0   2   0   0   2   0   2   2   2   2   2   0   0   0   0   2   2   0   2   2   0   2   0   0   0   0   0   0   2   2   0   0   0   2   2   0   0   0   2   2   2   0   2   0   2   0   0   0   0   2   2   0   0   0   2   0   2   2   0   0   0   0   2   0   2   0   0   2   2   0   2   2   2   0   2   0   0   2   0   2   2   2   0   0   2   0   0   0   0   0   2   0   2   0   2   0   2   2   2   2   2   0   2   2   2   0   2   0   2   0   2   2   2   2   2   2   2   0   2   2   0   0   0   2   2   2   2   0   0   0   0   2   0   2   2   0   2   2   0   0   2   2   2   2   2   0   2   2   0   0   0   2   2   2   2   0   0   0   2   2   2   2   0   2   0   2   0   0   0   0   0   0   0   0   0   0   0   2   0   2
 MK-4-6                 0   2   2   0   2   0   0   2   0   2   2   2   2   2   2   2   0   0   2   0   0   2   0   0   2   0   2   2   2   0   0   0   0   0   0   2   2   0   2   2   0   2   0   0   0   0   0   0   2   2   2   0   0   2   2   0   0   0   2   2   2   0   2   0   2   0   0   0   0   2   2   0   0   0   2   0   2   2   0   0   0   0   2   0   2   0   0   2   2   2   2   2   2   0   2   0   0   2   0   2   0   2   0   0   2   0   0   0   0   0   2   0   2   0   2   0   2   2   2   2   0   0   2   2   2   0   2   0   2   0   2   2   2   2   2   2   2   0   0   2   0   0   0   0   2   2   2   0   2   0   0   2   2   2   2   2   2   2   0   0   0   2   2   2   2   0   2   0   0   0   0   0   2   2   2   0   0   0   0   2   0   2   2   2   0   2   0   0   0   0   0   0   0   0   0   0   0   2   0   2
 MK-4-7                 0   2   2   0   2   0   0   2   0   2   0   2   2   2   2   2   0   0   0   0   0   2   0   0   2   0   2   2   2   0   0   2   0   0   0   2   2   0   2   2   2   0   0   0   0   0   0   0   2   2   0   0   0   2   2   0   0   0   2   2   2   0   2   0   2   0   0   0   2   2   2   0   0   0   2   0   2   2   0   0   0   0   2   0   2   0   0   2   2   2   2   2   2   0   0   2   0   2   2   2   0   2   0   0   2   0   0   0   0   0   2   0   2   0   0   0   2   2   2   2   0   0   2   2   2   0   2   0   2   2   2   2   2   0   2   2   2   0   0   2   2   0   0   0   2   2   0   0   2   0   0   2   2   2   2   2   0   2   0   2   0   0   2   2   2   0   2   0   0   0   0   0   2   2   2   0   0   2   0   2   0   2   0   2   2   2   0   0   0   0   0   0   0   0   0   0   0   2   0   2
 MK-4-8                 0   2   0   0   2   2   0   2   0   2   2   2   2   2   2   2   0   2   0   0   0   2   0   2   2   0   2   2   2   0   0   2   0   2   0   0   2   0   2   2   2   0   0   0   0   0   0   0   2   2   0   0   0   2   2   0   0   0   2   0   2   0   2   0   2   0   0   0   2   2   2   0   0   0   2   0   2   2   0   0   0   0   2   2   2   0   0   2   2   2   2   2   2   0   0   2   2   2   2   2   0   2   0   0   2   0   0   0   0   0   2   0   2   0   0   0   2   2   2   2   0   0   2   2   2   0   2   2   2   2   2   2   2   0   0   2   2   0   0   0   0   0   2   0   2   2   0   0   2   0   0   2   2   0   2   2   0   2   0   0   0   0   2   2   2   0   2   0   0   0   0   0   2   2   2   0   0   2   0   2   0   2   0   2   2   2   0   0   0   0   0   0   2   0   0   0   2   2   0   2
 MK-4-9                 2   2   0   2   0   2   0   2   0   2   2   2   2   2   2   0   0   2   0   0   2   2   0   2   2   0   2   0   2   2   0   2   0   2   0   0   2   0   2   2   2   2   0   2   0   0   0   0   2   2   0   0   0   2   2   0   0   0   0   0   2   0   2   0   2   2   0   0   2   2   2   0   0   2   2   0   0   2   0   0   0   0   2   2   2   2   0   2   2   2   2   0   2   0   0   2   2   0   2   0   0   2   0   0   2   2   2   0   0   0   2   0   2   0   0   0   2   0   2   2   0   0   2   2   2   0   2   0   0   2   2   2   2   0   0   2   2   0   0   0   0   2   2   2   2   2   0   0   2   0   0   2   2   0   2   2   0   2   0   0   2   0   2   0   2   0   2   0   0   0   0   0   2   0   2   0   0   2   0   2   0   2   0   2   0   2   0   0   0   0   0   0   2   0   0   0   2   2   0   2
 MK-4-10                2   2   0   2   2   2   0   2   0   2   2   2   2   2   2   0   2   2   0   0   2   2   0   2   2   0   2   2   2   2   0   2   0   2   0   0   2   0   2   2   2   2   0   2   0   0   0   0   2   2   0   0   0   2   2   0   0   0   0   0   2   2   2   0   2   0   0   0   2   2   2   0   0   2   2   0   0   2   0   0   0   0   2   2   2   2   0   2   2   2   2   0   2   2   0   2   2   0   2   0   0   2   0   0   0   2   2   0   0   0   2   0   2   0   0   0   2   0   2   2   0   0   2   0   2   0   2   0   2   2   2   2   2   2   0   2   2   0   0   2   0   2   2   0   2   2   0   0   2   0   0   2   0   0   2   2   0   2   0   0   2   0   2   0   2   0   0   0   0   0   0   0   2   0   2   0   0   2   0   2   0   2   0   2   0   2   0   0   0   0   0   2   2   0   0   0   2   2   0   2
 MK-4-11                2   2   0   2   2   2   0   2   0   2   2   2   2   0   2   0   2   2   0   0   2   2   0   2   2   0   2   2   2   2   0   2   2   2   2   0   2   0   2   2   2   2   0   2   0   0   2   0   2   0   0   0   0   2   2   2   0   0   0   2   2   2   2   0   2   0   0   0   2   2   2   0   0   2   2   0   0   0   0   0   2   0   2   2   2   2   0   2   2   2   0   2   2   0   0   2   2   0   0   0   0   2   0   0   2   2   0   0   2   0   2   0   2   2   0   0   2   0   2   2   0   0   2   0   2   2   2   0   2   2   2   2   2   2   0   2   2   0   2   2   0   2   2   0   0   2   2   0   2   0   0   2   0   0   2   2   0   2   0   0   2   0   2   0   2   0   0   0   0   0   0   0   2   0   2   0   0   2   0   2   0   2   0   2   0   2   0   0   0   0   0   2   2   0   0   0   2   2   0   2
 MK-4-12                2   2   0   2   2   2   0   2   0   2   2   2   2   0   2   0   2   2   0   0   2   2   0   2   2   0   2   2   2   2   0   2   2   2   2   0   2   0   2   2   2   2   0   2   2   0   2   0   2   0   0   0   0   2   2   0   0   0   0   2   2   2   2   0   2   0   2   0   2   2   2   0   0   2   2   0   0   0   0   0   2   0   2   2   2   2   0   2   2   2   0   2   0   0   0   2   2   0   0   0   0   2   0   2   2   2   0   0   2   0   2   0   2   0   0   2   2   0   0   2   0   0   2   0   2   2   2   0   2   2   2   2   2   0   0   2   2   0   2   0   0   2   2   0   0   2   2   0   2   0   0   0   2   0   2   2   2   2   0   0   2   0   2   0   0   0   0   2   0   0   0   0   2   0   2   0   0   0   0   2   0   2   0   2   0   2   0   0   0   0   0   0   2   0   0   0   2   2   0   2
 MK-4-13                2   2   0   2   2   2   0   2   0   2   2   2   2   0   2   0   2   2   0   0   2   2   0   2   2   0   2   2   2   2   0   2   2   2   2   0   2   0   2   2   2   2   0   2   2   0   2   0   2   0   0   2   2   2   2   0   0   0   0   2   2   2   2   0   2   0   2   0   2   2   2   0   0   2   2   0   0   0   0   2   2   0   2   0   2   2   2   2   2   2   2   0   0   0   0   2   2   0   0   0   0   2   0   2   2   2   0   0   2   0   2   0   2   0   0   2   2   0   0   2   0   0   2   0   2   2   0   0   2   2   2   2   2   0   0   2   2   0   0   0   0   2   2   0   0   2   2   0   2   0   0   0   2   0   2   2   2   2   0   0   2   2   2   0   2   0   0   2   0   0   0   0   2   0   0   0   0   0   0   2   0   2   0   2   0   2   0   0   0   0   0   0   2   0   2   0   2   2   0   2
 MK-4-14                2   2   0   2   2   2   0   2   2   2   2   2   2   0   2   0   2   2   0   0   2   2   0   2   0   0   2   2   0   2   2   2   2   2   2   0   2   0   2   2   2   2   0   2   2   0   2   0   2   0   0   2   2   2   0   0   0   0   0   2   2   2   2   2   2   0   2   0   2   2   2   0   0   2   2   0   0   0   0   0   2   0   2   0   2   2   2   2   2   2   2   0   0   0   0   2   2   0   0   0   0   2   0   0   2   2   0   2   2   0   2   0   2   0   0   2   2   0   0   2   0   0   2   0   2   2   0   0   2   2   2   2   2   0   0   2   2   0   0   0   0   2   2   0   2   0   2   0   2   0   2   0   0   2   2   2   2   0   0   0   2   2   2   0   0   0   0   2   0   0   0   0   2   2   0   0   2   0   0   2   0   2   0   2   2   2   0   0   0   2   0   2   2   0   2   0   2   2   0   2
 MK-4-15                2   2   0   2   2   2   0   2   2   2   2   2   2   0   2   0   2   2   0   0   2   2   0   2   0   0   2   2   0   2   2   0   2   2   2   0   2   0   2   2   2   2   0   2   2   0   2   0   2   0   2   2   2   2   0   0   0   0   0   2   2   2   2   2   2   0   2   0   2   2   2   0   0   0   0   0   0   0   2   0   2   0   2   0   2   2   2   2   2   2   2   0   0   0   2   0   2   0   0   0   0   2   0   0   2   2   0   2   2   0   0   0   2   0   0   2   2   0   0   2   0   0   2   0   2   2   0   0   2   2   2   2   2   0   0   2   2   0   0   0   0   0   2   0   2   0   2   0   2   0   2   0   0   2   2   2   2   2   0   0   2   2   2   0   0   0   0   2   0   0   0   0   2   2   0   0   2   0   0   2   0   0   0   2   0   2   0   0   0   2   0   2   2   0   0   0   2   2   0   2
 MK-4-16                2   2   0   2   2   2   0   2   2   2   2   2   2   0   2   0   2   2   0   0   2   2   0   2   0   0   2   2   0   2   2   0   2   2   2   0   2   0   0   2   2   2   0   2   2   0   2   0   2   0   2   2   2   0   0   0   0   0   0   2   2   2   2   2   0   0   2   0   2   2   2   0   0   0   0   0   0   0   2   0   2   2   2   0   2   0   2   2   2   2   0   0   0   0   2   0   2   0   0   0   0   2   0   0   2   2   0   2   2   2   0   0   2   0   0   2   2   0   0   2   0   0   2   0   0   2   0   0   2   2   2   2   2   0   0   2   2   0   0   0   0   0   2   0   0   0   2   0   2   0   2   0   0   2   2   2   2   2   2   0   2   2   0   0   0   0   0   2   0   0   0   0   2   2   0   0   2   0   0   0   0   0   0   2   2   2   0   0   0   2   0   2   2   0   0   0   2   2   0   2
 MK-5-1                 2   0   0   2   2   2   0   0   2   0   0   0   0   0   0   0   0   2   0   0   2   2   0   2   0   0   0   2   0   2   2   2   2   2   2   2   2   2   0   0   0   2   2   2   0   0   2   0   0   0   2   2   2   2   0   2   2   2   2   0   2   2   0   2   2   2   2   2   0   0   2   0   0   0   0   0   2   2   2   2   0   2   2   2   2   0   0   0   2   2   2   2   0   0   2   0   0   0   0   0   0   0   0   2   0   0   0   2   0   2   0   2   2   2   2   0   2   2   2   0   2   2   2   0   2   2   2   0   2   0   2   0   0   0   2   0   2   0   0   0   2   2   0   2   2   0   2   2   0   2   0   0   0   0   2   2   2   2   2   0   2   0   0   0   0   2   0   0   0   2   0   2   2   2   0   2   0   0   2   0   2   2   0   0   0   0   2   0   2   2   2   2   2   0   0   0   2   0   0   0
 MK-5-2                 2   0   2   2   2   2   0   0   2   0   2   0   0   0   0   0   0   2   0   0   2   2   0   2   0   0   0   2   0   2   2   2   2   2   2   2   2   2   0   0   0   2   2   2   0   0   2   0   0   2   2   2   2   2   0   2   2   2   2   0   2   2   0   2   2   2   2   2   0   0   2   0   0   0   0   0   2   2   0   2   0   2   2   2   2   0   0   0   2   2   2   0   0   0   2   2   0   0   0   0   0   2   0   2   0   0   0   2   0   2   0   0   2   2   2   0   0   2   2   0   2   2   2   0   2   2   2   2   2   0   2   0   0   0   2   0   0   0   0   0   2   2   0   2   2   0   2   2   0   2   0   2   0   2   2   2   0   2   2   0   2   0   0   0   0   2   0   2   0   2   0   2   2   2   0   2   0   0   0   0   2   2   0   0   0   0   2   0   2   2   2   2   2   0   0   0   2   0   0   0
 MK-5-3                 2   0   2   2   2   2   0   0   2   2   2   0   0   0   0   0   0   2   0   0   2   2   0   2   2   0   0   2   0   2   2   2   2   2   2   2   2   0   0   0   0   2   2   2   0   0   2   0   0   2   2   2   2   2   0   2   2   0   2   0   0   2   0   2   2   2   2   2   0   0   2   0   0   0   0   0   2   2   0   2   0   2   2   2   0   0   0   0   2   2   2   0   0   0   2   2   0   0   0   0   0   2   0   0   0   0   0   2   0   2   0   0   2   2   2   0   0   2   2   0   2   2   2   0   2   2   2   2   2   0   2   0   0   0   2   0   0   0   0   2   2   2   2   2   2   0   2   2   0   2   0   2   0   2   2   2   0   2   0   0   2   0   0   0   0   2   0   2   2   2   2   2   2   0   0   2   0   0   0   0   2   2   0   0   0   2   2   0   2   2   2   2   2   0   0   0   2   0   0   2
 MK-5-4                 2   0   2   2   2   2   0   0   2   2   2   0   0   0   0   0   2   2   0   0   0   2   0   2   2   0   0   2   0   2   2   2   2   2   2   2   2   0   2   0   2   2   2   2   0   0   2   0   0   2   2   2   2   2   0   0   2   0   2   0   0   2   0   2   2   2   2   2   0   0   2   0   0   0   0   0   2   2   0   2   0   2   2   2   0   0   0   0   2   2   2   0   0   0   0   2   2   0   0   0   0   2   0   0   0   0   0   2   0   2   0   0   2   2   2   0   0   2   2   0   0   0   2   0   2   2   2   2   2   0   2   0   0   0   0   0   0   0   0   2   2   2   2   0   2   0   0   2   0   0   0   2   0   2   2   2   0   2   0   0   2   0   0   0   0   2   0   2   2   2   2   2   2   0   0   2   0   2   0   0   0   2   2   0   0   2   0   0   2   2   2   2   2   0   0   0   2   0   0   2
 MK-5-5                 2   0   2   2   0   2   0   0   2   2   2   2   0   0   0   0   2   2   0   0   2   2   0   2   2   0   0   0   0   2   2   2   2   2   2   2   2   0   0   0   2   2   2   2   0   0   2   0   0   2   2   2   2   2   0   0   2   0   2   0   0   2   0   2   2   2   2   2   0   0   2   0   0   0   0   2   2   2   0   2   0   2   2   2   0   0   0   0   2   2   2   0   0   0   0   2   2   0   2   2   0   2   0   0   0   0   0   2   0   2   0   0   2   2   2   0   0   2   2   2   0   0   2   0   2   2   2   2   2   0   0   0   0   0   2   0   0   0   0   2   2   2   2   0   2   2   0   2   0   0   0   2   0   2   2   2   0   2   2   0   2   0   0   0   0   2   0   0   2   2   2   2   2   0   0   2   0   0   0   0   0   2   2   0   0   2   0   0   2   2   2   0   2   0   0   0   2   0   0   2
 MK-5-6                 0   0   2   2   0   2   0   0   2   2   2   2   0   0   0   0   2   2   0   0   2   2   0   2   2   0   0   0   0   2   2   2   2   2   0   2   2   0   2   0   2   2   2   2   0   0   2   2   0   2   2   2   2   0   0   0   2   0   2   0   0   2   0   2   2   2   0   2   0   0   2   0   0   0   0   2   2   2   0   2   0   2   2   2   0   0   0   0   2   2   2   0   0   0   0   2   2   0   2   2   0   2   2   0   0   0   0   2   2   2   0   0   2   2   2   0   0   2   2   2   2   0   2   0   2   2   2   2   2   0   2   0   0   0   2   2   0   0   0   2   2   2   2   0   2   2   0   2   0   0   0   2   0   2   2   2   0   2   0   0   2   0   0   0   0   2   0   0   2   2   2   2   0   0   2   2   0   0   2   0   0   2   2   0   0   2   0   0   2   2   2   0   0   0   0   0   0   0   0   2
 MK-5-7                 0   0   2   2   0   2   0   0   2   2   2   2   0   0   0   0   2   2   0   0   2   2   0   2   2   0   0   0   0   2   2   2   2   2   0   2   2   0   2   0   2   0   2   2   0   0   2   2   0   0   0   2   2   0   0   0   2   0   2   0   0   2   0   2   2   2   0   2   0   0   2   0   0   0   0   2   2   0   0   2   0   0   2   0   2   0   0   0   2   2   2   0   0   2   2   2   2   0   2   2   0   2   2   0   0   0   0   2   2   2   0   0   2   2   2   0   2   2   2   0   2   0   2   0   2   2   2   2   2   0   2   0   0   0   2   2   2   0   0   2   2   2   2   0   2   2   0   0   0   0   0   2   0   2   2   2   0   2   0   0   2   0   0   0   0   2   0   0   2   0   2   2   0   0   2   2   0   0   2   0   0   2   2   2   0   2   0   0   2   2   2   2   0   0   0   0   0   0   0   2
 MK-5-8                 0   0   2   2   0   2   0   0   2   2   2   2   0   2   0   0   2   0   0   0   0   2   0   2   2   0   0   0   0   2   2   2   2   2   0   2   2   0   2   0   2   0   0   0   0   0   2   2   2   0   0   2   2   0   0   0   2   0   2   0   0   2   0   2   0   2   0   2   0   2   2   0   0   0   0   2   2   0   0   2   0   0   0   0   2   0   0   0   2   2   2   0   0   2   2   0   2   0   2   2   0   2   2   0   0   2   0   2   2   2   0   0   2   0   2   0   2   2   2   0   2   0   2   2   2   2   2   2   2   0   2   0   0   0   2   2   2   0   0   2   2   2   2   0   2   2   0   0   0   0   0   2   0   2   2   2   0   2   0   0   2   2   2   0   0   2   0   0   2   0   2   2   0   2   0   2   0   0   2   0   0   2   2   2   0   2   0   0   2   0   2   2   0   0   0   0   0   2   0   2
 MK-5-9                 0   0   2   2   0   2   0   0   2   2   2   2   0   2   0   0   2   2   0   0   0   2   0   2   2   0   0   0   0   2   2   2   2   2   0   2   2   0   2   0   0   0   0   0   0   0   2   2   2   0   0   2   2   0   0   0   2   0   2   0   0   2   0   2   0   2   0   2   0   2   2   0   0   0   0   2   2   0   0   2   0   0   0   0   2   0   0   0   2   0   2   0   0   2   2   0   2   0   2   2   0   2   2   0   0   2   0   2   2   2   0   2   2   0   2   0   2   2   2   0   2   0   2   2   2   2   0   2   0   0   0   0   0   2   2   2   2   0   0   2   2   2   2   0   0   2   0   0   0   0   0   2   2   0   2   2   0   2   0   0   2   2   2   0   0   0   0   0   2   0   2   0   0   2   0   2   0   0   2   0   0   2   0   2   0   2   0   0   2   0   2   2   0   2   0   0   0   0   0   2
 MK-5-10                0   0   2   2   0   2   0   0   2   2   2   2   0   2   0   0   2   2   0   2   0   2   0   2   2   0   0   0   0   2   2   2   2   2   0   2   0   0   2   0   0   0   0   0   0   0   2   2   2   0   0   2   2   0   2   0   2   0   2   0   0   2   2   2   0   0   0   2   0   2   2   0   2   0   0   2   0   0   0   2   0   2   0   0   2   0   0   0   2   2   2   0   0   2   2   0   2   2   2   2   0   0   2   0   0   2   0   2   2   0   0   2   2   0   2   0   2   2   2   0   2   0   2   2   2   2   0   2   0   2   0   0   0   0   2   2   2   0   0   2   2   2   2   0   0   2   0   0   0   0   0   2   2   0   2   2   0   2   0   0   2   2   2   0   0   0   0   2   2   0   2   0   0   2   0   2   2   0   2   2   0   2   0   0   0   2   0   0   2   0   2   2   0   2   0   0   0   0   0   2
 MK-5-11                2   0   2   2   0   2   0   0   0   0   2   2   0   2   0   0   2   2   0   2   0   2   0   2   0   2   0   0   0   0   2   2   2   2   0   2   0   2   2   0   0   0   0   0   0   0   2   2   2   0   0   2   2   0   2   0   2   0   2   0   0   2   2   2   0   0   2   2   0   0   2   0   2   0   0   2   0   0   0   2   0   2   0   0   2   0   0   0   2   2   2   0   2   2   2   0   2   2   2   2   0   0   2   0   2   0   0   2   2   2   0   2   2   0   2   0   0   2   2   0   2   0   2   2   2   2   0   2   0   2   0   0   0   0   2   2   2   0   0   2   2   2   2   2   0   2   0   0   0   0   0   2   2   0   0   2   0   0   0   0   2   2   2   0   2   0   0   2   2   0   2   0   0   2   0   2   2   0   2   2   0   0   0   0   0   2   0   0   2   0   2   2   0   2   0   0   2   0   0   2
 MK-5-12                2   0   2   0   0   2   0   0   0   0   2   2   0   2   0   2   2   2   0   2   0   2   0   0   0   2   0   0   0   0   2   2   2   2   0   2   0   2   2   2   0   0   0   0   0   0   2   2   2   0   0   2   2   0   0   0   0   0   2   0   0   2   2   2   0   0   2   0   0   0   2   0   2   0   2   2   0   0   0   2   0   0   0   0   2   0   0   0   2   2   0   0   2   2   2   2   2   2   2   2   0   0   2   0   2   0   0   2   2   2   0   2   2   0   2   2   0   2   0   0   2   0   2   2   2   2   0   2   0   2   0   0   0   0   2   2   2   2   0   2   0   2   2   2   0   2   0   0   0   0   0   2   2   0   0   2   0   0   0   0   2   2   2   0   2   0   0   2   2   0   2   0   0   0   0   2   2   0   2   2   0   0   0   0   0   2   0   0   2   0   2   2   0   2   2   0   2   0   0   2
 MK-5-13                2   0   2   0   0   2   0   0   0   0   2   2   0   2   0   2   2   2   0   2   2   0   0   0   0   2   0   0   0   0   2   2   2   2   0   0   0   2   2   2   0   0   0   0   0   0   0   2   2   0   0   0   0   0   0   2   2   0   2   0   2   2   2   2   0   0   2   2   0   2   2   0   2   0   2   2   2   0   0   0   0   0   0   0   2   0   0   0   2   2   0   0   2   2   2   2   2   2   2   2   0   0   2   0   2   0   0   2   0   2   0   2   2   0   2   2   0   2   0   0   2   0   2   2   2   2   2   2   0   2   0   0   0   0   2   2   2   2   0   2   0   2   2   2   0   2   2   0   0   0   0   0   2   0   0   2   0   0   0   2   0   2   2   0   2   0   0   2   2   0   2   0   2   0   0   2   2   0   2   0   0   0   0   0   0   2   0   0   2   0   2   2   0   2   2   0   2   0   2   2
 MK-5-14                2   0   2   0   0   2   0   0   0   0   0   2   0   0   0   2   2   2   0   2   0   0   0   0   0   0   2   0   2   0   0   2   2   2   0   0   0   2   0   2   0   2   0   0   2   0   0   2   2   0   0   0   0   0   0   2   2   0   2   2   2   2   2   2   0   0   2   2   0   2   2   0   2   0   2   0   2   0   0   0   0   0   0   0   2   0   0   0   0   2   0   0   2   2   2   2   2   2   2   2   0   0   2   0   0   0   0   2   0   2   0   2   2   0   2   2   0   2   0   2   2   0   2   2   0   2   2   2   0   2   0   0   0   0   0   2   2   2   0   0   0   2   2   2   0   2   2   0   0   0   0   0   2   0   0   2   2   0   0   2   0   2   2   0   2   0   0   0   2   0   2   0   2   0   2   2   2   0   0   0   2   0   0   2   2   2   0   0   2   2   2   0   0   2   0   0   2   0   2   2
 MK-5-15                2   0   2   0   0   2   0   0   0   0   0   0   0   2   0   2   2   0   0   0   0   2   0   2   0   0   2   0   2   0   0   2   2   2   0   0   0   2   0   2   0   2   0   0   2   0   0   2   2   2   0   0   0   0   0   0   2   0   2   2   2   2   2   2   0   0   2   2   2   2   2   0   0   0   2   0   0   0   2   0   0   0   0   0   2   0   0   0   2   2   0   2   2   2   2   2   2   2   2   2   0   0   2   0   0   0   0   2   0   2   0   2   2   0   2   2   0   2   0   2   2   0   2   2   0   2   2   2   2   2   0   2   0   0   0   2   2   2   0   0   0   2   2   2   0   0   2   0   0   0   0   0   2   0   0   2   2   0   2   2   0   2   2   0   2   0   0   0   2   0   2   0   2   0   2   2   2   2   0   0   0   0   0   2   2   2   0   0   2   2   2   0   0   2   0   0   2   0   2   2
 MK-5-16                0   0   2   0   0   2   0   2   0   0   0   0   0   2   0   2   2   0   0   0   0   2   2   2   0   0   2   0   2   0   0   2   2   2   0   0   0   2   0   2   0   0   0   0   2   0   0   2   2   2   0   0   0   0   0   0   2   0   0   2   2   2   2   2   0   0   2   2   0   2   2   0   0   0   2   0   0   0   2   2   0   0   0   0   2   0   0   0   2   2   0   0   2   2   2   2   2   2   2   2   0   0   2   0   0   0   0   2   0   2   0   2   2   0   2   0   0   2   0   2   0   0   2   2   2   2   2   2   2   2   0   2   0   0   0   2   2   2   0   0   0   2   2   2   2   0   2   0   2   0   0   0   2   2   0   2   2   0   2   2   0   2   2   0   0   0   0   0   2   0   2   0   2   0   0   2   2   2   0   0   0   0   0   2   2   2   0   0   0   2   2   0   0   2   0   0   2   0   0   2
 MK-6-1                 0   2   2   2   0   0   0   2   2   2   0   2   0   0   0   2   0   2   2   2   0   2   0   2   0   2   0   2   0   0   2   2   0   0   2   2   2   2   2   0   0   2   0   0   2   0   0   2   2   0   0   0   2   0   0   0   0   0   2   2   2   0   0   2   0   0   2   2   0   0   2   0   2   0   0   0   2   0   0   2   0   0   2   2   2   2   0   0   0   0   0   0   0   0   2   0   2   0   2   2   2   0   0   2   2   2   2   0   2   0   0   2   0   0   0   0   2   0   2   2   0   0   0   2   2   0   2   0   0   2   2   0   0   2   2   2   2   2   2   0   0   2   0   2   0   2   0   0   2   2   2   0   2   0   0   0   0   2   2   0   2   2   0   0   2   0   2   2   2   2   0   0   0   0   0   0   0   0   2   2   0   2   0   2   0   2   2   0   0   2   0   2   2   0   2   0   2   0   2   0
 MK-6-2                 2   2   2   2   0   2   0   2   2   2   0   0   0   0   0   2   0   2   2   2   0   2   0   2   0   2   0   0   0   0   2   2   0   0   2   2   2   2   2   0   2   2   0   0   2   0   0   2   2   0   0   0   2   2   0   0   0   0   2   0   2   2   0   2   0   0   2   0   0   0   2   2   2   2   2   0   2   0   0   2   0   2   2   2   2   2   0   0   0   0   0   0   2   2   2   0   2   0   2   2   0   0   0   2   2   2   2   0   2   0   0   2   0   0   0   0   2   0   2   2   0   0   0   2   2   0   2   0   0   2   2   0   0   2   2   2   2   2   2   0   0   2   0   2   0   2   0   0   2   2   2   0   2   0   0   0   0   2   2   0   2   2   0   0   2   2   2   2   2   2   0   0   0   0   0   0   0   0   2   2   0   2   0   2   0   2   2   0   0   2   0   2   2   0   2   0   2   0   2   0
 MK-6-3                 2   2   2   2   0   0   0   2   2   2   0   0   0   0   0   2   0   2   2   2   0   2   0   2   0   2   0   0   2   2   2   2   0   0   2   2   2   2   2   0   2   2   0   0   2   0   0   2   2   2   0   0   2   2   0   0   0   0   2   0   2   0   0   2   2   0   2   0   0   0   2   2   2   2   2   0   2   0   0   2   0   2   2   2   0   2   2   0   0   0   0   0   2   2   2   0   2   0   2   2   0   0   0   2   2   2   2   0   0   0   0   2   0   0   0   0   2   0   2   2   0   0   0   2   2   0   2   0   0   2   2   0   0   2   2   2   2   2   2   0   0   2   0   2   0   2   2   0   2   2   2   0   0   0   0   0   0   2   0   0   2   2   0   0   2   2   2   2   2   2   0   0   0   0   2   0   0   0   2   2   0   2   0   2   0   2   2   0   0   2   0   2   2   0   0   0   2   0   2   0
 MK-6-4                 2   2   2   0   0   0   0   2   2   2   0   0   0   0   0   2   0   2   2   2   0   2   0   2   0   2   0   2   2   2   2   2   0   0   2   2   2   2   2   0   2   2   0   0   2   0   0   0   0   2   0   0   2   2   0   0   0   0   2   0   2   0   0   2   2   0   2   0   0   0   2   2   2   2   2   0   2   0   0   2   0   2   2   2   0   2   0   0   0   0   0   0   2   2   2   0   2   2   2   0   0   0   0   2   2   0   2   0   0   0   0   2   0   0   0   0   2   0   2   2   0   0   0   2   2   2   2   0   0   2   2   2   2   2   2   2   2   2   0   0   0   2   0   2   0   2   2   0   2   2   2   0   2   0   0   0   0   2   0   0   2   2   0   2   2   2   0   2   2   2   0   0   0   0   2   0   0   0   2   2   2   2   2   2   0   2   2   0   0   2   0   2   2   0   0   0   2   0   2   0
 MK-6-5                 2   2   2   0   0   2   0   2   2   2   0   0   0   0   0   2   0   2   2   2   0   2   0   2   0   2   0   2   2   2   2   2   0   0   2   2   2   2   2   0   0   2   0   0   2   0   0   0   0   2   0   0   2   2   0   0   0   0   2   0   2   0   0   2   2   0   2   0   0   0   2   0   2   0   2   0   2   0   0   2   0   2   2   2   0   2   0   0   0   0   0   0   2   0   2   0   2   0   2   0   0   0   0   2   2   0   2   0   0   0   0   0   0   0   0   0   2   0   2   2   0   0   0   2   2   2   2   0   0   2   0   2   2   2   2   2   2   2   2   0   0   2   0   2   0   2   0   0   2   2   2   0   0   0   0   0   0   2   0   2   2   2   0   2   2   2   0   0   2   2   0   0   0   0   2   0   0   0   2   2   2   2   2   0   0   2   2   0   0   2   0   2   2   0   0   0   0   0   2   0
 MK-6-6                 2   2   2   0   0   2   0   2   2   2   0   0   0   0   0   2   0   2   2   2   0   2   0   2   0   2   0   2   2   2   2   2   0   0   0   2   2   2   2   0   0   2   0   0   2   0   2   0   0   2   0   0   2   0   0   0   0   0   2   0   2   0   0   2   2   0   2   0   0   0   2   2   2   0   2   0   2   0   0   2   0   2   2   2   2   2   0   2   0   0   0   0   0   0   0   0   0   0   2   0   0   0   0   2   0   0   2   0   0   0   0   0   0   0   0   0   2   0   2   2   0   0   0   2   2   2   2   0   0   2   0   2   2   2   2   2   2   2   2   0   0   2   0   2   0   0   0   0   2   2   2   0   0   0   0   0   2   2   2   2   2   2   0   2   2   2   0   0   2   0   0   0   0   0   2   0   0   0   2   2   2   2   2   0   0   2   2   0   0   2   0   2   2   0   0   2   0   0   2   0
 MK-6-7                 2   2   2   0   0   2   0   2   2   2   0   0   0   0   0   2   0   2   2   2   0   2   0   0   0   0   0   2   2   2   2   2   0   0   0   2   2   2   2   0   0   2   0   0   2   0   0   0   0   2   0   0   2   0   0   0   2   0   2   0   2   0   2   2   2   0   2   0   0   0   2   2   2   0   2   0   2   2   0   0   0   2   2   2   2   2   0   2   0   2   0   2   0   0   2   0   0   0   2   0   0   0   0   2   0   0   2   0   0   0   0   0   0   0   0   0   2   0   2   2   0   0   2   2   2   2   2   0   0   2   0   2   2   2   0   2   0   2   2   2   0   2   0   2   2   0   0   0   2   2   2   0   0   0   0   0   2   2   2   2   2   2   0   0   2   2   0   0   2   0   0   0   0   0   0   0   0   0   2   2   2   2   2   0   0   2   2   0   0   2   0   2   2   0   0   0   0   0   2   2
 MK-6-8                 0   2   2   0   0   2   0   2   2   2   0   0   0   0   0   2   0   2   2   2   0   2   0   0   0   0   0   2   2   2   2   2   0   0   0   2   2   2   2   0   0   2   0   0   2   0   0   0   0   2   0   0   2   0   0   0   2   0   2   0   0   0   2   2   2   0   2   2   0   0   2   2   2   0   2   0   0   2   0   0   2   2   2   2   2   2   0   2   2   2   0   2   0   2   2   0   0   0   2   0   0   2   0   2   0   0   2   0   0   0   0   0   0   0   2   2   2   0   2   2   0   0   2   2   2   2   2   2   2   2   0   2   0   2   0   2   0   2   2   2   0   2   0   2   0   0   0   2   2   2   2   0   0   0   0   0   2   2   2   2   2   2   0   0   2   2   0   0   2   0   0   0   2   0   0   0   0   0   2   0   2   2   2   0   0   2   2   0   0   2   0   2   2   0   0   0   0   0   2   2
 MK-6-9                 0   2   2   0   0   2   2   2   2   2   0   0   0   0   0   2   0   2   2   2   0   2   0   0   0   0   0   0   2   2   2   2   0   0   0   2   2   2   2   0   0   0   0   0   2   0   0   0   0   2   0   0   2   0   2   0   2   0   2   0   0   0   2   2   2   0   2   2   0   0   2   2   2   0   2   0   0   2   0   0   2   2   2   2   2   2   0   2   2   0   0   2   0   2   2   0   0   0   2   0   0   2   0   2   0   0   2   2   0   0   0   0   0   0   2   2   2   2   2   2   2   0   2   2   2   2   2   2   2   2   0   2   0   2   0   2   0   2   0   2   2   2   0   2   0   0   0   0   2   0   2   0   0   0   0   0   2   2   0   2   2   0   0   0   2   2   0   0   2   0   0   0   2   0   0   0   0   0   2   0   2   2   0   0   0   2   2   0   0   0   0   0   0   0   0   0   0   0   2   2
 MK-6-10                0   2   2   0   0   2   2   2   2   2   0   0   0   0   0   2   0   2   2   2   0   2   0   0   0   0   0   0   2   2   2   2   0   0   0   2   2   2   2   0   0   0   0   0   2   0   0   0   2   2   0   0   2   0   2   0   2   0   2   0   0   0   2   2   2   2   2   2   0   0   2   0   2   2   2   0   0   2   0   0   2   2   2   2   2   2   0   2   0   2   2   0   0   2   2   0   0   0   2   0   0   2   0   2   0   0   2   2   0   0   0   0   2   0   2   0   2   0   2   2   2   0   0   2   2   2   2   2   2   2   2   2   0   2   0   2   0   2   0   0   2   0   2   2   0   2   0   0   2   0   2   0   0   0   2   0   2   2   0   2   0   0   0   0   2   2   2   0   2   0   0   0   2   0   0   0   2   0   2   0   0   0   0   0   0   0   2   0   0   2   0   0   0   0   0   0   0   0   2   2
 MK-6-11                2   2   2   0   0   2   2   0   2   2   0   0   0   0   0   2   0   2   2   2   0   2   0   0   0   0   2   0   2   2   2   2   0   0   0   2   2   2   2   0   0   0   0   0   2   0   0   0   2   2   0   0   2   0   2   2   2   0   2   0   0   2   2   2   2   2   2   2   0   0   2   0   2   2   2   0   0   2   0   0   2   0   2   2   2   2   0   2   0   2   2   0   0   2   2   2   0   0   0   0   0   2   0   0   0   0   2   2   0   0   0   2   2   0   2   0   2   0   2   2   2   0   0   2   2   2   2   2   2   2   2   2   0   2   0   2   0   2   2   0   2   0   0   2   0   2   0   0   2   0   2   0   0   0   2   0   2   2   0   2   0   0   2   0   0   2   0   0   2   0   0   0   2   0   0   0   2   0   2   0   2   0   0   0   0   2   2   0   0   2   2   0   0   0   0   0   0   0   2   2
 MK-6-12                2   2   2   0   0   2   2   0   2   0   0   0   0   0   0   2   0   2   2   2   0   2   2   0   0   0   2   0   2   2   2   2   0   0   2   2   2   2   2   0   2   0   0   0   2   0   0   0   2   2   0   0   0   0   2   0   2   0   2   0   0   2   2   2   2   2   2   0   0   0   2   0   2   2   2   2   2   2   0   0   2   0   2   2   2   2   0   2   0   2   0   0   0   2   2   2   0   0   0   0   0   2   0   0   0   0   2   2   0   0   0   2   2   2   2   0   2   0   2   2   2   0   0   2   2   2   0   0   2   2   2   0   0   2   0   2   0   2   2   0   2   0   0   2   0   2   0   0   2   0   2   0   0   0   2   0   2   2   0   2   0   0   2   0   0   2   0   0   2   0   0   2   2   0   0   2   2   0   2   0   2   0   0   0   0   2   2   0   0   2   0   0   0   0   0   0   0   2   2   2
 MK-6-13                2   2   2   0   0   2   2   0   0   0   0   0   2   0   0   2   0   2   2   2   0   2   2   0   2   0   2   0   2   2   2   2   0   0   2   2   2   2   2   0   2   2   0   0   2   0   0   0   2   0   0   0   2   0   2   0   2   0   2   0   0   2   2   2   0   2   2   0   0   0   2   0   2   2   2   2   2   2   2   0   2   0   2   0   2   2   0   2   0   2   0   0   0   2   2   2   0   0   0   0   0   2   0   0   0   0   2   2   0   0   0   2   2   2   2   0   0   0   2   2   2   0   0   2   2   2   0   0   2   2   2   0   0   2   0   2   0   2   0   0   2   0   0   2   0   2   2   0   2   0   2   0   2   0   2   0   2   2   0   2   0   0   2   0   0   2   2   0   2   0   0   2   2   0   0   2   2   0   2   0   2   0   0   0   0   2   2   0   0   2   0   0   0   0   0   0   0   2   2   2
 MK-6-14                0   2   2   0   0   2   2   0   0   0   2   0   2   0   0   2   0   2   0   2   0   2   0   0   0   0   0   0   2   0   2   2   0   0   2   2   2   2   2   0   2   2   0   0   2   0   0   0   2   0   0   0   0   0   2   0   2   0   2   0   0   2   2   2   0   2   2   0   0   0   2   0   2   2   2   2   2   2   0   0   2   0   2   0   2   2   0   2   0   2   0   0   0   2   2   2   0   0   0   0   0   2   0   0   0   0   2   2   0   0   2   2   2   2   2   0   0   0   2   2   2   0   0   2   2   2   0   0   0   2   2   2   0   2   0   2   2   2   0   0   2   0   0   2   0   2   2   0   2   2   2   2   2   0   2   0   2   2   0   2   0   0   2   0   0   2   2   0   2   0   0   2   2   0   0   2   2   0   2   0   2   0   0   0   0   2   2   0   0   2   0   0   0   0   0   0   2   2   2   2
 MK-6-15                2   2   2   0   0   2   2   0   0   0   2   0   2   0   0   2   2   2   0   2   0   2   0   0   0   0   0   0   2   0   0   2   0   0   2   2   2   2   2   0   0   2   0   0   2   0   0   0   2   2   0   0   0   0   2   0   2   0   2   0   2   2   2   2   0   2   2   0   0   0   2   0   2   2   2   2   2   2   0   0   2   0   2   2   2   2   0   2   0   2   0   0   0   2   2   2   0   0   0   0   0   2   0   0   0   0   2   2   0   0   0   2   2   2   2   0   0   0   2   2   2   0   0   2   2   0   0   0   0   2   2   0   0   2   0   2   2   2   2   0   2   2   0   2   0   2   2   0   2   2   2   2   2   0   2   0   2   2   0   2   0   0   2   0   0   2   2   0   2   2   0   2   0   0   0   0   2   0   2   0   2   0   0   0   0   0   2   0   0   2   0   0   0   0   0   0   2   2   2   2
 MK-6-16                2   2   2   0   0   2   2   0   2   0   2   0   2   0   2   2   2   2   0   2   2   2   0   0   0   0   0   0   2   0   0   2   0   0   2   2   2   2   2   0   0   2   0   0   2   0   0   2   2   2   0   0   0   0   2   0   2   2   2   0   2   2   2   2   0   2   2   0   0   0   2   0   2   2   2   2   2   2   0   0   2   0   2   2   2   0   0   2   0   2   0   0   0   2   2   2   0   0   0   0   0   2   0   0   0   0   0   2   0   0   0   0   2   2   2   0   0   0   2   2   2   0   0   2   2   0   2   0   0   2   2   0   0   2   0   2   2   2   2   0   2   2   0   2   0   2   2   0   2   2   2   2   2   0   2   0   2   2   0   2   0   0   2   0   2   2   2   0   2   2   0   0   0   0   2   0   2   0   2   0   2   0   0   0   0   0   2   0   0   2   0   0   0   0   0   0   2   2   2   0
 
!****************************************** Phenotypic Data **********************************************************
!-100.0 is resevred for missing phenotype
SimulatedTrait1         9.6321    8.3095   12.7577    9.5233    8.8591   11.5408    8.3098    9.3135   10.5893   11.2590    8.9555    9.6079    9.2493    7.8508    9.4620    9.0474    7.8435    9.5306    9.4769    7.8678   10.6520   10.1328    9.3574   10.8703   11.7906    8.0369    9.7322   10.4742    9.6602   10.0631   12.5718   10.9045    8.8201   11.9144   11.1528   10.3076   11.6743    8.4837    8.9206    8.6627    9.9495   10.6209   10.4143    8.6723   11.6009    8.4440    9.7818    8.3038   11.0266    8.2131    8.8382   11.7569   10.6136    9.3082   10.4106    8.5192   11.8422    9.3701   11.4459    7.8536    7.2111   10.4216   10.4722    9.8602    7.4167    9.8304   13.2141   11.8569    8.8382   10.8688    9.0767   10.9689   10.7307    9.3452   11.7085   14.6745   10.4098   12.3910    7.8063    8.5934    9.5406    9.8646   11.8754    9.2824   13.0814   10.8993    8.3403    9.5639    8.4441   10.7761   10.5681    8.7212   10.1142   10.2440   10.6441    7.8661   10.4336   11.5930    8.9307   10.1671    9.4001    8.8991   12.3934    8.7970   10.3097    8.1072    9.6977   11.1770    6.8012    7.2121   11.1232    7.6626   10.1759    9.3571   11.3746    8.9889   11.4567   10.7122   12.2754   11.7338   11.4333    9.6864   10.6129    7.9104    8.9978   11.0419   10.6212    9.9420    9.0682    8.5740   10.5091    9.4221   11.1966   10.0416   10.7485    9.8187    9.1512    9.3070    7.2987   10.1585   11.1286   11.5353   11.4327   11.3339    9.4008   11.3922    8.1369   10.1705    7.4851    8.2401    9.4513   11.2121    8.8498   12.1448    9.2607   10.6573   12.0762   10.3362   10.1797   10.1095   11.6730    8.3677   11.6342    9.8632   11.0003    7.6944    8.7818    9.4205    8.5662   11.0616   10.0775   11.4911   13.0968   11.4926   13.3693   11.4957   10.5538    7.4608    9.3110   11.0531   11.5564   13.1412   10.4205   11.0761   11.1763   10.0313   11.5480    8.8541   10.9984   11.4220   10.0780    9.5257    8.8056    9.8181    6.7663   10.0652    9.8393    8.1215    9.5245    8.9266
SimulatedTrait2        16.0582   15.5422   15.1695   16.8940   16.5513   17.3963   15.1808   14.7734   15.2662   15.2397   14.9531   15.1171   14.5740   15.0058   15.1549   15.5553   16.6071   16.4850   13.6870   14.0254   16.1240   12.7977   14.4702   15.2397   17.1961   13.5537   14.2839   15.1272   14.1946   16.9062   16.3523   18.0100   16.5031   16.4405   15.9133   14.2241   18.3290   13.7047   16.8674   16.6772   15.0397   16.1146   14.9259   14.3691   14.8016   13.9714   17.0485   13.5968   14.7627   16.8816   14.0018   17.1340   15.1649   15.0703   12.8595   13.9847   15.0791   15.8106   15.8937   14.2837   15.8566   16.3588   16.0161   15.3344   16.1310   14.7866   16.0556   15.7021   16.6458   16.3268   15.1699   17.2444   15.9874   14.0767   14.6176   16.9783   14.5791   17.0112   13.0386   14.6269   14.2921   14.9508   16.2535   15.6824   14.2971   13.9497   13.4755   14.4496   13.3838   14.7802   16.1076   14.5692   15.4974   16.0244   14.6692   17.4658   15.2951   13.5031   15.2016   16.3996   15.6593   14.2881   14.7074   12.8034   15.0170   13.3994   14.9414   18.0787   15.0432   15.3716   12.0201   13.4913   15.4857   17.6000   14.7058   12.5744   16.0463   16.0976   15.0418   14.3918   14.4712   13.7551   17.6623   13.4280   14.6660   14.3910   15.4846   15.5920   14.9919   11.1110   14.5706   17.7842   14.9532   15.8804   15.1114   14.2625   15.5756   12.0977   12.5840   16.3106   13.7070   12.7749   13.8055   15.9890   14.5094   17.3637   14.4866   17.3074   13.3161   16.8911   15.4536   15.3596   16.5672   17.9856   14.2564   15.3166   13.4701   13.3271   16.8226   13.4747   16.3703   15.3184   15.7879   13.3379   15.0199   16.7661   15.5766   14.3609   17.4197   17.8395   15.9069   14.1685   15.2358   16.2843   13.9031   16.0277   14.1795   12.4432   13.3758   13.0080   16.4481   14.9335   16.1989   15.0779   14.6673   14.8876   15.8456   14.6709   14.5350   17.0288   13.9723   12.3188   16.7088   15.6418   13.8582   15.6475   16.4713   11.3457   17.1368   15.6673
 
