# Supplementary material for: Inclusive Composite Interval Mapping of QTL by Environment Interactions in Biparental Populations
Source: PLoS One. 2015 Jul 10;10(7):e0132414. doi: 10.1371/journal.pone.0132414 (PMC4498613; doi:10.1371/journal.pone.0132414)
Supplement: S3 File — (ZIP) [file pone.0132414.s003.zip › Simulation for unliked model/Simulated popualtions/run_00079.met]

!**********************Note: lines staring with "!" are remarks and will be ignored in the program********************
!*********************************General Information**********************************
!Assuming F1 = P1 x P2, populations available in QTL IciMapping are: 
!  1, P1BC1F1 = P1 x F1, the first backcrossing where P1 is used as the recurrent parent;
!  2, P2BC1F1 = P2 x F1, the first backcrossing where P2 is used as the recurrent parent;
!  3, F1DH, F1-derived doubled haploids; 
!  4, RIL or F1RIL, recombination inbred lines through the repeated selfing of F1;
!  5, P1BC1RIL, recombination inbred lines through the repeated selfing of P1BC1F1;
!  6, P2BC1RIL, recombination inbred lines through the repeated selfing of P2BC1F1;
!  7, F2, the selfing generation of F1;
!  8, F3, the selfing generation of F2;
!  9, P1BC2F1, the second backcrossing where P1 is used as the recurrent parent; 
! 10, P2BC2F1, the second backcrossing where P2 is used as the recurrent parent;
! 11, P1BC2RIL, recombination inred lines through the repeated selfing of P1BC2F1; 
! 12, P2BC2RIL, recombination inred lines through the repeated selfing of P2BC2F1; 
! 13, P1BC1F2, the selfing generation of P1BC1F1; 
! 14, P2BC1F2, the selfing generation of P2BC1F1; 
! 15, P1BC2F2, the selfing generation of P1BC2F1; 
! 16, P2BC2F2, the selfing generation of P2BC2F1; 
! 17, P1BC1DH, P1BC1F1-derived doubled haploids; 
! 18, P2BC1DH, P2BC1F1-derived doubled haploids; 
! 19, P1BC2DH, P1BC2F1-derived doubled haploids; 
! 20, P2BC2DH, P2BC2F1-derived doubled haploids; 
   3      !Mapping Population (see remarks above)
   2      !Mapping Function (1 for Kosambi; 2 for Haldane; 3 for Morgan)
   2      !Marker Space Type (1 for intervals; 2 for positions)
   1      !Marker Space Unit(1 for centiMorgans; 2 for Morgan)
   6      !Number of Chromosomes (or Linkage Groups)
 200      !Size of the mapping population
   2      !Number of environments
 
!***************************************** Chromosomes and Linkage Maps **********************************************
!Chromosome                 NumMarkers
-CH1                        16
-CH2                        16
-CH3                        16
-CH4                        16
-CH5                        16
-CH6                        16
!Linkage map (Marker name followed by position or the interval length)
 MK-1-1                1     0.000
 MK-1-2                1    10.000
 MK-1-3                1    20.000
 MK-1-4                1    30.000
 MK-1-5                1    40.000
 MK-1-6                1    50.000
 MK-1-7                1    60.000
 MK-1-8                1    70.000
 MK-1-9                1    80.000
 MK-1-10               1    90.000
 MK-1-11               1   100.000
 MK-1-12               1   110.000
 MK-1-13               1   120.000
 MK-1-14               1   130.000
 MK-1-15               1   140.000
 MK-1-16               1   150.000
 MK-2-1                2     0.000
 MK-2-2                2    10.000
 MK-2-3                2    20.000
 MK-2-4                2    30.000
 MK-2-5                2    40.000
 MK-2-6                2    50.000
 MK-2-7                2    60.000
 MK-2-8                2    70.000
 MK-2-9                2    80.000
 MK-2-10               2    90.000
 MK-2-11               2   100.000
 MK-2-12               2   110.000
 MK-2-13               2   120.000
 MK-2-14               2   130.000
 MK-2-15               2   140.000
 MK-2-16               2   150.000
 MK-3-1                3     0.000
 MK-3-2                3    10.000
 MK-3-3                3    20.000
 MK-3-4                3    30.000
 MK-3-5                3    40.000
 MK-3-6                3    50.000
 MK-3-7                3    60.000
 MK-3-8                3    70.000
 MK-3-9                3    80.000
 MK-3-10               3    90.000
 MK-3-11               3   100.000
 MK-3-12               3   110.000
 MK-3-13               3   120.000
 MK-3-14               3   130.000
 MK-3-15               3   140.000
 MK-3-16               3   150.000
 MK-4-1                4     0.000
 MK-4-2                4    10.000
 MK-4-3                4    20.000
 MK-4-4                4    30.000
 MK-4-5                4    40.000
 MK-4-6                4    50.000
 MK-4-7                4    60.000
 MK-4-8                4    70.000
 MK-4-9                4    80.000
 MK-4-10               4    90.000
 MK-4-11               4   100.000
 MK-4-12               4   110.000
 MK-4-13               4   120.000
 MK-4-14               4   130.000
 MK-4-15               4   140.000
 MK-4-16               4   150.000
 MK-5-1                5     0.000
 MK-5-2                5    10.000
 MK-5-3                5    20.000
 MK-5-4                5    30.000
 MK-5-5                5    40.000
 MK-5-6                5    50.000
 MK-5-7                5    60.000
 MK-5-8                5    70.000
 MK-5-9                5    80.000
 MK-5-10               5    90.000
 MK-5-11               5   100.000
 MK-5-12               5   110.000
 MK-5-13               5   120.000
 MK-5-14               5   130.000
 MK-5-15               5   140.000
 MK-5-16               5   150.000
 MK-6-1                6     0.000
 MK-6-2                6    10.000
 MK-6-3                6    20.000
 MK-6-4                6    30.000
 MK-6-5                6    40.000
 MK-6-6                6    50.000
 MK-6-7                6    60.000
 MK-6-8                6    70.000
 MK-6-9                6    80.000
 MK-6-10               6    90.000
 MK-6-11               6   100.000
 MK-6-12               6   110.000
 MK-6-13               6   120.000
 MK-6-14               6   130.000
 MK-6-15               6   140.000
 MK-6-16               6   150.000
!*********************************** Marker Types ********************************************************************
!Co-dominant marker: When heterozygote F1 is present, P1 is coded as 2, F1 is coded as 1, and P2 is coded as 0; Otherwise, P1 is coded as 2, and P2 is coded as 0. 
!Dominant marker: When heterozygote F1 is present, P1 and F1 are coded as 12, and P2 is coded as 0; Otherwise, P1 is coded as 2, and P2 is coded as 0.  
!Recessive markers: When heterozygote F1 is present, P1 is coded as 2, and F1 and P2 are coded as 10; Otherwise, P1 is coded as 2, and P2 is coded as 0. 
!Missing marker is coded as -1. 
 MK-1-1                 2   0   0   2   0   0   2   0   2   2   0   0   0   2   0   0   0   2   2   2   0   0   0   2   0   0   0   0   2   0   2   0   2   0   0   2   0   0   0   2   2   0   2   0   2   0   0   2   0   0   2   0   2   0   2   0   0   0   0   2   0   0   2   2   2   0   2   0   0   2   0   0   2   0   2   0   0   0   0   0   2   0   2   0   2   2   0   0   2   2   2   0   2   0   0   2   0   0   0   0   0   2   2   0   2   0   0   0   2   0   2   2   0   0   2   0   2   2   2   2   2   2   0   2   0   2   2   0   2   2   2   0   2   2   0   2   0   2   0   2   0   2   0   2   2   0   2   2   2   0   2   2   0   2   2   0   0   0   2   0   2   2   0   0   0   2   0   2   0   0   2   2   2   0   2   2   0   2   0   0   0   0   0   0   0   2   0   2   2   2   0   0   2   0   0   0   2   0   2   2
 MK-1-2                 2   2   0   2   0   0   2   0   2   2   0   0   0   2   0   0   0   2   2   2   0   0   2   2   0   0   2   0   2   0   2   2   2   0   0   2   0   0   2   2   2   0   2   0   2   0   0   2   0   0   2   0   2   0   2   0   2   0   0   2   0   0   2   0   2   0   0   0   0   2   0   0   2   0   2   2   0   0   0   0   2   0   2   0   2   2   0   0   2   2   2   0   2   0   0   2   0   0   0   0   0   2   2   0   2   0   0   0   2   0   2   2   0   0   2   0   2   2   2   2   2   2   0   2   0   2   2   0   2   2   2   0   2   0   0   0   0   0   0   2   0   2   0   2   2   0   0   2   2   0   2   2   2   2   2   0   0   0   2   0   2   2   0   0   0   2   0   2   0   0   0   2   2   0   2   2   0   2   0   0   2   0   0   0   0   0   0   2   2   0   0   0   2   2   2   0   0   0   2   2
 MK-1-3                 2   2   0   2   0   0   2   0   2   0   0   0   0   2   0   0   0   2   2   2   0   0   2   2   0   0   2   2   2   0   2   2   2   0   0   2   0   0   2   2   2   0   2   0   0   0   0   0   0   0   2   0   2   2   2   2   2   0   2   2   0   0   2   0   2   0   0   0   0   2   0   0   0   0   0   2   0   0   0   0   2   0   2   0   2   2   0   0   2   2   2   0   2   2   0   2   0   0   0   0   0   0   0   0   2   2   0   0   0   0   0   0   0   0   2   0   2   0   2   2   2   2   0   2   0   2   2   0   2   2   2   2   2   0   0   0   0   0   0   2   0   2   0   2   2   0   0   2   2   0   2   2   2   2   2   0   0   0   2   0   2   2   0   0   0   2   0   2   0   0   0   2   2   0   2   2   0   2   0   0   2   0   0   0   2   0   0   2   2   2   2   0   0   2   2   0   0   0   2   0
 MK-1-4                 2   2   2   2   0   0   2   2   2   0   0   0   0   2   0   0   2   2   2   2   0   0   2   2   2   0   2   2   2   0   2   2   2   0   0   2   0   2   2   2   2   0   2   0   0   0   0   0   0   0   2   0   2   2   2   0   0   2   2   2   2   0   2   2   2   0   0   0   0   2   0   0   0   0   0   2   0   2   0   0   2   2   2   0   2   2   0   0   2   2   2   0   2   2   0   2   0   0   0   0   2   0   0   0   2   2   0   0   0   0   0   0   0   2   2   0   2   0   2   2   2   2   0   2   2   0   2   2   2   2   2   2   2   0   0   0   0   0   0   2   0   0   0   2   2   0   0   2   2   0   2   2   2   2   2   0   0   0   2   0   2   2   0   0   0   2   0   2   0   0   0   2   2   0   2   2   0   2   0   0   2   0   0   0   2   0   0   2   2   2   2   0   0   2   0   0   0   0   2   0
 MK-1-5                 2   2   2   2   0   0   2   2   2   0   0   0   0   2   0   0   2   2   2   2   0   0   2   2   2   2   0   2   2   0   2   0   2   0   0   2   0   2   2   2   2   0   2   0   0   0   0   0   0   0   2   0   0   2   2   0   0   2   2   2   0   0   2   2   2   0   0   0   0   2   0   0   0   0   2   2   0   2   0   0   2   2   2   0   2   2   0   0   2   2   2   0   2   0   0   2   0   0   2   0   2   0   0   0   2   2   0   0   0   0   0   0   2   0   2   0   2   0   2   2   2   2   0   2   2   0   0   2   2   2   2   0   2   0   0   0   0   0   0   2   0   0   0   2   2   0   0   2   2   0   2   2   2   2   0   0   0   0   2   0   2   2   0   0   0   2   0   2   0   0   0   2   2   0   2   2   2   2   0   2   2   0   0   2   2   0   0   2   2   2   2   0   0   2   0   2   0   0   2   0
 MK-1-6                 2   2   2   2   0   0   2   2   2   0   0   0   0   2   0   0   2   2   2   2   0   0   2   2   2   2   0   2   2   0   0   0   2   0   0   2   2   2   2   2   2   0   2   0   0   0   0   0   0   0   2   0   0   2   0   0   0   2   0   2   0   0   2   2   2   0   0   0   0   2   0   0   0   0   0   2   0   2   0   0   2   2   2   0   0   2   0   0   2   2   2   0   2   0   0   0   0   0   2   0   2   0   0   0   2   2   0   0   0   2   0   2   2   0   2   0   2   2   2   2   2   2   0   2   2   0   2   0   2   2   2   0   2   0   0   0   0   0   0   2   0   0   0   2   2   0   0   2   2   0   2   2   0   2   0   0   0   0   2   0   2   2   0   0   0   2   2   2   0   0   0   2   2   0   2   0   2   2   2   2   0   0   0   2   2   0   0   2   2   2   2   0   0   2   0   2   0   2   2   0
 MK-1-7                 2   2   0   2   0   0   2   2   2   0   0   0   0   2   0   0   2   2   2   2   0   0   2   2   2   2   0   2   2   0   2   0   2   0   0   2   2   0   2   2   0   0   2   0   0   0   0   0   0   0   2   0   0   2   0   0   0   2   0   2   0   0   2   2   2   0   0   0   0   2   0   2   0   0   0   2   0   0   0   0   2   2   2   0   0   2   0   0   2   2   2   0   2   0   0   0   0   0   2   0   2   0   0   0   2   0   0   2   0   2   0   2   2   0   2   0   0   2   2   2   2   2   2   0   2   0   2   0   2   2   2   2   2   0   0   0   0   0   0   2   2   0   0   2   2   0   0   2   2   0   2   2   0   2   0   0   0   0   2   2   2   2   0   0   0   2   2   2   0   0   0   0   2   0   2   0   2   2   2   2   0   0   0   2   0   0   0   2   2   2   2   0   0   2   2   2   0   0   0   0
 MK-1-8                 2   2   0   2   0   0   2   2   2   0   0   0   0   2   2   2   2   2   2   2   0   0   2   2   2   0   0   2   2   0   2   0   2   0   0   2   2   0   2   0   0   0   2   2   0   0   2   0   2   0   2   2   0   2   0   0   0   2   0   2   0   0   2   2   0   0   0   0   2   2   0   2   0   0   0   2   0   0   0   0   2   2   0   0   0   0   0   0   2   2   2   0   2   0   2   0   0   0   2   0   2   0   0   0   2   0   0   2   0   2   0   0   2   0   0   0   0   2   2   2   2   2   2   0   2   0   2   0   2   2   2   2   2   0   2   0   0   0   0   2   2   0   0   2   2   2   0   0   2   0   2   2   0   2   0   0   0   0   2   0   2   2   0   0   0   2   2   2   0   0   0   2   2   0   2   0   2   2   2   2   0   0   0   0   0   0   0   2   2   2   2   0   0   2   2   2   0   0   0   0
 MK-1-9                 2   0   0   2   0   0   2   2   0   0   0   0   0   2   2   2   2   2   2   2   0   0   2   2   2   0   0   2   2   0   2   0   2   0   0   2   2   0   2   0   0   0   2   0   0   0   2   0   2   0   2   2   0   2   2   0   0   0   0   2   0   0   2   0   0   0   0   2   2   2   0   2   0   0   0   2   0   0   0   0   2   2   2   0   0   0   2   0   2   2   2   0   2   0   2   0   0   0   2   0   2   0   0   0   2   0   0   2   0   2   0   2   0   0   0   0   0   2   2   2   2   2   2   0   2   0   2   0   2   2   2   2   0   0   2   0   0   0   0   2   2   0   0   2   2   2   0   0   2   0   2   2   2   2   2   0   0   2   2   0   2   2   0   0   0   2   2   2   0   2   0   2   2   0   2   0   2   2   2   2   0   0   0   0   0   0   0   2   0   2   2   0   2   2   2   0   0   0   0   0
 MK-1-10                0   0   0   2   0   0   2   2   0   0   2   0   0   2   2   2   2   2   2   2   2   0   2   2   2   0   0   2   2   0   2   0   2   0   0   2   2   0   2   0   0   2   2   0   0   0   2   0   2   0   2   2   0   2   2   0   0   0   0   2   0   0   2   0   0   0   0   2   2   0   0   2   0   0   0   2   0   0   0   0   2   2   2   0   0   0   2   0   0   2   2   0   0   2   2   0   0   0   2   0   2   0   0   0   2   0   0   2   0   2   0   2   0   0   0   0   0   2   2   2   2   2   2   0   2   2   2   0   2   2   2   2   2   2   2   0   0   0   0   2   2   0   0   2   2   2   0   0   2   0   2   2   2   2   2   0   0   2   2   0   2   2   0   0   0   2   0   2   0   2   0   2   2   0   2   0   2   2   2   2   0   0   0   0   0   0   0   2   0   2   2   0   0   0   2   0   0   0   0   0
 MK-1-11                0   0   0   2   0   0   2   2   0   0   0   0   0   2   2   2   2   2   2   2   2   0   2   2   2   0   0   2   2   0   2   0   2   0   0   2   2   0   2   0   0   2   2   0   0   0   2   2   2   0   0   2   0   2   2   0   0   0   0   2   0   0   0   0   0   0   0   2   2   0   0   2   0   0   0   2   0   0   0   0   2   2   2   0   0   0   2   0   0   2   2   0   0   2   2   2   0   0   2   0   2   0   0   0   2   0   0   2   0   2   2   2   0   0   0   0   0   2   0   2   2   0   2   0   2   2   2   0   2   2   2   0   0   2   2   0   0   0   0   2   2   0   0   2   2   2   0   0   2   0   2   2   2   0   2   0   0   2   2   0   2   2   0   0   0   2   0   2   0   2   0   0   2   0   2   0   2   2   0   2   0   0   0   0   0   0   2   0   0   2   2   0   0   0   2   0   0   0   2   0
 MK-1-12                2   0   0   0   0   0   2   2   0   0   0   0   0   2   0   2   2   2   0   2   2   0   2   2   2   0   0   2   2   0   2   0   2   0   2   2   2   0   2   0   0   2   0   0   2   2   2   2   0   0   0   2   0   2   2   0   0   0   0   2   0   0   0   0   2   2   0   2   2   0   0   2   2   0   0   2   0   0   0   0   2   0   2   0   0   0   2   0   0   0   2   0   0   2   2   2   0   2   2   0   2   0   0   2   2   0   0   2   0   2   2   2   0   0   0   0   0   2   0   2   0   0   2   0   2   2   2   0   2   2   2   0   0   2   2   0   0   0   0   2   2   0   0   0   2   2   2   0   2   0   2   2   2   0   2   0   0   0   2   0   2   2   2   0   0   2   0   2   0   2   0   0   2   0   2   0   0   2   0   2   0   2   2   0   0   0   2   0   0   2   0   0   0   0   2   0   0   2   2   0
 MK-1-13                2   0   0   0   0   0   2   2   0   0   0   0   0   2   2   2   2   2   0   2   2   0   2   2   2   0   0   2   0   0   2   0   2   0   2   2   2   0   2   0   0   2   0   0   2   2   2   2   0   0   0   2   0   2   2   0   0   0   0   2   2   0   0   0   0   2   0   2   2   0   0   2   2   0   0   2   2   0   0   2   2   0   2   2   0   0   2   0   0   0   0   0   0   2   2   2   0   2   2   2   2   0   0   2   2   0   0   2   2   2   2   2   0   0   0   0   2   2   0   2   0   0   2   0   2   2   2   0   2   2   2   0   0   2   2   0   0   0   0   2   2   0   0   0   2   0   2   0   2   2   2   2   2   0   2   0   0   0   2   0   2   2   2   0   0   0   0   2   0   2   0   0   2   0   2   0   0   2   0   2   2   2   2   0   0   0   2   0   0   2   0   0   0   0   2   0   0   2   2   2
 MK-1-14                2   0   0   0   0   0   2   2   0   0   0   0   0   2   2   2   2   2   0   2   0   0   2   2   2   2   0   2   0   0   2   0   2   0   2   2   2   0   2   0   0   2   0   0   2   2   2   2   2   0   0   2   0   0   2   2   0   0   0   2   2   0   0   0   0   2   2   2   2   2   0   2   0   0   0   2   2   0   0   0   2   0   2   2   0   2   2   0   0   0   0   0   0   2   2   2   0   2   2   2   2   0   0   2   2   0   0   2   2   2   2   2   2   0   0   2   2   2   0   2   0   0   2   0   2   2   2   0   2   2   2   0   0   2   2   2   0   0   0   2   2   2   0   0   2   0   2   0   2   2   2   2   2   0   2   2   0   0   2   0   2   2   2   0   0   0   0   2   2   2   0   2   2   0   2   0   0   2   2   0   2   2   2   0   0   0   2   0   2   2   0   0   0   0   2   0   2   2   2   2
 MK-1-15                2   0   0   0   0   2   2   2   0   2   0   0   0   0   2   2   2   2   0   2   0   0   0   2   2   2   0   2   0   0   2   0   2   0   2   2   2   0   2   0   0   2   0   0   2   0   2   2   2   2   0   2   0   0   2   2   0   0   0   2   2   0   0   0   0   2   2   2   2   2   0   2   0   0   2   2   0   2   0   0   2   0   2   2   0   2   2   0   0   0   0   0   0   2   2   2   0   2   2   2   0   0   0   2   2   0   0   2   0   2   2   2   2   0   0   2   2   2   0   2   0   2   2   0   2   2   2   0   2   2   0   0   2   2   2   2   0   0   2   2   2   2   0   0   2   0   2   0   2   2   2   2   2   0   2   2   0   0   2   0   2   2   2   0   0   0   0   0   2   2   2   2   2   0   2   0   0   2   2   0   2   0   0   0   0   0   2   0   2   2   0   0   0   0   2   0   2   2   0   2
 MK-1-16                2   0   0   0   0   2   2   2   0   2   0   0   0   0   2   0   0   2   0   2   0   0   0   2   2   2   0   2   0   0   2   0   2   0   0   2   2   0   2   0   0   2   0   0   2   0   2   2   2   2   0   2   0   0   0   2   2   0   0   2   2   2   0   0   0   2   2   2   2   2   0   2   0   0   2   2   0   2   0   0   2   0   2   0   0   2   0   0   0   0   0   0   0   2   2   0   0   2   2   2   0   0   0   0   2   2   0   2   2   2   2   2   2   0   0   2   2   2   0   2   0   2   2   2   2   2   2   2   2   2   0   0   2   2   2   2   0   0   2   2   2   2   0   0   2   0   2   0   2   2   2   2   2   0   2   2   0   0   2   0   2   2   2   0   0   0   0   0   2   2   2   2   2   2   0   0   0   2   0   0   2   0   2   0   0   0   2   0   2   2   0   0   0   0   0   0   2   2   0   2
 MK-2-1                 0   0   2   2   2   2   2   0   0   2   0   2   0   2   0   2   0   0   0   0   2   0   0   2   0   0   0   2   0   0   0   0   0   0   2   0   2   2   0   2   2   2   2   2   2   0   2   2   0   2   0   2   2   0   2   2   0   2   0   0   2   0   2   2   2   2   2   0   2   0   0   2   0   2   0   2   2   2   2   0   0   0   2   2   0   0   0   0   0   0   0   0   0   2   0   2   0   2   2   0   2   0   2   2   2   0   0   0   2   0   0   2   0   0   0   2   0   0   0   2   2   0   2   2   0   2   0   2   0   0   0   2   0   0   2   2   0   0   0   2   2   2   0   2   0   0   2   2   2   0   0   0   0   2   2   0   0   2   2   0   2   2   0   0   0   0   2   0   2   0   2   0   0   0   0   2   2   2   0   0   2   0   2   0   2   2   2   2   0   2   0   0   0   0   0   0   2   2   0   0
 MK-2-2                 0   0   2   2   2   2   2   2   0   2   2   2   0   2   0   2   0   0   0   0   2   0   0   2   0   0   0   2   0   0   0   0   0   0   2   0   2   2   0   2   2   2   2   2   2   0   2   2   0   2   0   2   2   0   2   2   0   2   0   0   2   0   2   2   2   2   2   0   2   0   0   2   0   2   0   2   2   2   2   0   0   0   2   2   0   0   0   0   0   0   0   0   0   2   0   2   0   2   2   0   2   0   2   2   2   0   0   0   2   0   0   2   0   0   0   2   0   0   0   2   2   0   2   2   0   2   0   2   2   0   0   2   0   0   2   2   0   0   0   0   2   2   0   2   0   0   2   2   2   0   0   0   0   2   2   0   0   2   2   0   2   2   0   0   0   0   0   0   2   0   2   0   0   0   0   2   2   2   0   2   2   0   2   0   2   2   2   2   0   2   0   0   0   0   0   0   2   2   0   0
 MK-2-3                 0   0   2   2   2   2   2   2   0   2   2   2   0   2   2   2   0   2   0   2   2   0   0   2   0   0   0   2   0   0   0   0   0   2   2   0   2   2   0   2   2   2   2   0   0   0   2   2   0   2   0   2   2   0   2   2   0   2   0   0   2   0   2   2   2   2   2   0   2   0   0   2   0   0   0   2   2   2   0   0   2   0   2   2   0   2   0   0   0   0   0   0   0   0   0   2   0   2   2   0   0   2   2   0   2   0   0   2   2   0   0   2   0   0   0   2   0   0   0   2   2   0   0   2   2   2   0   2   2   0   0   2   0   0   2   2   0   0   0   0   2   2   0   2   0   0   2   2   2   0   0   0   0   2   2   0   0   0   2   0   2   2   0   0   0   0   0   0   2   0   2   0   0   0   0   2   2   2   0   2   2   0   2   0   2   2   0   2   0   2   0   0   0   0   0   0   2   2   0   0
 MK-2-4                 0   0   2   2   2   0   2   0   0   2   2   2   0   2   2   2   0   2   0   2   2   0   0   2   0   0   0   2   0   0   2   2   0   2   2   0   2   0   0   2   2   2   2   2   0   0   2   2   0   2   0   2   0   2   2   2   0   2   0   0   2   0   2   2   2   2   2   0   2   0   0   2   0   0   0   2   2   2   0   2   2   0   2   2   2   2   0   0   0   0   0   2   0   0   0   2   0   2   2   0   0   2   2   2   2   0   0   2   2   0   0   2   2   2   0   2   0   0   0   0   2   0   0   2   2   2   0   2   2   0   0   2   0   0   2   2   0   0   2   0   2   0   0   2   0   0   2   0   2   0   0   0   0   2   2   0   0   0   2   0   2   2   0   0   0   0   0   0   2   0   2   0   2   0   0   2   2   2   0   2   2   0   2   0   2   2   0   2   0   2   0   0   0   0   2   0   2   2   0   0
 MK-2-5                 0   0   2   2   2   0   2   0   0   2   2   2   0   2   0   2   2   0   0   2   2   0   0   2   0   0   0   0   2   0   2   2   0   2   2   0   0   0   0   2   2   2   2   2   0   0   2   2   0   2   2   2   0   2   2   2   0   2   0   0   2   0   2   2   0   2   2   0   2   0   0   2   0   0   0   2   2   2   0   2   0   0   2   2   2   2   0   0   0   0   0   0   0   0   0   2   0   2   2   0   0   2   0   2   0   0   0   2   2   0   0   2   2   2   0   2   0   0   2   2   2   0   0   2   2   2   0   2   2   0   0   2   0   0   2   2   0   0   2   0   2   0   0   2   0   0   2   2   2   0   0   0   0   2   2   0   0   0   2   0   2   2   0   0   0   0   0   2   2   0   2   2   2   0   0   2   2   2   0   2   2   0   2   2   2   2   0   2   0   2   0   0   0   0   2   0   2   2   0   0
 MK-2-6                 0   0   2   2   2   0   2   0   0   2   0   2   0   0   0   2   2   0   0   2   2   0   0   2   0   0   0   2   2   0   2   2   0   2   0   0   0   2   0   2   2   2   2   0   0   0   2   2   0   2   2   2   0   0   2   2   0   2   0   0   2   0   2   2   0   2   2   0   2   0   0   2   0   0   0   2   0   2   0   2   0   0   2   2   2   2   0   0   0   0   0   0   0   0   0   2   0   2   2   0   0   2   0   0   0   0   0   2   2   0   0   2   2   2   0   2   0   0   2   2   2   0   0   2   2   2   0   0   2   0   2   2   2   0   0   2   0   0   2   0   2   0   0   2   0   0   2   0   2   0   0   0   0   2   2   0   0   0   2   0   2   2   2   0   0   0   0   2   2   0   2   2   2   0   0   2   2   2   0   2   2   0   0   2   2   2   0   2   0   2   0   0   0   0   2   0   2   2   0   0
 MK-2-7                 0   0   2   2   2   0   2   0   0   0   0   2   0   2   0   2   2   0   0   2   2   0   0   2   0   0   0   2   2   0   0   0   0   2   0   0   0   2   0   2   2   0   2   2   0   2   2   2   0   2   0   2   0   0   2   2   0   2   0   0   2   0   2   2   0   2   2   0   2   0   0   2   0   0   0   2   0   2   0   2   0   2   2   2   2   2   0   0   0   0   0   0   0   0   0   2   0   2   2   0   0   2   0   0   0   0   2   2   2   0   2   2   2   2   0   2   0   0   2   2   2   0   0   2   2   2   0   0   2   0   0   2   2   0   0   2   0   0   2   0   0   0   0   2   0   0   2   0   2   0   0   0   0   2   2   0   0   0   2   0   2   2   2   0   2   0   0   2   2   0   2   2   2   2   0   2   2   2   0   2   2   0   0   2   2   2   0   2   0   2   0   0   0   0   2   0   2   2   0   0
 MK-2-8                 0   2   2   2   2   0   2   0   0   0   0   2   0   2   2   2   2   0   0   0   2   0   0   2   0   0   0   2   2   0   0   0   0   2   0   0   0   2   0   0   2   0   2   2   0   2   2   2   0   2   0   2   0   0   2   2   0   2   0   0   2   0   2   2   0   2   2   0   2   0   0   2   0   0   0   2   0   2   0   2   0   2   2   2   2   2   0   0   0   0   0   0   0   0   0   2   0   2   2   0   0   2   0   0   0   0   2   2   2   0   2   2   2   2   0   2   0   2   2   0   2   0   0   2   2   2   2   0   2   0   0   2   2   0   0   2   0   0   0   0   0   0   0   2   0   0   2   2   2   0   0   0   2   2   0   0   0   0   2   0   0   2   2   0   2   0   0   2   2   0   2   2   2   2   0   2   2   2   0   2   0   0   0   2   2   2   0   0   0   2   0   0   0   0   2   0   2   2   0   0
 MK-2-9                 0   2   2   2   0   0   2   0   0   0   0   2   0   0   0   2   2   0   2   0   2   2   0   2   0   0   0   0   2   0   0   0   0   2   0   0   0   2   0   0   2   0   2   2   0   2   2   2   2   2   0   2   0   0   2   2   0   2   2   0   2   0   2   2   0   2   2   0   0   0   0   2   0   0   0   2   0   2   0   2   0   2   0   2   2   2   2   0   0   0   0   0   0   0   0   2   0   2   2   0   0   2   0   0   2   0   2   2   2   0   2   2   2   2   0   2   0   2   2   0   2   2   0   2   2   2   2   0   2   0   0   2   2   0   0   2   0   0   0   0   0   0   0   2   0   0   2   2   2   0   0   0   2   2   0   0   0   0   2   0   0   2   2   0   2   2   0   2   2   0   2   2   2   2   2   2   2   2   0   2   0   0   0   2   2   2   0   0   0   2   0   0   0   0   2   2   2   2   0   0
 MK-2-10                0   2   2   2   0   0   2   0   0   0   0   2   0   0   0   2   2   0   0   0   2   2   0   2   0   0   0   0   2   0   0   0   0   2   0   0   0   2   2   0   2   0   2   2   0   2   2   2   2   2   0   2   0   0   0   2   0   2   2   0   2   0   2   2   0   2   0   0   0   0   2   0   0   0   0   2   0   2   0   2   0   2   0   2   2   2   2   0   0   2   0   2   0   0   0   2   0   2   2   2   0   2   0   0   2   2   2   2   2   0   2   2   2   2   0   2   0   2   2   0   2   2   0   2   2   2   2   0   2   0   0   2   0   0   0   2   2   0   0   0   0   0   0   2   2   0   2   2   2   0   0   0   2   2   2   0   2   0   2   0   0   2   2   0   2   2   0   2   2   0   2   2   2   2   0   2   0   2   0   2   0   0   0   2   2   2   0   0   2   2   0   0   0   0   0   2   0   0   0   0
 MK-2-11                0   2   2   2   0   0   2   0   0   0   0   2   0   0   0   2   2   0   0   0   2   2   0   2   0   0   0   0   2   2   0   0   0   0   0   0   2   0   2   0   2   0   0   2   0   2   2   2   2   2   0   2   0   0   0   2   0   2   2   0   2   0   2   2   2   2   0   2   0   0   2   0   0   2   0   2   0   2   0   0   0   2   0   0   2   2   2   0   0   2   0   2   0   0   0   2   2   2   2   0   0   2   0   2   2   2   2   2   2   0   2   2   2   2   0   2   0   2   2   0   2   2   0   2   2   2   2   0   2   0   0   2   0   0   0   2   2   0   0   2   0   0   0   2   2   0   2   2   2   0   0   0   0   2   2   0   2   2   2   0   0   0   2   0   2   2   0   2   2   0   2   2   2   0   0   2   0   0   0   0   0   0   0   2   2   2   0   0   2   2   0   0   0   0   0   2   0   0   0   0
 MK-2-12                0   2   2   2   0   0   2   0   2   0   0   0   0   0   0   2   2   0   0   0   2   2   0   2   0   0   0   0   2   2   0   2   0   0   0   0   2   0   2   0   2   0   0   2   0   2   2   2   2   2   0   2   0   0   0   2   0   2   2   0   2   0   2   2   2   2   2   2   0   0   2   0   0   2   0   2   0   2   0   0   2   2   0   0   2   2   2   0   0   2   0   2   2   0   0   2   0   2   2   0   0   2   0   2   2   2   2   2   2   0   2   2   2   0   2   2   0   2   0   0   2   2   0   2   2   2   2   0   2   0   2   0   2   0   0   2   2   0   0   2   0   0   0   0   0   0   2   2   2   0   0   0   0   2   2   0   2   2   2   0   0   0   2   0   2   2   0   2   2   0   2   2   2   2   0   0   0   0   0   0   0   0   0   0   2   2   0   0   2   2   0   0   0   0   2   0   0   0   0   0
 MK-2-13                0   2   2   2   0   0   2   0   0   0   0   0   0   2   0   0   2   0   2   0   2   2   0   2   0   0   0   2   2   2   0   2   0   2   0   2   2   2   0   0   2   0   0   2   0   2   2   2   2   0   0   0   0   0   0   2   0   2   2   2   2   0   2   2   2   2   2   2   0   0   2   2   0   2   0   0   0   2   0   0   0   2   2   0   2   2   2   0   0   0   0   2   2   0   2   0   2   2   2   0   0   2   0   2   2   2   2   2   0   0   2   2   2   0   2   0   0   2   2   2   2   2   2   2   2   2   2   0   0   0   2   0   2   0   0   2   2   0   0   2   0   0   0   0   0   0   2   2   2   0   0   0   0   2   2   0   2   0   2   0   0   0   2   0   0   2   0   2   2   2   2   2   2   2   0   0   0   0   0   0   0   0   0   0   2   2   0   0   2   2   2   0   0   0   2   0   0   0   2   0
 MK-2-14                0   2   2   2   0   0   2   0   0   0   2   0   0   2   2   0   2   0   2   0   2   2   0   2   0   0   0   2   2   2   0   2   0   2   0   2   2   2   0   0   2   0   0   2   0   2   2   0   2   2   0   0   0   0   2   0   0   2   2   2   2   0   2   2   2   2   2   2   0   2   2   2   0   2   0   0   0   2   0   0   2   2   2   0   2   2   2   0   0   0   0   2   2   0   2   0   2   2   2   0   0   2   0   2   2   2   2   2   0   0   2   2   2   0   2   0   0   2   2   2   2   2   2   2   2   2   2   0   0   0   2   0   2   0   0   0   2   0   0   0   0   0   0   0   0   0   2   2   0   0   0   0   2   2   2   0   2   0   2   0   0   0   2   2   0   2   0   2   2   2   2   2   2   2   2   0   0   0   0   0   0   0   2   0   2   2   0   0   2   2   2   0   0   0   2   0   0   0   2   2
 MK-2-15                2   2   2   2   0   0   2   0   0   0   2   0   0   2   2   0   2   0   2   0   2   2   0   2   0   0   0   2   2   0   0   2   0   2   0   2   0   2   0   0   2   0   0   2   0   2   2   0   2   2   2   2   0   0   2   0   0   2   2   2   2   0   2   0   2   2   2   2   0   0   2   2   0   2   0   2   2   2   0   2   2   2   2   0   0   2   2   0   0   0   2   0   2   0   2   0   2   2   2   0   0   2   0   2   2   2   2   2   0   0   2   2   2   0   2   0   0   2   2   2   2   2   2   2   2   2   2   0   0   0   2   0   2   0   2   0   2   0   0   0   2   0   0   0   0   0   2   2   0   0   0   0   2   2   2   0   2   0   2   0   0   0   2   2   0   2   0   2   2   2   0   2   2   2   2   0   0   2   0   0   0   0   2   0   2   2   0   0   2   2   2   0   0   0   2   0   0   0   2   2
 MK-2-16                2   2   2   2   0   0   2   0   0   0   2   0   0   2   2   0   2   0   0   0   2   0   0   2   0   0   0   2   2   0   0   2   2   2   0   2   0   2   0   2   2   0   0   2   0   2   2   0   2   2   2   2   0   0   2   0   0   2   2   2   2   0   2   0   2   2   2   2   0   0   2   2   2   2   0   2   2   2   0   2   2   2   2   0   0   2   2   0   0   0   0   0   2   0   2   2   2   2   2   0   0   2   0   2   2   2   2   2   0   2   2   2   2   0   2   0   0   2   2   2   2   2   2   2   2   2   2   0   0   0   2   0   2   0   2   0   2   0   0   0   2   0   0   0   0   0   2   2   0   0   0   0   2   2   2   0   2   0   2   0   2   0   2   2   0   2   0   2   2   2   0   0   2   2   0   2   0   2   0   0   0   0   2   0   2   2   0   0   2   2   2   0   0   0   2   0   0   0   2   2
 MK-3-1                 0   2   2   2   2   0   0   0   0   2   2   0   0   2   0   0   2   2   0   2   0   2   0   0   0   0   0   0   0   0   2   2   2   0   2   0   2   2   2   2   0   2   0   2   0   2   0   0   0   0   2   0   2   0   0   2   0   0   0   0   0   2   0   2   0   2   2   2   0   2   2   0   0   0   0   0   2   2   2   2   0   2   2   0   2   0   2   2   2   0   0   0   0   2   2   0   2   0   2   2   0   0   2   0   2   2   0   2   2   0   0   2   0   0   2   2   0   0   2   0   2   0   2   0   0   0   2   2   0   2   0   0   2   2   0   0   2   2   2   2   0   2   2   0   0   2   2   2   0   0   2   2   0   2   2   2   2   0   2   0   0   2   0   0   0   2   0   0   2   0   2   0   2   0   0   0   0   0   0   2   2   2   0   2   2   0   2   0   2   0   0   0   0   2   0   2   0   2   0   2
 MK-3-2                 0   2   0   2   2   0   0   0   0   0   0   0   0   2   0   0   2   2   0   0   0   2   0   0   0   0   0   0   0   0   2   2   2   0   2   0   2   2   2   2   0   2   0   2   0   2   0   2   0   0   2   0   2   0   0   2   2   0   2   0   0   2   0   2   0   2   2   2   0   2   2   2   0   2   0   0   2   2   2   2   0   2   2   0   0   2   2   2   2   0   2   0   2   2   2   0   2   2   2   2   0   0   2   0   2   2   0   2   2   0   0   2   0   0   2   2   0   0   2   0   2   2   2   0   0   0   2   2   0   2   0   0   2   2   2   0   2   2   2   2   0   2   2   2   0   2   2   2   0   0   2   2   0   2   0   2   2   0   2   0   0   2   0   0   0   2   0   0   2   0   2   0   2   0   0   0   0   0   0   2   2   2   0   2   2   0   2   0   2   0   0   0   0   2   0   2   0   2   0   2
 MK-3-3                 0   2   0   2   2   0   0   0   2   0   0   0   0   2   0   0   0   2   0   0   2   0   0   0   0   0   0   2   0   0   2   2   2   0   2   0   2   2   2   2   0   2   0   0   0   2   0   2   2   0   2   2   2   0   0   2   2   0   0   0   0   2   0   2   0   0   2   2   0   2   2   2   0   2   0   0   2   0   0   2   0   2   0   0   0   2   2   2   2   0   2   0   2   2   2   0   2   2   2   0   0   0   2   0   2   2   0   2   2   0   0   2   0   0   2   2   0   0   2   0   0   2   2   0   0   2   2   2   0   2   0   0   2   2   2   2   2   2   2   2   0   2   2   2   0   2   2   2   2   0   2   2   2   2   0   2   2   0   0   0   0   2   0   0   0   2   0   0   2   2   2   0   2   0   0   0   0   2   0   2   2   2   0   2   2   0   2   0   2   0   0   0   0   0   0   2   0   2   0   2
 MK-3-4                 0   2   0   2   2   0   0   0   0   2   0   0   0   2   0   0   0   2   0   0   2   0   0   0   0   0   2   2   0   0   2   2   2   0   2   0   2   2   2   2   0   0   0   0   0   2   0   2   2   0   2   2   2   0   0   2   2   0   0   0   2   0   0   2   0   0   2   2   0   2   2   2   0   2   0   0   2   0   0   2   0   2   0   0   0   2   2   2   2   0   2   0   2   2   2   0   2   2   2   0   0   2   2   0   2   2   0   2   0   0   0   2   0   0   2   0   0   2   2   0   0   2   2   0   0   2   2   2   0   2   0   0   0   2   2   2   2   2   2   2   0   2   2   2   0   2   2   2   2   0   2   2   2   2   0   2   2   0   0   2   0   2   0   0   0   2   0   0   2   2   0   0   2   0   0   2   0   2   0   2   0   2   0   2   2   0   2   0   2   0   0   0   0   0   0   2   0   2   0   2
 MK-3-5                 0   2   0   2   0   0   2   0   0   2   0   0   0   2   0   0   0   2   0   0   2   0   2   2   0   0   2   2   0   0   2   2   2   0   2   0   2   2   2   0   0   2   0   0   0   2   2   0   2   0   2   2   2   0   0   2   2   0   0   2   2   2   0   2   0   0   2   2   0   2   2   2   0   2   0   0   2   0   0   2   0   2   0   0   0   2   2   2   2   0   2   0   2   2   0   0   2   2   2   0   0   2   0   0   2   0   0   2   0   0   0   2   0   2   2   0   0   2   2   0   0   2   2   0   0   2   2   2   0   2   0   0   0   2   2   2   2   2   2   2   0   2   2   2   0   2   2   2   0   0   2   2   2   2   0   2   2   0   0   2   0   2   0   0   0   2   0   0   2   2   0   0   2   0   0   2   0   2   0   2   0   2   0   2   2   2   0   0   2   0   0   0   0   0   2   2   0   0   0   2
 MK-3-6                 0   2   0   2   0   0   2   0   0   0   0   0   0   2   0   0   0   2   0   0   2   0   2   2   0   2   2   2   0   0   2   2   2   0   2   0   2   2   2   0   0   2   0   0   0   2   2   0   2   0   2   2   2   0   0   2   2   0   0   2   2   2   0   2   0   0   2   2   0   2   2   2   0   0   0   0   2   0   0   2   0   2   0   0   2   2   2   2   2   0   2   0   2   0   0   0   2   2   2   0   0   2   0   0   2   0   0   2   0   0   0   0   0   2   2   0   0   2   2   0   0   2   2   0   0   2   2   2   0   2   0   0   0   2   2   2   2   2   2   2   2   2   2   2   0   2   2   2   0   0   2   2   2   2   0   2   2   0   0   0   0   2   0   0   0   2   0   0   2   2   0   0   2   2   0   2   2   2   0   2   0   2   0   2   2   2   0   2   2   0   0   0   2   0   2   2   0   0   0   2
 MK-3-7                 0   2   0   2   0   0   2   2   0   0   0   0   0   2   0   0   0   2   0   0   2   0   2   2   2   0   2   2   0   0   2   2   2   0   2   0   2   2   2   0   0   2   0   0   0   2   2   0   2   0   0   2   2   0   0   2   2   0   0   2   2   2   0   2   2   0   2   2   0   2   2   0   0   0   0   0   2   0   0   0   0   2   0   0   0   2   2   2   2   0   2   0   2   0   0   0   2   2   2   0   0   2   0   0   2   0   0   2   0   0   0   0   0   2   2   0   0   2   2   0   0   2   2   0   0   0   2   2   0   2   0   0   0   2   2   2   2   0   2   2   2   2   2   2   0   2   2   2   0   0   2   0   2   2   0   2   2   0   2   0   0   2   0   0   0   2   2   0   2   2   0   2   0   2   0   2   2   2   0   2   0   2   0   2   2   2   0   2   2   2   0   0   2   0   2   2   0   0   0   2
 MK-3-8                 0   2   0   2   0   0   2   2   0   0   0   0   0   2   0   0   0   0   0   0   2   0   0   2   2   0   2   2   0   0   2   2   2   2   2   0   0   2   2   0   0   2   0   2   0   2   2   0   2   0   0   2   2   0   0   0   2   0   0   2   2   2   0   2   2   0   2   2   0   2   2   0   0   0   0   0   2   0   0   0   2   2   0   0   0   2   2   2   0   2   2   0   2   0   0   0   2   2   2   0   0   2   0   0   2   0   0   2   0   0   0   0   0   2   2   0   0   2   2   0   0   2   2   0   2   0   2   2   0   2   0   0   0   2   2   2   2   0   2   2   2   2   2   2   0   2   2   2   0   2   2   0   2   2   0   0   2   0   2   0   0   2   0   0   0   2   2   0   2   2   0   2   0   2   0   2   2   0   0   2   0   2   0   2   2   2   0   2   2   2   2   0   2   0   2   2   0   0   0   2
 MK-3-9                 0   2   0   2   0   0   2   0   0   0   0   0   0   2   0   0   0   0   0   0   2   0   0   2   2   0   2   2   0   0   2   2   2   2   2   0   0   2   2   0   0   2   0   2   0   0   2   0   0   0   0   2   2   0   0   0   2   0   0   2   2   2   0   0   2   0   2   2   0   2   2   0   0   0   0   2   2   2   0   0   2   2   2   0   2   0   2   2   0   2   2   0   2   0   0   0   2   2   2   0   0   2   0   0   2   0   0   2   0   0   0   0   0   0   2   0   0   0   2   2   2   2   2   0   0   0   2   2   0   2   0   0   0   2   2   2   2   0   0   2   2   2   2   2   0   2   2   2   0   2   2   0   2   2   0   0   2   0   2   0   0   2   0   2   0   2   2   0   2   2   0   2   0   2   0   2   0   0   0   2   0   2   0   2   2   2   0   2   2   2   2   0   2   0   2   2   0   0   2   2
 MK-3-10                0   2   0   2   0   0   2   0   0   0   0   0   2   2   0   0   0   0   0   0   2   0   0   2   2   0   2   2   0   2   2   2   2   2   2   0   0   2   2   0   0   2   0   2   0   0   2   0   2   0   0   2   2   0   0   0   0   0   0   2   2   2   0   0   2   0   2   2   0   2   0   0   0   0   0   2   2   2   2   0   2   2   2   0   2   0   2   0   0   2   2   0   2   2   0   0   2   2   2   0   0   2   0   2   2   0   2   0   0   0   0   0   0   0   2   0   0   0   2   2   2   2   0   0   0   0   0   2   2   2   0   0   0   0   0   2   2   0   0   2   2   2   2   2   0   2   2   2   0   0   2   0   0   2   0   0   0   0   2   0   0   2   2   2   0   2   2   0   2   2   0   2   0   2   0   2   0   0   0   2   0   2   0   2   2   2   0   2   2   2   2   0   2   0   2   2   0   0   2   2
 MK-3-11                0   2   0   2   0   0   2   0   0   0   0   2   2   2   0   0   0   0   0   0   2   2   0   2   2   0   2   2   0   2   0   2   2   2   2   2   0   2   2   0   0   2   0   2   0   0   2   0   2   0   0   2   2   0   0   0   0   0   0   2   2   2   0   0   2   0   2   2   0   2   0   0   0   0   2   2   2   2   2   2   2   2   2   0   2   0   2   0   0   2   0   0   2   2   0   0   2   2   2   0   0   2   2   2   2   0   2   0   2   0   0   0   0   0   2   0   0   0   2   2   2   2   0   0   0   0   0   2   2   2   0   0   0   0   0   2   0   0   0   2   2   2   2   2   0   2   2   2   0   0   2   0   0   2   2   0   0   0   2   0   0   2   2   2   0   0   0   0   2   2   0   2   0   2   0   2   0   0   0   0   0   0   0   0   2   2   0   2   2   2   2   2   0   0   2   2   0   0   2   2
 MK-3-12                0   2   0   2   0   0   2   2   0   0   0   2   2   2   0   0   0   0   0   0   2   2   0   2   0   0   2   0   0   2   0   2   2   2   2   2   0   2   2   2   0   2   0   2   0   0   2   0   2   0   0   0   2   0   2   0   0   0   0   2   2   2   0   0   2   0   2   2   0   2   0   0   0   0   2   2   2   2   2   2   2   0   2   0   2   0   2   2   0   0   0   0   2   2   0   2   2   2   2   0   0   2   2   2   2   0   2   0   2   0   0   0   2   0   2   0   0   2   2   2   2   2   0   0   0   0   0   2   2   2   0   2   0   0   0   2   0   0   0   2   2   2   2   2   0   2   2   2   0   0   2   2   0   2   2   2   0   0   2   0   0   2   0   2   0   0   0   0   2   2   0   2   0   2   0   2   0   0   0   0   0   0   0   0   2   2   0   2   2   2   0   2   0   0   2   2   0   0   2   2
 MK-3-13                2   2   0   2   0   0   2   2   0   0   0   2   2   2   0   2   0   0   2   0   2   2   0   2   0   0   2   0   0   2   0   2   0   2   2   0   0   2   2   2   0   2   0   2   0   0   2   0   2   0   0   0   2   0   2   0   0   0   0   2   2   2   0   0   0   0   2   2   0   0   0   2   0   0   0   2   2   2   0   0   2   0   2   0   2   0   2   2   0   0   0   0   0   2   0   2   2   2   2   0   0   2   2   2   2   0   2   0   0   2   0   0   2   0   2   0   0   2   2   2   2   2   0   0   0   0   0   2   0   2   0   2   0   0   0   2   0   0   0   2   2   0   2   2   0   2   2   2   0   2   2   2   0   2   2   2   0   0   2   0   0   2   0   2   0   0   0   0   2   2   0   2   0   2   0   2   0   0   0   0   0   0   0   0   2   2   0   2   2   0   0   2   0   0   2   0   0   0   2   2
 MK-3-14                0   2   0   2   0   0   2   2   0   2   0   2   2   2   0   2   0   0   2   0   2   2   0   2   0   0   2   0   0   2   0   2   0   2   2   0   0   2   2   2   0   2   0   2   0   0   2   0   2   0   0   0   2   0   2   0   0   0   0   2   2   2   0   2   0   0   2   2   0   0   0   2   2   0   0   0   2   2   0   0   2   0   2   0   2   0   2   2   0   0   0   0   0   0   0   2   2   2   2   0   0   2   2   2   0   0   2   0   0   2   0   0   2   0   2   0   0   2   2   2   2   2   0   0   0   0   0   2   0   2   0   2   0   0   2   2   0   2   0   2   2   0   2   2   0   2   2   2   0   2   2   2   0   2   2   2   0   0   0   0   0   2   0   2   0   0   0   0   2   2   0   2   2   2   2   2   0   0   0   0   0   0   0   0   2   2   0   2   2   0   0   2   0   0   2   0   0   0   2   2
 MK-3-15                0   2   0   2   2   0   2   2   0   2   0   2   2   2   0   2   0   0   2   0   2   2   0   0   0   0   2   0   0   0   0   2   0   2   2   0   0   2   2   2   0   2   0   0   0   2   2   0   2   0   0   0   2   0   2   0   0   0   0   2   2   2   0   2   0   0   2   2   0   0   0   2   2   0   0   0   2   2   0   0   2   0   2   0   2   0   2   2   0   0   2   0   0   0   0   2   2   2   2   0   2   2   0   2   0   2   2   0   0   2   0   0   2   0   2   0   0   2   2   2   2   2   0   0   0   0   0   2   0   2   0   2   0   0   2   2   0   2   0   2   2   0   2   2   0   0   2   2   0   2   2   0   0   2   0   2   0   0   0   0   0   2   0   2   2   2   0   0   2   2   0   2   2   2   0   2   0   0   0   0   0   0   0   0   2   2   2   2   2   0   0   2   0   0   2   0   0   0   2   2
 MK-3-16                0   2   0   2   2   0   2   2   0   2   0   2   2   2   0   2   0   0   2   0   2   2   0   0   0   0   2   0   0   0   0   2   0   2   2   0   0   2   2   2   0   2   0   0   2   0   2   0   2   0   0   2   2   0   2   0   0   0   0   2   2   0   0   2   2   0   2   2   0   0   0   2   2   0   0   0   2   2   0   0   2   0   2   0   2   0   2   2   0   0   2   0   0   0   0   2   2   2   2   2   2   2   0   2   0   2   2   0   0   2   0   2   2   0   2   0   0   2   2   2   2   2   2   0   2   0   0   2   0   2   0   2   0   0   2   0   0   2   0   2   2   0   2   2   0   0   2   2   2   2   2   2   0   2   2   2   0   2   0   0   0   2   0   2   2   2   0   0   2   2   0   2   2   2   0   0   0   0   0   0   0   0   0   0   2   2   2   2   2   0   0   2   0   0   2   0   0   0   2   2
 MK-4-1                 0   0   0   2   0   2   2   2   2   0   0   2   0   0   0   2   2   0   2   0   0   2   2   2   0   0   2   2   0   0   0   0   0   2   2   2   2   0   2   2   2   0   0   2   0   0   2   2   0   2   2   0   0   0   2   0   0   2   0   2   0   0   0   0   0   0   2   2   2   2   2   2   2   0   2   2   2   2   0   0   2   2   0   0   0   2   2   2   2   0   0   2   2   0   0   0   2   2   0   2   0   0   2   0   0   0   0   2   2   2   0   2   0   2   0   0   2   0   0   0   0   0   0   2   0   0   2   0   2   0   0   2   2   2   2   0   0   0   0   0   0   2   2   0   0   0   0   0   0   0   2   2   2   0   2   2   0   2   2   2   2   0   0   0   0   0   0   2   2   0   2   0   0   0   0   2   2   2   0   2   0   0   0   2   2   2   2   0   0   0   0   0   0   0   2   0   2   0   0   2
 MK-4-2                 2   0   0   2   0   2   2   2   2   0   0   0   0   0   0   2   2   0   2   0   0   2   2   2   0   0   2   2   0   2   0   0   0   2   2   2   2   0   0   2   0   0   0   2   0   0   2   2   0   2   0   0   0   0   2   0   0   2   0   2   0   0   0   0   0   0   0   2   2   2   2   2   2   0   0   2   2   0   0   0   2   2   0   0   0   2   2   2   2   0   0   2   2   0   0   0   2   2   0   2   0   0   2   0   0   0   2   2   2   2   0   2   0   2   0   2   2   0   0   0   0   0   0   0   0   0   2   2   0   0   0   2   2   0   2   0   0   0   0   0   0   2   2   0   0   0   0   0   0   0   2   2   2   0   2   2   0   2   2   2   2   0   0   2   0   0   0   2   2   0   2   0   0   0   0   2   2   2   0   2   0   0   0   2   2   2   0   0   2   0   0   0   2   0   2   0   2   0   0   2
 MK-4-3                 2   2   0   2   0   2   2   2   2   0   0   0   0   0   0   2   2   0   2   0   0   2   0   2   0   2   2   2   0   2   0   0   0   2   2   2   2   0   0   2   0   0   0   2   0   0   2   2   2   2   0   0   0   0   2   0   0   2   0   2   0   0   0   0   0   0   0   2   2   2   0   2   2   0   0   2   2   2   0   2   2   2   0   0   2   2   2   2   2   0   0   2   2   0   0   0   2   2   0   2   0   0   2   0   0   0   0   2   2   2   0   2   0   0   0   2   2   0   0   0   0   0   0   0   0   2   2   2   0   0   0   2   2   0   2   0   0   2   0   0   0   2   0   0   0   0   0   0   0   0   2   2   2   0   2   2   0   2   2   2   2   0   0   2   0   0   0   2   2   0   2   0   0   0   2   2   2   2   0   2   0   0   0   2   2   2   0   0   2   0   0   0   2   0   2   0   2   0   2   2
 MK-4-4                 2   2   0   2   0   0   2   0   2   2   2   0   0   0   0   2   2   0   2   0   0   2   0   0   0   2   2   2   0   2   0   0   0   2   2   2   2   0   0   0   0   0   0   2   0   0   2   0   2   2   0   0   0   0   2   0   0   0   0   2   0   0   0   0   2   0   0   2   2   2   0   2   2   0   2   2   2   2   0   2   2   2   0   0   2   2   2   0   2   0   0   2   2   0   0   0   2   2   0   2   0   0   2   0   0   0   0   2   2   2   0   2   0   0   0   2   2   0   0   0   0   0   0   0   0   2   2   2   2   0   0   2   2   2   2   0   0   2   0   0   0   2   0   0   0   0   0   0   0   0   0   2   2   0   2   2   0   2   2   2   2   0   0   2   0   0   0   2   2   0   2   2   2   0   2   2   2   2   0   2   2   0   0   2   2   2   0   0   2   0   0   0   2   0   2   0   2   0   2   2
 MK-4-5                 2   2   0   2   0   2   2   2   2   2   2   0   0   0   0   2   2   2   0   0   2   2   0   0   0   2   0   2   0   2   0   0   0   2   2   2   2   0   0   0   0   2   0   2   0   0   2   0   2   2   0   0   0   2   2   0   0   0   0   2   0   0   0   0   0   0   0   2   2   2   0   2   0   0   2   2   2   2   0   2   2   2   0   0   2   2   2   0   2   0   0   2   2   0   0   0   2   2   0   2   0   0   0   0   0   0   2   2   2   2   0   0   0   0   0   0   2   0   0   0   0   0   0   0   0   2   2   2   2   0   2   2   2   2   2   0   0   2   0   0   0   2   0   0   0   0   0   0   0   0   0   2   2   0   2   0   0   2   2   2   2   0   0   2   0   0   0   2   2   2   2   2   2   0   2   2   2   2   0   2   2   0   0   2   2   2   0   0   2   0   0   0   2   0   0   0   2   0   2   2
 MK-4-6                 2   2   0   0   0   2   2   2   0   2   2   0   0   2   0   2   2   2   0   0   2   2   0   0   0   2   0   2   0   0   0   2   0   2   0   2   2   0   0   0   0   2   0   2   0   0   2   0   2   2   0   0   0   2   2   0   0   0   0   0   0   0   0   2   0   0   0   2   2   2   0   2   0   0   2   2   2   2   0   2   0   2   0   0   2   0   2   0   2   0   0   2   2   0   0   0   0   2   0   2   0   0   0   0   0   0   2   0   2   2   0   0   0   0   0   0   2   0   0   0   2   0   0   0   0   2   2   2   2   0   2   0   2   2   2   0   0   2   0   0   0   2   0   0   2   0   0   0   0   0   0   2   2   0   2   2   0   2   2   2   2   0   0   2   0   0   0   0   2   2   2   2   2   0   2   2   0   2   2   2   2   0   0   2   2   2   0   0   2   0   0   0   2   0   0   0   2   0   2   2
 MK-4-7                 2   2   0   0   2   2   2   2   2   2   2   0   0   2   0   2   2   2   0   0   2   2   0   0   0   2   0   2   0   2   0   2   2   2   0   2   2   0   0   0   0   2   0   2   0   0   2   0   0   2   0   0   0   2   2   0   0   0   0   0   0   0   0   2   0   0   0   2   2   0   0   2   0   0   2   2   2   2   0   2   0   2   0   0   0   0   2   0   2   2   0   2   2   0   0   0   0   2   0   2   0   0   0   0   0   0   2   0   2   2   0   0   0   0   0   2   2   0   0   0   2   0   0   0   0   2   2   2   2   0   2   0   2   2   2   0   0   2   0   0   0   2   0   0   2   0   2   0   0   0   0   2   2   0   2   2   0   2   0   2   2   0   0   2   0   0   0   0   2   0   0   2   2   0   2   2   2   2   0   2   2   0   0   2   2   2   0   0   2   0   0   2   2   0   0   0   2   0   2   2
 MK-4-8                 2   2   2   0   2   2   2   2   2   2   2   0   0   2   0   2   2   2   0   0   2   0   0   0   2   2   0   2   0   2   0   2   2   2   0   2   2   2   0   2   0   2   0   0   0   0   2   0   0   2   0   0   0   2   2   0   0   0   0   0   0   2   2   2   0   0   0   2   2   0   0   2   0   0   2   2   2   2   0   2   0   0   2   0   2   2   0   0   2   2   0   0   2   0   0   0   2   2   0   2   0   0   0   0   0   0   2   0   2   2   0   0   0   0   0   2   2   0   0   0   2   0   2   0   0   2   2   2   2   0   0   0   2   2   2   0   0   2   0   0   0   2   2   0   2   0   0   0   0   2   0   2   2   0   2   2   0   2   0   2   2   0   0   2   0   0   0   2   2   0   0   2   2   0   2   2   2   2   0   2   2   0   0   0   2   2   0   0   2   0   0   2   2   2   0   0   2   0   2   2
 MK-4-9                 2   2   2   0   2   2   2   2   2   2   2   0   0   2   0   0   2   2   0   0   2   0   0   0   2   2   0   2   0   0   0   2   2   2   2   2   2   2   0   2   0   2   0   0   2   0   2   0   0   2   0   0   0   0   2   0   0   0   0   0   0   2   2   2   0   0   0   2   2   0   0   2   0   0   2   2   2   2   0   2   0   0   2   0   2   2   0   2   0   2   2   0   2   0   0   0   2   2   0   2   0   2   0   0   0   0   2   0   2   2   0   0   0   0   0   2   2   0   0   0   2   0   2   0   0   0   2   2   2   0   0   0   2   2   2   0   0   2   0   0   0   2   2   0   2   0   0   0   0   2   0   2   2   0   2   2   0   2   0   2   2   0   0   2   0   2   0   2   2   2   2   2   2   0   0   2   2   2   0   2   2   0   0   0   2   2   0   0   2   0   0   2   2   2   0   0   2   0   2   2
 MK-4-10                2   0   2   0   2   2   2   2   2   2   2   0   0   2   0   2   2   2   2   0   2   0   0   0   2   2   0   2   0   0   0   2   2   2   2   2   2   2   0   2   0   2   0   0   2   0   2   0   0   0   0   0   0   0   2   0   0   0   0   0   0   2   2   2   0   0   2   2   2   0   0   2   0   0   2   2   2   2   0   2   0   0   2   0   2   2   0   2   0   2   2   0   2   0   0   0   2   2   0   2   0   2   2   0   0   0   2   0   2   2   0   0   0   0   0   2   2   0   0   2   2   0   2   0   0   0   2   2   2   0   0   0   2   2   2   0   0   2   0   0   0   2   0   0   2   0   0   0   0   2   0   2   2   0   2   0   0   2   0   2   2   0   0   2   0   2   0   2   2   2   0   2   2   0   0   2   0   2   0   0   0   0   0   0   2   2   0   0   2   0   0   2   2   2   0   0   2   0   2   2
 MK-4-11                2   0   2   0   2   2   2   0   2   2   2   0   0   2   0   0   2   2   2   0   2   2   2   0   2   2   2   2   0   2   0   2   2   2   2   2   2   2   0   2   0   2   0   0   2   0   2   0   0   0   0   0   0   0   2   0   0   0   0   0   0   2   2   2   0   0   2   2   2   0   0   2   0   0   2   2   2   2   0   2   0   0   2   0   2   2   0   2   0   2   2   0   2   0   0   0   2   2   0   2   0   2   2   0   2   0   2   0   2   0   0   0   0   0   0   0   2   0   0   2   2   0   2   0   0   0   2   2   2   0   0   0   2   0   0   0   0   0   0   0   0   2   0   0   2   0   0   0   0   2   2   2   2   0   2   0   0   2   0   2   2   0   0   2   0   2   0   2   2   2   0   0   2   0   0   2   0   2   0   0   0   0   0   0   2   2   2   0   2   0   0   0   2   2   0   0   2   0   2   2
 MK-4-12                2   0   2   0   2   2   0   0   2   2   2   0   0   2   0   0   2   2   2   0   0   2   0   0   2   2   0   2   0   2   0   2   0   2   2   2   0   2   0   0   2   2   0   0   2   0   2   0   0   0   0   0   0   0   2   0   0   2   0   0   0   2   2   2   0   0   2   2   2   0   0   2   0   0   2   2   2   2   0   2   0   0   2   0   2   2   0   2   0   2   2   2   2   0   0   0   2   2   0   2   0   0   2   0   2   0   0   0   2   0   2   0   2   0   0   0   2   0   0   2   2   0   2   0   0   0   2   2   2   0   0   0   2   0   0   0   0   0   0   2   0   2   0   0   2   0   0   0   0   2   2   2   2   0   2   0   0   0   0   2   2   0   0   2   0   2   0   2   0   2   0   0   2   0   0   2   0   2   0   0   0   0   0   0   2   2   2   0   2   0   0   0   2   2   0   0   2   0   2   0
 MK-4-13                0   0   2   2   2   2   0   0   2   0   2   0   0   2   0   0   2   2   0   0   0   2   0   0   0   2   0   2   0   2   0   0   0   2   2   2   0   0   0   0   2   2   0   2   2   0   2   0   0   0   0   0   0   0   2   0   0   2   2   0   0   2   2   2   0   0   2   0   2   0   0   2   0   0   2   2   0   2   0   2   0   0   2   0   2   2   0   2   0   2   0   2   2   0   0   0   2   2   0   2   0   0   2   0   2   0   0   0   2   0   2   0   2   0   0   0   2   0   0   0   2   0   2   0   0   0   2   2   2   0   0   0   2   0   0   2   0   2   0   2   0   2   0   0   2   0   2   0   0   2   2   2   2   0   0   0   0   0   0   0   2   0   2   2   0   2   0   2   0   2   0   0   2   0   0   2   0   2   0   2   0   0   0   0   2   0   2   0   2   0   0   0   2   2   0   0   2   0   2   0
 MK-4-14                0   0   2   2   2   2   2   0   2   0   2   0   0   0   2   0   2   0   0   0   0   2   0   0   0   2   0   2   2   2   0   0   0   2   2   2   2   0   0   0   2   2   0   2   2   0   2   0   0   0   0   0   2   0   2   0   2   0   2   0   0   2   2   2   0   0   2   0   2   0   0   2   0   0   2   2   0   2   0   2   0   0   2   0   2   2   0   2   0   2   0   2   2   0   0   0   2   2   0   2   0   0   0   2   2   0   0   0   2   0   2   0   2   0   0   0   2   0   0   0   2   0   2   0   0   2   2   2   2   0   0   0   0   0   0   2   0   2   0   2   0   2   0   0   2   0   2   0   0   2   0   2   2   0   0   0   0   0   0   0   2   2   2   2   0   2   0   2   0   0   0   0   2   0   0   2   0   2   0   2   0   0   0   0   0   0   2   0   2   0   0   0   0   2   0   0   2   0   2   0
 MK-4-15                0   0   0   2   2   2   2   0   2   2   2   0   0   0   2   0   2   0   0   0   0   2   0   0   0   2   0   2   2   2   0   0   0   0   2   2   2   0   0   0   2   2   0   2   2   2   0   0   2   2   0   0   2   0   2   0   2   0   2   0   2   2   2   0   0   0   2   0   2   0   0   2   0   0   2   2   0   2   0   2   0   0   2   0   2   2   0   2   0   0   0   2   2   0   0   0   2   2   0   2   0   0   0   2   2   0   0   0   2   2   2   0   2   0   0   0   2   2   0   2   2   0   2   0   0   2   2   0   2   0   0   0   0   0   2   2   0   2   0   2   2   2   0   0   2   0   2   0   0   2   0   2   0   0   2   0   0   2   0   0   2   2   2   2   0   2   0   2   2   0   0   2   2   0   0   2   0   2   0   2   0   0   0   0   0   2   2   2   2   0   0   0   0   0   0   2   2   0   2   0
 MK-4-16                0   0   0   2   2   2   2   0   2   2   2   0   0   0   2   0   2   2   0   0   0   2   0   0   0   2   0   2   2   2   0   0   0   0   2   2   2   0   0   0   2   2   0   2   2   2   0   0   2   2   0   0   2   0   2   0   2   0   2   0   2   2   2   0   0   0   2   0   2   0   0   2   0   0   2   2   0   0   0   2   0   0   2   0   2   2   0   0   0   0   0   2   2   2   0   0   2   2   0   2   0   2   0   2   2   0   0   0   2   2   2   0   2   0   0   0   2   2   0   2   0   0   2   0   0   2   2   0   2   0   2   0   0   0   2   2   2   2   0   2   0   2   2   0   2   0   2   0   0   2   2   2   0   0   2   0   2   2   0   0   2   2   2   2   0   2   0   2   0   2   0   2   2   0   0   2   0   2   0   2   0   0   0   0   0   2   2   2   2   0   0   0   0   0   0   2   2   0   2   0
 MK-5-1                 0   0   2   0   2   2   0   0   2   0   2   2   0   0   0   2   0   0   2   2   2   2   2   2   0   2   0   2   2   2   2   2   2   0   2   0   0   2   0   2   2   0   2   2   0   0   0   2   0   2   2   0   0   2   2   2   2   2   2   0   0   0   0   2   0   0   2   0   0   0   0   0   2   0   0   0   0   0   0   0   0   0   2   0   0   2   2   0   2   2   0   0   2   2   0   2   2   2   0   0   0   2   0   2   0   0   0   2   0   0   0   0   2   2   0   2   0   0   0   0   0   0   0   0   0   2   0   0   2   0   0   0   0   2   2   0   2   0   0   2   0   0   0   0   2   0   0   0   0   2   0   0   0   0   0   0   0   0   0   0   0   2   2   2   2   0   0   2   0   2   0   0   2   0   2   0   0   0   2   0   2   0   2   0   2   2   0   2   0   0   0   0   2   2   0   2   0   2   0   2
 MK-5-2                 0   2   2   0   2   2   0   0   2   0   2   0   0   0   0   2   0   2   2   2   2   2   2   2   0   2   2   2   2   2   2   2   2   0   0   2   0   2   0   2   2   0   2   2   0   0   0   0   2   2   2   2   0   0   2   2   2   2   2   0   0   0   0   0   0   0   2   0   0   0   0   0   2   0   0   0   0   0   0   0   0   0   0   0   0   2   2   0   2   2   0   0   2   2   0   2   2   2   0   0   0   2   2   2   0   0   0   0   2   0   0   0   2   2   0   2   0   0   0   0   2   0   2   0   0   2   0   0   2   0   0   0   0   2   2   0   2   0   0   0   2   0   0   0   2   0   0   0   0   2   0   0   0   0   0   0   0   0   0   0   0   2   0   2   2   2   0   2   0   2   0   0   2   0   0   0   0   0   2   0   2   0   2   0   2   2   0   2   0   0   0   0   2   2   0   2   0   2   0   2
 MK-5-3                 0   2   0   0   2   2   0   0   2   0   2   0   0   0   0   2   0   2   2   2   2   2   2   2   0   2   2   0   2   2   2   2   2   0   2   2   0   2   0   2   2   0   2   2   2   0   0   0   0   0   2   2   0   2   2   2   2   2   2   0   0   0   0   0   0   0   0   0   2   0   2   0   2   0   0   0   0   0   0   0   0   0   0   0   0   2   0   0   2   2   0   2   2   2   0   2   2   2   0   0   0   0   2   2   2   0   0   0   2   0   0   0   2   0   0   2   0   0   0   0   2   0   2   0   0   2   0   0   2   0   0   0   0   2   2   0   2   0   0   2   2   0   0   0   2   0   0   0   0   2   0   0   0   0   2   0   0   0   0   0   0   2   0   2   2   0   0   2   0   2   2   2   2   0   0   2   0   0   2   0   2   2   2   2   2   2   0   0   0   0   2   0   2   2   0   2   0   2   0   2
 MK-5-4                 0   2   2   0   2   2   0   0   2   0   2   0   0   0   0   2   2   2   2   2   0   2   2   2   0   2   2   0   2   2   2   2   2   0   2   2   0   2   0   2   2   0   2   2   2   0   0   0   0   0   2   2   0   2   2   2   2   2   2   0   0   0   0   0   0   0   0   0   2   0   2   0   2   0   0   0   2   0   0   0   0   0   0   0   0   2   0   0   2   2   0   2   2   2   0   2   2   2   0   0   2   0   2   2   2   0   0   2   2   0   0   0   2   0   2   2   0   0   0   0   2   0   2   0   0   2   0   0   2   0   0   0   0   2   2   0   2   0   2   2   2   0   2   0   2   0   0   0   0   2   0   0   0   0   0   0   0   0   0   0   2   0   0   2   2   0   0   0   0   2   2   2   2   0   0   2   0   0   2   0   2   0   2   2   2   0   0   0   0   0   2   0   2   2   0   0   0   2   0   2
 MK-5-5                 0   2   2   0   2   2   0   0   2   0   2   0   0   0   0   0   2   2   2   2   0   2   2   2   0   2   2   0   0   2   0   2   2   0   2   2   0   2   0   2   2   0   2   2   2   0   0   0   0   0   2   0   0   2   2   2   2   2   2   0   0   0   2   0   0   0   0   2   2   0   2   0   2   2   0   0   2   0   0   0   0   0   0   0   0   2   0   0   2   2   0   2   2   2   0   2   2   2   2   0   2   0   2   2   2   0   0   2   2   0   0   0   0   0   2   2   0   0   0   0   2   0   2   0   2   2   0   0   2   0   0   0   0   2   2   0   2   0   2   2   2   0   2   0   2   0   0   0   0   0   0   0   0   2   0   0   0   0   0   2   2   0   0   2   2   0   0   0   0   2   2   0   2   0   0   2   0   0   2   0   2   0   2   2   2   0   0   0   0   0   2   0   2   2   0   0   0   2   0   2
 MK-5-6                 0   2   2   0   2   2   0   2   2   0   2   0   0   0   0   0   2   2   2   2   0   2   0   2   0   2   2   0   2   2   0   2   2   0   2   2   0   2   2   2   2   0   2   0   2   0   0   0   0   0   2   0   0   2   2   2   2   2   2   0   0   0   2   0   2   0   0   2   2   0   2   0   2   0   0   0   2   2   0   0   0   0   0   2   0   2   0   0   2   2   0   2   2   2   0   2   2   2   0   0   2   0   2   2   2   0   0   2   2   2   0   0   0   0   2   2   0   0   0   0   2   0   2   0   2   2   0   0   2   0   0   0   0   2   2   0   2   0   2   2   2   0   2   0   2   0   0   2   0   0   0   0   0   2   0   0   0   0   0   2   2   0   0   2   0   2   0   0   0   2   2   0   2   0   0   2   0   0   2   0   2   0   2   2   2   0   0   0   0   0   2   0   2   2   2   2   0   2   0   2
 MK-5-7                 0   2   2   0   2   2   0   2   2   0   2   0   0   0   0   2   2   2   2   2   0   2   0   2   0   2   2   2   2   2   0   2   2   0   2   2   0   0   2   2   2   0   2   0   2   0   0   0   0   0   2   0   0   2   2   2   2   2   0   0   0   0   2   0   2   0   0   2   2   0   0   0   2   0   0   0   2   2   0   0   0   0   2   2   0   2   0   0   2   2   0   2   2   0   2   2   2   2   2   0   2   0   0   2   2   0   0   2   2   2   0   2   0   0   2   0   0   0   0   0   2   0   2   0   2   2   0   0   2   0   2   0   0   2   2   0   2   0   2   2   2   0   2   0   2   0   0   2   0   2   0   2   0   2   0   0   0   0   0   2   2   0   2   2   0   0   0   0   0   0   2   0   2   2   0   2   2   0   2   0   2   0   2   2   2   0   0   2   0   0   2   2   2   2   2   2   0   2   0   2
 MK-5-8                 0   0   2   0   2   2   0   2   2   0   2   0   0   0   0   2   2   2   2   2   0   2   0   2   0   2   2   2   2   2   2   2   2   2   2   2   0   0   2   2   2   0   2   0   0   0   2   0   2   0   2   0   0   2   2   2   2   2   2   0   0   0   2   0   2   0   0   2   2   0   0   0   0   0   0   0   0   2   0   0   0   2   2   0   2   2   0   0   0   2   0   2   2   0   2   2   0   2   2   0   0   0   0   2   2   2   0   0   2   2   0   2   0   0   0   0   0   0   0   0   2   0   2   2   2   2   0   0   2   0   2   0   0   2   2   0   2   0   0   0   2   0   0   0   2   0   0   2   2   2   0   2   0   2   0   0   0   0   0   2   2   2   2   2   0   0   0   0   0   0   2   0   2   2   2   2   2   0   2   0   2   0   2   2   2   0   0   2   0   0   2   2   2   2   2   2   0   2   0   2
 MK-5-9                 0   0   2   0   2   2   0   2   2   0   2   0   0   0   0   2   2   2   2   2   0   2   0   2   0   2   2   2   2   2   2   2   2   2   2   2   0   0   2   2   2   0   2   0   0   0   2   0   2   0   2   0   2   2   2   2   2   2   2   0   0   0   2   0   2   0   0   2   2   0   0   0   0   0   0   0   0   2   0   0   0   2   2   0   2   2   0   0   0   2   0   2   2   0   0   0   0   2   0   0   0   0   0   2   2   2   0   2   2   2   0   2   0   0   2   0   0   0   0   0   2   0   2   2   2   2   0   0   2   0   2   0   0   2   2   0   2   0   2   0   0   0   0   0   2   0   2   2   2   2   0   2   0   2   0   0   0   0   0   2   2   2   2   2   0   0   0   0   0   0   2   2   2   2   2   2   2   0   2   0   2   0   2   2   2   0   0   2   0   0   2   2   2   2   2   2   0   2   0   2
 MK-5-10                0   0   2   0   2   2   0   2   2   0   2   0   0   0   2   2   2   2   2   2   0   2   0   2   0   2   0   2   2   0   2   2   2   2   2   0   0   0   2   2   2   0   2   0   0   0   2   0   2   0   2   0   2   2   2   2   2   2   2   0   0   2   0   0   2   0   0   2   2   0   0   0   0   0   0   0   0   2   0   0   0   2   2   0   2   2   0   0   0   2   0   2   2   0   0   0   0   2   0   0   0   0   0   2   2   2   0   2   2   2   0   2   0   0   2   0   0   0   2   0   2   0   2   2   2   2   2   0   2   0   2   2   0   2   2   0   0   0   2   2   0   0   0   0   2   0   2   2   2   2   0   2   0   2   0   2   0   0   0   2   2   0   2   2   0   0   0   0   2   0   2   2   2   2   2   2   2   0   2   2   0   0   2   2   2   2   0   2   0   0   2   2   2   2   2   2   0   2   0   2
 MK-5-11                0   0   2   0   2   2   0   2   2   0   2   0   0   2   2   2   0   2   2   2   0   2   2   0   0   2   0   2   2   0   2   2   2   2   2   0   0   0   2   2   2   0   2   0   2   0   2   0   0   0   2   0   2   2   2   2   2   2   2   0   0   2   0   0   2   0   0   2   2   0   0   0   0   0   0   0   0   2   0   0   0   2   2   0   2   2   0   0   0   2   0   2   2   0   0   0   0   2   0   0   0   2   0   2   2   2   0   2   2   2   0   2   0   0   2   0   0   0   2   0   2   0   2   2   2   2   2   0   2   2   2   2   0   2   2   0   0   0   2   2   0   0   0   0   2   0   2   2   2   0   0   2   0   2   0   2   0   0   2   2   2   0   2   2   0   0   0   0   2   0   2   2   2   2   2   2   2   0   2   2   0   0   0   2   2   2   0   2   0   0   0   2   2   2   2   2   0   2   0   2
 MK-5-12                0   0   0   0   2   2   0   2   2   0   0   0   0   2   2   2   0   2   2   2   0   2   2   0   0   2   0   2   2   0   2   2   2   2   2   0   0   0   0   2   2   0   2   0   2   0   2   0   0   0   2   0   2   2   2   2   2   2   2   0   0   2   0   0   2   0   0   2   2   0   0   0   0   0   0   0   0   2   0   0   0   2   2   2   2   2   0   0   0   2   0   2   2   0   0   2   0   2   0   0   0   2   0   2   2   2   0   0   2   2   0   2   0   0   2   0   0   0   2   2   2   0   2   2   2   2   2   0   2   2   2   2   0   2   2   0   0   0   2   2   0   0   0   2   0   0   2   2   2   0   0   2   0   2   2   2   0   0   2   2   0   2   2   2   0   0   0   0   2   0   2   2   2   2   2   2   2   0   2   2   0   0   0   2   2   2   0   2   0   0   0   2   2   2   2   2   0   2   0   2
 MK-5-13                0   0   0   0   2   2   0   2   2   0   2   0   2   2   2   2   0   2   2   2   2   2   0   2   0   2   0   2   2   0   2   2   2   2   2   0   0   0   0   2   2   0   2   0   2   0   2   0   0   0   2   0   2   0   2   2   2   2   2   0   0   2   0   0   2   0   0   2   2   0   0   0   0   0   2   0   0   2   0   0   0   2   2   2   2   2   0   0   0   2   0   2   2   0   0   0   2   2   0   0   0   2   2   2   2   2   0   2   2   2   0   2   0   2   2   0   0   0   2   2   2   0   2   2   2   2   2   0   0   2   2   2   0   2   2   0   0   0   2   2   0   0   0   2   0   0   2   2   2   0   0   0   0   2   2   2   0   0   2   2   0   2   2   2   0   2   0   0   2   0   2   2   2   2   2   2   2   0   2   2   0   0   0   0   2   2   0   2   0   0   0   2   0   2   2   2   0   2   0   2
 MK-5-14                0   0   0   0   2   2   2   2   2   0   2   0   2   2   2   2   0   2   2   2   2   2   0   2   0   2   0   2   2   2   2   2   2   2   2   0   0   0   0   2   2   0   2   0   2   0   2   0   0   0   2   0   2   0   0   2   2   2   2   0   2   2   0   0   2   0   2   2   2   0   0   0   0   0   0   0   0   2   0   0   0   2   2   2   2   2   0   0   0   2   0   2   2   0   0   0   2   2   0   0   0   2   2   2   0   2   0   2   2   0   0   2   0   2   0   0   0   0   2   2   2   0   2   2   2   0   2   2   0   2   2   2   2   2   2   0   0   0   2   2   0   2   0   0   0   0   2   2   2   0   0   0   0   2   2   2   0   0   2   2   0   2   2   2   0   2   0   0   2   0   2   2   2   2   2   0   2   0   2   2   0   0   0   0   2   2   0   2   0   0   0   2   0   2   2   2   0   2   0   2
 MK-5-15                0   2   0   0   2   2   2   0   0   0   2   0   2   0   2   0   0   2   2   2   2   2   0   2   0   2   0   2   2   2   0   2   2   0   2   0   0   2   2   2   2   0   2   0   2   0   2   0   0   2   2   2   0   0   0   2   2   2   2   0   0   2   0   0   2   0   2   2   2   0   0   0   0   2   0   0   0   2   0   0   0   2   0   2   2   2   2   0   0   2   0   0   2   0   0   0   2   2   0   0   0   2   2   2   0   2   0   2   2   0   0   2   0   2   0   0   2   0   2   2   2   0   2   2   2   0   2   2   0   0   2   2   2   2   2   0   0   0   2   2   0   2   0   0   0   0   2   2   2   0   2   0   0   0   2   2   0   0   2   2   0   2   2   2   0   2   0   0   2   0   2   2   2   2   2   0   2   0   2   0   0   0   0   0   2   2   0   2   0   0   0   2   0   2   2   2   0   2   0   2
 MK-5-16                0   2   2   0   2   2   2   0   0   0   2   0   2   0   2   0   0   2   2   2   2   2   0   2   0   2   0   2   2   2   2   2   2   0   2   0   0   2   2   2   2   0   2   0   2   0   2   0   0   2   2   0   0   0   0   2   2   2   2   0   2   2   0   0   2   0   2   2   2   0   0   0   0   2   0   0   0   2   0   2   0   2   0   2   2   2   2   0   0   2   0   0   2   0   0   0   2   2   0   2   0   2   2   2   0   2   0   2   2   0   0   2   0   0   0   0   2   0   2   2   2   0   0   2   2   0   2   0   0   0   2   2   0   2   2   0   2   0   2   2   0   2   0   0   0   0   2   2   2   0   2   0   0   2   0   2   0   0   2   2   0   2   2   2   0   2   0   0   2   0   2   2   2   2   2   0   2   0   2   0   0   0   0   2   2   2   0   2   0   2   0   2   0   2   0   0   0   2   0   2
 MK-6-1                 2   0   2   0   0   0   2   0   0   0   0   2   0   0   0   0   0   2   0   0   2   0   2   2   0   2   2   0   0   2   2   2   2   0   0   0   0   2   2   0   0   2   0   2   2   0   2   2   0   0   0   0   2   0   2   0   2   0   2   2   0   2   0   0   0   0   2   0   0   2   2   2   2   0   0   0   0   0   0   0   0   0   0   0   0   0   0   2   0   2   2   0   2   2   2   2   2   0   0   2   2   0   0   0   2   0   0   2   2   0   2   0   2   0   0   0   2   2   2   2   0   2   2   0   0   0   0   2   2   2   2   2   2   2   0   0   0   0   0   2   2   2   2   2   2   0   0   0   2   2   2   0   2   0   0   2   2   2   0   0   2   2   2   2   2   0   0   0   0   0   0   2   0   2   0   2   2   2   0   0   2   2   0   2   0   0   2   0   0   2   0   0   2   2   0   0   2   0   2   2
 MK-6-2                 2   0   2   0   0   0   0   0   0   0   0   2   0   0   0   0   0   2   0   0   2   0   2   2   2   2   2   0   0   2   2   2   2   0   0   0   0   2   2   0   0   2   0   2   2   0   2   2   0   0   0   0   2   0   2   0   2   0   2   2   0   2   0   0   0   0   0   0   0   2   2   2   2   0   2   0   0   0   0   0   0   2   0   0   0   0   0   2   0   2   0   0   2   2   2   2   2   0   2   2   2   0   0   0   2   0   0   2   0   0   2   0   2   2   0   0   2   2   2   2   0   0   2   0   0   0   0   2   2   0   2   2   2   2   0   0   0   0   0   2   0   2   2   2   2   0   0   0   2   0   2   0   2   0   2   2   2   0   0   0   2   2   2   0   2   0   0   0   0   0   0   2   0   0   0   2   2   2   2   0   2   2   0   2   0   0   2   0   0   2   0   0   2   2   0   0   2   0   2   2
 MK-6-3                 2   0   2   0   0   0   0   0   0   0   0   2   0   2   0   0   0   2   0   0   2   0   2   2   2   2   2   0   2   2   2   2   2   0   0   0   0   2   0   0   0   2   0   2   2   0   2   2   2   0   0   0   2   0   2   0   2   0   2   2   0   2   0   0   0   0   0   0   0   2   2   2   0   0   2   0   0   0   0   0   0   2   0   0   2   0   0   0   0   2   0   0   2   2   2   2   2   0   2   2   2   0   0   0   0   0   0   2   0   0   2   0   0   2   0   0   2   2   2   2   0   0   2   0   0   0   0   2   2   0   2   2   2   2   2   0   0   0   0   2   0   2   2   2   2   0   0   0   0   0   2   2   2   0   2   2   2   0   2   0   2   0   2   0   2   0   0   0   2   0   0   2   0   0   0   0   2   0   2   0   2   2   2   2   0   2   2   0   0   0   2   0   2   2   0   0   2   2   2   2
 MK-6-4                 2   0   2   0   0   0   0   0   0   0   0   2   0   0   0   0   0   0   0   0   2   0   0   2   2   0   2   0   2   2   2   2   2   0   0   0   0   2   0   0   2   2   0   2   2   2   2   2   2   0   0   0   2   2   2   0   2   0   2   2   0   0   0   0   0   0   0   0   0   2   2   2   0   0   2   0   2   0   2   0   0   2   0   0   2   0   0   0   2   2   0   0   2   2   2   2   2   0   2   2   2   0   0   0   0   0   0   2   0   0   2   0   0   2   0   2   2   2   2   2   2   0   2   0   0   0   0   2   2   0   2   2   2   0   0   0   0   0   0   2   0   2   2   2   2   0   0   0   0   0   2   0   2   0   2   0   2   0   2   0   2   0   2   0   2   0   0   0   2   0   0   2   0   0   0   0   2   0   2   0   2   0   2   2   0   2   2   0   0   0   2   0   2   2   0   0   0   2   2   0
 MK-6-5                 2   0   2   2   0   2   0   0   0   0   0   2   0   0   0   0   0   0   2   0   0   2   0   2   2   0   2   0   2   2   2   2   2   0   0   0   0   0   0   2   2   2   0   0   2   2   2   2   2   0   0   0   2   2   2   0   0   0   2   2   0   0   0   0   0   0   0   0   2   2   2   2   0   0   2   0   2   0   2   0   0   2   0   0   0   0   0   0   2   2   2   0   2   2   2   2   2   0   2   2   2   0   0   2   0   0   0   0   0   0   2   0   0   2   0   2   2   2   2   2   2   2   0   0   0   0   0   2   2   0   2   2   2   0   0   0   0   0   0   2   0   2   2   2   2   0   0   0   0   0   2   0   2   0   2   0   2   2   2   0   2   0   2   0   0   2   0   0   2   2   0   2   0   0   0   0   2   0   2   0   2   0   2   2   0   2   2   0   0   0   2   0   0   2   0   0   2   2   2   0
 MK-6-6                 2   0   2   2   0   2   0   0   0   0   0   0   0   0   0   0   0   0   2   0   0   2   2   2   2   2   2   2   2   2   2   2   2   0   0   0   0   0   0   2   2   2   0   0   2   0   2   2   2   0   0   0   0   2   0   0   0   2   2   2   0   0   0   0   2   0   2   0   2   2   2   2   2   0   0   0   2   0   2   0   0   2   0   0   0   0   0   0   0   2   2   0   2   2   2   2   2   0   2   2   2   0   0   2   0   0   0   0   0   0   2   0   0   2   0   0   2   2   2   2   2   2   0   0   0   0   0   2   2   0   2   0   2   0   0   0   0   0   0   2   0   0   2   2   2   0   0   2   0   0   2   0   2   0   2   2   2   2   2   0   2   0   2   0   0   2   0   0   2   2   2   2   0   0   0   0   2   0   2   0   2   0   2   2   0   0   2   0   0   0   2   0   0   2   0   0   2   2   2   0
 MK-6-7                 2   2   2   2   0   2   0   0   0   0   0   0   0   0   0   0   0   0   2   0   0   2   2   2   2   2   2   0   2   2   2   2   2   0   0   0   0   0   0   2   2   2   0   0   0   0   2   2   2   0   0   0   0   2   0   0   0   2   2   2   0   0   0   0   2   0   2   0   2   2   0   2   2   0   0   0   2   2   2   0   0   2   0   0   0   0   0   0   0   2   2   2   2   2   2   2   2   2   2   2   2   0   0   2   0   0   0   0   0   0   2   0   0   2   2   0   2   2   2   2   2   2   0   2   0   0   0   2   2   0   2   2   2   0   2   0   0   0   0   0   0   2   2   2   2   0   0   2   0   2   2   0   2   0   2   0   2   2   2   0   2   2   0   0   0   2   0   0   2   2   2   2   0   0   0   0   2   0   2   0   2   0   2   2   0   0   2   2   0   0   2   0   0   2   0   0   2   2   2   0
 MK-6-8                 2   2   2   2   0   2   0   0   2   0   0   0   0   2   0   0   0   0   2   0   0   2   2   2   2   2   2   0   2   2   2   2   2   0   0   0   2   0   0   2   0   2   0   0   0   0   2   2   2   0   0   0   2   2   0   0   0   2   2   2   2   0   0   0   2   0   2   0   2   2   0   2   2   0   0   0   2   2   2   0   0   2   0   0   2   0   0   0   0   2   2   2   2   2   2   2   2   2   2   0   2   0   0   2   0   0   0   0   0   0   2   0   0   2   0   0   2   2   2   2   2   2   0   2   0   0   0   2   2   0   2   2   2   0   2   0   0   0   0   0   0   2   2   2   2   0   0   2   0   2   2   0   2   0   2   0   2   0   2   0   2   0   0   0   0   2   0   0   2   2   0   2   0   0   0   0   2   0   2   0   2   0   2   2   0   0   2   0   0   0   2   0   0   2   0   0   2   2   2   0
 MK-6-9                 2   2   2   2   0   2   0   0   2   0   0   0   0   2   0   0   0   0   2   0   0   2   2   0   2   2   2   0   2   2   2   2   0   0   0   2   2   0   0   2   0   2   2   0   0   0   2   2   2   0   0   0   2   2   0   0   0   2   2   2   2   0   0   0   2   0   2   2   2   2   0   2   2   0   0   0   2   2   0   0   0   0   0   0   2   0   0   0   0   2   0   2   2   2   2   2   2   2   2   0   2   0   0   0   0   0   0   0   0   0   2   0   0   2   0   0   2   2   0   2   2   2   0   2   0   0   0   2   2   0   2   2   2   0   0   0   2   0   0   0   0   2   2   2   2   0   0   2   0   2   0   0   2   0   2   0   2   0   2   0   2   0   0   0   0   2   0   0   2   2   0   2   0   0   0   0   0   2   2   2   2   0   2   2   0   0   0   0   0   0   2   2   0   2   0   0   0   2   2   0
 MK-6-10                2   0   2   2   0   2   0   0   2   0   0   0   0   2   0   0   0   0   2   0   2   2   2   0   2   2   2   0   2   2   2   2   0   0   0   2   2   0   0   2   0   2   2   0   0   0   2   2   2   0   0   0   2   2   0   0   0   2   2   2   2   0   0   0   2   0   2   2   2   2   0   2   2   0   0   0   2   2   0   0   0   0   0   0   2   0   0   0   0   2   0   2   2   2   0   2   2   2   2   0   2   0   0   0   0   0   0   0   0   0   2   0   2   2   0   0   2   2   0   0   2   2   0   2   0   0   0   2   2   0   2   2   2   0   0   0   2   0   0   0   0   2   2   2   2   0   0   0   0   2   0   0   0   0   2   0   2   0   2   0   0   0   0   0   0   2   0   0   2   2   0   2   0   0   2   0   0   0   2   2   2   2   2   2   0   0   0   0   0   0   2   2   0   2   0   0   0   2   2   0
 MK-6-11                2   0   2   2   0   2   0   0   2   0   0   0   0   2   0   2   0   0   2   0   2   2   0   0   2   2   2   0   2   2   2   2   0   0   0   2   0   0   0   2   0   2   2   2   0   0   2   2   2   0   2   0   2   2   0   0   0   2   2   0   0   0   0   0   2   0   2   2   2   2   2   2   2   0   0   0   2   2   0   0   0   2   0   0   2   0   0   0   0   2   2   2   2   2   0   2   2   2   2   0   2   0   0   0   0   0   0   0   0   2   2   0   2   2   0   2   2   2   2   0   2   2   0   2   0   0   0   2   2   0   0   2   2   0   0   0   2   0   2   0   0   2   2   2   2   0   0   0   0   2   0   0   0   0   2   0   2   0   0   0   0   0   0   0   0   2   0   0   2   2   0   0   0   2   2   0   0   0   2   2   2   2   2   2   0   0   0   0   0   0   2   2   0   2   0   0   0   2   2   0
 MK-6-12                2   0   2   0   0   2   2   0   0   0   0   0   0   2   0   2   0   0   2   0   2   2   0   0   2   2   2   0   2   2   2   2   0   0   0   2   0   0   0   2   0   2   0   2   0   0   0   2   2   0   2   0   2   2   0   0   0   2   2   0   0   0   0   0   2   0   2   2   2   0   2   2   2   0   0   0   2   2   0   2   0   2   0   2   2   0   0   0   0   2   2   2   2   2   0   2   2   0   2   0   2   0   0   0   2   0   0   0   0   2   2   0   2   2   0   2   2   2   2   0   2   2   0   2   0   2   0   2   2   0   0   2   2   0   0   0   2   0   2   2   0   2   2   2   2   2   0   0   0   2   0   0   0   0   2   0   2   0   0   0   0   0   0   0   2   2   0   2   2   2   0   0   2   2   0   0   0   0   2   2   2   2   2   2   0   0   0   0   0   0   2   2   0   2   0   0   0   2   2   0
 MK-6-13                2   0   2   0   0   2   2   0   0   0   0   0   0   2   0   2   2   0   2   0   2   2   0   0   2   2   2   0   2   2   2   2   0   0   0   2   2   0   2   2   0   2   0   2   2   0   0   2   2   0   2   2   2   2   0   0   0   2   2   0   0   0   0   0   2   0   2   2   2   0   2   2   2   2   0   0   2   2   0   2   0   2   0   2   2   0   0   0   0   2   2   2   2   2   0   2   2   0   0   0   2   0   0   0   2   2   0   0   0   2   2   0   0   2   0   2   2   2   2   0   2   2   0   2   0   2   0   2   2   0   0   2   0   0   0   0   2   0   2   2   0   2   2   2   2   2   0   0   0   2   2   0   0   0   2   0   2   0   0   0   0   0   0   0   2   0   0   2   2   2   0   0   2   2   0   2   2   0   2   2   2   2   2   2   0   0   0   0   0   0   2   2   2   2   2   0   0   2   2   0
 MK-6-14                2   0   2   0   0   2   2   0   0   0   2   0   0   2   0   2   2   0   2   0   2   2   0   0   2   2   2   2   2   2   2   2   0   0   0   2   2   0   2   2   0   2   0   2   2   0   0   2   2   2   2   2   2   2   0   0   0   2   2   0   0   0   0   0   2   0   2   2   2   0   2   2   2   2   0   0   2   2   0   2   0   2   0   2   2   0   0   0   0   2   2   2   2   2   0   2   2   0   0   0   2   0   0   0   2   2   0   2   0   2   0   0   0   2   2   0   2   2   0   0   0   0   0   2   2   2   0   2   2   0   0   2   0   0   0   0   2   0   2   2   0   0   2   2   2   2   2   0   0   2   2   0   0   0   2   0   2   0   0   0   0   0   0   0   2   0   0   2   0   2   2   0   2   2   2   2   2   0   2   2   2   2   2   2   2   0   0   0   0   0   2   0   2   2   0   0   0   2   2   0
 MK-6-15                2   0   2   2   0   0   2   0   0   0   2   0   0   2   0   2   2   0   2   0   2   2   0   2   2   2   2   2   2   2   2   2   0   0   0   0   2   0   2   0   0   2   0   2   0   0   0   2   2   2   2   2   2   2   0   0   0   2   2   0   0   0   0   0   2   0   2   2   2   0   2   2   2   0   0   0   2   2   0   2   0   2   0   2   2   0   0   0   0   2   2   2   2   2   0   2   2   0   0   0   2   0   0   0   2   2   0   2   0   2   0   0   0   2   2   0   0   2   0   0   0   0   0   2   2   2   0   0   2   0   0   2   2   0   0   0   2   0   2   2   2   0   2   2   2   2   2   0   0   2   2   0   0   0   2   0   2   0   0   0   0   2   0   0   2   0   0   2   0   2   2   0   2   2   2   2   2   0   2   2   2   0   2   2   2   0   0   0   0   0   2   0   2   2   0   0   2   2   2   0
 MK-6-16                2   0   2   2   0   0   2   0   0   0   2   0   0   2   0   2   2   0   2   0   2   2   0   2   2   2   2   2   2   2   2   2   0   0   0   0   2   0   2   0   0   2   0   2   0   0   0   2   2   2   2   2   2   2   0   2   0   2   2   2   0   0   0   0   2   0   2   0   0   0   2   2   2   0   0   0   2   2   0   2   0   2   0   0   2   0   0   0   0   2   0   2   2   2   0   2   2   0   0   0   2   0   0   0   0   2   0   2   0   2   0   0   0   2   2   0   0   2   0   0   2   0   0   2   0   2   0   0   2   0   0   2   2   0   0   0   2   0   2   2   2   0   2   2   2   2   2   0   2   2   2   0   0   0   2   0   2   0   0   0   0   2   0   0   2   0   0   0   0   2   2   0   2   0   2   2   0   0   2   2   2   0   2   0   2   0   0   0   0   2   2   0   2   0   0   0   2   2   2   0
 
!****************************************** Phenotypic Data **********************************************************
!-100.0 is resevred for missing phenotype
SimulatedTrait1         9.1812   10.3189    9.4898    8.6719   10.4614    9.5833   10.0819    9.0044    9.2138   11.1560    7.7309   11.6469    8.3071   10.4998    8.6640   11.0579   10.1222    9.4985    9.7407   11.6670    8.9781   10.2680    9.8140   11.1858    7.3458    9.4959   12.6228    9.6029    9.1600    9.6825    8.8941   10.4491   10.2476    9.3159   10.0047   10.6809   10.9362   11.3966    8.2873    8.4435   11.4921    8.0464   12.5184   10.0923    8.9912    6.2478   11.0977   11.0663    9.8595   10.2200    9.2739    9.3332    8.7990   10.3258   12.7583   11.8598    8.4722    9.2811    9.5351   12.0163    9.3038    8.2115    8.9525    9.4465   11.6497    7.8728    9.0644    8.9422    9.0833   10.1212    8.6461   11.0058    8.1418   10.0432    8.1444   11.9936   11.4580    9.5674    9.7765    7.8211   10.4751   10.6602   10.4290   10.4353   10.4720   12.1857   10.0074    7.6533   12.3366   11.0486    7.4751    9.5260   10.8565   11.7817    4.8992   10.8570   10.0906   10.6727    9.7615    8.9788   10.4829    9.0658   13.1957    7.8946   12.5053    9.0616    8.7911   10.9390   10.7622   10.0135    6.4234    9.0362    9.7526    6.0125   10.5192   10.1316   13.7950    8.1441    9.2156    8.8739   11.1636    9.7890    9.2820   10.2496    9.1618   12.6873    8.8075    8.6796   11.9466    8.9398    9.0293   11.5378    9.2916    9.3746   11.3553    9.0568    9.1236    7.8438   10.2046   11.0618    9.7340   11.9145    9.7277    8.7545    9.4719    8.4171    8.6505    9.1474   10.4690    8.7873   10.6030    8.8391   11.6610   10.8977   11.7472   10.8695    7.4767   10.2695   10.8509   10.3965   13.1930   11.2313    7.5567   11.3610    9.3319    9.6152   10.3532    9.6566   10.6728    8.8129   11.1157   10.3290   10.7805    7.7029    9.2627   13.4731    8.4220   11.5698    7.5391    9.0901   11.1907    7.5287    9.8403   10.5874   12.6575    8.3810    8.4548    9.3855    9.9413    8.7720   11.2837    6.0731   11.7477   10.0418    8.8671    7.7225   10.1247   11.4875   10.5554   11.2148
SimulatedTrait2        15.2222   16.6175   13.5743   14.2571   17.3140   13.7901   14.0133   13.5346   16.6046   15.8640   12.6661   11.6035   16.7186   14.3086   15.3105   13.6955   15.7258   18.7958   15.6798   15.8784   14.2739   15.2737   16.8257   14.1149   13.5221   13.7984   17.4136   14.4546   16.9697   16.5076   16.2542   17.3310   16.2223   13.2425   14.2498   15.4418   13.0637   15.3008   16.6456   16.8757   14.4604   13.0003   14.2999   14.6755   14.5652   14.7517   12.5821   16.0468   14.7000   13.0499   17.8071   15.8041   17.4077   17.1461   13.9340   16.6468   18.2051   13.5363   14.0078   16.1357   15.4116   15.7483   14.9847   14.4256   15.4454   11.8226   14.8514   15.3988   15.6497   17.6118   17.9713   12.5457   15.5193   13.4488   15.9874   15.1634   16.3414   11.1583   13.8652   15.7739   16.9569   17.6488   13.5775   13.7017   14.9965   16.8425   14.7780   15.8496   18.9673   16.7309   17.4377   15.0383   16.4975   17.9164   15.3826   14.3848   14.4686   15.1458   14.5257   13.4342   12.6539   15.5144   16.3246   15.0761   16.0257   13.4698   13.7027   16.5784   12.8954   14.1670   13.6392   14.1731   13.2942   15.4652   15.5057   13.1785   15.0966   14.4160   16.5397   14.2530   15.0900   16.3543   14.9287   14.0942   12.8561   15.0300   16.1887   14.8452   14.5615   14.0457   14.6125   13.7964   15.1585   15.3339   15.7539   15.3726   15.5688   14.3050   16.1344   15.5440   13.8332   15.3482   15.7489   15.1957   17.1135   15.4004   13.6966   15.4631   16.1967   15.4332   15.1441   16.0967   16.6769   17.1135   16.2304   15.8228   15.8621   13.6183   15.1002   17.2036   14.1383   16.0013   13.0378   15.2055   15.5033   16.0391   11.9913   14.1133   12.9745   15.5716   12.7684   15.4848   17.9777   14.6211   12.1762   14.9076   12.9348   16.4552   13.8722   14.5865   13.7946   15.1109   14.6998   15.7487   15.1145   12.8379   15.6065   13.8021   16.4139   14.2514   16.8859   13.3666   13.9892   16.2669   17.2971   15.1037   13.0581   14.6344   15.2830   16.6234
 
