# Supplementary material for: Inclusive Composite Interval Mapping of QTL by Environment Interactions in Biparental Populations
Source: PLoS One. 2015 Jul 10;10(7):e0132414. doi: 10.1371/journal.pone.0132414 (PMC4498613; doi:10.1371/journal.pone.0132414)
Supplement: S3 File — (ZIP) [file pone.0132414.s003.zip › Simulation for unliked model/Simulated popualtions/run_00080.met]

!**********************Note: lines staring with "!" are remarks and will be ignored in the program********************
!*********************************General Information**********************************
!Assuming F1 = P1 x P2, populations available in QTL IciMapping are: 
!  1, P1BC1F1 = P1 x F1, the first backcrossing where P1 is used as the recurrent parent;
!  2, P2BC1F1 = P2 x F1, the first backcrossing where P2 is used as the recurrent parent;
!  3, F1DH, F1-derived doubled haploids; 
!  4, RIL or F1RIL, recombination inbred lines through the repeated selfing of F1;
!  5, P1BC1RIL, recombination inbred lines through the repeated selfing of P1BC1F1;
!  6, P2BC1RIL, recombination inbred lines through the repeated selfing of P2BC1F1;
!  7, F2, the selfing generation of F1;
!  8, F3, the selfing generation of F2;
!  9, P1BC2F1, the second backcrossing where P1 is used as the recurrent parent; 
! 10, P2BC2F1, the second backcrossing where P2 is used as the recurrent parent;
! 11, P1BC2RIL, recombination inred lines through the repeated selfing of P1BC2F1; 
! 12, P2BC2RIL, recombination inred lines through the repeated selfing of P2BC2F1; 
! 13, P1BC1F2, the selfing generation of P1BC1F1; 
! 14, P2BC1F2, the selfing generation of P2BC1F1; 
! 15, P1BC2F2, the selfing generation of P1BC2F1; 
! 16, P2BC2F2, the selfing generation of P2BC2F1; 
! 17, P1BC1DH, P1BC1F1-derived doubled haploids; 
! 18, P2BC1DH, P2BC1F1-derived doubled haploids; 
! 19, P1BC2DH, P1BC2F1-derived doubled haploids; 
! 20, P2BC2DH, P2BC2F1-derived doubled haploids; 
   3      !Mapping Population (see remarks above)
   2      !Mapping Function (1 for Kosambi; 2 for Haldane; 3 for Morgan)
   2      !Marker Space Type (1 for intervals; 2 for positions)
   1      !Marker Space Unit(1 for centiMorgans; 2 for Morgan)
   6      !Number of Chromosomes (or Linkage Groups)
 200      !Size of the mapping population
   2      !Number of environments
 
!***************************************** Chromosomes and Linkage Maps **********************************************
!Chromosome                 NumMarkers
-CH1                        16
-CH2                        16
-CH3                        16
-CH4                        16
-CH5                        16
-CH6                        16
!Linkage map (Marker name followed by position or the interval length)
 MK-1-1                1     0.000
 MK-1-2                1    10.000
 MK-1-3                1    20.000
 MK-1-4                1    30.000
 MK-1-5                1    40.000
 MK-1-6                1    50.000
 MK-1-7                1    60.000
 MK-1-8                1    70.000
 MK-1-9                1    80.000
 MK-1-10               1    90.000
 MK-1-11               1   100.000
 MK-1-12               1   110.000
 MK-1-13               1   120.000
 MK-1-14               1   130.000
 MK-1-15               1   140.000
 MK-1-16               1   150.000
 MK-2-1                2     0.000
 MK-2-2                2    10.000
 MK-2-3                2    20.000
 MK-2-4                2    30.000
 MK-2-5                2    40.000
 MK-2-6                2    50.000
 MK-2-7                2    60.000
 MK-2-8                2    70.000
 MK-2-9                2    80.000
 MK-2-10               2    90.000
 MK-2-11               2   100.000
 MK-2-12               2   110.000
 MK-2-13               2   120.000
 MK-2-14               2   130.000
 MK-2-15               2   140.000
 MK-2-16               2   150.000
 MK-3-1                3     0.000
 MK-3-2                3    10.000
 MK-3-3                3    20.000
 MK-3-4                3    30.000
 MK-3-5                3    40.000
 MK-3-6                3    50.000
 MK-3-7                3    60.000
 MK-3-8                3    70.000
 MK-3-9                3    80.000
 MK-3-10               3    90.000
 MK-3-11               3   100.000
 MK-3-12               3   110.000
 MK-3-13               3   120.000
 MK-3-14               3   130.000
 MK-3-15               3   140.000
 MK-3-16               3   150.000
 MK-4-1                4     0.000
 MK-4-2                4    10.000
 MK-4-3                4    20.000
 MK-4-4                4    30.000
 MK-4-5                4    40.000
 MK-4-6                4    50.000
 MK-4-7                4    60.000
 MK-4-8                4    70.000
 MK-4-9                4    80.000
 MK-4-10               4    90.000
 MK-4-11               4   100.000
 MK-4-12               4   110.000
 MK-4-13               4   120.000
 MK-4-14               4   130.000
 MK-4-15               4   140.000
 MK-4-16               4   150.000
 MK-5-1                5     0.000
 MK-5-2                5    10.000
 MK-5-3                5    20.000
 MK-5-4                5    30.000
 MK-5-5                5    40.000
 MK-5-6                5    50.000
 MK-5-7                5    60.000
 MK-5-8                5    70.000
 MK-5-9                5    80.000
 MK-5-10               5    90.000
 MK-5-11               5   100.000
 MK-5-12               5   110.000
 MK-5-13               5   120.000
 MK-5-14               5   130.000
 MK-5-15               5   140.000
 MK-5-16               5   150.000
 MK-6-1                6     0.000
 MK-6-2                6    10.000
 MK-6-3                6    20.000
 MK-6-4                6    30.000
 MK-6-5                6    40.000
 MK-6-6                6    50.000
 MK-6-7                6    60.000
 MK-6-8                6    70.000
 MK-6-9                6    80.000
 MK-6-10               6    90.000
 MK-6-11               6   100.000
 MK-6-12               6   110.000
 MK-6-13               6   120.000
 MK-6-14               6   130.000
 MK-6-15               6   140.000
 MK-6-16               6   150.000
!*********************************** Marker Types ********************************************************************
!Co-dominant marker: When heterozygote F1 is present, P1 is coded as 2, F1 is coded as 1, and P2 is coded as 0; Otherwise, P1 is coded as 2, and P2 is coded as 0. 
!Dominant marker: When heterozygote F1 is present, P1 and F1 are coded as 12, and P2 is coded as 0; Otherwise, P1 is coded as 2, and P2 is coded as 0.  
!Recessive markers: When heterozygote F1 is present, P1 is coded as 2, and F1 and P2 are coded as 10; Otherwise, P1 is coded as 2, and P2 is coded as 0. 
!Missing marker is coded as -1. 
 MK-1-1                 0   0   2   0   0   2   2   0   2   2   2   0   2   0   2   2   0   0   2   0   2   0   2   2   0   0   0   2   2   2   2   0   0   2   0   2   2   0   2   2   0   2   2   0   2   0   0   0   2   2   0   0   0   2   2   2   0   0   0   2   0   0   2   2   2   0   0   2   0   2   2   2   2   2   0   0   0   0   0   0   0   0   0   2   0   2   0   0   2   2   2   0   0   0   0   0   2   2   0   2   2   2   2   0   0   0   0   0   0   2   0   2   2   0   0   2   0   2   0   2   0   2   2   0   2   0   0   2   0   0   2   2   0   2   0   0   2   0   2   2   2   2   0   0   0   2   2   0   0   0   0   0   2   0   0   0   0   0   2   0   0   2   2   0   0   2   2   2   0   2   0   0   0   2   0   0   0   2   0   0   2   0   2   2   0   2   0   2   2   0   2   0   2   2   2   0   2   0   0   0
 MK-1-2                 0   0   2   0   2   2   2   0   2   2   2   2   2   0   2   2   0   0   2   0   2   0   2   2   0   0   0   2   0   0   2   0   0   2   0   2   2   0   2   2   0   2   2   0   2   2   0   0   2   2   0   0   0   2   0   2   0   0   0   2   0   0   2   0   2   0   0   0   0   2   2   0   2   2   0   0   0   0   0   2   0   0   0   2   2   2   0   0   2   2   2   0   0   0   0   0   2   2   0   2   2   2   2   0   0   0   0   0   0   2   0   2   2   0   0   0   2   2   0   2   2   2   2   0   2   2   0   0   0   0   2   2   0   2   0   0   2   0   2   2   2   2   0   0   0   2   2   0   0   2   0   2   2   0   0   0   0   0   0   0   0   2   2   0   0   2   2   2   2   2   0   0   0   2   0   0   0   2   0   0   2   0   2   2   0   2   0   2   2   0   2   0   2   2   2   0   2   0   0   0
 MK-1-3                 0   2   2   0   2   0   2   0   2   2   2   2   2   0   2   2   0   0   2   2   2   0   2   2   0   0   0   2   0   0   2   0   0   2   2   2   2   0   2   2   0   2   2   0   2   2   0   0   2   2   0   0   2   2   0   2   2   0   2   2   2   0   2   0   2   0   0   0   0   2   2   0   2   2   0   0   0   0   0   2   0   0   0   2   2   2   0   0   2   2   2   0   0   0   0   0   0   2   0   2   2   2   2   0   0   0   0   0   0   2   2   2   2   0   0   0   2   2   0   2   2   2   2   0   0   2   0   0   0   0   0   0   0   2   0   0   2   2   2   2   2   2   0   0   0   2   2   0   0   2   0   2   2   0   0   0   0   0   0   0   0   2   2   0   0   2   2   2   2   2   0   0   0   0   0   0   0   0   0   0   2   0   2   2   0   2   0   2   2   0   2   0   2   2   2   0   0   0   0   2
 MK-1-4                 0   2   2   0   2   0   2   0   2   2   2   2   2   0   2   2   0   0   2   2   2   0   2   2   0   0   0   2   0   0   0   0   0   2   2   2   2   0   2   0   0   2   2   0   2   2   2   2   2   2   0   0   2   2   0   2   2   0   2   2   0   0   2   2   2   0   0   0   0   2   2   2   0   2   0   2   0   0   0   2   0   0   2   2   2   2   2   0   2   2   2   0   0   0   0   0   0   2   0   2   2   2   2   2   0   0   0   0   0   2   2   2   2   0   0   0   2   0   0   0   0   2   2   0   0   2   0   2   0   0   0   0   2   2   0   0   2   2   2   2   2   2   0   0   0   2   2   0   0   2   2   2   2   0   0   2   0   0   0   0   0   2   2   0   0   2   2   0   2   2   0   0   2   0   0   0   0   0   0   0   2   2   2   0   0   2   0   2   0   0   2   0   0   2   2   0   0   0   0   2
 MK-1-5                 0   2   2   0   2   0   2   0   2   2   2   2   2   0   2   2   0   0   2   0   0   0   2   2   2   0   2   2   0   0   0   0   0   2   0   2   2   0   2   0   0   0   2   0   2   2   2   2   2   2   0   0   2   2   0   2   2   0   2   2   0   0   2   0   2   0   0   0   0   2   2   2   0   2   2   2   0   0   0   2   2   0   2   2   2   2   2   0   2   2   2   0   0   2   0   0   0   2   2   2   2   2   2   2   0   0   0   0   0   2   2   2   2   2   2   0   2   0   0   2   0   2   2   2   0   2   0   2   0   0   0   0   2   2   0   0   2   2   2   0   0   2   0   0   0   2   2   0   0   2   2   0   0   0   0   2   0   0   0   0   0   2   2   2   0   2   2   0   2   2   0   0   0   0   0   0   0   0   0   0   2   2   2   0   0   2   0   2   0   0   2   0   0   2   2   0   0   0   0   2
 MK-1-6                 0   2   2   0   2   0   2   0   2   2   2   2   2   0   2   2   0   0   2   0   0   0   2   2   2   2   2   2   0   2   0   0   0   0   0   2   2   0   2   0   0   0   0   0   2   2   2   2   2   2   0   0   0   2   0   2   2   0   0   2   0   0   2   0   2   0   0   0   0   2   2   2   0   2   0   2   2   0   2   2   2   0   2   2   2   2   2   0   2   2   2   2   0   2   0   0   0   2   2   2   2   2   2   2   0   2   0   0   0   2   2   2   2   0   2   0   2   0   0   2   0   2   2   0   0   2   0   2   0   2   0   0   2   2   0   0   2   2   2   0   2   2   0   0   0   2   2   0   0   2   2   0   2   0   0   2   0   0   0   0   0   2   2   2   0   2   2   2   2   2   0   0   2   0   0   0   0   0   2   0   2   2   2   0   0   2   0   2   2   0   2   0   2   2   2   0   0   0   0   2
 MK-1-7                 2   2   2   0   2   0   2   0   2   2   0   2   2   0   2   2   0   0   2   0   0   0   2   2   0   2   2   2   0   2   0   0   0   0   0   2   2   0   2   0   2   0   0   0   2   2   0   2   2   2   2   2   0   2   0   2   2   0   0   2   0   0   2   0   0   0   0   0   0   2   2   2   2   0   0   2   2   0   0   2   2   0   2   2   2   2   2   0   2   2   2   2   0   2   0   0   0   2   2   0   2   2   2   2   2   2   2   0   0   2   2   2   2   0   2   0   2   0   0   2   2   2   0   0   0   2   0   2   0   2   0   0   2   2   0   0   2   2   2   0   2   2   0   0   2   2   2   0   0   2   2   0   2   0   0   2   0   0   0   0   0   2   2   2   0   2   2   2   0   2   0   0   2   0   0   0   0   0   2   0   2   2   2   0   0   2   0   2   0   0   2   0   2   2   2   0   0   0   0   2
 MK-1-8                 2   0   2   2   2   0   2   0   2   0   0   2   2   0   2   2   0   0   0   0   0   0   2   2   0   0   2   2   0   2   0   0   0   0   0   2   2   0   0   2   2   0   0   0   2   2   0   2   2   2   2   2   2   2   0   2   2   0   2   2   0   0   2   0   0   0   0   0   0   0   2   2   2   0   0   2   2   0   0   2   2   0   2   2   2   2   2   0   2   2   2   2   0   2   0   0   0   2   2   0   0   2   2   2   2   2   2   0   0   2   2   2   2   2   2   0   2   0   0   2   2   2   0   2   0   2   0   2   0   2   0   0   2   2   0   0   2   2   2   2   2   2   0   0   2   2   2   0   0   2   2   0   2   0   0   2   0   0   0   0   0   2   2   2   0   2   2   2   0   2   0   0   2   0   0   0   0   0   2   0   2   2   2   0   0   0   0   2   0   0   2   0   2   2   2   0   0   0   0   2
 MK-1-9                 0   0   2   2   2   0   2   0   0   0   2   2   2   0   2   2   0   0   0   0   0   0   2   2   0   0   2   2   2   2   0   0   0   0   0   0   2   0   0   2   2   0   0   0   2   2   0   2   2   2   2   2   2   2   0   2   2   2   2   2   0   2   2   0   2   2   0   0   0   0   2   0   2   0   0   2   2   0   0   2   2   0   2   2   2   2   2   0   2   2   2   2   0   2   0   0   0   2   2   0   0   2   2   2   2   2   2   0   0   2   2   2   2   2   2   0   2   0   2   2   2   2   0   2   2   2   0   2   0   2   0   0   2   2   0   0   2   2   2   2   2   2   0   0   2   2   2   0   0   2   2   2   2   0   0   2   0   0   0   0   0   0   2   2   0   2   2   2   0   2   0   2   2   2   0   0   0   0   2   0   2   2   2   0   0   0   0   2   0   0   2   0   0   2   2   0   2   0   0   2
 MK-1-10                0   0   2   2   2   2   2   0   2   2   2   2   2   0   2   2   0   0   0   0   0   0   2   2   0   0   2   2   0   2   0   2   0   2   0   0   2   0   0   2   2   0   0   0   0   2   0   2   2   0   2   2   2   2   0   2   2   2   2   2   0   2   2   0   2   2   0   0   2   0   2   0   2   0   0   2   2   0   0   0   0   0   2   2   0   2   2   0   0   2   0   2   0   2   0   0   0   2   2   2   0   2   2   2   2   2   2   0   0   2   2   2   0   2   2   0   0   0   2   0   2   2   0   2   2   2   0   2   2   2   2   0   2   2   0   0   2   2   2   2   2   2   0   0   2   2   0   0   0   2   2   2   2   0   0   2   0   0   0   0   0   0   2   0   0   2   2   2   0   2   0   2   2   2   0   0   0   0   2   0   2   2   2   0   0   0   0   2   0   0   2   0   0   2   2   0   2   0   0   2
 MK-1-11                0   0   2   2   2   2   2   2   2   0   2   2   0   0   2   2   0   0   0   0   0   0   2   2   0   0   2   2   0   2   0   2   0   2   0   0   2   2   0   2   2   0   0   0   0   2   0   2   2   0   2   2   2   2   0   2   0   2   2   2   0   2   2   0   2   0   0   0   2   0   2   0   2   0   2   0   2   0   0   0   0   0   2   2   0   2   2   0   0   2   0   2   0   2   0   0   0   2   0   2   0   2   2   2   2   0   2   2   0   2   2   2   0   2   0   0   0   0   0   0   2   2   0   2   2   2   0   2   2   2   2   0   2   2   0   0   2   2   2   2   2   2   0   0   2   0   0   0   0   2   2   2   2   0   0   2   0   0   0   2   0   2   2   0   0   0   2   2   2   0   0   2   0   2   0   0   0   0   2   0   2   2   2   2   0   0   0   2   0   2   2   0   0   2   2   0   2   0   2   2
 MK-1-12                0   0   2   2   2   2   2   2   2   0   2   2   0   0   2   0   0   0   0   0   0   2   2   2   0   2   2   2   0   2   0   2   0   2   0   0   2   2   0   2   2   0   2   0   0   2   0   2   2   0   2   2   2   2   0   2   0   0   2   2   0   2   2   0   2   0   0   0   2   0   2   0   2   2   2   0   2   0   0   0   2   0   2   2   0   2   2   0   0   2   0   2   2   2   0   0   0   2   0   2   2   2   2   2   2   0   2   2   0   2   2   2   0   2   0   0   0   0   0   0   2   2   0   2   0   2   0   2   2   2   2   0   2   2   0   0   2   2   2   2   2   2   0   0   2   0   0   0   0   2   2   2   2   2   0   0   0   0   0   2   2   2   2   0   0   0   2   2   2   0   0   2   0   2   0   0   0   0   2   0   2   0   0   2   0   0   0   2   0   2   2   0   0   2   2   2   2   0   2   2
 MK-1-13                0   0   2   2   2   2   2   0   2   0   2   2   0   0   2   0   0   0   0   0   0   2   2   0   0   2   2   2   0   2   0   2   0   2   0   0   2   2   0   2   2   2   2   0   0   2   0   2   2   0   2   2   2   2   0   2   0   0   2   2   0   2   2   0   2   0   0   0   2   0   2   0   2   2   2   2   2   0   0   0   2   0   2   0   0   2   2   0   0   2   0   2   2   2   0   0   0   2   0   0   2   2   2   0   2   0   2   2   0   2   2   2   0   2   0   0   0   0   0   0   2   2   0   2   0   2   0   2   2   2   2   0   2   2   0   0   2   2   2   2   2   2   0   0   2   0   0   0   0   2   2   2   2   2   0   0   2   0   0   2   2   2   2   0   0   0   0   0   2   0   0   2   0   0   0   0   0   0   2   0   0   0   0   2   0   0   2   0   2   2   2   0   2   2   2   2   2   2   2   2
 MK-1-14                0   0   2   2   2   2   2   0   2   0   2   2   0   0   2   0   0   2   0   0   2   2   2   0   0   2   2   2   2   2   0   2   0   2   0   2   2   2   0   2   2   2   2   0   0   2   0   2   2   0   2   2   0   2   0   2   0   2   2   2   0   2   2   0   2   0   0   0   2   0   2   0   2   2   2   2   2   2   0   0   2   0   0   0   0   2   2   0   0   2   0   2   2   2   0   0   0   0   0   0   2   2   0   0   2   0   2   2   0   2   2   2   0   2   0   0   0   0   0   0   2   2   0   2   2   2   0   2   2   2   2   0   2   2   2   0   0   2   2   2   2   2   0   0   0   2   0   0   0   2   2   2   2   2   0   0   2   0   0   2   2   2   2   0   0   0   0   0   2   2   2   0   0   0   0   2   0   0   2   0   2   0   0   2   2   0   2   0   2   2   2   0   2   2   2   2   2   2   2   2
 MK-1-15                0   0   2   2   2   2   2   0   2   0   2   0   0   0   2   0   0   2   0   0   2   2   2   0   2   2   2   2   2   2   0   2   0   2   0   2   0   2   0   2   0   2   2   0   0   2   0   2   0   0   0   2   0   2   2   2   0   2   2   2   0   0   2   0   2   0   0   2   2   2   2   0   0   2   2   2   2   2   0   0   2   0   0   0   2   2   2   0   0   2   0   2   0   2   0   0   0   0   0   0   2   2   2   0   0   2   0   2   0   2   2   2   0   2   2   2   0   0   0   2   2   2   0   2   2   2   0   2   2   2   2   0   2   2   2   0   0   2   2   2   2   2   0   0   0   2   2   0   0   2   2   2   2   2   0   0   2   0   0   2   2   0   2   0   2   0   0   0   2   2   2   0   0   0   0   2   0   0   0   0   2   0   0   2   2   0   2   0   2   0   2   0   2   2   2   2   2   2   2   2
 MK-1-16                0   0   2   2   2   2   2   0   2   0   0   0   0   0   2   0   0   2   0   0   2   0   2   0   2   2   2   2   2   2   0   2   0   2   0   2   0   2   0   2   0   2   2   0   0   2   0   2   0   0   0   2   0   2   2   2   0   2   2   2   0   0   2   0   2   0   0   0   2   0   2   0   0   0   2   2   2   2   0   0   2   0   0   0   2   2   0   0   0   2   0   2   0   0   0   2   0   0   0   0   2   2   2   0   0   2   0   2   0   2   2   2   0   2   2   2   0   0   0   2   2   0   0   2   2   2   0   2   2   2   2   0   2   2   0   0   0   2   2   2   0   2   0   0   0   2   2   0   0   2   2   2   2   2   0   0   2   2   0   2   0   0   2   0   0   0   0   0   2   2   2   0   0   0   0   2   0   0   0   0   2   0   0   2   0   0   2   0   2   0   2   0   2   2   2   2   2   2   2   2
 MK-2-1                 2   2   2   2   0   0   2   0   2   0   2   0   0   2   2   0   0   2   2   0   2   0   2   0   0   2   0   2   2   2   2   0   2   0   0   0   0   0   0   0   0   0   2   2   0   2   0   2   0   0   2   2   0   2   2   2   2   2   0   2   2   2   2   0   0   2   2   0   0   2   2   2   0   2   2   0   2   2   0   0   2   0   2   2   0   0   0   2   0   0   2   2   0   2   2   2   2   2   2   0   0   2   2   2   2   2   2   2   0   2   2   2   2   2   2   2   2   2   0   2   0   2   2   0   2   2   2   0   0   2   0   2   2   2   2   2   0   2   0   2   0   0   2   0   2   0   2   0   2   0   0   0   2   2   0   0   0   2   0   0   2   0   0   0   0   0   2   2   0   2   2   0   0   2   0   0   2   2   0   2   2   2   0   2   0   0   0   0   0   0   2   2   2   2   0   0   2   2   2   0
 MK-2-2                 2   2   2   2   0   0   2   0   2   0   2   0   0   2   2   2   0   2   2   0   2   0   2   0   0   2   0   2   0   2   2   2   2   0   0   0   0   2   0   0   0   0   2   2   0   2   0   2   0   0   2   2   0   2   2   2   2   2   0   2   2   2   2   0   0   0   0   0   0   2   2   0   2   2   2   0   2   2   0   0   2   0   2   0   0   0   0   2   0   0   0   2   0   2   2   2   2   2   0   0   0   2   2   2   2   2   2   2   0   2   2   2   2   2   2   2   2   2   2   2   0   2   0   2   2   2   2   0   2   2   0   2   0   2   2   2   0   2   0   2   2   2   2   0   2   0   2   0   0   0   0   0   0   2   2   0   0   2   0   0   2   0   0   0   0   0   2   2   0   2   2   0   0   2   0   0   2   2   0   0   2   2   0   2   0   0   0   2   0   0   2   2   2   2   0   0   2   2   2   0
 MK-2-3                 0   2   2   2   0   2   2   0   2   0   2   0   0   2   2   0   0   2   2   0   2   0   2   0   0   0   0   2   0   0   2   2   2   0   0   0   0   2   0   0   0   0   2   2   0   2   0   2   0   0   2   2   0   2   2   2   2   0   0   2   2   2   2   0   2   2   0   0   0   2   2   0   2   2   2   2   0   2   0   0   2   0   2   0   0   0   0   2   0   0   0   2   0   2   2   2   2   0   0   0   0   2   2   2   2   2   2   2   0   2   2   2   2   2   2   2   2   2   2   2   0   2   0   2   2   2   2   0   2   2   0   2   0   2   2   2   0   0   0   2   0   0   0   0   2   2   0   0   0   2   0   0   0   2   2   0   2   2   0   0   2   0   0   0   0   0   2   2   0   2   2   0   0   2   0   0   2   2   0   0   2   2   0   2   0   0   0   2   0   0   2   2   2   2   0   0   2   2   2   0
 MK-2-4                 0   2   0   2   0   2   2   0   2   0   2   0   0   2   2   2   0   2   2   0   2   0   2   0   0   0   0   2   0   0   2   2   2   2   0   0   2   2   0   0   0   0   2   2   0   2   0   2   0   0   0   2   0   2   0   2   2   0   0   2   2   2   0   0   2   2   0   2   0   2   2   0   0   2   2   2   2   2   0   0   2   0   2   0   0   0   0   2   0   0   0   2   0   2   2   2   2   0   0   0   0   2   2   2   2   0   2   2   2   0   2   2   2   2   2   2   2   2   2   2   0   2   0   2   0   2   2   0   2   0   0   2   0   2   2   2   0   0   0   2   2   0   0   0   2   2   0   0   0   2   0   0   0   2   2   0   2   2   0   0   2   2   2   0   0   0   2   2   0   2   2   0   0   2   0   0   2   2   0   0   2   2   2   0   0   0   0   0   0   0   2   2   2   0   0   0   2   2   2   0
 MK-2-5                 2   2   0   2   0   2   2   0   2   0   2   0   0   0   2   2   0   2   2   0   2   0   2   0   0   0   0   2   2   0   2   2   2   0   0   2   2   0   0   0   0   0   2   2   0   2   0   2   0   0   0   2   0   2   0   2   2   0   0   2   2   2   0   0   2   2   0   2   0   2   2   0   0   2   2   2   2   2   0   0   2   0   2   0   0   0   0   2   0   0   0   2   2   0   2   2   2   0   0   0   0   2   2   2   2   0   2   2   2   0   2   2   2   2   2   2   2   2   0   2   0   2   0   0   0   2   2   0   2   2   2   2   0   0   2   0   0   0   0   2   2   0   0   0   2   2   0   0   0   2   0   0   0   2   2   0   2   0   0   0   2   2   2   0   0   0   2   2   0   2   2   0   0   2   0   0   2   2   0   0   2   2   2   0   0   0   0   0   0   0   2   2   2   0   0   0   2   2   2   0
 MK-2-6                 2   2   0   2   0   2   2   0   2   0   2   0   0   0   2   2   0   2   0   0   0   0   2   0   0   0   0   2   2   0   2   2   2   0   0   0   2   0   0   0   0   0   0   2   2   2   0   0   0   2   0   2   0   2   0   2   2   0   0   2   2   2   0   0   2   0   0   2   0   2   2   0   0   2   0   2   0   2   0   0   2   0   2   0   0   0   0   2   0   0   0   2   2   0   2   2   2   0   0   0   0   2   0   2   2   0   2   2   2   0   2   2   2   2   2   2   0   2   0   2   0   2   0   0   0   2   2   0   2   2   2   0   0   0   2   0   0   0   0   2   2   0   0   0   2   2   0   0   0   2   0   0   0   2   2   0   2   0   0   0   2   2   0   0   0   0   2   0   0   2   2   0   0   2   0   0   2   2   0   0   2   2   2   0   0   0   0   0   0   0   0   2   2   0   0   0   0   2   2   0
 MK-2-7                 2   2   0   2   0   2   2   0   2   0   2   0   0   0   0   2   0   2   0   0   0   0   2   0   0   0   0   2   2   0   2   2   2   0   0   0   0   0   0   0   0   0   2   2   2   2   0   0   0   2   0   2   0   2   0   2   2   0   0   2   2   2   0   0   2   0   0   2   0   2   2   0   0   2   0   2   0   2   0   0   2   2   2   0   0   0   0   2   0   0   0   2   2   0   2   2   2   0   0   0   0   0   0   2   2   0   2   2   2   0   2   2   2   2   2   2   2   2   2   2   0   2   0   0   0   2   2   0   2   2   2   0   0   0   2   2   0   0   0   2   2   2   0   0   2   2   0   0   0   2   0   0   0   2   2   0   2   0   0   2   2   2   0   0   0   0   2   0   0   2   2   0   0   2   0   2   2   2   0   0   2   2   2   0   0   0   0   0   0   0   0   2   2   0   0   0   0   2   2   0
 MK-2-8                 2   2   0   2   0   2   0   0   2   0   2   0   0   0   0   2   0   0   0   0   0   0   0   0   0   0   2   2   2   0   2   2   2   0   2   0   0   0   0   0   0   0   2   2   2   2   0   0   0   2   0   2   0   2   0   2   2   0   0   2   2   2   0   0   0   0   0   2   0   2   2   0   0   2   0   2   0   2   0   0   2   2   2   0   0   0   0   0   0   0   0   2   2   0   2   2   0   0   0   2   0   0   0   2   2   0   0   2   2   0   2   2   2   2   2   2   2   2   2   2   0   2   0   0   0   2   2   0   2   2   2   0   0   0   2   2   0   0   0   2   2   2   2   0   2   2   0   2   0   0   0   0   0   2   2   0   2   0   0   2   2   0   0   0   0   0   2   0   0   2   2   0   0   2   0   2   2   2   2   0   2   2   2   0   0   0   0   0   0   0   0   2   2   0   2   0   0   2   2   0
 MK-2-9                 2   2   0   2   0   2   0   0   2   0   2   2   0   0   0   2   0   0   0   0   0   0   0   2   0   0   2   2   2   0   2   2   2   0   2   0   0   0   0   0   0   0   2   0   2   2   0   0   0   0   2   2   0   2   0   2   2   0   2   2   2   2   0   0   0   0   0   2   0   0   0   0   2   2   0   0   0   2   2   0   2   2   2   0   0   0   0   0   0   0   0   2   2   0   2   2   0   0   0   2   0   0   0   2   2   2   2   2   2   0   2   2   2   2   2   2   2   2   2   2   0   2   0   0   0   2   2   0   2   0   2   0   0   0   2   2   0   0   0   2   2   2   2   0   2   2   0   2   0   0   0   0   0   2   2   0   2   0   0   2   2   0   0   0   0   0   2   0   0   2   2   2   0   2   2   2   2   2   2   0   2   2   2   0   0   0   0   0   0   0   0   2   2   0   2   0   2   2   2   0
 MK-2-10                2   2   0   0   0   2   0   0   2   0   2   2   0   0   0   2   0   0   0   0   0   0   0   2   2   0   2   0   2   0   2   2   2   0   2   0   0   0   0   0   0   2   2   0   2   2   0   0   0   0   2   2   0   0   0   2   2   0   2   2   2   2   2   2   0   0   0   2   0   0   0   0   2   2   0   0   2   2   0   0   2   2   0   0   2   0   2   0   0   0   2   0   2   0   2   2   0   0   0   2   0   0   0   2   2   2   2   2   0   0   2   2   2   2   2   2   2   2   2   2   0   2   0   0   0   2   2   0   0   2   2   0   2   0   2   2   0   0   0   2   0   0   2   0   2   2   0   2   0   0   0   0   0   2   2   0   2   0   0   2   0   0   0   0   0   0   0   0   0   2   2   2   0   2   2   2   2   2   2   0   2   0   2   0   0   0   0   0   0   0   0   2   0   0   2   0   0   2   2   0
 MK-2-11                2   0   0   0   0   2   0   0   2   0   2   2   0   0   2   2   0   0   0   0   0   0   0   2   2   0   2   2   2   0   2   2   0   0   2   0   0   2   0   0   0   2   2   2   2   2   0   0   0   0   2   0   0   0   0   2   2   0   2   0   2   2   2   2   0   0   0   2   0   0   0   0   2   2   0   0   2   0   0   0   2   0   0   0   0   0   2   0   0   0   2   2   2   0   2   2   0   0   0   2   0   0   0   2   2   2   2   2   0   0   2   2   2   2   2   2   0   2   2   2   0   0   0   0   0   2   2   0   0   2   0   0   2   0   2   2   0   0   0   2   0   0   2   0   2   2   0   2   0   0   0   0   2   2   2   2   2   0   0   2   0   0   0   0   0   0   0   0   0   0   0   2   0   2   2   2   2   0   0   2   2   2   2   0   0   0   0   0   0   0   0   2   0   0   2   0   0   2   2   0
 MK-2-12                0   2   0   0   0   2   0   0   2   0   2   0   0   0   2   2   0   0   0   0   0   0   0   2   0   0   2   2   2   0   2   0   0   0   2   0   0   2   2   2   0   2   0   2   2   2   0   0   0   0   2   0   0   0   0   2   0   0   2   2   2   2   2   2   2   2   0   2   0   0   2   0   2   2   2   0   2   0   0   2   2   0   0   0   0   0   2   0   0   0   2   2   2   2   2   2   0   0   0   2   0   0   2   2   2   2   2   2   0   2   2   2   0   2   2   2   0   2   2   2   0   0   2   0   0   2   2   0   0   2   2   0   2   0   2   2   0   2   0   2   0   0   2   0   2   2   0   2   0   0   0   0   2   2   2   2   2   2   0   2   0   0   0   0   0   0   0   2   0   0   0   2   0   2   2   2   2   0   2   2   2   2   2   0   0   0   0   0   0   0   0   2   0   0   2   0   0   0   2   2
 MK-2-13                0   2   0   0   0   2   0   0   2   0   2   0   0   0   2   2   0   0   0   0   0   0   0   2   0   0   2   2   2   0   2   0   0   0   2   0   2   2   2   2   0   2   0   2   2   2   0   0   0   0   2   0   0   0   0   2   0   0   2   2   2   2   2   0   2   2   0   2   0   0   2   0   2   2   2   0   2   0   0   2   2   2   2   2   0   0   2   0   0   0   2   2   0   2   2   2   0   0   0   2   0   0   2   2   0   2   2   2   0   2   2   2   0   2   2   2   0   2   2   2   0   0   2   0   0   2   0   0   0   0   2   0   2   0   2   2   0   2   2   2   0   0   2   0   2   2   2   2   0   0   0   2   2   2   2   2   0   2   0   2   0   0   2   0   0   0   0   0   0   0   0   2   0   0   2   2   2   0   2   2   2   2   2   2   0   0   0   0   0   0   0   2   0   0   2   0   0   0   2   0
 MK-2-14                0   2   0   0   0   2   0   0   2   0   2   0   0   0   2   0   0   0   0   0   0   0   0   2   2   0   2   2   2   0   2   0   0   0   2   0   2   2   2   0   0   2   0   2   2   2   0   0   0   0   0   0   0   0   0   2   0   0   2   2   2   2   2   0   2   2   0   2   0   0   2   0   2   2   2   0   2   0   0   2   2   2   2   2   0   0   0   0   0   0   2   2   0   2   2   2   0   2   0   2   0   0   2   2   0   2   2   2   0   2   2   2   0   2   2   2   0   2   2   2   0   0   2   0   0   2   0   0   0   0   2   0   0   0   0   0   0   2   2   2   0   0   2   0   2   2   2   2   0   0   0   2   2   2   0   2   0   2   0   2   0   0   2   0   0   0   0   0   0   0   2   2   0   0   2   2   2   0   2   2   2   0   2   2   0   0   0   0   0   0   0   2   0   0   2   2   0   0   0   0
 MK-2-15                0   2   0   0   0   2   0   0   2   0   2   0   0   0   2   0   0   0   0   0   0   0   0   2   2   0   2   2   2   0   2   0   0   2   2   0   0   2   2   0   0   2   0   2   2   2   2   0   0   0   0   0   0   0   0   2   0   0   2   2   2   2   2   0   2   2   0   2   0   0   2   0   2   0   2   0   2   0   0   2   2   2   2   2   0   0   0   0   0   0   2   2   0   2   2   2   0   2   0   0   0   0   2   2   0   2   2   2   0   2   0   2   0   2   2   2   2   2   2   2   0   0   2   0   0   2   0   0   0   0   2   0   0   0   0   0   0   2   2   0   2   0   2   0   2   2   2   2   2   0   0   2   2   2   0   2   2   2   2   2   0   0   2   0   0   2   0   0   0   0   2   2   0   0   2   2   2   0   2   2   2   0   2   2   0   0   0   0   0   0   0   2   0   0   2   2   0   0   0   0
 MK-2-16                0   0   0   0   0   2   0   2   2   0   2   0   0   0   2   0   0   0   2   0   0   0   0   2   2   2   2   2   2   0   2   0   0   2   2   0   0   2   2   0   2   2   0   2   2   2   2   0   0   2   0   0   0   0   0   2   0   0   2   2   2   2   2   0   2   2   0   2   0   0   2   0   2   0   2   0   2   0   0   2   2   2   2   2   0   0   0   0   0   0   2   2   0   2   2   2   0   2   0   0   0   0   2   2   0   2   2   0   0   2   0   2   0   2   2   2   0   2   2   2   0   0   2   0   0   2   0   0   0   0   2   0   0   0   0   0   0   2   2   0   2   2   2   0   2   2   2   2   2   0   0   2   2   2   0   2   2   2   2   0   0   0   2   0   0   2   0   0   0   0   2   2   0   0   2   2   2   0   2   2   2   0   2   2   0   2   0   0   0   0   0   2   0   0   2   2   0   0   0   0
 MK-3-1                 0   2   0   2   2   0   0   0   2   2   2   2   0   0   0   2   2   0   2   2   0   2   2   2   0   2   0   0   2   0   0   2   2   2   0   2   0   0   2   0   2   0   2   0   0   2   0   0   2   2   0   2   0   0   0   0   0   2   2   0   0   0   2   0   2   0   2   2   0   0   2   2   0   0   0   2   2   2   2   0   0   0   2   2   2   2   2   0   0   2   0   2   0   2   0   2   2   0   0   0   2   0   2   0   0   2   2   0   0   0   0   2   0   2   2   0   0   2   2   2   0   0   0   0   2   2   2   2   0   2   0   0   0   0   2   2   0   0   0   2   0   2   0   2   0   0   0   2   2   0   2   2   2   0   0   2   0   2   0   2   0   2   0   0   0   2   2   0   0   2   2   0   0   2   2   0   0   2   2   2   2   0   2   0   0   2   0   2   2   2   0   0   0   2   0   0   2   2   0   0
 MK-3-2                 0   2   0   2   2   0   0   0   2   2   2   2   0   0   0   2   2   0   2   0   0   2   2   2   0   0   0   0   2   2   0   2   2   2   0   2   0   0   2   0   2   0   2   0   0   2   0   0   2   2   0   2   0   0   0   0   0   2   2   0   0   0   2   0   0   0   2   2   0   0   2   2   0   0   0   0   2   0   2   0   0   0   2   2   2   2   2   0   0   2   0   2   0   2   0   2   2   0   0   0   2   0   2   2   0   2   2   0   0   0   0   2   0   2   2   0   0   2   0   2   0   2   0   0   2   2   2   2   2   2   0   0   0   0   2   2   0   0   0   2   0   2   0   2   0   0   2   2   2   0   2   2   2   0   0   2   0   2   0   2   0   2   0   0   0   2   2   0   2   2   2   0   0   2   2   2   0   2   2   2   2   0   2   0   0   0   0   2   2   2   0   0   0   2   0   0   2   2   0   0
 MK-3-3                 0   2   0   2   2   0   2   0   2   2   2   2   2   0   0   2   2   0   2   0   0   2   2   2   0   2   0   0   2   2   0   2   2   2   0   0   0   0   2   0   2   0   2   0   0   2   0   0   2   2   2   2   0   2   0   0   0   2   2   0   0   2   2   0   0   0   2   2   0   0   2   2   0   0   0   0   2   0   2   0   0   0   0   2   2   2   2   0   0   2   0   2   0   2   0   2   2   0   0   0   2   0   2   2   0   2   2   2   0   0   0   2   2   2   0   0   0   2   0   2   0   2   0   0   2   2   0   2   0   2   0   0   0   2   2   2   0   0   2   2   0   2   0   2   0   2   2   2   2   0   2   2   2   0   0   2   0   2   0   2   0   2   0   0   0   0   2   2   2   2   2   0   0   2   2   2   0   2   2   2   2   0   0   0   0   0   0   2   2   2   0   2   0   2   0   0   2   2   0   0
 MK-3-4                 2   2   0   2   2   0   2   0   2   2   2   2   2   0   0   2   2   0   2   0   0   2   0   2   0   0   0   0   0   2   0   2   2   2   0   2   0   2   2   0   2   0   2   0   0   2   0   2   2   2   2   2   0   2   0   2   0   2   2   0   0   2   2   0   0   0   2   2   0   0   2   2   2   0   0   0   0   0   2   0   0   0   0   2   0   2   2   2   0   2   0   2   0   2   0   2   2   0   0   0   2   0   0   2   0   2   2   2   0   0   0   2   2   2   0   2   0   0   2   2   0   2   0   2   2   2   0   2   0   2   0   0   2   2   2   2   0   0   2   2   0   2   0   0   0   2   2   2   0   0   2   2   0   0   0   2   0   2   0   2   0   2   0   2   0   2   2   2   2   2   2   0   0   2   2   2   0   2   2   2   2   0   0   2   0   0   0   0   2   2   0   2   2   2   0   0   2   2   0   0
 MK-3-5                 2   2   0   2   0   0   2   0   0   2   2   2   2   0   0   2   2   0   2   0   0   2   0   2   2   2   0   0   2   2   0   2   2   2   2   2   0   2   2   0   0   0   2   0   0   2   0   2   2   2   2   2   0   2   2   2   0   2   2   0   0   2   2   0   0   0   0   2   0   0   2   2   2   0   0   0   0   2   2   0   0   0   0   2   0   2   2   2   0   2   0   2   0   2   0   2   2   0   0   0   2   0   0   2   0   2   2   2   0   0   0   2   2   2   0   2   0   0   2   0   0   2   0   2   2   2   0   2   0   2   0   2   0   2   2   2   0   2   2   2   0   2   0   0   0   2   2   0   0   0   2   2   0   0   0   0   0   2   0   2   0   2   0   2   0   2   2   2   2   2   2   0   0   2   2   2   0   2   2   2   2   0   0   2   0   0   0   0   2   2   0   2   2   2   0   0   2   2   0   0
 MK-3-6                 2   2   0   2   0   0   2   0   0   2   2   2   2   0   2   2   2   0   2   0   0   2   0   2   2   2   0   0   2   2   0   2   2   2   2   0   0   2   2   0   0   0   2   0   0   2   0   2   0   2   2   2   0   2   2   2   0   2   0   0   0   2   2   0   0   0   0   2   0   0   2   2   2   0   0   0   0   2   2   0   0   0   0   2   0   0   2   2   0   2   0   2   2   2   2   2   2   0   0   2   2   0   0   2   0   2   2   2   0   0   0   0   0   2   0   2   2   0   2   0   0   2   0   2   2   2   0   2   2   2   0   2   0   0   2   2   0   2   2   2   0   0   2   0   0   2   2   0   0   0   2   2   0   0   0   0   0   2   2   2   0   2   0   0   2   0   2   2   2   2   2   0   0   2   0   2   0   2   2   0   2   0   0   0   0   0   2   0   2   2   0   2   2   2   0   0   2   2   0   0
 MK-3-7                 2   2   2   0   2   0   2   0   0   2   2   2   2   0   2   2   2   0   2   0   0   2   0   2   2   2   0   0   2   2   0   2   2   2   2   0   0   2   2   0   0   2   2   0   0   2   2   2   0   2   2   2   0   2   2   2   0   2   0   0   2   2   2   0   0   0   0   2   0   0   2   0   0   0   0   0   0   2   2   0   0   0   0   2   0   0   2   2   0   2   0   2   2   2   2   2   2   0   0   2   2   0   0   2   0   2   2   2   0   0   0   0   2   2   0   2   0   0   2   0   2   2   0   2   2   2   0   2   2   2   0   2   0   0   0   2   2   2   2   2   0   0   2   0   0   2   2   0   0   0   2   2   2   0   0   0   0   2   2   2   0   2   0   0   2   0   2   2   2   2   2   2   0   2   0   2   0   2   0   0   2   0   0   0   0   0   2   0   2   2   0   0   2   2   0   0   2   2   0   0
 MK-3-8                 2   2   2   0   2   0   2   0   0   2   2   2   2   0   2   2   2   0   2   0   0   2   0   2   0   2   0   0   2   0   0   2   2   2   2   0   0   2   2   0   0   2   2   0   0   0   2   2   0   2   0   2   0   2   2   2   0   2   0   2   2   2   2   0   0   0   0   2   0   0   2   0   0   0   2   0   0   2   2   0   0   0   0   2   0   0   2   2   0   2   0   2   2   2   2   2   2   2   0   2   2   0   0   2   0   2   2   2   0   0   0   0   2   2   0   2   0   0   2   0   2   0   0   2   0   2   0   2   2   2   0   2   0   2   0   2   0   2   2   0   2   0   2   0   0   2   2   0   0   0   2   2   2   0   0   0   0   2   0   2   0   2   0   0   2   2   2   2   2   2   2   2   0   2   0   0   0   0   0   0   0   0   0   0   0   0   0   0   2   2   0   0   2   2   0   0   2   2   0   0
 MK-3-9                 2   2   2   0   0   0   2   0   0   2   2   2   2   0   2   2   2   0   2   0   0   2   0   0   0   2   2   0   2   0   0   0   2   2   2   0   0   2   2   0   0   2   0   0   0   2   2   2   0   2   0   2   0   2   0   2   0   2   0   2   2   2   2   0   0   0   0   2   0   0   2   0   0   0   2   0   0   2   2   2   0   2   0   2   0   0   0   2   0   2   0   2   2   2   2   2   2   2   0   0   2   2   0   2   0   2   2   2   0   0   2   0   2   2   0   2   0   0   2   0   2   0   0   2   0   2   0   2   2   0   0   2   0   2   0   2   0   2   2   2   0   0   2   0   0   2   2   0   0   0   0   0   2   0   0   0   0   0   0   2   0   2   0   0   2   2   2   2   2   2   0   2   0   2   0   0   0   0   0   0   0   0   0   2   0   0   0   0   2   2   0   0   2   2   0   0   2   2   0   2
 MK-3-10                2   2   2   0   0   0   2   0   0   2   2   2   2   0   2   2   2   0   2   0   0   2   0   0   0   0   2   0   2   0   0   0   2   2   2   0   0   2   0   0   0   2   0   0   0   2   2   2   0   0   0   2   0   0   0   2   0   2   0   2   2   2   2   0   0   0   0   2   0   0   2   0   0   0   0   0   2   2   2   2   0   2   0   2   0   0   0   0   0   2   0   2   2   2   2   0   2   0   0   0   2   2   0   2   0   2   2   2   0   0   2   0   2   2   2   2   0   0   2   0   2   0   0   2   0   2   0   2   2   0   0   2   0   2   0   2   0   2   2   2   0   0   2   0   0   2   2   0   0   0   0   0   2   0   0   2   0   0   0   2   0   2   0   2   0   2   2   2   2   2   0   2   0   2   2   0   0   0   0   0   0   0   0   2   2   0   0   0   2   2   0   0   2   0   0   0   2   2   0   2
 MK-3-11                0   2   2   0   0   0   2   2   0   2   2   2   2   0   2   2   0   0   2   0   0   2   0   0   0   0   2   0   2   0   0   2   2   2   2   0   2   2   0   0   0   2   0   0   0   0   2   2   0   0   0   2   0   0   0   2   0   2   0   2   2   2   2   0   2   0   0   2   0   0   2   0   2   0   0   0   2   2   2   2   0   2   0   2   0   0   0   0   0   2   0   0   2   2   2   0   2   0   0   0   2   2   0   2   0   2   2   2   0   0   2   0   0   2   2   2   0   0   2   0   2   0   0   2   0   2   0   2   2   0   0   0   0   2   0   2   0   2   2   2   0   0   2   0   0   2   2   2   0   0   0   0   0   0   0   2   0   0   0   0   0   2   0   2   0   2   2   2   2   0   0   2   0   2   2   0   2   0   0   0   0   0   2   2   2   0   0   0   0   2   0   0   2   0   0   0   0   2   0   2
 MK-3-12                0   0   2   0   0   0   2   2   0   2   2   2   2   0   2   2   0   0   2   0   0   0   0   0   0   0   2   0   2   0   0   2   2   2   2   0   2   0   0   0   2   2   0   0   0   0   2   0   0   2   0   2   0   0   0   2   0   2   0   2   2   2   2   0   2   0   0   2   0   2   2   0   2   2   2   0   2   2   2   2   0   2   0   2   0   0   0   0   0   2   0   0   2   2   2   0   2   0   0   2   2   2   0   2   0   2   2   2   0   0   2   0   0   2   2   2   0   0   2   0   2   0   0   2   0   2   0   2   0   0   0   0   0   2   0   2   0   2   2   2   0   2   2   0   0   2   2   2   2   0   0   0   2   0   0   2   0   0   0   0   0   0   0   2   2   2   2   2   2   0   2   2   0   0   2   0   2   0   0   0   0   0   2   2   2   0   0   0   0   2   0   0   2   0   2   0   0   2   0   2
 MK-3-13                0   0   2   0   0   2   2   2   0   2   2   2   2   2   2   2   0   0   2   2   0   0   0   0   0   0   2   0   0   0   0   2   2   2   2   0   2   0   0   0   2   2   2   0   0   0   2   0   0   2   0   0   0   0   0   2   0   2   0   2   2   2   2   0   2   0   0   2   0   2   2   0   2   0   2   0   2   2   2   2   0   2   0   2   2   0   0   0   0   2   2   0   2   2   2   0   2   0   0   2   0   2   0   2   0   2   2   2   0   0   2   0   0   0   2   2   0   0   2   0   2   0   0   2   0   0   2   2   0   0   0   2   0   2   0   2   2   2   2   2   0   2   2   0   0   2   2   2   2   0   0   0   2   0   2   2   0   0   0   0   0   0   0   2   2   2   2   2   2   0   2   2   0   2   2   0   2   0   0   0   0   0   2   2   2   0   0   0   0   2   0   2   2   0   0   0   0   2   0   2
 MK-3-14                0   0   0   0   0   2   2   2   2   2   2   2   2   2   2   2   0   0   2   2   0   0   0   0   2   0   0   0   2   0   2   2   2   2   2   0   0   0   0   0   2   2   2   0   0   0   2   0   0   2   0   0   0   0   0   2   2   0   0   2   0   2   2   0   2   0   0   2   0   2   0   0   2   2   2   0   2   0   2   2   0   2   0   2   0   0   0   0   0   2   2   2   2   2   2   0   2   0   0   2   0   2   0   2   0   2   2   2   0   0   2   0   0   0   2   2   0   0   2   0   2   2   0   2   0   0   2   2   0   0   0   0   0   2   0   0   2   2   2   2   0   2   2   0   2   2   2   2   2   2   0   0   2   0   2   2   0   2   0   0   0   0   0   2   2   2   2   2   2   0   2   2   0   2   2   0   0   2   0   0   0   0   2   2   2   0   0   0   0   2   2   2   2   2   0   0   0   2   0   2
 MK-3-15                0   0   0   0   0   2   2   2   2   2   2   2   2   2   2   2   0   0   2   2   0   0   0   0   2   0   0   0   2   2   2   2   2   2   2   0   0   2   0   0   0   0   2   2   2   0   2   0   0   2   2   0   0   0   0   2   2   0   0   2   0   2   2   0   0   0   0   2   0   2   0   0   2   2   2   2   2   0   2   2   0   2   0   2   0   2   0   0   0   2   2   2   0   2   2   0   2   0   0   2   0   2   0   2   0   2   2   2   0   0   2   0   0   0   2   2   0   0   2   0   2   2   0   2   0   0   2   2   0   2   0   0   0   2   0   0   2   2   2   2   2   2   2   0   2   2   2   2   2   0   0   0   2   0   2   2   0   2   0   0   0   0   0   2   2   2   2   2   2   0   2   2   0   2   0   0   0   2   0   0   0   0   2   0   2   2   0   2   0   2   2   2   2   2   0   2   0   2   2   2
 MK-3-16                0   0   0   0   0   2   2   2   2   2   2   2   2   2   2   2   2   0   2   2   0   0   0   0   2   0   0   0   2   2   2   2   2   2   2   0   0   2   0   0   0   0   2   2   2   0   2   0   0   2   2   0   0   0   0   2   2   0   0   2   0   0   2   0   2   0   0   2   0   2   0   0   0   2   2   2   0   0   2   2   0   2   0   2   0   2   0   0   0   2   2   2   0   2   2   0   2   0   0   2   0   2   0   2   0   2   2   2   0   0   2   0   0   0   2   2   2   0   2   2   2   2   0   2   0   0   2   2   0   2   0   0   0   2   0   0   2   2   2   2   2   0   2   0   2   2   2   2   2   0   2   0   0   0   2   0   0   2   0   0   0   0   2   0   2   2   2   2   0   0   2   2   0   2   0   0   0   2   0   0   0   0   2   2   0   2   0   2   0   2   2   2   2   2   0   2   0   2   2   2
 MK-4-1                 0   2   2   2   0   0   2   2   0   0   0   0   0   2   0   0   0   0   0   0   0   2   2   0   0   2   0   2   2   2   0   2   0   2   2   0   2   0   0   2   2   2   0   2   0   2   0   0   0   0   0   0   2   2   0   2   2   0   0   2   0   0   0   2   0   2   0   2   0   0   2   0   0   2   0   2   0   2   2   0   2   2   2   0   0   2   2   0   0   0   0   2   0   2   2   2   0   0   0   2   0   2   2   0   0   0   2   2   2   2   0   0   0   0   2   2   0   0   0   0   0   2   2   0   0   2   0   2   0   0   2   2   2   0   0   0   2   0   2   0   2   2   0   2   2   0   0   0   2   2   0   2   2   0   0   2   0   0   0   2   0   2   0   2   2   2   0   2   2   2   0   0   2   0   0   2   2   2   2   2   2   2   0   0   0   2   0   0   0   0   2   0   2   2   2   0   0   2   0   0
 MK-4-2                 0   2   2   0   2   0   0   2   2   0   0   0   0   2   0   0   0   0   0   0   2   2   2   0   0   2   2   2   2   0   0   2   0   2   2   0   2   0   0   2   2   2   0   2   0   0   0   0   0   0   0   0   2   2   0   2   2   0   0   0   0   0   0   2   0   2   2   0   0   0   2   2   0   2   0   2   0   2   2   0   2   2   2   0   0   2   2   0   0   0   0   2   0   2   2   2   0   2   2   2   0   2   2   0   0   0   2   2   2   2   0   0   0   0   2   2   0   0   0   0   0   2   2   0   0   0   0   2   0   0   2   2   2   0   0   0   2   0   2   0   2   2   0   2   2   0   0   0   2   2   0   2   2   0   0   2   0   0   0   2   0   2   0   2   2   2   0   2   2   2   0   0   2   0   0   2   2   2   2   2   2   2   0   0   0   2   0   0   0   0   2   0   2   2   2   0   0   2   0   0
 MK-4-3                 0   2   2   0   2   0   0   2   2   0   0   0   0   2   0   0   0   0   0   2   2   2   2   0   0   2   2   2   2   0   0   2   2   2   2   0   0   2   0   2   2   2   0   2   0   0   0   0   0   2   0   0   2   2   0   2   2   0   0   0   0   2   0   2   0   2   2   0   0   0   2   2   0   2   0   2   0   2   2   0   2   2   2   0   2   0   2   0   0   0   0   2   0   2   2   0   0   2   2   2   0   2   2   0   0   0   2   2   2   2   0   0   0   0   2   2   0   0   2   0   0   2   2   0   0   0   2   2   0   0   2   2   2   0   0   0   2   0   2   0   0   2   0   2   2   0   0   0   2   2   0   2   2   0   0   2   0   0   0   2   0   2   0   2   2   2   0   2   0   2   0   0   2   0   0   0   2   2   2   0   0   2   0   0   0   2   0   0   0   0   0   0   2   2   2   0   2   2   0   0
 MK-4-4                 0   2   2   0   2   0   0   2   2   0   0   0   0   2   0   0   0   0   0   2   2   2   2   0   0   2   0   2   2   0   0   2   2   2   0   2   0   2   0   2   2   2   0   2   0   0   0   2   0   2   0   0   2   2   0   2   2   0   0   0   0   2   0   2   0   2   2   2   0   0   2   2   0   2   0   0   0   2   2   0   2   2   2   0   2   2   2   0   0   0   0   2   2   2   2   0   2   2   2   2   0   2   2   0   0   0   2   2   2   2   0   0   0   0   2   2   0   0   2   0   0   2   2   0   0   0   2   2   0   0   2   2   2   0   0   0   2   0   0   0   0   2   0   2   2   0   0   0   0   2   0   2   2   0   0   2   0   0   0   2   0   2   0   2   2   2   0   2   0   2   2   0   2   0   0   0   2   2   2   0   0   2   0   0   0   2   2   0   0   0   0   0   2   2   2   2   2   0   0   0
 MK-4-5                 0   2   0   0   2   0   2   2   2   0   0   0   0   2   2   0   0   0   0   2   2   2   2   0   0   0   0   0   2   0   0   2   2   2   0   2   2   2   0   2   2   2   0   2   0   0   0   0   0   2   0   0   2   2   0   2   2   0   0   0   0   2   0   2   0   2   2   2   0   0   2   2   0   2   0   0   2   2   0   2   2   2   2   0   2   2   2   0   0   2   2   2   0   0   2   0   2   2   2   2   0   2   2   0   0   0   2   2   2   2   0   2   2   0   2   2   2   0   2   0   0   2   2   0   0   2   2   2   0   0   2   2   2   0   0   0   2   0   0   0   0   2   0   2   2   0   0   2   2   2   0   2   2   2   0   2   2   0   0   2   0   2   0   2   2   2   0   2   0   2   2   0   2   2   2   0   0   0   2   2   0   2   0   0   0   2   2   0   0   0   0   0   2   2   2   2   2   0   0   0
 MK-4-6                 0   0   0   0   2   0   0   2   2   0   0   2   0   2   2   0   0   0   0   2   2   2   0   0   0   0   0   2   2   0   0   2   2   2   0   2   2   2   0   2   2   2   0   2   0   0   0   0   0   0   0   0   2   2   0   2   2   0   0   0   2   2   0   2   0   2   2   2   0   0   2   2   0   2   0   0   2   2   0   2   2   2   2   0   2   2   2   0   0   2   2   2   0   2   2   0   0   2   0   2   2   2   2   0   0   0   2   2   2   2   0   2   0   0   2   2   2   0   2   0   0   2   2   0   0   2   2   2   0   0   2   2   2   0   0   0   2   0   0   0   0   2   0   2   2   0   0   2   2   2   0   2   2   0   0   2   2   0   2   2   0   2   0   2   0   2   0   0   0   2   2   0   2   2   0   0   0   0   2   0   0   2   0   0   0   2   2   0   2   0   0   0   2   2   2   2   2   0   2   0
 MK-4-7                 0   0   0   0   2   2   0   2   2   0   0   0   2   2   2   0   0   0   0   2   2   2   0   0   2   0   0   2   2   0   0   2   2   2   2   2   2   2   0   2   0   0   0   2   0   0   0   2   0   0   0   0   2   2   0   0   2   0   0   0   2   2   0   2   0   2   2   2   0   0   2   2   0   2   0   0   2   2   0   2   2   2   2   0   2   2   2   0   2   2   2   2   0   2   2   0   0   2   0   0   0   2   2   2   0   0   2   2   2   0   0   0   0   0   2   2   2   0   2   0   0   2   2   0   2   2   0   2   0   0   2   0   2   0   0   0   2   0   0   0   0   2   0   2   0   2   0   2   2   2   0   2   0   0   0   2   2   0   2   2   0   2   0   2   0   2   0   0   0   2   2   0   2   2   0   0   0   0   2   0   0   2   0   0   0   2   2   0   2   2   0   0   2   2   0   2   2   0   0   0
 MK-4-8                 0   0   0   0   2   0   0   2   2   0   0   0   2   2   2   2   0   0   0   2   2   2   0   0   2   0   0   2   2   0   0   2   2   2   2   2   2   2   0   2   0   0   0   2   0   0   0   2   0   0   0   0   2   2   0   0   2   0   0   0   2   2   0   2   0   2   2   2   0   0   2   2   0   0   0   0   2   0   2   2   2   2   2   0   2   2   2   0   2   2   2   2   2   2   2   0   0   2   0   2   0   2   2   2   2   0   2   2   2   0   0   0   0   0   2   2   2   0   2   0   0   2   2   0   2   2   0   2   0   0   2   0   2   0   0   0   2   0   0   2   0   0   0   2   0   2   0   0   2   0   0   2   0   0   0   2   2   0   2   0   0   2   0   2   0   2   0   0   0   2   2   0   2   2   2   0   0   0   2   0   0   2   0   0   0   0   2   0   2   2   0   0   2   2   0   2   2   0   0   0
 MK-4-9                 0   0   0   0   2   0   0   2   2   2   0   0   2   2   2   2   0   0   2   2   2   0   0   0   2   0   0   2   2   0   0   2   2   2   2   2   2   2   0   2   0   0   0   2   2   0   0   2   0   0   0   0   2   2   0   0   2   0   0   0   2   2   0   2   0   2   2   2   0   0   0   2   0   0   0   0   2   0   2   0   0   2   2   0   2   2   2   0   2   2   2   2   0   2   2   0   0   2   0   2   0   2   2   2   0   0   2   2   2   0   0   2   0   0   2   2   2   0   2   0   0   2   2   0   2   2   0   2   0   0   2   0   0   0   0   0   2   0   0   2   2   0   0   2   0   0   0   0   2   0   0   2   0   0   2   2   2   0   2   2   0   0   0   2   0   2   0   0   0   2   2   0   2   2   2   0   0   0   2   0   0   2   0   2   0   0   2   0   2   2   0   2   2   2   0   2   2   0   0   0
 MK-4-10                0   0   0   0   2   0   0   2   2   2   0   0   2   2   2   2   0   0   2   2   2   0   0   0   2   0   0   2   2   0   0   0   2   2   2   0   2   2   0   2   2   0   0   2   2   0   0   2   0   0   0   0   2   2   0   0   2   0   0   0   2   2   0   2   0   0   2   2   2   0   0   2   0   0   0   0   2   0   2   0   0   0   2   2   2   2   2   2   2   2   2   2   0   2   2   0   0   2   0   2   0   2   2   2   0   0   2   2   2   0   0   2   0   0   2   2   2   0   2   0   2   2   2   0   2   2   0   2   0   0   2   0   0   0   0   0   2   0   0   2   2   0   0   2   0   0   0   0   0   0   2   2   0   2   2   2   2   0   2   2   0   0   0   2   0   2   0   0   0   2   2   0   2   2   2   0   0   0   2   0   0   2   0   2   0   0   0   0   2   2   0   2   2   2   0   2   2   0   0   2
 MK-4-11                0   0   0   0   2   0   0   0   2   0   0   0   2   2   2   0   0   0   2   2   2   0   0   0   2   0   0   2   2   0   0   0   2   2   2   0   2   0   0   2   2   2   0   2   2   2   0   2   0   0   0   0   2   2   0   0   2   0   0   2   2   2   0   2   0   0   2   2   2   0   0   2   0   0   2   2   2   0   2   0   0   0   2   2   2   0   2   0   2   2   2   2   0   2   2   0   0   2   0   2   0   2   0   2   0   0   2   2   2   0   2   0   0   0   2   2   2   0   2   0   2   2   2   0   2   2   0   2   0   0   0   0   0   0   0   0   2   2   0   2   2   0   0   2   2   0   0   0   0   0   2   0   0   2   2   2   2   0   2   0   0   0   0   2   0   2   0   0   0   2   2   0   2   2   2   2   0   0   2   0   0   2   0   2   0   0   0   0   2   2   0   2   2   0   2   2   2   0   2   2
 MK-4-12                0   0   2   0   2   0   0   0   2   0   0   0   2   2   2   0   0   0   2   2   2   0   0   0   2   2   0   2   2   0   0   0   2   2   2   0   2   0   0   2   2   2   0   0   2   2   0   2   0   0   0   0   2   0   0   2   2   0   0   2   2   2   0   2   0   0   0   2   2   0   0   2   0   0   2   2   2   0   2   0   0   0   2   2   2   0   2   0   2   2   2   2   0   2   2   0   0   2   2   2   0   2   0   2   0   0   2   2   2   0   2   0   0   0   2   2   2   0   2   2   2   2   2   2   2   0   0   0   0   0   0   0   0   0   0   0   2   2   0   2   2   0   0   2   2   0   0   0   0   0   2   0   0   2   2   2   2   0   2   0   0   0   0   2   0   2   0   0   0   2   2   0   2   2   2   2   0   0   2   0   0   2   0   2   0   0   0   0   2   2   0   2   2   0   2   2   2   0   2   2
 MK-4-13                2   0   2   0   2   0   0   0   0   0   0   0   2   2   2   0   0   0   2   2   2   0   0   0   2   2   0   2   2   0   0   0   2   2   2   0   2   0   0   2   2   2   0   0   2   2   0   2   0   2   0   0   2   0   0   2   2   0   0   2   2   2   0   2   0   0   0   2   2   0   0   2   0   0   2   2   2   0   2   0   2   0   2   2   2   0   2   0   0   2   2   2   0   2   2   0   0   0   2   2   0   2   0   2   0   0   2   0   2   0   2   0   2   0   2   2   2   0   0   2   0   2   2   2   2   0   0   2   2   0   0   2   0   0   0   0   2   2   0   2   2   0   0   2   2   0   2   0   0   0   2   2   0   2   2   2   2   0   0   0   2   0   0   2   0   2   0   0   0   2   2   0   2   2   2   2   0   0   2   2   0   2   0   2   2   0   0   0   2   2   0   2   2   0   2   2   2   0   2   2
 MK-4-14                2   0   2   0   2   0   0   0   0   0   0   0   2   2   2   0   0   2   2   2   2   0   0   0   2   2   0   2   2   2   0   0   2   0   2   0   2   0   0   2   2   2   0   0   2   2   0   2   0   2   0   0   2   2   0   2   2   0   0   2   2   2   0   2   0   0   2   2   2   0   0   2   0   0   2   2   2   0   2   0   2   0   2   2   2   0   2   0   0   2   2   2   0   2   2   0   0   0   2   2   0   2   0   2   0   0   2   0   2   0   0   0   2   0   2   2   2   0   0   2   0   2   2   2   2   0   0   2   2   0   0   2   0   0   0   0   2   2   0   2   0   0   0   2   2   0   2   0   2   0   2   2   0   2   2   2   2   0   0   2   0   0   0   2   0   2   0   0   0   0   2   0   2   2   2   2   0   2   2   0   0   2   0   2   2   0   0   0   2   2   0   2   0   0   2   2   2   0   2   2
 MK-4-15                2   0   2   0   2   0   0   0   0   2   0   0   2   2   2   0   0   2   2   2   2   0   0   2   2   2   0   2   2   0   0   0   2   0   2   0   2   0   0   0   2   2   0   0   2   2   0   2   0   2   0   0   2   2   0   2   2   0   0   2   2   2   2   2   0   0   2   2   2   0   0   2   0   0   2   2   2   0   2   2   2   0   2   2   0   0   2   0   0   2   0   2   0   2   2   0   0   0   2   2   0   2   0   2   0   2   2   0   2   0   0   2   2   0   2   2   2   0   0   2   0   2   2   2   2   0   0   2   2   0   0   2   0   0   0   0   2   2   0   2   0   0   0   2   0   0   2   0   2   0   2   2   2   2   2   2   2   0   0   2   0   0   0   2   0   2   0   0   0   0   2   0   2   2   0   2   0   2   2   2   2   2   0   2   2   0   0   0   0   2   0   2   0   0   2   2   2   0   2   2
 MK-4-16                2   0   2   0   0   0   0   0   0   2   0   0   2   2   2   0   0   2   2   2   2   0   0   0   2   2   0   2   2   2   0   0   0   0   2   0   0   0   0   0   2   2   0   0   2   2   0   2   0   2   0   0   2   2   0   2   2   0   0   2   2   0   2   2   0   0   2   2   2   0   0   2   0   0   0   2   2   0   2   2   2   0   2   2   0   0   2   0   0   2   0   2   0   2   0   0   0   2   0   2   0   2   0   2   0   0   2   0   2   2   0   2   2   2   2   2   2   0   0   2   2   2   0   2   2   0   2   2   2   0   0   2   0   0   0   0   2   2   0   0   0   0   0   2   0   0   2   0   2   0   0   2   0   2   2   2   2   0   0   2   0   0   2   2   0   2   0   0   0   0   2   0   2   2   0   2   0   2   2   2   2   2   0   2   2   0   0   0   0   2   0   2   0   0   2   2   2   2   0   2
 MK-5-1                 2   0   0   2   0   0   2   2   0   2   0   2   2   2   2   2   2   2   0   2   0   0   2   2   0   2   2   2   0   2   2   2   2   0   0   0   2   2   2   2   2   0   0   0   2   2   0   0   0   0   0   2   2   0   0   0   0   2   2   0   2   0   0   0   2   2   2   2   0   0   2   2   2   0   2   0   2   2   0   0   0   2   2   0   2   2   0   2   0   2   0   0   2   0   2   2   0   2   2   2   2   2   2   2   2   2   2   2   2   2   2   2   2   2   2   2   0   2   2   0   2   2   0   2   0   0   2   0   2   0   0   0   0   2   2   2   0   2   0   2   2   0   2   0   0   2   2   0   2   0   2   0   2   2   0   2   2   0   0   0   2   0   0   0   0   0   2   2   2   0   2   2   2   2   2   2   0   2   0   2   2   2   2   0   2   2   0   0   2   2   2   0   0   0   0   2   0   2   2   2
 MK-5-2                 2   0   0   2   0   0   2   2   0   2   0   2   2   2   2   2   2   2   0   2   0   0   2   2   0   2   2   2   0   2   2   2   2   0   0   0   2   2   2   2   2   0   0   0   0   0   0   0   0   0   0   2   2   0   0   0   0   2   2   0   2   0   0   0   2   2   2   2   0   0   2   2   2   0   2   0   2   2   0   0   0   2   2   0   2   2   0   2   0   0   0   0   2   0   2   2   2   2   2   2   2   2   2   2   2   2   2   2   2   2   0   2   2   2   2   2   0   2   0   0   0   2   0   2   0   0   2   0   0   0   0   0   0   2   2   2   0   2   0   2   0   0   2   0   0   2   2   0   2   0   0   0   2   2   0   2   2   0   0   0   2   0   0   0   0   2   2   2   2   0   2   2   2   2   2   2   0   2   0   2   2   2   2   0   2   2   0   0   2   2   2   2   0   0   0   2   0   2   2   0
 MK-5-3                 2   0   0   2   0   0   2   0   0   2   0   2   0   2   2   2   2   2   0   2   0   0   2   2   0   2   2   0   0   2   2   2   2   0   0   0   2   2   2   2   2   0   0   0   0   0   0   0   0   0   0   0   2   2   0   0   0   2   0   0   2   0   0   0   2   2   2   2   0   0   0   2   2   0   2   0   2   2   0   0   0   2   2   0   2   2   0   0   0   0   2   0   2   0   2   2   2   2   2   2   2   2   0   2   2   2   2   2   2   2   0   2   2   2   0   2   0   2   0   0   0   2   2   2   0   0   2   0   0   0   2   0   0   2   2   0   0   2   0   2   0   0   0   0   0   2   2   2   2   0   0   0   2   2   0   2   2   2   0   0   2   0   0   0   0   2   2   0   2   0   2   2   2   2   2   2   0   2   0   2   2   2   2   2   2   2   0   0   2   2   2   2   0   0   0   2   2   2   2   0
 MK-5-4                 2   0   2   2   0   2   0   0   0   2   0   2   0   2   2   0   2   2   0   2   0   0   2   2   0   2   2   0   0   2   2   2   2   0   0   0   0   0   0   2   2   0   0   0   2   2   0   0   0   0   0   2   2   2   0   0   0   2   0   0   2   0   2   0   2   2   2   0   0   0   0   2   2   0   2   0   2   2   0   0   2   2   2   0   2   2   0   2   0   0   2   0   2   0   2   2   2   2   2   2   2   2   0   0   2   2   2   2   2   2   0   2   2   2   0   2   0   2   0   0   0   2   2   2   0   0   2   0   0   0   2   0   0   2   0   0   0   2   2   2   0   0   0   0   0   2   2   2   2   0   0   0   2   2   0   0   2   2   0   0   2   0   0   0   0   2   2   0   2   0   2   2   0   2   2   2   0   2   0   2   2   2   2   2   2   2   0   0   0   2   2   2   0   2   0   2   2   2   2   0
 MK-5-5                 2   0   2   2   0   2   0   0   2   2   0   2   0   2   2   0   2   2   0   2   0   0   2   0   0   2   2   2   0   0   2   2   2   0   0   2   0   0   0   2   2   0   0   0   2   2   2   2   2   0   0   2   2   0   0   0   0   2   0   2   2   0   2   0   0   0   2   2   0   0   0   2   2   2   2   0   2   0   0   0   2   2   2   2   2   0   2   2   0   0   2   2   2   0   2   2   2   2   2   2   2   2   0   0   2   2   2   2   2   2   0   2   2   2   0   2   0   2   0   0   0   2   2   2   0   0   2   0   0   0   2   2   0   2   0   0   0   2   2   2   0   0   2   0   0   2   2   0   2   2   2   0   2   2   0   0   2   2   0   0   2   0   0   0   0   2   2   0   2   0   2   2   0   2   2   2   0   2   0   0   2   2   2   2   2   2   2   0   0   2   2   2   0   2   0   2   0   0   2   2
 MK-5-6                 2   0   2   2   0   2   0   0   2   2   0   2   0   0   2   0   2   2   0   2   0   0   2   0   0   2   2   2   2   0   2   2   2   0   0   2   0   0   0   2   2   0   0   0   0   2   2   2   2   2   0   2   0   0   2   0   0   2   0   2   2   0   2   0   0   0   0   2   0   0   0   2   2   0   2   0   2   0   0   0   2   2   2   2   0   0   2   2   0   0   2   2   2   0   2   2   2   2   0   2   2   2   0   0   2   2   2   2   0   2   0   2   2   2   0   2   0   2   0   0   0   2   2   2   2   0   2   0   0   0   2   2   0   2   0   0   2   2   2   2   0   0   2   0   0   2   2   2   2   2   2   0   2   0   0   0   2   2   2   0   2   0   0   0   0   2   2   0   2   0   2   2   0   2   2   2   0   2   0   2   2   2   2   0   2   2   2   0   0   2   2   2   0   2   0   2   0   0   2   2
 MK-5-7                 2   0   2   2   2   2   0   0   2   2   2   2   0   0   2   0   2   0   2   2   0   0   2   0   0   2   2   2   2   0   2   2   2   0   0   2   0   0   0   0   2   0   0   0   0   2   2   2   2   2   0   2   0   0   2   0   0   2   0   2   2   0   2   0   0   0   0   2   0   0   0   2   2   0   2   0   2   0   0   0   2   2   2   2   0   0   2   2   0   0   2   2   2   0   2   2   2   2   0   2   2   0   0   0   2   2   2   2   0   2   0   2   2   2   0   2   0   2   0   0   0   2   0   2   2   2   2   0   0   0   2   2   0   2   0   0   2   2   2   2   0   0   2   0   0   2   2   0   2   2   2   0   2   0   0   0   2   2   2   0   2   0   0   0   0   2   2   0   2   0   2   2   0   2   2   2   0   2   0   2   2   2   2   0   0   2   2   0   2   2   2   2   0   2   0   2   0   0   0   2
 MK-5-8                 2   0   2   2   2   2   0   0   2   2   2   0   0   0   2   0   2   0   2   2   0   2   2   0   0   2   2   2   2   0   2   2   2   0   0   2   0   2   0   2   2   0   0   0   0   0   2   2   2   2   0   2   0   0   2   0   0   2   0   2   2   0   2   0   0   0   0   2   0   0   0   2   2   0   2   0   2   0   0   0   2   2   0   2   0   0   2   2   0   0   2   2   0   0   2   0   2   2   0   2   2   0   0   0   2   2   2   2   0   2   0   2   2   2   0   2   0   2   0   0   0   2   0   2   2   2   2   0   0   0   2   2   0   2   0   0   2   2   2   2   0   0   2   0   0   2   2   0   2   2   2   0   2   0   0   0   2   2   2   2   2   0   0   0   0   2   2   0   2   0   2   2   0   0   2   2   0   2   0   2   2   2   2   0   0   0   2   0   2   2   2   2   0   2   2   2   0   0   0   2
 MK-5-9                 2   0   2   0   2   2   0   2   2   2   2   2   0   0   2   0   2   0   2   2   2   2   2   0   0   2   2   2   2   0   2   2   2   0   2   0   0   2   0   2   2   0   2   2   0   2   2   2   0   2   0   0   2   0   2   0   0   2   0   2   2   0   2   0   0   0   0   2   0   0   0   2   2   0   2   0   2   0   0   0   2   2   0   2   0   2   0   2   0   0   2   2   0   0   2   0   2   2   0   2   2   0   0   0   2   2   0   2   0   2   0   0   2   2   0   2   0   0   0   0   0   2   0   2   2   2   2   0   0   0   2   2   2   2   0   0   2   2   2   2   0   0   2   0   0   2   2   0   2   2   0   0   2   0   0   0   2   2   2   2   2   0   0   0   0   2   2   0   2   0   2   2   0   0   2   2   0   0   0   2   2   2   2   0   0   0   2   0   2   2   2   2   0   2   2   2   0   2   0   2
 MK-5-10                2   0   2   2   2   2   0   2   2   2   2   2   2   0   2   0   2   0   2   2   2   0   2   0   0   2   2   2   2   0   2   2   2   0   2   0   0   0   0   2   2   0   2   2   0   2   2   0   0   2   0   0   2   0   0   0   0   2   0   2   2   0   2   0   0   0   0   2   0   0   0   2   2   0   2   0   2   0   0   0   2   2   0   2   0   2   0   2   0   0   2   0   2   0   2   0   0   2   0   2   2   0   0   0   0   2   0   2   0   2   0   0   2   0   0   0   0   0   0   0   0   2   0   2   0   0   0   0   2   0   2   2   2   2   0   0   2   2   2   2   0   0   2   2   2   2   2   0   2   2   0   2   2   0   0   2   2   2   2   2   2   0   0   0   0   2   2   0   2   2   2   2   0   0   2   2   0   0   0   2   2   2   2   0   0   0   2   0   2   2   2   2   0   2   2   2   0   2   2   2
 MK-5-11                2   0   2   0   2   2   0   2   2   0   2   0   2   0   0   0   2   0   2   2   2   0   2   0   0   2   2   2   2   0   2   2   2   0   2   0   0   0   0   2   2   0   2   2   0   2   2   0   0   2   0   0   2   0   2   0   0   2   0   2   2   0   0   0   0   2   0   2   0   0   2   0   2   0   2   0   0   0   0   0   2   2   0   0   2   2   0   2   0   0   2   0   2   0   2   2   0   2   2   2   2   0   0   0   0   2   0   2   0   2   0   0   2   0   0   0   0   0   0   0   0   2   0   2   0   0   0   0   2   0   2   2   2   0   0   0   2   2   2   2   0   0   2   2   2   2   2   0   2   2   0   2   2   0   2   2   2   2   2   2   2   0   0   0   0   2   0   0   2   2   2   2   0   2   2   2   0   0   0   0   2   2   2   0   0   0   2   0   2   0   2   2   0   2   2   2   0   2   2   2
 MK-5-12                2   0   2   0   2   0   0   2   2   0   2   0   2   2   0   0   0   0   2   2   0   0   2   0   0   2   2   2   0   0   2   2   2   0   2   0   0   0   0   2   0   0   0   2   0   2   2   0   0   2   0   2   2   0   2   0   0   2   0   2   2   0   0   0   0   2   0   2   0   0   2   0   2   0   2   0   2   0   0   0   2   0   0   0   2   2   0   0   0   0   2   0   2   0   2   0   0   2   2   2   2   0   0   0   0   2   0   2   0   2   0   0   2   0   0   2   0   0   0   0   0   2   0   2   0   0   0   0   2   0   2   2   2   0   0   0   2   2   2   2   0   0   2   2   2   2   2   0   2   2   0   2   2   0   2   2   2   2   2   2   2   0   0   0   0   2   0   0   2   2   2   2   0   2   2   2   0   0   0   0   2   2   2   2   0   0   2   2   2   0   2   2   0   2   2   2   0   0   2   2
 MK-5-13                2   0   2   0   2   2   0   2   2   0   2   0   2   2   0   0   0   0   2   2   0   2   2   0   0   2   2   2   0   0   0   2   2   0   0   0   0   0   2   2   0   0   0   2   0   2   2   0   0   2   0   2   0   0   2   0   0   2   0   2   2   0   0   0   0   2   0   2   0   0   2   0   2   0   2   0   2   2   0   0   2   0   0   0   2   2   0   0   2   2   2   0   2   0   2   0   0   0   2   0   2   0   0   0   0   2   0   2   0   2   0   0   2   0   0   2   0   0   0   0   0   2   0   2   0   0   0   0   2   0   2   2   2   0   0   0   2   2   2   2   2   0   2   2   2   2   2   0   0   2   0   2   2   0   2   2   2   2   2   2   2   0   0   0   0   2   0   0   2   2   2   2   0   2   2   2   0   2   0   2   2   2   2   2   0   0   2   2   2   2   2   2   0   2   2   2   2   0   2   0
 MK-5-14                2   2   2   0   2   2   2   2   2   0   2   0   0   0   0   2   2   0   2   2   0   2   0   0   0   2   2   2   0   0   0   2   0   0   0   0   0   0   2   2   0   0   0   2   0   2   2   0   0   2   0   2   0   0   0   0   0   2   0   2   0   0   0   0   0   2   0   2   0   0   2   2   2   0   2   0   2   2   0   0   2   0   0   0   2   2   0   0   2   2   2   0   2   0   2   0   0   0   2   0   0   0   0   0   0   2   0   2   0   2   2   0   2   0   0   2   0   2   0   0   0   2   0   2   0   0   0   0   2   0   2   2   2   0   0   0   2   2   2   2   0   0   2   2   2   2   2   2   0   2   0   2   2   0   2   2   2   2   2   2   2   2   0   0   2   2   0   0   2   2   2   0   0   2   2   2   0   2   0   2   2   2   2   2   0   0   2   2   2   2   2   2   0   0   2   2   2   0   2   0
 MK-5-15                2   2   2   0   2   2   2   0   0   0   2   0   0   0   0   2   2   0   2   0   0   2   0   0   0   2   2   2   0   2   0   2   0   2   0   0   0   0   2   2   0   0   0   2   0   2   2   0   0   0   0   2   0   0   0   2   0   2   0   2   0   0   0   0   0   0   2   2   0   0   2   2   2   0   2   0   2   2   0   0   2   0   0   0   2   2   0   0   2   2   2   2   2   0   0   2   0   0   2   0   0   2   0   0   0   2   0   2   0   2   2   2   2   0   0   2   0   2   0   0   0   2   0   2   0   0   0   0   2   0   2   2   2   0   2   0   2   2   2   2   0   0   2   2   2   2   2   2   0   2   0   2   2   2   2   2   2   2   2   2   2   2   0   0   2   2   0   0   2   2   2   0   0   2   2   2   0   2   0   2   2   0   0   2   0   0   2   2   2   2   0   2   0   0   2   2   2   0   2   0
 MK-5-16                2   2   2   0   2   2   2   0   0   0   2   0   0   0   0   2   2   2   2   0   0   2   0   0   0   0   2   2   0   2   2   2   0   2   2   0   2   0   2   2   0   0   0   2   0   2   2   0   0   0   0   2   0   0   0   2   0   0   0   2   0   0   0   0   0   0   2   2   0   0   0   2   2   0   2   0   2   2   2   2   2   0   0   0   2   2   0   2   2   2   2   2   2   0   0   2   0   0   2   0   2   2   0   0   0   2   2   2   0   2   2   0   2   2   0   2   0   2   0   0   0   2   0   2   0   0   0   0   0   2   2   2   2   0   2   0   2   2   2   0   2   0   2   0   2   2   2   2   0   2   2   2   2   2   2   2   2   2   2   2   2   2   0   0   0   2   0   0   2   2   2   0   0   2   2   2   0   2   0   2   2   0   0   2   0   0   2   2   2   2   0   2   0   0   0   2   2   0   2   0
 MK-6-1                 0   0   2   0   0   0   2   0   0   2   0   2   2   0   2   0   0   0   0   2   2   0   0   2   2   0   2   0   0   0   0   2   2   0   2   2   2   0   0   0   2   0   0   0   0   0   0   2   2   0   0   0   2   2   2   2   0   2   0   0   2   0   2   2   2   2   0   0   0   2   2   2   2   0   0   2   0   0   0   0   2   0   2   2   0   0   0   2   0   2   0   2   2   0   0   2   0   2   2   0   0   2   2   0   0   2   2   2   2   0   2   2   0   0   0   0   2   0   2   0   0   0   2   0   2   0   2   2   0   0   0   2   2   2   2   2   0   0   0   0   0   0   2   2   2   2   0   2   2   0   0   2   0   0   2   2   0   2   2   2   0   0   2   0   0   0   2   2   2   0   2   2   0   2   0   0   2   0   2   2   0   2   2   2   0   2   2   0   0   2   2   2   2   0   0   0   2   0   2   2
 MK-6-2                 0   0   0   0   0   0   2   0   0   2   0   2   2   0   2   0   0   0   0   2   2   0   0   2   2   0   2   0   0   0   2   2   2   0   0   2   2   0   0   0   2   0   0   0   0   0   0   2   2   2   0   0   2   0   2   2   0   2   0   2   2   0   2   2   2   2   0   0   0   2   2   2   2   2   0   2   0   0   2   0   2   0   2   2   0   0   0   2   0   2   0   2   2   2   0   2   0   2   0   2   2   2   2   0   0   2   2   2   0   0   2   2   0   0   0   0   2   0   2   2   0   0   2   0   2   2   2   2   0   0   0   2   2   2   2   2   0   0   0   0   0   0   2   2   2   2   0   2   2   0   0   2   0   0   2   2   0   2   2   2   2   0   2   0   0   0   0   2   2   0   2   2   0   2   0   0   0   0   2   2   0   2   2   2   0   2   2   2   0   2   2   0   2   0   0   2   2   0   2   2
 MK-6-3                 0   2   0   0   0   0   2   2   0   2   0   2   2   0   2   0   0   0   2   2   2   0   0   2   2   0   2   0   0   0   2   2   2   0   0   2   2   0   0   0   2   0   0   0   0   0   0   2   2   2   0   0   2   0   2   0   0   2   0   2   2   0   2   2   2   2   0   0   0   2   2   2   2   2   0   2   0   0   2   0   2   0   2   2   0   0   0   2   0   2   0   0   2   2   0   2   0   2   0   2   2   2   2   0   0   0   2   0   0   0   2   0   2   0   0   0   0   2   2   2   0   0   2   0   2   2   2   2   2   0   0   2   2   2   2   2   0   2   0   0   0   0   2   2   2   2   2   0   2   0   2   2   0   2   2   2   0   2   2   2   2   0   2   0   0   2   0   0   2   0   2   0   0   2   0   0   0   0   2   2   0   2   2   2   0   2   2   0   0   2   2   0   2   0   0   2   0   0   2   2
 MK-6-4                 0   2   0   0   0   0   2   2   2   2   0   2   2   0   2   0   2   0   2   0   0   0   0   2   2   0   2   0   0   0   2   2   2   0   0   2   2   0   0   0   2   0   0   0   0   0   0   2   2   2   0   0   2   0   2   0   0   2   0   2   2   2   0   2   2   0   0   0   0   2   2   2   2   0   0   2   0   0   2   0   2   0   0   2   0   0   0   2   0   2   0   0   0   2   0   2   0   2   0   2   2   2   2   0   0   0   2   0   0   2   2   0   2   0   2   0   0   2   2   2   0   0   2   0   2   2   2   2   2   0   0   2   2   0   2   2   0   2   0   0   0   0   2   2   2   2   0   0   0   0   2   2   0   2   2   2   0   2   2   2   2   0   2   0   0   2   0   0   2   0   2   0   0   2   0   0   0   0   2   2   0   2   2   2   0   2   2   0   0   2   2   0   2   0   0   2   0   0   2   2
 MK-6-5                 0   2   2   0   0   0   2   2   2   0   2   2   0   0   2   0   2   0   2   0   2   0   0   2   0   0   2   0   0   0   2   2   2   0   0   2   0   0   2   0   2   0   0   0   0   0   0   2   2   2   0   0   2   0   2   0   0   2   0   2   2   2   0   2   2   0   0   0   0   2   2   2   2   2   0   0   0   0   2   0   2   0   0   2   0   2   0   0   0   2   0   0   0   2   0   2   0   2   0   2   0   2   2   0   0   2   2   0   0   2   2   0   2   0   2   2   0   2   2   2   0   0   2   2   2   2   2   2   2   0   2   2   2   0   2   2   0   2   0   0   0   0   2   0   2   2   0   0   0   0   2   2   0   2   2   2   0   0   2   2   2   0   2   0   0   2   0   0   2   0   2   0   0   0   0   0   0   0   2   2   0   2   2   0   2   2   2   0   0   2   2   0   2   0   0   2   0   0   2   2
 MK-6-6                 0   2   2   0   0   0   2   2   2   0   2   2   0   0   2   0   2   0   2   0   2   0   0   2   0   0   2   0   0   2   2   0   2   0   0   2   2   0   2   0   2   0   0   0   2   0   0   2   2   2   0   0   2   0   2   0   0   2   0   2   2   2   0   2   2   0   0   0   0   2   2   2   2   2   0   0   0   0   2   0   2   0   0   2   0   2   0   0   0   2   0   0   0   2   0   2   0   2   0   2   0   2   2   0   0   2   2   0   0   2   2   0   0   0   2   2   0   2   2   2   0   0   2   2   2   2   2   2   2   0   0   2   2   0   2   2   0   2   0   0   2   0   0   0   2   2   0   0   0   0   2   2   2   2   2   2   0   0   2   2   2   0   2   0   0   2   0   0   2   0   0   0   0   0   2   0   0   0   2   2   2   0   2   0   2   2   2   0   0   0   2   0   2   0   0   2   2   0   2   2
 MK-6-7                 0   2   2   0   0   0   0   2   2   2   2   2   0   0   0   0   2   0   2   0   2   2   0   2   0   0   2   0   0   2   2   0   2   0   0   2   2   0   2   0   2   0   0   0   2   0   0   2   2   2   0   0   2   0   2   2   0   2   0   2   2   2   2   2   2   0   0   0   0   2   2   2   2   2   0   0   2   0   2   0   2   0   0   2   0   2   2   0   0   2   0   0   0   2   0   2   2   2   0   2   0   2   2   0   0   2   2   0   0   2   2   2   0   0   2   2   0   2   2   2   0   0   2   2   2   0   2   2   2   0   0   2   2   0   2   2   2   2   0   0   2   0   0   0   2   2   0   0   0   0   0   2   2   2   2   2   0   0   2   2   2   0   0   0   0   2   0   0   2   0   2   0   0   0   2   0   0   0   2   2   0   0   2   0   2   2   2   2   0   0   2   0   2   0   0   2   2   0   2   2
 MK-6-8                 0   2   2   0   0   2   0   2   2   2   2   2   0   0   0   0   2   0   2   0   2   2   0   2   0   0   2   0   0   2   2   0   0   0   0   2   2   0   2   0   2   0   0   0   2   0   0   2   2   2   0   0   2   0   2   2   0   2   0   2   2   2   2   2   2   0   0   0   0   2   2   0   2   2   0   0   2   0   2   0   2   0   0   2   0   2   2   0   0   2   0   0   0   2   0   2   0   2   0   2   0   2   2   0   0   2   2   0   0   2   2   2   0   2   2   2   0   2   2   2   0   0   2   2   2   0   2   2   2   0   0   2   2   0   2   2   2   2   0   0   2   0   0   2   2   2   0   0   0   0   0   2   2   2   2   2   0   0   2   2   2   0   0   0   0   2   0   0   2   0   2   0   0   0   2   0   0   0   2   2   0   0   2   0   2   2   2   2   0   0   2   0   2   0   0   0   2   0   2   2
 MK-6-9                 0   2   2   0   0   2   0   2   2   2   2   0   0   0   0   2   2   0   2   0   2   2   0   2   0   2   2   0   0   2   0   0   0   0   0   2   2   0   2   0   2   0   0   0   2   0   0   2   2   2   0   0   0   0   2   2   0   2   0   2   2   2   2   2   2   0   0   0   0   2   2   0   0   0   0   0   0   0   2   0   2   0   0   2   2   2   2   0   0   2   0   0   0   2   0   0   0   2   0   2   0   2   2   0   0   2   2   0   0   2   0   2   0   2   2   2   0   2   2   2   0   0   2   2   2   0   2   2   0   0   0   0   2   0   2   0   2   0   0   0   2   0   0   2   2   2   0   0   2   0   0   2   2   2   2   2   0   2   2   0   2   2   0   0   0   2   0   0   2   0   2   0   0   2   2   0   0   0   2   0   0   0   2   0   2   2   2   2   0   0   2   0   2   0   0   0   2   0   2   2
 MK-6-10                0   2   2   0   0   0   0   2   2   2   2   0   0   0   0   2   2   0   2   0   0   2   0   2   2   0   2   0   0   2   0   0   0   0   0   2   2   0   2   0   2   0   0   0   2   2   0   2   2   2   0   0   0   0   2   2   0   0   0   2   2   2   2   2   2   0   0   0   0   2   2   0   0   2   0   0   0   0   2   0   2   0   0   2   2   2   2   0   0   0   0   0   0   2   0   0   0   2   0   2   0   2   2   0   0   2   2   0   0   2   0   2   0   2   2   2   0   2   2   0   0   0   2   2   2   0   0   2   0   0   0   0   2   0   2   0   2   0   2   0   0   0   0   2   2   2   0   0   2   0   0   0   2   2   2   2   0   2   2   0   2   2   0   0   0   2   0   0   2   0   0   0   0   2   2   2   0   0   2   0   2   0   2   0   2   2   2   2   0   2   2   0   2   0   0   0   2   0   2   2
 MK-6-11                0   0   2   0   0   0   0   2   2   2   2   2   2   0   0   2   2   0   2   0   0   2   0   2   2   0   2   0   0   0   0   0   0   0   0   0   2   0   2   0   2   0   0   2   2   2   0   2   2   2   0   0   0   0   2   2   0   0   0   2   2   2   2   2   0   0   0   0   0   2   2   0   0   2   0   0   0   0   2   0   0   0   0   2   2   2   2   0   0   0   0   0   0   2   0   0   0   2   0   2   0   2   2   2   0   2   2   0   0   2   0   2   0   2   2   2   0   2   2   0   0   0   2   2   2   0   0   2   0   0   0   0   2   2   2   0   2   0   0   0   0   0   0   0   2   2   0   0   2   2   0   0   2   2   2   2   0   2   2   0   2   2   0   0   0   2   0   0   2   0   0   0   0   0   2   2   0   0   2   2   2   0   2   0   0   2   2   2   0   2   2   0   2   0   0   0   2   0   2   2
 MK-6-12                0   0   2   0   0   0   0   2   2   2   0   2   2   0   0   2   2   0   2   0   0   2   0   2   2   0   2   0   0   0   0   0   0   0   0   0   2   0   2   0   2   0   0   2   2   2   0   2   2   2   0   0   0   0   2   2   0   0   0   2   2   2   2   2   0   0   0   0   0   2   2   0   0   0   0   0   0   0   2   0   0   0   0   2   2   2   2   0   0   0   0   0   0   0   0   0   0   0   2   2   0   2   2   2   0   2   2   0   0   2   0   2   0   2   2   2   0   2   2   0   0   0   2   2   2   0   0   2   0   0   0   0   2   2   2   0   2   0   0   0   0   0   0   0   2   2   0   0   2   2   0   0   2   2   2   2   0   2   2   0   2   2   0   0   0   2   0   0   2   0   0   0   0   0   2   2   0   0   2   2   2   0   2   0   0   2   2   2   0   0   2   2   2   0   0   0   2   0   2   2
 MK-6-13                0   0   2   0   2   0   0   2   2   2   0   2   2   0   0   2   2   0   2   0   0   2   0   2   2   0   2   0   0   0   0   0   0   0   0   0   2   0   2   2   2   0   0   2   2   2   0   2   2   2   0   0   0   0   2   0   0   0   0   2   2   2   0   2   2   0   0   0   0   2   2   0   0   0   0   0   0   0   2   0   0   0   0   2   2   2   2   2   0   0   0   0   0   0   0   0   0   0   2   2   2   2   2   2   0   2   2   0   0   2   0   0   0   0   2   2   2   2   2   0   0   0   2   2   2   0   0   2   0   0   0   0   2   2   2   0   2   0   0   0   0   0   0   0   2   0   0   0   2   2   0   0   2   2   2   2   0   0   2   0   0   2   2   0   0   2   0   0   2   0   0   0   0   0   2   2   0   0   2   2   2   0   2   0   0   2   2   0   2   0   2   2   2   0   0   0   0   0   0   2
 MK-6-14                0   0   2   0   2   0   0   2   2   2   0   2   2   0   0   2   2   0   2   0   0   2   0   2   2   0   2   0   0   0   0   0   0   0   0   0   2   0   2   2   2   0   2   2   2   2   0   2   2   2   0   0   0   0   2   0   2   0   0   2   2   2   0   0   2   0   0   0   0   2   2   0   0   0   0   0   0   0   2   0   0   0   2   2   2   2   2   2   0   0   0   0   0   0   0   0   0   0   2   2   2   2   2   0   0   2   2   0   0   2   2   0   0   0   2   2   2   2   2   0   0   0   2   2   2   0   2   2   0   2   0   0   2   2   2   0   2   0   0   0   0   0   0   0   2   0   0   0   2   2   0   0   2   2   2   2   0   0   2   0   0   2   2   0   0   2   0   0   2   0   0   0   0   0   2   0   0   0   2   2   2   0   2   0   0   0   2   0   2   0   2   2   2   0   0   0   0   0   2   2
 MK-6-15                0   0   2   0   2   0   0   2   2   2   0   2   2   0   0   2   2   0   2   2   0   2   0   2   2   0   2   0   0   0   0   2   0   0   0   2   2   0   2   2   2   0   2   2   2   2   0   2   2   2   0   0   0   2   2   0   2   0   0   2   2   2   0   0   2   0   0   0   0   2   0   0   0   0   0   0   2   0   2   0   0   0   2   2   2   2   2   2   0   0   0   0   2   0   0   0   0   2   2   2   2   2   2   2   0   2   2   0   0   2   2   0   2   0   2   2   2   2   2   0   0   0   2   2   2   0   2   2   0   2   0   0   2   2   2   0   2   0   0   0   0   0   0   0   2   0   0   0   2   2   0   0   2   2   2   2   0   2   2   0   0   0   2   0   0   2   0   0   2   0   0   2   0   0   2   0   0   0   0   0   2   0   2   0   0   0   2   0   2   0   2   2   2   0   2   0   0   0   2   2
 MK-6-16                2   0   0   0   2   0   0   2   2   2   0   2   2   2   0   2   2   0   2   2   2   2   0   2   2   0   2   0   0   0   0   2   0   0   0   2   2   2   2   2   2   0   2   2   2   2   0   2   0   2   0   0   0   2   2   0   2   0   0   2   2   2   2   0   2   0   0   2   2   2   0   2   0   2   0   0   2   2   2   0   0   0   2   2   2   2   2   2   0   0   0   2   2   0   2   0   0   2   2   2   2   2   0   2   0   2   2   2   0   2   2   0   2   2   2   2   2   2   2   0   0   0   2   2   2   0   2   2   0   2   0   0   2   2   2   0   2   0   0   0   0   0   2   2   2   0   2   0   0   2   0   0   2   2   2   2   0   2   0   0   0   0   2   0   2   2   0   0   2   0   0   2   0   0   2   0   0   0   0   0   0   2   2   0   0   2   0   0   2   0   2   2   2   0   2   0   0   0   2   2
 
!****************************************** Phenotypic Data **********************************************************
!-100.0 is resevred for missing phenotype
SimulatedTrait1         9.4608   10.8983   12.4193    9.5327    7.5164    8.6613    9.7024    7.9956   10.1944   11.0821   10.2076   10.0863   10.2772   10.6622   11.4181    9.2133    7.8955   10.5525   11.5441   12.5135   13.7824    8.7808   13.8719   10.1619    7.8604   12.0402    9.3558   10.5304   10.0180    8.9729   11.7487   11.8158   13.1110   11.6198    9.7946   10.5929    9.0269   10.5969    9.6265   10.7995   10.1611   10.3710   10.6641    9.0335    7.9686   10.7609    9.4486    8.9527   10.6935    9.4800   10.1188   11.1171   10.9836   13.3287    8.7353   10.1979   12.1249    9.4286    8.7721   10.7018   10.2366    9.8944   10.8803    7.7917    9.4635   10.6922    9.6462   11.4176    8.3622    9.6252   10.3643    9.9117   10.9091   10.4994   11.4529    7.5313   10.2267   10.4612    8.8751    8.7160   11.0540    9.2078   10.8231   11.1160   10.8693   11.6169    6.8625    9.7976   10.4179    9.6556   12.7599   11.4331    7.8338    9.4534   10.3809   11.1183   12.6487   10.9156   10.8201    8.8628   11.6687   12.3593   10.2339    9.4764   10.5987    9.1134    9.8983   11.1272    8.2488   12.1377    8.3223   10.7266   11.4328   10.8289    9.9213   10.4218   12.0534   11.8547   10.8458    8.9127   10.5402   11.2836   11.8001    9.6099    9.3911   11.6885   10.4732    9.3307    8.7811    8.4204   11.3301   11.3500   11.5385   10.5190    7.6335    9.0264    9.6826    8.7964    9.5506   10.8351    8.3111   11.2215    8.1895    9.7196   10.5105    9.8425    9.1042    8.4527    9.1659    8.6877    6.4645    9.5834   12.2520   11.2574    5.6126    7.6576    8.5022   11.1478    7.6167    8.6670    9.3962    7.8763    9.2707    8.4860    8.8714   10.2678   11.2249   10.2416   10.1765   10.6819    9.4942    7.7712   10.8202   10.5070    8.0236    8.2028    9.9233   12.8635    7.7951    9.8008    8.9909   10.9355    9.6961   11.1097    8.2622   10.3684    8.3872    9.5284   10.5424    9.5161   11.1484    8.9862   11.5078   13.2650    9.2265   10.3875   10.0890    8.3718   12.2643    9.3912
SimulatedTrait2        15.4696   15.1444   16.6366   13.1379   17.0035   14.6848   14.8501   16.7759   14.6570   18.7298   15.7717   16.7348   16.4623   15.4512   15.2769   16.3264   16.1262   13.5900   15.2027   14.3128   13.6755   13.9063   13.5527   16.5908   13.5606   14.4147   15.3656   15.1130   14.7260   15.1168   13.6518   15.5537   14.5691   15.6871   13.5183   16.5595   16.3446   15.5202   16.3834   15.3862   15.7323   15.7857   13.5228   12.7052   15.9952   16.0876   16.0864   13.8106   17.7919   17.5213   14.8994   14.3634   15.9502   17.2812   13.2240   13.0898   14.8868   13.3215   16.7087   14.5627   15.1514   13.4134   14.6706   12.5308   15.7713   15.4692   13.3107   16.2325   13.0097   14.6543   14.7193   16.8100   15.7690   13.6425   14.1768   12.9773   13.1308   14.2848   14.8773   13.5898   14.9497   14.8630   13.4528   15.1767   15.2948   16.0773   15.0059   15.6316   15.7442   16.8903   14.5053   15.1892   15.2307   13.2696   13.5072   14.6506   17.3979   16.3604   14.2657   16.2237   17.3816   15.6279   15.4888   13.9933   13.7703   16.3198   14.9452   13.7409   14.2700   15.2086   13.6402   17.1713   15.1645   14.0946   13.4442   15.8272   13.5951   15.1477   15.6991   13.3887   14.5266   15.3683   15.8460   16.2804   17.3737   15.0070   12.5181   13.3351   15.7260   14.3866   16.3783   14.8065   14.3115   16.6494   14.3649   14.7303   14.7778   14.1182   16.4244   16.2128   15.5279   15.5876   13.2891   14.9264   13.7739   20.0662   16.4853   16.7202   14.4570   16.5595   13.6036   16.5781   14.6096   14.1964   12.7158   14.6940   15.7752   15.3161   13.8888   17.4758   14.0946   15.4688   15.0831   14.1708   13.9800   18.5127   14.7320   15.3385   17.5818   12.9346   15.9809   15.3623   13.1089   15.9534   16.2326   16.2640   14.3506   16.7967   16.6242   16.4450   16.7238   14.6517   17.5155   16.8342   13.1407   14.8734   14.5411   14.7424   16.6918   15.8792   13.2202   14.9113   15.1264   16.1630   15.4767   15.3113   14.6673   13.3105   13.4648   16.2786
 
