# Supplementary material for: Inclusive Composite Interval Mapping of QTL by Environment Interactions in Biparental Populations
Source: PLoS One. 2015 Jul 10;10(7):e0132414. doi: 10.1371/journal.pone.0132414 (PMC4498613; doi:10.1371/journal.pone.0132414)
Supplement: S3 File — (ZIP) [file pone.0132414.s003.zip › Simulation for unliked model/Simulated popualtions/run_00081.met]

!**********************Note: lines staring with "!" are remarks and will be ignored in the program********************
!*********************************General Information**********************************
!Assuming F1 = P1 x P2, populations available in QTL IciMapping are: 
!  1, P1BC1F1 = P1 x F1, the first backcrossing where P1 is used as the recurrent parent;
!  2, P2BC1F1 = P2 x F1, the first backcrossing where P2 is used as the recurrent parent;
!  3, F1DH, F1-derived doubled haploids; 
!  4, RIL or F1RIL, recombination inbred lines through the repeated selfing of F1;
!  5, P1BC1RIL, recombination inbred lines through the repeated selfing of P1BC1F1;
!  6, P2BC1RIL, recombination inbred lines through the repeated selfing of P2BC1F1;
!  7, F2, the selfing generation of F1;
!  8, F3, the selfing generation of F2;
!  9, P1BC2F1, the second backcrossing where P1 is used as the recurrent parent; 
! 10, P2BC2F1, the second backcrossing where P2 is used as the recurrent parent;
! 11, P1BC2RIL, recombination inred lines through the repeated selfing of P1BC2F1; 
! 12, P2BC2RIL, recombination inred lines through the repeated selfing of P2BC2F1; 
! 13, P1BC1F2, the selfing generation of P1BC1F1; 
! 14, P2BC1F2, the selfing generation of P2BC1F1; 
! 15, P1BC2F2, the selfing generation of P1BC2F1; 
! 16, P2BC2F2, the selfing generation of P2BC2F1; 
! 17, P1BC1DH, P1BC1F1-derived doubled haploids; 
! 18, P2BC1DH, P2BC1F1-derived doubled haploids; 
! 19, P1BC2DH, P1BC2F1-derived doubled haploids; 
! 20, P2BC2DH, P2BC2F1-derived doubled haploids; 
   3      !Mapping Population (see remarks above)
   2      !Mapping Function (1 for Kosambi; 2 for Haldane; 3 for Morgan)
   2      !Marker Space Type (1 for intervals; 2 for positions)
   1      !Marker Space Unit(1 for centiMorgans; 2 for Morgan)
   6      !Number of Chromosomes (or Linkage Groups)
 200      !Size of the mapping population
   2      !Number of environments
 
!***************************************** Chromosomes and Linkage Maps **********************************************
!Chromosome                 NumMarkers
-CH1                        16
-CH2                        16
-CH3                        16
-CH4                        16
-CH5                        16
-CH6                        16
!Linkage map (Marker name followed by position or the interval length)
 MK-1-1                1     0.000
 MK-1-2                1    10.000
 MK-1-3                1    20.000
 MK-1-4                1    30.000
 MK-1-5                1    40.000
 MK-1-6                1    50.000
 MK-1-7                1    60.000
 MK-1-8                1    70.000
 MK-1-9                1    80.000
 MK-1-10               1    90.000
 MK-1-11               1   100.000
 MK-1-12               1   110.000
 MK-1-13               1   120.000
 MK-1-14               1   130.000
 MK-1-15               1   140.000
 MK-1-16               1   150.000
 MK-2-1                2     0.000
 MK-2-2                2    10.000
 MK-2-3                2    20.000
 MK-2-4                2    30.000
 MK-2-5                2    40.000
 MK-2-6                2    50.000
 MK-2-7                2    60.000
 MK-2-8                2    70.000
 MK-2-9                2    80.000
 MK-2-10               2    90.000
 MK-2-11               2   100.000
 MK-2-12               2   110.000
 MK-2-13               2   120.000
 MK-2-14               2   130.000
 MK-2-15               2   140.000
 MK-2-16               2   150.000
 MK-3-1                3     0.000
 MK-3-2                3    10.000
 MK-3-3                3    20.000
 MK-3-4                3    30.000
 MK-3-5                3    40.000
 MK-3-6                3    50.000
 MK-3-7                3    60.000
 MK-3-8                3    70.000
 MK-3-9                3    80.000
 MK-3-10               3    90.000
 MK-3-11               3   100.000
 MK-3-12               3   110.000
 MK-3-13               3   120.000
 MK-3-14               3   130.000
 MK-3-15               3   140.000
 MK-3-16               3   150.000
 MK-4-1                4     0.000
 MK-4-2                4    10.000
 MK-4-3                4    20.000
 MK-4-4                4    30.000
 MK-4-5                4    40.000
 MK-4-6                4    50.000
 MK-4-7                4    60.000
 MK-4-8                4    70.000
 MK-4-9                4    80.000
 MK-4-10               4    90.000
 MK-4-11               4   100.000
 MK-4-12               4   110.000
 MK-4-13               4   120.000
 MK-4-14               4   130.000
 MK-4-15               4   140.000
 MK-4-16               4   150.000
 MK-5-1                5     0.000
 MK-5-2                5    10.000
 MK-5-3                5    20.000
 MK-5-4                5    30.000
 MK-5-5                5    40.000
 MK-5-6                5    50.000
 MK-5-7                5    60.000
 MK-5-8                5    70.000
 MK-5-9                5    80.000
 MK-5-10               5    90.000
 MK-5-11               5   100.000
 MK-5-12               5   110.000
 MK-5-13               5   120.000
 MK-5-14               5   130.000
 MK-5-15               5   140.000
 MK-5-16               5   150.000
 MK-6-1                6     0.000
 MK-6-2                6    10.000
 MK-6-3                6    20.000
 MK-6-4                6    30.000
 MK-6-5                6    40.000
 MK-6-6                6    50.000
 MK-6-7                6    60.000
 MK-6-8                6    70.000
 MK-6-9                6    80.000
 MK-6-10               6    90.000
 MK-6-11               6   100.000
 MK-6-12               6   110.000
 MK-6-13               6   120.000
 MK-6-14               6   130.000
 MK-6-15               6   140.000
 MK-6-16               6   150.000
!*********************************** Marker Types ********************************************************************
!Co-dominant marker: When heterozygote F1 is present, P1 is coded as 2, F1 is coded as 1, and P2 is coded as 0; Otherwise, P1 is coded as 2, and P2 is coded as 0. 
!Dominant marker: When heterozygote F1 is present, P1 and F1 are coded as 12, and P2 is coded as 0; Otherwise, P1 is coded as 2, and P2 is coded as 0.  
!Recessive markers: When heterozygote F1 is present, P1 is coded as 2, and F1 and P2 are coded as 10; Otherwise, P1 is coded as 2, and P2 is coded as 0. 
!Missing marker is coded as -1. 
 MK-1-1                 0   0   2   2   2   2   0   0   2   0   0   2   0   0   2   0   0   0   2   0   0   0   2   0   2   0   2   0   2   0   0   2   0   2   0   2   0   0   0   0   2   2   0   0   2   0   2   2   0   0   0   0   0   2   2   0   2   0   0   0   2   0   0   0   2   2   2   2   0   0   0   2   2   0   2   0   2   0   2   2   2   0   2   2   0   2   2   2   0   2   0   0   0   2   0   2   2   2   2   2   0   2   0   2   2   0   2   0   0   2   2   2   0   2   2   0   2   0   2   2   2   0   0   2   2   0   2   2   0   2   2   0   0   0   2   2   0   2   2   0   2   0   0   2   0   0   2   2   2   2   2   0   0   2   0   0   2   2   0   2   2   2   2   2   0   2   0   0   0   2   2   2   0   0   2   0   0   2   2   0   2   0   2   2   2   2   0   0   0   0   2   2   0   2   0   0   2   2   2   0
 MK-1-2                 0   0   2   2   2   2   0   2   2   0   0   2   0   0   2   0   0   0   2   0   0   0   2   0   2   0   2   2   2   0   0   2   0   2   0   0   0   0   0   0   2   2   0   0   2   0   2   2   0   0   0   2   0   0   2   0   2   0   0   0   2   0   0   0   2   2   2   2   0   0   0   2   2   0   2   0   0   0   0   2   2   0   2   2   0   2   2   0   2   0   0   0   0   2   0   2   2   2   2   2   2   2   0   2   0   0   2   0   0   2   2   2   0   2   2   0   2   0   2   2   0   0   2   2   2   2   0   2   0   0   2   0   0   0   0   2   2   2   2   0   2   0   0   2   0   0   2   0   2   2   0   0   0   2   0   0   2   2   0   2   2   2   2   2   0   2   2   2   0   2   2   2   0   0   2   0   0   2   2   0   2   0   2   2   2   2   0   0   0   0   0   2   0   2   2   0   2   2   2   2
 MK-1-3                 0   0   0   2   2   2   0   2   2   0   0   0   0   2   2   2   0   0   2   0   0   0   2   0   0   0   2   0   2   0   0   2   0   2   0   0   0   0   0   0   2   2   0   0   2   0   2   2   0   2   0   2   0   0   2   0   2   0   0   0   2   0   0   0   0   2   2   2   0   0   0   2   2   0   2   0   0   0   0   2   2   0   2   2   0   2   2   0   2   0   0   0   0   2   0   2   2   2   2   2   2   2   0   2   0   0   2   0   0   2   2   0   0   0   2   0   2   0   0   2   0   0   2   2   0   2   0   2   0   0   2   0   0   2   0   2   2   2   2   0   2   0   0   2   0   0   2   0   2   0   0   0   0   2   0   0   2   2   0   2   2   2   2   2   0   2   2   2   0   2   2   2   0   0   2   0   0   2   2   0   2   0   2   2   2   0   0   0   0   0   2   2   0   2   2   0   2   2   2   2
 MK-1-4                 0   0   0   2   2   0   0   2   2   0   0   2   2   2   2   2   0   0   2   0   0   0   0   0   0   0   2   0   2   0   0   2   2   2   0   0   0   0   0   0   2   2   0   0   2   0   2   2   0   2   0   2   0   0   2   0   2   0   2   0   2   0   0   0   0   2   2   2   0   0   0   2   2   0   2   0   0   2   0   2   2   0   2   2   0   2   0   0   0   2   0   0   0   0   0   2   2   2   0   2   2   2   0   2   2   0   2   0   0   2   2   0   0   0   2   2   2   0   0   2   0   0   2   2   0   2   0   2   2   0   2   0   0   2   0   2   2   2   2   0   2   0   0   2   0   0   2   2   2   0   0   0   0   2   0   0   2   2   0   2   2   2   2   2   0   2   2   2   0   2   2   0   0   0   0   0   0   2   2   2   2   0   2   2   2   0   2   0   2   0   2   2   0   2   2   0   2   2   2   2
 MK-1-5                 2   0   0   2   2   2   0   2   2   0   0   2   2   2   2   2   0   0   2   0   0   0   0   0   0   2   2   0   0   0   0   2   2   2   0   0   0   0   0   0   2   2   0   0   2   0   2   0   0   2   0   2   0   0   2   0   2   0   2   0   2   0   0   0   0   2   2   2   0   2   0   2   2   0   2   0   0   2   0   2   2   0   2   2   0   2   0   0   0   2   0   2   0   2   0   2   2   2   0   2   2   2   0   2   2   0   2   0   0   2   2   0   0   0   2   2   2   0   0   2   0   0   2   2   0   2   0   2   2   0   2   0   2   2   0   2   2   2   2   0   2   0   0   2   0   0   2   2   2   0   0   0   0   0   2   0   2   2   0   2   2   2   2   0   0   2   2   2   2   2   2   0   0   0   0   0   0   2   2   2   2   0   0   2   2   0   2   0   2   0   2   0   0   2   2   0   2   2   2   2
 MK-1-6                 2   0   2   2   2   2   0   2   2   0   0   2   2   2   2   2   0   0   2   0   0   0   2   0   0   2   2   0   0   0   0   2   2   2   0   2   0   0   0   0   2   2   0   0   2   0   2   2   0   2   0   2   0   0   2   0   2   0   2   0   2   0   0   0   0   2   2   2   0   0   0   2   2   0   2   0   0   2   2   2   2   0   2   2   2   0   0   0   0   2   0   2   0   0   2   2   2   2   0   2   2   2   0   2   2   0   2   0   0   2   2   0   0   0   0   2   2   0   0   2   0   0   2   2   2   2   0   2   2   0   2   0   2   2   2   2   2   2   2   0   2   0   0   2   0   0   2   2   2   0   0   0   0   0   2   2   2   2   0   2   2   2   2   0   0   2   2   0   2   2   2   0   0   0   2   0   0   2   2   2   2   0   0   2   0   0   2   0   2   0   0   0   0   2   2   0   2   0   2   2
 MK-1-7                 2   0   0   2   2   2   0   0   0   0   0   0   2   2   2   2   0   0   2   0   0   0   2   0   0   2   2   0   0   0   0   2   2   2   0   2   0   0   2   0   2   2   0   0   2   0   2   2   0   2   0   2   0   0   2   0   2   0   2   0   2   0   0   0   0   2   2   2   0   0   0   2   2   0   2   0   0   2   2   2   2   0   0   2   2   0   0   0   0   2   0   2   0   0   2   2   2   0   0   2   2   2   0   0   0   0   2   0   0   2   2   0   0   0   0   2   2   0   0   2   2   0   2   2   0   2   2   2   2   0   2   0   2   2   2   2   2   2   2   0   0   2   0   2   0   0   0   2   0   0   0   0   2   0   2   2   2   2   0   2   2   2   2   0   0   2   2   0   2   0   2   0   2   0   2   0   0   0   2   0   2   0   0   2   0   0   2   0   2   2   0   0   0   2   2   0   2   0   2   2
 MK-1-8                 2   0   0   2   2   2   0   0   0   0   0   2   2   2   2   2   2   0   2   0   0   0   2   0   0   2   2   0   0   0   0   2   2   2   0   2   0   0   2   0   2   2   0   2   2   0   2   0   0   2   0   2   0   0   2   0   2   0   2   0   2   0   0   0   0   2   2   2   0   0   0   2   2   0   2   0   0   2   2   2   2   0   0   0   2   0   0   0   0   2   0   2   0   0   2   2   2   0   0   2   2   2   0   0   0   0   2   0   0   2   2   0   0   0   0   2   2   0   0   2   2   0   2   2   0   2   2   2   2   0   2   0   2   2   2   2   2   2   2   0   0   2   0   2   0   0   2   2   0   0   0   0   2   0   2   2   2   2   0   2   2   2   2   0   0   2   2   0   0   2   2   0   2   0   2   0   0   0   2   0   2   0   0   2   2   0   2   0   2   2   0   0   0   2   2   0   2   0   2   2
 MK-1-9                 2   0   0   0   2   2   0   0   0   0   0   2   2   2   2   2   2   0   2   0   2   0   2   2   0   2   2   2   0   0   2   2   2   2   0   2   0   0   2   0   2   2   0   2   2   0   2   2   0   0   0   2   0   0   2   0   2   2   0   0   2   0   0   0   0   2   2   2   0   0   0   2   2   0   2   0   0   2   2   2   2   2   0   0   0   0   0   0   0   2   2   2   0   0   2   2   0   0   0   2   2   0   0   0   2   0   2   0   0   2   2   0   0   0   0   2   2   0   0   2   2   0   2   2   0   0   2   2   2   0   2   2   2   2   2   2   2   2   2   0   2   2   0   2   0   0   2   2   0   0   0   2   2   0   2   2   2   2   0   2   2   2   2   2   0   2   0   0   0   2   2   0   2   0   2   2   0   0   2   0   2   0   0   2   2   0   2   0   2   2   0   0   0   2   2   0   2   0   2   2
 MK-1-10                2   0   0   0   2   2   0   0   0   0   0   2   2   2   2   2   2   0   0   0   2   0   2   2   2   2   2   2   0   0   2   2   2   2   2   2   0   0   2   0   0   2   0   2   2   2   2   2   2   0   0   2   0   0   2   2   0   2   0   0   2   0   0   0   0   2   2   2   0   0   0   2   2   0   2   0   0   2   2   2   2   2   0   0   0   0   0   0   0   2   2   2   0   0   2   2   2   2   0   2   2   2   2   0   2   0   2   0   0   2   2   0   0   0   0   2   2   0   0   2   0   0   0   0   0   0   2   2   2   0   2   0   2   2   2   2   2   2   2   0   2   2   0   2   0   0   2   2   0   0   0   2   2   0   2   2   2   2   0   2   2   2   2   0   0   2   0   0   0   2   2   0   0   0   2   2   0   0   2   0   2   2   0   2   2   0   2   0   2   2   0   0   0   2   2   2   2   0   2   2
 MK-1-11                2   0   0   0   2   2   0   0   0   0   0   2   0   2   2   2   2   0   0   0   2   0   2   2   2   2   2   2   0   0   2   2   2   2   2   2   0   0   2   0   0   2   0   2   2   2   2   2   2   0   0   0   0   0   2   2   0   2   0   0   2   0   0   0   0   2   2   2   0   0   0   2   2   0   2   0   0   2   2   2   2   2   0   2   0   0   0   0   0   2   2   2   0   0   2   2   2   0   0   2   2   2   2   0   2   0   2   2   0   2   2   0   2   0   0   2   2   0   0   2   0   0   0   2   2   2   2   2   2   0   2   2   2   2   2   2   2   0   2   0   0   2   2   0   0   2   2   2   0   0   0   2   2   0   2   2   2   2   0   2   2   2   2   0   0   2   0   0   0   2   2   0   0   0   2   0   0   0   2   0   2   2   0   2   2   0   2   2   2   2   0   0   2   2   0   2   0   0   2   2
 MK-1-12                2   0   2   0   2   0   0   0   0   0   0   2   0   2   2   2   2   0   0   2   2   0   2   2   2   2   2   2   0   0   2   2   2   2   2   2   0   0   2   0   0   2   0   0   2   2   2   2   2   0   0   0   2   0   2   2   0   2   0   0   0   0   0   0   0   2   2   2   0   0   0   2   2   2   2   0   2   2   2   2   2   2   0   2   0   0   0   0   0   2   2   2   0   0   2   2   2   0   0   2   2   2   2   0   2   0   2   2   0   0   2   0   2   0   0   2   2   0   0   2   0   0   0   2   0   2   0   2   2   0   2   2   2   2   2   2   2   0   2   0   0   2   2   0   0   2   2   2   0   2   0   2   2   0   0   0   2   2   0   2   2   2   2   0   0   2   0   2   0   2   2   0   0   0   2   0   0   0   2   0   2   2   0   2   2   0   2   2   2   2   0   0   2   2   0   2   0   0   2   2
 MK-1-13                2   0   2   0   2   0   0   0   0   0   0   2   0   2   2   2   2   0   0   2   2   0   2   2   2   2   2   2   2   0   2   2   2   2   2   2   2   2   2   0   0   2   0   0   0   2   2   2   2   0   2   0   2   0   2   2   0   2   0   0   0   0   2   0   0   0   2   2   0   0   0   2   2   2   2   0   2   2   2   2   2   2   0   2   0   0   0   0   0   2   2   2   2   0   2   2   2   0   2   2   2   2   2   0   2   0   2   2   0   0   0   0   2   0   0   2   2   0   0   2   0   0   0   2   0   2   0   2   2   0   2   2   0   2   2   2   2   0   2   0   0   2   2   0   0   2   2   2   0   2   0   2   2   0   0   0   2   2   0   0   2   2   2   0   0   2   2   2   0   2   2   0   0   0   2   0   0   0   2   0   2   2   0   2   2   0   2   2   2   2   0   0   2   0   0   2   0   0   2   2
 MK-1-14                2   0   2   0   2   0   2   0   0   0   0   2   0   2   2   2   2   0   0   2   0   0   2   2   2   2   2   2   2   2   2   2   2   2   2   2   0   2   2   0   0   2   0   2   0   2   2   2   2   0   2   0   2   0   2   2   2   2   0   0   0   0   2   2   0   0   2   2   0   0   0   2   2   2   2   0   2   2   2   0   2   2   0   0   0   0   0   0   2   2   2   2   2   0   2   2   2   0   2   2   2   0   2   0   2   0   2   2   0   0   0   0   2   0   0   2   2   0   0   2   0   0   0   2   0   2   0   0   2   0   2   2   0   2   2   2   2   0   2   0   0   2   2   0   0   2   2   2   0   2   0   2   2   0   0   0   2   2   0   0   2   2   2   0   0   2   2   2   0   2   2   0   0   0   2   0   0   0   2   0   2   2   0   2   2   2   0   2   2   2   0   0   2   0   0   2   0   0   2   2
 MK-1-15                2   0   2   0   2   2   2   0   2   0   0   2   0   2   2   2   2   0   0   2   0   0   2   2   2   2   0   2   2   2   2   2   2   2   2   2   0   2   2   0   0   2   0   2   0   2   2   2   2   0   2   0   2   0   2   2   2   0   0   0   0   0   2   2   0   0   2   2   0   0   0   2   2   0   2   0   2   2   2   0   2   2   2   0   0   0   0   0   2   2   2   2   2   0   2   2   2   0   2   2   2   0   2   0   2   0   2   2   0   0   0   0   0   0   0   0   2   0   0   2   0   0   0   2   0   2   0   0   0   0   2   2   0   2   2   0   2   0   2   0   0   2   2   0   0   2   2   2   0   0   0   2   2   0   0   0   2   2   0   0   2   2   2   0   0   2   0   2   0   2   2   0   0   2   2   0   0   0   2   0   2   2   2   2   2   2   0   2   2   2   0   0   2   0   0   2   0   0   2   2
 MK-1-16                2   0   2   0   2   2   2   0   2   2   0   2   2   2   2   2   2   0   0   2   0   0   2   0   0   2   0   2   2   2   2   2   2   2   0   2   2   2   2   0   0   2   2   2   0   2   2   2   2   0   2   0   2   0   0   2   2   0   0   2   0   0   2   2   0   0   2   2   0   0   0   0   2   0   2   0   2   0   2   0   2   2   2   0   0   0   0   0   2   2   2   0   2   2   2   2   2   0   2   2   2   0   2   0   2   0   2   2   0   0   0   0   0   0   0   0   2   0   0   2   0   0   0   2   0   2   0   0   0   0   2   2   0   2   2   2   2   0   2   0   0   2   2   0   0   0   2   2   0   0   0   2   2   0   0   0   2   2   0   0   2   2   2   0   0   2   0   2   0   2   2   0   0   2   2   0   0   0   2   0   2   0   2   2   2   2   0   2   2   2   0   0   2   0   0   2   0   0   2   2
 MK-2-1                 2   2   2   0   0   0   2   2   0   0   2   2   0   0   0   0   0   0   0   0   2   0   0   2   2   0   2   2   2   0   0   2   2   0   0   2   0   2   2   0   0   2   2   2   2   0   0   0   0   0   0   0   0   0   2   0   2   0   0   0   0   0   0   2   2   2   2   0   2   0   0   2   0   0   0   2   2   2   2   2   0   2   2   2   0   2   0   2   2   0   0   2   0   2   2   0   0   0   2   2   2   0   0   2   0   2   2   0   2   2   0   2   2   0   0   2   2   0   0   0   0   2   0   0   0   0   2   0   2   0   2   2   0   0   0   0   2   2   2   0   2   2   2   2   0   2   0   2   0   0   2   2   0   2   0   0   0   0   0   2   2   2   2   0   0   2   0   2   2   2   2   2   2   2   0   0   2   0   0   0   0   2   0   2   2   0   0   2   0   0   2   2   2   2   0   2   2   2   0   0
 MK-2-2                 2   2   2   0   0   0   2   2   0   0   2   2   0   2   0   0   0   0   0   0   2   0   0   2   2   0   2   2   2   0   0   2   2   0   0   2   0   0   2   0   0   2   2   2   2   0   0   2   0   0   0   0   0   2   2   0   2   0   0   0   0   0   0   2   2   2   2   0   2   0   0   2   0   0   0   2   2   2   2   2   0   2   2   2   0   2   0   2   2   0   0   2   0   2   2   0   0   0   2   2   2   2   0   2   0   2   2   0   2   0   0   2   2   0   2   2   2   2   0   0   0   2   0   0   0   0   2   0   2   0   2   0   0   0   0   0   2   2   2   0   2   2   2   2   0   2   0   2   0   0   2   2   0   2   0   0   0   0   0   0   2   2   0   0   0   2   0   2   0   2   2   2   2   2   0   0   2   0   0   0   0   2   0   2   2   0   0   2   0   2   2   2   2   2   0   2   2   2   0   0
 MK-2-3                 2   2   2   0   2   0   2   2   0   0   2   2   0   2   0   2   0   0   0   0   2   0   0   2   2   0   2   2   2   0   0   2   2   0   0   2   0   2   2   0   0   2   2   2   2   0   0   2   0   0   0   0   0   2   2   0   2   0   0   0   0   0   0   2   2   2   2   0   0   0   0   2   0   0   0   0   2   2   2   2   0   2   2   2   0   2   0   2   2   0   0   2   0   2   2   0   0   0   2   2   2   2   0   2   0   2   2   0   2   0   0   2   2   0   2   2   2   2   0   0   0   2   0   0   0   0   2   0   2   0   0   0   0   0   0   0   2   2   2   0   0   2   2   2   0   2   0   2   0   0   2   2   0   2   0   0   0   0   0   0   2   2   0   2   0   2   0   2   0   2   0   2   2   2   0   0   2   0   0   2   0   2   2   2   2   0   0   2   0   2   2   2   2   2   0   2   2   2   0   0
 MK-2-4                 2   2   2   0   2   0   2   2   0   0   2   2   0   2   0   2   2   0   2   0   2   0   0   2   2   0   2   2   2   0   0   2   0   0   0   2   0   2   2   0   0   2   2   2   2   0   0   2   0   0   0   2   0   0   2   0   2   0   0   0   0   0   0   2   2   2   2   0   0   0   0   2   0   0   0   0   2   2   2   2   2   0   0   2   0   2   0   2   2   0   0   2   0   2   2   2   0   0   0   2   2   2   0   2   0   2   2   0   2   0   0   2   2   0   2   2   0   2   0   0   0   2   0   2   0   0   2   0   2   0   0   0   0   0   2   0   2   2   2   0   0   2   2   2   0   2   0   2   0   0   2   2   0   2   0   0   0   0   2   0   2   2   0   2   0   2   0   2   0   2   0   2   2   0   2   0   2   0   2   2   0   2   2   2   2   0   0   0   0   2   2   2   2   2   0   2   2   2   0   0
 MK-2-5                 2   2   2   0   2   0   2   2   0   0   2   2   0   2   0   2   2   0   2   0   2   0   0   2   2   0   2   2   2   0   0   2   0   0   0   2   0   0   2   2   0   2   2   2   2   0   0   2   0   0   0   2   2   0   2   0   2   0   0   0   0   0   0   2   2   2   2   0   0   0   0   2   0   0   0   0   2   2   2   2   2   0   0   2   0   2   0   2   2   0   0   2   0   2   0   2   0   0   0   2   2   0   0   2   0   2   2   0   2   0   0   2   2   0   2   2   0   2   0   0   0   2   0   2   0   0   2   0   2   0   0   0   0   0   2   2   2   2   2   2   0   0   2   2   0   2   0   2   0   0   2   2   0   2   0   0   0   0   2   0   2   2   0   2   0   2   0   2   0   2   0   2   2   0   2   0   2   0   0   2   0   2   2   0   2   0   0   0   0   2   2   2   2   2   0   2   2   2   0   0
 MK-2-6                 2   0   2   0   0   0   0   2   0   0   2   2   0   2   0   2   0   0   2   0   2   0   0   2   2   0   2   0   2   0   0   2   0   2   0   2   0   0   2   2   0   2   2   2   2   0   0   2   0   0   0   2   2   0   2   0   2   0   0   2   0   0   0   2   2   2   2   0   0   0   0   2   0   0   0   0   2   2   0   2   2   0   0   2   0   2   0   2   2   0   2   2   0   2   0   0   0   0   0   2   2   0   0   2   0   0   2   0   2   0   0   0   0   0   2   2   0   2   0   0   0   2   0   0   0   0   2   0   2   0   0   0   2   0   2   2   2   2   0   2   0   0   2   2   2   2   2   2   0   2   2   2   2   2   0   2   0   0   2   0   2   2   0   2   0   0   0   2   0   2   0   2   2   0   2   0   2   0   0   2   0   2   2   2   2   0   0   0   0   0   2   0   2   2   0   2   2   2   0   0
 MK-2-7                 0   0   2   0   0   0   0   2   0   2   2   2   0   0   0   2   0   0   2   0   2   0   0   2   2   0   0   0   2   0   0   2   0   2   0   2   0   0   2   0   0   2   2   2   2   0   0   2   0   0   0   2   2   0   2   0   2   2   0   2   0   0   0   2   2   2   2   0   0   0   0   2   0   0   0   0   2   2   2   2   2   0   0   2   0   2   0   2   2   2   2   2   0   2   0   0   0   2   0   2   2   0   0   2   0   0   2   2   2   0   2   0   0   0   2   2   0   2   0   0   0   0   2   0   0   0   2   0   2   0   0   0   2   0   2   2   0   2   0   2   0   0   2   2   2   2   2   2   0   2   2   0   2   2   0   2   0   0   2   0   2   2   0   2   0   0   0   2   0   2   0   0   2   0   2   0   2   0   0   2   0   2   2   2   2   0   0   0   0   0   2   0   2   2   0   2   2   2   0   0
 MK-2-8                 2   0   2   0   0   0   0   2   0   2   2   2   0   0   0   2   0   0   2   0   2   2   0   2   2   2   0   0   2   0   0   0   0   2   2   2   0   0   2   0   0   2   2   2   2   2   0   2   0   0   0   2   2   0   2   2   2   2   0   2   0   0   0   2   2   2   2   0   0   0   2   2   2   0   0   0   2   2   2   2   2   0   0   2   0   2   0   2   2   2   2   2   0   2   0   0   0   2   0   2   2   0   0   2   0   0   2   2   2   0   2   0   0   0   2   2   0   2   2   0   0   0   0   0   0   0   2   0   2   0   0   0   0   0   2   2   0   2   0   0   0   0   2   2   2   2   2   2   0   2   2   0   2   2   0   2   0   2   2   0   2   2   0   2   0   0   0   2   0   2   0   0   2   0   2   0   2   0   0   2   0   2   2   2   2   2   0   0   0   0   2   0   2   2   2   2   0   2   0   0
 MK-2-9                 2   0   2   0   0   0   0   2   0   2   2   2   0   0   2   0   0   0   2   0   2   2   0   2   2   2   0   0   2   0   0   0   0   2   2   2   0   0   2   0   0   2   2   2   0   2   0   2   0   0   0   2   2   0   2   2   2   2   0   0   0   0   0   2   2   2   2   0   0   0   0   2   2   0   0   0   2   2   2   2   2   0   0   2   0   2   2   2   2   2   2   2   0   2   0   0   0   2   0   2   2   2   0   2   0   0   2   2   2   0   2   0   0   0   2   2   0   0   2   0   2   0   0   0   0   0   2   0   2   0   0   0   0   0   2   2   0   2   0   0   0   0   2   2   2   2   2   2   0   2   2   0   2   2   0   2   0   2   2   0   2   2   0   2   0   0   0   2   0   2   0   0   2   0   2   0   2   0   0   2   0   2   2   2   2   2   0   0   0   0   2   0   2   2   2   2   0   2   0   0
 MK-2-10                2   0   0   0   0   0   0   2   0   2   2   2   0   0   2   0   0   0   2   0   2   2   0   2   2   2   2   0   2   0   0   0   0   2   0   2   0   2   2   0   0   2   2   2   0   2   0   2   0   0   0   2   2   0   2   2   2   2   0   0   0   0   0   2   0   2   2   0   0   0   0   2   2   0   0   0   2   2   2   2   2   0   0   2   0   2   2   2   2   2   2   2   0   2   0   0   0   2   0   2   0   2   0   0   0   0   2   2   2   0   2   0   0   0   0   2   0   0   2   0   2   0   0   0   0   0   2   0   2   0   2   0   0   0   2   2   0   2   2   0   0   0   2   2   0   2   2   2   0   2   2   0   2   2   0   2   0   2   0   0   2   2   0   2   0   2   0   2   0   2   2   0   0   0   2   0   2   0   0   2   0   0   2   2   2   2   0   0   0   0   2   0   2   2   2   2   0   2   0   2
 MK-2-11                2   2   0   0   0   0   0   2   0   2   2   2   0   0   2   0   0   0   2   0   0   2   0   2   2   2   2   0   2   0   0   0   0   2   0   2   0   2   2   0   0   2   2   2   0   2   0   2   0   0   0   0   2   0   0   0   2   2   0   0   0   0   0   2   0   2   2   0   0   0   0   2   2   0   0   0   2   2   2   2   2   0   0   2   0   2   2   2   2   2   2   2   0   2   2   0   0   2   0   2   0   2   0   0   0   0   0   2   2   0   2   0   0   0   0   0   0   0   2   0   2   2   0   0   0   0   0   0   2   0   2   0   0   0   2   2   0   2   2   0   0   0   2   2   0   2   2   2   0   2   2   0   2   2   0   2   0   2   0   0   2   2   0   2   0   0   0   2   0   2   2   0   0   0   2   0   0   0   0   2   0   0   2   2   0   2   0   0   0   0   0   0   2   2   2   2   0   2   0   2
 MK-2-12                2   2   0   0   0   0   0   2   0   2   2   2   0   0   2   0   2   0   2   0   0   2   0   2   2   2   2   0   2   0   0   2   0   2   0   2   0   2   2   0   0   2   2   2   0   2   0   2   0   0   0   0   2   0   0   0   2   2   2   0   0   0   0   2   0   2   2   0   0   0   0   2   2   0   0   0   2   2   2   2   2   0   0   0   0   2   2   2   2   2   2   2   0   2   2   0   0   2   0   2   0   2   0   0   0   0   0   2   2   0   2   0   0   0   0   0   0   0   2   0   2   2   0   0   0   0   0   0   2   0   0   2   0   0   2   2   0   0   2   0   2   0   2   2   0   2   2   2   0   2   2   0   0   2   0   0   0   2   0   2   2   2   0   2   0   0   0   2   0   0   0   0   0   0   2   0   0   0   0   2   0   0   2   2   0   2   0   0   0   0   0   0   2   2   2   2   0   2   2   2
 MK-2-13                2   2   0   0   0   0   0   2   0   2   2   0   0   0   2   0   2   0   2   0   0   2   0   2   2   2   2   0   0   2   0   2   0   2   0   2   0   2   2   0   0   2   2   0   0   2   0   2   0   0   2   0   2   0   0   0   2   2   2   0   0   2   0   2   0   2   2   0   0   0   0   2   2   0   0   0   2   2   2   2   2   0   0   0   0   2   2   2   2   2   2   2   2   2   2   0   0   2   0   2   0   2   0   0   0   0   2   2   2   0   2   0   0   0   0   0   0   0   2   0   2   2   0   0   0   0   0   0   2   0   0   2   0   0   2   2   2   0   0   0   2   0   2   2   0   2   2   0   0   2   2   0   0   2   0   0   0   2   0   2   2   2   0   2   0   0   0   2   0   0   0   0   0   0   2   0   0   0   0   0   0   0   2   2   0   0   0   0   0   0   0   0   2   2   2   2   0   2   0   0
 MK-2-14                2   2   0   0   0   0   0   2   0   0   2   0   0   0   2   0   0   0   0   0   2   2   0   2   2   2   2   0   0   2   0   2   0   2   0   2   2   2   2   0   0   2   2   0   0   2   0   2   0   0   2   0   2   0   0   0   2   2   2   0   0   2   0   2   0   2   2   0   0   0   0   2   2   0   2   0   2   2   2   2   2   0   0   0   0   2   2   0   2   2   2   2   2   2   2   0   0   2   0   2   0   2   0   0   0   2   2   2   2   0   2   0   0   2   0   0   0   0   0   0   2   2   0   0   0   0   0   0   2   0   0   2   0   0   2   0   0   0   0   0   2   0   2   0   0   2   0   0   0   2   2   0   0   2   0   0   0   2   2   2   2   2   0   2   0   0   0   2   0   0   2   0   0   0   2   0   0   2   0   0   0   0   2   2   0   0   0   0   0   0   0   0   2   2   2   2   0   2   2   0
 MK-2-15                2   2   0   0   0   0   0   2   0   0   2   0   0   0   2   0   2   0   2   0   2   2   0   2   2   2   2   0   2   2   0   2   0   2   0   2   2   2   2   0   0   2   2   0   0   2   0   2   0   0   2   0   2   0   0   0   2   0   2   0   0   2   0   2   0   2   2   0   0   0   0   2   2   0   2   0   2   0   2   2   2   0   0   0   0   2   2   0   2   2   2   2   0   2   2   0   0   2   0   2   0   2   0   0   0   2   2   0   2   0   2   2   0   2   0   0   0   0   0   0   2   2   0   0   0   0   0   0   2   0   0   0   0   0   0   0   0   0   0   0   2   0   2   0   0   2   0   0   0   2   2   0   0   0   0   0   0   2   2   2   2   2   0   2   0   0   0   2   0   2   2   0   0   0   2   0   0   0   0   0   0   0   2   2   0   0   0   0   0   0   0   0   2   2   2   2   0   2   0   0
 MK-2-16                2   2   0   0   0   0   2   0   0   2   0   0   0   0   2   0   2   0   2   0   2   2   0   2   2   2   0   0   2   2   0   2   0   0   0   2   2   2   0   0   0   2   2   0   0   2   0   2   0   0   2   0   2   0   0   0   2   0   2   0   0   2   0   2   0   2   2   0   0   0   0   2   0   0   2   0   2   0   2   2   2   0   0   0   0   2   2   0   2   2   2   2   0   2   2   0   0   2   0   2   0   2   0   0   0   2   0   0   2   2   2   2   0   2   2   0   0   0   0   0   2   2   0   0   0   2   0   0   2   0   0   0   0   0   0   0   2   0   0   0   2   2   2   0   0   0   0   0   0   2   2   2   0   0   0   2   0   2   2   2   2   2   0   2   0   0   0   2   0   2   2   0   2   0   2   0   0   0   0   2   0   0   2   2   0   0   0   0   0   0   0   0   2   2   2   2   0   2   0   0
 MK-3-1                 0   0   2   0   2   2   2   2   2   0   2   0   0   2   0   0   0   0   0   0   0   2   2   2   0   2   0   2   2   0   2   0   2   0   0   2   0   0   2   0   2   2   2   0   0   0   2   2   0   2   0   2   0   2   2   0   0   2   0   0   0   0   0   0   2   2   2   2   2   0   2   2   2   2   0   0   2   0   0   0   0   2   0   2   2   0   2   0   0   0   2   2   2   0   0   2   0   0   2   0   0   0   0   2   0   2   2   2   0   2   0   0   0   2   2   2   2   2   2   0   0   2   0   0   0   0   0   0   0   2   2   2   2   0   0   2   2   0   2   0   2   0   0   2   2   0   0   2   0   2   2   0   2   2   0   0   0   0   2   2   0   0   2   2   0   2   0   0   2   2   2   2   2   0   2   0   2   2   2   2   0   2   2   2   2   0   2   2   2   0   0   0   0   2   0   2   2   2   2   0
 MK-3-2                 0   0   0   0   2   2   2   2   2   0   2   0   0   2   0   0   0   0   0   0   0   2   2   2   0   2   0   2   2   0   2   0   2   0   2   2   0   0   2   0   2   2   2   2   0   0   2   2   2   2   0   2   0   2   2   0   0   2   0   0   0   0   0   2   2   2   2   2   2   0   2   2   0   2   0   0   2   0   0   0   0   2   0   2   2   0   2   0   0   0   2   2   2   0   0   2   0   0   2   0   0   0   0   2   0   2   2   2   0   0   0   0   0   2   2   2   2   2   2   0   0   2   0   2   0   0   0   0   0   2   2   2   0   0   0   0   2   0   2   0   2   0   0   2   2   0   0   2   0   0   2   0   2   0   2   0   0   0   2   2   0   0   2   2   0   2   0   0   0   2   2   2   2   0   2   2   2   2   2   2   2   2   2   2   2   0   2   2   2   0   0   0   0   0   0   2   2   2   2   2
 MK-3-3                 0   0   0   2   2   2   0   2   2   0   2   2   0   2   0   0   0   0   0   0   0   2   2   2   0   0   0   2   2   0   2   0   2   2   2   2   0   0   2   0   2   2   2   2   0   0   0   2   2   2   2   2   0   2   2   0   0   2   0   0   2   0   0   2   2   0   2   2   2   0   0   2   0   2   0   0   2   0   0   0   0   2   0   2   2   0   2   2   0   0   0   2   2   0   2   2   0   0   2   0   0   0   0   2   0   2   2   2   0   2   0   0   0   2   2   2   2   2   2   0   0   2   0   2   0   0   0   0   0   2   2   2   0   0   0   0   2   0   2   2   2   0   2   2   2   0   0   2   2   0   2   0   2   0   0   0   0   0   0   2   2   0   2   2   0   2   0   0   0   2   2   2   2   0   2   2   2   2   0   2   2   2   2   2   2   0   2   2   2   0   0   2   0   0   0   2   2   2   2   2
 MK-3-4                 0   0   0   0   2   2   0   2   2   0   2   2   0   2   0   0   0   0   0   0   0   0   2   2   0   0   0   2   2   2   2   0   2   2   2   2   0   0   2   0   2   2   2   2   2   0   0   2   2   2   2   2   0   2   0   0   0   2   0   0   2   2   0   2   2   0   2   2   2   0   0   2   0   2   0   0   2   0   0   0   0   2   0   2   2   0   2   2   0   0   0   2   2   0   0   2   0   0   2   0   2   0   0   2   0   2   2   2   0   2   0   0   0   2   2   2   2   2   2   0   0   2   0   2   0   0   0   0   0   2   2   2   0   0   0   0   2   0   2   2   2   0   2   2   2   0   0   2   2   0   2   0   2   0   0   0   2   0   0   2   2   0   2   2   0   2   0   0   0   2   2   2   2   0   0   2   2   2   0   2   2   2   2   2   2   0   2   0   2   0   0   2   0   0   0   2   2   2   2   2
 MK-3-5                 2   0   0   0   2   0   0   2   2   0   2   2   0   2   0   0   0   0   0   0   0   0   2   2   0   2   0   2   2   2   2   0   2   2   2   2   0   0   2   0   2   2   2   2   2   0   0   2   0   2   2   0   0   2   0   0   0   2   0   0   2   2   0   2   2   0   2   2   0   0   0   2   0   2   0   0   2   0   0   2   0   2   0   2   2   0   0   2   0   0   0   2   2   0   0   2   0   2   2   0   2   0   0   2   0   2   2   2   0   2   0   0   0   2   2   2   2   2   2   0   0   2   0   2   0   0   0   0   0   2   2   2   2   0   0   0   2   0   2   2   0   0   2   0   2   0   0   2   0   0   2   0   2   0   0   0   2   0   0   2   2   0   2   2   0   2   2   0   0   0   2   2   2   0   0   2   2   0   0   2   2   2   2   0   2   0   2   0   2   0   0   2   0   0   0   2   2   2   2   2
 MK-3-6                 2   0   0   0   2   0   0   2   2   0   2   2   0   2   2   0   0   0   0   0   0   0   2   2   0   2   0   2   2   2   2   2   0   0   2   2   0   0   2   0   2   2   2   2   2   0   0   2   0   2   2   0   0   2   0   0   0   0   0   0   2   2   0   2   2   0   2   2   0   0   0   2   0   2   0   0   2   0   0   0   0   2   0   2   2   0   0   2   0   0   0   2   2   0   0   2   0   0   2   0   2   0   0   2   0   2   2   2   0   2   0   0   0   2   2   2   2   2   2   0   0   2   0   2   0   2   0   0   0   2   2   2   2   0   0   0   2   0   2   2   0   0   2   0   0   0   0   2   0   0   2   0   2   0   2   0   2   0   0   2   2   0   2   2   0   2   2   2   0   0   2   0   2   0   0   2   2   0   2   2   0   2   2   0   2   0   2   0   2   0   2   2   0   2   0   2   2   2   2   2
 MK-3-7                 2   0   0   0   2   0   0   2   2   2   2   2   0   0   2   0   0   0   0   0   2   0   2   2   0   2   0   2   2   2   2   2   0   0   2   2   0   0   2   0   2   2   2   0   2   0   0   2   0   2   2   0   0   2   0   0   0   0   0   0   2   2   2   2   0   0   0   2   0   0   0   2   0   0   0   0   2   0   0   0   0   2   0   2   2   0   0   2   0   0   0   2   2   0   0   2   0   0   2   2   2   0   0   2   0   0   2   2   0   0   0   0   0   2   2   0   2   2   0   0   0   2   0   2   0   2   0   0   0   2   2   2   2   0   0   0   2   0   2   2   0   2   2   0   0   0   0   2   0   0   0   0   2   0   2   0   2   0   0   2   2   2   2   2   0   2   2   2   0   0   0   0   2   0   0   2   2   0   0   2   0   2   2   0   2   0   2   0   2   0   2   2   0   2   0   2   2   2   2   0
 MK-3-8                 2   0   2   0   0   0   0   2   2   0   2   2   0   2   2   0   0   0   2   0   2   0   2   2   0   2   2   2   2   2   2   2   0   0   2   2   0   0   2   0   0   2   2   0   2   2   0   2   0   2   2   0   0   2   2   0   0   0   0   0   2   2   2   2   0   0   0   2   0   0   0   2   2   0   0   0   0   0   0   0   0   2   0   2   2   0   2   2   0   2   0   2   0   0   0   2   0   0   0   0   2   0   0   2   0   0   2   2   0   0   0   0   0   2   2   0   2   2   0   2   0   2   0   2   0   2   0   0   0   0   2   2   2   0   2   0   2   0   2   0   0   2   2   0   0   0   0   2   0   0   0   0   2   0   2   0   2   0   0   2   2   2   2   2   0   0   2   2   0   0   0   0   0   0   0   2   0   0   0   2   0   2   2   0   0   0   2   0   2   0   2   2   2   0   2   2   2   2   2   0
 MK-3-9                 2   0   2   0   0   2   2   2   2   0   2   2   0   2   2   0   0   2   2   0   2   0   2   2   0   2   2   2   2   2   2   2   0   0   2   2   0   0   2   0   0   2   2   0   2   2   0   2   0   2   2   0   0   2   2   0   0   0   0   0   0   2   0   2   0   0   0   2   0   0   2   2   2   0   0   0   0   0   0   0   0   2   0   0   2   0   2   2   0   2   0   2   2   0   0   2   0   0   0   0   2   0   0   2   0   0   2   2   2   0   0   0   0   2   2   0   2   2   0   2   0   2   0   0   0   2   2   0   0   0   2   2   2   0   2   0   2   2   2   0   0   2   2   0   0   0   0   2   0   0   0   0   2   2   2   0   2   0   2   0   2   0   2   2   0   0   0   2   0   0   0   0   0   0   0   2   0   0   0   2   0   2   2   0   0   0   0   0   2   0   2   2   2   0   2   2   2   0   2   0
 MK-3-10                2   0   0   0   0   2   2   2   2   0   2   2   0   2   2   0   0   2   2   0   2   2   2   2   0   0   2   2   0   2   2   2   2   0   2   2   0   0   2   0   0   0   2   0   2   2   0   2   0   2   2   0   0   2   2   0   2   0   0   0   0   2   0   2   0   0   0   2   0   0   2   2   0   0   0   0   0   0   0   0   2   2   0   0   2   2   2   2   0   2   0   2   2   0   0   2   0   0   0   0   2   0   0   2   2   2   2   2   2   0   0   0   2   2   2   0   2   2   0   2   0   2   0   0   0   2   2   0   0   0   2   2   2   0   2   0   2   0   2   0   0   2   0   0   2   0   0   2   0   0   2   0   2   2   2   0   2   0   2   0   2   0   2   2   0   0   0   2   0   0   0   0   2   2   0   2   0   0   0   2   0   2   2   0   0   2   0   0   2   0   2   2   2   0   2   2   2   0   2   2
 MK-3-11                2   0   0   0   0   2   2   2   0   0   2   2   0   2   2   0   0   2   2   0   2   2   2   2   0   0   2   2   0   2   0   0   2   0   2   2   0   0   0   0   0   0   2   0   2   2   0   2   0   2   2   0   0   2   2   0   2   0   0   0   0   2   0   2   2   0   0   2   0   0   2   0   0   0   0   2   0   0   0   0   2   2   0   2   2   2   2   0   0   0   2   2   2   0   0   2   0   0   0   0   2   0   0   2   2   2   2   2   2   0   0   0   2   0   2   0   2   2   0   2   0   2   0   0   0   2   2   0   0   0   2   0   2   0   2   0   2   0   2   0   0   2   0   0   2   0   0   2   0   0   2   0   2   2   2   0   2   0   2   0   2   0   2   2   0   0   0   2   0   0   2   0   2   2   0   2   0   0   0   2   0   2   2   0   0   2   0   0   0   0   2   2   2   0   0   0   2   0   2   2
 MK-3-12                2   0   0   0   0   2   2   2   0   0   2   2   0   2   2   0   0   2   2   0   2   2   2   2   0   0   2   2   2   0   0   0   2   2   2   2   0   0   0   2   0   0   2   0   2   2   0   2   0   2   2   0   2   2   2   0   2   0   0   0   0   2   0   2   2   0   0   0   0   2   2   0   0   0   0   2   0   2   0   0   2   2   0   2   2   2   2   0   0   0   2   2   2   0   0   2   0   2   0   0   2   0   0   2   0   2   2   2   2   0   0   0   2   0   2   2   2   2   0   2   0   2   0   2   0   2   2   0   0   0   2   0   2   0   2   0   2   0   2   0   0   2   0   0   2   0   0   2   0   0   2   0   2   2   2   0   2   2   2   0   2   0   2   2   0   0   0   2   0   0   2   0   2   2   0   2   0   0   0   0   0   2   2   0   0   2   0   0   0   0   0   2   2   0   0   2   2   0   2   2
 MK-3-13                2   0   0   0   0   2   2   2   0   0   2   2   2   2   2   0   0   2   2   0   2   2   2   2   0   0   0   0   2   0   0   0   0   2   2   2   0   2   0   2   0   0   0   0   2   2   0   2   0   2   2   0   2   2   2   0   2   0   0   0   0   2   0   0   2   0   0   0   0   2   2   0   0   0   0   2   0   2   0   0   2   2   2   2   2   2   2   0   2   0   2   2   2   0   0   2   0   2   0   0   2   0   0   2   0   2   2   2   2   2   0   0   2   0   2   2   2   2   0   2   0   2   0   2   0   2   2   0   0   0   0   0   2   0   2   0   2   2   2   0   0   2   0   0   2   0   0   2   0   0   2   0   2   2   2   2   2   2   2   0   2   0   2   2   0   0   0   2   0   0   2   0   2   2   0   2   0   0   0   0   0   2   2   0   0   2   0   0   0   0   0   2   2   0   0   2   2   0   2   2
 MK-3-14                2   0   0   0   0   2   0   2   0   0   2   2   2   2   2   0   0   2   2   0   0   2   2   0   0   0   0   0   2   0   0   0   0   2   2   2   0   2   0   2   0   0   0   2   2   2   0   2   0   2   2   0   2   2   0   0   2   0   0   0   0   2   0   0   2   0   0   0   0   2   0   0   2   0   0   2   0   2   0   0   2   2   2   2   2   2   2   0   2   0   2   2   0   0   0   2   0   0   0   2   2   0   0   2   0   2   2   2   2   2   0   0   2   2   2   0   0   2   0   2   2   0   0   2   0   2   2   0   0   0   2   2   2   0   2   0   2   0   2   0   0   2   0   0   2   0   0   2   0   0   2   0   2   2   2   2   2   2   2   0   2   0   2   2   0   0   0   2   0   0   2   0   2   2   0   2   0   0   0   0   0   2   2   0   0   2   0   0   0   0   0   2   2   0   2   2   2   0   0   2
 MK-3-15                2   0   0   0   0   2   0   0   0   2   2   0   2   2   2   2   0   2   2   0   0   2   2   0   0   0   0   0   2   0   0   0   0   2   2   2   0   2   0   2   0   2   0   2   2   0   0   2   0   0   2   0   2   2   0   0   2   0   0   0   0   0   0   0   0   0   0   0   0   2   0   0   2   2   2   2   0   2   0   0   0   2   0   2   2   2   2   2   2   0   2   2   2   0   0   2   2   0   0   2   0   2   0   2   0   2   2   2   2   0   0   0   2   2   2   0   0   0   0   2   2   0   0   2   0   2   2   0   0   0   2   2   2   0   2   0   2   0   2   0   0   2   2   0   2   0   0   2   0   0   2   0   2   2   2   2   2   2   2   0   2   0   0   0   0   0   0   2   0   0   2   0   2   2   2   2   0   0   0   0   2   2   2   0   0   2   0   2   0   0   0   2   2   0   2   2   2   0   0   2
 MK-3-16                2   0   0   0   2   2   0   0   0   2   2   0   2   2   0   2   0   2   2   0   0   2   2   0   0   0   0   0   2   0   0   0   0   2   2   2   0   2   0   2   0   2   0   2   2   0   0   2   0   0   2   0   2   2   0   0   2   0   0   2   0   0   0   0   0   0   0   0   0   2   0   0   2   2   0   2   0   2   0   0   2   2   0   2   2   0   2   2   2   0   2   2   2   0   0   2   0   0   0   2   0   2   0   2   0   2   2   2   2   0   0   0   2   2   2   0   0   0   0   2   2   0   0   2   0   2   2   0   0   0   2   2   0   0   2   0   2   0   2   0   0   2   2   0   2   0   0   2   0   0   2   0   2   0   2   2   2   0   2   2   2   0   0   0   0   2   0   2   0   0   2   0   2   2   2   2   0   2   2   0   0   2   2   0   0   0   0   2   0   0   0   2   2   0   2   2   2   0   0   2
 MK-4-1                 0   0   2   0   0   0   0   0   2   2   2   2   0   0   2   2   0   0   0   2   2   2   0   0   2   2   0   0   0   2   2   0   0   0   0   2   2   2   0   0   0   0   2   2   0   0   2   0   0   0   2   0   0   0   2   2   0   2   2   2   2   2   2   0   0   2   2   2   0   0   2   0   2   0   0   2   2   0   0   0   2   2   2   2   2   2   2   2   2   0   2   0   2   2   0   0   0   2   0   0   2   0   2   2   0   0   2   2   2   2   2   2   2   0   0   2   2   0   2   0   2   2   0   2   0   2   2   0   2   0   2   2   0   0   0   0   0   0   0   0   0   0   0   0   0   0   2   0   0   0   0   2   0   0   0   0   2   0   0   2   0   2   0   0   0   2   2   2   0   0   2   2   2   2   0   0   2   2   0   2   2   2   2   0   0   2   0   2   0   2   2   0   0   0   0   0   2   2   0   2
 MK-4-2                 0   0   2   0   0   0   0   0   2   2   2   2   0   0   2   2   0   0   0   0   2   2   0   0   2   2   0   0   2   2   2   0   2   0   0   2   2   2   0   0   2   0   2   2   0   0   2   0   0   0   2   0   0   2   2   2   0   2   2   0   2   2   2   0   0   2   2   2   0   0   2   0   2   0   2   2   2   0   0   0   2   2   2   2   2   0   2   2   2   0   2   0   2   2   0   0   0   2   0   0   2   0   2   2   0   0   2   2   2   2   2   2   2   0   0   2   2   0   2   0   2   2   2   2   0   2   2   2   2   0   2   2   0   0   0   0   2   2   0   0   0   0   0   0   0   0   2   0   0   0   0   2   0   0   0   0   2   0   0   2   0   2   0   0   0   2   2   2   0   0   2   0   2   0   0   2   0   2   0   2   2   2   2   0   0   2   0   2   0   2   2   0   0   0   2   0   2   2   0   0
 MK-4-3                 0   0   2   0   0   2   0   0   2   2   2   0   0   0   2   2   0   0   0   2   0   2   2   0   2   2   0   0   2   0   2   0   2   0   0   2   2   2   0   0   2   0   0   2   0   0   2   0   0   0   2   0   0   2   2   2   0   2   2   0   2   2   2   0   0   2   2   0   0   0   2   0   2   0   2   2   0   0   0   0   2   0   0   2   2   0   2   2   2   0   2   0   2   2   0   0   0   2   0   0   2   0   2   2   0   0   2   2   2   2   2   2   2   2   0   2   2   0   0   0   2   2   2   2   0   2   2   2   2   0   2   2   0   0   2   0   2   2   0   0   0   0   0   0   0   0   0   0   0   0   0   2   0   0   0   0   2   0   0   2   0   2   2   0   0   2   0   2   0   0   2   0   2   0   0   2   0   0   2   2   2   0   2   2   0   2   0   2   0   2   2   0   0   0   2   0   2   2   0   0
 MK-4-4                 0   0   2   0   0   2   0   2   2   2   2   0   0   0   2   0   0   0   0   0   0   2   2   0   2   2   0   0   2   0   2   0   2   0   2   2   2   2   2   0   2   0   0   2   0   0   0   0   0   0   2   0   0   0   2   2   0   2   2   2   0   2   0   0   0   2   2   0   0   0   2   0   2   0   2   2   0   0   0   0   2   0   0   2   2   0   2   2   2   0   0   0   2   2   0   2   0   2   0   0   2   0   2   2   0   2   2   2   2   2   2   2   2   2   0   2   2   0   0   2   2   2   2   2   0   2   2   2   2   0   2   2   0   0   2   0   2   2   0   0   0   0   0   0   0   0   0   0   0   0   2   2   0   0   0   0   2   0   0   2   0   2   0   0   0   0   0   2   0   0   2   0   2   0   0   2   0   2   2   2   2   0   2   2   0   2   0   2   0   2   2   2   0   0   2   0   2   2   0   0
 MK-4-5                 0   0   2   0   0   2   0   2   2   2   2   0   0   0   2   0   0   0   0   0   2   2   2   0   2   2   0   0   2   0   2   0   2   0   2   0   2   2   2   0   2   0   0   2   0   0   0   0   0   0   2   0   2   0   2   2   0   2   2   0   0   2   0   0   0   2   2   0   0   0   2   0   2   0   2   0   0   0   0   0   2   0   0   2   2   0   2   2   0   0   0   0   2   2   0   2   0   2   0   0   2   0   2   2   0   2   2   2   2   2   2   2   2   2   0   2   2   0   0   2   2   2   2   2   0   2   2   0   2   0   2   2   0   0   0   2   2   2   0   0   2   0   0   0   2   0   0   0   0   0   2   2   0   0   0   0   2   0   0   2   0   2   0   0   0   0   0   2   0   0   2   0   2   0   0   2   2   2   2   2   0   0   2   2   0   2   0   2   0   2   2   2   0   0   2   0   2   2   0   2
 MK-4-6                 0   0   2   2   0   2   0   2   0   2   2   2   0   0   2   0   0   2   0   0   2   2   2   0   2   2   0   0   2   0   2   0   2   0   2   0   2   2   2   0   0   0   0   2   0   0   0   0   0   0   2   0   2   0   2   2   2   2   2   0   0   2   0   0   0   2   2   0   0   0   2   0   2   0   2   0   0   0   0   0   2   0   0   2   0   0   2   2   0   0   0   0   2   2   0   2   2   2   0   0   2   0   2   2   0   2   2   2   2   2   2   2   2   2   0   2   2   0   0   2   2   2   2   0   0   2   2   0   2   0   0   2   0   0   0   2   2   2   0   0   2   0   0   2   2   0   0   2   0   0   2   2   0   0   0   0   2   0   0   2   0   2   0   0   0   0   0   2   0   2   2   0   2   0   0   2   2   2   2   2   0   0   2   2   0   0   0   2   0   2   2   2   0   0   2   0   2   2   0   2
 MK-4-7                 0   0   2   2   0   2   0   2   0   0   2   2   0   0   2   0   2   2   0   0   2   0   2   0   2   2   0   0   2   0   2   0   2   0   2   0   2   2   2   0   0   0   0   2   0   0   0   0   0   0   2   0   2   0   2   2   2   2   2   0   0   2   0   0   0   2   2   0   0   0   2   0   2   0   2   0   2   0   0   0   2   0   0   2   0   2   2   2   0   0   0   0   2   0   0   2   2   2   0   0   2   0   2   2   0   2   2   2   2   2   2   2   2   2   0   2   2   0   0   2   2   2   2   2   0   2   2   0   2   0   0   2   2   0   2   2   0   2   0   0   2   0   0   2   2   2   0   2   0   0   2   2   0   0   2   0   2   0   0   2   0   2   0   0   0   0   0   2   2   2   0   0   2   0   0   2   2   2   2   2   0   0   2   2   0   0   0   2   0   2   0   2   0   0   2   0   2   2   0   2
 MK-4-8                 0   0   2   2   0   2   0   0   0   0   2   2   0   0   2   0   2   2   0   0   2   0   2   0   2   2   0   2   2   0   2   0   2   0   2   0   2   2   0   0   0   0   0   2   0   0   0   0   0   0   2   0   2   0   2   2   2   2   2   0   0   2   0   0   0   2   2   0   0   0   0   0   2   0   2   0   2   0   0   0   2   0   0   2   0   2   2   2   0   0   0   0   2   0   0   2   2   2   0   0   2   0   2   2   0   2   2   2   2   2   2   2   2   2   0   2   2   0   0   0   2   2   2   2   0   2   2   0   2   0   0   2   0   0   2   0   0   2   0   0   2   0   0   2   2   2   0   2   0   0   2   0   0   0   2   2   2   0   2   2   0   2   2   0   0   0   0   2   2   2   0   0   2   0   0   2   2   2   2   2   0   0   2   2   0   0   0   2   0   2   0   2   0   0   2   0   2   2   0   2
 MK-4-9                 0   2   2   2   0   2   0   0   0   0   2   2   0   0   2   0   2   2   0   0   2   0   2   0   2   2   0   2   2   0   2   0   2   2   2   0   2   2   0   0   0   0   2   2   0   0   0   0   0   0   2   0   2   2   2   0   2   0   2   0   0   2   0   0   0   2   2   0   0   0   0   0   2   2   2   0   2   0   0   0   2   0   0   2   0   2   2   0   0   0   0   0   2   0   0   2   2   2   0   2   2   2   2   2   0   2   0   2   2   2   0   2   2   2   0   2   2   0   0   0   2   2   2   2   0   2   2   0   2   0   0   2   0   0   2   0   0   0   0   0   2   2   0   2   2   2   0   2   0   0   2   0   0   0   0   2   2   0   2   2   0   2   0   0   0   2   0   2   2   2   0   0   2   0   2   2   2   2   2   2   0   2   2   2   0   0   0   2   0   2   0   2   0   0   2   0   2   2   0   2
 MK-4-10                0   2   2   2   0   2   0   0   0   0   0   2   0   0   2   0   2   2   0   2   2   0   2   0   2   2   0   2   2   0   2   0   2   2   2   0   2   2   0   0   0   0   2   2   0   0   0   0   0   0   2   0   2   2   2   0   2   0   2   0   0   2   2   0   0   2   2   0   0   0   0   2   2   2   2   0   2   0   0   0   2   0   0   2   0   0   2   0   0   0   2   0   2   0   0   2   2   2   0   2   2   2   2   2   0   2   0   2   2   0   0   2   2   2   0   2   0   0   0   2   2   2   2   2   0   2   2   0   2   0   0   2   0   0   2   0   0   0   0   0   2   2   0   2   2   2   0   2   0   0   2   0   0   0   0   2   2   0   2   2   2   2   0   0   0   2   0   2   2   2   0   0   2   0   2   2   2   2   2   2   0   2   2   2   0   0   0   2   0   2   0   2   0   0   2   0   2   2   0   2
 MK-4-11                0   2   0   2   0   2   0   0   0   0   0   2   0   0   2   0   2   2   0   2   2   0   2   0   2   2   0   2   2   0   2   0   2   2   2   2   2   2   0   0   0   0   2   2   0   0   0   0   0   2   2   0   2   2   2   0   2   0   2   0   0   2   2   0   0   2   2   0   2   2   0   2   2   2   2   2   2   0   0   0   2   0   0   2   2   0   2   0   0   2   2   0   2   0   0   2   2   2   0   2   2   2   2   2   0   2   0   2   2   0   2   2   2   2   0   2   0   0   0   2   2   2   2   2   2   2   2   0   2   0   0   2   0   0   2   0   0   0   0   0   2   2   0   2   0   2   0   2   0   0   2   0   0   2   0   2   2   0   2   2   2   0   2   0   0   2   2   0   2   2   0   0   2   0   0   0   2   2   2   2   0   2   2   2   2   0   0   0   0   2   0   0   0   2   2   0   2   2   0   2
 MK-4-12                2   2   0   2   0   2   0   0   0   0   0   2   0   0   2   0   2   2   2   2   2   0   2   2   2   2   0   2   2   2   2   0   2   2   2   2   2   2   0   2   0   0   2   2   2   2   0   0   0   2   2   0   2   2   2   0   2   0   2   0   0   2   2   0   0   2   2   2   0   2   0   2   2   2   2   2   0   0   0   0   2   0   0   2   2   0   2   0   0   2   2   0   2   0   0   2   0   2   2   2   2   2   2   2   0   2   0   2   0   0   2   2   2   2   0   2   2   0   0   2   2   2   2   2   0   2   2   0   2   0   0   2   0   0   2   0   0   0   0   0   2   2   0   2   0   2   2   2   0   0   2   0   0   0   0   0   2   0   2   2   2   0   2   0   0   2   2   0   2   2   0   0   2   0   0   0   2   2   2   2   0   2   2   2   2   0   0   0   0   2   2   0   0   2   2   0   0   2   2   2
 MK-4-13                2   2   0   2   0   2   0   0   0   0   0   2   0   0   2   0   2   2   2   2   2   0   2   2   2   2   0   2   2   2   2   0   0   2   2   2   2   2   0   2   0   2   2   0   2   0   0   0   0   2   2   0   2   2   2   0   2   0   2   0   0   2   2   0   0   2   2   2   0   2   0   2   2   2   2   2   0   0   0   0   2   0   0   2   2   0   2   0   0   2   2   0   2   0   0   2   0   2   2   2   2   2   2   2   0   2   0   2   0   0   2   2   2   2   0   2   2   0   0   0   2   2   2   2   0   2   2   0   2   0   0   2   0   0   2   0   0   0   2   0   2   2   0   2   0   0   0   2   2   0   2   0   0   0   0   0   2   0   2   2   2   0   0   0   0   2   0   0   2   2   0   0   2   0   0   0   2   2   0   2   0   2   2   2   2   0   0   0   0   2   2   0   0   2   2   2   0   2   2   2
 MK-4-14                2   0   0   2   0   2   0   0   0   0   0   0   0   2   2   0   2   2   2   2   2   0   2   2   2   2   0   2   2   2   2   0   0   2   2   2   2   2   0   2   0   2   2   0   0   0   0   0   0   2   2   0   2   2   2   0   2   0   2   0   0   2   2   0   0   0   2   2   0   2   0   2   2   2   2   2   0   0   0   0   2   0   0   2   2   0   2   0   0   2   2   0   2   0   0   2   0   2   2   2   2   2   2   2   2   2   0   2   0   0   2   2   2   2   0   2   2   0   0   0   2   2   2   2   0   2   2   0   2   0   0   0   0   0   2   0   0   0   2   0   2   2   0   2   0   0   0   2   2   0   2   0   0   0   0   0   2   0   2   0   2   0   0   0   2   2   0   0   2   2   0   0   2   0   0   0   2   2   0   2   0   2   2   2   2   0   0   2   0   2   2   0   0   2   2   0   0   2   2   2
 MK-4-15                2   0   0   2   0   2   0   0   0   0   0   0   2   2   2   0   2   2   2   0   2   0   2   2   2   2   0   2   0   2   2   0   0   0   0   2   2   2   0   0   2   2   2   0   0   0   0   0   0   2   2   0   2   0   2   0   2   0   2   0   0   2   2   0   0   0   2   2   0   2   0   2   2   2   2   2   0   0   0   0   2   0   0   0   2   0   0   0   0   2   2   0   2   0   0   2   2   2   2   0   2   2   2   2   2   2   0   2   0   0   2   2   0   2   0   2   2   0   0   0   2   2   0   0   0   2   2   0   2   0   2   0   0   0   2   0   0   0   2   0   2   0   0   2   0   2   0   2   2   0   2   0   0   0   2   2   0   0   2   0   2   0   2   0   2   2   0   0   2   2   0   0   0   0   0   0   2   2   0   2   0   2   2   0   2   0   2   2   2   2   2   0   0   2   2   0   0   0   2   2
 MK-4-16                2   0   0   2   0   2   0   0   0   0   0   0   2   2   2   0   2   2   2   0   2   0   2   2   2   2   0   2   0   2   2   2   0   0   0   2   2   2   0   0   0   2   2   0   0   0   0   0   0   2   2   2   2   0   2   0   2   2   2   0   0   2   2   0   0   0   2   2   2   2   0   2   2   0   2   2   0   0   0   2   2   0   0   0   2   0   0   0   0   0   2   0   2   0   0   2   2   2   0   0   2   2   2   2   2   2   0   0   2   0   2   2   0   2   0   2   2   0   0   0   2   2   0   0   0   2   0   0   2   0   2   0   0   0   0   0   0   0   0   0   2   0   0   2   0   2   0   2   2   0   2   0   0   0   2   2   0   0   2   0   2   2   2   0   2   2   0   0   2   2   0   0   0   0   0   0   2   2   0   2   0   2   0   0   2   0   2   2   2   2   2   0   0   2   0   0   0   2   2   2
 MK-5-1                 2   2   2   0   0   0   2   2   2   2   0   0   0   0   2   2   0   2   0   0   2   0   0   0   2   2   0   0   0   0   2   0   2   0   0   2   0   0   2   0   2   0   2   2   0   2   2   0   0   2   0   2   0   0   0   0   0   2   2   0   0   2   0   2   0   0   0   0   2   0   2   2   2   2   2   2   2   0   0   2   2   0   0   2   2   2   0   2   2   0   2   2   2   0   2   0   2   2   2   2   0   2   0   0   0   0   2   0   0   0   2   2   0   0   2   2   2   2   2   0   2   0   2   0   2   2   2   2   2   2   0   2   0   0   2   2   2   0   2   0   0   0   0   0   2   0   0   2   2   0   0   0   0   2   0   2   2   0   0   0   2   0   0   2   0   2   0   2   2   2   2   2   0   2   0   2   0   2   2   0   0   2   0   2   0   2   0   0   2   2   0   2   2   0   0   2   0   0   0   2
 MK-5-2                 2   2   2   0   2   2   2   0   2   2   0   0   0   0   2   2   0   2   2   0   2   0   0   0   2   2   0   0   2   0   2   0   2   0   0   2   0   0   2   0   2   0   2   0   0   2   2   0   2   2   0   2   0   0   0   0   0   2   2   0   0   2   0   2   0   0   0   0   2   0   2   2   2   2   2   2   0   0   0   2   2   0   0   2   2   2   2   2   2   0   2   2   2   0   2   0   2   0   0   2   0   2   0   0   0   0   2   2   0   0   0   2   0   0   2   2   2   2   2   0   2   0   2   0   2   0   2   0   2   2   0   2   0   0   0   2   2   0   2   0   0   0   0   0   2   0   0   2   2   0   2   0   0   2   0   0   2   0   0   0   2   0   0   2   0   2   0   2   2   2   2   2   0   2   0   2   0   2   0   0   0   2   0   2   0   0   0   0   2   0   0   2   2   0   0   2   0   0   0   2
 MK-5-3                 2   2   0   0   2   2   2   0   2   2   0   0   0   0   2   2   2   2   2   0   2   2   0   0   2   2   0   0   0   0   2   2   2   0   0   2   0   0   2   0   2   0   2   0   0   2   2   0   2   0   0   2   0   0   0   0   0   2   2   0   0   2   0   2   2   0   0   0   2   0   2   2   2   2   2   2   0   2   0   2   2   2   0   2   2   2   2   2   2   0   2   0   0   0   0   0   0   0   0   2   0   2   0   0   0   0   2   0   0   0   0   2   0   0   2   2   2   0   2   0   2   0   2   0   2   0   2   0   2   2   0   2   2   0   0   2   2   0   2   0   2   2   0   0   2   0   0   0   2   0   2   0   0   2   0   2   2   2   0   0   2   0   0   2   0   0   0   2   2   2   2   2   2   2   0   2   0   2   0   0   0   2   0   2   0   0   0   0   2   0   0   2   2   2   0   2   0   0   0   2
 MK-5-4                 2   2   0   0   2   2   2   0   2   2   0   0   0   2   2   2   2   2   2   0   2   2   0   0   2   2   0   0   0   2   2   2   2   0   0   0   0   0   2   0   2   0   2   0   0   2   2   0   2   0   0   2   0   0   0   0   0   2   2   0   0   2   0   0   2   0   0   0   2   0   2   2   0   0   2   2   0   0   0   2   2   2   0   2   2   2   2   2   2   0   0   0   0   0   0   2   0   0   0   2   0   0   0   0   0   0   2   0   0   0   0   2   2   0   2   2   2   0   2   0   2   0   2   0   2   0   2   0   2   2   0   2   0   0   0   0   2   0   2   0   2   2   2   0   2   0   0   0   2   0   2   0   0   2   0   2   0   2   0   0   2   0   0   2   0   2   0   2   2   2   2   0   2   2   0   2   0   2   0   0   0   2   0   2   0   0   0   2   2   0   0   2   2   2   0   2   0   2   2   2
 MK-5-5                 2   0   0   0   2   2   2   0   2   2   2   0   2   2   2   2   2   0   2   0   2   2   0   0   2   2   0   0   0   2   2   2   2   0   0   0   0   0   2   0   2   0   2   0   0   2   2   0   2   0   2   2   0   0   0   0   0   2   2   2   0   2   0   2   2   0   0   0   2   0   2   2   0   0   2   2   0   0   0   2   2   2   0   2   2   2   0   0   0   0   0   2   0   0   0   0   0   0   0   2   0   0   0   0   0   0   2   0   0   0   2   2   2   0   2   2   0   0   2   0   2   2   2   0   2   0   2   0   2   0   0   2   0   0   0   0   2   0   2   0   2   2   2   0   2   0   0   0   2   0   2   0   0   2   0   2   0   0   2   0   2   0   0   2   0   0   0   2   2   2   2   0   2   2   0   2   0   2   0   0   0   0   0   2   0   0   0   2   2   0   2   2   0   2   2   2   0   2   2   2
 MK-5-6                 2   0   0   0   2   2   2   0   2   2   0   0   0   2   2   2   2   2   0   0   2   2   0   0   2   2   0   0   0   2   2   2   2   0   0   0   0   0   2   0   0   0   0   0   0   2   2   0   2   0   2   2   0   0   0   0   0   2   2   2   0   2   0   2   2   0   2   0   0   0   2   0   0   0   2   2   0   0   0   2   2   2   0   2   2   2   0   0   0   0   0   0   0   0   0   0   0   0   0   2   0   0   0   0   0   0   2   0   0   0   2   2   2   2   2   2   0   0   2   0   2   2   2   0   2   0   2   0   0   0   0   2   0   0   0   0   0   0   2   0   2   2   2   0   2   0   0   0   2   0   2   0   0   2   0   2   0   0   2   0   2   2   0   2   2   2   0   2   2   2   2   0   2   0   0   2   0   2   0   0   0   0   2   2   0   0   0   2   0   0   2   2   0   2   2   2   0   2   2   2
 MK-5-7                 2   0   0   0   2   2   2   0   0   2   0   0   2   2   2   2   2   2   0   0   2   2   2   0   2   2   0   0   0   2   2   2   0   0   0   0   0   0   2   0   0   0   0   0   0   2   2   0   2   0   0   2   0   0   0   0   0   2   2   2   0   2   0   0   2   0   2   0   0   0   2   0   0   0   2   0   0   0   0   2   2   2   0   2   2   2   0   0   0   0   0   0   2   0   0   0   2   0   0   2   0   0   0   0   0   0   2   0   0   0   2   2   2   2   2   2   0   0   2   0   2   2   2   0   2   0   0   0   2   0   0   2   0   0   0   0   0   0   2   0   2   2   2   0   2   0   0   0   2   0   2   0   0   2   0   0   0   0   2   0   2   2   2   2   2   2   0   2   2   2   0   0   2   0   0   2   0   2   0   0   0   0   2   2   0   0   0   2   0   0   2   2   2   2   2   0   0   2   2   2
 MK-5-8                 2   0   0   0   2   2   2   0   0   2   0   0   2   2   2   2   2   2   0   0   2   2   2   0   0   2   0   2   0   2   2   2   0   0   0   0   0   0   2   0   0   0   0   0   0   2   2   0   2   0   0   0   0   0   2   2   0   2   2   0   0   2   0   0   2   0   2   0   2   0   2   0   0   0   2   0   0   0   0   2   2   2   0   0   2   0   0   0   0   0   0   2   0   0   0   0   2   0   0   2   0   0   0   0   0   0   0   0   0   0   2   2   2   0   2   0   0   0   2   0   2   2   2   0   0   0   0   0   2   0   2   0   0   0   0   0   0   0   0   0   2   2   2   0   2   0   0   0   2   0   2   0   0   2   0   0   0   0   2   0   2   2   2   2   2   2   0   2   2   2   0   0   2   0   0   2   0   2   0   0   0   0   2   2   0   0   0   2   0   0   2   2   0   2   2   0   0   2   2   2
 MK-5-9                 2   0   0   0   2   2   2   0   0   2   0   0   2   2   2   2   2   2   0   0   2   2   2   0   0   0   2   2   0   2   2   2   0   0   0   0   0   0   2   0   2   0   0   0   0   2   2   2   2   0   0   0   0   0   2   2   0   2   2   0   0   2   0   0   2   0   2   0   2   0   2   0   0   0   2   0   0   0   0   0   2   2   0   0   2   0   0   0   0   0   0   0   0   0   0   0   2   0   0   2   0   0   0   0   0   0   2   0   0   0   2   2   2   0   2   0   0   2   2   0   2   2   2   2   0   0   0   2   2   0   2   0   0   0   0   0   0   0   0   0   2   2   2   0   2   0   0   0   2   0   2   0   0   2   0   0   0   0   2   0   2   2   2   2   2   2   0   2   2   2   0   0   2   0   0   2   0   0   0   0   0   0   2   2   0   0   0   2   0   0   0   0   2   2   2   0   0   2   0   2
 MK-5-10                2   2   0   0   2   2   2   0   0   2   0   0   2   2   2   2   2   2   0   0   2   2   2   0   0   0   2   2   0   0   2   2   0   0   0   0   0   0   2   0   2   0   0   0   0   2   2   2   2   0   0   0   0   0   2   2   2   0   0   0   0   2   0   0   0   0   2   0   2   0   2   0   0   0   2   0   0   0   2   2   2   2   0   0   2   0   0   0   0   0   0   0   0   0   0   0   2   0   0   2   0   0   0   0   0   0   2   0   0   0   2   2   2   0   2   0   0   2   2   0   2   2   2   2   0   0   0   2   2   0   0   0   0   0   0   0   0   2   0   2   2   2   2   0   2   0   0   0   0   0   2   0   0   2   0   0   0   0   2   0   2   2   2   0   2   2   0   2   0   2   0   0   2   0   0   2   0   0   2   0   0   0   2   2   0   0   0   2   0   0   2   0   0   0   0   2   0   2   0   2
 MK-5-11                2   0   0   0   0   2   2   0   0   2   0   0   2   2   2   2   2   2   0   0   2   2   2   0   0   0   2   0   0   0   2   2   0   0   0   0   0   0   2   0   2   0   0   0   0   2   2   2   2   0   0   0   0   0   2   2   2   0   0   0   0   0   0   0   2   0   2   0   2   0   2   0   0   0   2   0   0   0   2   2   2   2   0   0   0   0   0   0   0   0   0   0   0   0   0   0   2   2   0   2   0   0   0   0   0   2   2   0   0   0   2   2   2   2   2   0   0   2   2   0   2   2   0   2   0   0   0   2   2   0   0   0   0   0   0   0   0   0   0   2   2   2   2   0   2   0   0   0   0   0   2   2   0   2   0   0   0   0   2   0   2   2   2   0   2   2   0   2   0   2   2   0   2   0   0   2   0   0   0   0   0   0   2   2   0   0   0   2   0   2   2   0   0   0   0   2   0   2   0   2
 MK-5-12                0   0   2   0   0   2   2   0   0   2   0   0   2   2   2   0   2   2   0   0   0   0   2   0   0   2   2   0   0   0   2   2   0   2   0   0   0   0   2   0   2   0   0   0   0   2   2   2   2   0   2   0   0   2   2   2   2   0   2   0   0   0   0   0   2   0   2   0   2   0   2   0   0   2   2   0   0   0   2   2   2   2   0   0   0   0   0   0   0   0   0   0   0   0   0   0   2   0   0   2   0   0   0   0   0   2   2   2   0   0   2   2   2   2   2   0   0   2   2   0   2   2   0   2   0   0   0   2   2   0   0   0   0   0   0   0   0   0   0   2   2   2   2   2   2   0   0   0   0   0   2   2   0   2   0   0   0   0   2   0   2   2   0   0   2   2   0   2   0   2   2   0   2   0   0   2   0   0   0   0   0   0   2   2   0   0   0   0   0   2   2   0   0   0   0   2   0   2   0   2
 MK-5-13                0   0   0   0   0   2   2   0   0   2   0   0   0   2   2   0   2   2   0   0   0   0   2   0   0   2   2   0   0   2   0   2   0   0   0   0   0   0   2   0   0   0   0   0   0   2   2   2   2   0   0   0   0   0   2   2   2   2   2   0   0   0   0   0   0   0   2   2   2   0   0   0   0   2   2   0   2   0   2   2   2   2   0   0   0   2   0   0   2   0   0   0   0   0   0   0   2   0   0   2   0   0   0   0   0   2   2   2   0   0   2   2   0   2   2   2   0   2   2   0   2   2   0   2   0   0   0   2   0   0   0   0   2   0   0   0   0   0   0   2   2   2   2   0   2   0   0   0   0   0   2   2   0   0   0   0   0   0   0   0   2   2   2   0   2   2   0   2   0   2   2   0   2   0   2   2   0   0   0   2   0   0   2   2   0   0   0   0   0   2   2   0   0   0   0   0   0   2   0   2
 MK-5-14                0   0   0   0   0   2   2   0   0   2   0   0   0   2   2   0   2   2   2   2   0   0   2   0   2   0   2   0   0   2   0   2   0   0   0   0   0   0   2   0   0   0   0   0   0   2   0   2   2   0   0   0   0   0   2   2   0   2   2   0   2   0   0   0   2   0   2   2   2   0   0   0   0   0   2   2   2   0   2   0   2   0   0   0   0   2   0   0   2   0   0   0   0   0   0   2   2   0   0   2   0   0   0   0   0   0   2   2   0   0   2   2   0   2   2   2   0   2   2   0   2   2   0   2   0   2   0   2   0   0   0   0   2   0   0   2   0   0   0   2   2   2   2   0   2   0   0   0   0   0   2   2   0   0   0   0   0   0   0   2   0   2   2   0   2   2   0   2   0   2   2   0   2   0   2   0   0   0   0   2   0   0   2   2   0   0   0   0   0   2   2   0   0   2   0   0   0   2   0   2
 MK-5-15                0   0   0   2   0   2   2   0   0   2   0   0   0   2   2   0   2   2   2   2   2   0   2   0   2   0   2   0   0   2   0   2   0   0   0   0   0   0   2   2   0   0   0   2   0   2   0   2   2   0   0   0   0   0   2   2   0   2   2   0   0   2   0   0   2   0   2   2   0   0   0   0   0   0   2   2   2   0   2   0   2   0   0   0   0   0   0   0   2   0   0   0   0   0   0   2   2   0   0   2   0   2   0   0   0   0   0   2   2   0   2   2   0   2   2   2   0   2   2   0   2   2   0   2   0   2   0   2   0   0   0   0   2   0   0   2   0   0   0   2   2   2   2   0   2   0   0   0   0   0   2   2   0   0   0   0   0   0   0   0   0   2   2   0   2   2   0   2   2   2   2   0   2   2   2   0   0   0   0   2   0   0   2   2   0   0   0   0   0   2   2   0   0   2   0   0   0   2   0   2
 MK-5-16                2   2   0   2   0   0   2   0   0   2   0   0   0   0   2   0   2   2   2   2   2   2   2   0   2   0   2   0   0   2   0   2   0   0   0   0   0   2   2   2   0   0   0   2   0   2   2   2   2   0   0   0   0   0   2   2   0   2   2   0   2   2   0   0   2   0   2   2   0   0   0   0   0   0   2   2   2   0   2   0   2   0   2   0   0   0   0   0   2   2   0   0   0   2   0   2   2   0   0   2   0   2   2   0   0   0   0   2   0   0   2   2   0   2   2   2   0   0   2   0   2   2   0   2   0   2   0   2   0   0   0   0   2   0   0   2   0   0   0   2   0   2   2   0   2   0   0   0   0   0   2   2   0   0   0   0   0   0   0   0   0   2   2   0   2   2   0   0   2   2   2   0   2   2   2   2   0   0   2   2   0   0   2   2   0   0   0   2   0   2   0   0   0   2   0   0   2   0   0   2
 MK-6-1                 2   0   2   0   2   2   2   0   2   2   2   2   2   2   2   2   2   0   2   0   2   0   2   0   0   2   0   0   0   0   2   0   0   2   0   2   2   0   0   0   2   0   0   0   2   2   2   0   2   0   0   0   0   2   0   0   0   0   0   0   0   0   0   2   0   2   0   0   2   2   0   2   0   0   2   2   0   0   2   0   0   2   0   0   0   0   2   2   2   0   2   0   2   0   2   2   2   0   2   0   2   2   2   2   0   2   2   0   0   2   0   0   0   2   0   2   0   0   0   2   2   2   0   2   0   2   2   0   0   2   0   2   0   2   2   2   0   2   0   0   2   2   2   0   0   2   2   2   0   0   0   0   2   2   0   2   2   0   0   2   2   0   0   2   0   2   0   2   2   2   2   2   2   2   2   2   2   2   2   2   2   0   0   2   0   2   2   0   2   0   0   2   0   0   0   2   0   2   0   2
 MK-6-2                 2   0   2   0   2   2   2   0   2   0   2   2   2   2   2   0   2   0   2   0   0   2   2   0   0   2   0   0   0   0   2   0   0   2   0   2   2   0   0   0   2   0   0   0   2   2   2   0   2   0   2   0   0   2   0   0   0   0   0   0   0   0   0   2   0   2   0   0   2   2   0   2   0   0   2   2   0   0   2   0   0   2   0   0   0   0   2   2   0   0   2   0   2   0   2   0   2   0   2   0   2   2   2   2   0   2   2   0   0   2   0   0   0   2   0   2   0   0   0   2   2   2   0   2   0   2   2   0   0   0   0   2   0   2   2   2   2   0   0   0   2   2   0   0   0   2   2   2   0   0   0   0   2   2   0   2   2   0   0   2   2   0   0   2   0   2   0   2   2   2   2   2   2   2   2   2   2   2   2   2   2   0   0   2   2   2   2   0   2   0   0   2   0   0   0   2   0   2   0   2
 MK-6-3                 2   2   2   0   2   2   2   0   0   0   2   2   2   2   2   0   2   0   2   0   0   2   2   0   0   2   0   0   0   0   0   0   0   2   0   2   2   0   0   0   2   0   0   0   2   2   2   0   2   0   2   0   0   2   0   0   0   0   0   0   0   0   0   2   0   2   0   0   2   0   0   2   0   0   2   2   0   0   2   0   0   2   0   0   0   2   2   2   0   0   2   2   2   0   2   0   2   0   2   0   2   2   2   2   0   2   2   0   0   2   0   0   0   2   0   2   0   0   0   2   2   2   0   2   0   2   2   2   0   0   0   2   0   2   2   2   2   0   0   0   2   2   0   0   0   2   2   2   0   0   0   2   2   2   0   2   2   0   0   2   2   0   0   2   0   2   2   2   2   2   2   2   0   2   2   2   2   0   2   2   2   0   0   2   2   0   2   0   0   0   0   2   0   0   0   2   0   2   0   2
 MK-6-4                 2   2   2   0   2   2   0   0   0   0   2   2   2   2   2   0   2   0   2   2   0   2   2   0   0   0   0   0   2   0   0   0   0   2   0   2   0   0   0   0   2   2   0   0   2   2   2   0   2   0   2   0   0   2   0   0   0   0   0   2   0   0   0   2   0   2   0   0   0   0   0   2   0   0   2   2   2   0   2   0   0   2   2   0   0   2   2   2   0   0   2   2   2   0   0   0   2   0   2   0   2   2   2   2   0   2   2   0   0   2   0   0   0   2   0   2   0   0   0   2   2   2   0   2   0   2   2   2   0   2   0   2   0   0   2   2   2   0   0   2   0   2   0   0   0   2   2   2   0   0   0   0   2   2   0   2   2   0   0   0   2   0   0   2   0   2   2   2   2   2   2   0   0   2   2   2   2   0   2   2   2   0   0   2   2   0   2   0   0   0   0   2   0   0   0   2   0   0   0   2
 MK-6-5                 0   2   2   2   2   2   0   0   0   0   2   2   2   2   2   0   2   0   2   2   0   2   2   0   0   0   0   0   2   0   0   0   0   2   0   2   0   0   0   0   2   2   0   0   2   2   2   0   2   0   2   0   0   0   0   0   0   0   0   2   0   0   2   2   0   2   0   0   0   0   0   2   0   0   2   2   2   0   0   0   0   2   2   0   0   2   2   2   0   0   2   2   2   0   0   0   2   0   2   0   2   2   2   0   2   2   2   0   0   2   0   0   0   2   2   0   0   0   0   2   2   2   0   2   0   2   2   2   0   2   0   2   0   0   0   2   2   0   0   2   0   2   0   0   0   2   2   2   0   0   0   0   2   2   0   2   0   0   0   0   2   0   0   2   0   2   2   2   2   2   2   0   0   0   0   2   2   0   0   2   2   0   0   2   2   0   2   2   0   0   0   0   0   0   0   2   0   0   0   2
 MK-6-6                 0   2   2   2   2   0   2   0   0   0   2   2   2   2   2   0   2   0   2   2   0   2   2   0   0   0   0   0   0   0   0   0   0   0   0   2   0   0   0   0   2   2   0   0   2   2   2   0   2   0   2   0   0   0   0   0   0   2   0   2   0   0   2   2   0   2   0   0   0   0   0   2   0   0   2   2   2   0   2   0   0   0   2   0   0   2   2   2   0   0   2   0   2   0   0   2   2   0   2   0   2   2   2   0   2   2   2   0   0   2   0   0   0   2   2   0   0   0   0   2   2   2   0   2   0   2   2   2   0   2   0   2   0   0   0   2   2   0   2   2   0   0   0   0   0   2   2   2   2   0   0   0   2   2   0   2   0   0   0   0   2   0   0   0   0   2   0   2   2   2   2   0   0   2   0   2   2   0   0   2   2   0   0   2   2   0   2   0   0   0   0   0   0   0   0   2   2   2   0   2
 MK-6-7                 2   2   2   2   2   0   2   0   0   0   2   2   2   2   0   0   2   0   2   2   0   2   2   0   0   0   0   2   0   0   0   0   0   0   0   2   0   0   0   0   2   2   0   0   2   2   2   0   2   0   2   0   0   0   0   0   0   2   2   2   0   0   2   2   0   2   0   0   0   0   0   2   0   0   2   2   2   0   2   0   2   0   2   2   0   2   2   2   0   0   2   0   2   0   0   2   2   0   2   0   2   2   2   0   2   2   2   0   0   2   0   0   0   2   2   0   0   0   0   2   2   2   0   2   0   2   2   2   0   2   0   2   0   0   0   2   2   0   2   2   0   0   0   0   0   2   2   2   2   0   2   0   2   2   0   2   0   2   2   0   2   0   0   2   0   2   0   2   2   2   2   0   2   2   0   0   2   0   0   2   2   0   0   0   2   0   2   0   0   0   0   0   0   0   0   2   2   2   0   2
 MK-6-8                 2   2   0   2   2   0   2   0   0   0   2   2   2   2   0   0   2   0   2   2   0   2   2   0   2   0   0   2   0   0   0   0   0   0   2   0   0   2   0   0   0   2   0   2   2   2   2   0   2   0   2   0   0   0   0   0   0   2   2   2   0   0   2   2   0   2   0   0   0   0   0   2   0   0   2   2   2   0   2   2   2   2   2   2   2   2   2   2   0   2   2   0   2   0   0   2   2   0   2   0   2   2   2   0   2   2   2   0   0   2   0   0   0   2   2   0   0   0   0   2   2   2   0   2   0   2   2   2   2   2   0   2   0   0   0   2   2   0   2   2   0   0   0   0   0   2   2   2   2   0   2   0   2   2   0   2   0   2   2   0   0   0   0   2   0   2   0   2   2   2   2   0   2   2   0   0   2   0   0   2   2   0   0   0   2   0   2   0   0   0   0   0   2   0   0   0   2   2   0   0
 MK-6-9                 2   0   0   0   2   0   2   0   0   0   2   2   2   2   0   0   2   0   2   2   0   2   2   0   2   0   0   2   0   0   0   2   0   0   2   0   0   2   0   0   0   2   0   2   2   2   2   0   2   0   2   0   0   0   0   0   0   2   2   2   0   0   2   2   0   2   0   0   0   2   0   2   0   0   0   2   2   0   2   2   2   2   2   2   2   2   2   2   0   2   2   0   2   0   0   0   2   0   2   0   2   2   0   0   2   2   0   0   0   2   0   0   0   2   2   0   0   0   0   2   2   2   0   2   0   0   2   2   2   2   0   2   0   0   0   2   2   0   2   2   0   0   0   0   2   2   2   2   2   0   2   0   2   2   0   2   0   2   2   2   2   0   0   2   0   2   2   2   2   2   2   0   2   2   0   0   2   0   0   2   2   0   2   0   2   0   2   0   0   0   0   0   2   2   0   0   2   2   0   0
 MK-6-10                2   0   0   0   2   0   2   0   2   0   0   2   2   2   0   0   2   0   2   2   0   2   2   0   2   0   0   0   0   0   0   2   0   0   2   0   0   2   0   0   0   2   0   2   2   2   2   0   2   0   2   0   0   0   0   2   0   2   2   2   0   0   2   2   0   2   0   0   0   2   0   2   2   0   0   2   2   0   2   2   2   2   2   2   0   2   2   2   0   2   2   0   2   0   0   0   2   0   2   0   2   2   2   0   2   2   0   0   0   2   0   0   0   0   2   0   0   2   0   2   2   2   0   2   0   0   2   2   2   2   0   2   0   0   2   2   2   0   0   2   0   0   0   0   2   2   2   2   2   0   2   0   0   2   0   2   0   2   2   2   2   0   0   2   0   2   2   2   2   0   2   0   2   2   0   0   0   0   0   2   2   0   2   0   2   0   2   0   0   0   0   0   2   2   0   0   2   2   0   2
 MK-6-11                2   0   0   2   2   2   2   0   2   0   0   2   2   2   2   0   2   0   2   2   0   2   2   0   2   0   0   0   0   0   0   2   0   0   2   0   0   2   0   0   0   2   0   0   2   2   2   0   2   2   2   0   0   0   0   2   0   2   2   0   0   0   2   2   0   2   0   2   0   2   0   0   2   0   2   2   0   0   2   2   2   2   2   2   0   2   2   2   0   2   2   0   2   0   0   0   2   0   2   0   2   2   2   0   2   2   0   0   0   2   0   0   0   0   0   0   0   2   0   2   2   2   0   0   0   0   2   2   2   2   0   2   0   0   2   2   2   0   0   2   0   0   0   0   2   2   2   2   2   0   2   2   0   2   0   0   0   2   2   2   2   0   0   0   0   2   2   2   2   0   0   0   2   2   0   0   0   0   0   2   2   0   2   2   2   0   2   0   0   0   0   0   2   2   0   0   2   0   0   2
 MK-6-12                2   0   0   2   2   2   2   0   2   0   0   2   2   2   2   0   2   2   2   2   0   2   2   2   2   0   0   0   0   0   2   2   0   0   0   0   0   2   0   0   0   2   0   0   2   0   0   0   2   0   0   0   2   0   0   2   0   2   2   0   0   0   2   2   0   2   0   2   0   2   0   0   2   0   2   2   0   0   2   2   0   2   2   2   0   2   2   2   0   2   2   2   2   0   0   0   2   0   2   0   2   2   2   0   2   2   0   0   0   2   0   0   0   0   2   0   0   0   0   2   2   2   0   0   0   0   2   0   2   2   0   2   0   0   2   2   2   0   0   2   0   0   0   0   2   2   2   2   2   0   2   2   0   2   0   0   0   2   2   0   2   0   0   0   2   2   2   2   2   0   0   0   2   2   2   2   0   0   0   2   2   0   2   2   2   0   2   0   0   0   0   0   2   2   0   0   0   0   2   2
 MK-6-13                2   0   0   2   2   2   2   0   0   0   0   0   2   2   2   0   2   2   2   2   0   2   2   2   2   0   0   0   0   0   2   2   0   0   0   0   0   2   0   0   0   2   0   0   2   0   0   0   2   0   0   0   2   0   0   0   0   2   2   0   0   0   2   0   0   2   0   2   0   2   0   2   2   2   2   2   2   0   2   2   0   2   2   2   0   2   2   2   0   2   2   2   0   0   0   0   2   0   2   0   0   2   2   0   2   2   2   0   0   2   0   0   0   0   2   0   0   0   0   2   2   2   0   0   0   0   2   0   2   2   0   2   0   2   2   2   0   0   0   2   0   0   0   0   2   2   2   2   2   0   2   2   0   2   0   0   0   2   2   0   2   2   0   0   2   2   2   2   2   0   0   0   2   0   2   2   0   0   0   2   2   0   2   2   2   0   2   0   0   0   0   0   2   2   0   0   0   2   2   2
 MK-6-14                2   0   0   2   2   2   0   0   0   0   2   0   2   2   2   0   2   2   2   2   0   2   2   2   0   0   0   0   0   2   2   2   0   0   2   2   0   0   0   0   2   0   0   0   0   0   0   0   2   0   0   0   2   0   0   0   0   2   2   0   0   0   2   0   0   2   0   2   0   2   0   2   2   2   2   2   2   0   0   2   0   2   2   2   0   2   2   0   0   2   2   2   0   0   0   0   2   0   2   0   0   2   0   0   2   2   2   0   0   2   2   0   0   0   2   0   0   0   0   0   2   2   0   0   0   0   2   0   0   2   0   2   0   2   2   2   0   0   0   2   0   2   0   0   2   2   0   0   2   2   2   2   2   2   0   0   0   2   2   0   2   0   0   0   2   2   2   2   2   2   0   0   2   0   2   2   0   2   0   2   2   0   0   2   2   0   2   0   0   0   0   0   2   2   2   0   0   2   2   2
 MK-6-15                2   0   2   2   0   2   0   0   0   0   2   0   2   2   2   0   2   2   2   2   2   2   2   2   0   0   2   0   0   2   2   2   0   0   2   0   0   0   0   0   2   2   0   0   0   0   0   0   2   2   0   0   2   0   0   0   0   2   2   0   0   0   2   0   0   0   0   2   0   2   0   2   2   2   2   0   2   0   0   2   0   2   2   2   0   2   2   0   0   2   2   2   0   2   0   0   2   0   2   0   0   2   0   0   2   2   2   0   0   2   2   0   0   0   2   0   0   0   0   0   2   2   0   0   0   0   2   0   0   2   0   2   0   2   2   2   0   0   0   2   2   0   0   2   2   2   0   0   2   0   2   2   2   2   0   2   0   2   2   0   0   0   0   0   2   2   2   2   2   2   0   2   2   0   2   2   0   2   0   2   2   0   2   2   2   0   2   0   0   0   0   0   2   2   2   0   0   2   2   0
 MK-6-16                2   0   2   2   0   2   0   0   0   0   2   0   2   2   2   0   0   2   2   2   2   2   2   2   2   0   2   0   0   2   2   2   0   0   2   0   0   0   0   0   2   2   0   0   0   0   0   0   2   2   0   0   2   0   0   2   0   2   2   0   0   0   2   0   0   0   2   2   0   2   0   0   2   2   2   0   2   0   0   2   0   2   2   2   0   2   0   0   0   2   2   2   0   2   0   0   2   0   2   0   0   2   0   0   2   2   2   0   0   2   2   0   0   2   2   0   0   0   0   0   0   2   0   0   0   0   0   0   0   2   0   2   0   2   0   2   0   2   0   2   2   0   0   2   2   2   0   0   2   0   2   2   2   2   0   2   0   2   2   0   0   0   0   0   2   2   2   2   2   2   0   2   2   0   2   2   0   2   0   2   2   0   2   2   2   0   0   0   0   0   0   0   2   2   2   0   0   2   0   0
 
!****************************************** Phenotypic Data **********************************************************
!-100.0 is resevred for missing phenotype
SimulatedTrait1        12.3410   10.9455    9.1046   10.9516    8.1141   11.0267   10.6688    9.3311   11.9232    9.8476   11.6757    9.5844    9.1997   10.4606   10.3363    9.8947   11.0444    8.1443   10.1378    9.5334    8.1957    9.1958    9.4338    7.7120   10.6403    9.0763   10.9911    8.9762   10.7832    9.1613   11.0604    8.8272   13.2590    9.8161    9.3088   10.2431    9.7218    7.5471   11.4499    7.4766    9.9685   10.4673    9.8337   10.4664   10.7384    9.6942   11.0427   10.5590    8.9655   10.2358    9.9279    9.9410    9.1991    9.8048   11.5117    9.0193    9.6700    9.6501   10.5024    9.0779   11.5856    8.7388    7.3587    8.0923   10.0719   11.7272   12.0184    9.8532   10.8037    6.7598   10.5886   12.2813    9.2181    8.4921   10.8206   12.7716    7.4249    7.8686    8.8652   11.0776   12.0246   10.5163   10.3086   12.0852    9.2310   11.7666   11.5133    9.5447   11.6950    9.4191    9.8285   10.9648    8.7573   11.6663    8.0813    9.0512    8.0098   10.3018    8.9493   11.6441   10.7412    9.8236    8.1172   10.0220    8.4261   10.8292   11.8640    9.4858   10.0946    8.6386   10.4127   11.0709   10.5955   10.3841    9.8652   12.0494   12.3229    6.6470    8.4725    8.5946    9.2670   10.7743    9.7032   10.8423   10.5729   10.9535   10.5140    9.7255   10.6297    8.2572   11.4115   11.7891    9.4165    8.9630    8.7831    9.6808   11.4114   11.8406    9.4845    8.3679    8.5295    8.4758    9.7949   11.9941    9.5043    8.3211    9.9382   11.0625    8.7028    8.0727   11.6894   10.6707    7.5067   11.3441    6.9800    9.1160    8.3468    9.3281    9.5438   11.4213   10.2061   11.1225    9.9344   10.1044   10.1715    9.8142   10.0813   12.8481   11.4862   10.6964   11.9288   10.6533    8.8300   10.6415    8.5154   10.2844    9.8125   10.3549   10.5986    9.3498   10.3609    8.6609    8.8537   12.2634    9.8229   10.4680    9.4934   11.8790    8.3879   10.9083   12.0339   11.9052    8.8971    8.7459   11.5341   10.3488   11.7760   12.2093    8.5503    9.7355
SimulatedTrait2        15.9554   13.0832   14.4926   14.6175   15.9693   15.4879   13.0789   14.9536   16.8751   14.0088   14.5831   13.6288   13.7113   17.8247   14.3504   14.6637   16.2063   13.8481   15.8643   15.6523   13.6272   14.6661   14.5008   13.4885   13.1119   14.3066   14.2396   13.2367   15.5375   15.0154   17.7096   14.4204   15.4446   17.9943   14.7067   14.2981   13.7608   13.8782   15.3239   14.0847   17.4929   15.4892   16.0514   13.1478   14.3268   15.5111   16.1239   15.7891   14.6919   15.2786   14.9872   15.0437   12.7506   16.1138   13.9133   13.2845   13.4720   15.5871   14.7157   12.8664   17.1156   15.5420   14.0351   13.7800   15.3190   12.8098   13.6239   17.8069   16.0441   13.1690   15.2211   15.6964   13.8602   15.2680   16.2430   11.9654   13.1294   12.3207   14.4878   15.9455   15.3132   15.3189   13.1206   16.7257   16.1355   15.6609   15.3904   12.6467   13.6791   15.6068   14.1480   14.2132   15.6852   14.5911   14.1546   16.9579   15.1214   15.2434   15.2962   14.3317   15.5022   14.7340   15.1055   15.4199   14.8047   14.3363   16.3579   16.5192   13.3340   16.5706   15.3842   13.4166   12.9439   14.3568   17.6674   15.8102   15.2041   15.7467   15.0442   15.4093   13.7689   15.6069   14.4480   16.2490   18.7170   15.2831   14.0653   16.6034   14.6132   17.3936   13.8240   15.1821   14.8651   14.0032   15.9363   16.2045   14.5999   14.8857   16.5352   14.2721   15.7154   13.5851   16.3806   15.4016   16.1210   11.2793   14.1739   13.5318   15.8093   14.7725   15.4820   12.4669   14.9534   13.9036   11.9856   15.7918   17.8717   17.4962   17.4749   14.2158   14.1309   13.3851   14.3316   16.2650   14.3032   16.6250   14.1272   13.8295   15.5495   15.9437   16.0973   14.0727   14.3331   13.3148   13.6511   17.5414   13.4677   16.7168   13.8094   14.3719   15.1793   14.6645   15.6795   15.2023   16.2464   14.2087   14.9647   12.7819   15.7506   13.0003   14.2243   16.1159   13.1393   12.4423   15.5629   14.6299   15.1015   14.1695   17.8770   16.9754
 
