# Supplementary material for: Inclusive Composite Interval Mapping of QTL by Environment Interactions in Biparental Populations
Source: PLoS One. 2015 Jul 10;10(7):e0132414. doi: 10.1371/journal.pone.0132414 (PMC4498613; doi:10.1371/journal.pone.0132414)
Supplement: S3 File — (ZIP) [file pone.0132414.s003.zip › Simulation for unliked model/Simulated popualtions/run_00082.met]

!**********************Note: lines staring with "!" are remarks and will be ignored in the program********************
!*********************************General Information**********************************
!Assuming F1 = P1 x P2, populations available in QTL IciMapping are: 
!  1, P1BC1F1 = P1 x F1, the first backcrossing where P1 is used as the recurrent parent;
!  2, P2BC1F1 = P2 x F1, the first backcrossing where P2 is used as the recurrent parent;
!  3, F1DH, F1-derived doubled haploids; 
!  4, RIL or F1RIL, recombination inbred lines through the repeated selfing of F1;
!  5, P1BC1RIL, recombination inbred lines through the repeated selfing of P1BC1F1;
!  6, P2BC1RIL, recombination inbred lines through the repeated selfing of P2BC1F1;
!  7, F2, the selfing generation of F1;
!  8, F3, the selfing generation of F2;
!  9, P1BC2F1, the second backcrossing where P1 is used as the recurrent parent; 
! 10, P2BC2F1, the second backcrossing where P2 is used as the recurrent parent;
! 11, P1BC2RIL, recombination inred lines through the repeated selfing of P1BC2F1; 
! 12, P2BC2RIL, recombination inred lines through the repeated selfing of P2BC2F1; 
! 13, P1BC1F2, the selfing generation of P1BC1F1; 
! 14, P2BC1F2, the selfing generation of P2BC1F1; 
! 15, P1BC2F2, the selfing generation of P1BC2F1; 
! 16, P2BC2F2, the selfing generation of P2BC2F1; 
! 17, P1BC1DH, P1BC1F1-derived doubled haploids; 
! 18, P2BC1DH, P2BC1F1-derived doubled haploids; 
! 19, P1BC2DH, P1BC2F1-derived doubled haploids; 
! 20, P2BC2DH, P2BC2F1-derived doubled haploids; 
   3      !Mapping Population (see remarks above)
   2      !Mapping Function (1 for Kosambi; 2 for Haldane; 3 for Morgan)
   2      !Marker Space Type (1 for intervals; 2 for positions)
   1      !Marker Space Unit(1 for centiMorgans; 2 for Morgan)
   6      !Number of Chromosomes (or Linkage Groups)
 200      !Size of the mapping population
   2      !Number of environments
 
!***************************************** Chromosomes and Linkage Maps **********************************************
!Chromosome                 NumMarkers
-CH1                        16
-CH2                        16
-CH3                        16
-CH4                        16
-CH5                        16
-CH6                        16
!Linkage map (Marker name followed by position or the interval length)
 MK-1-1                1     0.000
 MK-1-2                1    10.000
 MK-1-3                1    20.000
 MK-1-4                1    30.000
 MK-1-5                1    40.000
 MK-1-6                1    50.000
 MK-1-7                1    60.000
 MK-1-8                1    70.000
 MK-1-9                1    80.000
 MK-1-10               1    90.000
 MK-1-11               1   100.000
 MK-1-12               1   110.000
 MK-1-13               1   120.000
 MK-1-14               1   130.000
 MK-1-15               1   140.000
 MK-1-16               1   150.000
 MK-2-1                2     0.000
 MK-2-2                2    10.000
 MK-2-3                2    20.000
 MK-2-4                2    30.000
 MK-2-5                2    40.000
 MK-2-6                2    50.000
 MK-2-7                2    60.000
 MK-2-8                2    70.000
 MK-2-9                2    80.000
 MK-2-10               2    90.000
 MK-2-11               2   100.000
 MK-2-12               2   110.000
 MK-2-13               2   120.000
 MK-2-14               2   130.000
 MK-2-15               2   140.000
 MK-2-16               2   150.000
 MK-3-1                3     0.000
 MK-3-2                3    10.000
 MK-3-3                3    20.000
 MK-3-4                3    30.000
 MK-3-5                3    40.000
 MK-3-6                3    50.000
 MK-3-7                3    60.000
 MK-3-8                3    70.000
 MK-3-9                3    80.000
 MK-3-10               3    90.000
 MK-3-11               3   100.000
 MK-3-12               3   110.000
 MK-3-13               3   120.000
 MK-3-14               3   130.000
 MK-3-15               3   140.000
 MK-3-16               3   150.000
 MK-4-1                4     0.000
 MK-4-2                4    10.000
 MK-4-3                4    20.000
 MK-4-4                4    30.000
 MK-4-5                4    40.000
 MK-4-6                4    50.000
 MK-4-7                4    60.000
 MK-4-8                4    70.000
 MK-4-9                4    80.000
 MK-4-10               4    90.000
 MK-4-11               4   100.000
 MK-4-12               4   110.000
 MK-4-13               4   120.000
 MK-4-14               4   130.000
 MK-4-15               4   140.000
 MK-4-16               4   150.000
 MK-5-1                5     0.000
 MK-5-2                5    10.000
 MK-5-3                5    20.000
 MK-5-4                5    30.000
 MK-5-5                5    40.000
 MK-5-6                5    50.000
 MK-5-7                5    60.000
 MK-5-8                5    70.000
 MK-5-9                5    80.000
 MK-5-10               5    90.000
 MK-5-11               5   100.000
 MK-5-12               5   110.000
 MK-5-13               5   120.000
 MK-5-14               5   130.000
 MK-5-15               5   140.000
 MK-5-16               5   150.000
 MK-6-1                6     0.000
 MK-6-2                6    10.000
 MK-6-3                6    20.000
 MK-6-4                6    30.000
 MK-6-5                6    40.000
 MK-6-6                6    50.000
 MK-6-7                6    60.000
 MK-6-8                6    70.000
 MK-6-9                6    80.000
 MK-6-10               6    90.000
 MK-6-11               6   100.000
 MK-6-12               6   110.000
 MK-6-13               6   120.000
 MK-6-14               6   130.000
 MK-6-15               6   140.000
 MK-6-16               6   150.000
!*********************************** Marker Types ********************************************************************
!Co-dominant marker: When heterozygote F1 is present, P1 is coded as 2, F1 is coded as 1, and P2 is coded as 0; Otherwise, P1 is coded as 2, and P2 is coded as 0. 
!Dominant marker: When heterozygote F1 is present, P1 and F1 are coded as 12, and P2 is coded as 0; Otherwise, P1 is coded as 2, and P2 is coded as 0.  
!Recessive markers: When heterozygote F1 is present, P1 is coded as 2, and F1 and P2 are coded as 10; Otherwise, P1 is coded as 2, and P2 is coded as 0. 
!Missing marker is coded as -1. 
 MK-1-1                 0   0   2   0   0   2   0   0   2   2   2   2   2   2   0   0   2   0   0   0   2   0   2   0   0   0   0   0   0   2   0   0   2   0   0   2   2   0   2   2   0   2   2   2   2   2   2   0   2   0   0   2   0   2   2   0   2   0   2   0   0   0   0   2   0   2   2   2   2   2   2   2   0   0   0   0   2   2   2   2   0   2   2   2   0   0   0   0   0   2   0   0   0   0   0   2   2   2   0   2   2   2   0   2   0   0   0   2   0   0   2   0   0   2   2   2   2   2   0   0   0   0   0   0   0   2   0   2   0   2   0   2   0   0   2   2   0   0   0   0   2   2   0   2   0   2   0   0   0   2   2   0   2   0   0   2   2   0   2   0   2   2   0   0   0   2   0   2   0   2   0   0   2   2   2   0   0   2   2   2   0   2   2   2   2   2   2   0   2   0   2   0   2   0   0   2   2   0   2   2
 MK-1-2                 0   0   2   0   0   2   0   0   2   2   2   2   2   2   0   2   2   0   0   0   2   0   2   0   0   0   0   0   0   2   0   0   2   0   0   2   2   0   2   2   0   2   2   2   0   2   2   0   2   0   0   2   0   2   2   0   2   0   0   0   0   0   0   2   0   2   2   0   2   2   2   2   0   0   0   0   2   2   2   2   0   2   2   2   0   0   0   0   0   2   0   0   0   0   0   2   0   2   0   2   0   2   0   2   0   0   0   2   0   0   2   0   2   2   2   2   2   2   0   2   0   0   0   0   2   2   0   2   0   2   0   2   0   0   2   2   0   0   0   0   2   2   0   2   0   2   0   0   0   2   2   0   2   0   0   2   2   0   2   0   2   2   0   0   0   2   2   2   0   0   0   0   0   2   2   0   0   2   2   2   0   2   2   2   2   2   2   0   2   0   2   0   2   0   0   2   2   0   2   2
 MK-1-3                 0   0   2   0   0   2   0   0   2   2   2   2   2   0   0   2   2   0   0   0   2   0   2   0   2   2   0   0   0   2   0   0   2   0   0   2   2   0   2   2   0   2   2   2   0   2   2   0   0   0   0   2   0   2   2   0   2   0   2   0   0   0   0   2   2   2   0   0   2   2   2   2   0   0   0   0   2   2   2   2   0   2   2   2   0   0   0   2   0   2   0   0   0   0   0   2   0   2   0   2   0   2   0   2   0   0   2   2   0   0   2   0   2   2   2   2   2   2   0   2   0   0   0   2   2   2   2   2   0   2   0   2   0   0   2   2   0   0   0   0   2   2   0   2   0   2   0   0   0   2   2   0   2   0   0   2   2   0   2   0   2   0   0   0   0   2   2   2   0   0   0   0   0   2   2   0   0   2   2   0   0   2   2   2   2   2   2   0   0   0   2   0   2   0   0   2   2   0   2   2
 MK-1-4                 0   0   2   0   0   2   0   0   2   2   0   2   2   0   0   2   2   0   0   0   2   0   2   0   2   2   0   0   0   2   0   0   2   0   0   2   2   0   2   2   0   2   2   2   0   2   2   0   0   0   0   2   2   2   2   0   2   0   2   0   0   0   0   2   2   2   0   0   2   2   2   0   0   0   0   0   2   2   2   0   0   2   2   2   0   0   0   2   0   2   0   0   0   0   2   2   0   2   0   2   0   2   0   2   0   2   2   2   0   0   2   0   2   2   2   2   2   2   0   0   0   0   0   2   2   2   2   2   0   0   0   2   0   0   2   2   0   0   0   0   2   2   0   2   0   2   2   0   0   2   2   0   2   0   0   2   2   0   2   2   2   0   0   0   0   2   2   2   0   0   0   0   0   2   0   2   0   2   2   0   0   2   2   2   2   2   2   0   0   0   2   0   2   0   2   2   2   0   2   0
 MK-1-5                 0   0   2   0   0   2   2   0   2   2   0   2   2   0   0   2   2   0   0   0   2   0   2   0   2   2   0   0   0   2   0   0   2   0   2   0   2   0   2   2   0   2   2   0   0   2   2   0   0   0   0   2   2   2   2   2   2   2   2   0   0   0   0   2   2   2   0   0   2   0   2   0   0   0   2   0   2   2   2   2   0   2   2   2   0   2   0   2   0   2   2   0   0   0   2   2   0   2   0   0   0   2   0   2   2   2   2   2   0   0   2   0   2   2   2   2   2   2   0   0   0   0   0   2   2   2   2   2   0   0   0   2   0   2   2   2   0   0   0   0   2   0   0   0   0   2   2   0   0   2   2   2   2   0   0   2   2   0   2   2   2   0   0   0   0   2   2   2   0   0   0   0   0   2   0   2   0   2   0   0   0   2   2   2   2   2   2   0   0   0   2   0   2   0   2   2   2   0   2   0
 MK-1-6                 0   0   2   0   0   2   2   0   2   2   0   2   2   0   0   2   2   0   0   0   2   0   2   0   2   2   0   0   0   2   2   0   0   0   2   0   2   0   2   2   0   0   2   0   0   2   2   0   0   2   0   2   0   2   2   2   2   0   2   0   0   0   0   0   2   0   0   0   2   0   2   0   0   0   2   0   2   2   2   2   0   2   2   2   0   2   0   2   0   0   2   0   0   0   2   2   0   2   0   0   0   2   0   2   2   2   2   2   0   0   2   0   2   2   2   2   2   2   0   0   0   0   0   2   2   2   0   2   2   0   2   2   0   2   2   2   0   0   0   0   2   0   0   0   0   2   2   0   0   0   2   2   2   0   0   2   2   0   2   2   2   0   0   0   0   2   2   2   0   0   0   0   0   2   0   2   0   2   0   0   0   2   2   2   2   2   2   0   0   0   2   0   2   0   2   2   2   0   2   0
 MK-1-7                 2   0   2   0   0   2   2   0   2   0   0   2   2   0   0   2   2   0   0   0   0   0   2   0   2   2   0   0   0   2   0   0   0   0   2   0   2   0   2   2   0   2   2   0   0   2   0   0   0   2   0   2   0   2   2   2   2   0   2   2   0   0   0   0   2   0   0   0   2   0   2   0   0   0   2   0   2   0   2   2   0   2   0   2   0   2   0   2   0   0   2   0   0   0   2   2   0   2   0   0   0   2   0   2   2   2   2   2   2   0   2   0   2   2   2   2   2   2   0   0   0   0   0   2   2   2   0   2   2   0   2   0   0   0   2   2   0   0   0   0   0   0   0   0   0   2   0   0   0   0   2   2   2   0   0   2   2   0   0   2   2   0   0   0   0   2   2   2   0   0   0   0   0   2   0   0   0   2   0   0   0   2   2   2   2   2   2   0   0   0   2   0   2   0   2   2   2   0   2   0
 MK-1-8                 2   0   2   2   0   2   2   0   2   0   0   0   2   0   0   2   2   0   0   0   0   0   2   0   2   2   0   0   0   2   0   0   0   2   2   0   2   0   2   2   0   2   0   0   0   2   0   0   0   2   0   2   0   2   2   2   2   0   0   2   0   0   0   0   2   0   0   0   2   0   2   0   0   2   2   0   2   0   0   2   0   2   2   2   0   2   0   2   0   0   2   0   0   0   2   0   0   2   0   0   0   2   0   2   2   0   2   2   2   2   2   0   2   2   2   0   2   2   0   0   0   0   0   2   2   0   0   2   2   0   2   0   0   0   0   2   0   0   0   0   0   2   0   0   2   2   0   0   0   0   2   2   2   0   0   2   2   0   0   2   2   0   0   0   0   2   2   2   0   0   0   0   0   2   0   0   0   2   0   0   0   0   2   2   0   2   2   0   2   0   2   0   2   0   2   2   2   0   2   0
 MK-1-9                 2   0   2   2   0   2   2   0   2   0   0   0   2   0   0   2   2   0   0   0   2   0   2   0   2   2   0   0   0   2   2   0   0   2   2   2   2   0   2   2   0   2   0   0   0   2   0   0   0   2   0   2   2   0   2   2   2   0   0   2   0   0   0   0   2   0   0   0   2   0   2   2   0   2   0   0   2   0   0   2   0   2   2   2   0   2   0   2   0   0   2   0   0   0   2   0   0   2   0   2   0   2   0   2   2   0   2   2   2   2   0   0   2   0   2   0   2   2   0   0   0   0   0   2   2   0   0   2   2   0   2   0   0   0   2   2   0   2   0   0   0   2   0   0   2   2   0   0   0   0   2   2   2   0   0   2   2   0   0   2   2   0   2   0   0   2   2   2   0   0   0   0   0   2   0   0   0   2   0   0   0   0   2   2   0   2   0   0   0   0   2   0   2   0   2   2   2   0   2   0
 MK-1-10                2   0   2   2   0   2   0   0   2   2   0   2   2   0   0   2   2   0   0   0   2   0   2   0   2   2   0   0   0   2   0   0   0   2   2   2   2   0   0   2   0   2   0   0   0   2   0   0   0   2   0   2   2   0   2   0   2   0   0   2   2   0   0   0   2   0   0   0   0   0   2   2   0   2   0   0   2   0   0   2   0   2   2   2   0   2   0   2   0   0   0   0   0   0   2   2   0   2   0   2   0   2   0   2   2   0   2   2   2   2   0   0   2   0   2   0   2   2   0   0   2   0   0   2   2   0   0   2   2   2   2   0   0   0   2   2   0   2   0   0   0   2   0   0   2   2   0   0   0   0   2   2   2   0   0   2   0   0   0   2   2   0   2   0   0   2   2   2   0   0   0   2   0   2   0   0   0   2   0   0   2   0   0   0   0   2   0   0   0   0   2   0   2   0   2   2   2   0   2   0
 MK-1-11                2   0   0   2   0   2   2   0   2   2   0   0   2   0   0   2   2   0   0   0   2   0   2   0   2   2   0   0   0   2   0   0   0   2   2   2   2   0   0   2   0   2   0   0   0   2   0   2   0   2   0   2   2   0   2   0   2   0   2   2   2   0   0   0   2   2   0   0   0   0   2   2   0   2   0   0   2   0   0   2   0   2   2   2   0   2   0   2   0   0   0   0   0   0   2   0   0   2   0   2   0   2   0   2   2   0   2   2   2   2   0   0   2   0   2   2   2   2   0   0   2   0   0   2   2   0   0   2   2   2   0   0   0   0   2   2   0   2   0   0   0   2   0   0   2   2   0   0   0   0   2   2   2   0   0   2   0   0   0   2   0   2   2   0   0   2   2   2   0   0   0   2   0   2   0   0   0   2   0   0   2   0   0   0   0   2   0   0   0   0   2   0   2   0   2   2   2   0   2   0
 MK-1-12                2   0   0   2   0   2   2   0   2   2   0   0   2   0   0   2   2   0   0   0   2   0   2   0   2   2   0   0   2   2   0   0   0   2   2   2   2   2   0   2   0   2   0   0   0   2   0   2   0   2   0   2   2   0   2   0   2   0   2   2   2   0   0   0   2   2   0   2   2   0   2   2   0   2   0   0   2   0   0   2   0   2   2   2   0   2   0   2   0   0   0   0   2   0   2   0   0   2   0   2   0   0   0   2   2   0   2   2   2   2   0   0   2   0   2   2   0   2   0   0   2   0   0   2   2   2   0   2   0   2   0   0   0   0   2   2   2   2   0   0   0   0   0   0   2   2   0   0   0   0   2   2   2   0   0   2   0   0   0   2   0   2   0   0   0   2   2   2   0   0   0   2   0   2   0   0   0   0   2   0   2   0   0   0   0   2   0   0   0   2   2   0   0   0   2   2   2   0   2   0
 MK-1-13                2   2   0   2   0   2   2   0   2   2   0   0   0   0   0   2   2   0   0   0   2   0   2   0   2   2   0   0   2   2   0   0   0   2   2   2   2   2   0   2   0   2   0   0   0   2   0   2   2   2   0   2   2   0   0   0   2   0   2   0   0   0   0   2   2   2   0   2   0   0   0   0   0   0   0   0   2   2   0   2   0   2   2   2   0   2   0   2   0   0   0   0   2   0   2   0   0   2   2   2   0   0   0   2   2   2   2   0   2   2   0   0   0   0   2   0   0   2   0   0   2   0   0   2   2   2   0   2   0   2   0   0   0   0   2   2   2   2   0   0   0   0   0   0   2   2   0   0   0   0   2   2   2   0   0   2   0   0   0   2   0   2   0   0   0   2   2   2   0   0   0   2   0   2   0   0   0   0   2   0   2   0   0   0   0   2   0   0   0   2   2   0   0   0   2   2   0   0   2   0
 MK-1-14                2   2   0   2   0   2   2   2   2   2   0   0   2   0   0   2   2   0   0   0   2   0   2   0   2   2   0   0   2   2   0   2   0   2   0   2   2   2   0   2   0   2   0   0   2   2   0   2   2   2   0   2   2   0   0   0   2   2   2   0   0   0   0   0   2   2   0   0   0   0   0   0   0   0   0   0   0   0   0   2   0   2   2   2   0   2   2   2   0   0   0   0   2   0   2   0   0   2   2   2   0   0   0   2   2   2   2   0   2   2   0   0   0   0   2   0   2   2   0   0   2   0   0   2   2   2   0   0   0   2   0   0   0   0   2   2   0   2   0   0   0   0   0   0   2   2   2   0   0   0   2   2   2   0   0   2   0   0   0   2   0   2   0   0   0   2   0   2   0   0   0   2   0   2   0   0   0   0   0   2   2   0   0   0   2   2   0   0   0   2   2   0   0   0   2   2   0   0   2   0
 MK-1-15                2   2   0   2   0   2   2   2   2   2   0   2   2   0   0   2   2   0   0   2   2   2   2   0   2   2   0   2   2   2   0   2   0   2   0   2   2   2   0   2   0   2   0   0   2   2   0   2   2   2   0   2   0   0   0   0   2   0   2   0   0   0   0   0   2   2   0   0   0   0   0   0   2   0   0   0   0   0   0   2   0   2   2   2   0   2   2   0   0   0   0   0   2   0   2   0   0   0   2   2   0   0   2   2   2   2   2   0   2   2   0   0   0   0   2   0   2   2   0   0   2   0   0   2   2   2   0   2   0   2   0   0   0   0   2   2   0   2   0   0   0   0   0   0   2   2   2   0   0   0   2   2   2   0   0   2   0   0   0   2   0   0   0   0   0   2   0   2   0   0   0   2   0   2   0   0   0   0   0   2   2   0   0   0   2   2   0   0   0   2   2   0   2   0   2   2   0   0   2   0
 MK-1-16                2   0   0   2   0   2   0   0   2   2   2   2   2   0   0   2   2   0   0   0   2   2   2   0   2   2   2   2   0   2   0   2   0   0   0   2   2   2   0   2   0   2   0   0   2   2   0   2   2   0   0   2   0   0   0   0   2   0   2   0   0   0   0   0   2   2   0   0   0   0   0   0   2   2   0   2   0   0   0   2   0   2   2   2   0   2   2   0   0   0   0   0   2   0   0   0   0   0   2   2   0   0   0   2   2   2   2   0   2   2   0   0   0   0   2   0   2   2   0   0   0   0   0   0   2   2   2   2   0   2   0   0   0   0   2   0   0   2   0   0   0   0   0   0   2   2   2   0   2   0   2   2   2   0   0   0   2   0   0   0   0   0   0   0   0   2   0   2   0   0   0   2   0   2   2   2   0   0   0   2   0   0   0   0   2   2   0   0   0   2   2   0   2   0   2   2   0   0   2   0
 MK-2-1                 0   2   2   0   2   0   2   2   0   2   0   2   0   0   2   2   0   0   2   2   2   2   0   2   2   2   0   2   0   0   0   2   2   0   2   0   2   0   0   2   2   0   2   0   2   2   2   0   0   2   0   2   0   0   0   0   0   0   0   2   2   0   0   0   0   0   0   2   2   0   2   2   0   2   0   2   0   0   0   2   2   0   2   2   0   2   0   2   0   0   0   2   0   0   0   2   0   0   0   2   2   0   0   2   0   2   0   0   2   0   2   0   0   2   0   2   2   0   0   0   0   2   2   0   2   2   2   0   2   0   0   0   0   2   0   0   2   2   0   0   2   2   2   0   0   0   2   2   2   2   2   2   0   2   0   2   2   2   2   0   0   0   0   0   0   0   2   0   0   2   2   2   2   0   0   0   0   2   0   0   0   0   2   2   0   0   2   2   0   2   0   0   2   0   0   0   0   2   2   0
 MK-2-2                 0   2   2   0   2   0   2   0   2   2   0   2   2   0   0   2   0   0   2   2   2   2   0   2   2   2   0   2   0   0   2   2   2   0   2   0   2   0   0   2   2   0   2   0   2   2   2   0   0   0   0   2   0   0   0   0   0   0   2   2   2   0   0   0   0   0   0   2   2   0   0   2   0   2   0   2   0   2   0   0   2   0   2   2   0   2   0   2   2   0   0   0   0   0   0   2   2   0   0   2   2   0   0   2   0   2   0   0   2   0   2   0   0   2   0   2   2   0   0   0   0   2   2   2   2   0   2   0   2   0   0   0   0   2   0   0   2   2   0   0   2   2   2   0   0   0   2   2   2   2   2   0   0   2   0   2   2   2   2   0   0   0   0   0   0   0   0   2   0   2   2   2   2   0   2   0   0   0   0   0   2   0   2   2   0   0   2   0   0   2   0   0   2   2   0   0   0   2   0   2
 MK-2-3                 0   2   0   0   2   0   2   0   2   2   0   2   2   2   0   2   0   0   0   2   2   2   0   2   2   2   0   2   0   0   2   2   2   0   2   0   2   0   0   0   2   0   2   0   2   2   2   0   2   0   0   2   0   0   0   0   0   0   2   2   2   0   0   0   2   0   0   2   2   0   0   2   2   2   0   2   0   2   0   0   2   0   2   2   0   2   0   2   2   0   0   0   0   0   0   2   2   0   0   2   2   0   0   2   0   2   0   0   2   0   2   0   0   2   2   2   2   0   0   0   0   2   2   0   2   0   2   0   2   0   0   2   0   2   0   0   2   2   0   0   2   2   2   0   0   0   2   2   2   2   2   0   0   2   0   2   2   2   0   0   0   0   0   0   0   0   0   2   0   2   0   0   2   0   2   0   2   0   0   0   2   0   2   0   0   0   2   0   0   2   0   0   2   2   0   0   0   2   0   2
 MK-2-4                 0   2   0   0   2   0   0   0   2   2   2   2   2   2   0   2   0   0   2   2   2   2   0   2   2   2   0   2   2   0   2   2   2   0   2   0   2   0   0   0   2   0   2   0   2   2   2   0   2   0   2   2   0   0   0   0   0   0   2   0   0   0   0   0   0   0   0   2   2   0   0   2   2   2   0   2   0   2   0   0   2   0   2   2   0   2   0   2   2   0   0   0   2   0   0   2   2   0   0   2   2   0   0   2   0   2   0   0   2   0   2   0   0   0   2   2   2   0   0   2   0   2   2   0   2   0   2   0   2   0   0   2   2   2   0   2   2   2   0   0   2   2   2   0   0   0   2   2   2   2   2   2   0   2   0   2   0   2   0   0   0   0   0   0   0   0   0   2   0   2   0   2   2   0   2   0   2   2   0   0   2   0   2   0   0   0   2   0   0   2   0   0   2   2   0   0   0   2   0   2
 MK-2-5                 0   2   0   0   2   2   0   0   2   0   2   2   2   2   0   2   0   0   2   2   2   2   0   2   0   2   0   2   2   0   0   2   2   0   2   0   2   2   0   0   2   0   2   0   2   2   2   0   2   0   2   2   0   0   2   0   0   0   2   0   0   0   0   0   0   0   0   2   2   0   0   2   2   0   0   2   0   2   0   0   2   0   2   2   0   2   0   2   2   0   0   0   2   0   0   0   0   0   0   0   2   0   0   2   0   2   0   0   0   0   2   0   0   0   2   2   2   0   0   2   0   2   2   0   2   0   2   0   2   0   0   2   2   2   0   2   2   2   2   0   0   2   0   2   0   0   2   2   0   2   2   2   0   2   0   2   0   0   0   0   0   0   0   0   0   0   0   2   0   0   2   2   2   0   2   0   2   2   0   2   0   0   2   0   0   0   2   0   0   2   0   0   2   2   0   0   0   2   0   2
 MK-2-6                 2   2   0   0   2   2   0   2   2   0   2   2   2   2   0   2   0   0   2   2   2   2   0   2   2   2   0   2   2   0   0   0   0   0   2   2   2   2   0   0   2   0   2   0   2   2   2   0   2   0   2   2   0   0   2   0   0   0   2   0   0   0   0   0   0   0   0   2   2   0   0   2   2   0   0   2   0   2   0   0   2   0   2   2   0   0   0   2   2   0   0   0   2   0   0   0   0   0   0   0   2   2   0   2   0   2   0   0   2   2   2   0   0   0   2   2   2   0   0   2   0   2   2   0   2   0   2   0   2   2   0   2   2   2   0   2   2   0   2   0   0   2   0   0   0   0   2   2   0   2   2   2   2   2   0   2   0   0   0   0   0   2   0   0   0   0   0   2   0   0   2   2   2   0   2   0   2   2   0   2   0   0   2   0   0   0   2   0   0   2   2   2   2   2   0   0   0   2   0   2
 MK-2-7                 0   2   0   0   2   0   0   2   2   0   0   2   2   2   0   2   0   0   2   2   2   2   0   2   2   2   0   2   2   0   0   0   0   0   2   2   2   2   0   2   0   0   2   2   0   2   2   0   2   0   2   2   0   0   2   0   0   0   2   0   0   0   0   0   0   0   0   2   2   0   0   2   2   0   0   2   0   2   0   0   2   0   2   2   0   0   0   2   2   0   0   0   2   0   0   0   0   0   0   0   2   2   0   2   0   2   0   2   0   0   2   0   2   0   2   2   2   2   0   2   0   2   2   0   2   2   0   0   2   2   0   2   2   2   0   2   2   0   2   0   0   2   0   0   0   0   2   2   0   2   2   2   2   0   0   2   0   0   2   0   0   2   0   0   0   0   0   2   0   0   2   0   2   0   2   0   2   2   0   2   0   0   2   0   2   0   2   0   0   2   0   2   2   2   0   0   0   2   0   2
 MK-2-8                 0   2   0   0   2   0   0   2   2   0   0   2   0   2   0   2   0   0   2   2   2   2   2   2   2   2   0   2   2   0   0   2   0   0   0   2   2   2   0   2   0   0   2   2   0   2   2   0   0   2   2   2   0   0   2   0   0   0   2   0   0   0   0   0   0   0   0   2   2   0   0   2   2   0   0   2   0   2   0   0   2   0   2   2   2   0   0   2   2   0   0   0   2   0   0   0   0   0   0   0   2   2   0   2   0   2   0   2   0   0   2   0   2   0   2   2   2   2   0   0   0   2   2   0   2   2   0   0   2   2   0   2   2   2   2   2   2   0   2   0   0   2   0   0   2   0   2   2   0   2   2   2   2   0   0   2   0   0   2   0   0   2   0   0   0   0   0   2   0   0   2   0   2   2   2   2   2   2   0   2   0   2   2   0   2   0   2   0   0   2   0   2   2   0   0   0   0   2   0   0
 MK-2-9                 0   2   0   0   0   2   2   2   2   0   0   2   0   2   0   2   0   0   2   2   2   2   2   2   2   2   0   2   2   0   0   2   0   0   0   2   2   2   0   2   0   0   2   2   2   2   2   0   0   2   2   2   0   0   2   2   2   0   2   2   0   2   0   0   0   0   2   2   2   0   0   2   2   0   2   2   0   2   0   0   2   0   2   2   2   0   0   2   2   0   0   0   2   0   0   0   0   0   0   0   2   2   2   2   2   2   0   2   0   0   2   0   2   0   2   2   2   2   2   0   0   2   2   0   2   2   0   0   0   2   0   2   2   2   2   2   2   0   2   0   0   2   0   0   2   0   2   2   0   2   2   2   2   0   0   2   0   0   2   0   0   2   2   0   0   0   0   0   0   0   2   0   2   2   2   2   2   2   2   2   0   2   2   0   2   0   2   0   0   0   2   2   2   0   0   0   0   2   0   0
 MK-2-10                0   2   0   0   0   2   2   2   2   0   2   2   0   2   0   2   0   0   2   2   2   2   2   2   2   2   0   2   2   0   0   2   0   0   0   2   2   2   2   2   0   0   2   2   2   2   2   0   0   2   2   2   0   0   2   2   0   0   2   2   2   2   0   0   0   0   2   2   2   0   0   0   2   0   2   2   0   0   0   0   2   0   2   2   2   0   2   2   2   0   0   0   2   0   0   0   0   0   0   0   2   0   2   2   2   2   0   2   0   0   2   0   2   2   2   2   2   2   2   0   2   2   2   0   2   2   0   0   0   0   0   2   2   2   0   0   2   2   2   0   0   2   2   0   2   0   2   2   0   2   2   2   2   0   0   2   0   2   2   2   0   2   2   2   0   0   0   0   0   0   2   0   2   2   2   2   2   2   0   2   0   2   2   0   2   0   2   0   0   2   2   2   2   0   0   0   0   2   0   0
 MK-2-11                0   2   0   0   0   0   2   2   2   0   2   0   0   2   0   2   0   0   2   2   2   2   2   2   2   2   0   2   2   0   2   2   0   0   0   2   2   2   2   2   0   0   2   2   2   2   0   0   0   0   2   2   0   0   2   0   0   2   2   2   2   2   0   0   0   0   2   2   2   0   0   0   2   0   2   0   2   0   0   0   2   0   2   2   0   0   2   2   0   0   0   0   2   0   0   0   0   0   2   0   2   0   2   2   2   0   0   2   0   0   2   2   2   2   2   2   2   2   2   2   2   2   2   0   2   2   0   0   0   2   0   2   2   0   2   0   2   2   2   0   0   2   2   0   0   0   2   2   0   2   2   2   2   0   0   2   0   2   2   2   0   2   2   2   0   0   0   0   0   0   2   2   2   2   2   0   2   2   0   2   0   2   2   0   2   0   2   0   0   2   2   2   2   0   0   0   0   2   0   0
 MK-2-12                0   2   0   0   0   0   2   2   2   0   2   0   0   0   0   2   0   0   0   2   2   2   2   2   2   2   0   2   2   0   2   2   0   0   0   2   2   2   2   2   0   0   0   2   2   2   0   2   0   0   0   2   0   0   2   0   0   2   2   2   2   2   0   0   0   2   2   0   2   0   0   0   2   0   0   0   2   0   0   0   2   2   2   2   0   0   2   2   0   0   0   0   2   0   0   0   0   0   2   0   2   0   2   2   2   0   0   2   0   0   2   2   2   0   2   2   2   2   2   2   2   2   2   0   2   2   0   0   0   2   0   2   2   0   2   0   2   0   2   0   0   2   2   0   0   0   2   2   0   2   2   2   2   0   0   2   0   2   2   2   0   0   2   2   0   0   0   0   0   0   2   0   2   2   0   0   2   2   0   2   0   2   0   2   2   0   2   0   0   2   2   2   2   0   0   0   0   2   0   2
 MK-2-13                0   2   0   0   0   2   2   2   2   0   2   0   0   0   0   2   0   2   0   0   2   2   0   2   0   2   0   2   2   0   2   2   0   0   0   2   2   2   2   2   0   0   0   2   2   2   2   2   0   0   0   2   2   0   2   0   0   2   2   2   2   2   0   0   0   2   2   0   2   0   0   0   2   0   0   0   0   2   0   2   2   0   2   0   0   0   2   2   0   0   0   0   2   0   2   2   0   2   2   0   2   0   2   2   2   0   0   2   0   0   2   2   2   0   2   2   2   2   2   2   2   2   2   0   2   2   0   0   0   2   0   2   2   0   2   2   2   0   2   0   0   0   2   0   0   0   2   2   0   0   2   2   2   0   2   2   0   2   2   2   0   0   2   2   0   0   0   0   0   0   2   0   2   2   0   0   2   2   0   2   0   2   0   2   2   0   2   0   0   2   2   2   2   0   0   0   0   2   0   2
 MK-2-14                0   2   0   0   0   0   2   2   2   0   2   0   0   0   0   2   2   2   0   0   2   2   0   2   0   2   0   2   2   0   2   0   0   0   0   2   2   2   2   2   0   0   0   2   2   2   2   2   0   0   0   2   2   0   2   0   0   2   2   2   2   2   0   0   2   2   2   0   2   2   2   0   2   2   0   0   0   2   2   2   2   0   0   0   0   0   2   2   2   2   0   0   2   0   2   2   0   2   2   0   2   0   2   0   2   0   0   2   0   0   2   2   2   0   2   2   2   2   2   2   2   2   0   0   2   2   0   0   0   2   0   2   2   0   2   2   2   0   2   0   0   0   2   0   2   0   2   2   2   0   2   2   2   0   2   2   0   2   2   2   0   0   2   0   0   0   0   0   0   0   2   0   2   2   0   0   2   2   0   2   0   2   0   2   2   0   2   0   0   2   0   2   2   0   0   0   0   2   0   0
 MK-2-15                0   2   0   0   0   0   2   2   2   0   2   0   0   0   0   2   2   2   0   0   0   2   2   0   0   2   0   2   2   0   2   0   2   0   0   2   0   2   2   2   0   0   0   2   2   2   2   2   0   0   0   2   2   0   2   0   0   2   2   2   2   2   0   0   2   2   2   0   2   2   2   2   2   2   0   2   0   2   2   2   2   0   0   0   0   0   2   2   2   2   0   0   2   0   2   2   0   2   2   0   2   0   2   0   2   0   0   2   2   0   2   2   2   0   2   2   2   0   2   2   2   2   0   0   2   2   0   0   0   2   0   2   2   0   2   2   2   0   2   0   0   0   2   0   2   0   2   2   2   0   2   0   2   0   2   0   0   2   2   2   0   0   2   0   0   0   0   0   0   0   2   0   2   2   0   0   2   2   2   2   0   2   0   2   2   2   2   0   0   2   0   2   2   0   0   0   0   2   2   0
 MK-2-16                0   2   0   0   2   0   2   2   2   0   2   0   0   0   0   2   2   2   0   0   0   2   2   0   2   2   0   2   2   0   2   0   2   0   0   2   0   0   2   2   0   0   0   2   0   2   0   2   0   0   0   2   2   0   2   0   0   2   2   2   2   2   0   0   2   0   0   0   2   2   2   2   2   2   0   0   0   0   2   2   2   0   0   0   0   0   2   2   2   2   0   0   2   0   2   2   2   2   0   0   2   0   2   0   2   2   0   0   2   0   2   2   0   0   2   2   2   0   2   2   2   2   0   0   2   2   0   2   0   2   2   2   2   0   2   2   2   0   2   0   2   0   2   0   2   2   2   2   2   0   2   0   2   0   2   0   0   2   2   2   0   0   2   0   0   0   0   0   0   0   2   0   2   0   0   0   2   2   2   2   0   2   0   2   2   2   2   0   0   2   2   2   2   0   0   0   0   2   2   0
 MK-3-1                 0   0   0   2   0   2   0   2   0   0   0   0   0   2   2   0   0   2   2   2   2   0   0   0   2   0   0   0   0   0   2   0   2   2   0   0   2   0   0   2   2   0   0   0   0   2   2   0   2   0   2   0   0   0   0   2   2   0   0   0   2   2   0   2   2   2   2   2   2   0   2   2   0   0   0   2   0   2   2   0   2   2   2   2   0   2   0   2   2   2   2   0   2   2   0   0   0   2   2   0   2   0   2   2   0   0   2   2   0   2   0   0   0   0   2   2   0   0   2   2   0   2   0   0   2   2   2   2   0   0   2   2   2   0   0   0   0   2   2   0   2   0   2   2   0   2   0   0   2   2   0   2   0   0   2   2   2   0   0   0   2   0   0   0   0   0   2   0   0   2   0   0   0   0   0   0   2   2   2   2   2   2   2   2   2   0   0   0   0   0   2   2   0   2   0   2   2   0   2   2
 MK-3-2                 0   0   0   2   0   2   0   2   0   0   0   0   0   2   2   0   0   2   2   2   2   0   0   0   2   0   0   0   0   0   2   0   2   2   0   0   2   0   0   2   0   0   0   0   0   2   2   0   2   0   2   0   0   2   2   2   2   0   0   0   2   2   0   2   2   2   2   2   2   0   2   2   0   0   0   2   0   2   2   2   2   2   2   2   2   2   0   2   2   2   2   0   2   2   0   0   0   2   2   0   2   0   2   2   0   0   2   2   0   2   2   0   0   0   2   2   0   0   2   2   0   2   0   2   2   2   2   2   0   0   2   2   0   0   0   0   0   0   2   0   2   0   0   0   0   2   0   0   2   2   0   2   0   0   2   2   2   0   0   0   2   0   0   2   0   0   2   0   0   2   2   2   0   0   0   0   2   2   2   2   2   2   2   2   0   0   0   0   2   2   2   0   0   2   0   2   2   2   2   2
 MK-3-3                 0   0   0   2   2   2   0   2   0   2   0   0   0   2   2   0   0   0   2   2   2   0   0   0   2   0   0   0   0   0   2   0   2   2   0   0   2   0   0   2   0   0   0   0   0   2   2   0   2   0   2   0   0   2   2   0   2   0   2   0   2   2   0   2   2   2   2   2   2   0   2   2   0   0   0   2   0   2   2   2   2   2   2   2   2   2   0   2   2   2   2   0   2   2   0   0   0   2   2   0   2   0   2   2   0   0   2   2   0   2   2   0   0   0   2   0   2   0   2   2   0   0   0   2   2   2   2   2   0   0   2   2   0   0   0   0   0   0   0   0   2   0   0   0   0   2   0   0   2   0   2   2   0   0   2   2   2   0   0   0   2   0   2   2   0   0   2   0   0   2   2   2   0   0   0   0   2   2   2   2   2   2   2   2   0   0   0   0   2   2   0   0   2   0   0   2   2   2   2   2
 MK-3-4                 0   0   0   2   2   2   0   2   0   2   0   0   0   2   2   0   0   0   0   2   2   0   0   0   2   0   2   0   0   0   2   0   2   2   2   0   0   2   0   2   0   0   0   0   0   2   2   2   0   0   2   0   0   2   2   0   2   2   2   0   2   2   0   2   2   2   2   2   2   0   2   0   0   0   0   2   0   2   2   2   2   2   2   2   2   2   0   2   2   2   2   0   2   2   0   2   0   2   2   0   2   0   2   2   0   0   2   2   0   0   0   0   0   0   2   0   0   0   2   2   0   0   0   2   2   2   2   2   0   0   2   2   0   0   0   0   0   0   2   2   2   0   0   0   0   2   0   0   2   0   2   2   0   0   2   2   2   0   0   0   2   0   2   2   0   0   2   0   0   2   2   2   0   0   0   0   2   2   2   2   2   2   0   2   0   0   0   0   2   2   0   0   2   0   0   2   2   2   2   2
 MK-3-5                 0   0   0   2   2   2   0   2   0   2   2   0   0   2   2   0   0   0   0   2   2   0   0   0   0   0   2   0   0   0   2   0   2   2   2   0   0   2   2   2   0   0   0   0   2   2   2   2   2   0   2   0   0   2   2   0   2   2   0   0   2   2   0   2   2   2   2   2   2   0   2   0   0   0   0   2   0   2   2   2   2   0   2   0   2   2   0   2   2   0   2   0   2   2   0   2   0   2   2   0   0   0   0   2   0   0   2   2   0   0   0   0   0   0   2   0   0   0   2   2   0   0   0   2   2   2   2   2   0   0   2   2   2   0   0   0   0   2   2   2   0   2   0   2   0   2   0   0   2   0   2   2   0   0   2   2   2   0   0   0   2   2   2   2   0   0   2   0   0   2   2   2   0   0   0   0   2   2   2   0   0   2   2   0   0   0   0   0   2   0   0   0   2   0   0   0   2   2   2   2
 MK-3-6                 2   0   0   2   2   2   0   0   0   2   0   0   0   2   2   0   0   0   0   2   2   0   0   2   0   0   2   0   0   0   2   2   2   2   2   0   2   2   2   2   0   0   0   0   0   2   2   2   2   0   2   2   0   2   2   0   2   2   0   0   2   2   2   2   2   2   2   2   2   0   2   0   0   0   0   0   0   2   2   2   2   0   0   0   0   2   0   2   2   0   2   0   2   0   0   2   0   2   2   0   0   0   2   2   0   0   2   2   0   0   2   0   0   0   2   0   0   0   2   2   0   0   0   2   2   2   2   2   0   0   2   2   0   2   0   0   0   2   2   2   0   2   0   2   2   2   0   0   0   0   2   2   0   0   2   2   2   0   0   0   2   2   2   2   0   0   2   0   0   2   2   2   0   0   0   0   2   2   2   0   0   2   2   0   0   0   0   0   2   0   0   0   2   0   2   0   2   2   2   2
 MK-3-7                 2   0   0   2   2   2   0   0   0   2   0   0   0   2   2   0   2   0   0   2   0   0   0   2   0   0   2   0   0   0   2   2   2   2   2   0   2   2   2   2   0   0   0   0   0   2   2   2   0   0   2   2   0   2   2   0   2   2   0   0   2   2   2   2   2   2   0   2   2   0   2   0   0   0   0   0   0   2   2   2   2   0   2   0   0   2   0   2   2   0   2   0   2   0   0   2   0   2   0   0   0   0   2   2   0   2   2   0   0   0   2   0   0   0   2   0   0   0   2   2   0   2   0   0   2   2   2   2   0   2   2   2   2   2   0   0   0   2   2   2   0   2   0   2   2   2   0   0   0   0   2   2   0   0   2   2   2   0   0   0   2   2   2   2   0   0   2   2   0   2   2   0   0   0   0   0   2   2   2   0   0   2   2   0   0   0   0   0   2   0   0   0   2   0   2   0   2   2   2   2
 MK-3-8                 0   0   0   2   2   2   0   0   0   2   0   0   0   2   2   0   2   0   2   2   0   0   0   2   0   0   2   0   2   0   2   2   2   2   2   0   2   2   2   2   0   0   0   0   0   2   2   2   2   2   2   2   0   2   2   0   2   2   0   0   2   0   2   2   2   2   0   2   2   0   2   2   2   0   2   2   0   2   2   0   2   0   2   0   0   2   0   2   2   0   2   0   2   0   0   0   0   2   2   0   0   0   2   2   0   2   2   0   0   0   2   0   0   0   2   0   0   0   2   2   0   2   0   0   2   2   2   0   0   2   2   2   2   2   0   2   0   2   2   0   0   2   0   2   2   2   2   0   0   0   2   0   0   0   2   2   2   0   0   0   2   2   2   2   0   2   2   2   0   2   2   0   0   2   0   0   2   2   2   0   0   2   2   0   0   0   0   2   2   0   0   0   2   0   0   0   2   2   0   2
 MK-3-9                 0   0   2   2   2   2   0   0   0   2   2   0   0   2   2   0   2   0   0   2   0   0   0   2   0   0   0   2   2   0   2   2   2   2   2   0   2   2   2   0   0   0   2   0   0   2   2   2   2   2   2   2   0   0   2   0   2   2   0   0   2   0   2   2   2   2   0   2   2   0   2   0   2   0   2   2   0   2   2   0   2   2   2   0   0   2   0   2   2   0   2   0   2   0   0   0   0   2   2   0   0   0   2   2   0   2   2   0   0   0   2   0   0   0   2   0   0   0   2   2   0   2   0   0   2   2   2   0   0   2   2   2   2   2   0   2   0   0   2   0   2   2   0   2   2   2   2   0   2   0   2   0   2   0   2   0   2   0   0   0   0   2   2   2   0   2   0   2   2   2   2   2   0   2   0   0   2   2   2   0   0   2   2   0   0   2   2   2   0   0   0   0   2   0   0   0   2   2   0   2
 MK-3-10                0   0   2   2   2   2   0   0   0   2   2   0   0   2   2   0   2   0   0   2   0   0   0   2   0   0   0   2   2   0   2   0   0   2   2   2   2   2   2   0   2   0   2   2   0   0   2   2   2   2   0   2   0   0   2   0   2   2   0   0   2   0   2   0   2   2   0   2   2   0   2   2   2   0   2   0   0   2   0   0   2   2   2   0   0   2   0   2   2   0   2   0   2   0   0   0   0   2   2   0   0   0   2   2   0   2   2   0   0   0   2   0   0   0   2   0   2   0   0   2   0   2   0   0   2   2   2   0   0   2   2   2   2   2   0   2   0   0   2   0   0   0   0   2   2   2   2   0   2   2   2   0   2   0   2   2   0   0   0   2   0   2   2   2   0   2   0   2   2   2   2   2   0   2   2   0   2   2   2   2   0   2   2   0   0   2   2   2   0   0   0   0   0   2   0   0   2   2   0   2
 MK-3-11                0   2   2   2   2   2   0   0   0   2   2   0   0   2   2   0   2   0   0   0   0   0   0   2   0   0   0   2   2   0   2   0   0   2   2   0   2   2   2   0   2   2   2   2   0   0   0   2   2   2   0   2   0   0   2   2   2   2   0   0   2   0   2   0   2   2   0   2   2   2   2   0   2   0   2   0   0   2   0   0   2   2   2   0   0   2   0   2   2   0   0   0   2   0   0   0   0   2   2   0   0   0   2   2   2   2   2   0   0   0   0   0   2   0   0   0   2   0   0   0   0   2   0   0   2   2   2   0   0   2   2   2   2   2   0   2   0   0   2   0   2   0   0   2   2   0   2   0   2   2   0   0   2   0   2   2   0   0   0   0   0   2   2   2   0   2   0   2   2   2   2   2   0   2   2   0   2   2   2   2   2   0   2   0   0   2   2   2   0   0   0   0   0   2   0   0   2   2   0   2
 MK-3-12                0   2   0   0   2   2   2   2   0   2   2   0   0   2   2   0   2   0   0   0   0   0   0   2   0   0   0   2   2   0   0   0   0   2   0   0   2   0   2   0   2   2   2   2   0   2   0   2   2   2   0   2   0   2   2   2   2   2   0   0   2   0   2   0   2   0   2   2   2   2   2   0   2   0   2   0   0   2   0   0   2   2   2   0   0   2   0   2   2   0   0   0   2   0   2   0   0   2   2   0   0   0   2   2   2   2   2   0   0   0   0   0   2   0   0   0   2   0   0   0   0   2   0   0   2   2   2   0   0   2   2   0   0   2   0   0   0   0   2   0   2   0   0   2   2   2   2   0   0   2   0   0   2   0   2   0   2   0   2   0   0   2   2   2   0   2   0   2   2   0   2   2   0   2   2   2   2   2   2   2   2   0   2   0   0   2   2   2   0   0   0   0   0   2   0   0   0   2   2   2
 MK-3-13                0   2   0   0   2   2   2   2   0   2   2   0   0   2   2   0   2   0   0   0   0   0   0   2   0   0   0   0   0   0   0   0   0   2   0   0   2   0   0   0   2   0   2   2   0   2   0   2   2   2   0   2   0   2   2   2   2   2   2   0   2   0   2   0   2   0   2   2   2   2   2   0   2   0   2   0   2   2   2   0   2   2   2   0   0   2   0   2   2   0   0   0   2   0   2   2   0   2   2   0   0   0   2   2   2   2   2   2   0   0   0   0   2   0   0   0   0   0   0   0   0   0   0   0   2   2   2   0   0   2   2   0   0   2   0   0   0   0   2   2   2   0   0   2   2   2   2   0   0   2   0   0   2   0   0   0   2   2   2   0   0   2   2   2   0   2   0   2   2   0   2   2   0   2   2   2   2   2   2   2   2   0   2   0   0   2   2   2   0   2   0   0   2   2   0   0   2   0   2   0
 MK-3-14                0   2   0   0   2   2   2   0   0   2   2   0   0   2   2   0   2   0   0   0   0   0   0   2   0   0   2   0   0   0   0   0   0   2   0   0   0   0   0   0   2   0   2   2   0   2   0   2   2   2   0   2   0   2   2   2   2   2   2   0   2   0   2   0   2   0   0   2   2   2   2   0   2   0   2   0   2   2   2   0   2   0   2   2   0   2   0   2   2   2   0   0   2   0   2   2   0   2   2   0   2   0   2   2   2   2   2   2   0   0   0   2   2   0   0   2   2   0   2   2   0   0   0   0   2   2   2   0   0   2   2   0   0   2   0   0   0   0   2   2   2   0   0   2   2   2   2   0   0   2   0   0   2   0   0   2   2   2   2   0   0   2   2   2   0   2   0   2   2   0   2   2   0   2   2   2   2   2   2   2   2   0   2   0   0   2   0   2   0   2   0   0   2   2   0   0   2   0   0   0
 MK-3-15                0   2   0   0   2   2   2   2   0   2   2   0   0   2   2   0   0   0   0   0   0   2   0   2   0   0   2   2   0   0   0   0   0   2   0   0   0   0   0   0   2   0   2   2   0   0   0   2   2   2   0   2   0   2   2   2   2   2   2   0   2   0   2   0   2   0   0   2   2   2   2   2   2   0   2   0   2   2   2   0   2   0   2   2   0   2   0   2   2   2   0   2   2   0   2   2   0   2   2   0   2   0   2   2   2   2   2   2   0   0   0   2   2   0   0   2   2   2   0   2   0   0   0   0   2   0   2   0   0   2   2   0   0   2   0   0   0   0   2   2   2   0   0   2   2   2   2   0   0   2   0   0   2   0   0   2   2   2   2   0   2   2   2   2   0   2   0   2   2   0   2   2   0   2   2   2   2   2   2   2   2   0   2   0   0   2   0   2   0   2   0   2   2   0   0   0   2   0   0   0
 MK-3-16                0   2   0   2   2   2   2   2   0   2   2   0   0   0   2   0   0   0   0   0   0   2   0   2   0   0   0   2   2   0   0   0   0   2   0   0   0   0   0   2   2   0   0   2   0   0   0   2   2   0   0   2   0   2   2   2   2   2   2   0   0   0   2   0   0   0   0   2   2   2   2   2   2   0   2   2   2   2   2   2   2   0   2   2   2   2   0   2   2   2   0   2   2   0   2   2   0   2   2   0   2   0   2   2   2   2   2   0   2   0   0   2   2   0   0   2   2   2   0   0   0   0   0   0   2   0   2   0   0   2   2   0   0   2   0   0   0   0   2   0   0   0   0   2   2   2   2   0   0   2   0   0   2   0   2   2   2   2   2   0   2   2   2   2   0   2   0   2   2   0   2   2   0   2   2   2   2   2   2   2   0   0   2   0   0   2   0   2   0   2   0   2   2   0   0   0   2   0   0   0
 MK-4-1                 0   0   2   2   0   0   0   2   0   2   0   2   0   0   0   0   0   2   2   2   2   2   2   0   0   0   0   2   2   0   2   2   0   2   0   0   0   2   0   0   0   2   2   2   0   2   2   0   0   2   0   0   0   2   2   2   0   2   2   2   0   2   2   2   0   2   2   0   2   0   0   0   0   0   2   2   0   2   2   2   0   0   0   2   2   2   0   2   2   2   2   2   2   2   0   0   2   0   0   0   0   2   2   2   0   0   0   2   0   2   2   0   0   0   2   2   2   0   0   0   2   2   2   0   0   2   2   2   2   2   2   2   2   2   0   2   0   0   0   2   0   2   2   2   2   2   2   2   2   2   0   2   0   2   0   0   0   2   2   2   2   2   0   0   0   0   0   2   2   0   0   2   0   2   2   0   2   2   2   2   0   0   0   2   2   0   2   0   2   2   0   0   2   2   0   0   2   0   2   0
 MK-4-2                 0   0   2   0   0   0   0   2   0   2   2   2   0   0   0   0   0   2   2   2   2   2   2   0   2   0   0   2   0   0   2   0   0   2   0   0   2   2   2   0   0   2   2   2   2   2   2   0   2   2   0   0   0   2   2   2   2   2   2   2   0   2   0   2   0   2   2   0   2   0   0   0   0   0   2   2   0   0   2   2   0   0   0   2   2   2   0   2   2   2   2   2   2   2   0   0   2   0   0   0   2   2   2   2   0   0   0   0   0   2   2   0   0   0   2   2   2   0   0   0   2   2   2   0   0   2   2   2   2   2   0   2   2   2   0   2   0   0   0   2   0   2   2   2   2   0   2   2   2   2   0   2   2   2   0   0   0   2   2   2   2   2   0   0   0   0   0   2   2   0   0   2   0   2   2   0   2   2   0   2   0   0   0   2   0   0   2   0   2   2   0   0   2   2   0   0   2   0   2   0
 MK-4-3                 0   0   2   0   0   0   0   2   0   2   2   2   0   0   0   0   0   2   2   2   2   0   2   0   2   0   0   2   0   0   2   0   0   2   0   0   2   2   2   2   0   2   2   2   2   2   2   0   2   2   0   0   0   2   2   2   2   2   2   2   0   0   0   2   0   2   0   0   2   0   0   0   0   0   2   2   0   0   2   2   2   0   0   2   2   2   0   2   2   2   2   2   2   2   0   0   2   0   0   2   2   2   2   2   0   0   0   0   0   2   2   0   0   0   2   2   2   0   0   0   2   2   2   0   0   2   0   0   2   2   0   0   2   2   0   2   0   0   0   2   0   2   2   2   2   0   2   0   2   2   0   2   2   2   0   0   0   2   2   2   2   2   2   0   0   0   0   2   0   0   0   2   0   2   2   0   2   2   0   2   0   0   0   2   0   0   2   0   2   2   2   0   2   2   0   2   2   0   2   0
 MK-4-4                 0   0   2   0   0   0   0   2   0   2   2   2   0   0   0   0   0   2   2   0   2   0   2   0   2   0   0   2   0   0   0   0   0   2   0   0   2   2   2   2   0   2   2   0   2   2   2   0   2   0   0   0   0   2   2   0   0   2   2   2   0   0   0   2   0   2   0   0   2   0   0   0   0   2   2   2   0   0   2   2   2   0   0   2   2   2   0   2   2   2   2   2   2   2   0   0   2   0   0   2   2   2   2   2   0   0   0   0   0   0   2   0   0   0   2   0   2   0   0   0   2   2   2   0   0   2   0   0   2   2   0   0   2   0   0   2   0   0   2   2   2   2   2   2   2   0   2   0   2   2   0   2   2   2   0   0   0   2   2   2   2   2   2   0   0   0   0   2   2   0   0   2   2   2   2   0   2   2   0   2   0   0   0   2   0   0   0   0   0   2   2   0   2   2   0   0   2   0   2   0
 MK-4-5                 0   0   2   0   0   0   0   2   0   2   2   2   0   0   0   0   0   2   2   0   2   0   2   0   2   0   0   2   0   0   0   0   0   2   2   0   2   2   2   2   0   2   2   0   2   2   2   0   2   2   0   0   0   2   2   0   0   2   0   2   0   0   0   2   2   2   0   0   2   0   0   0   0   2   2   2   2   0   0   2   2   0   0   2   0   2   0   2   0   2   0   2   2   2   0   0   2   0   0   2   2   2   2   2   0   0   0   0   0   0   2   0   0   2   2   0   0   0   2   0   2   2   2   0   0   2   0   0   2   2   0   0   2   0   0   2   0   2   2   2   2   2   2   2   2   0   2   0   2   2   0   2   2   2   0   0   0   2   2   0   0   2   2   0   0   0   0   2   2   0   0   2   2   2   2   0   2   2   2   2   2   0   0   2   0   0   0   0   0   2   2   0   0   2   0   0   0   0   2   0
 MK-4-6                 0   0   2   2   0   0   0   2   0   2   2   2   0   0   0   0   0   0   2   0   2   0   2   0   2   0   0   2   0   2   0   0   0   2   2   0   2   2   2   2   0   2   2   0   2   0   2   0   2   2   0   0   0   2   2   2   2   2   0   2   0   0   0   2   2   2   0   0   2   0   0   0   0   2   2   2   2   2   0   0   2   0   0   2   0   2   0   2   0   2   0   2   2   2   0   0   2   0   0   2   2   2   2   2   2   0   0   0   0   0   0   0   0   2   2   0   0   2   2   2   2   2   2   0   0   2   0   0   0   2   0   2   2   0   0   2   0   2   2   2   2   2   2   2   2   0   2   0   2   2   0   2   2   0   2   0   0   2   2   0   0   2   2   0   2   0   2   2   2   0   0   2   2   2   2   0   2   2   2   2   2   0   0   2   0   0   0   0   0   2   2   0   0   2   0   0   0   0   2   0
 MK-4-7                 0   0   2   2   0   0   2   2   0   2   2   2   0   0   0   0   0   0   2   0   2   0   0   0   2   0   0   2   0   2   2   0   0   2   2   0   2   2   2   2   0   2   2   0   2   0   2   0   2   2   2   0   0   2   2   2   0   2   0   0   0   0   0   0   2   2   0   0   2   0   0   0   0   2   2   2   2   2   0   0   2   0   0   2   0   2   0   0   0   2   0   2   2   0   0   0   2   0   0   2   2   2   0   2   2   0   2   0   0   0   0   0   0   2   2   0   0   2   2   2   2   2   2   2   0   0   0   0   0   2   0   2   2   0   2   2   0   2   2   2   2   2   0   2   2   0   2   0   2   2   0   2   2   0   2   0   0   2   2   0   0   2   2   0   2   0   0   2   2   0   0   2   2   2   2   0   2   0   2   2   2   0   0   2   0   0   0   2   0   2   2   0   0   2   0   0   0   0   2   0
 MK-4-8                 0   0   2   2   0   0   2   2   0   2   2   2   0   0   0   0   0   0   2   0   0   0   0   0   2   0   0   2   0   2   2   0   0   2   0   2   2   2   2   2   0   2   2   0   0   0   2   0   2   2   2   0   0   2   2   2   0   2   0   0   0   0   0   2   2   2   0   0   2   0   0   0   0   2   2   2   2   2   0   0   2   0   0   2   0   2   0   0   0   2   0   0   2   0   0   0   2   0   0   2   2   2   0   2   2   0   2   0   0   0   0   0   0   2   2   0   0   2   2   2   2   2   2   2   0   0   0   0   0   2   0   2   2   2   2   2   0   2   2   2   2   2   0   2   2   0   2   0   2   2   0   2   2   0   0   0   0   2   2   0   0   2   2   0   2   0   0   2   2   0   0   2   2   2   2   0   2   0   2   2   2   0   0   2   2   0   0   0   2   2   2   0   0   2   0   0   0   0   2   0
 MK-4-9                 0   0   2   2   0   0   2   2   0   2   2   2   0   0   0   0   0   0   2   0   0   0   0   0   2   0   0   2   0   2   2   0   0   2   0   2   2   2   2   2   0   2   2   0   0   0   2   0   2   2   2   0   0   2   2   2   0   2   0   2   0   0   0   2   2   2   0   0   2   0   0   0   0   2   2   2   2   2   0   0   2   0   0   2   2   2   0   0   0   2   0   0   2   0   0   2   0   0   0   2   2   0   0   2   2   0   0   0   0   0   0   0   0   2   2   0   0   2   2   2   2   2   2   2   0   0   0   0   0   2   0   2   2   2   2   2   0   2   2   2   2   2   0   2   2   0   2   0   2   2   0   2   2   0   2   0   0   2   2   0   0   2   2   0   2   0   0   2   2   0   0   2   2   2   2   0   2   0   2   2   2   0   0   2   2   0   2   0   2   2   2   0   0   2   0   0   0   0   0   0
 MK-4-10                0   0   2   2   0   0   2   2   0   2   2   2   0   0   0   0   0   0   2   0   0   0   0   2   2   0   0   2   0   2   2   0   0   2   0   2   0   2   2   2   0   2   2   0   0   0   2   0   2   2   2   0   0   2   2   2   0   2   2   2   0   2   0   2   2   2   0   0   2   0   0   0   0   2   2   2   2   2   0   0   0   0   0   2   2   2   0   0   0   2   0   0   2   0   0   2   0   0   0   2   2   0   0   2   2   0   0   0   0   0   0   0   0   2   2   0   0   2   0   2   2   0   0   2   0   0   0   0   0   2   0   2   2   2   2   2   0   2   2   2   0   0   2   2   2   0   2   0   2   2   0   2   2   0   2   0   0   2   2   0   0   2   2   0   2   0   0   0   2   0   0   2   2   2   2   0   2   0   0   2   2   0   0   2   2   0   2   0   2   2   2   0   0   2   0   0   0   0   0   0
 MK-4-11                0   0   2   2   0   0   2   2   0   2   0   2   0   0   0   0   0   2   2   0   0   0   0   2   2   0   0   2   0   0   2   0   0   2   0   2   0   2   2   2   0   2   0   0   0   2   0   0   2   2   2   0   0   2   2   2   0   2   2   2   0   2   0   2   2   2   0   0   2   0   2   0   0   0   2   2   2   2   0   0   2   0   0   2   2   2   0   0   0   2   0   0   2   0   0   0   2   0   0   2   2   2   0   2   2   0   0   0   0   0   0   0   0   2   2   0   0   2   0   2   2   0   0   2   0   2   0   2   0   2   0   2   2   0   2   2   0   2   2   0   0   0   2   2   2   0   2   0   2   0   2   2   2   0   2   0   0   2   2   0   0   2   0   0   2   2   0   0   2   0   0   0   2   2   2   0   2   0   0   2   2   0   0   2   2   0   2   0   0   0   2   0   0   2   0   0   0   0   0   0
 MK-4-12                2   0   0   2   0   0   2   2   0   2   0   2   0   0   0   2   2   2   2   0   0   2   0   2   2   0   0   2   2   0   2   0   0   2   0   2   0   2   2   2   0   2   0   2   0   0   0   0   2   2   2   0   0   2   2   2   0   2   2   2   0   2   0   2   2   2   0   0   2   0   2   2   0   0   2   2   2   0   0   0   2   0   0   2   2   2   0   0   0   2   0   0   2   0   0   0   2   2   0   2   2   2   0   2   2   0   0   0   0   0   0   0   0   2   2   0   2   2   0   2   2   0   0   2   0   2   0   2   0   2   0   2   2   0   2   2   0   2   2   0   0   0   2   2   2   0   0   0   2   0   2   2   2   0   2   0   0   0   2   0   2   2   0   2   2   2   0   0   2   0   0   0   2   2   2   0   2   0   0   2   2   0   0   2   2   0   2   0   0   0   2   0   0   2   0   0   0   0   2   0
 MK-4-13                2   0   0   2   0   0   2   2   0   2   0   2   0   0   0   2   2   2   2   0   0   2   0   2   0   0   0   2   2   0   2   0   0   2   0   2   0   2   2   2   0   2   0   2   0   0   0   0   2   2   0   0   0   2   2   2   0   2   2   2   0   2   0   2   2   2   0   0   2   0   2   2   0   0   2   2   2   0   0   0   0   0   0   2   2   2   0   0   0   2   0   0   2   0   2   0   2   2   2   2   2   2   0   2   2   0   0   0   0   0   2   0   0   2   2   0   0   2   0   2   2   0   0   2   0   2   0   0   0   2   0   0   2   0   2   2   0   2   2   0   0   0   2   0   2   0   0   0   2   0   2   2   2   0   2   0   0   0   2   0   2   2   0   2   2   2   0   0   2   0   2   0   2   2   2   0   2   0   0   2   2   0   0   2   2   0   2   0   0   0   2   2   0   2   0   0   0   0   2   0
 MK-4-14                0   0   2   2   0   0   2   2   0   2   0   2   0   2   0   0   2   2   2   0   0   2   0   2   2   0   0   2   0   0   2   2   0   2   0   0   0   2   2   0   0   2   0   2   0   0   0   0   2   2   0   0   0   2   2   2   2   2   2   2   0   2   0   2   2   2   0   0   2   0   0   2   0   0   2   2   2   0   0   2   0   0   0   2   2   2   0   0   0   2   0   0   2   0   2   0   2   2   2   2   0   2   0   2   2   0   0   0   0   0   2   0   0   2   2   0   0   2   0   2   2   2   0   2   0   2   0   0   0   2   0   0   2   0   2   2   0   0   2   0   0   0   2   2   0   0   0   2   2   0   2   2   2   0   2   0   0   0   2   0   0   2   0   2   0   2   0   0   2   0   2   2   2   2   2   0   2   0   0   2   2   0   0   2   2   0   2   0   0   0   2   2   0   2   0   0   0   0   2   0
 MK-4-15                0   0   2   2   0   0   0   2   0   2   0   2   0   2   0   0   2   2   0   2   0   2   0   2   2   0   0   2   0   0   2   0   0   2   0   0   0   2   2   0   0   2   0   2   0   0   0   0   2   2   0   0   0   2   2   2   2   0   2   2   0   2   0   0   2   0   0   0   2   2   2   2   0   0   2   2   2   0   0   2   0   0   0   2   2   2   0   0   0   2   0   2   2   0   2   0   2   2   2   2   0   2   0   2   2   0   0   0   0   0   2   0   0   2   2   0   0   2   0   2   2   2   0   2   0   2   0   0   0   2   0   2   2   0   2   2   0   0   2   0   0   0   2   2   0   0   0   2   2   0   2   0   2   0   2   0   0   2   2   0   0   2   2   2   0   2   0   0   2   0   2   2   2   2   2   2   2   0   2   2   2   0   0   0   2   0   2   0   0   0   2   0   0   2   0   0   0   0   2   0
 MK-4-16                0   0   2   2   0   2   0   2   0   2   0   2   0   2   0   2   2   2   0   2   0   2   2   2   2   0   0   2   0   0   2   0   0   2   0   0   0   0   2   0   0   2   0   2   0   0   0   0   2   2   0   2   0   2   2   2   2   0   2   2   0   2   0   0   2   0   0   0   2   2   2   2   0   0   2   2   2   0   0   2   0   0   2   0   2   0   0   0   0   2   0   2   2   0   2   0   2   0   0   2   0   2   0   2   2   0   0   0   0   0   0   0   0   2   2   0   0   2   0   2   2   2   0   2   0   2   0   0   0   2   0   2   2   2   2   2   0   2   2   0   0   0   2   2   2   0   0   2   2   2   2   0   2   0   2   0   0   2   0   0   0   2   2   2   0   2   0   0   2   0   2   2   2   2   0   2   2   0   2   2   2   0   0   0   2   0   2   0   0   0   2   0   0   2   0   0   0   0   2   0
 MK-5-1                 2   2   0   2   0   0   2   0   0   0   2   0   2   2   2   2   0   0   0   2   0   2   0   0   2   2   0   0   2   2   2   2   2   0   0   2   2   2   2   0   2   2   0   2   0   2   2   2   2   2   2   0   0   0   0   0   2   0   0   2   0   2   0   0   2   2   0   2   2   2   2   0   0   2   2   0   0   0   2   2   0   0   0   0   0   0   2   0   2   2   0   2   2   2   0   2   2   0   2   2   2   0   2   0   2   0   0   0   2   0   2   0   0   0   2   2   2   2   2   2   0   0   0   0   0   2   2   2   2   0   2   2   2   0   2   2   2   0   0   0   2   2   2   2   0   0   0   2   0   2   0   2   0   2   0   0   2   2   0   2   0   2   0   0   2   0   2   2   0   2   0   0   2   2   2   2   0   2   0   0   2   0   0   0   2   2   2   0   0   0   2   0   2   2   0   0   0   2   0   0
 MK-5-2                 2   2   0   2   0   2   2   0   0   0   2   0   2   2   2   2   2   0   0   2   0   2   0   0   0   2   2   0   2   2   2   2   0   0   0   2   2   2   2   0   2   2   0   2   0   2   0   2   2   2   2   0   0   0   0   0   2   0   0   0   2   2   0   0   2   2   0   2   2   2   2   0   0   2   0   0   0   0   2   2   0   0   0   0   0   2   2   0   2   2   2   2   2   2   0   2   2   0   0   2   2   0   2   0   2   0   0   0   2   0   2   0   0   0   2   2   2   2   0   2   0   0   0   0   0   2   2   2   2   0   2   2   0   0   0   2   2   0   0   0   2   2   2   2   2   0   0   2   0   0   0   2   0   2   0   0   0   2   2   2   0   2   0   0   2   0   2   2   0   2   0   0   0   2   2   2   0   2   0   0   0   0   0   0   2   2   2   0   0   0   2   0   2   2   0   0   0   2   2   0
 MK-5-3                 2   2   0   0   0   2   2   0   2   0   2   0   2   2   2   2   2   0   2   2   0   0   0   0   0   2   2   0   2   2   2   0   0   0   0   2   2   2   0   2   2   2   0   2   2   2   0   2   2   2   2   0   0   0   0   0   2   0   0   0   2   2   0   0   2   2   2   0   2   2   2   0   0   0   0   0   0   0   0   2   0   0   0   0   0   2   2   0   2   0   2   2   2   2   2   2   0   0   0   2   2   0   2   0   2   0   0   0   2   0   2   0   0   0   2   2   2   2   0   2   0   0   2   0   0   2   2   2   2   0   2   2   0   0   0   2   2   0   0   2   2   2   2   2   2   2   0   2   0   0   0   2   0   2   0   0   0   2   2   2   0   2   0   0   2   0   2   2   0   2   0   0   0   2   0   0   0   2   0   0   0   0   0   0   0   2   2   0   0   0   2   0   2   2   0   0   0   2   2   2
 MK-5-4                 2   2   0   0   0   2   2   0   2   0   2   0   2   2   2   2   2   0   2   2   0   0   0   0   0   2   2   0   2   2   2   2   0   0   0   2   2   2   0   0   2   2   0   2   2   2   0   2   0   2   2   0   0   0   2   0   2   0   0   0   2   2   0   0   2   0   2   0   2   0   2   0   0   0   0   0   0   0   0   0   0   0   0   0   0   2   0   0   2   0   0   2   2   2   2   2   0   0   0   2   2   2   2   2   2   0   0   0   2   0   2   0   0   0   2   2   2   2   0   2   0   0   2   0   0   2   2   2   2   2   2   2   0   0   0   2   2   0   0   2   2   2   2   2   2   0   0   2   0   0   0   2   2   2   2   0   0   0   2   2   0   2   2   0   2   0   2   2   0   2   0   0   0   2   0   0   0   2   0   0   0   0   0   0   0   2   2   0   0   0   2   0   2   2   0   0   0   2   2   2
 MK-5-5                 2   2   0   0   0   2   0   0   2   0   2   0   0   2   2   2   2   0   2   0   0   0   0   0   0   0   2   0   2   2   2   2   0   0   2   2   2   2   2   2   2   2   0   0   2   2   0   2   0   2   2   0   0   0   2   0   2   0   0   0   2   2   0   0   2   0   2   0   2   0   2   0   0   2   0   0   0   0   0   0   0   0   2   0   2   2   2   0   2   0   0   2   2   2   2   2   0   0   2   0   2   2   2   2   0   0   0   0   2   0   2   2   0   2   2   2   0   2   0   0   0   0   2   2   2   2   2   2   2   2   0   2   0   0   0   2   2   0   0   2   2   2   2   2   2   0   0   2   0   0   0   2   2   2   2   0   0   0   2   2   0   2   2   0   2   0   2   2   0   2   0   0   0   0   0   0   0   2   0   0   0   2   0   0   0   2   0   2   0   0   2   0   2   2   0   0   0   2   0   2
 MK-5-6                 2   2   0   0   0   2   0   0   2   0   2   0   0   2   2   2   2   0   2   0   0   0   0   0   0   0   0   0   2   2   2   2   0   2   2   2   2   0   2   2   2   2   0   0   2   2   2   2   2   2   0   0   0   0   2   0   2   0   0   0   2   2   0   0   2   2   0   0   2   0   2   0   0   2   2   0   0   0   0   0   0   0   2   0   2   2   2   0   2   0   0   2   2   2   2   0   0   0   2   0   2   2   2   2   0   0   0   0   2   0   2   2   0   2   2   0   0   2   0   2   0   0   2   2   2   2   2   2   2   2   0   2   0   2   0   2   2   0   0   2   0   2   2   2   2   0   0   0   0   0   0   2   2   2   0   0   0   0   2   2   0   2   2   0   0   0   2   2   0   2   0   0   0   0   0   0   0   2   0   2   0   2   0   0   0   2   0   2   0   0   0   0   0   0   0   0   0   2   0   2
 MK-5-7                 0   2   0   2   0   2   0   0   2   0   2   0   0   2   2   2   2   0   2   0   0   0   0   0   0   0   0   0   0   2   2   2   0   2   2   0   2   0   2   2   2   0   0   0   2   2   2   2   2   2   0   2   0   0   2   0   2   0   0   0   2   2   0   0   2   2   0   0   2   0   2   0   0   2   2   0   0   0   0   0   0   0   2   0   2   2   2   0   2   0   0   2   2   2   2   0   0   0   0   0   2   2   2   2   0   0   0   0   2   2   2   2   2   2   2   0   0   2   0   2   2   0   2   2   2   2   0   2   0   2   0   2   0   2   0   0   2   0   0   2   0   2   2   2   2   0   0   2   0   0   0   2   2   2   0   0   0   0   2   2   0   2   0   0   0   2   2   2   0   2   0   0   0   0   0   0   0   2   0   2   0   2   0   0   0   2   0   2   0   0   0   0   0   0   0   0   2   2   0   2
 MK-5-8                 0   2   0   2   0   2   0   0   2   0   2   0   0   2   2   2   2   0   2   0   0   0   0   2   0   0   0   0   0   2   2   2   0   2   2   0   2   0   2   2   2   2   0   2   2   2   2   2   2   2   0   0   0   0   0   0   2   0   0   0   2   2   0   0   0   2   0   0   0   0   2   0   0   2   2   0   0   0   0   0   0   0   2   0   2   2   2   0   2   0   0   2   2   2   2   0   0   0   0   0   2   2   2   2   0   0   2   0   0   2   2   2   2   0   2   0   0   2   0   2   2   0   0   2   2   2   0   2   0   0   0   2   0   2   0   0   2   2   0   2   0   2   2   2   2   0   0   2   0   2   0   2   2   0   0   2   0   0   2   2   2   2   0   0   0   2   2   2   0   2   0   0   0   0   0   0   0   2   0   2   0   2   0   0   0   2   0   0   0   0   0   0   0   0   0   0   2   2   0   2
 MK-5-9                 0   2   0   2   0   2   0   0   2   0   0   0   0   2   2   2   2   0   2   0   0   0   2   0   0   0   0   0   0   2   2   0   0   2   2   0   2   0   2   2   2   2   0   2   2   2   2   2   2   2   0   0   2   0   2   0   2   0   0   0   2   2   0   2   2   2   0   0   0   0   2   0   0   2   2   2   0   0   0   0   0   0   2   0   2   2   2   0   2   0   0   2   2   2   2   0   0   0   0   0   2   2   2   2   0   2   2   0   0   2   2   2   0   0   2   0   0   2   0   2   2   0   0   0   2   2   0   2   0   0   0   2   0   2   0   0   2   2   0   2   0   2   2   0   2   0   0   2   0   0   0   2   2   2   0   2   2   0   2   2   0   2   0   0   0   2   0   2   0   2   0   0   0   0   0   0   0   2   0   2   0   2   0   2   0   2   0   0   0   2   0   0   0   2   0   0   2   0   2   2
 MK-5-10                0   2   2   2   0   2   0   0   2   0   0   0   0   0   2   0   2   0   2   0   0   0   2   0   0   0   0   0   0   2   2   0   0   2   2   0   2   0   2   2   0   2   0   2   2   2   2   0   2   2   2   0   2   0   2   0   2   0   0   0   2   2   0   2   2   2   0   2   0   0   2   0   0   2   2   2   0   2   0   2   2   0   2   0   2   2   2   0   2   0   0   2   0   2   2   0   0   0   0   0   2   0   2   2   0   0   2   0   0   2   2   2   0   0   2   0   0   2   0   0   2   0   0   0   2   2   0   0   0   0   0   2   0   2   0   0   2   2   0   2   0   2   0   0   2   0   0   2   0   0   0   2   2   2   0   2   2   0   2   2   0   2   0   0   0   2   0   2   0   2   0   0   0   0   0   0   0   2   0   2   0   2   0   2   2   2   0   0   0   2   2   0   0   2   2   0   2   0   2   2
 MK-5-11                0   0   2   2   0   2   0   0   2   0   0   0   0   0   2   0   0   0   0   0   0   0   2   0   0   0   0   0   0   2   2   0   0   2   2   0   2   0   2   2   0   2   0   2   2   2   2   0   2   0   2   0   2   0   2   0   2   0   0   0   2   2   0   0   2   2   0   2   2   0   2   0   0   2   2   2   2   2   0   2   2   2   0   0   2   2   2   0   2   0   0   2   0   2   2   0   0   0   0   0   2   0   2   2   0   0   0   2   2   2   0   2   0   0   2   0   0   2   0   0   2   0   2   0   2   2   0   0   0   0   0   2   0   2   0   0   0   2   0   2   0   0   2   0   2   0   0   2   0   0   0   0   2   2   0   2   2   0   2   2   0   2   0   2   0   0   0   2   0   2   0   0   0   2   0   0   2   2   0   2   0   2   0   2   2   2   0   0   0   0   2   0   0   2   2   0   2   0   2   2
 MK-5-12                0   0   2   2   0   2   0   0   2   0   0   0   0   0   2   0   0   0   0   0   0   0   2   0   0   0   2   0   0   2   2   0   0   2   2   0   2   0   2   2   0   2   0   2   2   2   2   0   2   0   2   0   2   0   2   0   0   0   0   0   0   2   0   0   2   2   0   2   0   0   2   0   0   2   2   2   2   2   0   2   2   2   0   0   2   2   2   2   2   0   0   2   0   2   2   0   0   0   0   0   2   0   2   2   0   0   0   2   2   2   2   2   0   0   2   0   0   0   0   0   2   0   2   0   2   2   0   0   0   0   0   2   0   2   0   0   0   2   0   2   0   0   2   0   2   0   0   2   2   0   0   0   2   2   0   2   2   0   2   0   0   0   0   2   0   0   0   2   0   2   0   0   0   2   0   0   0   2   0   2   2   2   2   2   2   2   0   0   0   0   2   0   0   2   2   0   2   0   2   2
 MK-5-13                0   0   2   2   0   2   0   0   2   0   0   0   0   0   2   0   0   0   2   0   0   0   2   0   0   0   2   0   0   2   2   0   2   2   2   0   2   0   2   2   0   2   0   2   2   2   2   0   2   0   2   0   0   2   2   0   0   2   0   0   2   0   2   0   2   2   0   2   0   0   2   0   0   2   2   2   2   2   0   2   2   2   0   0   0   2   2   2   2   0   0   2   0   2   2   0   0   0   0   0   2   0   2   0   0   2   0   2   2   2   2   2   0   0   2   0   0   0   0   0   2   0   2   0   2   2   0   0   0   0   0   2   0   2   0   0   0   2   0   2   0   0   2   0   2   0   0   2   2   2   0   0   2   0   0   2   2   0   2   0   0   2   0   2   0   0   2   0   0   2   0   0   0   2   2   0   0   2   0   2   2   2   2   2   2   2   0   0   0   0   2   0   0   2   2   0   2   0   2   2
 MK-5-14                0   0   2   2   0   2   0   0   2   0   0   0   0   0   2   0   0   0   2   0   0   0   2   0   0   2   2   0   2   2   2   0   2   2   2   0   2   0   2   2   0   2   0   2   2   2   2   2   2   0   2   0   0   2   2   0   0   2   0   0   2   0   2   0   0   2   0   2   0   0   2   0   0   2   2   0   2   0   0   2   2   2   0   0   2   2   2   2   2   0   0   2   0   2   2   0   0   0   0   0   2   0   2   0   0   2   0   2   2   2   2   2   0   0   2   0   0   0   0   2   2   0   2   0   0   0   0   2   0   0   0   2   0   2   0   0   0   2   2   2   0   0   2   0   2   0   0   2   2   2   0   0   2   0   0   2   2   0   2   0   0   2   0   2   0   2   2   0   0   2   0   0   0   2   2   0   0   2   0   2   2   2   2   2   2   2   0   0   0   0   2   0   0   2   2   0   2   0   2   2
 MK-5-15                0   0   2   2   0   2   0   0   2   0   0   2   2   0   2   0   0   0   2   0   0   2   2   0   0   2   2   0   2   2   2   0   2   2   2   0   2   0   2   2   0   2   0   0   2   2   2   2   2   0   2   0   0   0   2   0   0   2   2   0   2   0   2   0   0   0   0   2   0   0   2   0   0   2   2   0   2   0   0   2   2   2   0   0   2   2   0   2   0   0   2   2   0   0   2   0   0   0   0   2   2   0   2   0   0   2   0   2   2   2   2   2   2   0   2   0   0   0   0   2   2   0   0   0   0   0   0   2   0   0   0   2   0   2   0   0   0   2   2   2   0   0   2   0   2   0   0   2   2   2   0   0   2   0   0   2   2   0   2   0   0   2   0   2   0   2   2   0   0   0   0   0   0   2   2   0   0   2   0   2   0   2   2   2   2   2   0   2   0   2   2   0   0   2   2   2   2   0   2   2
 MK-5-16                0   0   2   2   0   2   0   0   2   0   0   2   2   0   2   0   0   0   2   0   0   0   2   0   0   2   2   2   2   2   2   0   2   2   2   0   2   0   2   2   0   2   0   0   2   2   2   2   2   0   2   0   0   0   2   0   0   2   2   0   2   0   2   2   0   0   0   2   2   0   2   2   0   2   0   0   2   0   0   2   2   2   0   0   2   2   0   2   0   0   2   2   0   0   2   0   0   0   0   2   0   0   2   0   0   0   0   0   2   2   2   2   2   0   2   0   0   0   0   2   2   0   0   0   0   0   0   2   0   0   0   2   2   2   0   0   0   2   2   2   0   2   0   0   2   0   0   0   2   2   0   0   2   0   0   2   0   2   2   0   2   2   0   2   0   2   2   0   0   0   0   0   0   2   2   0   0   2   0   2   0   2   2   2   2   2   0   2   0   2   0   0   0   0   2   2   2   0   0   2
 MK-6-1                 2   0   0   0   2   2   2   2   2   0   2   2   2   2   0   0   0   2   2   0   0   0   0   0   0   0   2   0   0   2   0   0   2   2   0   2   2   0   0   0   0   0   2   0   0   2   0   0   2   0   0   2   2   2   2   2   0   2   0   2   0   0   2   0   0   2   0   0   0   2   0   0   2   2   2   2   2   0   2   2   0   2   0   2   0   0   2   0   0   2   0   0   0   2   0   0   0   0   0   0   0   2   2   2   2   2   0   0   0   0   2   0   0   2   2   0   0   2   2   0   2   2   2   2   2   0   0   0   2   2   2   0   0   0   0   2   0   0   2   2   0   0   0   2   2   2   0   2   2   2   2   0   2   0   2   2   0   0   2   0   2   2   0   2   0   2   2   0   0   2   2   0   0   0   2   2   0   0   2   0   0   2   2   2   2   0   2   2   0   0   0   2   2   0   0   2   0   0   2   2
 MK-6-2                 2   0   0   0   2   2   2   2   2   0   2   2   2   2   0   2   2   2   0   0   0   0   2   0   0   0   0   0   0   2   0   0   2   2   0   2   2   0   0   0   0   0   2   0   0   2   0   0   0   2   0   2   2   2   2   2   0   2   0   2   0   0   2   0   0   2   0   0   0   2   0   2   0   2   2   2   2   2   2   2   0   2   0   2   0   0   2   0   0   2   0   2   0   2   0   0   0   0   0   0   0   2   0   2   0   2   0   0   2   0   2   0   0   2   2   2   0   2   2   0   2   2   2   0   2   0   0   0   2   2   2   0   0   0   2   2   0   0   0   2   2   0   0   2   2   0   0   2   2   2   2   0   2   0   2   2   0   0   2   0   2   2   0   2   2   2   2   0   0   2   2   0   0   0   2   2   0   0   2   0   0   2   2   2   2   0   2   2   0   0   0   2   2   0   0   0   0   0   2   2
 MK-6-3                 2   2   0   0   2   2   2   2   2   0   2   2   0   2   0   2   2   0   0   0   0   0   2   2   0   0   0   0   0   2   0   0   0   2   0   0   2   2   0   0   0   0   2   0   0   2   0   0   0   2   0   2   2   2   2   2   0   2   0   0   0   0   2   0   0   2   0   2   0   0   0   2   0   2   0   2   2   2   2   2   0   0   0   2   0   0   2   0   0   2   0   2   0   2   2   0   2   0   2   0   0   2   0   2   0   2   0   0   2   0   2   0   0   2   2   2   0   2   2   0   2   2   2   0   2   2   0   0   2   2   2   0   0   0   0   2   0   2   0   2   2   0   2   2   2   0   0   2   2   2   2   0   2   0   2   2   0   0   2   0   2   0   0   2   2   0   2   0   0   2   2   0   0   0   2   2   0   0   2   0   0   2   2   2   0   0   2   2   0   2   0   2   2   0   0   0   0   0   2   2
 MK-6-4                 2   2   0   0   2   2   2   0   0   0   2   0   2   0   0   2   2   0   0   0   0   0   2   2   0   0   0   0   0   2   0   0   0   2   0   0   2   2   0   0   2   0   2   0   0   2   0   2   0   2   0   2   2   2   2   2   0   2   0   0   0   0   2   2   0   0   0   2   0   2   0   2   0   2   0   2   2   2   2   2   0   0   0   2   0   0   2   0   0   2   0   2   0   0   2   0   2   0   2   0   0   2   0   2   0   0   0   0   2   0   2   0   0   0   2   2   0   0   0   0   2   0   2   0   2   2   0   0   2   0   2   0   0   0   0   2   0   2   0   2   2   0   2   2   2   0   0   2   2   2   2   0   2   0   2   2   2   0   2   0   2   0   2   0   2   2   2   0   2   2   2   0   0   0   2   0   0   0   2   0   2   0   2   2   0   0   2   0   0   2   0   2   2   0   0   0   0   0   2   2
 MK-6-5                 2   2   0   0   2   2   2   2   0   0   2   0   2   0   0   0   2   0   0   0   0   0   2   2   0   0   0   0   0   0   0   0   0   2   0   0   2   0   0   0   2   0   2   0   0   2   2   2   0   2   0   2   2   2   2   2   0   2   0   0   0   0   2   2   0   0   0   2   0   2   0   2   0   2   0   2   0   2   2   2   0   0   0   2   0   0   2   0   0   2   0   2   0   0   2   2   2   0   2   0   0   0   0   0   0   0   0   0   0   0   2   0   0   0   2   2   0   0   0   0   2   0   2   0   2   2   2   0   2   0   0   0   0   0   0   2   0   2   0   2   2   0   2   2   2   0   0   2   2   2   2   0   0   0   2   2   2   0   2   0   2   0   2   0   2   2   2   0   2   2   0   2   0   0   2   0   0   0   2   0   2   2   2   2   2   0   2   0   0   2   0   2   2   0   0   0   0   0   2   2
 MK-6-6                 2   2   2   0   2   0   2   2   0   0   2   0   2   0   0   0   2   0   0   0   0   0   0   2   0   0   0   0   0   0   2   0   0   2   2   2   2   2   0   0   2   0   2   0   0   2   2   2   2   2   0   2   2   2   2   2   0   2   0   0   0   0   2   2   0   0   0   2   0   2   0   2   2   2   0   2   0   2   2   2   0   0   0   2   0   0   2   0   2   2   0   2   0   0   2   2   2   0   2   0   2   0   0   2   0   0   0   0   0   0   2   0   0   0   2   2   0   0   0   2   2   0   2   0   2   2   2   0   2   0   0   0   0   0   0   2   0   2   2   2   2   0   2   2   2   0   0   2   2   2   0   0   0   0   0   0   2   0   2   0   2   0   2   0   2   0   2   0   2   0   0   2   0   2   2   0   0   0   2   0   2   0   2   2   2   0   2   0   0   0   0   2   2   0   0   0   0   2   2   2
 MK-6-7                 2   2   2   0   2   0   2   2   0   0   2   0   2   0   0   0   2   0   0   0   0   0   0   2   0   2   0   0   2   0   2   0   0   2   0   2   2   2   0   0   2   0   0   0   0   2   2   2   2   0   0   2   2   2   2   2   0   2   0   0   0   0   0   2   0   0   0   0   0   0   0   2   2   2   0   2   0   2   0   2   0   0   2   2   0   0   2   0   2   2   2   2   0   0   2   2   2   0   2   0   2   0   2   2   0   0   0   0   0   0   2   0   0   0   2   2   0   0   0   2   2   0   2   0   2   2   2   0   0   0   0   0   0   0   0   2   0   2   2   2   2   0   2   2   2   0   0   2   2   2   0   0   0   0   0   0   0   0   2   0   2   0   2   0   0   0   2   2   2   0   0   2   0   2   2   0   0   0   2   0   2   0   2   2   2   0   2   2   0   0   0   2   0   0   0   0   0   2   0   2
 MK-6-8                 2   2   0   0   2   0   2   2   0   0   2   0   2   2   0   0   2   0   0   2   0   0   0   2   0   2   0   0   2   0   2   0   0   2   0   2   2   2   0   0   0   0   0   0   0   2   2   2   2   0   2   2   2   2   2   2   0   2   0   0   2   0   0   2   0   0   0   0   0   0   0   2   2   2   0   2   0   2   0   2   0   0   2   2   0   0   2   0   2   2   2   2   0   0   2   2   2   0   2   0   2   0   2   2   0   0   0   0   2   0   2   2   0   0   2   2   2   0   0   2   2   0   0   0   0   2   2   2   0   2   0   0   2   0   0   0   0   2   2   2   2   0   0   2   0   0   2   2   2   2   2   2   0   0   0   0   0   0   0   0   2   0   2   0   0   0   2   2   2   0   0   2   0   2   2   0   0   0   2   0   2   0   2   2   2   0   2   0   0   0   0   2   0   0   0   0   0   2   0   2
 MK-6-9                 2   2   0   0   2   0   2   2   0   0   2   0   2   2   0   0   0   0   0   0   0   0   0   2   0   2   0   0   2   0   2   0   0   2   0   2   2   2   0   0   0   0   0   0   0   2   2   2   2   0   2   2   2   2   2   0   0   2   0   0   2   0   0   2   0   0   0   2   0   0   0   2   2   2   0   0   2   2   0   2   0   0   2   2   0   0   0   0   2   2   2   2   0   0   2   2   2   0   2   0   2   0   0   0   0   0   0   0   2   2   0   2   0   2   2   2   2   0   2   2   2   0   0   0   0   2   2   2   0   2   0   0   2   0   0   0   0   2   2   2   2   0   0   2   0   0   2   2   2   2   2   2   0   2   0   0   0   0   0   0   2   0   2   0   0   0   2   2   2   2   0   2   0   2   2   0   0   0   2   0   0   0   2   2   2   0   2   0   0   0   0   2   0   0   0   0   0   2   0   2
 MK-6-10                0   2   2   0   2   0   2   2   2   0   2   0   0   2   0   0   0   2   0   0   0   2   0   2   2   0   0   0   2   0   2   0   0   2   0   2   0   2   0   0   2   0   0   0   0   2   2   2   0   0   2   2   2   2   2   0   0   2   0   0   0   0   0   2   0   0   0   2   0   0   0   2   2   2   0   0   2   2   0   2   0   0   2   2   0   0   0   0   2   2   2   2   0   0   2   2   2   0   0   0   2   0   0   0   0   0   0   2   2   2   0   2   0   0   2   2   2   2   2   2   0   0   0   0   0   0   2   2   0   2   0   0   2   0   0   0   0   2   2   2   2   2   2   2   0   0   2   2   2   2   2   0   0   2   0   0   0   0   0   0   2   0   2   0   0   0   2   2   2   2   0   0   2   0   2   0   0   0   2   0   0   0   2   2   0   0   2   0   0   0   0   2   0   0   0   0   0   2   0   2
 MK-6-11                0   2   2   0   0   0   2   2   2   0   2   0   0   0   0   0   0   2   0   0   0   2   0   0   2   2   0   0   2   0   2   2   0   2   0   2   0   2   0   0   2   0   0   0   0   2   0   2   0   0   2   2   2   2   2   0   0   2   0   0   0   0   2   2   0   0   0   2   0   0   0   2   2   2   0   0   2   2   0   2   0   0   2   2   0   0   0   0   2   2   2   2   0   0   2   2   2   0   0   0   2   0   0   0   0   0   2   2   2   2   0   2   0   0   2   2   2   2   0   2   0   0   2   0   0   0   2   2   2   2   0   0   2   0   0   0   0   0   2   2   2   2   2   2   2   0   2   2   2   0   2   2   0   2   0   0   0   0   0   0   2   0   2   0   0   0   2   2   2   2   0   0   2   0   2   0   0   0   2   0   0   0   2   2   0   0   2   0   0   0   0   2   0   0   0   0   2   2   0   2
 MK-6-12                0   2   2   0   0   0   2   2   2   0   2   0   0   0   0   0   0   2   0   0   0   0   0   0   0   2   2   0   2   0   2   2   0   2   0   2   0   2   0   0   2   0   0   0   0   2   0   2   0   0   2   2   2   2   2   0   0   2   0   0   0   0   2   2   0   0   0   2   2   2   0   2   2   2   0   0   2   2   0   2   0   0   2   2   0   0   0   0   2   2   2   2   0   2   2   2   2   0   0   0   2   0   0   0   0   0   2   2   2   2   0   2   2   0   2   2   2   2   0   2   0   0   2   0   0   0   2   2   2   0   0   0   2   0   0   0   0   0   2   2   2   0   2   0   2   0   2   2   2   0   2   2   0   2   2   0   0   0   0   0   2   0   2   0   2   0   2   2   2   2   0   0   0   0   0   2   0   0   2   0   0   0   2   2   0   0   2   0   0   0   0   2   0   0   0   0   2   2   0   2
 MK-6-13                0   2   2   0   0   2   2   2   2   0   2   0   0   0   0   0   0   2   0   0   0   0   0   0   0   2   2   0   0   0   2   2   0   2   0   2   0   2   0   0   2   0   0   0   0   2   2   2   2   0   2   2   2   2   2   0   0   2   0   0   0   0   2   2   0   0   0   2   2   2   0   0   2   2   0   0   2   2   0   2   0   0   2   2   0   0   0   0   0   2   2   0   0   2   2   2   0   0   0   0   0   0   0   0   0   0   2   2   2   2   0   2   2   0   2   2   2   2   0   2   0   0   2   2   0   0   2   2   2   0   0   0   2   0   0   0   0   0   0   2   2   0   2   0   2   0   2   2   2   0   2   2   2   2   2   0   0   0   0   0   0   0   2   0   2   0   2   2   2   2   0   0   0   0   0   2   2   0   0   0   0   0   2   2   0   0   2   0   0   0   0   2   0   0   0   0   0   2   0   2
 MK-6-14                0   2   2   0   0   2   2   2   0   0   2   0   0   0   0   0   0   2   0   0   0   0   0   0   2   2   2   0   0   0   2   0   0   2   0   2   0   2   0   0   2   0   0   0   0   2   2   2   2   2   2   2   2   2   2   0   2   2   0   0   0   2   2   2   0   2   0   2   2   2   2   0   2   0   0   0   2   2   0   2   0   0   2   2   0   0   0   0   0   2   2   0   0   2   0   2   0   0   0   0   0   0   0   0   0   0   2   2   2   2   0   0   2   0   2   2   2   2   0   2   0   0   2   2   0   0   2   0   2   0   0   0   2   0   0   0   0   0   0   2   2   0   2   0   2   0   2   2   2   0   2   2   2   2   2   0   0   0   0   0   0   0   2   0   2   2   2   2   2   2   0   0   0   0   0   2   2   0   0   0   0   2   0   0   0   0   2   0   0   0   0   2   0   0   0   0   0   2   0   2
 MK-6-15                0   2   2   0   0   2   2   2   0   0   2   0   0   0   0   0   0   2   0   0   0   2   0   0   2   2   2   0   0   0   2   0   0   2   0   0   0   2   0   0   2   0   0   0   0   2   2   2   2   2   2   2   2   2   2   0   2   2   0   0   0   2   2   2   0   0   0   2   2   0   2   0   2   0   2   0   2   0   0   2   0   0   2   2   0   0   0   0   0   2   2   2   0   2   0   2   0   0   0   0   0   0   0   0   0   0   2   0   2   2   0   0   2   0   2   2   2   0   0   2   0   0   2   2   0   0   2   0   0   0   0   0   2   0   0   0   0   2   0   2   2   0   2   0   2   0   2   2   2   0   2   2   2   2   2   0   2   0   0   0   0   0   2   0   2   2   2   2   2   2   2   0   0   2   0   2   2   0   0   0   0   2   0   0   0   0   2   2   0   0   0   2   0   0   0   0   0   2   0   2
 MK-6-16                0   2   0   0   2   2   2   2   0   0   0   0   0   0   0   0   0   2   0   0   0   0   0   0   2   2   2   2   0   0   2   0   0   2   0   0   0   2   0   0   2   0   0   0   0   2   2   2   2   2   2   2   2   2   2   0   0   2   0   0   0   2   2   0   0   0   0   2   2   0   2   0   2   0   2   0   2   0   0   2   0   0   0   2   0   0   0   0   0   2   2   2   2   2   0   2   0   0   0   0   0   0   0   0   0   0   2   0   2   2   0   0   2   0   2   2   2   0   0   2   0   0   2   2   0   0   2   0   0   0   2   0   2   0   0   0   0   0   0   2   2   0   2   0   2   0   2   2   2   0   2   2   2   0   2   2   2   0   0   0   0   0   2   0   2   2   2   2   2   2   2   0   0   2   0   2   2   0   0   0   0   2   0   0   0   0   2   2   0   0   0   0   0   0   0   0   0   2   0   2
 
!****************************************** Phenotypic Data **********************************************************
!-100.0 is resevred for missing phenotype
SimulatedTrait1         7.0127    8.9305   12.8567    7.0483    9.4793    9.6796   11.2841    9.6802   11.1322   11.8888   13.0110   10.8479    9.1680    8.7217   10.3702   10.7190    9.8838    8.5549   10.4720    9.9929    9.2932    9.0721    8.9246    9.8482   10.3635    8.2632    9.1323   12.1631    7.3842   11.0412    8.8100   10.5533    9.7373   10.3221   10.0434    9.4197   11.3712   11.1915   11.1516   11.2182    9.4017   11.6119   10.1202   10.0246   10.0566   12.4846    9.4951   11.5375    8.0994   11.6437    9.4502    9.9623    9.0070   11.7321   10.7243   10.4200    9.0492    8.0922   10.2478    8.9427   10.9241    9.2983    8.7487    9.5449   10.4243   10.8225    6.8541    9.4353   11.1122    9.4291   13.0846    7.9679    7.9294   11.1785   10.0049   10.9412    9.0891   10.6481   11.3298   10.8008   10.1447    9.4277    9.0757    9.9424    9.0404   11.0562    6.5651   11.6453   10.8634   10.1294    9.9593    9.8674   11.4942   10.4547    9.4701   11.2932   10.8933    8.1473    7.8021   11.3074   13.2739   12.3028   11.0598   13.3808   11.5121    8.6399    7.8247    8.0624   10.3512   10.4761   12.6044    9.0021    7.5882   12.4483   12.7078   13.1665   10.6126   11.3103    7.4673    8.7714    9.7881    7.7431   12.4873    9.6887   12.2598   10.3238    9.8132    9.5090   12.0123   10.4276    7.1053   10.2871   10.4642    7.5434    8.5567   10.3491    7.9471    8.0054    9.8579   10.0515   10.7086   13.3501    9.0741    9.9952    7.5386    9.0639    9.0146   10.7635    8.4123   11.3907   10.9886   12.1515   12.0578   11.6876    7.7416    8.9254   10.1665    8.6760   10.2295   10.9661   10.2514   11.6744   11.9198    7.7127    9.5091    9.4713    9.1578   12.1547    8.2813    9.9179    8.0525    9.7548    9.7770    9.6006   13.4870    7.6181    7.4034   11.7428    9.9659   10.4497   10.0219    9.1047   10.7914   11.1457   10.7497    9.7053   12.1658   10.6627    7.3726    9.6396   10.5152    7.1320   10.5797   10.5140    9.0231   10.0648    8.6895   10.3418   12.0893    9.7989
SimulatedTrait2        15.3735   14.4641   14.0088   15.2039   13.7813   15.4399   13.9516   14.0229   14.4161   16.2381   16.3714   15.4223   14.1760   19.6554   14.1574   15.2115   16.5438   13.9773   14.5843   14.3769   12.4783   13.0034   14.6421   13.4557   15.5054   13.0304   16.7898   12.4821   16.1857   16.9958   17.2153   13.7964   15.3070   13.8351   12.6914   16.0875   13.8984   16.6525   16.3250   15.7412   16.1251   15.7031   13.4833   15.7302   14.8728   16.5583   15.5546   15.1743   14.2636   12.7639   15.3369   13.3207   13.2284   15.2124   16.8483   14.4075   15.7749   14.4704   14.1791   15.0471   14.5967   16.2944   12.9423   16.0196   16.3246   14.2533   16.0519   13.2671   16.1003   14.8008   15.4030   14.1209   12.9253   13.3279   11.9987   13.4664   16.6233   16.6893   16.8139   16.2903   13.6984   15.8127   15.8161   15.2977   15.8230   14.6589   14.8231   15.8749   16.8371   14.9363   13.7380   15.4511   15.0357   17.4406   17.2235   14.6982   12.1764   16.0596   16.1034   15.1022   14.6149   18.4268   14.4916   16.0213   14.4863   13.0897   15.7358   15.5737   15.2553   12.9324   15.8811   14.8968   14.5536   16.7190   16.1907   15.3780   13.8979   17.7243   15.4288   16.3951   13.5055   13.4804   14.3580   17.5965   15.2577   15.5764   15.5307   17.3778   13.9048   17.4862   15.3165   17.2477   15.2317   11.6108   15.7464   17.1938   14.4301   13.0752   14.3743   15.6817   15.6809   17.1937   14.0519   17.8822   13.7438   15.4792   12.4100   14.0456   14.7532   17.3441   15.6083   15.3711   15.8061   12.5555   15.4567   12.7663   13.4085   11.3495   15.5265   15.8084   16.4262   13.2365   15.7850   15.2189   16.3739   14.0821   17.8938   15.9950   12.5563   13.9887   14.3206   15.3053   12.0937   15.5967   13.1277   15.3325   15.4766   14.4434   15.8792   16.0850   14.6582   16.8615   14.0298   12.9658   15.7490   16.1236   15.5698   12.9623   14.2805   13.4492   17.0853   12.9218   14.0489   15.3837   14.0502   14.6430   17.3454   17.0462   16.1964   16.4644
 
