# Supplementary material for: Inclusive Composite Interval Mapping of QTL by Environment Interactions in Biparental Populations
Source: PLoS One. 2015 Jul 10;10(7):e0132414. doi: 10.1371/journal.pone.0132414 (PMC4498613; doi:10.1371/journal.pone.0132414)
Supplement: S3 File — (ZIP) [file pone.0132414.s003.zip › Simulation for unliked model/Simulated popualtions/run_00083.met]

!**********************Note: lines staring with "!" are remarks and will be ignored in the program********************
!*********************************General Information**********************************
!Assuming F1 = P1 x P2, populations available in QTL IciMapping are: 
!  1, P1BC1F1 = P1 x F1, the first backcrossing where P1 is used as the recurrent parent;
!  2, P2BC1F1 = P2 x F1, the first backcrossing where P2 is used as the recurrent parent;
!  3, F1DH, F1-derived doubled haploids; 
!  4, RIL or F1RIL, recombination inbred lines through the repeated selfing of F1;
!  5, P1BC1RIL, recombination inbred lines through the repeated selfing of P1BC1F1;
!  6, P2BC1RIL, recombination inbred lines through the repeated selfing of P2BC1F1;
!  7, F2, the selfing generation of F1;
!  8, F3, the selfing generation of F2;
!  9, P1BC2F1, the second backcrossing where P1 is used as the recurrent parent; 
! 10, P2BC2F1, the second backcrossing where P2 is used as the recurrent parent;
! 11, P1BC2RIL, recombination inred lines through the repeated selfing of P1BC2F1; 
! 12, P2BC2RIL, recombination inred lines through the repeated selfing of P2BC2F1; 
! 13, P1BC1F2, the selfing generation of P1BC1F1; 
! 14, P2BC1F2, the selfing generation of P2BC1F1; 
! 15, P1BC2F2, the selfing generation of P1BC2F1; 
! 16, P2BC2F2, the selfing generation of P2BC2F1; 
! 17, P1BC1DH, P1BC1F1-derived doubled haploids; 
! 18, P2BC1DH, P2BC1F1-derived doubled haploids; 
! 19, P1BC2DH, P1BC2F1-derived doubled haploids; 
! 20, P2BC2DH, P2BC2F1-derived doubled haploids; 
   3      !Mapping Population (see remarks above)
   2      !Mapping Function (1 for Kosambi; 2 for Haldane; 3 for Morgan)
   2      !Marker Space Type (1 for intervals; 2 for positions)
   1      !Marker Space Unit(1 for centiMorgans; 2 for Morgan)
   6      !Number of Chromosomes (or Linkage Groups)
 200      !Size of the mapping population
   2      !Number of environments
 
!***************************************** Chromosomes and Linkage Maps **********************************************
!Chromosome                 NumMarkers
-CH1                        16
-CH2                        16
-CH3                        16
-CH4                        16
-CH5                        16
-CH6                        16
!Linkage map (Marker name followed by position or the interval length)
 MK-1-1                1     0.000
 MK-1-2                1    10.000
 MK-1-3                1    20.000
 MK-1-4                1    30.000
 MK-1-5                1    40.000
 MK-1-6                1    50.000
 MK-1-7                1    60.000
 MK-1-8                1    70.000
 MK-1-9                1    80.000
 MK-1-10               1    90.000
 MK-1-11               1   100.000
 MK-1-12               1   110.000
 MK-1-13               1   120.000
 MK-1-14               1   130.000
 MK-1-15               1   140.000
 MK-1-16               1   150.000
 MK-2-1                2     0.000
 MK-2-2                2    10.000
 MK-2-3                2    20.000
 MK-2-4                2    30.000
 MK-2-5                2    40.000
 MK-2-6                2    50.000
 MK-2-7                2    60.000
 MK-2-8                2    70.000
 MK-2-9                2    80.000
 MK-2-10               2    90.000
 MK-2-11               2   100.000
 MK-2-12               2   110.000
 MK-2-13               2   120.000
 MK-2-14               2   130.000
 MK-2-15               2   140.000
 MK-2-16               2   150.000
 MK-3-1                3     0.000
 MK-3-2                3    10.000
 MK-3-3                3    20.000
 MK-3-4                3    30.000
 MK-3-5                3    40.000
 MK-3-6                3    50.000
 MK-3-7                3    60.000
 MK-3-8                3    70.000
 MK-3-9                3    80.000
 MK-3-10               3    90.000
 MK-3-11               3   100.000
 MK-3-12               3   110.000
 MK-3-13               3   120.000
 MK-3-14               3   130.000
 MK-3-15               3   140.000
 MK-3-16               3   150.000
 MK-4-1                4     0.000
 MK-4-2                4    10.000
 MK-4-3                4    20.000
 MK-4-4                4    30.000
 MK-4-5                4    40.000
 MK-4-6                4    50.000
 MK-4-7                4    60.000
 MK-4-8                4    70.000
 MK-4-9                4    80.000
 MK-4-10               4    90.000
 MK-4-11               4   100.000
 MK-4-12               4   110.000
 MK-4-13               4   120.000
 MK-4-14               4   130.000
 MK-4-15               4   140.000
 MK-4-16               4   150.000
 MK-5-1                5     0.000
 MK-5-2                5    10.000
 MK-5-3                5    20.000
 MK-5-4                5    30.000
 MK-5-5                5    40.000
 MK-5-6                5    50.000
 MK-5-7                5    60.000
 MK-5-8                5    70.000
 MK-5-9                5    80.000
 MK-5-10               5    90.000
 MK-5-11               5   100.000
 MK-5-12               5   110.000
 MK-5-13               5   120.000
 MK-5-14               5   130.000
 MK-5-15               5   140.000
 MK-5-16               5   150.000
 MK-6-1                6     0.000
 MK-6-2                6    10.000
 MK-6-3                6    20.000
 MK-6-4                6    30.000
 MK-6-5                6    40.000
 MK-6-6                6    50.000
 MK-6-7                6    60.000
 MK-6-8                6    70.000
 MK-6-9                6    80.000
 MK-6-10               6    90.000
 MK-6-11               6   100.000
 MK-6-12               6   110.000
 MK-6-13               6   120.000
 MK-6-14               6   130.000
 MK-6-15               6   140.000
 MK-6-16               6   150.000
!*********************************** Marker Types ********************************************************************
!Co-dominant marker: When heterozygote F1 is present, P1 is coded as 2, F1 is coded as 1, and P2 is coded as 0; Otherwise, P1 is coded as 2, and P2 is coded as 0. 
!Dominant marker: When heterozygote F1 is present, P1 and F1 are coded as 12, and P2 is coded as 0; Otherwise, P1 is coded as 2, and P2 is coded as 0.  
!Recessive markers: When heterozygote F1 is present, P1 is coded as 2, and F1 and P2 are coded as 10; Otherwise, P1 is coded as 2, and P2 is coded as 0. 
!Missing marker is coded as -1. 
 MK-1-1                 0   2   2   2   0   2   0   2   2   0   2   0   2   0   0   0   0   0   2   0   2   2   2   2   2   0   2   2   0   2   0   0   2   2   0   2   2   0   0   2   2   0   2   2   0   2   0   2   0   0   0   2   0   2   0   2   0   2   2   2   2   0   0   0   2   2   0   0   0   2   0   2   0   0   0   2   0   2   2   0   2   0   2   2   2   2   2   2   0   2   2   2   2   2   2   2   2   0   0   0   2   2   0   2   2   2   0   2   0   0   0   0   0   2   2   0   2   0   0   0   0   2   2   0   2   0   0   2   0   2   0   2   0   2   2   0   0   2   2   2   2   0   0   0   0   0   0   2   2   0   2   0   2   0   2   0   2   2   0   0   2   2   0   2   0   2   2   0   2   0   2   2   0   0   0   0   2   0   0   2   0   0   2   2   0   2   2   0   2   0   0   2   0   0   2   0   0   2   2   0
 MK-1-2                 0   2   2   2   0   2   0   2   0   0   2   0   2   0   0   2   0   0   2   0   2   2   2   2   2   0   2   2   0   2   0   0   2   2   0   0   2   0   0   0   2   0   2   2   0   2   0   2   0   0   0   2   0   2   0   2   0   2   2   2   2   0   0   0   2   2   0   0   0   2   2   2   0   0   0   2   0   2   0   0   2   0   2   2   2   2   2   2   0   2   2   2   2   2   2   2   2   0   0   0   2   2   0   2   2   0   0   2   0   0   2   0   0   2   2   0   2   0   0   0   0   2   2   0   0   0   0   2   0   2   2   2   0   2   2   0   0   2   0   2   2   0   2   0   0   0   0   2   2   0   2   0   2   0   2   0   2   2   0   0   2   2   0   2   0   2   2   0   2   0   2   2   0   0   0   0   2   0   0   2   0   0   2   2   0   2   2   0   2   2   0   2   0   0   0   0   0   2   2   0
 MK-1-3                 0   2   2   2   0   2   0   2   2   0   2   0   2   0   0   2   0   0   0   2   2   2   2   2   0   0   2   2   0   2   0   0   2   0   0   0   2   0   0   0   2   0   2   2   0   0   2   2   0   0   2   2   0   2   0   2   0   2   2   2   2   0   0   0   2   2   0   0   0   0   2   2   0   0   0   2   0   2   2   0   2   0   2   2   2   2   2   2   0   2   2   0   2   2   2   2   2   0   0   0   2   2   0   2   2   0   0   2   0   2   2   0   0   2   2   2   2   0   0   0   0   2   2   0   0   0   0   2   0   2   2   2   0   2   2   2   0   2   2   2   0   0   2   0   0   0   0   2   2   2   2   0   2   0   2   0   2   2   0   0   2   2   0   2   0   2   2   0   2   0   2   0   0   0   0   0   2   2   0   2   0   0   2   2   0   0   2   0   2   2   0   2   0   0   0   0   0   0   2   0
 MK-1-4                 0   2   2   2   0   2   0   2   2   0   2   0   2   0   0   2   0   0   0   2   2   2   2   2   0   2   2   2   0   2   0   0   2   0   0   0   2   0   0   2   2   0   2   2   0   0   2   2   2   0   2   2   0   2   0   0   2   2   2   2   2   0   0   0   2   2   0   2   0   0   2   2   0   0   0   2   0   2   2   0   2   0   2   2   2   2   2   2   0   2   2   0   2   2   2   2   2   0   0   0   2   2   0   2   2   0   0   2   0   2   2   0   0   2   2   2   2   0   0   0   0   2   2   0   0   2   0   2   0   2   2   2   0   2   2   2   0   2   2   2   0   0   2   0   0   0   0   2   2   2   2   0   2   0   2   0   2   2   0   0   2   2   0   0   0   2   2   0   2   0   2   0   0   0   0   0   2   2   0   2   0   0   2   2   0   0   2   0   2   2   0   2   0   0   0   0   0   0   2   0
 MK-1-5                 2   2   2   2   2   2   0   2   2   2   2   0   0   0   0   2   0   0   2   2   2   2   0   2   0   2   2   2   0   2   0   0   2   0   0   0   2   0   0   2   2   0   2   2   0   2   2   2   2   0   2   2   0   2   0   2   2   2   0   2   2   0   0   2   2   2   0   2   0   2   2   2   0   0   0   2   0   2   2   0   2   0   2   0   2   0   2   2   0   2   2   0   2   0   2   2   2   0   0   0   2   2   0   2   2   0   0   2   0   2   2   0   0   2   0   2   2   2   0   0   0   2   2   0   0   2   0   2   0   2   2   2   0   2   2   2   0   0   2   2   0   0   2   0   0   0   0   2   2   2   0   0   2   0   2   0   2   2   0   0   2   2   0   0   0   2   2   0   2   0   2   0   0   0   0   0   2   2   0   2   0   0   2   2   0   0   2   0   2   2   0   0   0   0   0   0   0   0   2   2
 MK-1-6                 2   0   2   2   2   2   0   2   0   0   2   0   0   0   0   2   0   0   2   2   2   2   0   2   0   0   2   2   0   2   0   0   2   0   0   0   2   0   0   2   2   0   0   2   2   2   2   2   2   0   2   2   0   2   0   0   2   2   0   2   2   0   0   2   2   2   0   2   0   2   2   2   0   0   0   2   0   2   2   0   2   0   2   0   2   0   2   2   0   2   2   0   2   0   2   0   2   2   0   0   2   2   0   2   2   0   0   2   0   2   2   0   0   2   0   2   0   0   0   0   0   2   2   0   0   2   0   2   0   2   2   2   0   0   2   2   0   0   2   2   0   0   2   0   0   2   0   2   2   2   0   0   2   2   0   0   2   2   0   0   2   0   0   0   0   2   2   0   0   0   2   0   2   0   0   0   2   2   2   2   0   0   2   2   2   0   2   0   2   2   2   0   0   0   0   0   0   0   2   2
 MK-1-7                 2   0   0   2   0   2   0   2   2   0   2   0   0   0   0   2   0   0   2   2   2   2   0   2   0   0   2   2   0   2   0   0   2   0   0   0   2   0   0   2   0   0   0   2   2   2   2   2   2   0   2   2   0   2   0   0   2   2   0   0   2   0   0   2   2   2   0   2   0   2   2   2   0   0   0   2   0   2   2   0   0   0   2   0   2   0   2   2   0   2   2   0   2   0   2   0   2   2   0   2   2   2   0   2   2   0   0   2   0   2   2   0   0   2   0   2   0   0   0   0   0   2   0   0   0   2   0   2   0   2   2   2   0   0   2   2   0   0   2   2   0   0   2   0   0   2   0   2   2   2   0   0   2   2   0   0   2   2   0   0   2   0   0   0   0   2   2   0   0   0   2   0   2   0   0   0   2   2   2   2   0   0   2   2   2   0   2   0   2   2   2   0   0   0   0   0   2   0   0   2
 MK-1-8                 2   0   0   0   0   2   0   2   2   0   2   0   0   0   0   2   0   0   2   2   2   2   0   2   0   0   2   2   2   2   0   0   2   2   0   0   2   0   0   2   0   0   0   2   2   2   2   2   2   0   0   2   0   2   0   0   2   2   0   0   2   0   2   2   2   2   0   2   0   2   2   2   0   2   0   2   0   2   2   0   0   0   2   0   2   0   2   2   0   2   2   0   2   0   0   0   2   2   0   2   2   2   0   2   2   0   0   2   0   2   2   0   0   2   0   2   0   0   0   0   0   2   0   0   0   0   0   2   0   2   2   2   2   0   2   2   0   0   0   2   0   0   2   0   0   2   0   2   0   2   0   0   2   2   0   0   2   2   0   0   2   0   0   0   0   2   2   0   0   0   2   0   2   0   2   0   2   2   2   2   0   0   0   2   2   0   2   2   2   2   2   0   0   0   0   0   2   0   0   0
 MK-1-9                 2   0   0   0   0   2   0   0   2   0   2   0   0   0   0   2   0   0   2   2   2   2   0   2   0   0   0   2   2   2   2   0   2   2   0   0   2   0   0   2   0   0   0   2   2   2   2   2   2   0   0   2   0   2   0   0   2   2   0   2   2   0   2   2   2   0   0   2   0   2   2   2   2   2   0   0   0   2   2   0   0   0   2   0   2   0   2   2   0   2   2   0   2   2   0   0   2   2   0   2   2   2   0   2   2   0   0   2   0   2   2   0   0   2   0   2   0   0   0   0   0   2   0   0   0   0   0   2   0   2   2   2   2   0   2   2   0   0   0   2   0   0   2   0   2   2   0   2   0   2   0   0   2   2   0   0   2   2   0   0   2   0   0   0   0   2   2   0   0   0   2   0   2   0   0   0   2   2   2   2   0   2   2   2   2   0   2   2   2   2   2   0   0   0   0   0   2   0   0   0
 MK-1-10                2   0   0   0   0   2   0   0   2   0   2   0   0   0   0   2   0   0   2   2   2   2   2   0   0   0   0   2   2   2   2   0   2   2   0   0   2   0   0   2   0   0   0   2   2   2   2   2   2   0   2   2   0   2   0   0   0   2   0   2   2   0   2   2   2   0   0   2   0   2   2   2   2   2   2   0   0   2   2   0   2   2   0   2   2   0   2   2   0   2   0   0   2   2   0   0   2   2   0   2   0   2   2   2   2   0   0   0   0   0   2   0   0   2   0   0   0   0   0   0   0   2   0   0   0   0   0   2   0   2   2   2   2   0   2   2   0   0   0   2   0   0   2   0   2   2   0   2   0   2   0   0   2   2   0   0   2   2   0   0   2   0   0   0   0   2   2   0   2   0   2   0   2   0   0   0   0   2   2   2   2   2   2   2   2   0   2   2   2   2   2   2   2   0   0   0   2   0   0   0
 MK-1-11                2   0   0   0   0   2   0   0   2   0   2   0   0   0   0   2   0   0   2   2   2   2   2   0   0   0   0   2   2   2   2   0   2   2   0   0   2   0   0   2   0   0   0   2   2   2   2   0   2   0   2   2   0   2   0   2   2   0   2   2   2   0   2   2   2   0   0   2   0   2   2   2   2   0   2   0   0   0   0   0   2   2   2   0   2   0   2   2   0   0   0   0   0   2   0   0   0   2   0   0   0   2   2   2   2   0   0   0   0   0   2   0   0   0   0   0   0   0   0   2   0   0   0   0   0   0   2   2   0   2   2   0   2   0   2   2   0   0   2   2   0   0   0   2   2   2   0   2   2   2   0   0   2   2   0   0   2   0   0   0   0   0   0   0   0   0   2   0   2   0   2   0   2   2   0   0   0   0   2   2   2   2   2   2   0   0   2   2   2   0   2   2   2   0   0   0   2   0   0   0
 MK-1-12                2   0   0   0   0   2   0   0   2   0   2   0   0   2   0   2   0   0   2   2   2   2   2   2   2   0   0   2   2   2   2   0   2   2   0   0   2   0   0   2   0   0   0   2   2   2   2   0   2   0   2   2   0   2   0   2   2   0   2   2   2   0   2   2   2   0   0   2   0   2   2   2   2   0   2   0   0   2   0   2   2   2   0   2   2   0   2   2   0   0   0   0   0   2   0   0   0   2   0   0   2   2   2   2   2   0   0   0   0   0   0   2   0   0   0   0   0   0   0   2   0   0   0   0   0   0   2   0   0   2   2   0   2   0   2   2   0   0   2   2   0   0   0   2   0   0   0   2   2   0   0   0   2   0   0   0   2   0   2   0   0   2   0   0   0   0   2   0   2   0   2   0   2   2   0   0   0   0   2   2   2   2   2   2   0   0   2   2   0   2   2   2   2   2   0   2   2   0   0   0
 MK-1-13                2   0   0   0   2   2   0   0   2   0   2   0   0   2   2   2   0   0   2   2   2   2   2   2   2   0   0   2   2   2   2   0   2   2   0   0   2   0   0   0   0   2   0   2   2   2   2   0   2   0   2   2   0   2   0   2   2   0   2   0   2   0   2   2   2   2   0   0   0   2   2   2   0   0   2   2   0   2   0   2   2   2   0   2   2   0   2   2   0   0   0   0   0   2   0   0   0   2   0   0   2   2   2   2   2   0   0   0   0   0   0   2   0   0   0   0   0   0   0   2   0   0   0   0   0   0   0   0   0   2   2   0   2   0   2   2   0   0   0   0   0   0   0   2   0   0   2   2   2   0   0   0   2   0   0   0   2   0   2   0   0   2   0   0   0   0   2   0   2   0   2   0   2   2   0   0   0   0   2   2   2   0   2   2   0   0   2   2   0   0   2   2   2   2   0   0   2   0   0   0
 MK-1-14                2   0   0   0   0   0   0   0   2   0   2   0   0   0   2   2   0   2   2   2   2   2   2   2   2   0   2   2   2   2   2   0   2   2   0   0   2   0   0   0   0   2   0   2   2   2   0   0   2   0   0   0   0   2   0   2   2   0   2   0   2   0   2   2   2   2   0   0   0   2   2   2   0   0   2   2   0   2   0   2   2   2   0   2   2   0   2   2   0   0   0   0   0   2   0   0   2   2   0   0   0   2   2   0   2   0   0   0   0   0   0   2   0   0   0   0   0   0   0   2   0   0   0   0   0   0   0   0   0   2   2   0   2   0   0   2   0   0   0   0   0   0   0   2   0   0   2   2   2   0   2   0   2   0   0   0   2   0   2   0   2   2   0   0   0   0   2   0   2   0   2   0   2   2   0   2   0   0   2   2   0   2   2   2   0   0   2   2   0   0   2   2   2   2   0   0   2   0   0   0
 MK-1-15                2   0   0   0   0   0   0   0   2   0   2   0   0   0   2   2   0   2   2   2   2   2   2   2   2   0   2   2   0   2   0   0   0   2   0   0   2   0   0   0   0   2   0   2   2   2   0   0   2   0   0   0   0   2   2   2   2   0   0   0   2   0   2   2   2   2   0   0   0   2   2   2   0   0   2   2   0   2   0   2   2   2   0   2   2   2   2   2   0   2   0   0   0   2   0   0   2   2   0   0   0   2   2   0   2   0   0   0   0   0   0   2   0   0   0   0   0   0   0   2   0   0   0   2   0   0   0   0   0   2   2   0   2   2   0   2   0   0   0   0   0   0   0   2   0   0   2   2   2   0   2   0   2   0   0   0   2   0   2   0   2   2   0   0   0   0   2   0   2   0   2   0   2   2   0   2   2   2   2   2   0   2   2   2   0   0   2   2   0   0   2   2   0   2   2   0   2   0   0   0
 MK-1-16                2   0   2   0   0   0   0   0   2   0   2   0   2   0   0   2   0   2   2   2   2   2   2   2   2   2   2   2   0   0   0   0   0   2   0   0   2   0   0   0   0   2   0   2   2   2   0   0   2   0   0   0   0   2   2   2   2   0   0   0   2   0   2   2   2   2   0   0   0   2   2   2   0   0   2   2   0   2   2   2   2   0   0   2   2   0   2   2   0   2   0   0   0   2   0   2   2   2   0   0   0   2   2   0   2   2   0   0   0   0   0   2   0   0   0   0   0   0   0   2   0   0   0   2   0   2   0   0   0   2   0   0   2   2   0   2   0   0   0   2   0   0   0   2   0   2   2   0   2   0   2   0   2   0   0   0   2   0   2   0   2   2   0   0   2   0   2   2   2   0   2   0   2   2   0   2   2   0   2   2   2   2   2   2   0   0   2   2   0   0   2   2   0   2   2   0   2   0   0   0
 MK-2-1                 0   2   0   0   2   0   2   0   0   2   2   2   2   0   2   0   0   2   2   0   2   0   0   0   2   2   2   2   2   2   2   0   2   2   2   0   2   0   0   2   0   0   2   0   0   2   0   0   0   0   0   2   0   0   0   2   2   2   0   2   2   0   2   0   2   2   0   2   0   0   0   0   0   2   2   0   0   0   0   2   0   2   0   0   2   2   2   0   0   0   2   2   2   2   0   2   2   0   0   0   0   2   2   0   0   2   0   2   2   0   0   0   2   2   2   2   0   2   2   2   0   0   2   2   2   2   0   2   2   2   0   2   2   0   0   0   0   2   2   2   2   0   0   0   2   0   0   2   0   0   0   0   2   2   2   0   2   0   0   2   0   0   0   0   0   2   2   0   0   0   0   2   0   2   2   0   0   0   0   0   0   0   2   0   0   2   2   0   2   0   0   2   2   2   2   0   0   2   2   0
 MK-2-2                 0   2   0   2   0   0   2   0   0   2   2   2   2   2   2   0   2   2   2   0   2   0   0   2   2   2   2   2   2   2   2   0   2   2   2   0   2   0   0   2   0   2   2   0   0   2   0   2   0   0   0   2   0   0   0   2   2   0   0   2   2   0   2   2   2   0   0   2   0   0   0   0   0   2   2   0   0   0   2   2   0   2   0   2   2   2   2   0   0   0   2   2   2   2   0   2   2   0   0   0   0   2   2   0   0   2   0   2   2   0   0   0   0   2   2   0   0   2   2   2   0   0   2   0   2   2   0   2   2   2   0   2   2   0   0   0   0   2   2   2   2   0   0   0   2   0   0   2   0   2   0   2   2   2   0   0   2   0   0   2   0   0   0   0   0   2   2   0   2   0   0   2   0   2   2   0   0   0   0   0   0   0   0   0   0   2   2   0   2   0   0   2   2   2   2   0   0   0   2   0
 MK-2-3                 2   2   0   2   0   0   2   0   0   2   2   2   2   2   2   0   2   2   2   0   2   0   0   2   2   2   2   2   2   2   2   0   2   2   2   0   2   0   0   0   0   2   2   0   0   2   0   2   0   0   0   2   0   0   0   2   2   0   0   2   2   0   2   2   2   2   0   2   0   0   2   0   0   2   2   2   0   0   2   2   0   2   0   2   2   2   2   0   2   0   2   2   2   2   0   2   0   0   0   2   0   2   2   0   0   2   0   2   2   0   0   0   0   2   2   0   0   2   2   2   2   0   2   0   0   2   0   2   2   2   0   2   2   0   0   0   0   2   0   2   2   0   0   0   2   0   0   2   0   2   0   2   2   2   0   0   2   0   0   2   0   0   0   0   0   2   2   0   2   0   0   2   0   2   2   0   0   0   0   0   0   2   0   0   0   2   2   0   0   0   0   2   2   2   2   0   0   2   2   0
 MK-2-4                 2   2   0   2   0   0   2   0   0   2   2   2   0   2   2   0   0   2   0   0   2   0   0   2   2   2   2   2   2   2   2   0   2   0   2   0   2   0   0   0   0   2   2   0   0   2   0   2   0   0   0   2   0   0   0   2   2   0   0   2   2   0   2   2   2   2   0   2   0   0   2   0   0   2   2   2   0   0   2   2   0   2   2   0   2   0   2   0   0   0   2   2   2   2   0   2   0   0   0   2   0   2   2   0   0   2   0   2   2   0   0   0   0   2   2   0   0   2   2   2   2   0   2   2   0   2   0   0   2   2   0   2   2   0   0   0   0   2   0   2   2   0   0   0   2   0   0   2   0   2   0   2   2   2   0   0   2   0   0   2   0   0   0   0   0   2   2   2   2   0   0   2   0   2   2   0   0   0   0   0   0   2   0   0   2   2   2   0   0   0   2   2   2   2   2   0   0   2   2   0
 MK-2-5                 2   2   0   2   0   0   2   0   0   2   2   2   0   2   2   0   0   2   0   2   2   0   0   2   2   2   2   2   2   2   2   2   2   0   2   0   2   0   0   0   0   2   2   0   0   0   0   2   0   2   0   2   0   0   0   2   2   2   0   2   2   0   2   2   2   2   0   2   0   0   2   0   0   2   2   2   0   0   2   2   0   2   2   0   2   2   2   2   0   0   2   2   2   2   0   0   0   0   0   2   0   2   2   0   0   2   0   2   2   0   0   0   0   2   2   0   0   2   2   2   2   0   2   2   2   2   2   0   2   2   0   2   2   0   0   0   0   2   0   2   2   0   0   0   2   0   0   2   0   2   0   2   2   0   2   0   2   0   0   2   0   0   0   0   0   2   2   2   2   0   0   2   2   2   2   2   0   0   0   0   0   2   0   0   2   2   2   0   2   2   2   2   2   2   2   0   0   2   2   0
 MK-2-6                 2   2   0   2   0   0   0   0   0   2   2   2   0   2   2   0   0   2   0   2   2   0   0   0   2   2   2   2   2   2   2   2   2   2   2   0   2   0   0   0   0   2   2   0   0   0   0   2   2   2   0   2   0   0   0   2   2   2   0   2   0   0   0   2   2   2   0   2   0   0   2   2   0   2   2   2   0   0   2   0   0   2   2   0   0   2   0   2   2   0   2   2   2   0   0   0   0   0   0   2   0   0   2   0   2   2   0   0   2   0   0   0   0   2   2   2   0   2   2   0   2   0   2   2   2   2   2   0   0   2   0   2   2   0   0   0   0   2   0   0   2   0   2   0   0   0   2   2   0   2   2   0   2   0   2   0   2   0   0   2   0   0   2   0   0   2   2   0   2   0   0   2   2   0   2   2   0   0   0   0   0   0   0   0   2   2   2   0   2   2   2   2   2   2   2   0   0   2   2   2
 MK-2-7                 2   2   0   2   0   0   0   0   0   2   0   2   0   2   2   0   0   2   0   2   2   0   0   0   2   2   2   2   2   0   2   2   2   2   2   0   2   0   0   0   0   2   2   0   0   0   0   2   2   2   0   2   0   0   0   0   0   2   0   2   0   0   0   2   0   2   0   2   0   0   0   2   0   2   2   2   0   0   2   0   0   2   2   0   0   0   0   2   2   0   2   2   0   0   0   0   0   0   0   2   2   0   2   0   2   2   0   2   2   0   0   0   0   2   2   0   2   0   2   0   0   0   2   2   2   2   2   0   0   2   0   2   2   0   0   0   0   2   0   2   2   0   2   0   0   0   2   2   0   2   0   0   2   0   2   0   2   0   0   2   0   0   2   0   0   2   2   0   2   0   0   2   2   0   2   2   0   2   0   0   0   0   0   0   2   2   2   0   2   0   2   2   2   2   2   0   0   2   2   2
 MK-2-8                 2   2   0   2   0   0   0   0   0   2   0   2   0   2   2   2   0   2   0   0   2   0   0   2   0   2   2   2   2   0   2   2   2   2   0   0   2   0   0   0   0   2   2   0   0   0   0   2   2   2   0   2   0   0   0   0   0   2   0   2   0   0   0   2   0   2   0   2   0   0   2   2   0   2   2   2   0   0   2   0   0   2   2   0   0   0   0   2   2   0   2   2   0   0   0   0   0   0   0   0   2   0   2   0   2   2   0   2   2   0   0   0   0   2   2   0   2   0   0   0   0   0   2   2   2   2   2   0   0   2   0   2   2   0   0   2   0   2   0   0   2   0   0   0   0   0   2   2   0   0   0   0   2   0   2   0   2   0   0   2   0   0   2   0   0   2   2   0   2   0   0   2   2   0   2   0   0   2   0   2   0   0   0   0   2   2   2   0   2   0   2   2   2   2   2   0   0   2   2   2
 MK-2-9                 0   2   0   2   0   0   2   0   0   2   0   2   0   2   2   2   0   2   0   0   2   2   0   2   0   2   2   2   2   0   2   2   0   2   0   0   2   0   0   0   2   2   2   0   0   0   0   2   2   0   0   2   0   0   0   0   0   2   0   2   0   0   0   2   0   2   0   2   0   0   2   2   0   2   2   2   0   0   2   0   0   2   2   0   0   0   0   2   2   0   2   2   0   0   0   0   0   2   0   0   2   0   2   0   2   2   2   2   2   0   0   0   0   2   2   0   2   0   0   0   0   2   0   2   0   2   2   0   0   2   0   2   2   0   2   2   0   2   0   0   2   0   0   0   0   0   2   2   0   0   0   0   2   0   2   0   2   0   0   2   0   0   2   0   2   2   2   0   2   0   0   2   2   2   2   0   0   2   0   2   0   0   0   0   2   2   2   0   2   0   2   2   0   2   0   0   0   2   2   2
 MK-2-10                0   2   0   2   0   0   2   0   0   2   0   0   0   2   2   2   0   2   0   0   2   2   0   2   0   2   2   2   0   0   2   2   0   0   0   0   2   0   0   0   2   2   2   0   2   0   0   2   2   0   0   0   2   0   0   0   0   2   0   2   2   0   0   2   0   2   0   2   0   2   2   2   2   2   2   2   0   2   2   2   0   2   2   0   0   0   0   2   2   0   2   2   2   0   0   0   2   2   0   0   2   0   0   0   2   2   2   2   2   0   0   0   0   2   2   2   2   0   0   0   0   2   0   2   2   2   2   0   0   2   0   0   2   0   2   2   0   2   0   0   0   0   0   0   0   0   2   2   2   0   0   0   2   0   2   0   2   0   2   2   0   0   2   0   2   2   2   0   2   0   2   2   2   2   2   0   0   2   0   2   2   0   0   0   2   2   0   0   2   0   2   2   0   2   0   0   0   2   2   2
 MK-2-11                0   2   0   2   0   0   2   0   0   2   0   0   0   2   2   2   0   2   0   0   2   2   0   2   0   2   0   2   0   0   2   2   2   0   0   2   0   0   0   0   2   2   2   2   2   0   0   2   2   0   0   0   2   0   0   2   0   2   0   2   2   0   0   0   2   2   2   2   0   0   2   2   2   2   2   2   0   2   2   2   0   2   2   0   0   2   0   2   2   0   2   2   2   0   0   0   2   2   0   2   2   0   2   2   2   2   2   2   2   0   0   0   0   2   2   2   2   0   0   0   0   2   0   2   2   2   2   0   0   2   0   0   0   0   2   2   0   2   0   0   0   0   0   2   0   0   2   2   2   0   0   0   2   2   0   0   2   0   2   2   0   0   2   0   2   0   2   0   2   0   2   2   2   2   2   0   0   2   0   2   2   0   0   0   2   2   0   0   2   0   2   2   2   2   0   0   0   0   2   2
 MK-2-12                0   0   0   2   0   0   2   0   0   2   0   0   0   2   2   2   0   2   0   0   2   2   0   2   0   2   0   2   0   0   2   2   2   0   0   2   0   0   0   0   2   2   2   2   0   0   0   2   2   0   0   0   2   0   0   2   0   2   2   2   2   0   0   0   2   2   2   2   0   0   2   2   2   0   2   2   2   2   2   2   0   2   2   0   0   2   0   2   2   0   2   2   2   0   0   0   2   2   0   2   2   0   2   2   2   2   2   2   2   0   0   2   2   2   2   2   2   2   0   0   2   2   2   2   2   2   2   2   2   2   0   0   0   0   2   2   0   2   2   0   0   0   0   0   0   0   2   2   2   0   0   0   2   2   0   0   2   2   2   2   0   0   2   0   2   0   2   0   2   0   2   2   2   2   2   0   0   2   0   2   2   0   0   0   2   2   0   0   2   0   2   2   2   2   0   0   0   0   2   2
 MK-2-13                0   0   0   2   0   0   2   0   0   2   0   0   0   2   2   2   0   2   0   0   2   2   2   2   0   2   2   2   0   0   2   2   2   0   0   2   0   0   0   0   2   2   2   2   0   0   2   2   2   0   0   0   2   0   0   2   0   2   2   2   2   0   0   0   2   2   2   2   0   0   2   0   2   0   2   2   2   0   2   2   0   2   2   0   2   2   0   2   2   0   2   2   2   0   0   0   0   2   2   2   0   0   2   0   2   2   2   2   2   0   2   2   2   2   2   2   2   2   0   0   2   2   2   2   2   2   0   2   2   2   0   0   0   0   2   2   0   2   2   0   0   0   0   0   0   0   2   2   2   0   0   0   2   2   0   0   2   2   0   2   0   0   2   0   2   0   2   2   2   0   2   2   2   0   2   0   0   2   0   2   0   0   0   0   2   2   0   0   2   0   2   2   2   2   0   0   0   0   2   2
 MK-2-14                0   0   0   2   0   0   2   2   0   2   0   0   0   2   2   2   0   2   0   0   2   2   2   2   0   2   2   2   0   0   2   2   2   0   0   2   0   0   0   0   2   2   2   2   0   0   2   2   2   0   0   0   2   0   2   2   0   2   2   2   2   0   0   0   2   2   2   2   2   0   2   0   2   0   2   2   2   0   2   2   0   2   2   0   2   2   0   2   2   0   2   2   0   0   0   0   0   2   2   2   0   0   2   0   2   2   2   2   2   0   2   2   2   2   2   2   2   2   0   0   2   2   2   0   2   2   0   2   2   2   0   0   0   2   2   2   0   2   2   0   0   0   0   0   2   0   2   2   2   0   0   0   2   2   2   0   2   2   2   0   0   0   2   0   2   0   2   0   2   0   2   2   2   0   2   0   0   2   0   2   0   0   0   2   2   2   2   0   2   0   2   2   2   2   0   0   0   0   2   2
 MK-2-15                0   0   0   2   2   0   2   2   2   2   0   0   0   2   2   2   0   2   0   0   2   2   2   2   0   2   2   2   0   0   2   2   0   0   0   2   0   0   0   0   2   2   2   2   0   0   0   2   2   0   0   0   0   0   2   2   0   0   2   2   2   0   0   0   2   2   2   2   0   0   2   0   2   0   2   2   2   0   2   2   2   2   2   0   2   2   0   2   2   0   2   0   0   0   0   0   0   2   2   2   0   0   2   0   2   2   2   2   2   0   0   2   2   2   2   2   2   2   0   0   2   2   2   0   2   2   0   2   2   0   0   0   0   2   2   2   0   2   2   0   0   0   0   0   2   0   2   2   2   0   0   0   2   2   2   0   2   2   2   0   0   0   2   0   2   0   2   0   2   0   2   2   2   2   2   2   0   2   0   2   0   0   0   2   2   2   2   0   2   0   2   2   2   2   0   0   0   0   2   2
 MK-2-16                0   0   2   2   2   0   0   2   2   2   0   0   0   0   2   2   0   2   0   0   2   2   2   0   0   2   2   2   0   0   2   0   0   0   0   2   2   0   2   0   2   2   2   2   0   0   0   2   2   0   0   0   2   0   2   2   0   0   0   0   2   0   0   2   2   2   2   2   0   0   2   0   2   0   2   2   2   0   2   2   2   2   2   0   2   2   0   2   2   2   2   0   0   0   0   0   0   2   2   2   0   0   2   0   2   2   2   2   2   0   0   2   2   0   2   2   2   2   0   0   2   2   2   0   2   2   0   2   2   0   2   0   0   0   2   2   0   2   0   0   0   2   0   0   2   0   2   2   2   0   0   0   2   2   2   0   2   2   2   0   0   0   2   0   2   0   2   0   2   0   0   2   2   2   2   0   0   2   0   2   0   0   0   2   2   2   2   0   2   0   2   2   2   2   0   0   0   0   2   0
 MK-3-1                 2   2   0   0   2   2   0   0   2   0   2   0   2   0   2   0   0   0   0   0   0   2   0   0   0   0   0   0   2   2   2   0   0   0   2   0   0   0   0   0   0   2   2   0   0   2   2   2   2   0   2   0   0   2   2   0   2   2   0   0   0   0   0   2   2   2   0   2   0   2   2   2   0   0   2   2   0   2   2   2   2   2   2   0   0   0   2   2   0   0   0   0   0   0   2   2   2   0   2   2   0   2   2   2   2   2   0   2   0   2   0   2   2   0   0   0   0   2   2   2   0   0   2   2   0   2   0   2   2   2   2   0   2   2   2   2   0   0   2   0   2   2   2   0   0   0   2   0   0   0   2   0   2   0   2   2   2   2   0   2   2   0   2   0   2   0   2   2   0   2   0   2   2   2   2   2   0   0   0   2   2   0   2   0   2   2   2   2   0   0   0   0   0   2   2   0   2   0   0   2
 MK-3-2                 2   2   0   0   2   2   0   0   2   0   2   0   2   0   2   0   0   0   0   0   0   2   0   0   0   0   0   0   2   2   0   0   2   0   2   0   2   0   0   0   0   2   2   0   0   2   0   2   2   0   2   0   0   2   2   0   2   2   0   0   0   0   0   2   2   2   0   2   2   2   2   2   0   0   2   2   0   2   2   2   2   2   2   0   0   0   2   2   0   0   0   0   0   0   2   2   2   2   2   2   0   2   2   2   2   2   0   2   0   2   0   2   2   0   0   0   0   2   2   2   2   0   2   2   0   2   0   2   2   2   2   0   2   2   0   2   0   0   2   0   2   2   2   0   0   0   2   0   0   0   2   2   2   0   2   2   2   0   0   2   2   0   2   0   2   2   2   2   2   0   0   0   0   0   0   0   0   0   0   2   2   0   2   0   2   2   2   2   2   2   0   0   0   2   2   0   2   0   0   2
 MK-3-3                 2   2   0   0   2   2   0   0   2   0   2   0   2   0   2   0   0   0   2   0   0   2   0   0   0   0   0   0   2   2   0   0   2   0   2   0   2   0   0   0   0   2   2   0   0   2   0   2   2   0   2   0   0   2   2   0   2   2   0   2   0   2   0   2   2   2   0   2   2   2   2   2   0   0   0   2   0   2   2   2   0   2   2   2   0   0   2   2   0   0   0   0   0   0   2   2   2   0   2   2   0   2   2   2   2   2   0   2   0   2   0   2   2   0   0   0   2   2   2   2   2   0   2   2   0   2   0   2   2   2   2   0   2   2   0   2   0   0   2   0   2   2   2   0   0   0   2   0   0   0   2   2   2   0   2   2   2   0   2   2   2   0   2   0   2   2   2   2   2   2   0   0   0   0   0   0   0   0   0   2   2   0   2   0   2   2   2   2   2   0   2   2   0   0   2   0   2   0   0   2
 MK-3-4                 2   2   0   2   2   2   0   0   2   0   2   0   2   0   2   0   0   0   0   0   0   2   0   2   2   0   0   0   2   2   0   0   2   0   2   0   2   0   0   0   2   2   2   0   0   2   0   0   2   0   2   0   0   2   0   0   2   2   0   0   0   0   0   2   2   2   0   2   2   2   2   2   0   0   0   2   0   2   2   2   0   2   2   2   0   0   2   2   2   2   0   0   0   0   2   2   2   0   2   0   0   2   2   2   2   2   0   2   0   2   0   0   2   0   0   0   2   2   2   2   2   0   2   2   0   2   0   2   2   2   2   0   2   0   0   2   0   0   2   2   2   2   2   0   0   0   2   0   0   0   2   2   2   0   2   2   2   0   2   2   0   0   2   0   0   2   2   2   2   2   0   2   0   0   0   0   0   0   0   2   0   0   2   0   0   2   2   2   2   0   2   2   0   0   2   0   2   0   0   0
 MK-3-5                 2   2   0   0   2   2   0   0   2   0   2   0   0   0   2   0   0   0   0   0   0   2   0   0   0   0   0   0   2   2   0   0   2   0   2   0   2   0   0   0   2   2   2   0   0   0   2   0   2   0   2   0   0   2   0   0   2   2   0   0   2   0   0   2   2   2   0   2   0   2   0   2   0   0   0   2   0   2   2   2   0   2   2   2   0   0   2   2   2   2   0   0   0   0   0   2   2   0   2   0   0   2   2   2   2   0   0   2   0   2   0   0   2   0   0   0   2   2   2   2   2   0   2   2   0   2   0   2   2   2   2   0   2   0   0   2   0   0   2   2   2   2   2   0   0   0   2   0   0   0   2   2   2   0   2   2   2   0   2   0   0   0   2   0   0   2   2   2   2   2   2   2   2   0   0   0   0   0   0   2   0   0   2   0   0   0   2   2   2   2   2   2   0   0   2   0   2   2   0   0
 MK-3-6                 2   2   0   0   2   2   0   0   2   0   2   0   0   0   2   0   0   0   0   0   0   2   0   0   0   0   0   0   2   2   0   0   2   0   2   0   2   0   0   0   2   2   2   0   0   2   0   0   2   0   2   0   2   2   0   0   0   2   0   2   2   0   0   2   2   2   0   2   0   2   0   2   0   0   0   2   0   2   2   2   0   0   2   2   0   0   2   2   2   2   0   0   0   0   0   2   2   2   2   0   0   2   2   2   2   0   0   2   0   2   0   0   2   0   0   0   2   2   2   2   2   0   2   2   0   2   0   2   2   2   2   0   2   0   0   2   0   0   2   0   2   2   2   0   0   0   2   0   0   0   2   2   2   2   2   2   2   0   2   0   2   0   2   0   0   2   2   2   2   2   2   2   2   0   0   0   0   0   0   2   2   0   2   0   0   0   2   2   0   2   0   2   0   0   2   0   2   2   0   0
 MK-3-7                 0   2   0   2   2   2   0   0   2   2   2   0   0   0   2   2   0   0   0   0   0   2   0   0   2   0   0   0   2   2   0   0   2   2   2   0   0   0   0   0   2   2   2   0   0   0   0   0   2   2   2   0   2   2   0   0   0   0   0   2   2   0   0   2   2   2   0   2   0   2   0   2   0   0   0   2   0   2   2   2   2   0   2   2   0   0   2   0   0   2   0   0   0   0   0   0   0   0   2   0   0   2   2   2   0   0   0   2   2   2   0   0   2   2   0   0   2   2   0   2   2   0   2   2   0   2   0   2   2   2   2   0   2   0   0   2   2   0   2   0   2   2   2   0   0   0   2   2   0   0   2   2   2   0   0   2   2   0   2   0   2   0   2   0   0   2   2   2   2   2   2   2   2   2   0   0   0   0   0   2   2   2   2   0   0   0   2   2   0   2   0   0   0   0   2   0   2   2   0   0
 MK-3-8                 0   2   0   2   2   2   0   0   2   2   0   0   0   2   2   2   0   2   0   0   0   2   0   0   2   2   0   0   0   2   0   0   2   2   2   2   0   0   0   0   2   2   2   0   0   0   0   0   2   2   2   0   2   2   0   0   0   0   0   2   2   0   0   2   2   2   0   0   0   2   0   2   0   2   0   2   0   2   2   0   2   0   2   2   0   2   2   0   0   2   0   0   0   0   2   0   0   0   0   0   0   2   2   2   0   0   0   2   2   2   0   0   2   2   0   0   2   2   0   2   2   0   2   2   0   2   0   2   2   2   2   2   2   2   2   2   2   0   2   0   2   2   2   0   2   0   2   2   0   0   2   0   2   0   2   2   2   0   2   0   2   0   2   0   0   2   2   2   2   2   2   2   2   2   0   0   0   0   0   2   2   2   2   0   2   0   2   2   0   2   0   0   0   0   2   0   2   2   0   0
 MK-3-9                 0   2   0   2   0   0   2   0   2   2   2   0   0   0   2   2   0   2   0   0   0   2   0   0   2   0   0   0   0   2   0   0   2   0   0   0   0   0   0   2   2   2   2   0   2   0   0   0   2   2   2   0   2   2   0   0   0   0   0   0   2   0   0   2   2   2   0   0   0   2   0   2   0   2   0   2   0   2   2   0   2   0   2   2   2   2   2   0   0   2   0   0   0   0   2   0   0   2   0   0   0   2   2   0   0   0   0   2   2   2   2   0   0   2   0   0   2   2   0   2   2   0   2   2   0   2   0   2   2   2   2   2   0   2   2   2   2   0   2   0   2   2   2   0   2   0   0   2   0   2   2   0   2   0   2   2   2   0   2   0   2   2   2   0   0   2   2   2   2   2   2   2   2   2   0   0   0   0   0   0   2   2   2   0   2   0   2   2   0   2   0   2   0   0   2   0   2   2   0   0
 MK-3-10                2   2   0   2   2   0   2   0   2   2   2   0   0   0   2   2   0   2   0   2   0   2   0   0   2   2   0   0   0   2   0   0   2   0   0   0   0   0   0   0   2   2   2   2   2   0   0   0   2   2   2   0   2   2   0   0   0   0   0   0   2   0   0   2   2   0   0   0   0   2   0   2   0   2   0   2   0   2   2   0   2   0   2   2   2   2   2   0   0   2   0   0   2   0   2   0   0   2   0   0   0   2   2   0   0   0   0   2   2   2   2   0   0   2   0   0   2   2   0   2   2   0   2   2   0   2   0   0   2   2   2   2   0   2   0   2   2   0   0   0   2   0   2   0   0   0   2   2   0   2   2   0   2   0   2   2   2   2   2   0   2   2   2   0   0   2   2   2   2   2   2   2   2   2   0   0   0   0   0   0   0   2   2   0   2   0   2   2   0   2   0   2   0   0   2   0   2   2   0   0
 MK-3-11                2   2   2   2   2   0   2   0   2   2   2   0   0   0   2   2   0   2   0   2   2   2   0   0   2   2   0   0   0   2   0   2   0   0   0   0   0   0   0   0   2   2   2   2   2   0   0   0   2   2   2   0   0   2   0   2   0   0   2   0   2   0   2   2   2   0   0   0   0   0   0   2   0   2   0   2   0   2   2   0   2   0   2   2   2   0   2   0   2   2   0   0   2   0   0   0   0   2   0   0   0   2   2   0   0   0   2   2   2   2   2   0   0   2   0   0   2   2   0   2   2   0   2   2   0   2   0   0   2   2   2   0   0   2   0   2   2   0   2   0   2   0   2   0   0   0   2   0   0   2   2   0   2   0   2   2   0   2   2   0   2   2   2   0   0   2   2   2   2   2   2   2   2   2   0   0   0   0   0   0   2   2   0   0   2   0   0   2   0   2   0   2   0   0   2   0   2   2   0   0
 MK-3-12                2   0   2   0   2   0   2   0   2   2   2   0   0   2   0   2   0   2   0   2   2   2   0   0   2   2   0   0   0   2   0   2   2   0   0   0   0   0   0   0   2   2   2   2   2   0   0   0   2   2   2   0   0   2   0   0   0   0   2   0   2   2   2   2   2   0   0   2   0   0   0   2   0   2   0   2   0   2   2   0   2   0   2   2   2   0   2   0   2   2   0   0   2   0   2   2   0   2   0   0   0   0   2   0   0   0   0   2   0   2   2   0   2   2   0   0   2   2   0   2   2   0   2   2   0   2   0   0   2   2   2   0   0   2   2   2   0   0   2   0   2   0   2   0   0   0   2   0   0   2   0   2   2   0   2   2   0   2   2   0   2   0   2   0   0   2   2   2   2   2   2   2   2   2   0   0   2   0   0   0   2   2   0   0   2   0   0   2   0   2   0   2   0   0   2   0   2   2   2   0
 MK-3-13                2   0   2   0   2   0   2   0   2   2   2   0   0   2   0   2   0   2   0   2   2   2   2   2   2   2   0   0   0   2   0   2   2   0   0   0   0   0   0   0   2   2   0   2   0   0   0   0   2   2   2   0   0   2   0   2   0   2   0   0   2   2   2   2   2   0   0   2   0   0   0   2   0   2   0   2   0   2   2   0   2   0   2   2   0   0   2   0   2   2   2   0   2   0   2   2   0   2   0   2   0   0   2   0   0   0   0   2   0   0   2   2   2   2   2   0   2   2   0   2   2   0   2   2   0   2   0   0   2   2   2   2   0   0   2   2   2   0   2   0   2   0   2   0   0   0   2   0   0   2   0   2   2   0   0   2   0   2   2   0   2   0   2   2   2   2   2   2   2   2   0   2   2   2   0   0   2   0   0   0   2   2   0   0   0   2   0   0   0   2   0   2   0   0   2   2   2   2   0   0
 MK-3-14                2   0   0   0   2   0   2   2   2   2   2   0   0   0   0   0   0   2   0   2   2   2   2   2   2   2   0   0   0   2   0   2   2   0   0   0   0   0   0   0   2   0   0   2   0   0   0   0   2   0   0   0   0   2   0   2   0   2   0   0   2   2   2   2   2   2   2   2   0   0   2   0   0   2   0   2   0   2   2   0   2   0   2   2   0   0   2   0   0   2   2   0   2   0   2   2   0   2   0   2   0   0   2   0   0   0   0   2   0   0   2   2   2   2   2   0   2   2   0   0   2   0   2   2   0   2   0   0   2   2   2   2   0   0   2   2   2   0   0   0   2   0   2   0   0   0   2   0   0   2   0   2   2   0   0   2   0   2   2   0   2   0   2   0   2   2   2   2   0   2   0   2   2   2   0   0   2   0   0   0   2   2   0   0   0   2   0   0   0   2   0   2   0   0   2   2   2   2   2   0
 MK-3-15                2   0   0   0   2   0   2   2   2   2   2   0   0   0   0   0   0   2   0   2   2   2   2   2   2   2   2   0   0   2   0   2   2   0   0   2   0   0   0   0   0   0   0   0   0   0   0   0   2   0   0   0   0   2   2   2   0   0   0   0   2   0   2   2   0   2   2   2   0   0   2   0   0   2   0   0   0   0   2   0   2   0   0   2   0   0   2   2   0   2   0   0   2   0   2   2   0   2   0   2   0   0   2   0   0   0   0   0   0   2   0   2   2   2   2   0   2   2   0   0   2   0   2   2   0   2   0   0   2   0   2   0   0   0   2   2   2   0   2   0   0   0   2   0   0   0   2   0   0   0   2   2   2   0   0   0   0   2   2   0   2   0   2   0   2   2   2   2   0   2   0   2   2   2   0   0   2   0   2   0   2   2   0   0   0   2   2   0   0   2   0   2   0   0   2   2   2   2   2   0
 MK-3-16                2   0   0   0   2   0   2   2   2   2   2   0   2   0   0   0   2   0   0   2   2   0   2   2   2   2   2   0   0   2   0   2   2   0   0   2   0   0   0   0   0   0   0   0   0   0   0   0   2   0   0   0   0   2   2   0   0   0   0   0   2   0   2   2   0   2   0   2   0   0   2   0   0   2   0   0   0   0   2   0   2   0   2   2   0   0   2   2   0   2   0   0   2   0   2   2   0   2   0   2   0   2   2   0   0   0   0   0   2   2   0   2   2   2   2   0   2   2   0   0   2   0   2   2   0   2   0   0   2   0   0   0   0   0   2   2   2   0   2   0   2   0   2   0   0   0   0   2   0   0   2   2   2   2   0   2   2   2   0   0   2   0   2   0   2   2   2   2   0   2   0   2   2   2   0   0   2   0   0   0   2   2   0   0   0   2   2   0   0   2   0   2   0   0   2   2   2   2   2   0
 MK-4-1                 0   0   2   0   0   0   2   0   2   2   2   0   2   2   0   0   2   2   0   2   0   2   0   2   2   2   0   2   2   0   0   0   0   0   0   0   0   0   0   2   0   2   0   0   0   2   0   2   2   0   0   0   0   0   2   0   0   2   2   0   0   0   0   2   2   2   2   0   0   0   2   0   2   2   0   0   2   2   2   0   0   0   2   0   0   2   0   0   2   0   0   2   0   0   2   0   0   2   0   2   2   0   0   0   0   2   0   2   0   0   2   2   2   0   2   0   0   0   0   0   2   0   2   0   0   0   0   0   0   0   2   0   2   0   0   0   0   2   2   0   2   0   0   0   2   2   0   2   0   2   2   0   2   2   0   0   0   2   0   2   2   0   2   0   0   0   2   2   0   0   2   2   2   0   0   2   2   0   0   0   0   2   2   2   2   2   0   0   2   2   2   0   0   0   0   0   0   2   2   0
 MK-4-2                 0   0   2   0   0   2   2   0   2   2   2   2   2   2   0   0   2   2   0   2   0   2   0   2   2   2   0   2   2   0   0   0   0   0   0   0   0   0   0   2   0   0   0   0   0   2   0   2   2   0   0   0   0   0   2   0   0   2   2   0   0   0   0   2   2   2   2   0   0   0   2   0   2   2   0   0   2   2   2   0   0   0   2   0   0   0   0   0   2   2   0   2   0   0   0   0   0   2   0   2   2   0   0   0   0   2   0   2   0   0   2   2   0   0   2   0   0   0   0   0   2   0   2   0   0   0   0   0   2   0   0   0   2   2   0   0   0   2   2   0   2   0   0   0   0   2   0   2   2   2   2   0   2   2   0   0   0   2   0   2   2   0   2   0   0   0   2   2   2   0   2   2   0   0   0   0   0   0   0   0   0   2   2   2   2   2   0   0   2   2   2   0   0   0   0   0   0   0   2   0
 MK-4-3                 0   0   2   0   0   2   2   0   2   2   2   2   2   2   2   0   2   2   0   2   0   2   0   2   2   2   0   2   2   0   0   0   2   0   0   0   0   0   0   2   0   0   0   0   2   0   2   2   2   0   0   0   0   0   2   0   0   2   2   0   0   0   0   2   2   2   2   0   0   0   2   0   2   2   0   0   2   2   2   0   0   0   2   0   2   0   0   0   2   2   0   2   0   0   0   0   0   2   0   2   2   0   0   0   0   2   0   2   2   0   2   2   0   0   2   0   0   2   0   2   2   0   2   2   0   0   0   0   0   0   0   0   2   2   0   0   0   2   2   0   2   2   0   2   0   0   0   2   2   2   2   0   2   2   0   0   0   2   0   2   2   0   2   0   0   0   2   2   2   0   2   2   0   0   2   0   0   0   0   0   0   2   0   2   2   2   0   0   2   2   0   0   0   0   0   0   0   0   2   0
 MK-4-4                 0   0   2   2   2   2   2   0   2   2   2   2   2   2   0   0   2   2   0   2   0   2   0   2   2   2   0   2   2   0   0   0   0   0   0   0   0   0   0   2   0   0   0   0   2   0   2   2   2   0   0   0   0   0   2   0   0   2   2   0   0   0   0   2   2   2   2   0   0   0   0   0   2   2   0   2   2   2   0   0   0   2   2   0   2   0   0   0   2   2   0   2   0   0   0   0   0   2   0   2   0   0   2   2   0   2   0   2   2   0   2   2   0   0   2   0   0   2   0   2   2   0   2   0   0   0   2   0   0   0   0   0   2   2   0   0   0   2   2   0   0   2   0   2   0   0   0   2   2   0   2   0   2   2   2   0   2   2   0   2   2   2   2   0   0   0   2   2   2   0   2   2   0   0   2   0   0   0   0   0   2   2   0   2   2   2   0   2   2   2   0   0   0   0   0   0   0   0   2   0
 MK-4-5                 2   0   2   2   2   2   2   0   2   2   2   2   2   2   0   0   2   2   0   2   0   2   0   2   2   2   0   2   2   0   0   0   0   0   0   0   0   0   0   2   0   0   0   0   2   0   2   2   2   0   0   0   2   0   2   0   0   2   2   0   0   0   0   2   2   2   2   0   0   0   0   0   2   2   0   2   0   2   0   2   0   2   0   0   2   0   0   0   2   2   0   2   0   0   0   0   0   2   0   2   0   0   2   2   0   0   0   2   0   0   2   2   0   0   2   0   0   2   0   2   2   0   2   0   0   0   2   0   0   0   0   0   2   2   0   0   0   2   2   0   0   2   0   2   2   0   0   2   2   0   2   0   2   2   2   0   2   0   0   2   2   0   2   0   0   0   2   2   2   0   2   2   0   0   2   0   0   0   0   2   2   2   0   2   0   2   0   2   2   2   0   0   0   0   0   0   2   0   2   0
 MK-4-6                 2   0   2   2   2   2   2   0   2   2   2   2   2   2   0   0   2   0   0   2   2   2   0   2   2   2   0   2   2   0   0   0   0   0   0   0   0   0   0   2   0   0   0   0   2   0   2   2   2   0   0   0   2   0   2   0   0   2   2   0   0   0   0   2   2   2   2   0   0   0   0   0   2   2   0   2   0   2   0   2   0   2   0   0   2   0   0   0   2   2   0   2   0   0   0   0   0   2   0   2   0   0   2   2   0   0   0   2   2   0   2   2   0   0   2   0   0   2   0   2   2   0   2   0   0   0   2   0   0   0   0   0   2   2   0   0   0   2   2   2   0   0   0   2   2   0   0   2   2   0   2   0   2   2   2   0   2   0   0   2   2   0   2   2   0   0   2   2   2   0   2   2   0   0   2   0   0   0   0   2   2   2   0   2   0   2   0   2   2   2   0   0   2   0   0   0   2   0   2   0
 MK-4-7                 2   0   2   2   2   2   2   2   2   2   2   2   2   2   0   0   2   0   0   2   2   2   0   2   2   2   0   2   0   0   0   0   0   0   0   0   0   0   0   2   0   0   0   0   2   0   2   2   2   0   0   0   2   0   2   0   0   2   2   0   0   0   0   2   2   0   2   0   0   0   0   0   2   2   2   2   0   2   0   2   2   2   0   0   2   0   0   0   2   2   0   2   0   0   0   2   2   0   0   2   0   0   2   2   0   0   0   2   2   0   0   2   0   0   2   0   0   2   0   2   2   0   0   0   0   0   2   0   0   0   0   2   2   2   0   2   0   2   2   0   0   0   0   2   0   0   0   2   2   0   2   0   2   2   2   0   2   0   0   2   2   0   2   2   0   0   2   2   0   0   2   2   0   0   2   0   2   2   0   2   2   2   0   2   0   2   2   0   2   2   0   0   2   0   0   0   2   0   2   0
 MK-4-8                 2   0   2   2   2   0   0   2   2   2   2   2   2   2   2   0   2   0   0   2   2   2   0   2   2   2   0   2   0   2   0   0   0   0   0   0   0   0   0   0   0   0   0   0   2   0   2   0   0   0   0   0   2   0   2   0   0   2   2   0   0   2   0   2   2   0   2   0   0   0   0   0   2   2   2   2   0   2   0   2   2   0   0   0   2   0   2   0   2   2   0   2   0   0   0   2   2   0   0   2   0   0   2   2   0   0   0   2   2   0   0   2   0   0   2   0   0   2   0   2   0   0   0   2   0   0   2   0   0   0   0   2   2   2   0   2   0   2   2   0   0   0   0   2   0   0   0   2   2   0   2   0   2   2   2   0   2   0   0   2   2   0   0   2   0   0   2   2   0   0   2   2   0   0   2   0   2   2   0   2   2   2   0   2   0   2   2   0   2   2   0   0   2   0   0   0   2   0   2   0
 MK-4-9                 2   0   2   2   2   0   0   2   2   2   2   2   2   2   2   0   2   0   0   2   2   2   0   2   2   2   0   2   0   2   0   0   0   0   0   2   0   0   0   0   0   0   0   0   2   0   2   0   2   0   0   0   2   0   2   0   2   2   2   0   0   2   2   2   2   0   2   0   0   0   0   0   2   2   2   2   0   2   2   2   2   2   0   0   0   0   2   0   2   2   0   2   0   0   0   2   2   0   0   0   0   0   2   2   0   0   0   2   2   0   0   2   0   0   2   0   0   2   0   2   0   0   0   2   0   0   2   2   0   0   0   2   2   2   0   2   0   2   2   0   0   0   0   2   0   0   0   2   2   0   2   0   2   2   2   0   2   0   0   2   0   0   0   2   0   0   2   0   0   0   2   2   0   0   2   0   0   2   0   0   2   2   0   2   0   2   2   0   2   2   0   0   2   2   0   0   0   0   2   2
 MK-4-10                2   0   2   2   0   0   0   2   2   0   2   2   2   2   2   0   2   0   0   2   2   2   0   2   2   2   0   2   0   2   0   0   0   0   0   2   0   0   0   0   0   2   0   0   0   0   2   0   2   0   0   0   2   0   2   0   2   2   2   0   0   2   2   0   2   0   2   0   2   2   0   0   2   2   2   2   0   2   2   2   2   2   0   0   0   0   0   0   2   2   0   2   2   0   0   2   2   0   0   0   2   0   2   2   0   0   0   2   2   0   0   2   0   0   0   0   0   2   0   2   0   0   0   2   0   0   2   2   0   0   0   2   2   2   0   2   2   2   2   0   0   0   0   2   0   0   0   2   2   0   2   0   2   2   2   0   2   0   0   2   0   0   0   2   0   0   2   0   0   0   2   2   0   0   2   0   0   2   0   0   2   2   0   2   0   2   2   0   2   2   0   0   2   2   0   0   0   0   2   2
 MK-4-11                2   0   2   2   0   0   0   2   2   0   2   2   2   2   2   0   0   0   0   2   2   2   0   2   2   2   0   2   0   2   0   0   0   0   0   2   0   0   0   0   0   2   0   0   0   0   2   2   2   0   0   0   2   0   2   0   2   2   2   2   0   2   2   0   2   2   2   0   2   2   0   0   2   2   2   2   0   0   2   2   0   2   0   0   0   0   0   0   2   2   0   2   2   0   0   2   2   0   0   0   2   0   2   0   0   0   0   2   2   0   0   2   0   0   0   0   0   2   0   0   0   0   0   2   0   0   2   2   0   0   0   2   2   2   0   2   2   2   2   0   0   0   0   2   0   0   0   2   2   0   2   0   2   2   2   0   2   0   0   2   0   0   0   2   0   0   2   0   2   0   2   2   0   0   2   0   0   2   0   0   2   2   0   2   0   0   2   2   0   2   0   0   2   2   0   0   0   0   2   2
 MK-4-12                2   0   2   2   0   0   2   2   2   0   2   2   2   0   0   0   2   0   0   2   2   0   0   2   2   2   0   2   0   2   0   0   0   0   0   2   0   0   0   0   0   0   0   2   0   0   2   2   2   0   0   0   2   0   2   0   2   2   2   0   0   2   2   0   2   2   2   0   2   2   0   0   2   2   2   2   0   0   2   2   0   0   0   0   2   0   0   2   2   2   0   2   2   0   0   2   2   0   0   0   2   0   2   0   0   0   0   2   2   0   0   0   0   0   0   0   2   0   0   0   0   0   0   2   0   2   2   2   0   0   0   2   2   2   0   2   2   2   0   0   0   0   0   2   0   0   0   2   2   0   2   0   2   2   2   0   2   0   0   2   0   0   0   2   0   0   2   0   2   2   2   0   0   0   2   0   0   2   0   0   2   2   0   2   2   0   2   2   0   2   0   0   2   2   0   0   0   0   2   2
 MK-4-13                2   0   2   2   0   0   2   2   2   0   2   2   2   0   0   2   2   0   0   2   2   0   0   2   2   2   0   2   0   2   0   0   2   0   0   2   0   0   0   0   0   0   0   2   0   0   2   2   2   0   0   0   2   0   2   0   2   2   2   0   0   2   2   0   2   2   0   0   2   2   2   0   2   2   2   2   2   0   2   2   0   0   0   0   2   0   0   2   2   2   0   2   2   0   0   2   2   0   0   0   2   0   2   0   0   0   0   0   2   0   2   0   0   0   0   0   2   0   0   0   0   0   0   2   0   2   2   0   2   0   0   2   0   2   0   2   2   2   0   0   2   0   0   2   0   0   0   2   2   0   2   0   2   2   2   0   2   0   0   2   0   0   0   2   0   0   2   2   2   2   2   0   0   0   0   0   0   2   0   0   2   2   0   2   2   0   2   2   0   2   0   0   2   2   2   0   0   0   2   0
 MK-4-14                0   0   0   2   0   0   2   2   2   0   2   2   0   0   0   2   2   0   0   2   2   2   0   2   2   2   0   2   0   0   0   2   0   0   0   2   0   0   0   0   0   0   0   2   0   0   0   0   2   0   0   0   2   0   2   0   2   2   2   0   0   2   0   0   2   2   0   0   2   0   2   0   2   2   2   2   2   0   2   2   2   0   0   0   2   0   0   2   2   2   0   2   2   0   0   2   2   0   0   0   2   0   2   0   0   0   0   0   2   0   0   0   0   0   0   0   2   0   0   0   0   0   0   2   0   2   2   0   2   0   0   2   0   2   0   2   2   2   0   0   2   0   0   2   0   0   0   2   2   0   0   0   2   2   2   0   2   0   0   0   0   2   0   2   0   0   2   0   2   2   2   0   0   0   2   0   0   2   0   0   0   2   0   2   2   0   2   2   0   2   0   0   0   2   2   0   0   0   2   0
 MK-4-15                0   0   0   2   0   0   2   2   2   0   2   2   0   0   0   2   0   0   0   2   2   2   0   2   2   2   0   2   0   0   0   2   0   0   0   2   0   0   0   0   0   0   0   2   0   0   0   0   2   0   0   0   2   0   2   2   0   2   2   0   0   2   2   0   0   2   0   0   2   0   2   0   2   2   2   2   2   0   2   2   2   0   2   0   2   0   0   2   2   2   0   2   2   0   0   2   2   2   0   0   2   0   2   0   0   0   0   0   2   0   2   0   0   0   0   0   2   0   0   0   0   0   0   2   0   2   0   0   2   0   0   2   0   2   0   2   2   2   0   0   2   0   0   2   0   2   0   2   2   0   0   0   2   2   2   0   2   0   0   0   0   2   2   2   0   0   2   0   2   2   2   0   2   0   2   0   0   2   0   0   0   2   0   0   2   0   2   0   0   2   2   0   2   2   2   0   0   0   2   0
 MK-4-16                0   0   0   2   0   2   2   2   2   0   2   2   0   0   0   2   0   0   0   2   2   2   0   2   2   2   2   2   2   0   0   0   0   0   0   2   0   0   0   0   0   0   2   2   0   0   0   0   2   0   0   0   2   0   2   2   0   2   0   0   2   2   2   0   2   0   0   0   2   0   2   0   2   2   2   2   2   0   0   2   2   0   2   0   2   0   0   2   2   2   0   0   2   2   0   2   0   2   0   0   2   2   2   0   0   0   0   0   2   2   2   0   0   0   0   0   2   0   0   0   0   0   0   2   0   2   0   0   2   0   0   2   0   2   0   2   2   2   2   0   2   0   0   2   0   2   2   2   2   0   0   0   2   2   2   0   2   0   0   0   2   2   2   2   0   0   2   0   2   2   2   0   2   2   2   0   0   2   0   0   2   2   0   0   2   0   2   2   0   2   2   0   2   2   2   0   0   2   2   0
 MK-5-1                 0   2   0   0   0   0   2   2   0   2   0   0   2   0   0   2   0   0   2   0   0   2   0   0   0   2   2   0   0   0   0   2   2   2   2   2   2   0   2   2   2   0   0   2   0   2   0   2   2   0   2   2   2   0   2   2   0   0   2   0   2   2   2   0   2   2   0   0   2   2   0   0   2   0   2   0   2   0   2   2   2   2   0   0   0   2   0   0   0   0   0   2   2   2   0   2   2   0   0   0   2   2   0   0   2   2   2   0   0   0   0   0   0   0   0   2   0   2   0   2   2   2   0   2   0   0   0   0   0   0   0   2   2   0   0   0   0   0   2   2   2   0   0   0   0   2   0   2   2   2   0   2   0   2   2   0   0   0   0   0   0   2   0   2   0   2   2   2   2   0   2   0   0   2   0   2   0   0   0   2   2   2   0   0   2   2   0   2   0   2   0   2   2   0   2   0   0   0   2   0
 MK-5-2                 0   2   2   0   2   0   2   2   0   2   0   0   2   0   0   2   0   0   2   0   0   2   0   0   0   2   0   0   0   0   0   2   2   2   2   2   2   0   2   2   2   0   0   2   2   2   0   2   2   0   2   2   0   0   2   2   0   0   2   2   2   2   2   0   2   2   0   0   2   2   0   0   2   0   2   0   2   2   2   2   2   2   0   0   2   2   0   0   0   0   0   2   2   2   0   2   2   0   0   0   2   2   0   0   2   0   2   0   0   0   0   0   0   0   0   2   0   2   0   2   2   0   0   2   0   0   2   0   0   0   0   2   2   0   2   0   0   0   2   2   2   0   0   0   0   2   0   2   2   2   0   2   0   2   2   0   0   0   0   0   0   2   0   2   0   2   2   2   2   0   2   0   0   2   0   2   0   0   0   2   2   2   0   0   2   2   0   2   0   2   0   2   2   0   2   0   0   0   2   0
 MK-5-3                 0   0   2   0   2   0   2   2   0   2   0   2   2   2   0   2   0   0   2   0   2   2   0   0   0   2   0   2   0   0   0   2   0   0   2   2   2   0   0   2   2   0   0   2   2   2   0   2   2   0   2   2   0   0   2   2   2   0   0   2   2   2   2   0   2   2   0   0   2   2   0   0   2   0   2   0   2   2   2   2   2   2   2   0   2   2   0   0   0   0   0   2   2   2   0   2   2   0   0   0   2   2   0   0   2   0   2   0   0   0   0   0   0   0   0   2   0   2   0   2   2   0   0   0   0   0   2   0   0   0   0   2   2   2   2   0   0   0   2   2   2   0   0   0   0   2   0   2   0   2   0   2   0   2   0   2   0   0   0   0   0   2   2   2   0   2   2   0   2   0   2   0   0   2   0   2   0   0   0   2   2   2   0   0   2   0   0   2   0   2   0   0   2   0   2   0   2   2   2   0
 MK-5-4                 0   0   2   0   0   0   2   2   0   2   0   2   2   0   2   2   0   0   2   0   2   2   0   2   0   2   0   2   0   0   0   2   2   0   2   2   2   0   0   2   2   0   0   2   2   2   0   2   2   0   2   2   0   0   2   2   2   0   0   2   2   2   2   0   2   2   0   2   2   2   0   0   2   0   2   0   2   2   2   2   2   2   2   2   2   2   0   0   0   2   0   2   0   2   0   2   2   0   0   0   2   2   0   0   0   0   2   0   0   0   0   0   0   0   0   2   0   0   0   0   2   0   0   0   0   0   2   2   0   0   0   2   2   2   2   0   2   0   2   2   2   2   0   0   0   2   0   2   2   2   0   2   0   2   0   2   2   0   0   0   0   2   2   2   0   2   0   0   2   0   2   2   0   2   0   2   0   0   0   2   2   2   2   0   2   0   0   2   0   2   0   0   2   0   2   0   2   2   2   0
 MK-5-5                 0   0   2   0   0   0   2   0   0   2   0   2   2   0   2   2   0   0   2   0   0   2   0   2   0   2   2   2   0   0   0   2   2   0   2   2   2   0   0   2   2   0   0   2   2   2   0   0   2   0   2   0   0   0   2   2   2   0   0   2   2   2   2   0   2   2   0   2   2   2   0   0   2   2   2   0   2   2   2   2   2   0   2   2   2   2   0   0   0   2   0   2   0   2   0   2   2   0   0   0   2   2   0   0   0   0   2   0   0   0   0   0   0   0   0   2   0   0   2   0   2   0   0   0   0   0   2   0   0   0   0   2   2   2   2   0   2   0   2   2   2   2   0   0   0   2   2   2   2   2   2   2   0   2   0   2   2   0   0   0   0   2   2   2   2   2   0   0   2   0   2   2   0   2   0   2   0   0   0   2   2   2   2   2   2   2   0   2   0   2   0   0   0   0   2   2   2   2   2   0
 MK-5-6                 0   0   2   2   0   0   2   0   0   2   0   2   2   0   2   2   0   0   2   0   0   2   0   2   0   2   2   2   0   0   0   2   2   0   2   2   0   0   0   0   2   0   0   0   2   2   2   0   2   0   2   0   0   0   2   2   2   0   0   2   0   2   2   0   2   2   0   2   2   2   0   0   2   2   2   0   2   2   2   2   2   0   2   2   2   2   0   0   0   2   0   2   0   2   0   2   0   0   0   0   2   0   2   0   0   0   2   0   2   0   0   0   0   0   0   2   0   0   2   0   2   0   0   2   0   0   2   0   0   0   0   2   2   0   2   2   2   0   2   2   2   2   0   2   0   2   2   0   2   2   2   0   0   2   0   2   2   0   0   0   0   2   2   0   2   2   0   0   2   0   2   2   0   0   0   2   0   0   0   2   0   2   2   0   2   2   2   2   0   2   0   0   0   0   2   2   2   2   2   0
 MK-5-7                 0   0   0   2   0   0   2   0   0   2   0   2   2   0   2   2   0   0   2   0   0   2   0   2   0   2   2   2   0   0   0   0   0   0   2   2   0   0   0   0   2   0   0   0   2   2   2   0   2   0   2   0   0   0   2   2   2   0   0   2   0   2   2   0   0   0   0   2   0   2   0   0   2   2   2   0   2   0   2   2   2   0   2   2   2   2   0   0   0   2   2   2   0   2   0   2   0   0   0   0   2   0   2   0   0   0   0   2   2   0   0   0   0   0   0   2   0   0   2   0   2   0   0   0   0   0   2   0   0   0   0   0   2   0   2   2   2   2   2   2   2   2   2   2   0   2   2   0   2   0   2   2   0   2   0   2   2   0   2   0   0   2   2   0   2   2   0   0   2   0   2   2   0   0   2   2   0   0   0   0   0   2   2   0   2   2   2   2   0   2   0   2   0   2   2   2   2   2   2   0
 MK-5-8                 0   0   0   2   0   0   2   0   0   2   0   0   2   0   2   2   0   0   2   0   0   2   0   0   0   2   2   2   2   0   0   0   0   0   2   2   0   0   0   0   2   0   0   0   2   2   2   0   2   0   2   0   0   0   2   2   2   0   2   2   0   2   2   0   0   0   0   2   0   2   0   0   2   2   2   0   2   0   2   2   2   0   2   2   2   2   2   0   0   2   2   2   0   2   0   0   0   0   0   0   2   0   2   0   0   0   0   2   2   0   0   0   0   0   2   2   0   0   2   0   2   0   0   0   0   0   2   0   0   0   2   0   2   0   2   2   2   2   0   2   2   2   2   2   0   2   2   0   2   2   2   2   2   2   0   2   2   0   2   0   0   2   2   0   2   2   0   0   2   0   2   0   0   0   2   2   0   0   0   0   0   2   2   2   2   2   2   2   2   0   0   2   0   2   2   2   2   2   2   0
 MK-5-9                 0   0   0   2   0   0   2   0   2   2   0   0   2   0   2   2   0   0   2   0   0   2   0   0   0   2   2   2   2   2   2   0   2   0   2   2   0   0   0   0   0   2   0   0   2   2   2   0   2   0   2   0   0   2   2   0   2   0   2   2   0   2   2   0   0   0   0   2   0   2   0   0   2   2   2   0   0   0   2   2   2   0   2   0   2   2   2   0   0   2   0   2   2   2   0   0   0   0   2   0   2   0   2   0   0   0   0   2   2   2   2   0   0   0   2   2   0   0   2   0   2   0   0   0   0   0   0   0   2   0   2   0   2   0   2   2   2   2   0   2   2   2   2   2   0   2   2   0   2   2   2   2   2   2   0   2   2   0   2   0   0   2   2   0   2   2   0   0   2   0   2   0   0   0   2   2   0   0   0   0   0   2   2   2   2   0   2   2   2   0   0   2   2   2   2   2   2   2   2   0
 MK-5-10                0   0   0   2   0   0   2   0   2   2   2   0   2   0   2   2   0   0   2   0   0   2   0   0   0   2   2   2   2   2   2   0   2   0   2   2   0   2   0   0   0   2   0   0   2   2   2   0   2   2   2   0   0   2   0   0   2   0   2   2   0   2   2   0   0   0   2   0   0   2   0   0   2   0   2   2   0   0   2   0   0   0   2   0   2   2   2   0   0   2   2   2   2   2   0   0   0   0   2   0   2   0   2   0   0   0   0   2   2   2   2   0   0   2   2   0   0   0   2   0   2   0   0   0   0   0   0   0   2   0   2   0   0   0   0   2   2   2   0   2   2   2   2   2   0   0   2   0   2   2   2   2   2   2   0   2   2   0   2   0   0   2   2   0   2   2   0   0   2   0   2   0   2   0   2   0   0   0   0   0   2   2   2   2   2   0   2   2   2   0   0   2   2   2   2   2   2   2   0   2
 MK-5-11                0   0   0   2   0   0   2   2   2   2   2   0   2   0   0   2   0   0   2   2   0   2   0   0   0   2   2   2   2   0   2   0   2   0   2   2   0   2   0   0   0   2   0   0   2   2   2   0   2   2   2   0   0   2   0   0   2   0   2   2   0   2   2   0   0   0   2   0   2   2   0   2   2   0   2   2   0   0   2   0   0   0   2   0   2   2   2   0   0   2   2   2   2   2   0   0   0   0   0   0   2   2   2   0   0   0   2   2   2   2   2   0   0   2   2   0   0   0   0   0   2   0   0   0   0   2   0   0   0   0   0   0   0   2   2   2   2   2   0   2   2   2   2   2   0   0   2   0   2   2   2   2   0   2   0   0   2   2   2   0   0   2   2   0   2   2   0   0   2   0   2   0   2   0   2   0   0   0   0   0   2   2   2   2   0   0   2   2   0   0   0   2   2   2   2   0   2   2   0   2
 MK-5-12                0   0   0   2   0   2   2   2   2   2   2   0   2   0   0   2   2   0   2   0   2   2   0   0   0   2   0   2   2   2   2   0   2   0   2   2   0   2   2   0   0   2   0   2   2   2   0   0   0   2   2   0   0   2   0   0   2   2   2   2   0   2   2   0   2   0   2   0   2   2   0   2   2   0   2   2   0   0   2   0   0   0   2   0   2   2   2   0   0   2   2   2   2   2   0   0   0   0   0   0   2   2   2   0   0   0   2   2   0   2   2   0   0   2   0   2   0   0   0   0   2   0   0   0   0   2   0   0   0   0   0   0   0   2   2   2   2   2   0   2   2   2   2   2   0   0   2   0   0   2   2   2   0   2   0   0   0   2   2   0   0   2   2   0   2   2   0   0   2   2   2   0   0   2   2   0   0   0   0   0   2   2   2   2   0   0   2   2   0   0   0   2   2   2   2   0   2   2   0   2
 MK-5-13                0   0   0   2   0   2   2   2   2   2   2   0   2   0   0   2   2   0   0   0   2   0   0   0   0   2   0   2   2   2   2   0   2   0   2   2   0   2   2   0   0   2   0   2   2   2   2   2   0   2   0   2   0   2   0   0   2   2   2   2   2   2   2   0   2   0   2   0   2   2   0   2   2   0   2   2   0   0   0   0   0   0   2   0   2   2   2   0   0   2   2   2   2   2   0   0   0   2   0   2   2   0   2   0   0   2   2   2   0   2   2   0   0   2   0   2   0   0   0   0   2   0   0   0   0   2   0   0   0   0   0   0   0   2   2   2   2   2   0   2   2   2   2   2   2   0   2   0   0   0   2   2   2   2   2   0   0   2   2   0   0   2   2   0   2   2   0   0   0   2   2   0   2   2   2   0   2   0   0   0   2   2   2   2   0   0   0   2   0   0   0   2   2   2   2   0   2   2   0   2
 MK-5-14                0   0   0   2   0   2   0   2   0   2   0   0   2   0   0   2   2   0   0   0   2   0   0   0   0   2   0   2   2   2   2   0   2   0   2   2   2   2   2   0   0   2   0   2   2   2   2   2   0   2   0   0   0   2   0   0   2   2   2   2   2   2   2   0   2   0   2   0   2   2   0   2   2   0   2   2   0   0   0   0   0   0   2   0   0   2   2   0   0   2   2   2   2   2   0   0   0   2   2   2   0   0   2   0   2   2   2   2   0   0   2   0   2   2   0   2   0   0   0   0   2   2   0   0   0   2   0   0   0   0   0   0   0   0   2   2   2   2   0   2   2   2   2   2   2   0   2   0   0   0   2   2   2   2   2   2   0   2   2   0   0   0   2   0   2   2   0   0   0   2   2   0   2   2   2   0   2   0   0   0   2   2   2   2   0   0   0   2   0   0   0   2   2   2   2   0   2   0   0   2
 MK-5-15                0   0   0   2   0   2   0   0   0   2   0   0   2   0   0   2   2   0   0   2   2   0   0   0   0   2   0   2   2   2   2   0   2   0   2   2   2   2   0   0   0   2   0   2   2   2   2   2   0   2   2   0   0   2   0   0   2   2   2   2   2   2   2   0   2   0   0   0   2   2   2   2   2   0   2   2   2   0   0   0   0   2   2   0   0   2   2   0   0   2   2   2   2   2   0   2   0   2   2   2   0   0   2   0   2   2   2   2   0   0   0   0   2   2   0   2   0   0   0   0   2   2   0   0   0   2   0   0   2   0   0   0   0   0   2   2   2   0   0   2   2   2   2   2   2   0   2   0   0   0   2   2   2   2   2   2   0   2   2   0   0   0   2   2   0   2   0   0   0   2   2   0   2   2   2   0   2   0   0   0   2   2   2   2   0   0   2   2   0   0   2   2   2   2   2   0   2   0   0   2
 MK-5-16                0   0   2   2   0   2   0   0   0   2   2   0   2   0   0   2   2   2   0   2   2   0   0   2   0   2   0   2   2   2   2   0   2   0   2   2   2   2   0   0   0   2   0   2   2   2   0   2   2   2   2   0   2   2   0   0   2   0   2   2   2   2   2   0   2   0   0   0   2   2   0   2   2   0   2   2   0   0   0   2   0   2   2   0   2   0   2   0   0   2   2   2   2   2   0   2   0   2   2   2   0   0   2   0   0   2   2   2   0   0   0   0   0   2   0   2   0   0   0   0   2   2   0   0   0   0   0   0   2   0   0   2   0   0   2   2   2   0   2   2   2   2   2   2   0   0   2   0   0   0   2   2   2   2   2   2   0   2   2   0   0   0   2   2   0   0   0   0   0   2   2   2   2   2   2   0   2   0   2   0   0   2   2   2   0   0   2   2   2   0   0   2   2   2   2   0   2   0   0   2
 MK-6-1                 2   0   2   2   2   2   0   2   0   0   0   0   0   0   0   0   0   0   2   0   2   2   2   0   0   0   2   2   2   0   2   0   2   0   2   2   0   2   2   0   0   2   2   0   0   2   2   0   0   2   2   0   2   0   2   2   2   0   0   0   0   2   0   2   2   2   0   0   2   0   0   0   2   2   0   0   2   0   2   0   2   2   0   0   0   0   0   0   2   0   2   0   0   0   0   0   2   2   2   0   0   0   2   0   0   0   2   0   2   0   2   2   0   2   2   2   2   0   0   2   0   2   0   0   0   2   0   2   2   2   2   2   2   2   2   2   2   2   2   0   0   2   0   2   0   0   2   2   0   2   0   0   2   0   2   2   0   0   0   2   0   2   0   0   2   2   2   2   0   2   0   0   0   2   2   0   0   2   2   0   2   2   2   2   0   0   0   0   2   0   0   2   0   2   0   0   2   0   2   0
 MK-6-2                 0   0   0   2   2   2   0   2   0   0   2   0   0   0   0   0   0   0   0   0   2   2   2   0   0   0   2   2   2   0   2   0   2   0   2   2   0   2   2   0   0   2   2   0   0   2   2   0   0   0   2   0   2   0   0   2   2   0   0   0   0   2   0   2   2   0   0   0   2   0   0   0   2   2   0   0   2   0   2   0   2   2   0   0   0   0   0   0   0   0   0   0   0   0   0   2   2   0   2   0   0   0   0   0   0   0   2   0   2   0   2   2   0   2   2   2   0   0   0   0   0   2   0   0   2   2   0   2   2   2   2   2   2   2   2   2   2   2   2   0   0   2   0   2   0   0   2   0   0   2   0   0   2   0   2   2   0   0   0   2   0   2   0   0   2   2   2   2   2   2   0   0   2   2   0   0   0   2   2   0   2   2   2   2   0   0   0   0   2   0   0   2   0   2   0   0   2   0   2   0
 MK-6-3                 0   0   0   2   2   2   0   2   0   0   2   0   0   0   0   0   0   0   0   0   2   2   2   2   0   0   2   2   2   0   2   0   2   0   2   2   0   0   2   0   0   2   2   0   2   2   2   0   0   0   0   0   0   0   0   2   0   0   0   2   2   2   0   2   2   0   0   0   2   0   0   0   2   2   0   0   2   0   2   0   2   2   2   0   0   2   0   0   0   0   0   0   0   0   0   2   2   0   0   0   0   0   0   0   0   0   2   0   0   0   2   0   0   2   2   2   0   0   0   0   0   2   0   0   2   2   0   2   2   2   2   2   2   2   2   2   2   2   2   0   0   2   0   2   2   0   2   0   0   2   0   0   2   0   2   2   2   0   0   2   0   2   0   0   2   2   2   2   2   2   0   0   2   0   0   0   0   2   2   0   2   2   2   2   0   0   0   0   2   0   0   2   0   2   0   0   2   0   2   0
 MK-6-4                 0   0   0   2   0   0   0   2   0   0   2   0   0   0   0   0   0   0   0   0   0   2   2   0   0   0   0   2   2   0   2   0   2   0   2   2   0   0   2   0   0   2   2   2   2   2   2   0   0   0   0   0   0   0   0   0   2   0   0   2   2   2   0   2   2   0   0   0   0   0   0   0   0   2   0   0   2   0   0   0   2   2   0   0   0   2   0   0   0   0   0   0   0   0   0   2   2   0   0   0   0   0   0   0   0   0   2   0   0   0   2   2   0   2   2   0   0   0   0   0   2   2   0   2   2   2   0   0   2   0   2   2   2   0   2   2   2   2   2   0   0   2   0   2   2   0   2   0   0   2   0   0   2   0   2   2   2   0   0   2   0   2   0   0   2   2   2   2   2   2   0   0   0   0   0   0   0   2   2   0   2   2   2   0   0   0   0   0   2   0   2   2   0   2   0   0   2   0   2   0
 MK-6-5                 0   0   0   2   0   0   0   2   0   0   2   0   0   0   0   0   2   0   0   0   0   2   2   0   0   0   0   2   2   0   2   0   2   0   2   2   2   2   2   0   2   2   2   2   2   2   2   0   0   0   0   0   0   0   0   0   2   0   2   2   2   0   0   2   2   0   0   0   0   0   0   0   2   2   0   0   0   0   0   2   2   2   0   0   0   0   0   0   0   0   0   0   0   0   2   2   2   0   0   2   0   0   2   0   0   0   0   0   0   2   2   2   0   0   2   0   0   0   0   0   0   2   2   2   2   2   0   0   2   0   0   2   2   2   2   2   2   2   2   0   0   2   0   2   2   0   2   2   0   2   0   0   2   0   2   2   2   2   0   0   0   2   0   0   2   2   2   2   2   2   0   0   0   0   0   0   0   2   2   0   2   2   2   0   0   0   0   0   2   0   2   2   0   2   0   0   2   0   2   2
 MK-6-6                 2   0   0   2   2   0   0   0   0   0   2   0   0   0   0   2   2   0   0   0   0   2   2   0   0   0   0   2   2   0   2   0   2   0   2   2   2   2   2   0   2   2   2   2   0   2   2   0   0   0   0   0   0   0   2   0   2   2   2   2   2   0   2   0   2   0   0   0   0   0   2   0   2   2   0   0   0   0   0   2   2   2   0   2   0   0   0   0   0   2   0   0   0   0   2   2   2   0   0   2   0   0   2   0   0   0   0   0   0   2   2   0   0   0   2   0   0   0   0   0   0   2   2   2   2   2   0   0   2   0   2   2   2   2   2   2   2   2   2   2   0   2   0   2   2   2   2   2   0   2   0   0   2   0   2   0   2   2   0   0   0   2   0   0   2   2   2   2   2   2   0   0   0   0   0   0   0   2   2   0   2   2   0   0   0   0   0   0   2   0   2   2   0   2   0   0   2   0   0   2
 MK-6-7                 2   0   0   0   2   0   0   0   0   0   2   0   0   0   0   2   2   0   0   0   2   2   2   0   2   0   2   0   2   0   2   0   2   2   2   2   2   2   2   0   2   0   2   0   0   2   2   0   0   0   0   0   0   0   2   0   2   2   2   2   2   0   0   0   0   0   0   0   0   0   2   0   2   2   0   0   0   0   0   2   2   2   0   2   0   0   0   0   0   2   0   0   0   0   2   2   2   0   0   2   0   0   2   0   0   0   0   0   0   2   2   0   2   2   2   2   0   2   0   2   0   2   2   2   2   2   0   0   2   0   2   2   2   2   2   2   0   2   2   0   0   2   0   2   2   2   2   2   0   2   2   2   2   0   2   0   2   2   0   0   0   2   0   0   2   2   2   2   2   2   0   0   0   0   0   0   0   0   2   0   2   2   0   0   0   0   0   0   2   0   2   2   2   2   0   0   2   0   0   2
 MK-6-8                 2   0   0   0   0   0   0   0   0   0   2   0   0   2   0   2   2   0   0   0   2   2   2   0   2   2   2   0   2   0   2   0   2   2   2   2   2   2   2   0   2   0   2   2   0   2   0   0   0   0   0   0   0   0   2   0   2   2   2   2   2   0   0   0   0   2   0   0   0   0   2   0   2   2   0   0   0   2   0   2   2   2   0   2   0   0   0   0   0   2   0   0   0   2   2   0   2   0   0   0   0   2   2   0   2   0   2   0   2   2   2   0   2   2   2   2   2   2   0   2   0   2   0   2   2   2   0   0   2   2   2   2   2   2   2   2   0   2   2   0   0   2   0   2   2   2   2   2   0   2   2   2   2   0   2   2   2   2   0   0   0   2   0   0   2   2   2   2   2   2   0   0   0   2   0   0   0   0   2   2   2   0   0   0   0   0   0   0   2   0   2   2   2   0   0   0   2   0   0   2
 MK-6-9                 2   0   0   0   0   0   2   0   0   2   2   0   0   0   0   2   2   0   0   0   2   2   2   0   2   2   2   0   2   0   2   0   2   2   2   2   2   2   2   0   2   2   2   2   0   2   0   0   0   0   0   0   0   2   2   0   2   2   2   2   2   0   0   0   0   0   2   0   0   0   2   0   0   2   0   0   2   2   0   0   2   2   0   2   0   0   0   0   0   2   0   2   0   2   2   0   2   0   0   0   0   2   2   0   2   0   2   0   2   2   2   0   2   0   2   0   2   2   0   2   0   2   0   2   2   2   0   0   2   0   2   2   2   2   2   0   0   2   2   0   0   0   0   0   2   2   2   2   0   2   0   2   2   0   2   2   2   2   0   0   0   2   0   0   2   2   0   2   2   2   0   0   0   2   2   0   2   2   2   2   2   0   0   0   0   0   0   0   2   0   2   2   2   0   0   0   2   0   0   2
 MK-6-10                2   0   0   0   0   2   0   0   0   2   2   0   0   0   0   2   2   0   0   0   2   2   2   0   2   2   0   0   2   0   2   0   2   2   2   2   2   0   2   0   2   2   2   2   0   2   0   0   0   0   0   0   0   2   2   0   2   2   2   2   2   0   0   0   0   0   0   0   0   0   2   0   0   2   2   0   2   2   0   0   0   0   0   0   0   0   0   0   0   2   0   2   2   2   2   0   2   0   0   0   0   2   2   0   2   0   2   0   2   2   2   0   2   0   2   0   2   2   2   2   0   2   0   2   2   2   2   0   2   0   2   2   2   2   2   0   0   2   2   0   0   0   0   0   2   2   2   2   0   2   0   2   2   0   2   2   2   2   2   0   0   2   0   2   2   2   0   2   2   2   0   0   0   2   2   0   2   2   2   2   2   0   0   0   0   0   0   0   2   0   2   2   2   0   0   0   2   0   0   2
 MK-6-11                0   2   0   0   0   0   0   2   0   2   2   0   0   0   0   2   2   0   0   0   2   2   2   2   2   2   2   0   2   0   2   0   2   2   2   2   2   0   2   0   2   2   0   2   0   2   0   0   0   0   0   0   0   2   2   0   2   2   0   2   2   0   0   0   0   0   0   0   0   0   2   0   0   2   2   0   0   0   0   2   0   0   0   0   0   2   0   0   0   2   0   2   0   2   2   0   2   0   0   0   0   2   2   0   2   0   2   0   2   2   0   0   2   0   2   0   2   2   2   0   0   2   0   0   2   2   2   0   2   0   2   2   2   2   2   0   2   2   2   0   0   2   0   0   2   2   2   2   0   2   2   2   2   0   2   2   2   2   0   0   0   2   0   2   2   2   0   2   2   2   0   0   0   2   2   0   0   2   2   2   2   0   0   0   2   0   0   0   2   0   2   2   2   0   0   0   2   0   0   2
 MK-6-12                0   2   0   0   0   0   0   2   0   2   2   0   2   0   0   2   2   0   0   0   2   2   2   2   2   0   2   2   2   0   0   0   2   2   2   2   2   0   2   0   2   2   0   2   0   2   0   0   0   0   0   0   0   2   2   2   2   0   2   2   2   0   0   0   0   0   0   2   0   0   2   0   0   2   2   0   0   0   0   2   0   0   0   0   0   2   0   0   0   2   0   2   0   2   2   0   2   0   0   0   0   2   2   0   2   2   2   0   2   2   0   0   2   0   0   0   2   0   2   0   0   2   0   2   2   2   2   0   2   0   2   0   2   2   2   0   2   2   2   0   0   0   0   0   2   2   2   2   0   2   2   2   2   0   2   2   2   2   0   0   0   2   0   2   2   2   0   2   2   0   0   0   0   2   2   2   0   2   2   2   2   0   0   2   2   0   0   0   2   0   2   2   2   0   0   0   2   0   0   2
 MK-6-13                0   2   0   0   0   0   0   2   0   2   2   0   2   0   0   2   0   0   0   0   2   2   2   2   2   0   2   2   2   0   0   0   2   0   2   2   2   0   2   0   2   2   0   2   0   2   0   0   0   0   0   0   0   2   2   2   2   0   2   2   2   0   0   0   0   2   0   2   0   2   2   0   0   2   2   0   0   2   2   2   0   0   0   0   0   2   0   0   0   2   0   2   0   0   2   0   2   0   0   0   2   2   2   0   2   2   2   0   2   0   0   0   2   0   0   0   2   0   2   0   0   2   0   2   2   2   2   0   2   2   2   0   0   2   2   2   2   2   2   2   0   0   0   0   2   0   2   2   0   0   2   2   2   0   2   2   0   2   2   0   0   0   0   2   2   2   0   2   2   2   0   0   0   0   2   2   0   2   0   2   0   0   0   2   2   2   0   0   2   0   2   2   2   0   0   0   2   2   0   2
 MK-6-14                0   2   0   0   0   0   0   2   0   2   2   0   2   0   0   2   0   0   0   0   2   2   2   2   2   0   2   2   2   0   0   0   0   0   2   2   2   0   2   0   2   2   0   0   0   2   0   0   0   0   0   0   0   2   2   0   2   0   0   2   2   0   2   0   0   0   0   0   0   2   2   0   0   2   0   0   2   2   2   0   0   0   0   0   0   2   0   0   0   2   0   2   0   0   2   0   2   0   0   0   2   2   2   0   2   2   2   0   2   0   0   0   2   0   0   0   2   0   2   0   0   2   2   2   2   2   2   0   2   2   2   0   0   2   2   2   2   2   2   2   0   0   0   0   2   0   2   2   0   0   2   2   2   2   2   2   0   2   2   0   0   0   2   2   2   2   0   2   2   2   0   0   0   0   2   2   0   2   0   2   0   0   0   2   2   2   0   0   2   2   2   2   2   0   2   0   2   2   2   2
 MK-6-15                0   2   0   0   0   0   0   2   0   2   2   0   2   0   0   2   0   0   0   0   2   0   2   2   0   0   2   2   2   0   0   0   0   0   2   2   0   2   2   0   2   2   0   0   0   2   0   0   0   0   0   0   0   2   2   2   2   0   2   2   2   2   2   0   0   0   2   2   0   0   2   0   0   2   0   0   2   2   2   0   0   0   0   0   0   2   0   0   0   2   0   2   0   0   2   0   2   0   0   0   2   2   2   0   2   2   2   0   2   0   0   0   2   0   2   0   2   0   2   0   0   2   2   0   2   2   0   0   2   2   2   0   0   2   2   2   2   2   2   2   0   2   0   0   2   0   2   2   0   0   2   2   2   2   2   2   0   2   2   0   0   0   0   2   2   2   0   2   2   2   0   0   0   0   2   2   0   2   0   2   2   0   0   2   2   2   0   0   2   0   2   0   2   0   2   0   2   2   2   2
 MK-6-16                2   2   0   0   0   0   2   2   0   0   2   2   2   0   0   2   0   2   0   0   2   0   2   2   0   0   2   2   2   0   2   0   0   0   2   0   0   2   2   0   2   2   0   0   0   2   0   0   2   0   0   0   0   2   2   2   2   0   2   2   2   2   2   0   0   0   2   2   0   0   2   0   0   2   0   0   2   2   2   0   0   2   0   0   0   2   0   0   0   2   0   2   0   0   2   0   2   0   2   0   2   2   2   0   2   2   2   0   2   0   0   0   2   0   2   2   2   0   2   0   0   0   2   0   2   2   0   0   2   0   2   2   0   2   2   2   2   2   2   2   0   2   0   0   2   0   2   2   0   0   0   2   2   2   2   2   0   2   2   0   0   0   0   2   2   2   2   2   2   2   0   0   0   0   0   2   0   2   0   0   2   2   2   2   2   2   0   0   2   0   2   0   2   0   2   0   2   2   2   2
 
!****************************************** Phenotypic Data **********************************************************
!-100.0 is resevred for missing phenotype
SimulatedTrait1         8.4902   10.6394   12.2556   10.0977    9.8942   10.1130   10.8148   10.1922   11.4126   11.2074   10.3452   11.1955   11.5661    8.9778    9.2880    8.6599    9.8328    8.9952   10.9965    9.7500   11.8723   12.0651    7.9657   12.9889   10.1552   12.0281    9.7458   12.8445    9.0343    9.4110    8.9091    9.9741   10.3234    7.5312    9.8614    9.3040   12.0299    7.9691    7.0545   12.8314   10.0738    6.6330   10.3032    9.7486    8.6639   13.0008    7.7244   12.2065   10.7170    8.1163    7.9318   10.4338    9.1099    9.1406    9.5298    9.7950    9.8839   11.3495    9.1597   12.0973   10.3746    8.5250    9.7902    9.4765   12.1942   12.4749   10.1692   10.7714   10.5488    9.1675    8.3309    8.5292   11.1980   10.8706    9.2108    7.0841   11.3088   11.6019    8.3453    9.7235    8.0049    9.3573    9.8613    9.4726   11.0607    9.9285    8.7074    9.7696    9.3781   11.2868   10.2552   11.7986    8.7942    9.0555    9.3080   10.8378   10.3073    8.0566    8.0880    8.9827   10.1693   10.8787    9.3992    8.8432    9.6382   10.3428   11.3822   12.2757   10.5334    7.2448    9.0551    7.8388    9.0110   10.9978   11.6559   11.7249    8.8343   10.5137    8.7295    9.5219    9.6980    7.1303   10.2634    9.1038    8.6344   10.3280    8.6263    9.8707    8.6372    9.6569   11.0429   12.2082   10.2726   10.5599    8.8816    7.1935    9.3631   10.6511   13.8390   10.8425   10.8426    9.3616    8.5069   10.1100    8.1476    9.6844    8.9893   11.9366    9.2021    9.0419    8.7491    7.0659   11.9691   10.6148   10.6650    9.9874   12.1729   10.1338    9.2643   12.1632    9.2636    9.1137   10.7804    9.5243    7.7873   10.4209   11.8237    8.5127   11.8536    6.9327   12.0172   10.8653    7.7408    9.5894    9.8158    9.1433    9.4240    9.5672    8.5102    9.5602    9.2842    9.5374   10.5412   11.6759    9.2987    9.9566   10.1144   10.9942   10.2794   10.8643    9.0681   13.0299    9.2842    8.2639   11.0573    7.9852    9.4601   10.8079   12.4416    8.0887
SimulatedTrait2        14.0833   14.9541   16.5658   15.3294   13.2381   15.3535   12.8409   16.2221   15.0702   13.3935   16.9942   15.5598   15.1041   15.1065   12.8406   16.5964   15.4046   13.2689   14.4786   14.9870   15.3873   16.5609   15.3239   16.3413   14.1670   14.6207   13.5684   15.3921   13.7458   16.1416   11.7055   17.2369   16.3245   12.6557   14.7093   15.4206   15.0105   15.0847   16.3998   14.1409   16.8998   17.0068   13.8920   16.5246   14.7681   14.2045   14.4461   15.4322   17.5250   13.5609   15.1944   12.6081   13.9055   17.3062   14.3026   15.3400   13.6118   15.2255   15.4892   15.1181   16.4155   15.7611   13.4333   14.5701   16.5459   16.3604   12.5582   15.2837   15.0804   16.7280   17.3462   16.0948   16.2726   15.0916   13.1507   15.7376   13.9105   17.7268   18.7280   12.4526   14.8729   14.5727   18.5501   15.3115   14.8337   14.5407   15.3395   16.6617   13.5249   16.2867   12.9300   16.0024   13.6306   16.1000   15.7877   14.9827   13.9980   14.8150   13.9184   14.7338   15.5743   16.8990   14.1414   16.6824   13.6524   13.8876   13.2009   14.8308   13.7454   14.4293   14.9940   15.2025   14.2316   14.2398   12.7738   15.6753   17.9650   12.5939   14.3281   13.0245   16.9263   14.2776   15.8975   14.3072   11.2580   15.1675   15.4649   16.8703   15.5429   14.4830   16.5127   15.4573   14.5257   15.9903   17.4126   15.0282   17.2723   16.7856   16.6533   14.9191   15.7885   14.0909   15.4568   12.6823   14.8198   14.9699   17.4794   15.1452   15.6161   15.2719   15.3854   15.5400   16.3580   13.2222   15.0485   15.3312   15.8612   14.1180   15.0658   15.4268   15.6537   15.3540   15.2210   16.6549   13.0114   15.8626   16.1650   14.8337   18.5993   15.2309   17.1631   14.4748   14.0937   12.7753   12.3369   15.9533   17.5637   14.0391   14.7242   14.9542   16.6067   15.2164   15.8374   14.5520   14.7650   15.1090   13.1547   16.4303   14.0645   16.1282   13.7071   16.6423   11.6603   13.3464   13.7547   13.8686   14.9753   14.6843   14.2821   14.4151
 
