# Supplementary material for: Inclusive Composite Interval Mapping of QTL by Environment Interactions in Biparental Populations
Source: PLoS One. 2015 Jul 10;10(7):e0132414. doi: 10.1371/journal.pone.0132414 (PMC4498613; doi:10.1371/journal.pone.0132414)
Supplement: S3 File — (ZIP) [file pone.0132414.s003.zip › Simulation for unliked model/Simulated popualtions/run_00084.met]

!**********************Note: lines staring with "!" are remarks and will be ignored in the program********************
!*********************************General Information**********************************
!Assuming F1 = P1 x P2, populations available in QTL IciMapping are: 
!  1, P1BC1F1 = P1 x F1, the first backcrossing where P1 is used as the recurrent parent;
!  2, P2BC1F1 = P2 x F1, the first backcrossing where P2 is used as the recurrent parent;
!  3, F1DH, F1-derived doubled haploids; 
!  4, RIL or F1RIL, recombination inbred lines through the repeated selfing of F1;
!  5, P1BC1RIL, recombination inbred lines through the repeated selfing of P1BC1F1;
!  6, P2BC1RIL, recombination inbred lines through the repeated selfing of P2BC1F1;
!  7, F2, the selfing generation of F1;
!  8, F3, the selfing generation of F2;
!  9, P1BC2F1, the second backcrossing where P1 is used as the recurrent parent; 
! 10, P2BC2F1, the second backcrossing where P2 is used as the recurrent parent;
! 11, P1BC2RIL, recombination inred lines through the repeated selfing of P1BC2F1; 
! 12, P2BC2RIL, recombination inred lines through the repeated selfing of P2BC2F1; 
! 13, P1BC1F2, the selfing generation of P1BC1F1; 
! 14, P2BC1F2, the selfing generation of P2BC1F1; 
! 15, P1BC2F2, the selfing generation of P1BC2F1; 
! 16, P2BC2F2, the selfing generation of P2BC2F1; 
! 17, P1BC1DH, P1BC1F1-derived doubled haploids; 
! 18, P2BC1DH, P2BC1F1-derived doubled haploids; 
! 19, P1BC2DH, P1BC2F1-derived doubled haploids; 
! 20, P2BC2DH, P2BC2F1-derived doubled haploids; 
   3      !Mapping Population (see remarks above)
   2      !Mapping Function (1 for Kosambi; 2 for Haldane; 3 for Morgan)
   2      !Marker Space Type (1 for intervals; 2 for positions)
   1      !Marker Space Unit(1 for centiMorgans; 2 for Morgan)
   6      !Number of Chromosomes (or Linkage Groups)
 200      !Size of the mapping population
   2      !Number of environments
 
!***************************************** Chromosomes and Linkage Maps **********************************************
!Chromosome                 NumMarkers
-CH1                        16
-CH2                        16
-CH3                        16
-CH4                        16
-CH5                        16
-CH6                        16
!Linkage map (Marker name followed by position or the interval length)
 MK-1-1                1     0.000
 MK-1-2                1    10.000
 MK-1-3                1    20.000
 MK-1-4                1    30.000
 MK-1-5                1    40.000
 MK-1-6                1    50.000
 MK-1-7                1    60.000
 MK-1-8                1    70.000
 MK-1-9                1    80.000
 MK-1-10               1    90.000
 MK-1-11               1   100.000
 MK-1-12               1   110.000
 MK-1-13               1   120.000
 MK-1-14               1   130.000
 MK-1-15               1   140.000
 MK-1-16               1   150.000
 MK-2-1                2     0.000
 MK-2-2                2    10.000
 MK-2-3                2    20.000
 MK-2-4                2    30.000
 MK-2-5                2    40.000
 MK-2-6                2    50.000
 MK-2-7                2    60.000
 MK-2-8                2    70.000
 MK-2-9                2    80.000
 MK-2-10               2    90.000
 MK-2-11               2   100.000
 MK-2-12               2   110.000
 MK-2-13               2   120.000
 MK-2-14               2   130.000
 MK-2-15               2   140.000
 MK-2-16               2   150.000
 MK-3-1                3     0.000
 MK-3-2                3    10.000
 MK-3-3                3    20.000
 MK-3-4                3    30.000
 MK-3-5                3    40.000
 MK-3-6                3    50.000
 MK-3-7                3    60.000
 MK-3-8                3    70.000
 MK-3-9                3    80.000
 MK-3-10               3    90.000
 MK-3-11               3   100.000
 MK-3-12               3   110.000
 MK-3-13               3   120.000
 MK-3-14               3   130.000
 MK-3-15               3   140.000
 MK-3-16               3   150.000
 MK-4-1                4     0.000
 MK-4-2                4    10.000
 MK-4-3                4    20.000
 MK-4-4                4    30.000
 MK-4-5                4    40.000
 MK-4-6                4    50.000
 MK-4-7                4    60.000
 MK-4-8                4    70.000
 MK-4-9                4    80.000
 MK-4-10               4    90.000
 MK-4-11               4   100.000
 MK-4-12               4   110.000
 MK-4-13               4   120.000
 MK-4-14               4   130.000
 MK-4-15               4   140.000
 MK-4-16               4   150.000
 MK-5-1                5     0.000
 MK-5-2                5    10.000
 MK-5-3                5    20.000
 MK-5-4                5    30.000
 MK-5-5                5    40.000
 MK-5-6                5    50.000
 MK-5-7                5    60.000
 MK-5-8                5    70.000
 MK-5-9                5    80.000
 MK-5-10               5    90.000
 MK-5-11               5   100.000
 MK-5-12               5   110.000
 MK-5-13               5   120.000
 MK-5-14               5   130.000
 MK-5-15               5   140.000
 MK-5-16               5   150.000
 MK-6-1                6     0.000
 MK-6-2                6    10.000
 MK-6-3                6    20.000
 MK-6-4                6    30.000
 MK-6-5                6    40.000
 MK-6-6                6    50.000
 MK-6-7                6    60.000
 MK-6-8                6    70.000
 MK-6-9                6    80.000
 MK-6-10               6    90.000
 MK-6-11               6   100.000
 MK-6-12               6   110.000
 MK-6-13               6   120.000
 MK-6-14               6   130.000
 MK-6-15               6   140.000
 MK-6-16               6   150.000
!*********************************** Marker Types ********************************************************************
!Co-dominant marker: When heterozygote F1 is present, P1 is coded as 2, F1 is coded as 1, and P2 is coded as 0; Otherwise, P1 is coded as 2, and P2 is coded as 0. 
!Dominant marker: When heterozygote F1 is present, P1 and F1 are coded as 12, and P2 is coded as 0; Otherwise, P1 is coded as 2, and P2 is coded as 0.  
!Recessive markers: When heterozygote F1 is present, P1 is coded as 2, and F1 and P2 are coded as 10; Otherwise, P1 is coded as 2, and P2 is coded as 0. 
!Missing marker is coded as -1. 
 MK-1-1                 0   0   2   0   2   0   2   0   0   0   2   0   0   2   0   2   2   2   2   0   2   0   2   0   2   2   2   2   2   0   0   0   0   0   0   2   2   0   0   0   0   2   0   0   2   0   0   2   0   0   2   0   0   0   2   0   2   0   2   0   0   2   0   0   0   2   0   2   2   2   2   0   2   0   0   0   0   2   0   2   0   0   0   2   2   0   2   2   2   0   2   0   2   0   0   2   0   0   0   2   0   0   0   0   0   2   0   2   0   2   2   0   0   0   2   0   0   2   2   0   2   2   2   0   2   0   0   2   0   0   0   2   2   2   2   2   2   2   0   0   0   0   0   2   0   0   2   0   0   2   0   0   2   0   0   2   0   0   2   0   2   2   2   2   0   2   2   2   2   0   0   0   0   0   0   0   0   0   2   2   0   2   2   2   2   2   2   2   0   2   2   2   0   2   0   0   0   0   0   0
 MK-1-2                 0   0   2   0   2   2   2   0   0   0   2   0   0   2   0   2   2   2   2   0   2   0   2   0   0   0   2   2   2   0   2   0   0   0   0   2   2   0   0   0   0   2   0   0   2   0   0   2   0   0   2   0   0   0   2   0   2   0   2   0   0   2   0   0   2   0   2   2   2   2   2   0   2   0   0   0   0   2   0   2   0   0   0   2   2   0   2   0   2   0   2   0   2   0   0   2   0   0   0   0   0   0   0   2   0   2   0   2   0   0   2   0   0   0   2   0   0   2   2   0   2   2   2   0   2   0   0   2   0   0   0   2   2   2   2   2   2   2   0   0   0   0   0   2   0   0   2   0   2   2   0   0   2   0   0   2   0   0   2   0   2   2   2   2   0   2   2   2   2   0   0   0   0   0   0   0   0   0   2   2   0   2   2   2   2   2   2   2   0   2   2   2   0   2   0   0   0   0   0   0
 MK-1-3                 0   2   2   0   0   0   2   0   0   0   2   0   0   2   0   2   2   2   2   0   2   0   2   0   0   0   2   2   2   0   2   0   0   0   2   2   2   0   0   0   2   2   0   0   2   0   0   2   0   2   2   2   2   0   2   0   2   0   2   0   0   2   0   2   2   0   2   0   2   2   2   0   2   0   2   0   0   2   2   2   0   0   0   2   2   0   2   0   2   2   0   0   2   0   0   2   0   0   0   0   0   0   0   2   0   2   2   2   0   0   2   0   0   2   2   0   0   2   2   0   2   2   2   0   2   0   0   2   0   0   0   2   0   0   2   2   2   2   0   0   0   0   0   2   0   0   2   2   2   2   0   0   2   0   0   2   0   0   2   0   2   2   2   2   0   2   2   2   0   0   0   0   0   0   0   0   0   2   2   2   0   2   2   2   2   2   2   2   2   2   2   2   0   2   2   2   0   0   0   2
 MK-1-4                 0   2   2   0   0   0   2   0   0   0   2   0   0   2   0   2   2   2   2   0   2   0   2   2   2   0   2   2   2   0   2   0   2   0   2   2   0   0   2   0   2   2   0   0   2   0   0   2   0   2   2   2   2   0   0   0   2   0   2   0   0   2   0   2   2   2   2   0   2   2   2   0   2   0   2   0   0   2   2   2   0   0   0   2   2   0   2   0   2   2   0   0   2   0   2   2   0   2   0   2   0   0   0   2   2   2   0   2   0   0   2   0   0   2   2   0   0   2   2   2   0   2   2   0   0   0   0   2   0   0   2   2   0   0   2   2   2   2   0   0   0   0   0   2   2   0   2   2   2   2   0   0   2   0   0   2   0   0   2   0   2   2   2   2   0   2   2   2   0   2   0   0   2   0   0   0   2   2   2   2   0   2   2   2   2   2   2   2   0   2   2   2   0   2   0   2   0   0   0   2
 MK-1-5                 0   2   2   0   2   0   2   0   0   0   2   0   0   0   0   2   2   2   2   0   2   0   2   0   2   0   2   2   2   0   2   2   2   0   2   2   0   0   2   0   2   2   0   0   2   0   0   2   0   2   2   2   0   2   0   0   2   0   2   0   0   2   0   0   2   0   2   0   2   0   2   0   2   0   2   2   0   2   2   2   0   0   0   2   2   0   0   0   2   2   0   0   2   0   2   2   0   2   0   2   0   0   0   2   2   2   0   2   0   0   2   0   0   2   2   0   0   2   2   0   0   2   2   0   0   0   0   0   0   0   2   2   0   0   2   2   2   0   0   0   0   0   2   2   2   0   2   2   0   2   0   0   0   0   0   2   2   0   2   0   2   2   2   2   0   2   2   2   0   2   0   0   2   0   0   0   2   2   0   2   0   2   2   2   0   2   2   2   0   2   2   2   0   2   0   2   0   0   0   2
 MK-1-6                 0   2   2   0   2   0   2   2   0   2   2   0   0   0   0   2   2   2   2   0   0   0   2   0   2   0   2   2   2   0   0   2   0   0   2   2   0   2   2   0   2   2   0   0   2   0   0   2   0   2   2   2   0   2   0   0   2   0   2   0   0   2   0   0   2   0   2   0   0   0   2   0   2   0   2   2   0   2   2   2   0   0   0   2   2   0   0   0   2   2   2   0   0   2   2   2   0   2   0   2   0   0   0   2   0   2   0   2   0   0   0   2   0   2   2   0   0   2   2   0   0   2   2   0   0   2   0   0   0   0   2   2   0   0   2   2   2   0   0   2   0   0   2   2   2   0   2   2   0   2   0   0   0   0   0   2   0   0   2   0   2   2   2   2   0   2   2   2   0   0   2   0   2   0   0   0   2   2   0   2   0   2   2   2   0   2   0   2   0   2   2   2   0   2   0   2   0   0   0   2
 MK-1-7                 0   2   2   0   2   0   2   2   0   2   2   0   0   0   0   2   2   2   2   0   0   0   2   0   2   2   2   2   2   0   0   2   0   2   2   2   2   2   2   2   2   2   0   0   2   0   0   2   0   2   2   2   0   2   0   0   2   0   2   0   0   2   0   0   2   0   2   2   0   0   2   0   2   0   2   0   0   2   2   2   0   0   0   2   2   0   0   0   2   2   2   0   0   0   0   2   0   2   0   2   0   0   0   2   0   2   0   2   0   0   0   2   0   2   2   0   0   0   0   0   0   2   2   0   0   2   0   0   0   0   2   2   0   0   2   2   2   0   0   2   0   0   2   2   2   0   2   2   0   2   0   0   0   0   2   2   0   0   2   0   2   2   2   2   0   2   2   2   0   0   2   0   2   0   0   0   2   2   0   2   0   2   2   0   0   2   0   2   0   2   2   2   0   2   0   2   0   0   0   2
 MK-1-8                 0   2   0   0   2   0   2   2   0   2   2   2   0   2   0   2   2   2   2   0   0   2   2   0   2   2   2   2   2   0   0   2   0   0   2   2   2   2   2   2   2   2   0   0   2   0   0   2   0   2   2   2   0   2   0   0   2   0   2   0   0   2   0   0   2   0   2   2   0   0   2   0   2   0   2   0   0   2   2   0   0   0   0   0   2   0   0   0   2   2   0   0   0   2   0   2   2   2   0   2   2   0   0   0   0   2   0   2   0   0   0   2   0   2   2   0   0   0   0   0   0   2   0   0   0   2   0   0   0   0   2   2   0   2   2   0   2   0   0   2   0   0   2   2   2   0   2   2   2   2   0   2   2   0   2   2   0   0   0   2   2   0   2   2   0   2   2   2   0   0   2   0   2   0   0   0   2   2   0   2   0   2   2   0   2   2   0   2   0   2   2   2   0   2   0   2   0   0   2   2
 MK-1-9                 0   2   0   0   2   0   2   2   0   2   2   2   0   2   0   2   0   2   2   0   0   2   2   0   2   0   2   2   2   0   0   2   0   0   2   2   2   2   2   2   2   2   0   0   2   0   0   0   0   2   2   0   0   2   0   0   2   0   0   0   0   2   0   0   2   0   2   2   0   0   2   0   2   0   2   0   2   2   2   0   0   0   0   0   2   0   0   0   2   2   0   0   2   2   0   2   0   2   0   2   2   2   0   0   0   0   0   2   0   0   0   2   2   2   2   0   0   0   0   0   0   2   0   0   2   2   0   0   0   0   2   2   0   2   2   0   0   0   0   2   0   0   2   2   2   0   2   2   2   2   0   0   2   0   2   2   0   0   0   2   2   0   2   2   0   2   2   2   0   0   2   0   2   0   0   0   2   2   0   2   0   2   2   0   2   2   0   2   2   2   2   2   0   2   0   2   0   0   2   2
 MK-1-10                0   2   0   0   0   2   2   2   0   2   0   2   0   2   0   2   0   2   2   0   0   2   0   0   2   0   2   2   2   0   0   2   0   0   2   2   2   2   2   2   2   2   0   2   2   0   0   0   2   2   0   0   0   2   0   2   2   0   0   0   0   2   0   0   2   0   2   2   0   0   2   0   2   0   2   0   2   2   0   0   0   0   0   0   2   0   0   0   2   2   0   0   2   2   0   2   0   2   0   2   2   2   0   0   0   0   0   2   0   0   0   2   2   2   2   0   2   0   0   0   0   2   0   0   2   2   0   0   0   0   2   2   0   2   2   0   0   0   0   2   0   0   2   2   2   0   0   2   2   2   0   0   0   0   2   2   0   2   0   0   2   0   2   0   0   2   2   2   0   0   0   0   2   0   0   0   2   2   0   2   0   2   2   0   2   2   0   2   2   2   2   2   0   0   0   0   0   0   2   2
 MK-1-11                0   2   0   0   0   2   2   2   0   2   2   2   2   2   0   2   0   2   2   0   0   2   0   0   2   0   2   2   2   0   0   2   0   0   2   2   2   2   0   2   2   2   0   2   2   0   0   0   2   2   0   0   0   2   0   2   0   0   0   0   0   2   0   0   2   0   2   2   0   0   2   0   0   0   2   2   2   2   0   0   0   0   0   0   2   0   0   0   2   2   0   0   2   0   0   2   0   2   2   2   2   2   0   0   0   0   0   2   0   0   0   2   2   2   2   0   2   2   0   0   0   0   0   0   2   2   0   0   0   0   2   2   0   2   2   0   0   2   0   2   0   2   2   2   2   0   2   2   2   2   2   0   0   0   2   2   0   2   0   0   0   0   2   0   0   2   2   2   0   0   0   2   2   0   0   0   0   2   0   0   0   2   2   0   2   2   0   2   2   2   2   2   0   2   0   0   0   0   2   2
 MK-1-12                0   2   0   0   0   0   0   2   0   2   2   2   2   2   0   2   0   2   2   0   0   2   0   0   2   0   2   2   2   0   0   2   0   0   0   2   2   2   0   2   2   2   0   2   2   0   0   0   2   2   0   0   0   2   2   2   0   2   0   0   0   2   0   0   2   0   2   2   0   0   0   0   0   0   2   2   2   2   0   0   0   2   0   0   2   0   0   0   2   2   2   0   2   0   0   2   2   2   2   2   2   2   0   0   0   0   0   2   0   2   0   2   2   2   2   0   2   0   0   0   0   0   2   0   2   2   0   0   0   0   0   2   0   2   2   0   0   2   0   2   0   2   2   0   0   0   2   2   2   2   2   0   0   0   2   2   0   2   0   0   2   0   2   0   0   2   2   2   0   0   0   2   2   2   0   0   0   2   0   0   0   2   2   0   2   2   0   2   2   2   0   2   0   2   0   0   0   0   2   2
 MK-1-13                0   2   2   0   0   0   0   2   0   2   0   2   2   2   0   2   0   2   2   0   0   2   0   0   2   0   2   2   2   0   0   2   0   0   0   2   2   2   0   2   2   2   2   0   2   0   0   0   0   2   0   0   0   2   2   2   0   2   0   0   0   2   0   0   2   0   2   2   0   0   0   0   2   0   2   2   2   2   0   0   0   2   0   2   2   0   0   0   2   2   2   0   2   0   0   2   2   2   2   2   2   0   0   2   0   0   2   2   0   2   0   0   0   2   2   0   2   0   0   0   0   0   2   0   2   2   0   0   0   0   0   2   0   2   2   0   0   2   0   2   0   2   0   0   0   0   2   2   2   2   2   0   0   0   2   2   0   2   0   0   2   0   2   2   0   0   2   2   0   0   0   2   2   2   0   0   0   2   0   2   0   2   2   0   2   2   0   2   2   2   0   2   0   2   2   0   0   0   2   2
 MK-1-14                0   2   2   0   0   0   0   2   2   2   0   2   2   2   0   2   0   2   2   0   0   2   0   0   2   0   2   2   2   0   0   0   0   2   2   2   2   2   0   0   2   2   2   0   2   0   0   0   0   2   0   0   0   2   2   2   0   0   2   0   0   2   0   0   2   0   2   2   0   2   0   0   2   0   2   2   2   2   0   0   0   2   0   2   0   0   0   0   2   2   2   0   2   0   0   2   2   2   0   0   2   0   0   2   0   0   2   0   0   2   0   0   0   0   2   0   2   0   0   0   0   0   2   0   2   2   0   0   0   0   0   2   0   2   2   0   0   2   0   2   0   2   0   0   2   2   2   2   2   2   2   0   0   0   2   2   0   2   0   0   2   0   2   2   0   0   2   2   0   0   0   2   2   2   0   0   0   0   0   2   2   2   2   0   2   2   0   2   2   2   0   2   0   2   2   0   0   0   2   2
 MK-1-15                0   2   2   0   0   0   2   2   2   2   0   2   0   2   2   2   0   2   2   0   0   2   0   0   2   0   2   2   0   0   0   0   0   2   2   2   2   2   0   0   2   2   2   0   2   0   0   0   0   2   2   0   0   2   2   2   0   0   2   0   2   2   0   0   2   0   2   0   0   2   0   2   2   0   2   2   2   2   0   0   0   2   0   2   0   0   0   0   2   2   2   0   2   0   0   2   2   2   2   0   2   0   0   2   0   0   2   0   0   2   0   0   0   0   2   0   2   0   0   0   0   0   2   2   2   2   0   0   0   0   0   2   0   2   2   0   0   2   2   2   0   2   0   0   2   2   2   2   2   2   0   0   0   2   2   2   0   2   0   0   2   0   2   2   0   0   2   2   0   0   0   2   2   2   0   0   0   0   0   2   2   2   2   0   2   2   0   0   2   2   2   2   0   2   2   0   0   0   2   2
 MK-1-16                0   2   2   0   0   0   2   2   2   0   0   2   0   2   2   2   0   2   2   0   0   2   0   0   2   0   0   2   0   0   0   0   0   2   2   2   2   2   0   0   2   2   2   0   2   0   0   0   0   2   0   0   0   2   2   2   0   0   2   2   2   0   0   2   2   0   2   0   0   2   0   0   0   0   2   2   2   0   0   0   0   2   0   2   0   0   0   0   2   2   2   0   2   0   0   2   2   2   2   0   2   2   0   2   0   0   2   0   0   0   0   0   0   0   2   0   2   0   0   0   0   0   2   0   0   2   0   0   0   0   0   2   0   2   2   0   0   2   2   2   0   0   0   0   2   2   2   0   2   2   0   0   0   2   2   2   0   2   0   0   2   0   2   2   0   0   2   2   0   0   0   2   2   2   0   0   0   0   0   2   2   2   2   0   2   2   0   0   2   2   2   2   0   2   2   0   0   0   2   2
 MK-2-1                 2   2   2   2   2   0   0   0   2   2   0   2   2   0   2   0   0   0   0   0   2   0   0   2   0   2   2   0   0   0   2   2   0   2   2   2   2   0   2   2   0   0   0   0   2   2   2   0   2   0   2   0   2   2   0   2   2   2   0   0   0   2   0   0   2   2   2   2   0   0   2   2   2   2   0   0   0   2   0   0   0   2   2   0   0   0   2   2   2   0   2   2   0   0   0   2   0   0   0   0   0   2   0   0   2   2   2   0   0   2   0   0   2   0   0   2   2   2   2   2   0   2   2   2   2   2   0   2   2   0   0   0   2   2   2   2   2   2   0   0   2   0   2   0   2   0   2   0   0   2   2   0   2   0   0   0   2   0   2   2   0   2   2   2   2   2   0   0   2   0   2   2   2   0   0   0   2   0   2   2   0   0   0   2   2   0   2   2   0   0   2   0   2   2   0   2   0   0   2   2
 MK-2-2                 2   2   2   2   2   0   0   0   2   2   0   2   2   0   2   0   0   0   0   0   2   0   0   2   0   2   2   0   0   0   2   2   0   2   2   2   2   0   2   2   0   0   0   0   2   2   2   0   2   0   2   0   2   2   2   2   2   2   0   2   0   2   0   2   2   2   2   2   2   0   2   2   2   2   0   0   0   2   0   0   0   2   2   0   0   0   2   2   2   0   2   2   0   0   0   2   0   0   0   0   2   2   0   0   2   2   2   0   0   2   0   0   2   0   0   2   2   2   2   2   0   2   2   2   2   2   0   2   2   0   0   0   2   2   2   2   0   2   0   2   2   0   2   0   2   0   2   0   0   2   2   0   2   0   0   0   2   0   2   0   0   2   2   0   2   2   0   0   0   0   2   2   2   2   0   0   2   0   2   2   0   0   0   2   2   0   2   2   0   0   2   0   2   2   0   2   0   0   2   2
 MK-2-3                 2   0   2   2   2   0   0   0   2   2   0   2   2   0   2   0   0   0   0   0   2   2   0   2   0   2   2   2   0   0   2   0   0   2   2   2   2   0   2   0   0   0   0   0   0   2   0   2   2   0   2   0   2   2   2   2   2   0   0   2   2   2   0   2   2   2   2   2   2   0   2   2   2   0   0   0   0   2   0   0   0   2   0   0   0   0   2   2   2   2   2   2   0   0   0   2   0   0   0   0   0   0   0   0   2   2   2   0   0   2   0   0   0   0   2   2   2   2   2   2   0   2   2   2   2   2   0   2   0   0   0   0   2   2   0   2   0   2   0   2   2   0   2   0   2   2   2   0   0   2   2   0   2   2   0   0   2   0   2   0   0   0   2   0   2   2   0   0   0   0   2   0   2   2   0   0   2   0   2   2   0   0   0   0   2   0   2   2   0   0   2   2   2   2   0   2   0   2   2   2
 MK-2-4                 2   0   2   2   2   0   0   0   2   2   0   2   2   0   2   0   0   2   0   0   0   2   0   2   0   0   2   2   0   0   2   0   0   2   0   2   2   0   2   0   0   0   0   0   0   2   0   2   2   0   2   0   2   2   2   2   2   0   0   2   2   2   0   2   2   2   2   2   2   0   2   2   2   0   0   0   0   2   0   0   0   2   0   0   0   0   2   2   2   2   2   2   0   0   0   2   0   0   0   0   0   2   0   0   2   2   2   0   0   2   0   2   0   0   2   2   2   2   2   2   0   2   2   0   0   2   0   2   0   0   0   0   2   2   0   2   0   2   0   2   2   0   2   0   2   2   2   0   0   2   2   2   2   2   0   0   2   0   2   0   0   2   2   0   2   2   0   0   0   0   2   0   2   2   0   0   0   0   2   2   2   0   0   0   2   2   2   0   0   0   2   2   2   2   0   2   0   0   2   2
 MK-2-5                 2   0   2   2   2   0   0   0   2   2   0   2   0   0   2   0   2   2   0   0   0   0   0   2   2   0   2   2   0   0   2   0   0   2   0   2   2   0   2   0   0   0   0   0   0   0   0   0   2   0   2   0   2   2   2   0   2   0   0   2   2   2   0   2   2   2   2   2   2   0   2   2   2   0   0   0   0   0   2   2   0   2   0   0   2   0   2   2   0   2   2   2   0   0   0   2   0   0   0   0   0   0   0   0   2   2   2   0   2   2   0   2   0   0   2   2   2   0   2   2   0   2   2   0   0   0   0   2   0   0   0   0   0   2   0   2   0   2   0   2   2   0   2   2   2   2   2   0   0   0   2   2   2   2   2   0   2   0   2   0   0   2   2   0   2   2   0   0   0   0   2   0   2   2   0   0   0   0   2   2   2   0   0   0   2   2   2   0   0   0   2   2   2   2   0   2   0   0   0   2
 MK-2-6                 2   0   2   2   2   2   0   0   2   2   2   2   0   0   2   0   2   2   0   0   0   0   2   2   2   0   2   2   0   0   2   0   0   0   0   2   0   0   2   0   0   0   0   0   0   0   0   0   2   0   2   0   0   2   2   0   0   2   0   0   2   2   0   2   2   0   2   2   0   0   2   2   2   0   0   0   0   0   2   2   0   2   0   0   2   0   2   2   0   2   2   2   0   2   0   2   0   0   0   0   0   0   0   2   2   2   2   0   2   2   0   2   0   0   2   2   2   0   2   2   0   2   2   2   0   0   0   2   2   0   0   0   0   2   0   2   0   2   0   2   2   0   2   2   2   2   0   0   0   0   2   2   0   2   2   0   2   0   2   0   2   0   0   0   2   2   0   0   0   0   2   0   2   2   0   0   0   0   2   0   2   0   0   2   2   2   2   2   0   0   2   2   2   2   0   2   0   0   0   2
 MK-2-7                 2   0   2   2   2   2   0   0   0   2   2   2   0   0   2   0   2   2   2   0   0   0   2   2   2   2   2   2   0   0   2   0   0   0   2   2   2   0   2   0   0   0   0   0   0   0   0   0   2   0   2   0   0   2   2   0   0   2   0   0   2   2   0   2   2   0   0   2   0   0   2   2   2   2   0   0   2   0   2   2   0   2   0   0   2   0   2   0   0   2   2   2   0   2   0   2   0   0   0   0   2   0   0   0   2   2   2   0   2   2   0   2   0   0   2   2   2   0   2   2   0   2   2   2   2   0   0   2   2   0   0   0   0   2   0   2   0   2   2   0   2   0   2   2   2   0   0   0   0   0   2   2   2   2   2   0   2   0   2   0   2   0   0   0   2   2   0   0   0   0   2   0   2   2   0   0   0   0   2   0   2   0   0   2   2   0   2   2   0   2   0   2   2   2   0   2   0   0   0   2
 MK-2-8                 0   0   2   2   2   2   0   0   0   2   0   2   2   0   2   0   2   2   2   0   0   2   2   2   2   0   2   2   0   0   2   0   0   0   2   2   2   0   2   0   0   0   0   0   0   0   0   0   2   0   2   0   0   2   2   0   0   2   0   0   2   2   0   2   2   2   0   2   0   0   2   2   2   2   0   0   2   0   2   2   0   0   0   0   2   0   2   0   0   2   2   2   0   2   0   2   0   0   0   0   2   0   0   0   2   2   2   0   0   2   0   0   0   0   2   2   0   0   2   2   0   2   2   2   2   0   2   2   2   0   0   0   0   2   0   2   0   2   2   0   2   0   2   2   2   0   0   0   0   0   2   2   2   2   0   0   2   0   0   0   2   0   0   0   2   0   0   0   2   0   2   0   2   2   0   0   0   0   2   0   2   0   0   2   2   0   2   2   0   2   0   2   2   2   0   2   0   0   0   2
 MK-2-9                 0   0   0   0   2   2   2   2   0   2   2   2   2   0   2   0   2   2   2   0   0   0   2   2   2   0   2   2   0   2   2   0   0   0   2   0   2   0   2   0   0   0   0   0   0   0   2   0   2   0   2   0   0   2   2   0   2   2   0   0   2   2   0   2   2   2   0   2   0   0   2   2   2   2   0   0   2   0   2   2   0   0   2   0   2   2   2   0   0   2   2   2   0   2   0   2   0   0   0   0   0   0   0   0   2   2   2   2   0   0   0   0   0   0   0   2   0   0   2   2   0   2   2   2   0   0   2   2   2   2   0   0   0   2   0   2   0   2   2   0   2   2   2   2   2   0   0   0   0   0   2   2   2   2   0   0   2   0   0   0   2   0   0   2   2   0   0   0   2   0   2   0   2   2   0   0   0   2   2   2   2   0   0   2   2   0   0   2   0   0   0   2   2   2   0   2   0   0   0   2
 MK-2-10                0   0   0   0   2   2   2   2   0   2   0   2   2   0   2   0   0   2   2   0   0   0   2   2   2   0   2   2   0   2   2   0   0   0   2   0   2   0   2   0   0   0   0   0   0   0   2   0   2   0   2   0   0   2   2   0   2   2   0   0   2   2   0   2   2   0   0   2   0   0   0   2   2   2   0   0   2   0   2   2   0   0   2   0   2   2   0   0   0   2   2   2   0   2   0   2   0   0   0   0   0   0   0   0   2   2   2   2   0   0   0   2   0   0   0   2   0   0   2   2   0   2   2   2   0   0   2   2   2   2   0   0   0   2   0   2   0   2   2   2   2   2   2   2   2   0   2   0   0   0   2   2   2   2   0   0   2   0   0   0   2   0   0   2   2   0   0   0   2   2   2   0   2   2   0   0   0   2   2   2   2   0   0   2   2   0   0   2   0   2   0   2   2   2   2   2   2   0   0   2
 MK-2-11                0   0   2   0   2   2   2   2   0   0   0   2   2   0   2   0   0   2   2   0   2   0   2   2   2   2   2   2   0   2   2   0   0   0   2   0   2   0   2   0   0   0   0   0   0   0   2   0   2   0   0   0   0   0   0   0   2   0   0   0   2   0   0   2   2   0   0   2   0   0   0   2   2   2   0   0   2   2   0   2   2   0   2   0   2   2   0   0   0   0   0   2   0   2   0   2   2   0   2   0   0   0   0   0   2   2   2   2   0   0   0   2   0   0   0   2   0   0   2   2   0   2   0   0   0   0   2   2   2   2   0   0   2   2   0   0   0   2   2   2   2   2   2   2   2   0   2   0   0   2   2   2   2   2   0   0   0   0   0   0   2   0   0   2   2   0   0   0   2   2   2   0   2   0   0   0   0   2   0   2   2   0   0   2   2   0   0   2   0   2   0   2   2   2   2   2   2   0   2   2
 MK-2-12                2   0   0   0   2   2   2   2   0   0   0   2   2   2   2   0   0   2   2   0   2   0   0   2   2   2   0   2   0   2   2   0   0   0   2   0   2   0   2   0   0   0   0   0   0   0   2   0   2   0   0   0   0   0   0   0   2   0   0   0   2   0   0   2   2   0   0   2   0   0   0   2   2   2   2   0   2   2   0   2   2   2   2   0   2   2   0   0   0   0   0   2   0   2   0   2   2   0   2   0   0   0   0   0   2   2   2   2   0   0   0   2   0   0   0   2   2   2   2   2   0   2   0   0   0   0   2   0   2   2   0   0   2   0   0   0   0   2   2   2   0   2   2   2   2   0   2   0   0   2   2   2   2   2   0   0   0   2   0   0   2   0   0   2   0   0   0   0   2   2   2   0   2   0   0   0   0   2   0   2   2   0   0   0   2   0   0   2   0   2   0   2   2   0   2   2   2   0   2   2
 MK-2-13                0   0   0   0   2   0   2   2   2   0   0   2   2   2   2   0   0   2   2   0   2   0   0   2   2   2   0   2   2   2   2   0   0   0   2   2   2   0   2   2   0   0   0   0   0   0   0   0   2   0   0   0   0   0   0   0   2   0   2   0   0   0   0   2   2   0   2   2   0   0   2   2   2   0   2   0   2   2   2   2   2   2   2   0   0   2   0   0   0   0   0   2   0   2   0   2   2   0   2   0   0   0   0   0   2   2   2   2   0   0   0   2   0   0   0   2   2   0   2   2   0   2   0   2   0   0   2   0   2   2   0   0   2   0   0   0   0   2   2   2   0   2   2   2   2   0   2   0   2   2   2   2   2   2   0   0   0   2   0   0   2   0   0   0   2   0   0   0   2   2   2   0   2   2   0   0   2   2   0   2   2   0   0   0   2   0   0   2   0   2   0   2   2   0   2   2   2   2   0   0
 MK-2-14                0   0   0   0   2   0   0   2   2   0   0   2   2   0   2   0   0   2   2   2   2   0   0   2   2   2   0   2   0   2   2   0   0   0   2   2   0   0   2   2   0   0   2   0   0   2   0   0   2   0   0   0   0   0   0   0   2   0   2   0   0   0   0   2   2   0   2   0   0   0   2   2   2   0   2   0   2   2   2   2   2   2   2   0   0   2   0   0   0   2   0   2   0   2   0   2   2   0   2   0   0   0   0   0   2   2   2   0   0   0   0   2   0   0   0   2   2   0   2   2   0   2   0   2   0   0   2   2   2   0   0   0   2   0   0   0   0   2   2   2   0   2   2   2   2   0   2   0   0   2   2   2   2   2   0   0   0   2   0   0   2   0   2   0   2   0   0   0   2   2   2   0   2   2   0   2   2   2   0   2   2   0   0   0   2   0   0   2   0   2   0   2   2   0   2   2   2   0   0   0
 MK-2-15                0   0   0   2   2   0   0   2   2   0   0   2   2   0   2   0   0   2   2   2   2   0   0   2   2   2   0   2   0   2   2   0   0   0   2   2   0   0   2   2   2   0   2   2   0   0   0   0   2   0   0   0   0   0   0   0   0   0   2   0   0   0   0   2   2   0   2   0   0   0   2   2   2   0   2   0   2   2   2   2   2   2   2   0   0   2   0   0   0   2   2   2   2   2   0   2   2   0   2   0   0   0   0   0   2   0   0   0   0   0   0   2   2   0   0   2   2   0   0   2   0   0   0   2   0   0   2   0   2   0   0   0   2   0   0   0   0   2   2   0   0   0   2   2   2   2   2   0   2   2   2   2   2   2   0   0   0   2   0   0   0   0   2   0   2   0   0   0   2   2   2   0   2   2   0   2   2   2   0   2   2   0   0   0   2   0   0   2   0   2   0   2   2   0   2   2   2   0   0   0
 MK-2-16                0   0   0   2   2   0   0   2   2   0   0   0   2   0   2   0   0   2   2   2   2   0   0   2   2   2   0   2   0   2   2   0   0   0   2   2   0   0   2   2   2   0   2   2   2   0   2   0   2   2   0   0   0   0   2   0   0   0   2   0   0   0   2   2   2   0   2   0   0   0   0   2   2   0   2   0   2   2   2   2   2   2   2   0   0   2   0   0   0   2   2   2   2   2   0   2   2   0   2   0   0   0   0   0   2   0   0   0   0   0   0   2   2   0   0   2   2   0   0   2   0   2   0   2   0   0   2   0   2   0   0   0   2   0   0   0   0   2   2   0   2   0   2   2   2   2   2   0   2   0   2   2   2   2   0   0   0   2   0   0   0   0   2   2   2   0   0   0   0   2   2   0   2   2   0   2   2   2   2   2   2   0   0   0   2   0   0   2   0   2   0   2   2   0   2   2   2   0   0   0
 MK-3-1                 0   2   2   0   2   2   0   0   0   0   2   2   0   0   2   0   0   2   0   0   2   0   2   2   2   2   0   0   0   0   2   0   0   0   2   2   0   0   0   0   2   0   0   0   2   2   0   0   2   0   0   0   0   0   0   0   0   0   0   0   0   0   2   0   0   0   0   2   2   2   2   2   0   0   0   0   0   2   0   2   0   0   2   0   0   2   2   0   2   2   2   2   0   2   2   0   0   2   2   2   2   2   0   2   0   2   2   0   0   0   0   2   2   2   2   2   2   2   2   0   2   0   0   2   2   2   0   2   2   2   0   0   2   0   2   0   0   0   0   0   2   0   2   0   0   2   0   0   0   2   0   0   2   0   0   0   2   2   0   2   0   0   0   0   2   0   2   2   2   2   0   0   2   0   0   0   2   0   2   0   2   0   0   2   0   0   2   0   2   0   0   2   2   2   2   2   0   2   2   2
 MK-3-2                 0   2   2   0   2   2   0   0   0   0   2   2   0   2   2   0   0   2   0   0   2   0   2   0   2   2   0   0   0   0   2   0   0   0   2   2   0   0   0   0   2   0   0   0   2   2   0   0   2   0   0   0   2   0   0   0   0   0   0   0   0   0   2   0   0   0   0   2   2   2   2   2   0   0   0   0   0   2   0   2   2   0   2   0   0   2   2   0   2   2   2   2   2   2   2   0   0   2   2   2   2   2   0   2   2   2   2   0   0   0   0   2   2   2   2   2   2   2   2   0   2   0   0   2   2   2   2   2   2   2   0   0   2   2   0   0   0   0   0   0   2   0   2   0   2   2   0   0   0   2   0   0   2   0   0   0   2   2   0   2   0   0   0   0   2   0   2   2   2   2   0   0   2   0   0   0   0   0   2   0   2   0   0   2   0   0   2   0   2   0   0   2   2   2   2   2   0   2   2   2
 MK-3-3                 0   0   0   0   2   0   0   0   0   0   2   2   2   2   2   0   0   2   0   2   2   0   2   0   2   2   0   0   0   0   2   0   0   0   2   2   0   0   0   0   2   0   0   0   2   2   0   0   2   0   0   0   0   0   0   0   0   0   0   0   0   0   2   0   2   0   0   2   2   2   2   2   0   0   0   0   0   2   0   2   2   0   2   0   0   2   2   0   2   2   2   2   2   2   2   0   0   2   2   2   2   2   0   2   2   2   2   0   0   0   0   2   2   2   2   2   2   2   2   0   2   0   0   2   2   2   0   2   2   2   0   0   2   2   0   0   0   2   0   0   2   0   2   0   2   2   0   0   0   2   0   0   2   0   0   0   2   0   2   2   2   0   0   0   0   0   0   0   0   0   0   0   2   0   2   0   0   0   2   0   2   0   0   2   0   0   2   0   2   0   2   0   2   2   2   2   2   2   2   0
 MK-3-4                 0   2   0   0   2   0   0   0   0   0   2   2   2   2   2   0   0   2   0   2   2   0   2   2   2   2   2   0   0   0   2   0   0   0   2   2   0   0   0   0   2   0   0   0   2   2   0   0   2   0   0   0   0   0   0   0   0   0   0   0   0   0   2   2   2   0   0   2   2   2   2   2   0   0   0   0   0   2   0   2   2   0   2   0   0   2   2   0   2   2   2   2   2   2   2   0   0   2   2   2   2   0   0   2   2   2   2   0   0   0   0   2   2   2   2   2   2   2   2   0   2   0   0   2   2   2   0   2   2   2   0   0   0   0   0   0   0   2   0   0   2   0   0   0   0   2   0   0   0   2   0   0   2   0   0   2   0   0   2   2   2   2   0   0   0   2   0   0   0   2   0   0   2   0   2   0   0   0   2   0   2   0   2   2   2   0   2   0   2   0   2   0   2   2   2   0   2   2   2   0
 MK-3-5                 2   2   0   0   2   0   0   0   0   0   2   2   2   2   2   2   0   2   0   2   2   0   2   2   2   2   2   0   0   0   2   0   0   0   2   2   0   0   0   0   2   0   0   0   2   2   0   0   2   0   0   0   0   0   0   0   0   0   0   0   0   0   2   2   2   0   0   2   2   2   2   2   0   0   0   0   0   2   0   2   2   0   2   0   0   2   2   0   2   2   2   2   2   2   2   0   0   2   2   0   2   0   0   2   2   2   2   0   0   0   0   2   2   2   2   2   2   2   2   0   2   0   0   2   2   2   0   2   2   2   0   0   0   2   0   0   0   2   0   0   2   2   0   0   0   2   0   0   0   0   0   0   2   0   0   0   0   0   2   2   2   2   0   0   0   2   0   0   2   2   0   0   2   0   2   0   0   0   2   0   2   0   2   2   2   0   2   0   2   0   2   0   0   2   2   0   2   2   2   0
 MK-3-6                 2   2   0   0   2   0   0   0   0   0   2   2   2   2   2   2   0   2   0   0   2   0   2   2   2   2   2   0   0   0   0   0   0   0   2   2   0   0   0   0   2   0   0   0   0   0   0   0   2   0   0   0   2   0   0   0   0   0   0   0   0   0   2   2   2   0   0   2   2   2   2   0   0   0   0   0   0   2   0   2   2   0   2   0   0   2   2   0   2   2   2   2   2   2   2   0   0   2   2   0   2   0   0   0   2   2   2   0   0   2   0   2   2   2   2   0   2   2   2   0   0   0   0   2   2   2   0   2   2   2   0   0   0   2   0   0   0   2   2   0   2   2   2   0   0   2   0   0   2   0   0   2   2   0   0   0   0   0   2   0   2   2   0   0   0   2   0   0   2   2   0   0   2   0   2   0   2   2   2   0   2   0   2   2   2   0   2   0   2   0   2   0   0   2   0   0   2   2   2   0
 MK-3-7                 2   2   2   0   2   0   0   0   0   2   2   2   2   2   2   2   0   2   0   0   0   0   2   0   2   2   2   0   0   0   0   0   0   0   2   2   0   2   0   2   2   0   0   0   0   2   0   0   2   2   0   0   2   0   0   0   0   0   0   0   0   0   2   0   2   2   0   2   2   2   2   0   0   0   0   0   0   0   0   2   2   0   2   0   2   2   2   0   2   2   2   0   2   2   2   2   0   2   2   0   2   0   2   0   2   2   2   0   0   2   0   2   2   2   2   0   2   0   2   0   0   0   0   0   2   0   0   0   2   2   0   0   0   2   0   0   0   2   2   0   2   2   2   0   0   2   0   0   2   0   0   2   2   0   0   0   2   0   2   0   2   0   0   0   0   2   0   0   2   2   0   0   2   0   2   0   2   2   2   0   2   0   2   2   2   2   2   0   2   0   2   0   0   2   0   2   2   2   2   0
 MK-3-8                 2   2   2   0   0   2   0   0   0   2   2   0   2   2   2   2   0   0   0   0   0   0   2   0   2   2   2   0   0   0   0   0   0   0   0   2   2   2   0   2   2   0   0   0   2   2   0   0   2   2   0   0   2   0   0   0   0   2   0   0   0   0   2   0   2   2   0   0   2   0   2   0   0   2   0   0   0   0   0   2   2   0   0   0   2   2   0   0   2   2   2   0   2   2   2   0   0   2   2   0   2   2   2   0   2   2   2   0   0   2   0   2   2   2   2   0   2   0   2   0   0   0   0   0   2   0   0   0   2   2   0   2   0   2   0   0   0   0   2   2   2   2   2   0   0   2   0   0   2   0   0   2   2   0   0   0   2   0   2   0   2   0   0   0   0   2   0   2   2   2   0   0   2   0   0   0   0   2   2   0   2   2   2   2   2   0   2   0   2   0   2   0   0   2   0   2   2   2   2   0
 MK-3-9                 2   2   2   2   0   2   0   0   0   2   2   0   2   2   2   2   0   0   0   2   0   0   2   0   2   2   2   0   0   0   0   0   0   0   0   2   2   2   0   2   2   0   0   0   2   2   0   2   2   2   0   0   2   0   0   0   0   0   2   0   0   0   2   0   2   2   0   0   2   0   2   0   0   2   0   0   2   0   0   2   2   0   0   0   2   2   0   0   2   2   2   0   2   2   2   0   0   2   2   0   2   2   2   0   2   2   2   0   0   2   0   2   2   2   2   0   2   0   2   0   0   0   0   0   2   0   0   0   2   2   0   2   0   2   0   0   0   0   2   2   0   2   0   0   2   2   0   0   2   0   0   2   2   0   0   0   0   0   2   0   2   0   0   0   0   0   0   2   2   2   0   0   2   0   0   0   0   0   2   0   2   2   2   2   0   0   2   0   2   0   0   0   0   2   0   2   2   2   2   0
 MK-3-10                2   2   2   0   0   2   0   0   0   2   2   0   2   2   2   2   2   0   0   2   0   0   2   0   2   2   2   0   0   0   0   2   0   0   0   2   2   2   0   2   2   0   0   0   2   2   0   2   2   2   0   0   2   0   0   0   0   0   2   0   0   0   2   0   2   2   0   0   2   0   2   0   0   2   0   0   2   0   0   2   2   0   0   0   2   0   0   0   2   2   2   0   2   2   2   0   0   2   2   0   2   2   2   0   0   2   2   0   0   2   0   2   2   2   2   0   2   0   2   0   0   0   0   0   2   0   0   0   2   2   2   2   0   2   0   0   0   0   0   2   0   2   0   0   2   2   0   0   0   0   0   2   2   0   0   0   0   0   2   0   2   0   0   0   0   0   0   2   2   2   0   0   2   0   0   0   0   0   2   0   2   2   2   2   2   0   2   0   2   0   0   0   2   2   0   2   2   2   2   0
 MK-3-11                2   2   2   0   0   2   0   0   0   2   2   0   2   2   2   2   2   0   0   2   0   0   2   0   2   2   0   0   0   0   0   0   0   2   0   2   2   2   0   2   2   0   0   0   2   2   0   2   2   2   2   0   2   0   2   0   0   0   2   0   0   0   2   0   2   2   0   0   2   0   2   0   0   2   0   0   2   0   2   2   2   0   2   0   2   0   0   0   2   2   2   0   2   2   2   0   0   2   0   0   2   2   2   0   0   2   2   0   0   2   0   2   0   2   2   0   2   0   2   0   0   0   0   0   2   0   0   0   2   2   2   2   0   2   0   0   0   0   0   2   0   2   0   0   0   2   2   0   0   0   0   2   2   0   0   0   0   0   2   0   2   0   0   0   0   0   0   2   2   2   0   0   2   0   0   0   0   0   2   0   0   2   2   2   2   0   2   0   2   0   0   2   2   0   0   0   2   2   2   0
 MK-3-12                2   2   2   0   0   2   0   0   0   2   2   0   2   2   2   2   2   0   0   2   0   0   2   0   2   2   0   0   0   0   0   0   0   2   0   2   2   2   0   2   2   0   0   0   2   2   0   2   2   2   0   0   2   0   2   0   0   0   0   0   0   2   2   0   2   2   0   0   2   0   2   0   0   0   0   0   2   0   2   2   2   0   2   0   2   0   2   2   2   2   2   0   2   2   2   0   0   2   0   0   2   2   2   0   0   2   2   0   0   2   0   0   0   2   2   0   0   0   2   0   0   0   2   2   2   0   0   0   2   0   2   2   0   2   0   0   0   0   0   2   0   2   2   0   0   2   2   0   0   0   0   2   2   2   0   2   0   0   2   0   2   2   0   0   0   0   0   0   2   2   0   0   2   2   0   0   0   0   2   0   2   2   0   2   2   0   2   0   2   2   2   2   2   0   0   0   2   2   2   0
 MK-3-13                2   2   2   0   0   2   0   0   0   2   2   0   2   2   0   2   2   0   0   2   0   0   2   0   2   2   0   0   0   0   0   0   0   0   0   0   0   2   0   2   0   0   0   2   2   0   0   2   2   2   0   0   2   0   2   0   0   0   0   0   0   2   2   0   2   2   0   0   2   0   0   2   0   0   0   0   2   0   2   2   2   0   2   0   2   0   2   0   2   0   2   0   2   2   2   0   0   2   0   0   2   2   2   0   0   2   2   0   0   2   0   0   0   2   2   0   0   0   0   0   0   0   2   2   2   0   2   0   2   0   2   2   0   2   0   0   0   0   0   2   0   2   2   0   0   2   0   0   0   0   0   2   2   2   0   2   0   0   2   0   2   2   2   0   0   0   0   0   2   2   0   0   0   2   0   0   0   0   2   0   2   2   0   2   2   0   2   0   2   2   2   2   2   0   0   0   2   2   2   0
 MK-3-14                2   2   0   0   0   2   0   0   0   2   2   0   2   2   0   2   2   0   0   2   0   0   2   2   2   2   0   0   0   0   0   0   0   0   0   0   0   2   0   2   0   0   0   2   2   0   0   2   2   2   0   2   2   2   2   0   0   0   0   0   0   2   2   0   2   2   0   0   2   0   0   2   0   0   2   0   2   0   2   2   2   0   2   0   2   0   2   0   2   0   2   0   2   2   2   0   2   2   0   0   2   2   2   0   0   2   2   0   0   2   0   0   0   2   2   0   0   0   0   2   0   0   2   0   2   0   2   0   2   0   2   2   0   2   0   0   0   0   0   2   2   2   2   0   0   2   0   0   0   0   0   2   2   2   0   2   0   0   2   0   2   2   2   0   0   0   0   0   2   2   0   2   0   2   0   0   0   0   0   0   2   2   0   0   2   0   2   0   2   2   2   2   2   0   2   0   2   2   2   0
 MK-3-15                2   2   0   0   0   0   0   0   0   0   2   0   2   2   0   2   2   0   0   2   0   0   2   2   2   2   0   0   0   0   0   0   0   0   0   0   2   2   2   2   0   0   2   2   2   0   0   2   2   0   0   2   2   2   2   0   0   0   0   0   0   2   2   0   2   2   0   0   2   0   0   2   0   0   2   2   0   0   2   2   2   0   2   0   2   0   2   0   0   0   0   0   2   2   2   2   2   2   0   2   2   2   2   0   2   2   0   0   0   2   0   0   0   2   0   0   0   0   0   2   0   0   2   0   2   0   0   0   2   0   0   2   0   2   0   0   0   0   0   2   2   2   2   0   0   0   0   0   0   0   0   2   2   2   0   2   0   0   2   0   2   2   2   0   0   0   0   0   0   2   0   2   2   2   0   0   0   2   0   0   2   2   0   0   2   0   2   0   2   2   2   2   2   2   2   0   2   2   2   2
 MK-3-16                2   0   0   0   0   0   0   2   0   0   2   0   2   2   0   2   2   0   0   2   0   0   2   2   2   2   0   2   0   0   0   0   0   0   0   0   2   2   2   0   0   0   2   2   2   0   0   2   2   2   0   2   2   2   2   0   0   0   2   0   0   2   2   2   2   2   0   0   2   0   0   2   0   0   2   2   0   0   0   2   2   0   2   0   2   0   2   0   0   0   0   0   2   2   2   2   2   2   0   2   2   2   2   0   2   2   0   0   2   2   0   0   0   2   0   2   0   0   0   2   0   0   2   0   2   0   0   0   2   0   0   2   0   2   0   0   0   0   2   2   2   2   2   0   0   0   0   0   0   0   0   2   2   2   0   2   0   0   2   0   2   2   2   2   0   0   0   0   2   2   0   2   2   2   0   2   0   2   0   0   2   2   0   0   2   0   2   0   2   2   2   2   2   0   2   0   2   2   2   0
 MK-4-1                 0   2   0   0   2   0   0   2   0   2   0   0   0   0   2   0   0   0   0   2   0   2   2   0   0   2   0   2   0   0   2   2   2   2   0   2   0   0   0   0   2   2   0   0   0   0   0   2   0   2   0   0   2   2   0   2   0   2   2   2   0   0   0   2   2   2   2   2   0   0   0   2   0   2   0   2   2   2   2   2   2   2   2   0   2   0   2   0   0   2   0   2   2   0   2   2   0   0   2   0   0   2   0   2   2   2   2   0   2   2   2   0   2   0   2   0   0   2   0   2   0   2   2   2   0   2   0   2   0   2   0   2   0   0   0   0   0   2   2   0   2   0   0   2   0   0   0   2   0   0   0   0   0   2   2   0   2   2   2   0   0   0   0   0   0   2   0   2   2   0   0   0   0   0   0   0   2   2   2   0   0   2   0   2   0   0   2   0   0   2   0   2   0   0   0   2   2   0   2   0
 MK-4-2                 2   2   0   0   2   0   0   2   0   2   0   0   0   0   2   0   0   0   0   2   0   2   2   0   2   2   0   2   0   0   2   0   2   2   0   2   0   0   0   0   2   2   0   0   0   0   0   2   0   2   0   0   2   2   0   2   0   2   0   2   0   0   0   2   2   2   2   2   0   0   0   2   0   2   2   2   2   0   2   2   2   2   2   0   0   0   2   0   0   2   0   2   0   0   2   2   0   0   2   0   0   2   0   2   2   2   0   0   0   2   0   2   0   0   2   0   0   2   0   2   0   2   2   2   0   2   0   2   0   2   0   2   0   0   0   2   0   0   2   0   2   0   0   2   0   0   0   2   0   0   0   0   0   0   2   0   2   2   2   0   0   2   0   0   2   2   0   2   2   0   0   2   0   0   0   0   2   2   2   0   0   2   0   2   0   0   0   0   0   2   0   2   0   0   0   2   0   0   2   0
 MK-4-3                 2   2   0   0   2   0   2   2   0   2   0   2   0   0   2   0   0   0   0   2   2   0   2   0   2   2   0   2   0   0   2   0   2   0   0   2   0   0   0   0   2   2   0   0   0   0   2   2   0   2   0   0   2   2   0   2   0   2   0   2   2   0   0   2   2   2   2   0   2   0   0   0   0   2   2   2   2   2   0   2   2   0   2   0   0   0   2   0   0   2   0   2   0   0   2   2   0   0   2   0   0   2   0   2   2   2   0   0   0   2   0   0   0   0   2   0   0   2   0   2   2   2   2   2   0   2   0   2   0   2   0   2   0   0   0   2   0   0   0   0   2   0   0   2   0   0   0   2   0   0   0   0   0   0   2   0   2   2   2   0   0   2   2   0   2   0   0   0   2   0   0   2   0   2   0   0   2   2   2   0   0   2   0   2   0   2   0   0   2   0   0   2   0   0   0   0   0   0   2   0
 MK-4-4                 2   2   0   0   2   0   2   2   0   2   0   0   0   0   2   0   0   2   0   0   2   0   2   0   0   2   0   0   0   0   2   2   0   0   0   2   0   0   0   0   2   2   0   0   0   0   0   0   2   2   0   0   2   2   0   2   0   2   0   2   2   0   0   2   0   2   2   0   0   0   0   0   0   2   2   2   2   2   0   2   2   0   2   0   0   0   2   2   0   2   0   0   0   0   0   2   0   0   2   0   0   2   0   2   2   2   0   0   0   2   2   0   0   0   2   0   2   2   0   2   2   2   2   2   0   2   0   0   0   2   0   2   2   0   0   2   0   0   2   0   2   0   0   2   0   0   0   2   0   0   0   0   0   2   2   0   2   2   2   0   0   2   2   0   2   0   0   0   2   0   0   2   0   2   0   0   2   2   2   0   0   2   0   2   0   2   0   0   2   0   0   2   0   0   0   0   0   0   2   0
 MK-4-5                 2   0   0   0   2   0   2   0   0   2   0   0   0   0   2   0   0   2   0   0   2   0   2   0   0   2   0   0   2   0   2   2   0   0   2   2   0   0   0   0   2   2   0   0   0   0   0   0   2   2   0   0   2   2   0   2   0   2   0   2   2   0   0   2   0   2   2   0   0   0   0   0   0   2   2   2   2   0   0   2   2   0   2   0   0   0   2   2   0   2   0   0   0   0   0   2   0   0   2   0   0   2   0   2   2   2   0   0   0   2   2   0   0   0   2   0   2   2   0   2   2   2   2   2   0   2   0   0   0   2   0   2   2   0   0   2   2   0   2   0   2   0   0   2   0   0   0   2   0   0   0   2   0   2   2   0   2   2   2   0   0   2   2   0   0   0   0   0   2   2   0   2   0   2   0   0   2   2   0   0   0   2   2   2   0   0   0   2   2   0   2   2   0   0   0   0   0   0   2   0
 MK-4-6                 2   0   0   0   2   2   2   0   0   2   2   0   0   0   2   0   0   2   0   0   2   0   0   0   0   2   0   0   2   0   2   2   0   0   2   2   0   0   0   0   2   2   0   0   0   0   2   2   2   2   0   0   0   2   2   2   0   2   0   2   2   0   0   2   0   2   2   0   0   0   0   2   0   2   2   0   2   2   2   2   2   0   2   0   0   0   2   2   0   2   0   0   0   0   0   2   0   2   2   0   0   2   0   2   2   2   0   0   0   2   2   2   0   0   2   0   2   2   0   2   2   2   2   2   0   2   0   0   0   2   0   2   2   2   0   2   2   0   2   0   2   0   0   2   0   0   0   2   0   0   0   2   0   2   0   0   2   2   2   0   2   2   2   0   0   0   0   0   2   2   0   2   0   2   0   0   2   2   0   0   2   2   2   2   0   0   0   0   2   0   2   2   0   0   0   0   0   0   2   0
 MK-4-7                 2   0   2   0   2   2   2   0   0   2   2   0   0   0   2   2   0   2   0   0   2   0   0   0   0   2   0   0   2   0   2   0   0   0   2   2   0   0   0   0   2   2   0   0   0   0   2   2   2   2   0   0   0   2   2   2   0   2   0   2   2   0   0   2   0   0   2   0   0   0   2   2   0   2   2   0   2   2   2   2   2   0   0   2   0   0   2   2   0   2   0   0   0   0   0   2   0   2   2   0   0   0   0   2   2   2   0   0   0   2   2   0   0   0   2   0   2   2   0   2   2   2   2   2   0   2   0   0   0   2   0   2   2   2   0   2   2   0   2   0   2   0   2   2   0   0   2   2   0   0   0   0   0   2   2   0   2   2   2   0   2   2   2   0   0   0   0   0   0   2   0   0   0   2   0   0   2   0   0   0   2   2   2   2   0   0   0   0   2   0   0   2   0   0   0   0   0   0   2   0
 MK-4-8                 0   0   2   0   2   0   2   0   0   0   2   0   0   0   2   2   0   2   0   0   2   0   0   0   0   2   0   0   2   0   2   0   0   0   2   2   0   0   0   0   2   2   0   0   0   2   2   2   2   2   0   0   0   2   2   2   0   2   0   2   0   0   0   2   0   0   2   0   0   0   2   2   0   0   2   0   2   2   2   2   2   0   0   2   0   0   2   2   0   2   0   2   0   0   0   2   0   0   2   0   0   0   0   2   0   2   0   0   0   2   2   0   0   0   2   0   2   2   0   2   2   2   0   2   0   2   2   0   0   2   0   2   2   2   0   2   2   0   2   0   2   0   2   2   0   0   2   2   0   0   0   0   0   2   2   0   2   2   2   2   2   2   2   0   0   0   0   0   0   2   0   0   0   2   0   2   2   0   0   0   2   2   2   2   0   0   0   0   2   0   0   2   0   0   0   0   0   0   2   0
 MK-4-9                 0   0   2   0   2   0   2   0   0   0   2   0   0   0   2   2   0   2   0   0   2   0   0   0   0   2   0   0   2   0   2   0   0   0   2   2   0   0   2   0   2   2   0   0   0   2   2   2   2   2   0   0   0   2   2   2   0   2   0   2   0   0   0   2   0   0   2   0   0   0   2   2   0   0   2   0   2   2   2   2   2   0   0   2   0   0   2   0   2   2   0   2   0   0   0   2   0   0   0   0   0   2   0   2   2   2   0   0   0   2   2   0   2   0   2   0   2   2   0   2   2   2   0   2   0   2   2   0   0   2   0   2   2   2   0   2   2   0   2   0   2   0   2   2   0   0   2   2   0   0   0   0   0   2   2   0   2   2   2   2   2   2   2   0   0   0   0   0   0   2   0   0   2   2   0   2   0   0   0   0   2   2   2   2   0   0   0   0   2   0   0   2   0   0   0   0   0   0   2   0
 MK-4-10                0   0   2   0   2   0   2   0   0   0   0   0   0   2   0   2   0   2   0   0   2   0   0   0   0   2   0   0   2   0   2   0   0   2   2   2   0   0   2   0   2   2   0   0   0   2   2   2   2   2   0   0   0   2   2   2   0   2   0   0   0   0   0   2   0   0   2   0   0   0   2   0   0   0   2   0   0   2   2   2   2   0   2   2   0   2   2   0   2   2   0   2   0   0   0   2   0   0   0   0   0   0   0   2   2   2   0   0   0   2   2   0   2   0   0   0   2   2   0   2   2   2   0   0   0   2   2   0   0   2   0   2   2   2   0   2   2   0   0   0   2   0   2   2   0   0   2   2   0   0   0   0   0   2   2   0   2   2   2   2   2   2   2   0   0   2   0   0   0   2   0   0   2   2   0   2   0   2   0   0   2   0   2   2   0   0   2   0   2   0   0   2   0   0   0   0   0   0   2   2
 MK-4-11                0   0   2   0   2   2   2   0   2   0   0   0   0   2   2   2   0   2   0   0   2   0   0   0   0   2   0   0   2   0   2   2   0   2   2   2   0   0   2   0   2   2   0   0   0   2   2   2   2   2   0   0   0   2   2   2   0   2   0   0   0   0   0   2   0   0   2   0   0   0   2   0   0   0   2   2   0   0   2   2   2   0   2   2   0   2   2   0   2   2   0   2   0   0   0   2   0   0   0   0   0   0   0   2   2   2   0   0   0   0   2   0   2   0   0   0   2   2   0   0   0   2   0   0   0   2   0   0   0   2   0   2   2   2   2   2   2   0   0   0   2   2   0   2   0   0   2   2   0   0   0   0   0   2   2   0   2   0   0   2   2   2   2   0   0   2   0   0   0   2   0   0   2   2   2   2   0   2   0   0   2   0   2   2   0   0   2   0   2   0   0   2   0   2   0   0   0   0   2   2
 MK-4-12                0   2   2   0   2   2   0   0   2   0   0   0   0   2   2   2   0   2   0   0   2   0   0   0   0   2   0   0   2   0   0   2   2   2   2   2   0   0   2   0   2   2   0   0   0   2   2   2   2   0   0   0   0   2   2   2   0   2   0   0   0   0   2   2   0   0   2   0   0   2   2   0   0   0   2   2   0   0   2   2   2   0   2   2   0   2   2   2   2   2   0   2   0   0   2   2   2   0   0   0   0   0   0   2   2   2   0   0   0   0   2   0   2   2   0   0   2   2   0   0   0   2   0   0   0   2   0   0   0   2   2   2   2   2   2   0   2   0   0   0   2   2   0   2   0   0   2   2   2   0   0   0   0   0   2   0   2   0   2   2   2   2   2   2   2   2   0   0   0   2   0   0   2   2   2   2   2   2   0   0   0   0   2   2   0   0   2   0   2   0   0   2   0   2   0   0   0   0   2   0
 MK-4-13                0   2   2   0   2   2   0   0   2   0   0   0   0   2   2   2   2   2   0   0   2   2   0   0   0   2   0   2   2   0   0   2   2   2   2   2   0   0   2   0   2   2   2   0   0   2   2   2   2   2   0   0   0   0   2   2   0   0   0   0   2   2   2   2   2   2   2   0   0   2   2   0   0   0   2   2   0   0   0   2   2   0   2   2   0   2   2   2   2   2   0   2   0   0   2   2   0   0   0   0   0   0   0   2   0   2   0   0   2   0   2   0   2   2   0   0   2   2   0   0   0   2   0   0   0   2   0   0   0   2   2   2   2   2   2   0   2   2   0   2   2   2   0   2   0   0   2   2   0   0   0   0   0   0   0   0   2   0   2   2   2   2   2   2   2   0   0   0   0   2   0   0   0   2   2   2   2   2   0   0   0   0   2   2   0   0   2   0   2   0   0   2   2   2   0   0   0   0   2   0
 MK-4-14                0   2   2   0   2   2   0   0   2   0   0   0   0   2   2   2   2   2   0   0   2   2   0   0   0   2   0   2   2   0   0   2   2   2   2   2   0   2   2   0   2   2   2   0   0   2   2   2   2   0   0   0   0   2   2   2   0   0   0   0   2   2   0   2   2   2   2   0   0   2   0   0   0   0   2   2   0   0   0   2   2   0   0   2   0   2   2   2   2   2   0   2   0   0   2   2   0   0   0   0   0   0   0   2   0   2   0   2   2   0   2   0   2   2   0   0   2   2   0   0   0   2   0   0   0   2   0   0   0   2   2   2   2   2   2   0   0   2   0   2   0   2   0   2   2   0   0   0   2   0   2   0   0   0   2   0   2   0   2   2   0   2   2   2   2   2   0   0   0   2   0   2   0   2   2   2   2   2   0   0   0   2   2   2   0   0   2   0   2   0   0   2   2   2   0   0   0   0   0   0
 MK-4-15                0   2   2   2   2   2   0   0   2   0   2   0   0   2   2   2   2   2   0   0   2   2   0   0   0   2   0   2   2   0   0   0   2   0   2   2   0   2   2   2   2   2   2   0   0   2   2   0   2   0   0   0   0   2   2   2   2   0   0   0   2   2   0   2   2   2   2   0   0   2   0   2   0   0   2   2   2   0   0   2   2   0   0   2   2   2   2   2   2   2   0   2   0   0   2   0   0   0   0   0   0   0   0   2   0   2   0   2   2   0   2   0   2   2   0   2   2   2   0   0   0   2   0   0   0   2   0   0   0   2   2   2   0   2   0   0   0   2   0   2   0   2   0   2   0   0   2   0   2   2   2   0   0   0   2   0   2   0   2   0   0   2   0   2   2   0   0   0   0   2   0   2   0   2   2   2   2   2   0   0   0   2   2   2   0   0   2   0   2   0   0   2   2   2   0   2   0   0   0   0
 MK-4-16                0   2   2   0   2   2   2   0   2   0   2   0   0   2   2   2   2   2   0   0   2   0   0   0   0   2   0   0   2   0   0   0   2   0   2   2   0   2   2   2   2   2   0   0   0   2   2   0   2   0   0   0   0   2   2   2   2   0   0   0   0   0   0   2   2   2   2   0   0   2   0   2   0   0   2   2   2   0   0   2   2   0   0   2   0   2   2   2   2   2   0   2   0   0   2   0   0   0   0   0   0   0   0   2   2   2   2   2   2   0   2   0   2   2   0   2   2   2   0   0   0   2   0   0   0   2   0   0   0   2   2   2   0   2   0   0   0   2   0   2   2   2   0   0   0   0   2   0   2   2   0   0   0   2   0   0   2   0   2   0   0   2   0   2   2   2   0   0   0   2   0   2   0   2   2   2   2   2   0   0   0   2   0   2   0   0   2   0   2   0   0   0   2   2   0   2   0   0   0   0
 MK-5-1                 0   0   0   0   2   0   2   2   2   0   2   0   2   2   0   2   0   2   0   0   2   0   0   2   2   0   0   2   0   2   0   0   2   2   2   0   0   0   0   2   2   0   2   0   2   2   0   2   0   0   2   2   2   2   0   2   2   2   0   0   0   0   0   0   2   0   2   0   2   0   0   2   0   0   2   0   2   0   0   0   0   0   2   0   0   2   2   0   2   2   0   0   2   0   2   2   0   0   2   2   2   2   2   2   2   0   0   2   0   0   2   2   0   2   2   0   2   0   2   2   2   0   2   0   0   2   0   0   0   2   2   2   2   0   2   0   2   0   0   2   0   0   2   0   2   0   2   2   2   0   0   2   0   0   2   0   2   2   0   2   0   0   0   2   2   0   2   0   0   0   2   0   2   0   0   0   2   0   0   2   0   0   2   2   0   0   0   0   0   2   0   0   0   2   2   0   2   0   2   0
 MK-5-2                 0   0   0   0   2   0   2   0   2   0   2   0   2   2   2   2   0   2   0   0   2   0   0   2   2   0   0   2   2   2   0   0   2   2   2   0   2   0   0   2   2   0   2   0   2   2   0   2   0   0   2   2   2   2   0   0   2   2   0   0   0   2   0   0   2   0   0   0   0   0   0   2   0   0   2   0   2   2   0   0   0   0   2   0   0   2   2   0   2   0   0   2   2   2   2   2   2   0   2   2   2   2   2   0   2   0   0   2   0   0   2   2   0   2   2   2   2   0   2   2   0   0   2   0   0   2   0   0   0   2   2   2   2   0   2   0   2   2   0   2   0   0   2   0   2   0   2   2   2   0   0   2   0   0   2   0   2   2   0   2   0   0   0   0   2   0   2   0   0   0   2   0   2   0   0   0   2   0   0   2   2   0   0   2   0   0   0   0   0   2   0   0   0   2   2   0   0   0   2   2
 MK-5-3                 0   0   0   0   2   0   2   0   2   0   2   0   2   2   2   2   0   2   0   0   2   0   0   2   2   0   0   0   2   2   0   2   2   2   2   0   2   0   0   2   0   0   2   0   2   2   0   2   0   0   2   2   2   2   0   0   2   2   0   0   0   2   0   0   2   0   0   2   0   0   0   2   0   2   2   0   2   2   0   0   0   0   0   0   0   0   0   0   2   0   0   2   2   0   2   2   2   0   2   2   2   2   2   0   2   2   2   2   0   0   2   2   0   2   2   2   2   0   2   2   0   0   2   0   0   2   0   0   0   0   2   2   2   0   2   0   2   2   0   2   0   0   2   0   2   2   2   2   0   0   2   2   0   0   2   0   2   2   0   2   0   0   0   0   2   0   2   0   0   0   2   0   2   0   2   0   2   2   0   2   2   0   0   2   0   0   2   2   0   2   0   0   0   2   2   0   0   0   2   2
 MK-5-4                 0   0   0   0   2   2   2   0   2   0   2   0   2   2   2   2   0   2   0   0   2   2   0   2   2   0   0   0   2   2   0   2   2   2   2   0   2   0   0   2   0   0   2   2   2   2   0   2   0   0   2   2   2   2   0   0   2   2   0   0   0   2   0   0   2   0   0   2   0   0   0   2   0   2   2   0   2   2   0   0   0   2   0   0   0   0   2   0   2   0   0   2   2   0   0   2   2   0   2   2   2   2   2   0   2   0   2   2   0   0   0   2   0   2   2   0   2   0   0   2   0   0   2   0   0   0   0   0   0   0   2   2   2   0   2   0   2   2   0   2   0   0   2   0   2   2   2   2   0   0   2   2   0   0   0   0   2   2   0   2   0   0   0   0   2   0   2   0   0   0   2   0   2   0   0   0   2   2   0   2   2   0   0   2   0   2   2   2   0   2   2   0   0   2   2   0   0   0   2   2
 MK-5-5                 0   0   0   0   2   0   2   0   2   0   2   0   2   2   2   2   0   2   0   0   2   2   0   2   0   0   0   0   2   2   0   2   2   2   2   0   2   0   0   2   0   0   2   2   2   2   0   2   0   0   2   2   2   2   0   0   2   2   2   0   0   2   0   0   2   0   0   2   0   0   0   2   0   2   2   0   2   2   0   0   0   2   0   0   0   0   2   0   2   2   0   2   2   0   0   2   2   0   2   0   2   2   2   0   2   0   2   2   0   0   0   2   2   2   2   0   2   0   0   2   0   0   2   0   0   2   0   0   0   0   0   2   2   0   2   0   2   2   2   2   0   0   2   0   2   2   2   2   0   0   0   2   0   0   0   0   2   2   0   2   0   0   0   0   2   0   2   0   0   0   2   0   2   0   0   0   2   2   0   2   2   0   0   2   0   2   2   2   0   2   2   2   0   2   2   0   0   0   2   2
 MK-5-6                 0   0   2   0   2   0   2   0   2   2   2   0   2   0   2   2   0   0   0   0   2   2   0   2   0   0   0   0   2   2   0   2   2   2   2   0   0   0   0   2   0   0   2   2   2   2   0   2   0   0   2   2   2   2   0   0   2   2   2   0   0   2   0   0   2   0   2   2   0   0   0   2   0   2   2   0   2   2   0   0   0   2   0   0   2   0   2   2   2   2   0   2   2   2   0   2   2   0   2   0   2   2   2   0   2   0   2   2   0   0   0   2   2   2   2   0   2   2   0   2   0   0   2   2   0   2   0   0   0   2   0   2   2   2   0   0   2   2   2   2   0   0   0   0   2   2   0   2   0   0   0   0   0   0   0   0   0   2   0   2   0   2   0   0   2   0   2   0   0   0   2   0   2   0   0   0   2   2   0   0   2   0   0   2   0   2   2   2   0   2   2   2   0   2   0   0   0   0   2   2
 MK-5-7                 0   0   2   0   2   0   2   0   0   2   2   0   2   0   2   2   0   0   0   0   2   2   0   2   0   0   0   0   2   2   0   2   2   2   2   0   2   0   0   2   0   0   2   2   0   2   0   2   0   0   2   2   2   2   0   0   2   2   2   0   2   2   0   0   2   0   2   0   0   0   0   2   0   2   0   0   2   2   0   0   0   2   0   0   2   0   2   2   2   2   0   2   0   2   0   2   2   2   2   0   2   2   2   0   2   0   0   2   0   0   0   2   2   0   2   0   2   2   0   2   0   0   2   2   0   2   0   0   0   2   0   2   2   2   0   0   2   2   2   0   0   0   0   0   2   0   2   2   0   0   0   0   2   0   0   0   0   2   0   2   0   0   0   0   2   0   2   0   0   0   2   0   2   2   0   0   2   2   0   0   2   0   2   2   0   2   2   0   0   2   2   0   0   2   0   0   0   0   2   2
 MK-5-8                 0   0   2   0   2   0   2   0   0   2   2   0   2   0   2   2   2   0   0   2   2   2   2   2   0   0   0   0   0   2   0   0   2   2   2   0   2   0   0   2   0   0   2   2   2   2   0   2   0   0   2   2   2   2   0   0   2   2   2   0   2   2   0   0   2   0   2   0   0   0   0   2   2   2   0   0   2   2   0   0   2   2   0   0   2   0   2   2   2   2   0   2   0   2   0   0   2   2   2   0   2   2   2   0   2   0   0   2   2   0   0   2   2   0   2   0   2   0   0   2   0   0   2   2   0   2   0   0   0   2   0   2   2   2   0   0   2   2   2   0   0   0   0   2   2   0   2   2   0   0   0   0   0   0   2   0   0   2   2   2   0   0   2   0   0   0   2   0   0   0   2   0   2   2   0   0   0   2   0   0   2   0   2   2   0   2   2   0   0   2   2   2   0   2   0   0   0   2   2   2
 MK-5-9                 0   0   2   0   2   0   2   0   0   2   2   0   2   0   2   2   0   0   0   2   2   2   2   0   0   0   0   0   0   2   0   0   2   2   2   0   2   0   0   2   0   0   0   2   2   2   2   2   0   0   2   2   2   2   0   0   2   2   2   0   0   2   2   0   2   2   2   0   0   0   0   2   2   2   0   0   2   2   0   0   2   2   0   0   2   0   2   2   2   0   0   2   0   2   0   0   2   2   2   2   2   2   2   0   2   0   0   0   2   0   0   2   2   0   2   2   2   0   0   2   0   0   2   2   0   2   0   0   0   2   0   2   2   2   0   0   2   2   2   0   0   0   0   2   2   0   2   2   0   0   0   0   0   0   2   0   0   2   2   2   0   0   2   0   0   0   2   0   0   0   2   0   2   2   2   0   0   2   0   0   2   2   2   2   0   2   2   0   0   2   2   2   0   2   0   0   0   2   2   2
 MK-5-10                0   0   0   0   0   0   2   0   0   2   2   0   2   0   2   0   0   0   0   2   2   2   2   0   0   0   0   0   0   2   0   0   2   0   0   0   2   0   2   2   0   0   0   2   2   2   2   2   0   0   2   2   2   2   0   0   2   2   2   2   0   2   2   2   2   2   0   2   0   0   0   2   2   2   0   0   2   2   0   0   2   2   0   0   2   0   2   2   2   0   0   2   0   2   0   0   2   2   2   2   2   2   2   0   0   0   0   0   2   0   0   2   2   0   2   2   2   0   0   2   0   0   0   2   0   2   2   0   0   2   0   2   2   2   0   0   2   2   2   0   0   0   0   2   2   0   2   2   2   0   0   0   0   0   2   0   0   2   2   2   2   0   2   0   0   0   2   2   2   0   2   0   2   2   2   2   0   2   0   0   2   2   2   2   0   0   0   0   0   2   2   2   0   2   0   0   0   2   2   2
 MK-5-11                0   0   0   0   2   0   2   0   0   2   2   0   2   0   2   0   0   0   0   2   2   2   2   0   2   0   0   0   0   2   0   0   2   0   0   0   2   0   2   2   0   2   0   2   2   2   2   2   0   0   2   2   2   2   2   0   2   2   2   2   2   2   2   2   2   2   0   2   0   0   0   2   2   0   2   0   2   2   0   0   2   2   0   0   2   0   2   2   2   0   0   2   2   2   0   0   2   2   2   2   2   2   2   0   0   0   0   0   0   0   0   2   2   0   2   2   2   2   0   2   0   0   0   2   0   2   2   0   2   2   0   2   2   2   0   0   2   2   0   2   0   0   0   2   2   0   2   2   2   0   0   0   2   0   0   0   0   2   2   2   2   0   2   0   0   0   2   2   2   0   2   0   2   2   2   2   0   2   0   0   2   2   2   2   2   0   0   0   0   2   2   2   0   2   0   0   0   2   0   2
 MK-5-12                0   0   0   0   0   0   0   0   0   2   2   0   0   0   2   2   0   0   0   2   2   2   2   0   2   0   0   0   0   2   2   2   2   0   0   0   2   0   2   2   0   2   0   2   0   2   2   2   0   0   2   2   2   2   2   0   2   2   2   2   2   2   0   2   2   2   0   2   0   0   0   2   2   0   2   0   2   2   0   0   2   2   0   0   2   0   2   2   2   0   0   2   2   2   0   0   2   2   2   2   2   2   2   0   2   0   0   0   0   2   0   2   2   0   2   2   2   2   0   0   0   0   0   2   0   2   2   0   2   2   0   2   2   2   2   0   0   2   0   2   0   0   0   2   2   0   2   2   2   2   0   0   2   0   0   0   0   2   2   2   0   2   2   0   0   0   2   2   2   0   2   0   2   2   2   2   0   2   0   0   2   2   2   2   2   0   0   0   0   2   0   2   0   2   0   2   0   2   0   2
 MK-5-13                0   0   0   0   0   0   0   0   0   2   2   0   0   2   2   2   0   0   0   2   2   2   2   0   2   0   0   0   0   2   2   2   2   0   0   0   2   0   2   2   0   2   0   2   2   2   2   2   0   0   2   2   2   2   2   2   2   2   2   2   2   0   0   2   2   0   0   0   0   0   0   2   2   0   2   0   2   2   0   2   2   2   0   0   2   0   2   2   2   0   0   2   2   2   0   0   2   2   0   2   2   2   2   0   2   0   2   0   2   2   0   2   2   0   2   2   2   2   0   0   0   0   0   2   0   2   0   0   2   2   0   2   2   2   2   0   2   2   0   2   0   0   0   2   2   0   0   2   2   2   0   0   2   0   0   0   0   2   2   2   0   2   2   0   0   0   2   2   2   0   2   0   2   2   2   2   0   2   0   0   2   2   2   2   2   0   0   0   0   2   0   2   0   2   0   2   0   2   0   2
 MK-5-14                0   2   0   2   0   0   2   0   2   2   0   0   0   2   2   2   0   0   0   2   2   2   2   0   2   0   0   0   0   2   2   2   2   0   0   0   2   0   2   2   0   2   0   2   2   2   2   2   0   0   2   2   2   2   2   2   2   2   2   2   0   0   0   2   2   0   0   0   0   0   0   2   2   2   0   0   0   2   0   2   2   2   0   0   2   0   0   2   2   2   0   2   2   2   0   0   2   2   0   0   2   2   2   0   2   0   2   0   2   2   0   2   2   0   2   2   2   2   0   0   0   0   0   2   0   2   0   0   2   2   0   0   2   2   2   0   2   2   0   2   0   0   0   2   2   0   0   2   2   2   0   0   2   0   0   0   2   2   2   2   0   2   2   0   0   0   2   2   2   0   2   0   0   0   2   2   0   2   0   0   2   2   2   2   2   2   0   0   0   2   0   2   0   2   0   2   0   2   0   2
 MK-5-15                0   2   2   2   0   0   2   0   2   2   0   0   2   2   0   2   0   0   2   2   2   0   2   0   2   2   0   0   0   2   2   2   2   0   0   0   2   0   2   2   0   2   0   2   2   2   0   2   0   0   0   2   2   2   2   2   2   2   2   2   0   0   0   2   2   0   2   0   0   0   0   0   2   2   0   0   0   2   0   2   2   2   0   0   2   0   0   2   2   2   0   2   0   2   0   0   2   0   0   0   2   2   2   0   2   0   2   0   2   2   0   2   2   0   2   2   2   2   0   0   0   0   0   2   2   2   0   0   2   2   0   0   2   2   2   0   2   2   0   2   0   0   0   2   2   0   0   2   2   0   0   0   2   2   0   0   2   2   0   2   2   0   2   0   0   0   2   2   2   0   2   0   0   0   2   2   0   2   0   0   2   2   2   2   2   2   0   0   0   2   0   0   0   2   0   2   0   0   0   2
 MK-5-16                0   2   0   2   0   0   2   0   2   2   0   0   0   2   0   2   0   0   2   2   2   0   0   0   2   0   0   0   0   2   2   2   2   0   0   0   2   0   2   2   0   2   0   2   2   0   0   2   0   0   0   2   2   2   2   2   2   2   2   2   0   0   0   0   2   0   2   0   0   0   0   0   2   2   0   0   0   2   0   2   2   2   2   0   2   0   0   2   2   2   2   2   0   2   0   0   2   0   0   0   2   2   2   0   2   0   2   0   2   2   0   0   2   0   2   2   2   0   0   0   0   0   0   2   2   2   0   0   2   0   0   0   2   2   2   0   2   2   0   2   0   0   0   2   0   0   0   2   2   0   0   0   2   2   0   0   2   2   0   2   2   0   2   0   0   0   2   2   2   0   2   2   0   2   2   2   0   2   0   0   2   2   2   0   2   2   0   0   2   2   0   0   0   2   0   2   2   0   0   2
 MK-6-1                 2   2   2   0   2   2   2   0   0   2   0   2   2   2   2   0   2   0   2   0   2   2   2   2   2   0   0   2   2   2   2   0   2   0   2   2   0   2   2   2   0   2   0   0   0   2   2   0   2   2   0   0   2   0   2   2   2   0   0   0   0   2   2   0   2   2   0   0   0   0   2   0   0   2   0   2   2   0   0   0   2   2   2   0   2   0   0   2   0   0   0   2   0   2   2   0   2   2   2   0   0   0   2   0   0   2   0   2   2   2   2   0   0   0   0   2   0   0   2   0   0   0   0   0   0   2   2   2   2   0   2   2   0   0   0   2   2   0   2   2   0   2   0   0   0   0   2   0   2   0   0   2   0   2   0   2   0   0   2   0   0   0   0   2   0   2   0   2   2   0   2   2   2   0   0   0   2   0   2   0   2   2   0   2   0   2   0   0   0   0   0   0   2   2   0   0   0   2   2   0
 MK-6-2                 2   2   2   0   2   2   2   0   0   0   0   2   2   2   2   0   2   0   2   0   2   2   2   2   2   0   0   2   2   2   2   0   2   0   2   2   0   2   0   2   2   2   0   0   0   2   2   0   2   2   0   0   2   0   2   2   2   0   0   0   2   0   2   0   2   2   0   0   0   0   2   0   0   2   0   2   2   0   0   0   2   2   2   0   2   0   2   2   2   0   0   2   0   2   0   0   2   2   2   0   0   0   2   0   0   2   2   2   2   2   2   0   0   0   0   2   0   0   2   0   0   0   0   0   0   2   2   2   2   0   0   2   0   0   0   2   2   2   2   2   0   2   2   0   0   0   2   0   2   0   0   0   0   2   0   2   0   0   2   0   2   0   0   2   0   2   0   2   2   0   0   2   2   0   0   2   2   0   2   0   0   2   0   0   0   2   0   0   0   0   0   0   2   2   0   0   0   2   2   0
 MK-6-3                 2   2   2   0   2   2   2   0   0   0   0   2   2   2   2   0   2   0   2   0   2   2   2   2   2   0   0   2   2   2   2   0   0   2   2   2   0   2   0   0   2   2   0   0   0   0   2   2   2   2   0   0   2   2   2   2   2   0   0   0   2   0   0   0   2   2   0   0   2   0   2   0   2   2   0   2   2   0   2   0   0   2   2   0   2   0   2   2   2   0   0   2   0   2   2   0   2   2   2   2   0   0   2   0   0   2   2   0   2   2   2   0   0   2   0   2   0   0   2   0   0   0   0   0   0   2   0   2   2   0   0   0   0   2   0   2   2   2   2   2   0   2   2   0   2   0   2   0   0   2   0   0   0   2   0   2   0   0   2   0   2   2   0   2   0   2   2   2   2   0   0   2   2   0   0   2   2   0   2   0   0   2   0   2   0   2   2   2   0   2   0   0   0   2   0   0   0   0   2   0
 MK-6-4                 2   2   2   0   0   2   2   2   0   0   0   2   2   2   2   2   2   0   2   0   2   2   2   0   2   0   2   2   2   2   2   0   2   2   2   2   0   2   0   2   0   2   0   0   0   2   2   2   2   2   0   0   0   2   2   2   2   0   0   0   2   0   0   0   2   2   0   0   2   2   2   0   2   2   0   0   2   0   2   0   0   2   0   0   2   0   0   2   2   0   0   0   0   2   2   0   2   2   2   2   0   0   2   0   0   2   2   0   2   2   0   0   0   2   0   2   0   2   2   0   0   0   0   2   0   2   0   2   2   0   0   0   0   2   0   2   2   2   2   0   0   2   2   0   0   0   2   0   0   2   0   2   0   2   0   2   0   0   2   0   2   2   2   2   0   2   2   2   2   0   0   2   2   0   0   2   2   0   2   2   0   2   0   2   0   2   2   0   0   2   0   0   0   2   0   0   0   0   2   0
 MK-6-5                 2   2   0   0   0   2   2   0   0   0   0   2   2   2   2   2   2   0   0   2   2   2   2   0   2   0   2   2   2   0   2   0   2   2   2   0   0   2   0   2   0   2   2   0   0   2   2   2   2   2   0   0   0   2   2   2   2   0   0   0   2   0   0   0   2   2   0   0   2   2   2   0   2   2   0   0   2   0   2   2   0   2   2   0   2   0   0   2   2   0   0   0   0   2   2   2   2   2   2   0   0   0   2   2   0   2   2   0   2   2   2   0   0   2   0   2   0   2   2   0   0   0   0   2   0   0   0   2   2   0   0   0   0   2   0   2   2   2   2   2   0   2   0   0   0   0   2   2   0   2   0   2   0   2   0   2   0   0   2   0   2   2   2   2   2   2   2   2   2   0   2   0   2   0   0   2   2   0   2   2   0   2   0   2   0   2   2   0   0   2   0   0   0   2   0   2   2   0   2   0
 MK-6-6                 2   2   0   0   0   2   0   0   0   0   0   2   2   2   0   2   2   0   0   2   2   2   2   0   2   0   0   2   2   0   2   0   2   2   0   0   2   2   0   2   0   2   2   0   0   2   0   0   2   2   0   0   0   2   2   2   0   0   0   0   2   0   0   0   0   2   0   0   0   2   2   2   2   2   0   0   2   0   2   2   0   2   2   2   2   0   0   2   2   0   0   0   0   2   2   2   2   0   0   0   2   0   2   2   0   2   2   0   0   2   2   0   0   2   0   2   0   0   2   0   2   0   0   0   0   0   0   2   2   0   0   0   0   2   0   2   2   2   2   2   0   2   0   0   0   0   2   2   0   2   0   2   0   2   0   2   0   0   2   0   2   2   2   2   2   2   2   0   2   0   2   0   2   0   0   2   2   0   2   2   0   2   0   2   0   2   2   0   0   0   0   0   0   0   0   2   2   0   2   0
 MK-6-7                 2   2   0   0   0   2   0   0   0   0   0   2   0   2   0   2   2   0   0   2   2   2   0   0   2   0   0   2   2   0   2   0   2   2   0   2   2   2   0   2   0   2   2   0   0   2   0   0   2   2   0   0   0   2   2   2   0   0   0   0   2   0   0   0   0   2   0   0   0   2   2   2   2   2   0   0   2   0   0   2   0   2   2   2   2   0   0   0   2   0   0   0   0   2   2   2   2   2   0   0   2   0   2   2   0   2   2   0   0   2   2   0   0   2   2   2   0   0   2   0   2   0   0   0   0   0   0   0   0   0   0   0   0   2   0   2   2   0   2   2   0   2   0   0   0   0   2   2   0   2   0   2   0   2   0   2   0   0   2   0   2   0   0   2   2   2   2   0   2   0   2   0   2   0   0   2   2   0   2   2   0   2   0   2   0   2   2   2   0   2   0   0   0   0   0   2   2   0   2   0
 MK-6-8                 0   2   0   0   0   0   0   0   0   2   0   2   0   2   0   2   2   0   0   0   2   2   0   0   2   0   0   2   2   2   2   0   2   2   0   2   0   2   0   2   0   2   2   0   0   2   0   0   2   2   0   2   0   2   2   2   0   0   0   0   2   0   0   0   0   2   0   0   0   2   2   2   0   2   0   0   2   0   0   2   0   2   2   2   2   2   0   0   2   0   0   0   0   2   2   2   2   2   0   0   2   0   2   2   0   2   2   0   0   0   2   2   0   2   2   2   2   2   2   2   2   2   0   0   2   0   2   0   0   0   0   0   0   2   0   2   2   0   2   2   0   2   0   0   0   0   2   2   0   2   0   2   0   2   0   0   0   0   2   0   2   0   0   2   2   2   2   0   2   0   2   0   2   0   0   2   2   0   2   2   0   2   0   2   0   2   0   2   0   2   0   2   0   0   0   2   2   2   2   0
 MK-6-9                 2   2   0   2   0   0   2   0   0   2   0   2   0   2   0   2   2   0   0   2   2   2   0   0   2   0   0   0   2   2   2   0   0   0   0   2   0   2   0   2   0   2   2   0   0   2   0   0   2   2   0   0   0   2   2   2   0   0   0   0   2   0   0   0   0   2   0   0   0   2   2   2   0   2   0   0   2   0   0   2   0   2   2   2   2   2   0   0   2   0   0   0   2   2   2   2   2   2   0   0   2   0   0   2   0   2   2   0   0   0   2   2   2   2   2   2   2   2   0   2   2   2   0   0   2   0   2   0   0   0   0   0   0   2   0   2   2   0   0   2   0   0   2   2   0   2   2   2   2   2   2   2   0   0   0   0   2   0   2   0   2   0   0   2   0   2   2   0   2   0   2   0   2   0   0   2   2   0   2   2   0   2   0   2   0   0   2   2   0   2   0   2   0   0   0   2   2   2   2   0
 MK-6-10                2   2   0   2   2   0   2   0   0   2   0   2   0   2   0   2   2   2   2   2   2   2   0   0   2   0   0   0   2   2   2   0   0   0   0   2   0   2   0   2   2   2   2   0   0   2   0   0   2   2   2   0   0   2   2   2   0   0   0   0   2   0   0   0   0   2   0   0   0   2   0   0   0   2   0   0   2   2   0   2   0   2   2   2   0   0   0   0   2   0   0   0   2   2   2   2   2   2   2   0   2   0   0   2   0   2   2   0   0   0   2   0   2   2   2   2   2   2   0   2   2   2   0   2   2   0   0   0   0   0   0   0   0   2   0   2   2   0   2   0   0   0   2   2   0   0   0   2   2   2   2   2   0   0   0   0   2   0   2   0   2   0   0   2   0   2   0   0   2   0   2   0   2   0   2   0   2   0   2   2   0   2   2   2   0   2   2   2   0   2   0   2   0   0   0   2   2   2   2   0
 MK-6-11                2   2   0   2   2   0   0   0   0   2   0   2   0   2   0   2   0   2   2   2   2   2   0   0   2   0   0   0   2   2   2   2   0   0   0   2   0   2   0   0   2   2   2   0   0   2   0   0   2   2   2   0   0   2   2   2   0   0   0   0   2   0   0   0   0   2   2   0   0   2   2   0   0   2   0   0   2   2   0   2   0   2   2   2   0   0   0   0   2   0   0   0   2   2   2   2   2   2   2   0   0   0   0   2   0   2   2   0   0   2   2   0   2   2   2   2   2   2   0   2   2   2   0   2   2   0   0   0   0   0   0   0   0   2   0   2   2   0   2   0   0   0   2   2   2   0   0   0   2   2   2   2   0   0   0   0   2   0   2   0   2   0   0   2   0   2   0   0   2   0   2   0   2   0   2   0   2   0   0   2   0   2   2   2   0   2   2   2   0   2   0   2   0   0   0   2   2   2   2   0
 MK-6-12                2   2   0   0   2   0   0   0   0   0   0   2   0   2   2   2   0   2   2   2   2   2   0   0   2   0   0   0   2   2   2   2   0   0   0   2   0   2   0   0   2   2   2   0   0   2   2   0   2   2   2   0   0   2   2   2   0   0   0   0   2   0   0   0   0   2   2   0   0   2   2   0   0   2   0   0   2   2   0   2   0   2   2   2   0   0   0   0   2   0   0   0   2   2   2   2   2   2   2   0   0   0   0   2   0   2   2   0   0   2   0   0   2   2   2   2   2   2   0   2   0   2   0   2   2   0   0   0   0   0   0   2   0   2   0   2   2   0   2   0   0   0   2   2   2   0   0   0   2   2   2   2   0   0   0   0   2   0   2   0   2   0   0   0   0   0   0   0   2   0   0   0   2   0   2   0   2   0   0   2   0   2   2   2   0   2   2   2   0   2   0   2   0   0   0   2   2   2   2   0
 MK-6-13                2   2   0   0   2   0   0   0   0   0   0   0   0   2   2   2   0   2   2   2   2   0   0   0   2   0   0   0   2   0   2   2   0   0   0   2   2   2   0   0   0   2   2   0   0   2   2   0   2   0   2   2   0   2   2   2   0   0   0   0   2   0   0   0   0   2   2   0   0   2   0   0   2   0   2   0   2   2   0   2   0   2   0   2   2   0   0   0   2   0   0   0   2   2   2   2   2   2   2   0   0   0   0   2   0   2   2   0   0   2   0   2   2   2   2   2   2   0   0   2   0   2   0   2   2   0   0   0   0   0   0   0   0   2   0   2   2   0   2   0   2   0   2   2   0   0   0   0   2   2   2   2   0   2   0   0   2   0   2   0   2   0   0   0   0   0   0   0   2   0   2   2   0   0   2   0   2   2   0   2   0   2   2   2   0   2   2   2   0   2   0   2   0   0   0   2   2   2   2   0
 MK-6-14                2   2   0   0   2   0   0   2   0   0   0   0   2   2   2   2   0   2   2   2   0   0   0   0   2   0   2   0   2   0   2   2   0   0   0   2   0   2   0   2   0   2   2   0   0   2   2   0   0   0   2   2   2   0   2   2   0   0   2   0   2   0   0   0   0   2   2   0   0   2   0   0   2   0   2   0   2   2   0   0   0   2   0   2   2   0   2   0   0   0   2   2   2   0   2   2   2   2   2   0   0   0   0   2   2   2   2   2   0   2   0   2   2   2   2   2   2   0   0   0   0   2   0   2   2   0   0   0   0   0   0   0   0   2   2   2   2   2   2   0   2   0   2   2   0   0   0   0   2   0   2   2   0   2   0   0   2   0   2   0   2   0   0   2   0   0   0   0   2   2   2   2   0   0   2   0   2   2   0   2   0   2   2   2   0   2   2   2   2   2   0   2   0   0   0   2   0   2   2   0
 MK-6-15                2   2   0   0   2   0   0   2   0   0   0   0   0   2   2   2   0   2   2   2   2   0   0   0   2   0   2   0   2   0   2   2   0   0   2   2   0   0   2   2   0   2   2   0   0   2   2   0   2   0   2   2   2   0   2   2   0   2   2   0   2   0   0   0   0   2   2   0   0   2   0   2   2   0   0   0   2   2   0   0   0   2   2   2   2   0   2   0   0   0   2   2   2   0   2   2   0   2   2   0   0   0   0   2   2   2   2   2   0   0   0   2   2   2   2   2   2   0   0   0   0   0   0   2   2   0   0   0   0   0   0   0   0   2   2   2   2   2   2   0   2   0   2   2   0   0   0   2   2   2   2   2   0   2   0   0   2   0   2   0   0   0   0   2   0   0   0   0   2   2   2   2   0   0   0   0   2   2   0   2   0   0   2   2   2   2   2   2   2   2   0   2   2   0   0   2   0   2   2   0
 MK-6-16                2   2   2   0   2   0   0   2   0   0   0   0   0   2   2   2   0   0   2   2   2   0   0   0   2   0   2   0   2   0   2   2   0   0   2   2   0   0   2   2   0   2   2   0   0   2   2   0   0   0   2   2   2   0   2   2   2   2   2   0   2   2   0   0   0   2   2   0   2   2   0   2   2   0   0   0   2   2   0   0   0   2   2   2   2   0   2   0   2   0   2   0   2   0   2   2   0   2   2   0   2   2   0   2   2   2   2   2   0   0   0   2   2   2   2   2   2   0   0   0   0   0   0   2   2   2   2   0   0   0   0   0   0   2   2   2   2   2   2   0   2   0   2   2   0   0   0   2   2   2   2   2   0   2   0   0   2   0   2   2   2   0   2   2   0   0   0   0   2   2   2   0   0   0   0   0   2   2   0   2   0   0   0   2   2   2   2   2   2   2   0   2   2   0   0   2   0   2   2   2
 
!****************************************** Phenotypic Data **********************************************************
!-100.0 is resevred for missing phenotype
SimulatedTrait1        10.0603   12.6448    9.4991    6.9417   12.0846    7.0323    9.5649    9.3546    8.9385   10.5282   11.3372    9.1753   10.6340    9.8661   12.2190   11.2133    9.7790   12.4296    9.0794    7.7029   12.0474    8.7079   10.1662   10.5406    8.7215   10.6766    9.2147   11.5349    8.4381    7.8384   10.3930   10.5437   11.0871   10.7811   11.9275   11.4985   12.2245    7.9917    9.2675    9.0720   11.8734   11.1791    9.9191    8.6967    9.4965    8.4425    9.4363    9.9304    9.2194    8.2404   12.0748    8.8836   11.6940   10.3123    9.1471    8.9309   11.5475   12.0162    9.7982   10.4560    9.1330   10.4380    8.6255   10.0813   11.9413    9.6497   12.7284   13.3409    9.7581   11.3456    9.7731   11.3079   10.8751   12.3594   11.3575    8.4084   10.1076   12.7854    8.5982    9.3248    9.6725    9.8012    9.7754    9.6756    8.6684    7.7944   12.3431   10.9923   10.2227    8.3319    8.2065    9.4496   10.3253    9.5614    7.1666   11.5491    9.1722    7.5192    8.9199   11.6815    9.8283   11.6815    8.7148   10.7374    9.1952    9.7341   10.5035   10.0043    7.4207    9.0868   10.2579    8.6212   11.8691    7.9454   10.5748    8.7087   11.0629   10.6491   10.8406   10.4260    9.6424   11.7761   12.3452   11.0544   10.9893   11.5944    4.7437   11.7640   11.4947    8.6281    9.4675   11.6926   12.5798    7.7015   12.4281   11.5094   10.7010   10.1987   10.3487    9.5460   10.1247    9.4055    8.8129   10.7226   10.7849    8.3014   10.6751   12.1189    7.8991   10.4684    8.1227    8.9553   10.3119   10.1636    8.8747    9.1097   10.1390    8.6185    9.8915   10.5511    7.9537   11.6196   12.1135    7.5693   10.4990   10.9142    8.8702    9.9106   10.7884    6.3063   11.2805    9.5926    9.7940    9.2180    6.7272    7.2935   11.3318   12.3716   11.8410   12.8872    8.4563   10.1353    9.7431   13.1548    8.0800    9.5574   10.5049   11.3225   10.5154   10.0083    9.6796   11.3599    8.7017   11.4729    9.8115    9.3022    6.2861    6.6356   10.8760   11.7688
SimulatedTrait2        13.8666   15.4578   12.1336   12.6073   15.8708   15.5623   15.3161   12.3240   14.5509   12.5518   16.2137   13.5452   14.7250   16.7429   15.4756   16.0563   14.1211   17.2635   15.9672   15.5649   16.4047   15.8702   16.5163   15.6589   12.2607   14.9360   15.5348   14.3012   16.0612   13.8985   13.5704   13.4784   14.9910   14.1375   16.3307   15.6015   15.8383   14.4565   11.6975   13.8331   14.8524   15.4236   14.3196   16.4796   16.3555   14.7527   12.8863   17.7057   13.7817   15.6589   15.5930   15.4328   11.8989   13.8108   13.4674   11.8567   15.3967   14.2340   16.8410   13.6354   12.9198   13.2682   15.0509   15.3161   18.4283   13.0427   15.6088   17.0940   14.9621   16.1845   15.6698   14.0215   14.4065   12.9021   17.4042   13.6285   13.8134   16.1039   13.3084   16.3586   13.5734   13.6291   13.5465   15.9566   15.2889   14.2966   17.5763   15.4540   16.1502   14.6724   16.1632   15.0296   17.9847   16.7094   13.3116   15.6427   16.9716   15.3128   15.9610   14.8312   16.0510   13.7656   13.8407   16.2873   15.4540   16.7062   15.8647   17.1049   14.7849   12.3948   13.8992   16.0766   14.6238   15.4464   15.1168   15.0351   13.5505   17.0447   15.3799   15.2866   15.1770   13.9674   15.2311   14.6643   15.2692   14.0713   14.4327   14.9892   15.9229   13.6264   14.5631   15.6130   15.2516   14.4520   14.8851   15.3346   16.8076   16.5251   15.8245   12.3678   13.0362   12.9973   12.6049   14.5264   14.4124   15.9544   14.9556   16.9432   16.7850   14.8574   12.8876   16.2112   14.9458   13.8386   14.6122   14.6285   13.7729   14.9038   15.6022   15.0786   15.2429   15.2807   15.1748   14.1575   14.5113   15.6558   17.5461   15.5777   12.8335   14.3152   13.5368   11.9322   16.9936   15.3604   15.9343   13.1719   13.3559   14.0829   14.1027   13.9285   16.3841   16.4858   16.2662   15.7633   15.3093   16.1967   16.1493   16.2493   16.1704   15.3367   17.0013   14.1903   13.0991   18.2220   14.0762   16.1480   14.8651   13.8132   14.3999   14.1292
 
