# Supplementary material for: Inclusive Composite Interval Mapping of QTL by Environment Interactions in Biparental Populations
Source: PLoS One. 2015 Jul 10;10(7):e0132414. doi: 10.1371/journal.pone.0132414 (PMC4498613; doi:10.1371/journal.pone.0132414)
Supplement: S3 File — (ZIP) [file pone.0132414.s003.zip › Simulation for unliked model/Simulated popualtions/run_00085.met]

!**********************Note: lines staring with "!" are remarks and will be ignored in the program********************
!*********************************General Information**********************************
!Assuming F1 = P1 x P2, populations available in QTL IciMapping are: 
!  1, P1BC1F1 = P1 x F1, the first backcrossing where P1 is used as the recurrent parent;
!  2, P2BC1F1 = P2 x F1, the first backcrossing where P2 is used as the recurrent parent;
!  3, F1DH, F1-derived doubled haploids; 
!  4, RIL or F1RIL, recombination inbred lines through the repeated selfing of F1;
!  5, P1BC1RIL, recombination inbred lines through the repeated selfing of P1BC1F1;
!  6, P2BC1RIL, recombination inbred lines through the repeated selfing of P2BC1F1;
!  7, F2, the selfing generation of F1;
!  8, F3, the selfing generation of F2;
!  9, P1BC2F1, the second backcrossing where P1 is used as the recurrent parent; 
! 10, P2BC2F1, the second backcrossing where P2 is used as the recurrent parent;
! 11, P1BC2RIL, recombination inred lines through the repeated selfing of P1BC2F1; 
! 12, P2BC2RIL, recombination inred lines through the repeated selfing of P2BC2F1; 
! 13, P1BC1F2, the selfing generation of P1BC1F1; 
! 14, P2BC1F2, the selfing generation of P2BC1F1; 
! 15, P1BC2F2, the selfing generation of P1BC2F1; 
! 16, P2BC2F2, the selfing generation of P2BC2F1; 
! 17, P1BC1DH, P1BC1F1-derived doubled haploids; 
! 18, P2BC1DH, P2BC1F1-derived doubled haploids; 
! 19, P1BC2DH, P1BC2F1-derived doubled haploids; 
! 20, P2BC2DH, P2BC2F1-derived doubled haploids; 
   3      !Mapping Population (see remarks above)
   2      !Mapping Function (1 for Kosambi; 2 for Haldane; 3 for Morgan)
   2      !Marker Space Type (1 for intervals; 2 for positions)
   1      !Marker Space Unit(1 for centiMorgans; 2 for Morgan)
   6      !Number of Chromosomes (or Linkage Groups)
 200      !Size of the mapping population
   2      !Number of environments
 
!***************************************** Chromosomes and Linkage Maps **********************************************
!Chromosome                 NumMarkers
-CH1                        16
-CH2                        16
-CH3                        16
-CH4                        16
-CH5                        16
-CH6                        16
!Linkage map (Marker name followed by position or the interval length)
 MK-1-1                1     0.000
 MK-1-2                1    10.000
 MK-1-3                1    20.000
 MK-1-4                1    30.000
 MK-1-5                1    40.000
 MK-1-6                1    50.000
 MK-1-7                1    60.000
 MK-1-8                1    70.000
 MK-1-9                1    80.000
 MK-1-10               1    90.000
 MK-1-11               1   100.000
 MK-1-12               1   110.000
 MK-1-13               1   120.000
 MK-1-14               1   130.000
 MK-1-15               1   140.000
 MK-1-16               1   150.000
 MK-2-1                2     0.000
 MK-2-2                2    10.000
 MK-2-3                2    20.000
 MK-2-4                2    30.000
 MK-2-5                2    40.000
 MK-2-6                2    50.000
 MK-2-7                2    60.000
 MK-2-8                2    70.000
 MK-2-9                2    80.000
 MK-2-10               2    90.000
 MK-2-11               2   100.000
 MK-2-12               2   110.000
 MK-2-13               2   120.000
 MK-2-14               2   130.000
 MK-2-15               2   140.000
 MK-2-16               2   150.000
 MK-3-1                3     0.000
 MK-3-2                3    10.000
 MK-3-3                3    20.000
 MK-3-4                3    30.000
 MK-3-5                3    40.000
 MK-3-6                3    50.000
 MK-3-7                3    60.000
 MK-3-8                3    70.000
 MK-3-9                3    80.000
 MK-3-10               3    90.000
 MK-3-11               3   100.000
 MK-3-12               3   110.000
 MK-3-13               3   120.000
 MK-3-14               3   130.000
 MK-3-15               3   140.000
 MK-3-16               3   150.000
 MK-4-1                4     0.000
 MK-4-2                4    10.000
 MK-4-3                4    20.000
 MK-4-4                4    30.000
 MK-4-5                4    40.000
 MK-4-6                4    50.000
 MK-4-7                4    60.000
 MK-4-8                4    70.000
 MK-4-9                4    80.000
 MK-4-10               4    90.000
 MK-4-11               4   100.000
 MK-4-12               4   110.000
 MK-4-13               4   120.000
 MK-4-14               4   130.000
 MK-4-15               4   140.000
 MK-4-16               4   150.000
 MK-5-1                5     0.000
 MK-5-2                5    10.000
 MK-5-3                5    20.000
 MK-5-4                5    30.000
 MK-5-5                5    40.000
 MK-5-6                5    50.000
 MK-5-7                5    60.000
 MK-5-8                5    70.000
 MK-5-9                5    80.000
 MK-5-10               5    90.000
 MK-5-11               5   100.000
 MK-5-12               5   110.000
 MK-5-13               5   120.000
 MK-5-14               5   130.000
 MK-5-15               5   140.000
 MK-5-16               5   150.000
 MK-6-1                6     0.000
 MK-6-2                6    10.000
 MK-6-3                6    20.000
 MK-6-4                6    30.000
 MK-6-5                6    40.000
 MK-6-6                6    50.000
 MK-6-7                6    60.000
 MK-6-8                6    70.000
 MK-6-9                6    80.000
 MK-6-10               6    90.000
 MK-6-11               6   100.000
 MK-6-12               6   110.000
 MK-6-13               6   120.000
 MK-6-14               6   130.000
 MK-6-15               6   140.000
 MK-6-16               6   150.000
!*********************************** Marker Types ********************************************************************
!Co-dominant marker: When heterozygote F1 is present, P1 is coded as 2, F1 is coded as 1, and P2 is coded as 0; Otherwise, P1 is coded as 2, and P2 is coded as 0. 
!Dominant marker: When heterozygote F1 is present, P1 and F1 are coded as 12, and P2 is coded as 0; Otherwise, P1 is coded as 2, and P2 is coded as 0.  
!Recessive markers: When heterozygote F1 is present, P1 is coded as 2, and F1 and P2 are coded as 10; Otherwise, P1 is coded as 2, and P2 is coded as 0. 
!Missing marker is coded as -1. 
 MK-1-1                 2   2   2   2   2   2   2   0   2   0   2   2   0   2   0   0   2   0   2   2   0   0   2   2   2   2   0   0   2   2   2   2   2   2   2   2   0   0   2   0   0   2   0   2   0   0   0   2   0   2   0   0   2   0   2   0   0   0   2   2   0   0   2   2   2   2   0   2   0   2   0   0   0   0   0   2   2   0   2   2   0   0   2   0   2   0   0   2   0   0   0   0   2   2   2   2   0   0   0   2   2   0   0   0   2   0   2   2   0   2   0   2   2   0   2   2   0   2   0   0   0   0   2   2   2   0   0   2   2   2   2   2   0   2   0   0   2   2   2   0   2   0   0   2   2   0   2   0   0   0   2   0   0   0   0   0   2   0   2   0   2   2   0   0   0   2   2   2   2   2   2   2   2   2   2   2   2   2   2   0   2   0   2   2   0   0   0   0   2   2   0   0   2   0   2   2   2   2   2   0
 MK-1-2                 2   2   2   0   2   2   2   0   2   0   2   2   0   2   0   0   2   0   2   2   0   0   2   2   2   0   0   0   2   2   2   2   2   2   2   2   2   0   0   0   0   2   0   2   0   0   0   0   2   2   0   0   2   0   2   0   0   0   2   2   0   0   2   2   2   2   0   2   0   2   0   0   0   0   0   2   2   0   2   0   0   0   2   0   0   0   0   2   0   0   0   2   0   2   2   2   0   2   0   2   2   0   0   0   2   0   2   2   0   2   0   2   2   0   2   2   0   2   0   0   0   0   2   2   2   0   0   2   2   2   2   2   0   2   0   2   2   2   2   0   2   0   2   0   2   0   2   2   0   0   2   0   2   0   2   2   2   0   2   0   2   2   0   0   0   2   2   2   2   2   2   2   2   2   2   2   2   2   2   0   2   0   2   2   2   0   0   0   2   0   0   0   2   0   2   2   2   2   2   0
 MK-1-3                 2   2   2   0   2   2   2   0   2   0   2   2   0   2   0   0   0   0   2   2   0   0   0   2   2   2   0   0   2   2   2   0   2   2   2   2   2   2   0   2   0   2   0   2   0   0   0   0   2   2   0   0   2   0   2   0   0   0   2   2   0   0   2   0   0   2   0   2   2   2   0   0   0   0   0   2   2   0   2   0   0   0   0   0   0   2   0   0   0   0   0   2   0   2   2   2   0   2   0   2   2   2   0   0   2   0   2   2   2   2   0   2   2   0   2   2   0   2   0   2   0   0   2   2   2   0   0   2   2   2   2   2   0   2   0   2   2   2   2   0   0   2   2   0   2   2   0   2   0   0   2   0   0   0   2   2   0   0   2   0   2   2   0   0   0   2   0   2   2   2   2   2   2   2   2   2   2   2   2   0   2   0   2   2   2   0   0   0   2   2   2   0   2   0   2   2   2   2   2   2
 MK-1-4                 2   2   2   0   2   2   2   0   2   0   2   2   2   0   0   0   0   2   2   2   0   0   0   2   2   2   0   0   2   2   2   0   2   2   2   2   2   2   0   2   0   2   0   0   0   0   0   0   2   2   0   0   2   0   2   0   0   0   2   2   0   0   2   0   2   2   0   2   2   0   0   0   0   0   0   2   2   0   2   0   0   0   0   0   0   2   0   0   0   0   0   2   0   2   2   2   0   2   0   2   2   2   0   0   2   2   2   2   2   2   0   2   2   0   0   2   0   0   2   2   0   0   2   2   2   0   0   2   2   2   0   2   0   2   0   2   2   2   2   0   0   2   2   0   2   2   0   2   0   0   2   0   0   0   2   2   2   0   2   0   2   2   0   0   0   2   2   2   0   2   2   2   2   2   2   2   2   2   2   0   2   0   2   2   2   0   0   0   2   2   2   0   2   0   2   2   2   2   2   2
 MK-1-5                 2   2   2   0   2   2   2   0   2   0   2   2   0   0   0   0   0   2   0   2   0   0   2   2   2   2   0   0   2   2   2   0   2   2   2   2   2   2   0   2   0   2   0   0   0   2   0   0   2   2   0   0   0   0   2   0   0   0   0   2   0   0   0   0   2   2   0   2   2   0   0   0   0   0   0   2   2   0   2   0   0   0   0   0   0   2   0   0   0   0   0   2   0   2   2   2   2   2   0   0   2   2   0   0   2   2   2   2   2   2   0   2   2   0   0   2   0   0   2   2   0   2   2   2   2   0   0   2   2   2   0   2   0   2   0   2   0   2   2   0   2   2   2   0   2   2   0   2   0   0   2   0   0   0   2   2   0   0   2   0   2   2   0   0   0   2   2   0   0   2   2   2   2   2   2   2   2   2   2   2   2   0   2   0   2   0   0   0   2   2   2   0   2   0   2   2   0   2   2   2
 MK-1-6                 2   2   2   0   2   2   2   0   0   0   2   2   0   0   0   2   0   2   0   2   0   0   2   2   2   2   0   2   2   2   2   0   2   2   2   2   2   2   0   0   0   2   0   0   0   2   0   0   2   2   0   0   0   0   2   0   0   0   0   2   0   0   0   0   0   2   0   2   2   0   0   0   0   0   0   2   2   0   2   0   0   0   0   0   2   2   0   0   0   0   0   2   0   2   2   2   2   2   0   0   2   0   0   0   2   2   2   2   2   2   0   2   2   0   0   2   0   0   2   2   2   2   2   2   0   0   0   2   2   2   0   2   0   0   0   2   0   2   2   0   2   2   2   0   2   2   0   2   0   0   2   0   0   0   2   2   0   0   2   0   2   2   0   0   0   2   2   0   0   2   2   2   2   2   2   2   2   2   2   2   2   0   2   0   2   0   0   0   2   2   2   0   2   0   2   2   0   2   2   2
 MK-1-7                 2   2   0   0   2   2   2   0   0   0   2   2   0   0   0   2   0   2   0   2   0   0   2   0   2   2   0   2   2   2   2   0   2   2   0   2   2   2   0   0   0   2   2   0   2   2   0   2   0   2   0   0   0   0   0   0   0   0   0   2   0   0   0   2   0   2   2   2   2   0   0   0   0   2   0   2   2   0   2   0   0   0   0   0   2   2   0   0   0   0   0   2   0   2   2   2   2   2   0   0   2   0   0   0   2   2   2   2   2   0   0   2   2   0   0   2   0   0   2   2   2   2   2   2   0   0   0   2   2   2   2   2   0   2   0   2   0   2   0   0   2   2   2   0   2   2   0   2   0   2   2   0   0   0   2   2   0   0   2   0   2   2   0   0   0   2   2   2   2   2   2   0   2   2   2   2   2   2   2   2   2   0   0   0   2   2   0   0   2   2   2   0   2   0   2   2   2   2   2   2
 MK-1-8                 2   2   0   0   2   2   2   0   2   2   2   2   0   0   0   2   0   2   0   2   0   0   2   0   2   2   0   2   2   2   2   0   2   2   0   0   2   2   0   0   0   2   2   0   2   0   2   2   2   2   0   0   2   0   0   0   0   0   0   2   0   0   0   2   0   0   2   2   0   0   0   0   0   2   0   2   2   2   2   0   0   0   0   0   2   0   0   0   0   0   0   2   0   2   2   2   2   2   0   0   2   0   0   0   2   2   2   2   2   0   0   2   2   2   0   2   0   0   2   2   2   0   2   2   0   0   0   2   2   2   2   2   0   2   0   0   0   2   2   0   2   2   2   0   2   2   0   2   0   2   2   0   0   0   2   2   0   0   2   2   2   2   0   0   0   2   2   2   2   0   2   0   2   2   2   2   2   2   2   2   2   0   0   0   2   2   0   0   2   0   2   2   0   0   2   2   2   2   2   2
 MK-1-9                 2   2   0   0   2   2   2   0   2   2   2   2   0   0   0   0   0   2   0   2   0   0   2   0   0   2   0   2   2   2   2   0   2   2   0   0   2   2   0   0   0   2   2   0   2   0   2   2   2   2   0   0   2   0   0   0   0   0   0   2   2   0   0   2   2   0   2   2   0   0   0   0   0   2   0   2   2   2   2   0   0   0   0   0   2   0   0   0   0   0   2   2   0   2   2   2   2   2   0   2   2   0   0   2   0   0   2   2   2   0   0   2   2   2   0   2   0   0   2   2   2   0   2   2   2   0   0   2   2   2   2   2   0   2   0   0   2   2   2   0   2   0   2   0   2   2   0   0   0   2   2   0   0   0   2   2   0   0   2   2   2   2   0   0   2   2   2   2   2   0   0   0   2   2   2   2   2   2   2   2   2   0   0   0   2   0   0   0   2   0   2   2   0   0   2   2   2   2   2   2
 MK-1-10                2   2   0   0   0   2   2   0   2   2   2   2   0   0   0   0   0   2   0   2   0   0   2   0   0   2   0   2   0   2   2   0   2   2   0   0   2   2   0   0   0   2   2   0   2   0   2   2   0   2   0   0   2   0   0   0   2   0   0   2   2   0   0   2   2   0   2   2   0   0   0   0   0   2   0   0   2   2   2   0   2   0   0   0   2   2   0   0   2   0   2   2   0   2   2   2   2   2   0   0   2   0   0   2   2   0   2   0   2   0   0   2   2   2   0   2   0   0   2   2   2   0   2   2   2   0   0   2   2   2   2   2   0   2   0   0   2   2   2   0   2   2   2   0   2   2   0   0   0   2   2   0   0   0   2   2   0   0   2   2   0   2   0   0   2   2   2   0   2   0   0   0   2   2   2   2   2   0   0   2   2   2   0   0   2   0   0   0   2   2   2   2   0   0   2   2   2   2   2   2
 MK-1-11                2   2   0   0   0   2   2   0   2   2   2   2   0   0   2   0   0   2   0   2   0   0   2   0   0   2   0   2   0   2   2   0   2   2   0   0   2   2   0   0   0   2   2   0   2   0   2   2   0   2   0   0   2   0   2   0   2   0   0   2   2   0   0   2   2   0   2   2   0   0   0   0   0   2   0   0   0   2   2   0   2   0   0   0   2   2   0   0   2   0   2   2   0   2   2   2   2   2   0   2   2   0   0   2   0   0   2   0   2   2   0   2   2   2   0   2   0   0   2   2   2   0   0   2   2   0   0   0   2   2   2   2   0   2   0   0   2   2   2   0   2   0   2   0   0   2   0   0   0   2   2   0   0   0   2   2   0   0   2   2   0   2   0   0   2   2   2   0   0   0   0   2   2   2   2   2   2   0   0   2   2   2   0   0   2   0   0   0   2   2   2   2   0   0   2   2   2   2   2   2
 MK-1-12                2   2   0   0   0   2   2   0   0   2   2   2   0   0   2   0   0   2   0   2   2   0   2   0   0   0   0   2   0   2   2   0   2   2   0   0   2   2   2   0   0   2   2   0   2   0   0   2   0   2   0   0   2   0   2   0   2   0   0   0   2   0   0   2   2   0   2   0   0   0   0   0   0   2   0   2   0   0   2   0   2   0   0   2   2   2   0   2   2   0   2   2   0   2   2   2   2   2   0   2   2   0   2   2   0   0   2   0   2   2   0   2   2   2   0   2   0   0   2   2   0   0   0   2   2   0   0   0   2   2   2   2   0   2   0   0   2   2   2   0   2   0   2   0   0   0   0   0   0   2   2   0   0   2   2   2   0   0   2   2   0   2   0   0   2   2   2   0   2   0   0   2   2   2   0   2   2   0   0   2   2   0   0   0   2   0   0   0   2   2   2   2   0   0   2   2   2   2   2   2
 MK-1-13                2   2   0   0   0   2   2   0   0   2   2   2   0   0   0   0   2   2   0   2   2   0   2   0   0   2   0   0   0   2   2   2   2   2   0   2   2   2   2   0   0   2   2   0   2   0   2   2   0   2   0   0   2   0   2   0   2   0   0   0   2   0   0   2   2   0   2   0   0   2   0   0   0   2   0   2   0   0   2   2   2   0   0   0   2   2   0   2   2   0   2   2   0   2   2   2   2   2   0   0   2   0   2   2   0   0   0   0   2   2   0   0   2   2   0   2   0   0   0   2   0   0   0   2   2   0   2   0   2   2   2   2   0   2   2   0   2   2   2   0   2   0   2   0   0   0   0   0   0   2   2   0   0   2   0   2   0   0   2   2   0   2   0   0   2   2   2   0   2   2   0   2   2   2   2   2   2   0   0   2   2   0   0   0   2   0   0   0   2   2   2   2   0   0   2   2   2   2   2   2
 MK-1-14                2   2   0   0   0   2   2   0   0   2   2   2   0   0   0   0   2   2   0   2   2   0   2   0   0   2   0   0   0   2   2   2   2   2   0   0   2   0   0   2   0   2   2   0   2   0   2   2   0   2   0   0   2   0   2   0   2   0   0   0   2   0   0   2   2   0   2   0   0   2   0   0   0   2   0   2   2   0   2   0   2   0   0   0   2   2   0   2   2   0   2   2   0   2   2   2   2   2   0   0   2   0   2   2   0   0   0   0   2   2   0   2   2   2   0   2   0   0   2   2   0   0   0   2   2   0   0   0   2   2   2   2   0   2   2   0   2   2   2   0   2   0   2   0   0   0   0   0   0   2   2   0   2   2   2   2   0   2   2   2   0   2   0   0   2   2   0   0   2   2   0   2   2   2   0   2   2   0   0   2   2   0   0   0   2   0   0   0   2   2   2   2   0   2   2   0   2   0   2   2
 MK-1-15                2   2   0   0   0   2   0   0   0   2   2   2   0   2   0   0   2   2   0   2   2   0   2   0   0   2   0   0   0   2   2   2   0   2   0   0   2   0   0   2   0   2   2   0   2   0   2   2   0   2   0   0   2   0   2   0   0   0   0   0   2   0   0   2   2   0   2   0   0   2   0   0   0   0   0   2   2   0   2   0   2   0   0   0   2   2   0   2   0   2   2   2   0   2   2   2   2   2   0   0   2   0   2   2   0   2   0   0   2   2   0   2   2   2   2   2   0   0   2   2   0   0   0   2   2   0   2   0   0   2   2   2   0   2   2   2   2   2   2   0   2   2   2   0   0   0   0   0   0   0   2   0   2   0   2   2   0   2   2   2   0   2   0   0   2   2   0   0   2   2   0   2   2   2   2   2   2   0   0   2   2   0   0   2   2   0   0   2   2   2   2   2   0   2   2   0   2   0   2   2
 MK-1-16                2   2   0   0   0   0   0   0   0   2   2   2   0   2   0   0   2   2   0   2   2   0   2   0   2   2   0   0   0   2   2   2   0   2   0   0   0   0   0   2   0   2   2   0   2   0   2   2   2   2   0   0   0   0   2   0   0   0   0   0   2   0   0   2   2   0   2   0   0   2   2   2   0   0   0   2   2   0   0   0   2   0   0   0   2   2   0   2   0   2   2   2   0   2   0   0   2   2   2   0   2   0   0   0   0   2   0   0   2   2   0   2   2   2   2   2   0   0   2   2   0   2   0   2   0   0   2   0   0   2   0   2   0   2   2   2   2   2   2   0   2   2   2   0   0   0   0   0   0   2   2   0   2   0   2   2   0   2   2   2   0   2   0   0   2   2   0   0   2   2   2   2   2   2   2   2   2   0   0   2   0   0   0   2   2   0   0   2   2   2   2   2   0   2   2   0   2   2   2   2
 MK-2-1                 2   2   0   0   2   0   2   0   2   0   0   0   2   0   2   2   2   2   0   2   0   0   2   0   2   2   2   2   0   2   2   2   0   2   2   2   2   2   0   2   0   2   2   0   0   0   2   0   0   2   0   0   0   0   0   2   2   0   0   0   2   0   0   0   0   2   0   0   0   0   0   0   0   0   2   0   2   2   0   0   0   0   2   0   2   2   2   0   2   0   0   2   0   0   0   2   2   0   0   2   2   2   2   0   0   0   0   2   2   2   0   2   2   0   2   0   2   0   0   2   0   2   0   0   2   2   0   2   2   0   2   2   2   2   0   2   0   0   2   0   0   2   0   2   2   0   2   2   0   2   2   0   2   0   2   0   2   0   0   2   2   2   0   2   0   2   0   0   0   0   2   0   2   2   0   0   0   0   2   2   0   0   0   2   0   2   0   2   2   2   0   2   2   0   2   2   2   0   0   2
 MK-2-2                 2   2   0   0   2   0   2   0   2   2   0   0   2   0   2   2   2   2   0   2   0   2   2   0   2   2   0   2   0   2   0   2   0   2   2   2   2   2   0   2   0   2   2   0   0   2   2   0   0   2   0   0   0   0   0   2   2   0   0   0   2   0   0   0   0   2   0   0   0   0   0   0   0   0   0   0   2   2   0   0   0   0   2   0   2   2   2   0   2   0   0   2   0   0   0   2   2   0   0   2   2   0   2   0   0   0   0   2   2   2   0   2   0   0   0   0   2   0   0   2   2   2   0   0   2   2   0   2   2   0   2   2   0   2   0   2   0   0   2   0   0   2   0   2   2   0   0   2   0   2   0   0   2   0   2   0   2   0   0   2   2   2   2   2   0   2   0   0   0   0   2   0   0   2   0   0   0   0   2   2   0   0   0   2   0   2   0   2   2   2   0   2   2   0   2   2   2   0   0   2
 MK-2-3                 2   2   0   0   2   0   2   0   2   0   0   0   2   2   2   2   2   2   0   0   0   2   2   0   2   2   0   2   0   2   0   2   0   2   2   2   0   2   0   2   0   2   2   0   0   2   2   2   0   2   0   0   0   0   0   2   2   0   0   2   2   0   0   0   0   2   0   0   0   0   2   2   0   0   0   0   0   2   0   0   0   2   2   0   2   2   2   0   2   0   0   2   0   0   0   2   2   0   0   2   2   0   2   0   0   0   0   2   2   2   0   2   0   0   0   0   2   0   0   2   2   2   0   0   2   2   0   2   2   0   2   2   0   2   0   2   0   0   2   0   0   0   0   0   2   0   0   2   2   2   0   0   2   0   2   0   2   0   0   2   2   2   2   2   0   2   0   0   0   0   2   0   0   0   2   0   0   0   2   2   0   0   0   2   0   2   0   2   2   2   0   2   2   0   2   2   2   2   0   2
 MK-2-4                 2   2   0   0   2   0   2   0   2   0   0   0   0   2   2   2   2   2   0   0   0   2   2   0   2   2   0   2   0   2   0   2   0   2   2   2   0   2   0   2   2   2   2   2   0   2   2   2   0   2   0   0   0   0   0   2   2   0   0   2   2   0   0   0   0   2   0   0   0   0   2   2   0   0   2   0   0   2   0   0   0   2   2   0   2   2   2   0   2   0   0   2   0   0   0   2   0   0   0   2   2   0   2   0   0   0   0   2   0   2   0   2   0   0   0   0   2   2   0   2   2   2   2   0   0   0   0   2   2   0   2   2   0   2   0   2   0   0   2   0   0   0   0   0   2   0   0   2   0   2   0   0   2   0   2   0   2   0   0   2   2   0   2   2   0   2   0   0   0   0   2   0   0   0   2   0   0   0   2   2   0   0   0   0   0   2   0   2   2   2   0   2   2   0   2   2   2   2   0   2
 MK-2-5                 2   2   0   0   2   0   2   0   2   0   0   0   0   2   2   2   2   2   0   0   0   2   2   0   2   2   0   2   0   2   0   2   0   2   2   2   0   2   0   2   2   2   2   2   0   2   2   2   0   2   0   0   0   0   0   2   2   0   0   2   2   0   0   0   0   2   2   0   0   0   2   2   0   2   2   2   0   2   0   0   0   2   2   0   2   2   2   0   2   0   0   2   0   0   0   2   0   0   0   2   2   0   2   2   0   0   0   2   0   2   0   2   0   0   2   2   2   2   0   2   2   2   2   0   0   0   0   2   2   0   2   2   0   2   0   2   0   0   2   0   0   0   0   0   2   0   0   2   0   2   0   0   2   0   2   0   2   0   0   2   0   0   0   2   2   2   0   0   0   0   2   2   0   0   0   0   0   0   2   2   0   0   0   0   0   2   0   2   2   2   0   2   2   0   0   2   2   2   0   2
 MK-2-6                 2   2   0   0   2   2   2   0   2   0   0   0   0   2   2   2   2   2   0   0   0   2   0   0   2   2   0   2   0   2   0   2   0   2   2   2   0   2   0   2   2   2   2   0   0   2   2   2   0   0   0   0   0   0   0   2   2   0   0   2   2   0   0   0   0   2   2   0   0   0   2   0   0   2   2   2   0   2   0   0   0   2   2   0   2   2   2   2   2   0   0   2   0   0   0   2   0   0   0   2   2   0   2   2   0   0   0   2   0   2   0   2   0   0   2   2   2   0   0   2   0   2   2   0   0   0   2   2   2   0   2   2   0   2   0   2   0   0   2   2   0   0   0   0   2   0   0   2   0   2   0   0   2   0   2   0   2   0   0   2   0   0   0   2   2   2   2   0   2   0   0   2   0   0   0   0   0   0   0   2   2   0   0   0   0   2   0   2   2   2   0   2   2   0   0   2   2   2   0   2
 MK-2-7                 2   2   0   0   2   2   2   0   2   0   0   0   0   2   2   0   2   2   0   0   0   2   0   0   2   2   0   0   0   0   0   2   0   2   2   2   0   2   0   2   2   2   2   0   0   2   2   2   0   0   0   0   0   0   0   2   2   0   0   2   2   0   2   0   0   0   2   0   0   0   2   0   0   2   2   2   0   2   0   0   0   2   2   0   0   2   2   2   2   0   0   2   0   0   0   2   0   0   0   2   2   0   2   2   0   0   0   2   0   2   0   2   0   0   2   2   2   0   0   2   0   2   2   0   0   0   2   0   2   0   2   2   0   2   0   2   0   0   2   2   0   0   2   2   2   0   0   2   0   2   0   2   2   0   2   0   2   0   0   2   0   0   0   2   2   2   2   0   0   0   0   2   0   0   0   2   2   2   0   2   2   0   0   0   0   2   0   2   2   2   0   2   0   0   0   2   2   2   0   2
 MK-2-8                 2   2   0   0   2   2   2   0   2   0   0   0   0   2   2   0   2   2   0   0   0   2   0   0   2   2   0   0   0   0   0   2   2   2   2   2   0   2   0   2   2   2   0   0   0   2   2   2   0   2   0   0   2   0   0   2   2   0   0   2   2   0   2   0   2   0   2   0   0   0   0   0   0   2   0   0   0   2   0   0   0   2   0   0   0   2   2   2   2   0   0   2   0   0   0   2   0   0   0   2   0   0   2   2   2   0   0   2   2   2   0   2   0   0   2   2   2   0   0   2   0   2   2   0   0   0   2   0   2   0   2   2   0   2   0   2   0   0   2   2   0   0   0   2   2   0   0   2   2   2   0   0   2   0   2   0   2   0   0   2   0   0   0   2   2   2   2   0   0   0   0   2   0   0   0   2   2   2   0   2   2   0   0   0   0   2   0   0   2   2   0   2   0   0   0   2   0   2   0   0
 MK-2-9                 2   2   0   0   2   2   2   0   2   0   0   0   0   2   2   0   2   2   0   0   2   2   0   0   0   2   0   0   0   0   0   2   2   0   2   2   0   2   0   2   2   2   0   2   0   2   2   2   0   0   0   0   2   0   0   2   2   2   2   2   2   0   2   0   2   2   2   0   0   0   0   0   0   2   0   0   0   2   0   0   0   2   2   0   0   2   2   2   2   0   0   2   0   2   0   2   0   0   0   2   0   0   2   2   2   0   0   0   2   2   0   2   2   0   2   2   2   0   0   0   0   2   2   0   0   0   2   0   2   0   2   2   0   2   0   2   2   0   0   2   0   0   0   2   2   0   0   2   2   0   0   0   2   2   2   0   2   0   0   2   0   0   0   2   0   2   2   0   0   0   0   2   0   0   0   2   2   2   0   2   2   2   0   0   0   2   0   0   2   2   0   2   0   0   0   2   0   2   0   0
 MK-2-10                2   2   0   0   2   2   2   2   2   0   0   0   0   2   2   0   2   2   0   0   0   2   0   0   2   2   0   0   0   0   0   2   2   2   2   2   0   2   0   2   2   2   0   0   0   2   2   0   0   0   0   0   2   0   0   2   2   2   2   2   2   0   2   0   2   2   0   0   0   0   0   0   0   0   0   2   0   2   0   2   0   2   2   0   0   2   2   2   2   0   0   2   0   2   0   0   0   0   0   2   0   0   2   2   2   0   0   0   2   2   0   2   2   0   2   2   2   0   0   0   0   2   2   0   0   0   2   0   2   0   2   0   2   2   0   2   2   0   0   2   0   0   0   2   0   0   0   2   2   0   0   0   2   2   2   0   2   0   0   2   0   0   0   2   0   2   2   0   0   0   0   2   0   0   0   2   2   2   2   2   2   2   0   0   0   2   0   0   2   0   0   2   2   0   0   2   0   2   0   0
 MK-2-11                2   2   0   0   2   2   2   2   2   0   0   0   0   2   2   0   2   0   2   0   0   2   0   0   2   2   0   2   0   0   0   2   2   2   2   2   0   2   0   2   2   2   2   0   0   2   2   0   0   0   2   0   2   0   0   2   2   2   2   2   2   0   2   0   2   2   0   0   0   0   0   0   0   0   0   2   0   2   0   2   0   2   2   0   0   2   2   2   2   0   0   2   0   0   0   0   0   0   0   2   0   0   0   2   0   0   0   0   2   2   0   2   0   2   2   2   2   0   0   0   0   0   2   0   0   0   2   0   2   0   2   0   2   2   0   2   2   0   0   2   0   0   0   2   0   0   2   2   2   0   0   0   2   2   2   0   2   2   0   0   0   2   0   2   0   2   2   0   0   0   2   2   0   0   0   2   2   2   2   2   2   2   0   0   0   2   0   2   2   0   0   2   2   0   0   2   0   2   2   0
 MK-2-12                0   2   0   0   2   2   2   2   2   0   0   0   2   0   2   0   2   0   2   2   0   2   0   0   2   2   0   2   0   0   0   2   2   2   2   2   0   0   0   2   2   2   2   0   0   2   2   0   0   0   2   0   2   0   0   2   2   2   2   2   2   2   2   0   2   2   0   0   0   0   0   0   0   0   0   2   0   2   0   2   0   2   2   0   0   2   2   2   2   0   0   2   0   0   0   2   0   2   0   2   2   2   0   2   0   0   0   0   0   2   0   2   0   2   0   2   2   0   0   2   2   0   2   0   0   2   2   0   2   0   2   0   2   2   2   2   0   0   0   2   0   0   0   2   0   0   2   2   2   0   2   0   2   2   2   0   2   0   0   0   0   0   0   2   0   2   2   0   0   0   2   2   0   0   0   2   2   2   2   2   2   2   0   0   0   2   0   2   2   0   0   2   2   0   0   0   0   2   2   0
 MK-2-13                0   2   0   0   2   2   2   2   2   0   0   0   2   0   2   2   2   0   2   2   0   2   0   0   2   2   2   2   0   0   0   2   2   2   2   2   0   0   0   2   2   2   2   2   0   2   2   0   0   2   2   0   2   0   0   2   2   0   2   2   2   0   2   0   2   2   0   0   0   2   0   0   0   0   0   2   0   2   0   2   0   2   2   0   0   2   2   2   0   2   0   2   0   0   0   2   0   2   2   2   0   0   0   2   0   0   0   0   0   0   0   2   0   2   0   0   2   0   0   2   2   0   2   0   0   2   2   0   2   0   2   0   2   2   2   2   0   0   0   0   0   0   2   2   0   0   2   2   2   0   2   0   2   2   2   0   2   0   0   0   0   0   0   2   0   2   2   0   0   0   2   2   0   0   0   2   2   2   2   2   2   2   0   0   0   2   0   2   2   0   0   2   2   0   0   0   0   2   2   0
 MK-2-14                0   2   2   0   2   2   2   2   0   0   2   0   2   0   2   2   2   0   2   0   0   2   0   0   2   2   2   2   0   0   2   2   2   2   2   2   0   0   0   2   2   2   2   2   0   0   2   0   0   2   2   0   2   0   0   2   0   0   2   0   2   0   2   0   0   2   2   2   0   2   0   0   2   0   0   2   0   2   0   2   0   2   2   0   2   2   2   0   2   2   0   2   0   0   0   2   0   2   2   2   0   0   0   2   0   0   0   0   0   0   0   2   0   2   0   0   2   0   0   2   2   0   2   0   0   2   0   2   2   0   2   0   2   2   2   2   0   2   0   0   0   0   0   2   0   0   2   2   2   0   2   0   2   2   2   0   2   0   0   2   0   0   0   2   0   2   2   0   0   0   2   2   0   0   0   2   2   2   2   2   2   2   0   0   0   2   0   2   2   0   0   2   2   0   0   0   0   2   2   0
 MK-2-15                0   0   2   0   2   2   2   2   0   0   2   0   2   0   2   2   2   0   0   0   0   0   0   0   2   2   2   2   0   0   2   2   2   2   2   2   0   0   0   0   0   2   2   2   0   0   2   0   0   2   2   0   2   0   2   2   2   0   2   0   2   0   2   0   0   2   2   2   0   0   0   0   2   0   0   2   0   2   0   2   0   2   2   0   2   2   2   0   2   2   0   2   0   0   0   2   0   2   2   2   0   0   0   2   0   0   0   0   0   0   0   2   0   2   0   0   2   2   0   2   2   0   2   0   0   2   0   2   2   0   2   0   2   2   2   2   0   2   0   0   0   0   0   2   0   0   2   2   2   0   2   2   2   2   2   0   2   0   0   2   0   0   0   2   0   2   2   0   0   0   2   2   0   0   0   2   2   2   2   2   2   2   0   0   0   2   0   2   2   0   0   2   2   0   0   0   0   2   2   2
 MK-2-16                0   0   2   0   2   2   2   2   0   0   2   0   2   0   2   2   0   0   0   0   0   0   0   0   0   2   2   2   0   0   2   2   2   2   2   2   0   0   0   2   0   2   2   2   0   0   2   0   0   2   2   0   2   2   2   2   2   0   2   0   2   2   2   0   0   2   2   2   0   0   0   0   2   0   0   2   0   0   0   2   0   0   2   0   2   2   2   0   2   2   0   2   0   0   0   2   0   2   2   2   0   0   0   2   0   0   0   0   0   0   0   2   0   2   0   0   2   2   0   2   2   0   2   0   0   2   0   2   2   0   2   0   0   0   2   2   0   2   0   0   0   0   0   2   0   0   2   2   2   0   2   2   2   2   2   0   2   2   2   2   0   0   0   2   0   2   2   0   0   0   2   2   0   0   0   2   2   2   2   2   2   2   0   0   0   2   0   0   2   0   0   2   2   2   0   0   0   2   2   2
 MK-3-1                 0   2   0   2   0   0   0   0   2   2   2   0   0   0   0   0   2   0   2   0   2   2   0   0   0   2   2   0   2   2   0   0   0   2   2   2   0   2   2   2   0   0   2   2   2   0   0   0   2   2   0   2   2   0   0   2   2   2   0   2   2   2   0   2   2   2   2   2   2   2   0   0   0   2   0   2   0   0   2   2   2   2   2   2   0   2   2   2   2   2   0   0   2   0   2   0   0   0   2   0   0   0   0   2   0   2   0   0   0   2   2   0   0   2   0   0   0   0   2   0   2   0   0   0   0   0   0   2   0   0   0   2   0   0   0   0   2   0   0   2   0   0   2   2   2   2   2   0   2   0   0   0   2   2   2   0   0   0   0   2   2   0   2   0   0   2   0   2   2   0   2   0   0   2   2   0   2   2   0   0   0   2   0   2   2   2   2   2   2   2   2   2   0   2   2   2   2   2   2   0
 MK-3-2                 0   2   0   2   0   0   0   0   2   2   2   0   0   2   0   0   2   0   2   0   2   2   2   0   0   2   2   0   2   2   0   0   0   2   0   2   0   2   2   2   0   0   2   2   2   0   0   0   2   2   2   2   2   0   0   2   2   2   0   2   2   2   2   2   2   2   2   2   2   2   0   0   0   2   0   2   0   0   2   2   2   2   0   0   0   2   2   2   2   2   0   0   2   0   2   0   0   0   2   0   2   0   0   2   0   2   0   0   0   2   2   0   0   2   0   0   0   2   2   2   2   0   0   0   0   0   0   2   0   0   2   2   0   0   0   0   0   0   0   2   0   0   2   2   2   0   2   0   2   0   0   0   2   0   2   2   2   0   2   2   2   0   2   0   0   2   0   2   2   0   2   0   0   2   2   0   2   2   0   0   0   2   0   2   2   2   2   0   2   2   2   2   0   2   2   2   2   2   2   0
 MK-3-3                 0   2   0   0   0   0   2   0   2   2   2   0   0   2   0   0   2   2   2   0   0   2   2   0   0   2   2   0   2   2   0   2   0   2   0   2   0   2   2   2   0   0   0   2   2   0   2   0   2   2   2   2   2   0   0   2   2   2   0   0   2   2   2   2   2   0   2   2   2   2   0   0   0   2   0   2   0   0   2   0   2   0   2   0   0   2   2   2   0   2   0   0   2   0   2   0   0   0   2   0   2   0   0   2   0   2   0   0   0   2   2   0   0   2   0   0   0   2   2   2   2   0   0   0   0   0   0   2   0   2   0   2   0   0   2   0   0   0   0   2   0   0   2   2   2   0   2   0   2   0   2   0   2   0   2   2   2   0   2   2   2   0   2   2   0   2   0   2   2   0   2   0   0   2   2   0   2   2   0   0   0   2   0   2   2   2   2   0   2   2   2   2   0   2   2   2   2   2   2   0
 MK-3-4                 2   2   0   0   0   0   2   0   2   2   2   0   0   2   0   0   2   2   2   0   0   2   2   0   0   2   2   0   0   2   0   2   0   2   0   0   0   2   2   2   0   0   2   2   2   0   2   0   2   2   2   2   2   2   0   2   2   2   0   0   2   2   2   2   2   0   2   2   2   2   0   0   2   2   0   2   0   2   2   0   2   0   2   2   0   2   2   2   2   2   0   0   2   0   0   0   0   0   2   0   2   0   0   2   0   2   0   0   0   2   2   0   0   2   0   0   0   2   2   2   2   0   0   2   0   0   0   2   0   2   0   2   0   0   2   0   0   0   0   2   0   0   2   2   2   0   2   0   2   0   2   0   2   0   2   2   2   0   2   2   2   0   2   2   0   2   0   2   2   0   2   0   0   2   0   0   2   2   0   0   0   2   0   2   2   2   0   0   2   2   2   2   0   2   2   2   2   2   2   0
 MK-3-5                 2   2   0   0   0   0   0   0   2   2   0   0   0   2   0   0   2   2   2   2   0   2   2   0   0   0   2   0   0   2   2   2   0   2   0   0   0   0   2   2   2   0   2   2   2   0   0   0   2   2   2   2   0   2   0   2   2   2   0   0   2   2   2   2   2   0   2   2   2   2   0   0   2   2   0   2   0   2   2   0   2   0   2   2   0   2   2   2   2   2   0   0   2   2   0   0   0   0   2   0   2   0   0   2   0   0   0   0   0   2   2   0   0   2   0   0   2   2   2   0   2   0   0   2   0   0   0   2   0   2   2   2   0   0   2   0   0   0   0   2   0   0   2   2   2   2   2   0   2   0   2   0   2   0   2   2   2   0   2   2   2   0   2   2   0   2   0   2   0   0   2   0   0   2   0   0   2   0   0   0   0   2   0   2   2   2   0   0   2   2   2   0   0   2   0   2   2   2   2   0
 MK-3-6                 2   0   0   0   0   2   0   0   2   2   0   0   0   2   0   0   2   2   0   2   0   2   2   0   0   0   2   0   0   2   2   2   0   2   0   0   0   2   2   2   2   0   2   2   2   0   0   2   2   2   0   2   0   2   0   2   2   2   2   0   0   0   2   0   2   0   2   2   2   2   0   0   2   2   2   2   0   2   2   0   2   0   2   2   0   2   2   0   2   2   0   2   0   2   2   2   0   0   2   0   2   0   0   2   0   0   0   0   0   2   2   0   0   2   0   0   2   2   2   0   2   0   0   2   0   0   0   2   0   2   2   2   0   0   2   0   0   0   0   2   0   0   2   2   2   2   2   0   2   0   2   0   2   0   2   2   2   0   2   2   2   2   2   0   0   2   0   2   2   0   2   2   0   2   0   0   2   0   0   2   0   2   2   2   2   2   0   0   2   0   2   0   0   2   0   2   0   2   2   0
 MK-3-7                 0   0   0   0   0   2   0   0   2   2   0   0   0   2   0   0   2   2   0   2   0   2   2   0   0   0   2   2   0   2   0   2   0   2   0   0   0   2   2   2   2   2   0   2   2   0   0   2   2   2   0   2   0   2   0   2   2   2   2   0   0   2   2   0   0   0   2   2   2   2   0   0   0   2   2   2   0   2   2   0   2   0   2   2   2   2   2   0   2   2   0   2   0   2   0   0   2   2   2   0   2   0   0   2   0   0   0   0   0   2   2   0   0   2   0   0   2   2   2   0   2   2   0   2   0   0   0   2   0   2   2   2   0   0   2   0   0   0   0   2   0   0   2   2   2   2   2   0   2   0   2   0   2   0   2   0   2   0   2   2   2   2   2   0   0   2   0   2   2   2   2   2   0   2   0   0   2   0   0   2   0   2   2   2   2   2   2   0   2   0   2   0   0   2   0   2   0   2   2   0
 MK-3-8                 0   2   2   0   0   0   0   0   2   2   0   0   0   2   2   0   2   2   0   2   0   2   0   0   0   0   2   2   0   2   0   2   2   2   0   0   0   2   2   2   2   2   0   2   2   0   0   2   2   2   0   2   0   2   0   2   2   2   2   0   0   2   2   0   0   0   2   2   2   2   0   0   0   2   2   2   2   2   2   0   2   0   2   2   2   2   2   0   2   2   0   0   0   2   0   0   2   2   0   0   2   0   0   0   0   0   0   0   0   2   2   0   0   2   0   0   2   2   2   0   0   0   2   0   0   2   0   2   0   2   0   2   0   0   2   0   0   0   0   2   0   0   2   2   2   2   2   0   2   0   2   0   2   0   2   0   2   2   2   2   2   2   2   0   0   2   0   2   2   2   2   2   0   2   0   0   2   0   0   2   0   2   0   2   2   2   2   0   2   0   2   0   0   2   0   2   0   2   2   2
 MK-3-9                 2   2   2   0   0   0   0   0   2   2   0   0   0   2   2   0   2   2   0   2   0   2   0   2   0   0   2   2   0   2   0   2   2   2   0   0   0   2   2   2   2   2   2   2   2   0   0   2   2   2   2   2   0   0   0   2   2   2   2   0   0   2   2   0   0   0   2   2   2   2   0   0   0   2   2   2   2   2   2   0   2   0   2   0   2   0   2   0   2   0   0   0   0   0   0   0   2   2   0   2   2   0   0   0   0   0   0   0   0   2   2   0   0   2   0   0   0   2   2   0   0   0   2   0   0   2   0   2   0   2   0   2   0   0   2   0   0   0   0   2   0   0   0   2   2   2   2   0   2   0   2   0   2   0   2   0   2   2   2   2   2   2   2   0   0   2   0   2   0   2   2   2   0   2   0   0   0   0   0   2   0   2   0   2   0   2   2   0   2   0   2   0   0   0   0   2   0   2   2   2
 MK-3-10                2   2   2   0   0   0   0   0   2   2   0   0   0   2   2   0   2   2   0   2   0   2   0   2   0   0   2   2   0   2   0   2   2   2   0   0   0   2   2   2   2   2   0   2   2   0   0   2   2   2   2   2   0   0   0   2   2   2   2   0   0   2   2   0   0   0   2   2   2   2   0   0   2   2   2   2   2   2   2   0   2   0   2   0   2   0   2   0   2   0   0   0   0   0   2   0   2   0   0   2   2   2   0   0   2   0   0   0   0   2   2   0   0   2   0   2   0   0   2   0   0   0   2   0   2   2   0   2   0   2   0   2   0   0   2   0   0   0   0   2   0   0   2   2   2   2   2   0   2   0   2   0   2   0   2   0   2   2   2   2   2   2   2   0   0   2   0   2   0   2   2   2   0   0   0   0   2   0   2   2   0   0   0   2   0   2   2   0   2   0   2   0   0   0   0   2   0   2   2   2
 MK-3-11                2   2   2   0   0   0   0   0   2   2   0   0   0   2   2   0   2   2   0   0   2   2   0   2   0   2   2   2   0   2   0   2   2   2   2   0   0   2   2   0   2   2   0   2   2   0   0   2   2   2   2   2   2   0   0   2   0   2   2   0   2   2   2   0   0   0   2   2   2   2   0   0   2   2   2   2   0   2   2   0   2   0   0   2   2   0   2   0   0   0   0   0   0   0   2   0   2   0   0   2   0   2   2   0   2   0   0   2   2   2   2   0   0   2   0   2   0   0   2   0   0   0   2   0   2   2   0   2   0   2   0   2   0   0   2   0   0   0   0   2   0   0   0   0   2   0   2   0   2   0   2   0   2   0   2   0   2   2   2   2   2   2   2   0   0   0   0   2   0   2   2   2   0   0   2   0   2   0   2   2   0   0   0   2   0   2   2   2   2   0   2   2   0   0   0   2   0   2   2   2
 MK-3-12                2   2   2   0   0   0   0   0   2   2   0   0   0   2   2   0   2   2   0   0   2   2   0   2   0   2   2   2   0   2   0   2   2   2   2   0   0   0   2   0   2   2   0   2   2   0   0   0   2   2   2   2   2   0   0   2   2   2   2   0   2   0   2   0   0   0   2   0   2   2   0   0   2   2   2   2   0   2   0   0   2   2   2   0   2   0   2   2   0   0   0   0   0   0   0   0   2   0   0   2   0   2   2   0   2   0   0   2   2   2   2   2   0   2   0   2   0   0   2   0   0   0   2   0   2   2   0   2   0   0   0   2   0   0   2   0   0   0   0   2   0   0   0   0   2   0   2   0   2   0   2   0   2   0   0   0   2   2   2   0   2   2   2   0   0   0   0   2   0   2   2   2   0   0   2   0   2   0   2   2   0   2   0   2   2   2   2   2   2   0   2   2   0   0   0   2   0   2   2   2
 MK-3-13                2   2   2   0   2   0   0   0   2   2   0   0   0   2   2   0   2   0   0   0   2   2   0   2   0   2   2   2   2   2   0   2   2   2   2   2   0   0   2   0   2   2   0   2   2   0   2   0   2   2   2   2   2   0   0   2   2   2   2   0   2   2   2   0   0   0   0   2   0   0   0   0   2   2   2   2   0   0   0   0   2   2   2   0   2   2   2   2   0   2   0   0   0   0   0   0   2   2   2   2   0   2   2   0   2   0   0   2   2   2   2   2   2   2   0   2   0   0   2   0   0   0   2   0   2   2   0   2   0   0   0   2   0   0   2   2   0   2   0   0   0   0   0   0   2   0   2   0   2   2   2   0   2   0   0   0   2   2   2   0   2   2   2   0   0   0   0   2   0   2   2   2   0   0   2   0   2   0   2   2   0   0   0   2   2   2   2   2   2   0   2   2   0   0   0   2   0   2   2   2
 MK-3-14                2   2   2   0   2   0   0   0   2   2   0   0   0   2   2   0   2   2   0   0   0   2   0   2   0   2   2   0   2   0   0   0   2   0   2   2   0   0   2   0   2   2   0   2   2   0   2   0   2   2   0   2   2   0   2   2   2   2   0   0   2   2   2   0   0   0   0   2   0   0   0   0   0   2   2   2   0   0   0   0   2   2   2   0   2   2   2   2   0   0   0   0   0   0   0   0   2   2   2   2   0   2   2   0   2   0   0   2   2   2   2   2   0   2   0   2   0   0   2   0   0   0   2   0   0   2   0   2   0   0   0   2   0   0   2   0   0   0   2   0   0   0   0   0   2   0   0   0   2   2   2   2   2   0   0   0   2   2   2   0   2   2   2   0   2   2   2   2   0   0   2   2   0   0   2   0   2   0   2   2   0   0   0   0   2   2   2   2   2   0   2   2   0   0   2   2   0   0   2   2
 MK-3-15                2   0   2   0   2   0   0   0   2   2   0   0   0   2   2   0   2   2   0   0   0   2   0   2   0   2   2   0   2   0   0   2   2   0   2   2   0   2   2   0   2   0   0   2   2   0   2   0   2   2   0   2   2   0   0   2   2   2   0   0   0   2   2   0   0   0   0   2   0   0   2   0   0   2   2   0   0   0   0   0   2   2   2   0   2   2   2   2   0   0   0   0   0   0   0   0   2   2   2   2   0   0   0   0   2   0   0   2   2   2   2   2   0   2   0   2   0   0   2   0   0   0   2   0   0   0   0   0   0   0   0   2   0   0   2   0   0   0   2   0   2   0   0   0   2   0   0   0   2   2   2   2   2   2   0   0   2   2   0   0   2   2   2   0   2   2   2   2   0   0   2   2   0   0   2   2   2   0   2   2   2   0   2   0   2   2   2   2   0   0   2   2   0   0   2   2   2   0   2   2
 MK-3-16                2   0   2   0   2   0   0   0   2   2   0   0   0   2   2   0   2   0   0   0   0   2   0   2   0   2   2   0   2   0   0   2   2   2   2   2   0   2   2   0   2   0   0   2   2   0   2   2   2   0   0   2   2   0   0   2   2   2   0   0   0   2   2   0   0   0   0   2   2   0   2   0   0   2   2   0   0   0   0   0   2   2   2   0   2   2   2   2   0   0   0   0   0   0   0   0   2   2   2   2   0   0   0   0   2   0   0   2   2   2   2   2   0   2   0   2   0   0   2   0   0   0   2   0   0   2   0   0   2   0   0   2   0   0   2   0   0   0   2   2   2   0   0   0   2   0   0   2   2   2   2   2   2   0   0   0   2   2   2   0   2   2   2   0   2   2   2   2   0   0   2   2   0   0   2   2   2   0   2   2   2   2   2   0   2   2   2   2   0   0   2   2   0   2   2   0   2   2   2   2
 MK-4-1                 0   0   2   2   2   2   0   0   0   2   2   0   0   2   0   0   0   0   0   0   2   0   0   0   2   2   2   2   0   0   0   2   2   2   0   2   2   0   0   2   2   2   0   0   2   2   0   2   0   2   0   2   2   0   0   0   0   2   0   2   2   2   0   2   2   0   0   2   2   0   2   0   0   2   2   2   0   2   0   2   0   0   2   2   2   2   0   0   2   0   2   0   0   0   2   2   0   0   2   2   2   2   0   2   2   2   2   2   0   2   2   0   2   0   2   2   2   2   2   0   2   2   2   2   2   2   0   0   2   0   2   0   0   0   0   0   2   2   2   2   0   0   0   2   2   2   2   0   2   2   0   0   0   2   0   0   0   2   0   0   0   0   2   2   0   0   0   0   2   2   2   0   0   0   2   2   0   2   0   0   0   2   2   0   0   2   0   0   0   2   0   0   2   2   2   0   2   0   2   2
 MK-4-2                 0   0   2   2   2   2   0   2   0   0   2   0   0   2   0   0   0   0   0   0   2   0   0   0   2   2   0   0   0   0   0   2   2   2   0   2   2   0   2   2   2   2   0   0   2   2   0   2   0   2   0   2   2   0   2   0   0   2   0   2   2   2   0   2   2   0   0   2   2   0   2   2   0   2   2   2   0   2   0   2   0   0   2   2   2   2   0   0   2   0   2   2   0   0   2   2   0   0   2   2   2   2   0   2   2   2   2   2   0   2   0   0   2   0   2   2   2   2   2   0   2   0   0   2   0   2   0   0   2   0   2   0   0   2   0   0   2   2   2   2   0   0   0   2   2   2   2   0   2   2   0   0   0   2   0   0   0   2   2   0   0   0   2   2   0   0   0   0   2   2   2   0   0   0   2   2   0   2   0   0   2   2   2   0   0   2   0   0   0   0   0   0   2   2   2   0   2   0   2   2
 MK-4-3                 0   0   0   2   2   2   0   2   0   2   2   0   0   2   0   0   2   0   0   0   0   0   0   0   2   2   2   0   0   0   0   2   2   0   0   2   2   0   2   2   2   2   0   0   2   2   2   2   0   2   0   2   2   0   0   0   2   2   0   2   2   2   0   2   2   0   0   2   2   0   2   0   0   2   2   2   0   2   2   2   0   0   2   2   2   2   0   0   0   0   2   2   0   0   2   2   2   0   2   2   2   2   0   2   2   2   2   2   0   2   0   0   2   0   2   2   2   2   2   0   2   0   0   2   0   2   0   0   2   2   0   0   0   2   0   0   2   2   2   2   0   0   0   2   2   2   2   0   0   2   0   0   0   2   2   0   0   2   2   0   0   0   2   2   0   0   0   0   0   2   2   0   0   0   0   2   0   2   0   0   2   0   2   0   0   2   0   0   0   0   2   0   2   2   2   0   2   0   2   2
 MK-4-4                 0   0   0   0   2   2   0   2   0   2   2   0   0   2   2   0   2   0   0   0   0   0   0   0   2   2   2   0   0   0   0   2   2   0   0   2   2   0   2   2   2   2   0   0   2   2   2   2   0   2   0   2   2   0   0   0   2   2   0   2   2   2   0   2   2   0   0   0   2   0   2   0   0   2   2   2   0   2   2   2   0   2   0   2   2   0   0   0   2   0   2   2   0   0   2   0   0   0   2   2   2   2   0   2   2   2   2   2   0   0   0   0   2   0   2   2   2   2   2   0   2   0   0   2   0   2   0   2   2   2   0   0   0   2   0   0   2   2   2   2   0   0   0   0   2   2   2   0   0   2   0   0   0   2   2   0   0   2   2   0   0   0   2   2   0   0   0   0   0   2   2   0   0   0   0   0   0   2   0   2   2   0   2   0   0   0   0   0   0   0   2   0   2   2   2   0   2   0   2   2
 MK-4-5                 0   0   0   0   2   2   2   2   2   2   2   0   0   2   2   0   2   0   0   2   2   0   0   2   2   2   2   0   2   0   0   2   2   0   0   2   2   0   2   2   2   2   0   0   2   2   2   2   0   2   0   2   2   0   0   0   2   2   0   2   2   2   0   2   2   0   0   0   2   2   0   0   0   2   2   2   0   2   2   2   0   2   0   2   2   0   0   0   2   0   2   2   0   2   2   0   0   0   2   2   2   2   0   2   2   2   2   2   0   0   0   0   2   0   2   2   2   2   2   0   2   0   0   2   0   2   0   2   2   2   0   0   0   2   0   0   2   2   2   2   0   0   0   0   2   2   2   0   0   2   0   2   0   2   2   0   0   2   2   0   2   2   2   2   0   0   0   2   0   0   2   0   0   0   0   0   2   2   0   2   2   0   2   0   0   0   0   0   0   2   0   0   2   2   2   0   2   0   2   2
 MK-4-6                 0   0   0   2   2   0   2   0   2   0   2   0   0   2   2   0   2   0   0   2   2   0   0   2   2   2   2   0   2   0   0   0   2   0   0   2   2   0   2   2   2   2   0   0   2   2   2   2   0   2   0   2   2   0   0   0   0   2   0   0   2   2   2   2   2   0   0   0   2   2   0   0   0   2   2   2   0   2   2   2   0   2   0   2   0   0   0   0   2   0   2   2   0   2   0   2   0   2   2   2   2   2   0   2   2   2   2   2   0   0   0   0   2   2   2   2   2   0   2   0   2   0   0   2   0   0   0   0   0   2   0   0   0   0   0   0   2   2   2   0   0   0   2   0   2   2   2   0   0   2   0   0   0   2   2   0   0   2   2   0   2   0   2   2   0   0   0   2   0   0   2   0   0   2   0   0   2   2   0   2   2   0   2   2   2   0   0   0   0   2   0   0   2   2   2   0   2   2   0   2
 MK-4-7                 0   0   0   2   2   0   0   0   2   0   2   0   0   0   2   0   2   0   0   2   2   0   0   2   2   2   2   0   2   0   0   2   0   0   0   2   2   0   2   2   2   2   0   0   2   2   2   2   0   2   0   2   2   0   0   0   0   2   0   0   2   2   2   2   2   0   0   0   2   2   0   0   0   2   2   2   0   2   0   2   0   2   0   0   2   0   0   0   2   0   2   2   2   2   0   2   0   0   2   2   2   2   0   2   2   2   2   2   0   0   2   0   2   2   2   2   2   0   0   0   2   0   0   2   0   0   0   0   0   2   0   0   0   0   2   0   2   2   0   0   0   0   0   0   2   2   2   0   0   2   0   0   0   0   2   0   0   2   2   2   2   0   2   2   0   0   0   2   0   0   0   0   0   2   0   0   2   2   0   2   2   0   2   2   2   0   0   0   0   2   0   0   2   2   2   0   2   2   0   2
 MK-4-8                 2   0   0   2   0   0   0   0   2   0   2   0   0   0   2   0   0   0   0   2   2   0   0   2   2   2   2   2   2   0   0   2   0   0   0   2   2   0   2   2   2   2   0   0   2   2   2   2   0   2   0   2   2   0   0   0   0   2   0   0   2   2   0   2   2   0   0   0   0   2   0   0   0   0   2   0   0   2   0   2   0   2   0   0   2   0   0   0   2   2   2   2   2   0   0   2   0   0   2   2   2   2   0   2   2   2   2   2   0   0   2   0   2   2   2   2   2   0   0   2   2   0   0   2   0   0   0   0   0   2   0   0   0   0   0   0   2   2   0   0   0   0   0   0   2   2   2   0   0   2   0   0   0   0   2   0   0   2   2   2   2   0   2   2   2   2   0   2   0   0   0   0   0   2   2   2   2   2   0   2   2   0   2   2   2   0   0   0   0   2   0   0   2   2   2   0   2   2   0   2
 MK-4-9                 2   0   0   2   0   0   0   0   2   0   2   0   0   0   2   0   0   0   0   2   2   0   0   2   0   2   2   0   2   0   0   2   0   0   0   2   2   0   2   2   2   2   0   0   2   2   2   2   0   2   0   2   2   0   0   0   0   2   0   0   2   2   0   2   2   0   0   2   0   2   2   2   0   0   2   0   0   0   0   2   0   2   0   0   2   0   0   0   2   2   2   2   0   0   0   2   2   2   0   2   2   2   0   2   2   0   2   2   2   0   2   0   2   2   2   2   2   0   0   2   2   0   0   2   0   0   0   2   0   2   0   2   0   0   2   0   2   2   0   0   0   0   0   0   2   2   0   0   0   2   0   0   0   0   2   0   0   2   0   2   2   0   2   2   2   2   0   2   0   0   2   0   0   2   0   2   2   2   0   2   2   0   2   2   2   0   0   0   2   2   0   2   0   2   2   0   2   2   0   2
 MK-4-10                2   0   0   2   0   0   0   0   2   0   2   2   0   0   2   2   0   0   0   2   2   0   0   2   0   2   2   0   2   0   0   2   0   0   0   2   2   0   2   2   2   2   0   0   2   0   2   2   0   2   0   2   2   0   0   0   0   2   0   0   0   2   0   2   2   0   0   2   0   2   2   2   0   0   0   2   0   0   0   2   0   2   0   0   2   0   0   2   2   2   2   2   0   2   0   2   0   2   0   2   2   0   0   2   2   0   0   2   2   0   2   0   2   2   2   2   2   0   0   2   2   0   0   2   0   0   0   0   0   2   0   2   2   0   0   0   2   2   0   0   0   2   0   0   2   2   0   0   0   2   0   0   0   2   2   0   0   2   0   2   2   0   2   2   2   2   0   2   0   0   2   0   0   0   2   2   2   2   0   2   2   0   2   2   2   0   0   0   2   2   0   2   0   2   2   0   2   2   0   2
 MK-4-11                2   0   2   2   0   0   0   2   2   0   2   2   2   0   2   2   0   0   0   2   2   0   0   0   0   2   0   0   2   0   0   2   0   0   0   0   2   0   2   2   2   2   0   0   2   0   2   2   0   2   2   2   0   0   0   0   0   0   2   0   0   2   0   2   2   0   0   2   0   2   0   2   0   0   0   2   0   0   0   2   0   2   0   0   2   0   0   2   2   0   2   2   0   2   0   2   0   2   0   2   2   0   0   0   2   0   0   2   2   0   2   0   2   2   2   2   2   2   0   0   2   0   0   2   0   0   0   0   0   2   0   2   2   0   0   0   2   0   0   0   0   2   0   0   2   2   0   0   0   2   0   0   0   2   2   0   0   2   0   2   2   0   2   2   2   2   0   2   0   2   2   0   0   0   2   2   2   2   0   2   2   0   2   2   2   0   0   0   2   2   0   2   0   2   2   0   2   2   0   2
 MK-4-12                2   2   2   0   0   0   0   2   2   0   2   0   2   0   2   2   2   2   0   2   0   0   0   0   0   2   0   0   2   0   0   2   0   0   0   0   2   0   2   2   2   2   0   0   2   0   2   2   0   2   2   0   0   0   0   0   2   0   2   0   0   2   0   2   2   0   0   2   0   2   0   2   0   2   0   2   0   0   0   2   2   2   0   0   2   0   0   2   2   0   2   2   0   2   0   2   0   2   0   0   2   0   0   2   2   0   0   2   2   0   2   0   2   2   2   2   2   2   0   0   2   0   0   2   0   0   2   0   0   2   0   2   2   0   0   0   0   0   0   0   2   2   0   0   2   2   0   0   0   2   0   0   0   2   2   0   0   2   0   2   2   0   2   2   2   2   0   0   0   2   2   0   0   2   2   2   2   2   0   2   2   0   2   2   2   0   0   0   2   2   0   2   0   2   2   0   2   2   2   2
 MK-4-13                2   2   2   0   0   0   2   2   2   0   2   0   2   0   2   2   2   2   0   2   0   0   0   2   0   2   0   0   2   0   0   2   0   0   0   0   2   0   2   2   2   2   0   0   2   0   2   2   0   2   2   2   0   0   0   0   2   0   2   0   0   0   0   2   2   0   0   2   0   2   0   2   0   2   0   2   0   0   0   2   2   0   0   2   2   0   2   2   2   0   2   0   0   2   0   2   0   2   0   0   2   2   0   2   2   0   0   0   2   2   2   0   2   2   2   2   2   2   0   2   2   0   0   0   0   0   2   0   2   2   0   2   2   0   0   0   0   0   0   0   2   2   0   0   2   2   0   0   0   2   0   0   0   2   2   0   0   2   0   2   2   0   2   2   2   2   0   0   0   2   2   0   0   2   0   2   2   0   0   2   2   0   2   2   2   0   0   0   2   2   0   2   0   2   2   2   2   2   2   2
 MK-4-14                2   2   2   0   0   0   0   0   2   0   2   0   2   0   2   2   2   2   0   2   0   0   2   2   2   2   0   0   0   0   0   0   2   0   0   0   2   0   2   2   0   2   0   0   2   0   2   2   0   2   2   2   0   0   0   0   2   0   0   0   0   0   0   2   2   0   0   2   0   2   0   2   0   2   0   0   2   0   0   0   2   0   0   2   2   0   0   2   2   0   0   0   0   0   0   2   0   2   0   0   2   2   0   2   2   0   0   0   2   2   0   0   2   2   2   2   0   2   0   2   2   0   0   0   0   2   0   0   2   2   0   2   2   0   0   0   0   0   0   2   2   2   0   0   2   2   0   0   2   2   0   0   0   2   2   0   0   2   0   0   2   0   2   0   2   2   0   0   0   2   2   0   0   2   0   2   2   0   0   0   2   0   2   2   2   0   0   0   2   0   0   2   0   2   2   2   2   0   2   2
 MK-4-15                2   0   2   0   0   2   0   0   2   0   2   0   2   0   2   2   2   2   0   2   0   0   0   2   2   2   0   0   0   2   0   0   2   0   0   0   2   0   2   0   0   2   2   0   0   0   2   2   0   2   2   2   0   0   2   0   2   0   0   0   0   2   0   2   2   0   0   2   0   2   0   2   0   2   0   0   2   0   2   0   2   0   0   0   2   0   0   2   0   0   0   0   2   0   0   2   0   2   0   0   2   2   0   0   2   0   0   0   2   2   0   0   2   0   2   2   0   2   0   2   2   0   0   0   0   2   2   0   0   2   0   2   2   0   0   0   2   2   0   2   2   2   2   0   2   2   0   0   2   2   0   0   0   0   2   0   0   0   0   0   2   0   2   0   2   2   0   0   0   2   2   0   0   2   0   2   2   0   0   0   2   0   2   2   2   0   0   0   2   0   0   2   0   0   0   2   2   0   2   2
 MK-4-16                2   0   2   0   0   2   2   0   2   0   2   0   2   0   2   2   2   2   0   2   0   0   2   2   2   2   0   0   2   0   0   0   2   0   0   0   2   0   2   0   0   2   2   0   0   0   0   2   0   2   2   2   0   2   2   0   2   0   0   0   0   2   0   0   2   0   0   2   0   2   0   2   0   2   0   0   2   0   2   0   2   0   0   0   2   0   0   2   0   0   0   0   2   0   0   0   0   2   2   0   2   2   0   0   2   0   0   0   2   2   2   0   2   0   2   2   0   2   0   2   2   0   0   0   0   2   2   0   0   2   0   2   2   0   0   0   2   2   0   2   0   2   2   0   2   2   0   0   2   2   0   0   0   0   2   0   0   0   0   0   2   0   0   0   0   0   0   0   0   2   2   0   0   2   0   2   2   0   0   0   2   0   2   2   2   0   0   0   0   0   0   2   0   0   0   2   2   0   0   2
 MK-5-1                 0   0   0   2   2   2   0   2   2   0   2   0   2   0   2   0   0   2   2   0   0   2   0   0   2   2   2   2   0   0   0   2   2   2   0   0   2   2   2   0   2   0   0   0   2   2   2   2   0   0   0   0   0   2   2   2   0   2   2   0   0   0   2   2   2   0   2   2   2   0   0   0   2   2   0   2   2   0   0   0   2   2   0   0   0   2   2   0   2   2   0   0   2   2   2   0   0   0   0   0   2   0   0   2   2   2   2   2   0   0   2   2   0   2   0   0   0   2   2   2   2   0   0   2   2   0   2   2   2   0   0   2   0   0   2   0   2   0   2   2   2   0   0   0   0   2   2   0   2   0   2   2   2   0   0   0   0   2   2   2   0   0   2   0   0   2   0   0   0   2   2   0   2   0   2   2   0   0   0   0   2   2   2   2   2   2   0   0   2   2   0   2   2   0   0   0   0   2   2   0
 MK-5-2                 0   0   0   2   2   2   0   2   2   0   2   0   2   0   2   0   0   2   2   0   0   2   0   0   2   2   2   2   0   0   0   2   2   2   0   0   0   0   2   0   0   0   0   2   2   0   2   2   0   0   0   0   0   2   2   2   0   2   2   0   0   0   2   2   2   0   2   2   2   0   0   0   2   2   0   2   0   0   0   0   2   0   0   0   0   0   0   0   2   2   2   0   2   2   0   2   0   0   0   2   2   0   2   2   2   2   2   2   0   0   2   2   0   2   0   0   0   2   2   2   0   2   0   2   2   0   2   2   2   2   0   2   0   0   2   0   0   0   2   2   2   0   0   0   0   2   2   0   2   0   2   0   2   0   2   0   0   2   0   2   0   0   2   2   0   2   2   0   0   2   2   0   2   0   2   2   0   0   0   0   2   2   2   2   2   2   0   0   2   2   0   0   2   0   0   2   0   2   2   0
 MK-5-3                 0   0   0   2   2   2   0   2   2   0   2   0   2   0   2   0   0   2   0   0   0   2   0   0   2   2   2   2   0   0   0   2   2   2   0   0   0   0   2   0   0   0   0   2   2   0   2   2   0   0   0   0   0   2   2   2   2   0   2   0   0   0   2   2   2   0   2   2   2   0   0   0   2   2   0   2   0   0   0   0   2   0   0   0   0   0   0   0   0   2   2   0   0   2   0   2   0   0   0   2   2   0   2   2   2   2   0   2   0   0   2   2   0   2   0   2   0   2   2   2   0   0   0   2   0   0   2   2   2   2   0   2   2   0   2   0   0   0   2   2   2   0   2   0   0   2   2   0   0   0   2   0   2   0   0   0   0   2   2   2   0   2   2   2   0   2   2   2   0   2   2   0   2   0   0   2   0   0   0   0   2   2   0   2   2   2   2   0   2   2   0   0   2   0   0   2   0   2   2   0
 MK-5-4                 0   0   0   2   2   2   0   2   2   0   2   0   2   2   0   0   0   2   0   0   2   2   0   0   2   2   2   2   0   0   0   2   2   2   0   0   0   0   2   2   0   0   0   2   2   0   2   2   0   0   2   0   0   2   2   2   2   0   2   0   0   0   2   2   2   0   2   0   2   2   2   0   2   2   0   2   0   2   0   0   2   0   0   2   0   0   0   0   0   0   2   0   0   0   0   2   0   0   0   2   2   0   2   2   2   2   0   2   0   0   0   0   0   2   0   2   0   2   2   2   0   0   0   2   0   0   2   2   2   0   0   2   2   0   2   0   0   0   2   2   2   0   2   0   0   2   2   0   0   0   2   0   2   0   2   0   0   2   2   2   0   2   0   2   0   2   2   2   2   2   2   0   0   0   0   0   0   0   0   2   2   2   0   2   2   2   2   0   2   2   0   0   2   0   0   2   0   2   2   0
 MK-5-5                 0   0   0   2   2   2   0   2   2   0   2   0   2   2   0   0   0   2   0   0   2   0   2   0   2   2   0   2   0   0   0   2   2   0   0   0   0   0   2   2   0   0   0   2   2   0   2   2   0   0   0   0   0   2   2   2   2   0   2   0   0   0   2   0   2   0   2   0   2   2   2   0   2   2   0   2   0   2   0   0   2   2   0   2   0   0   0   0   0   0   2   0   0   0   0   2   0   0   0   2   2   0   2   2   2   2   0   2   0   0   0   0   0   2   0   2   0   2   0   2   2   0   0   2   0   0   2   2   2   0   0   2   0   2   2   0   0   2   2   2   2   0   2   0   0   2   2   0   0   0   2   0   2   0   2   0   0   2   2   2   0   2   0   2   0   2   2   2   2   0   2   0   0   0   0   0   0   0   0   2   0   2   0   2   2   2   2   2   2   2   0   0   2   0   0   2   0   2   2   2
 MK-5-6                 0   0   0   2   2   2   0   2   0   0   2   0   2   2   0   2   0   2   0   0   2   0   2   0   2   2   0   2   0   0   0   2   2   0   0   0   0   0   2   2   0   0   0   2   2   0   2   2   0   0   0   0   0   2   2   2   2   0   2   0   0   0   2   0   2   0   2   0   2   2   2   0   2   2   2   2   0   2   0   0   2   2   0   2   0   0   0   0   0   0   2   0   0   0   0   2   0   0   0   2   2   2   2   2   2   2   0   2   0   0   0   2   0   2   0   2   0   2   0   2   2   0   0   2   2   2   2   0   2   0   0   2   0   2   2   0   0   2   2   2   2   0   2   0   0   2   0   0   0   0   2   0   2   0   2   0   0   0   2   2   0   2   0   2   0   2   2   2   2   0   0   0   0   0   0   0   0   0   0   2   0   2   0   2   2   2   2   2   2   2   0   0   2   2   0   2   0   2   2   2
 MK-5-7                 0   0   0   2   2   2   0   2   0   0   2   0   2   2   0   2   2   2   0   0   2   0   2   0   2   2   0   2   0   0   0   2   0   2   2   0   0   0   2   2   0   0   0   2   2   2   2   2   0   0   0   0   0   2   2   2   2   0   0   0   0   0   2   0   2   2   2   2   2   0   2   0   2   2   2   2   0   2   0   2   2   2   0   2   0   0   0   0   0   0   2   2   0   0   0   2   0   0   0   0   0   2   2   2   2   2   0   2   0   0   0   0   0   2   0   2   0   0   0   2   2   0   0   2   2   2   2   0   2   0   0   2   0   2   2   0   0   2   2   2   2   0   2   0   2   2   0   2   0   0   2   2   2   0   2   0   2   0   2   2   0   2   0   2   0   2   2   2   2   0   0   0   0   0   0   0   0   2   0   2   0   2   0   2   2   2   2   0   2   2   0   0   2   2   0   2   0   2   2   2
 MK-5-8                 2   0   0   2   2   2   0   2   0   0   2   0   2   2   0   2   2   2   0   0   2   0   2   0   2   0   0   2   0   0   0   2   0   2   2   0   0   0   2   2   0   0   0   2   2   2   2   2   0   0   0   0   0   2   0   2   2   0   0   0   0   2   2   0   2   2   2   2   2   0   2   0   0   2   0   2   0   2   0   2   2   2   0   2   0   0   0   0   0   0   2   2   0   0   0   2   0   0   0   0   0   2   2   2   2   2   0   0   0   0   0   2   0   2   0   2   0   0   0   2   2   0   0   2   0   2   2   0   2   0   0   2   0   2   2   0   0   2   2   2   2   0   2   0   2   2   0   2   0   0   0   2   2   0   2   0   2   0   2   2   0   2   0   2   2   2   0   2   2   0   0   0   0   0   0   0   2   2   2   2   0   2   2   0   2   2   2   0   2   2   0   0   2   2   0   2   0   2   2   2
 MK-5-9                 2   0   0   2   2   2   0   2   0   0   2   0   2   2   0   2   2   0   0   0   2   0   2   0   2   0   0   2   2   0   0   2   0   2   2   0   0   0   2   2   0   0   0   2   2   2   2   2   0   0   0   0   0   2   0   2   2   0   2   0   0   2   2   0   2   2   2   0   2   0   2   0   0   2   2   2   0   2   0   2   2   2   0   2   0   0   0   0   0   0   2   2   0   0   0   0   0   0   0   0   2   2   2   2   2   2   0   0   2   0   0   2   0   2   0   2   0   0   0   0   2   0   0   2   0   2   2   0   2   0   0   2   2   2   2   0   0   2   2   2   2   0   2   0   2   2   0   2   0   0   0   0   2   0   2   2   2   0   2   2   0   2   0   2   2   2   0   2   2   0   0   0   0   0   0   0   2   2   2   2   0   2   2   0   2   2   0   0   2   2   0   0   2   0   0   0   0   2   0   2
 MK-5-10                2   0   0   2   0   2   0   2   0   0   0   0   2   2   0   2   2   0   0   0   2   0   0   0   2   0   0   2   2   0   0   2   0   2   2   0   0   0   2   2   0   0   0   2   2   0   2   2   0   0   0   0   0   2   0   2   2   2   2   0   2   2   2   0   2   2   2   0   2   0   2   0   0   2   2   2   0   2   0   2   2   2   2   2   0   0   2   0   0   0   2   2   0   0   0   2   0   0   0   0   0   0   2   2   2   2   0   0   2   0   0   2   0   2   0   2   0   0   0   0   2   0   0   2   0   2   2   2   2   2   0   2   2   2   2   2   2   2   2   2   2   2   2   0   2   2   0   2   0   0   0   0   0   0   2   2   2   0   2   2   0   0   0   2   2   0   0   2   2   0   0   0   0   2   0   0   2   2   2   2   0   0   2   0   2   2   0   0   2   2   0   0   2   0   0   2   0   2   0   2
 MK-5-11                2   0   0   2   0   2   0   2   2   0   0   0   2   2   0   2   2   0   0   0   0   0   0   2   2   0   0   2   2   0   0   2   0   2   2   0   0   0   2   2   0   0   2   2   2   0   2   2   0   0   0   0   0   2   0   2   2   2   2   0   2   2   2   0   2   2   2   0   2   0   2   0   0   2   2   2   0   2   0   2   2   0   2   2   0   0   2   0   0   0   2   2   0   0   0   2   0   0   0   0   0   0   2   2   2   2   0   0   2   0   0   2   0   2   0   2   0   0   0   0   2   0   0   2   0   2   2   2   2   2   0   2   2   2   2   2   2   2   2   2   2   2   2   0   2   0   0   2   0   0   0   0   2   0   0   2   2   0   2   2   2   0   0   2   2   0   0   2   2   0   0   0   0   2   0   0   2   2   2   2   0   0   2   0   2   2   0   0   2   2   2   0   2   0   0   2   0   2   0   2
 MK-5-12                2   0   0   2   0   0   0   2   2   0   0   0   0   2   0   0   2   0   0   0   0   0   0   2   2   0   0   2   2   0   0   2   0   2   2   0   0   0   2   2   0   0   2   2   2   0   2   2   0   2   0   0   0   2   0   2   2   2   2   0   0   2   2   0   2   2   2   0   2   0   2   0   0   2   2   2   0   2   0   2   2   0   2   0   0   0   2   0   0   0   2   2   0   0   0   2   2   0   0   0   0   0   2   2   2   2   2   0   2   2   0   2   0   2   2   2   0   0   0   0   2   0   0   2   0   0   2   2   2   2   0   2   2   2   0   2   2   2   2   2   2   2   2   0   2   0   0   2   0   0   0   0   2   0   0   2   0   0   2   0   2   0   0   2   2   0   0   2   2   0   0   0   0   2   0   0   2   2   2   2   2   0   2   0   2   2   0   0   2   2   0   0   2   0   0   2   0   2   0   2
 MK-5-13                2   0   2   2   0   0   2   2   2   0   0   0   0   2   0   0   2   0   0   0   2   0   0   0   2   2   0   2   2   0   0   2   0   0   2   2   0   0   2   2   0   0   2   2   2   0   2   2   0   2   0   0   0   2   0   2   2   2   2   2   0   2   2   0   2   0   2   0   2   2   2   0   0   2   2   2   0   2   0   2   2   0   2   0   0   0   2   0   0   0   2   2   2   0   0   2   2   0   0   0   0   0   2   2   2   2   2   0   2   2   2   2   0   2   2   2   2   0   0   0   2   2   0   2   0   0   2   2   2   2   0   2   2   2   0   0   2   2   2   2   2   2   2   0   2   0   0   2   0   0   0   0   2   0   0   2   0   0   2   0   2   0   0   2   2   0   0   2   2   0   0   0   0   2   0   0   0   2   2   2   2   0   0   0   2   2   0   0   2   2   0   0   2   0   0   2   0   2   0   2
 MK-5-14                2   0   2   2   0   0   2   2   2   0   0   0   0   2   0   0   2   0   0   0   2   0   0   0   0   0   0   2   2   0   0   2   0   2   2   0   0   0   2   2   0   0   2   2   2   0   2   2   0   2   0   0   0   2   0   2   2   2   2   2   0   2   2   0   2   0   2   0   2   2   2   0   0   2   2   2   2   2   0   2   2   0   0   2   0   0   2   0   0   2   2   2   2   0   0   2   2   2   0   0   0   0   2   2   2   2   0   0   2   2   2   2   0   0   0   2   2   0   0   0   2   2   0   2   0   0   0   0   2   2   0   2   2   2   0   2   2   2   2   2   2   2   2   0   2   0   0   2   0   0   0   0   2   0   0   2   0   0   2   0   2   0   2   0   2   0   0   2   2   0   0   0   0   2   0   0   0   2   0   2   2   2   0   0   0   2   0   2   2   2   0   0   2   0   0   2   0   2   2   2
 MK-5-15                2   0   2   2   0   0   2   0   2   0   0   0   0   2   0   0   2   0   0   0   2   0   0   0   0   0   0   2   2   0   0   2   0   2   0   0   0   0   2   2   0   0   0   2   2   0   2   2   0   2   0   0   0   2   0   2   2   2   2   0   0   2   2   0   2   0   2   2   0   2   2   0   0   0   2   2   0   2   0   2   0   0   0   2   0   0   2   0   0   2   2   2   0   0   0   2   2   2   0   0   0   0   2   2   2   2   0   0   2   2   2   2   0   0   0   2   2   0   0   0   2   2   0   0   0   0   0   0   2   2   0   2   2   2   0   2   2   2   2   2   2   2   0   0   2   0   0   2   0   0   0   0   2   2   0   0   0   0   2   0   2   0   2   0   2   0   0   2   2   0   0   0   0   2   2   2   0   2   0   2   2   2   0   0   0   2   0   2   2   2   0   0   2   0   2   2   0   2   2   2
 MK-5-16                2   0   0   2   0   0   2   0   2   0   0   0   2   2   0   0   2   0   0   0   2   0   0   0   2   0   0   2   2   0   0   2   0   2   0   0   0   2   2   2   0   0   0   2   2   0   2   2   0   2   2   0   0   2   0   2   2   0   2   0   0   2   2   0   2   0   0   2   0   2   2   2   0   0   2   2   0   2   0   2   0   0   0   2   0   0   2   0   0   2   2   2   0   0   0   2   2   2   0   0   0   0   2   2   2   2   0   0   2   2   2   2   0   0   0   2   2   2   0   0   2   2   0   0   0   0   0   0   2   2   0   0   2   2   0   2   2   2   2   2   0   2   0   0   2   0   0   2   0   0   0   0   2   2   0   0   0   0   2   0   2   0   2   0   2   0   0   2   2   0   0   0   0   2   2   2   0   2   2   2   2   2   0   0   0   2   0   2   2   2   0   0   2   0   2   2   0   2   2   2
 MK-6-1                 0   2   0   2   2   0   2   2   0   2   0   2   0   0   2   2   0   0   2   2   2   0   0   0   0   0   0   0   2   2   0   0   0   0   0   2   2   2   0   0   0   2   0   0   2   2   0   0   0   2   0   2   2   0   2   0   0   0   2   0   0   2   2   2   2   0   2   2   2   2   2   2   0   2   0   2   2   0   0   2   2   2   2   0   2   2   2   0   2   0   0   2   0   0   2   2   2   2   2   0   0   2   0   0   2   0   2   0   0   0   0   0   2   2   2   2   0   0   2   2   2   2   2   2   2   2   2   0   2   2   2   0   0   0   2   2   2   2   2   0   2   2   0   0   0   2   0   0   2   2   0   0   2   2   2   0   2   0   2   2   2   0   0   2   2   2   2   2   0   2   2   0   0   0   2   2   0   2   0   0   2   0   2   2   0   2   0   0   0   2   2   0   0   2   0   0   2   0   2   2
 MK-6-2                 0   2   0   0   2   0   2   2   0   0   2   2   2   0   0   2   0   0   2   2   2   0   0   0   0   0   2   0   2   2   0   0   0   0   0   2   2   2   0   0   0   0   0   0   2   2   2   0   0   2   0   2   2   0   2   0   0   2   2   0   0   2   2   2   2   0   2   2   2   2   2   2   2   2   0   2   2   0   0   0   2   2   0   0   2   2   2   0   2   0   0   2   0   0   0   2   2   2   2   0   0   2   0   0   2   0   0   0   0   0   0   2   2   2   2   2   0   0   2   2   2   2   2   2   2   2   2   0   2   2   2   0   0   0   2   2   2   0   2   2   2   0   0   0   2   2   0   0   2   0   0   0   2   2   2   0   2   0   2   2   0   2   0   2   2   2   2   2   0   0   2   0   0   0   2   2   0   2   0   0   2   0   2   2   0   0   0   0   0   2   2   0   0   2   0   0   2   0   0   2
 MK-6-3                 0   2   0   0   2   0   2   0   0   0   2   2   2   0   0   2   0   0   2   2   2   0   0   2   0   0   0   0   2   2   0   0   2   0   0   2   2   2   0   0   0   0   0   0   2   2   2   0   0   2   0   2   2   0   0   0   0   2   2   0   0   2   2   2   0   2   2   2   2   2   2   2   0   2   0   2   2   2   0   0   2   2   0   0   2   2   2   2   2   0   0   2   0   0   0   0   2   2   2   0   0   2   0   0   2   0   0   0   2   0   0   0   2   2   2   0   0   2   2   2   2   2   2   2   2   2   2   0   2   2   2   0   0   2   2   0   2   0   2   2   2   0   0   0   2   0   0   0   2   0   0   0   2   2   2   0   2   0   2   2   0   0   0   0   2   2   2   2   0   0   2   0   0   0   2   2   0   2   0   0   2   2   2   2   2   0   0   0   0   2   2   0   0   2   0   0   2   2   0   2
 MK-6-4                 0   2   0   0   2   2   2   0   0   0   2   2   2   0   0   2   0   0   2   2   2   0   0   2   0   0   0   0   2   2   0   0   2   0   0   2   2   2   0   0   0   0   0   0   2   2   2   0   0   2   0   2   2   0   0   2   0   2   0   0   2   2   2   2   0   2   2   2   2   2   2   2   0   2   0   2   2   2   0   0   2   2   0   0   2   2   2   2   2   0   0   2   0   0   0   0   2   2   2   0   0   2   0   0   2   0   0   2   2   0   0   0   2   2   2   0   0   2   2   0   2   2   2   2   2   2   2   0   2   0   2   0   0   2   2   0   2   0   2   2   2   0   0   0   2   0   0   0   2   0   2   0   2   2   2   0   2   0   2   2   0   0   0   0   2   2   2   2   0   0   2   0   0   0   2   2   0   2   2   0   2   2   2   2   2   0   0   0   0   2   2   0   0   2   0   0   0   2   0   2
 MK-6-5                 2   2   0   0   2   2   2   0   2   0   2   2   2   0   0   2   0   0   0   2   2   0   2   2   0   0   0   0   2   2   0   0   2   0   0   2   2   2   0   0   0   0   0   0   2   2   2   0   2   2   0   2   2   0   0   2   0   2   0   0   2   2   2   2   0   2   2   2   2   2   2   2   0   2   0   0   2   2   0   0   2   2   0   0   2   2   2   2   2   0   0   2   0   0   0   0   2   2   2   0   0   2   0   0   2   0   0   2   2   0   0   0   2   2   2   0   0   2   2   0   2   2   2   2   2   2   2   0   0   0   2   0   0   2   2   0   2   2   2   0   2   0   0   0   2   0   0   0   2   0   2   0   2   2   2   0   2   0   2   2   0   0   0   0   2   2   2   2   2   0   2   0   2   0   2   0   0   2   2   0   2   2   0   2   2   0   0   0   0   2   2   0   0   2   0   0   0   2   0   2
 MK-6-6                 2   2   0   0   2   2   2   0   2   0   0   2   2   0   0   2   0   0   0   2   2   0   2   2   0   0   0   0   2   2   0   0   2   0   0   0   2   2   0   0   0   0   0   0   2   0   2   0   2   2   0   2   2   0   0   2   0   2   0   0   2   2   2   2   2   2   2   2   2   2   0   2   0   2   0   0   2   2   2   0   2   2   0   0   2   2   2   2   2   0   0   2   0   0   0   0   2   2   2   0   0   2   0   0   2   0   0   2   2   2   0   2   2   2   2   0   0   2   2   2   2   0   2   2   2   2   2   0   0   0   2   0   0   2   2   0   2   2   2   0   2   0   0   0   2   0   0   0   0   0   2   0   2   2   2   0   2   0   0   2   0   0   0   0   2   2   2   2   2   0   2   0   2   0   2   0   2   2   2   2   0   0   0   2   2   0   2   0   0   2   2   0   0   2   0   2   0   2   0   2
 MK-6-7                 2   2   0   0   2   2   2   0   2   0   0   2   2   0   0   2   0   0   0   2   2   2   2   2   0   0   0   2   2   2   0   0   2   0   0   0   2   2   0   0   0   0   0   0   2   0   0   0   2   2   0   2   2   0   0   2   2   2   0   0   2   2   2   0   0   2   2   2   2   2   0   2   0   2   0   0   2   2   2   2   2   2   0   2   2   2   2   2   2   0   0   2   0   0   0   0   2   2   2   0   0   2   2   0   2   0   0   2   2   2   0   0   2   2   2   0   0   0   0   2   2   0   2   2   2   2   2   0   0   2   2   0   0   2   2   0   2   2   2   0   2   0   0   0   0   0   0   0   0   0   2   0   2   0   2   0   2   0   0   2   0   0   0   2   2   2   0   2   2   0   2   0   2   0   2   0   2   2   2   2   0   0   0   2   2   0   2   0   0   2   0   0   2   0   0   2   0   2   0   0
 MK-6-8                 2   2   0   0   0   2   2   0   2   0   0   2   2   0   0   2   0   0   0   2   2   2   2   2   2   0   0   2   2   2   0   0   2   0   0   0   2   2   0   0   0   0   0   0   0   0   0   2   2   2   2   2   2   0   0   0   2   2   0   0   2   0   2   0   0   2   2   2   2   0   0   2   0   2   0   0   2   2   2   2   2   2   0   2   2   2   2   2   2   0   0   2   0   0   0   0   2   2   2   0   0   2   2   0   2   0   0   2   2   0   2   0   2   2   2   2   0   0   0   2   2   0   2   2   0   2   2   0   0   0   2   0   2   2   2   0   2   0   2   0   2   0   0   0   0   0   0   0   0   0   2   0   2   0   2   0   2   2   0   2   0   2   0   2   2   2   0   2   2   0   0   0   2   0   2   0   2   2   2   2   0   0   0   2   2   0   2   2   0   2   0   2   2   0   2   2   2   2   0   0
 MK-6-9                 2   2   0   0   0   2   2   0   2   0   0   2   2   0   0   2   0   0   0   2   2   2   2   2   2   0   0   2   2   2   0   0   2   0   0   0   2   2   2   0   0   0   0   0   0   2   0   2   2   0   0   2   2   0   0   0   2   2   0   2   2   0   2   0   0   0   2   2   2   0   0   2   0   2   0   0   2   2   2   2   2   2   0   2   2   2   2   2   2   0   0   2   0   0   0   0   2   2   2   0   0   2   2   0   0   0   0   2   2   0   2   0   2   2   2   2   0   0   0   2   2   0   2   2   0   2   2   0   0   0   2   0   2   2   2   0   2   0   0   0   2   0   0   0   0   0   0   0   0   0   0   0   2   0   2   0   2   2   0   2   2   2   0   2   2   2   0   2   2   0   0   0   0   0   0   0   2   2   2   2   0   0   0   2   2   0   2   2   0   2   0   2   2   0   2   2   2   2   0   0
 MK-6-10                2   2   0   2   0   2   2   0   0   0   0   2   2   0   0   2   0   0   0   2   2   2   2   2   2   0   0   2   2   2   0   0   2   0   0   0   2   0   2   0   0   2   0   0   0   2   0   2   0   0   0   0   2   0   0   0   2   2   0   2   0   0   2   2   0   0   2   2   2   0   0   2   0   2   0   0   2   2   2   2   2   2   0   2   2   2   2   2   2   0   0   2   0   2   0   0   2   2   0   0   0   2   2   0   0   0   0   2   2   2   2   0   2   2   2   2   0   0   0   0   0   0   0   2   0   2   2   0   0   0   2   0   2   2   2   2   2   0   0   0   2   0   0   0   0   0   0   0   0   0   0   0   2   0   2   0   2   2   0   2   2   0   0   2   2   2   0   2   2   0   2   0   2   2   0   0   2   2   2   2   0   0   0   2   2   0   2   2   2   2   0   2   2   0   2   2   2   2   0   0
 MK-6-11                2   2   0   0   0   2   2   2   0   0   0   2   2   0   0   2   0   0   0   2   2   2   2   2   2   0   0   2   2   2   2   0   2   0   0   0   2   0   2   2   0   0   2   0   0   0   0   2   0   0   0   0   2   0   2   0   2   2   0   2   0   0   2   0   0   0   2   2   2   0   0   0   0   2   0   2   2   2   2   2   0   2   0   2   2   2   2   2   2   2   0   2   0   2   0   0   2   2   0   0   0   2   2   0   0   0   0   2   2   2   2   2   2   2   2   2   0   0   0   0   0   2   0   2   0   2   2   0   0   0   2   0   2   2   2   2   2   0   0   0   2   2   0   0   0   0   0   0   0   0   0   0   2   0   2   0   2   2   0   2   2   0   0   2   0   0   0   2   2   0   2   0   0   2   0   0   2   2   2   2   2   0   0   2   2   0   2   2   2   2   0   2   2   0   2   2   2   2   0   0
 MK-6-12                2   2   0   0   0   2   2   2   0   0   0   2   2   0   0   2   0   0   0   2   2   2   2   2   0   0   0   2   0   2   0   2   2   0   0   0   2   0   2   2   0   0   0   0   0   0   0   2   0   0   0   0   2   0   2   0   2   2   0   2   0   0   2   0   0   0   2   0   2   0   0   0   0   2   0   2   2   2   2   2   0   2   0   2   2   2   2   0   2   2   0   2   0   2   0   0   2   0   0   0   0   2   2   0   0   0   0   2   2   0   0   2   0   2   2   2   0   0   0   0   0   2   0   2   0   2   2   2   0   2   2   0   2   2   2   2   2   0   0   0   2   2   0   0   0   0   0   0   0   0   0   0   2   0   2   0   2   2   0   2   2   0   0   2   0   2   0   0   2   0   0   0   0   2   0   0   2   2   2   2   2   0   0   2   2   0   2   2   2   0   0   0   0   0   0   2   2   2   2   0
 MK-6-13                2   2   0   0   0   2   2   2   0   0   0   2   2   0   0   0   0   0   0   2   2   2   2   2   0   0   0   2   0   2   0   2   2   0   0   0   2   0   2   0   0   0   0   2   0   0   0   0   2   0   0   0   2   0   2   0   2   2   0   2   2   0   2   0   0   0   2   0   2   2   0   0   0   0   0   2   2   2   2   0   0   2   0   2   2   2   2   0   2   2   0   2   0   2   0   0   2   2   0   0   0   2   2   0   0   0   0   2   2   0   0   2   0   0   2   2   0   0   0   0   0   2   0   2   2   0   2   2   0   2   2   0   2   0   2   2   2   0   2   0   2   2   0   0   0   0   2   0   0   0   0   0   2   0   2   0   2   2   0   2   2   0   0   0   0   2   0   0   2   2   0   0   0   2   0   0   2   2   2   0   2   0   0   2   2   0   2   2   2   2   0   0   0   0   0   2   2   2   2   0
 MK-6-14                2   2   0   2   0   2   2   2   0   0   0   2   2   0   0   0   0   0   0   2   2   0   2   2   0   0   0   2   0   2   0   2   2   0   0   0   2   0   2   2   0   0   0   2   0   0   0   0   2   0   0   0   2   0   2   0   0   2   0   2   2   2   2   0   0   0   2   0   2   2   0   0   2   0   0   2   2   2   2   0   0   2   2   2   2   2   2   0   2   2   0   2   0   0   0   0   2   2   0   0   0   2   2   0   0   0   0   2   2   0   0   2   0   0   2   2   0   0   0   0   2   2   2   2   2   0   0   2   0   2   2   0   2   0   2   2   2   0   2   0   2   2   0   2   0   0   2   2   0   2   0   0   2   0   2   2   2   2   0   0   2   0   0   0   0   2   0   0   0   2   0   0   0   2   2   0   2   2   2   0   2   0   0   0   2   0   2   2   2   2   0   0   0   0   2   2   2   2   2   0
 MK-6-15                2   2   2   2   0   2   2   2   0   0   0   2   2   0   0   0   0   0   0   2   2   2   0   2   0   2   0   0   0   2   0   2   2   0   0   0   2   2   2   0   0   0   2   2   0   0   0   0   2   2   0   0   2   0   2   0   2   2   0   2   2   2   2   0   0   0   2   0   2   2   0   0   2   0   0   2   2   0   2   0   0   2   2   2   2   0   2   0   2   2   0   2   0   0   0   0   2   0   0   2   0   2   2   0   0   0   0   2   2   0   0   2   0   0   2   2   0   2   0   0   2   2   2   2   2   0   0   2   0   2   2   0   2   0   2   2   2   0   0   2   2   0   2   2   0   0   2   2   0   2   0   2   2   0   2   0   2   2   0   0   2   0   0   0   0   2   0   0   0   0   0   0   0   2   2   2   2   2   2   0   2   0   0   0   2   0   2   2   2   2   0   0   0   0   2   0   2   2   2   0
 MK-6-16                2   2   2   2   0   2   2   2   0   0   0   2   2   0   0   2   0   0   0   2   2   2   0   2   0   2   0   0   0   2   0   2   2   0   0   0   2   2   2   0   0   0   2   2   0   0   0   0   2   2   0   0   2   0   2   0   2   2   0   0   2   2   2   0   0   0   0   0   0   2   0   0   2   0   0   2   2   0   2   0   0   2   2   2   2   0   2   0   2   2   0   2   0   0   0   0   0   0   0   2   0   2   2   0   0   0   0   2   0   0   0   2   0   0   0   0   0   2   0   0   2   2   2   2   2   0   0   2   0   2   2   0   2   0   2   2   2   0   0   2   2   0   2   2   0   0   2   2   0   2   0   2   2   0   2   0   2   2   0   0   2   0   0   0   2   2   0   0   0   0   0   0   0   2   2   2   2   2   2   0   2   0   0   0   2   0   0   2   0   2   0   0   0   0   2   0   2   2   2   0
 
!****************************************** Phenotypic Data **********************************************************
!-100.0 is resevred for missing phenotype
SimulatedTrait1        10.0778    9.2217    7.5745    9.2325    9.2375    9.0726   11.3551    8.3718   11.0570    9.7546   10.1304    7.7528    8.8016   10.6712   10.8126    9.2920   10.8819    9.1883    8.4439    9.7058    8.3525    8.3180    8.9273    8.9977   12.8927    9.2465    9.8371    9.6986    8.9797    9.3790   11.9088   10.4227   10.6741    9.1376   10.4784   11.0685   11.4800    9.5801   10.5854    9.8826    9.6047   11.7261    8.0218   11.7204   10.0688    9.7940   11.5865   10.6352    9.8271   10.9315    9.3621    9.6511   10.7137   12.1304    9.2971   10.3420   11.2160    9.6626    9.9605   11.0621   10.2673    8.9810    7.7340    9.9304   10.8353    9.1510    8.5237    8.7934   10.3178    8.6332   10.9279    7.8222   10.1869   11.5897   10.4487   11.8235   10.0201   10.1757   10.0445    9.9262    8.9459    8.7742    9.1327   10.1459   12.2832   11.5919   10.3268    9.0901    9.6794    9.8463   10.9867   10.8335    9.2972    9.5679    9.4312    9.2178   10.1015    9.0805    9.6430   13.1046   13.2871   10.1617   11.4779    9.8939   10.5138   10.4970   12.1896   11.6136    8.4205   10.4899    7.7048    9.0395   12.4425    8.9601   10.8752   11.5140    9.5280   11.0058   10.5821   11.3563    9.9459    8.6075    7.5323    9.3724   11.1981    8.9478    8.9573   12.4420   10.5835    9.7069   10.2618   10.1508    7.8053   13.5185    9.4406    9.4634    8.4005    8.6782   12.6973   10.2466   10.3394    9.0861   10.2674    8.7735   10.7448   10.9487   13.4282    9.3163    8.0282    7.9583   12.0751    8.0966    8.9525    8.9237   11.5078    6.9650    8.5399    9.7423   11.3950    7.9912    8.2808   10.6632    8.9688   10.0703    6.6339   12.0306   10.7555   10.0885   10.7458   10.1393   12.3041    8.5617   10.9622    9.6741    9.2470    8.0008    8.8586   10.6477   11.3693    9.4493   10.2759    9.0469   10.0233   11.5771   11.0381   10.9677   10.1860    9.9318    9.2531   10.0568   10.3597    8.9260   12.1258    8.5407   11.0843   11.1389    9.5235    8.9003   10.2456   11.3977
SimulatedTrait2        14.8443   13.9485   15.0584   14.9126   13.8212   16.1345   16.6795   16.7244   15.9123   16.4862   15.5891   14.5224   14.9536   16.0520   15.0071   12.4974   15.6613   15.8802   17.2084   14.8199   15.3820   15.1661   13.5217   15.0233   15.0307   14.3935   16.0762   14.0210   15.9215   14.2380   15.1386   14.2912   15.9369   15.4375   13.9227   14.5835   13.8409   12.6168   16.6470   16.0733   14.1449   13.0135   14.6408   16.5057   18.2094   15.6863   14.9213   15.2816   14.5084   13.0186   17.8159   15.1466   14.4996   17.3451   14.2388   14.3065   14.5874   17.1557   16.7657   14.6904   16.9403   15.5546   15.7879   16.1430   13.2124   13.8659   15.8856   17.1450   16.3250   15.6384   15.1036   13.0538   14.3932   15.3762   14.1092   16.4311   13.4996   14.8657   14.5639   14.5156   13.9033   14.7255   13.3570   13.8370   15.4438   14.3433   13.9158   15.1934   12.6639   15.0757   16.3173   13.5962   14.0050   15.6748   13.8710   16.1720   13.2700   15.0351   13.6200   15.5929   14.8357   11.9991   15.8998   16.2750   17.4923   15.2761   16.8261   16.3265   11.5130   15.0953   14.0799   13.9000   13.1927   15.6083   15.8788   14.6762   12.8734   18.4355   17.0908   15.8017   17.4515   12.7872   15.8950   16.9622   13.2693   12.8689   15.5817   15.3717   14.9617   13.9899   14.4393   18.1195   13.9608   13.7205   15.5800   12.0109   14.3688   14.8675   15.6483   15.3682   13.2480   13.9634   17.1351   15.3371   15.6742   14.9465   15.8335   13.3035   14.6016   13.2451   15.8233   14.2554   15.4036   11.5904   16.3803   15.1729   15.4523   16.1800   16.5643   14.3162   16.1032   14.9666   14.0088   15.5652   15.1614   15.6281   16.3178   17.6367   18.4384   15.7410   15.3458   15.0985   14.2198   15.6235   13.0699   13.7318   13.1769   15.3940   14.2256   13.7723   16.2675   15.8352   16.2070   15.6413   15.8314   15.3983   14.8085   14.1728   14.6585   16.0963   16.4597   13.3380   14.3178   15.6112   14.9319   15.1704   14.6431   15.4423   15.2786   15.7717
 
