# Supplementary material for: Inclusive Composite Interval Mapping of QTL by Environment Interactions in Biparental Populations
Source: PLoS One. 2015 Jul 10;10(7):e0132414. doi: 10.1371/journal.pone.0132414 (PMC4498613; doi:10.1371/journal.pone.0132414)
Supplement: S3 File — (ZIP) [file pone.0132414.s003.zip › Simulation for unliked model/Simulated popualtions/run_00086.met]

!**********************Note: lines staring with "!" are remarks and will be ignored in the program********************
!*********************************General Information**********************************
!Assuming F1 = P1 x P2, populations available in QTL IciMapping are: 
!  1, P1BC1F1 = P1 x F1, the first backcrossing where P1 is used as the recurrent parent;
!  2, P2BC1F1 = P2 x F1, the first backcrossing where P2 is used as the recurrent parent;
!  3, F1DH, F1-derived doubled haploids; 
!  4, RIL or F1RIL, recombination inbred lines through the repeated selfing of F1;
!  5, P1BC1RIL, recombination inbred lines through the repeated selfing of P1BC1F1;
!  6, P2BC1RIL, recombination inbred lines through the repeated selfing of P2BC1F1;
!  7, F2, the selfing generation of F1;
!  8, F3, the selfing generation of F2;
!  9, P1BC2F1, the second backcrossing where P1 is used as the recurrent parent; 
! 10, P2BC2F1, the second backcrossing where P2 is used as the recurrent parent;
! 11, P1BC2RIL, recombination inred lines through the repeated selfing of P1BC2F1; 
! 12, P2BC2RIL, recombination inred lines through the repeated selfing of P2BC2F1; 
! 13, P1BC1F2, the selfing generation of P1BC1F1; 
! 14, P2BC1F2, the selfing generation of P2BC1F1; 
! 15, P1BC2F2, the selfing generation of P1BC2F1; 
! 16, P2BC2F2, the selfing generation of P2BC2F1; 
! 17, P1BC1DH, P1BC1F1-derived doubled haploids; 
! 18, P2BC1DH, P2BC1F1-derived doubled haploids; 
! 19, P1BC2DH, P1BC2F1-derived doubled haploids; 
! 20, P2BC2DH, P2BC2F1-derived doubled haploids; 
   3      !Mapping Population (see remarks above)
   2      !Mapping Function (1 for Kosambi; 2 for Haldane; 3 for Morgan)
   2      !Marker Space Type (1 for intervals; 2 for positions)
   1      !Marker Space Unit(1 for centiMorgans; 2 for Morgan)
   6      !Number of Chromosomes (or Linkage Groups)
 200      !Size of the mapping population
   2      !Number of environments
 
!***************************************** Chromosomes and Linkage Maps **********************************************
!Chromosome                 NumMarkers
-CH1                        16
-CH2                        16
-CH3                        16
-CH4                        16
-CH5                        16
-CH6                        16
!Linkage map (Marker name followed by position or the interval length)
 MK-1-1                1     0.000
 MK-1-2                1    10.000
 MK-1-3                1    20.000
 MK-1-4                1    30.000
 MK-1-5                1    40.000
 MK-1-6                1    50.000
 MK-1-7                1    60.000
 MK-1-8                1    70.000
 MK-1-9                1    80.000
 MK-1-10               1    90.000
 MK-1-11               1   100.000
 MK-1-12               1   110.000
 MK-1-13               1   120.000
 MK-1-14               1   130.000
 MK-1-15               1   140.000
 MK-1-16               1   150.000
 MK-2-1                2     0.000
 MK-2-2                2    10.000
 MK-2-3                2    20.000
 MK-2-4                2    30.000
 MK-2-5                2    40.000
 MK-2-6                2    50.000
 MK-2-7                2    60.000
 MK-2-8                2    70.000
 MK-2-9                2    80.000
 MK-2-10               2    90.000
 MK-2-11               2   100.000
 MK-2-12               2   110.000
 MK-2-13               2   120.000
 MK-2-14               2   130.000
 MK-2-15               2   140.000
 MK-2-16               2   150.000
 MK-3-1                3     0.000
 MK-3-2                3    10.000
 MK-3-3                3    20.000
 MK-3-4                3    30.000
 MK-3-5                3    40.000
 MK-3-6                3    50.000
 MK-3-7                3    60.000
 MK-3-8                3    70.000
 MK-3-9                3    80.000
 MK-3-10               3    90.000
 MK-3-11               3   100.000
 MK-3-12               3   110.000
 MK-3-13               3   120.000
 MK-3-14               3   130.000
 MK-3-15               3   140.000
 MK-3-16               3   150.000
 MK-4-1                4     0.000
 MK-4-2                4    10.000
 MK-4-3                4    20.000
 MK-4-4                4    30.000
 MK-4-5                4    40.000
 MK-4-6                4    50.000
 MK-4-7                4    60.000
 MK-4-8                4    70.000
 MK-4-9                4    80.000
 MK-4-10               4    90.000
 MK-4-11               4   100.000
 MK-4-12               4   110.000
 MK-4-13               4   120.000
 MK-4-14               4   130.000
 MK-4-15               4   140.000
 MK-4-16               4   150.000
 MK-5-1                5     0.000
 MK-5-2                5    10.000
 MK-5-3                5    20.000
 MK-5-4                5    30.000
 MK-5-5                5    40.000
 MK-5-6                5    50.000
 MK-5-7                5    60.000
 MK-5-8                5    70.000
 MK-5-9                5    80.000
 MK-5-10               5    90.000
 MK-5-11               5   100.000
 MK-5-12               5   110.000
 MK-5-13               5   120.000
 MK-5-14               5   130.000
 MK-5-15               5   140.000
 MK-5-16               5   150.000
 MK-6-1                6     0.000
 MK-6-2                6    10.000
 MK-6-3                6    20.000
 MK-6-4                6    30.000
 MK-6-5                6    40.000
 MK-6-6                6    50.000
 MK-6-7                6    60.000
 MK-6-8                6    70.000
 MK-6-9                6    80.000
 MK-6-10               6    90.000
 MK-6-11               6   100.000
 MK-6-12               6   110.000
 MK-6-13               6   120.000
 MK-6-14               6   130.000
 MK-6-15               6   140.000
 MK-6-16               6   150.000
!*********************************** Marker Types ********************************************************************
!Co-dominant marker: When heterozygote F1 is present, P1 is coded as 2, F1 is coded as 1, and P2 is coded as 0; Otherwise, P1 is coded as 2, and P2 is coded as 0. 
!Dominant marker: When heterozygote F1 is present, P1 and F1 are coded as 12, and P2 is coded as 0; Otherwise, P1 is coded as 2, and P2 is coded as 0.  
!Recessive markers: When heterozygote F1 is present, P1 is coded as 2, and F1 and P2 are coded as 10; Otherwise, P1 is coded as 2, and P2 is coded as 0. 
!Missing marker is coded as -1. 
 MK-1-1                 0   0   2   2   0   2   2   2   2   2   2   2   0   2   2   2   0   0   0   2   0   0   2   2   0   0   0   0   0   2   0   2   0   2   2   0   0   0   0   2   0   2   2   0   2   0   0   0   0   0   2   2   0   0   2   2   0   2   0   2   2   2   2   2   2   2   0   2   0   2   0   0   0   0   2   0   2   0   2   0   2   2   0   2   0   2   0   0   0   2   0   2   0   2   2   0   0   2   2   2   2   2   2   2   0   2   0   0   2   2   0   0   2   0   2   2   0   0   2   0   2   0   0   0   2   0   0   0   2   0   0   2   0   2   2   0   2   2   0   2   2   0   0   2   0   2   2   2   0   0   2   0   0   2   2   2   2   0   0   2   2   2   0   0   2   2   2   0   2   0   2   0   0   2   0   0   2   0   0   2   2   0   2   2   0   2   0   2   2   2   2   2   0   2   0   0   2   0   0   2
 MK-1-2                 0   0   2   2   0   2   2   2   2   2   2   0   0   2   2   2   0   0   0   2   0   0   2   2   0   0   0   0   0   2   2   2   0   2   2   2   0   2   0   2   0   2   2   0   2   0   0   0   0   2   2   2   0   0   2   2   0   2   0   2   2   2   2   2   2   2   0   2   0   2   0   0   0   0   2   0   0   0   2   0   2   2   0   2   0   2   0   0   0   2   0   0   0   0   2   0   0   2   2   2   2   2   2   2   0   2   0   0   2   2   0   0   2   2   2   2   0   0   2   0   2   2   0   0   2   0   0   0   2   0   0   2   0   2   2   2   2   2   0   0   2   0   0   2   0   2   2   2   0   0   2   0   0   2   2   2   2   0   0   2   2   2   0   0   2   2   2   0   2   0   2   0   0   2   0   0   2   2   2   2   2   2   2   2   2   2   0   2   2   2   2   2   0   2   2   0   2   0   0   2
 MK-1-3                 0   2   0   2   0   2   2   2   2   2   2   0   2   2   2   2   0   0   0   2   0   0   2   2   0   0   0   2   0   2   2   2   0   2   2   2   0   2   0   2   0   2   0   2   2   0   0   0   0   2   2   2   2   0   2   2   0   2   0   2   2   2   2   2   2   2   0   2   0   0   0   2   0   0   2   0   0   0   2   2   2   2   0   2   0   2   0   0   0   2   0   2   0   2   2   0   0   2   2   2   2   2   0   2   0   2   0   0   2   2   0   0   2   2   2   2   0   0   0   0   2   2   0   0   0   0   0   0   2   0   0   2   0   2   2   2   2   2   0   0   2   0   0   2   0   2   2   2   0   0   2   0   0   0   2   0   2   0   0   2   2   2   0   2   2   2   2   0   2   0   2   0   0   2   0   0   2   2   2   2   0   2   2   2   2   2   0   2   2   2   2   2   2   2   2   0   2   0   0   2
 MK-1-4                 0   2   0   2   0   2   2   2   2   2   2   0   2   2   2   2   0   0   0   2   0   0   2   2   0   0   2   2   0   2   2   2   0   2   2   2   0   2   0   2   0   0   0   2   2   0   0   0   0   2   2   2   2   0   2   2   0   0   0   2   2   2   2   2   0   2   0   2   0   0   0   2   0   2   2   0   0   0   2   2   2   2   0   2   0   2   0   0   0   2   0   2   0   2   2   0   0   2   2   2   2   2   0   2   0   2   0   0   2   2   2   0   2   2   2   2   0   0   0   0   2   2   0   0   0   0   0   0   2   0   0   2   2   2   2   2   2   2   2   0   2   2   0   2   0   2   2   2   0   0   2   0   2   0   2   0   2   0   0   2   2   2   0   2   2   0   2   0   2   0   2   0   0   2   0   0   2   2   2   0   0   2   2   2   2   2   0   2   2   2   2   0   2   2   2   0   2   0   0   2
 MK-1-5                 0   0   0   2   0   2   0   2   2   2   2   0   2   2   2   2   0   0   0   2   0   0   2   2   0   0   2   2   0   2   0   2   0   2   2   2   0   2   0   2   2   0   0   2   2   0   0   0   0   2   2   2   2   0   2   2   0   0   0   2   2   2   2   2   0   2   0   2   0   0   0   2   0   0   2   0   0   2   2   2   2   2   0   2   0   0   0   0   0   2   0   2   0   2   0   0   0   2   2   2   2   0   0   2   2   2   0   0   2   0   0   0   2   2   2   2   0   0   0   2   2   0   0   0   0   2   0   0   2   0   0   2   2   2   2   2   2   2   2   0   2   2   0   2   0   0   2   2   0   0   2   0   2   0   2   0   2   0   0   2   2   2   0   2   2   0   2   0   0   0   2   2   0   2   0   0   2   2   2   0   0   2   2   2   2   2   0   2   2   2   2   0   2   2   0   2   2   0   0   2
 MK-1-6                 0   0   0   2   0   2   0   2   2   0   2   0   2   2   2   2   0   0   0   2   0   0   2   2   0   0   2   2   0   0   0   2   0   2   2   2   0   2   0   2   2   0   0   2   2   0   0   0   0   2   2   2   0   0   2   2   0   0   0   2   2   2   2   2   0   2   0   2   0   0   0   2   0   0   2   0   0   2   2   2   2   2   0   2   0   0   0   0   0   2   0   2   0   2   0   0   0   2   0   2   2   0   0   2   2   2   0   0   2   0   0   0   2   2   2   2   2   0   0   2   2   0   2   0   0   2   0   0   2   0   0   2   2   2   2   0   2   2   2   0   2   2   0   2   0   0   2   2   0   0   2   0   2   0   2   0   2   0   0   2   0   2   0   2   2   0   2   0   0   0   2   0   2   2   0   0   2   2   2   0   0   2   2   2   2   2   0   2   2   2   2   0   2   2   0   2   2   0   0   2
 MK-1-7                 2   0   0   2   0   2   0   2   2   0   2   0   2   0   2   0   0   0   0   2   0   0   0   2   0   0   2   2   0   0   0   2   0   2   2   2   0   2   0   2   2   0   0   2   0   0   0   2   0   2   2   2   0   0   2   2   0   0   0   2   2   2   2   2   0   2   0   2   0   0   2   0   0   0   2   0   0   2   0   2   2   2   0   2   0   2   0   2   0   2   0   2   0   2   0   0   0   2   0   2   2   0   0   2   2   2   2   0   2   0   0   0   2   2   0   2   0   0   0   2   2   0   2   2   0   0   0   0   2   0   0   2   2   2   2   0   0   2   2   0   2   2   0   2   0   0   2   2   0   0   2   0   2   0   0   0   2   0   0   2   0   2   0   2   2   0   2   0   0   0   2   0   2   2   0   0   2   0   2   0   0   2   2   2   2   2   0   2   2   2   2   0   2   2   2   0   2   0   0   2
 MK-1-8                 0   0   0   2   2   2   0   2   2   0   2   0   2   0   2   0   0   0   0   2   0   0   0   2   0   0   2   2   0   0   0   2   0   2   2   2   0   2   0   0   2   0   0   2   0   0   0   2   2   2   2   0   0   0   2   2   0   0   0   2   2   2   2   2   0   2   0   2   0   0   2   0   0   0   0   0   0   2   0   2   2   2   0   2   0   2   0   2   0   0   0   0   0   2   0   2   0   2   0   2   2   0   0   2   2   0   2   0   2   0   0   0   0   2   0   2   0   0   0   2   2   0   2   2   0   0   2   0   2   2   2   2   2   2   2   0   0   2   2   0   2   2   0   2   0   0   2   2   0   0   0   0   2   0   2   0   2   0   2   2   0   2   0   2   2   0   2   0   0   0   2   0   2   2   0   0   0   0   2   0   0   0   2   2   2   2   0   0   2   2   2   0   2   0   2   0   2   2   0   2
 MK-1-9                 0   0   0   2   2   2   0   2   2   0   2   0   2   0   2   0   0   0   0   2   0   0   0   2   0   0   2   2   0   0   0   2   0   2   2   2   0   2   0   0   2   0   0   2   0   0   0   2   2   2   0   0   0   0   2   2   0   0   0   2   2   2   2   2   0   2   0   2   0   0   2   0   0   2   0   0   0   2   0   2   2   2   0   2   0   2   0   2   0   0   0   0   0   2   0   2   0   2   0   2   2   0   0   2   2   0   2   0   2   0   2   0   0   2   0   2   0   0   0   2   2   0   2   2   0   2   2   2   2   2   2   2   2   2   2   2   0   2   2   2   2   2   0   2   0   0   2   2   0   2   0   0   2   0   2   0   2   0   2   2   0   2   0   2   0   0   2   0   0   0   2   0   2   2   0   0   0   0   2   0   0   0   2   0   2   2   0   0   2   2   2   0   2   0   2   0   2   2   0   2
 MK-1-10                0   0   0   2   2   2   0   2   2   0   0   0   0   0   2   0   0   0   0   2   0   0   0   2   0   0   2   2   0   0   2   2   0   2   0   2   0   2   2   0   2   0   0   2   0   2   0   2   2   2   2   0   2   0   2   2   0   0   0   2   2   2   2   2   0   2   0   2   0   0   2   0   0   2   0   0   0   2   0   2   2   2   0   2   0   2   0   2   0   2   0   0   0   2   0   2   0   2   0   2   0   0   0   2   2   2   2   0   2   0   2   0   0   2   0   2   0   0   0   2   2   0   2   2   0   2   0   2   2   2   2   2   0   0   2   2   0   0   2   2   2   2   0   2   0   0   2   2   2   2   0   0   2   0   2   0   2   0   2   2   0   2   0   2   0   0   2   0   0   2   0   0   2   2   0   0   0   0   2   0   0   0   2   0   2   2   2   0   2   2   2   0   2   0   2   0   2   2   0   2
 MK-1-11                0   0   0   2   2   0   2   2   2   2   0   0   0   0   2   0   0   0   0   2   0   0   0   2   0   0   2   2   0   2   0   2   0   2   0   2   0   2   2   0   2   0   0   2   0   2   0   2   0   2   2   0   2   0   2   2   0   0   0   2   2   0   2   2   0   2   0   0   0   2   0   0   0   2   0   0   0   2   0   2   2   0   0   2   0   2   0   2   0   2   0   0   0   2   0   2   0   2   0   2   0   0   0   2   0   2   2   0   2   0   2   0   0   2   0   2   0   0   2   2   2   0   2   2   2   2   0   2   2   2   2   2   0   0   2   2   0   0   2   2   2   2   0   2   0   0   2   2   0   2   0   0   2   0   2   0   2   0   2   2   0   2   0   2   0   0   2   0   0   2   0   0   2   2   0   0   0   0   2   0   0   0   2   2   2   2   2   0   2   2   2   0   0   0   2   0   2   2   0   0
 MK-1-12                0   0   0   2   2   0   2   2   2   2   0   0   2   0   2   0   2   0   0   2   0   0   0   2   0   0   2   2   0   2   0   2   0   2   2   2   0   0   2   0   2   0   0   2   0   2   0   2   0   2   2   0   2   0   0   2   0   0   0   2   2   0   2   2   2   2   0   2   0   2   0   0   0   2   0   0   0   0   0   2   2   0   0   2   0   2   0   2   0   2   0   0   0   2   0   2   2   2   0   2   0   0   2   2   0   2   2   0   2   0   2   0   0   2   0   2   0   0   2   0   2   0   2   2   2   2   0   2   2   2   2   2   0   0   2   2   0   0   2   2   0   2   0   2   0   0   2   2   0   0   0   0   2   0   0   0   2   0   0   2   2   2   0   2   2   0   2   0   0   2   0   0   2   2   0   0   0   0   2   0   0   0   2   2   0   2   2   0   2   2   2   0   0   0   2   0   2   2   2   0
 MK-1-13                0   0   0   2   2   0   2   2   2   2   0   0   2   0   2   0   2   0   0   2   0   0   0   2   0   0   0   2   0   2   0   2   0   2   2   0   0   0   2   0   2   0   0   2   0   2   0   2   2   2   2   2   2   0   0   2   0   0   0   2   2   2   2   0   2   2   0   2   2   0   0   0   0   2   0   0   2   0   0   2   2   0   0   2   0   2   0   0   0   2   0   0   0   2   0   2   2   2   0   2   0   0   0   2   0   2   2   0   2   0   2   0   0   2   0   2   0   0   2   2   2   0   2   2   2   2   0   2   2   2   2   2   0   0   2   0   0   0   2   0   0   2   0   2   0   0   2   2   0   0   2   2   2   0   0   0   2   0   0   2   2   0   0   0   2   0   0   0   0   2   0   0   2   2   0   0   0   0   2   0   0   0   2   2   0   2   2   0   2   0   2   0   0   0   2   0   2   2   2   2
 MK-1-14                0   0   0   2   2   0   2   2   2   2   0   0   2   0   2   0   2   0   0   2   0   0   0   2   0   0   0   2   0   2   0   2   0   2   2   0   0   0   2   0   2   0   0   2   0   2   0   2   2   2   2   2   2   0   0   2   0   0   0   2   2   2   2   0   2   2   0   2   2   0   0   2   0   2   0   0   2   0   0   0   2   0   0   2   0   2   0   0   0   2   0   0   0   2   0   2   0   2   2   2   0   0   0   2   0   2   2   0   2   0   2   0   0   2   0   2   0   0   0   2   0   0   2   2   2   2   2   2   2   2   2   2   0   0   2   0   0   0   2   0   0   0   0   2   2   0   2   2   0   0   2   2   2   0   0   0   2   0   0   2   2   0   0   2   2   0   0   0   0   2   0   0   2   0   0   2   0   0   2   0   0   0   2   2   0   0   2   2   2   0   0   0   0   0   2   0   2   2   2   2
 MK-1-15                0   0   0   2   2   0   2   2   2   2   0   0   2   0   2   0   2   0   0   2   0   0   0   2   0   0   0   2   0   2   0   0   0   2   2   0   0   0   0   0   0   0   2   2   0   2   0   2   2   2   2   2   2   0   0   2   0   0   0   2   0   2   2   0   2   2   2   0   2   0   0   2   0   2   0   0   2   0   0   0   2   0   0   2   0   2   0   0   0   2   0   0   0   0   0   0   0   2   2   2   0   0   0   2   0   2   2   0   2   2   0   0   0   2   0   2   0   0   0   2   0   0   2   2   2   2   0   0   2   0   2   2   2   2   2   0   0   0   2   0   0   0   0   2   2   0   2   2   0   0   2   0   2   0   0   0   2   2   2   0   2   0   0   2   2   0   0   0   0   2   0   0   2   0   0   2   0   0   2   0   0   0   2   2   0   0   2   2   2   0   2   0   0   0   2   0   2   2   2   2
 MK-1-16                2   0   0   2   2   0   2   0   2   2   0   0   2   0   2   0   2   0   0   2   0   0   0   2   0   0   0   2   0   2   0   0   0   2   2   0   0   0   0   0   2   0   2   0   0   2   2   2   2   2   2   2   2   0   0   2   0   0   0   2   0   2   2   0   2   2   2   0   2   0   0   2   0   2   2   0   2   0   0   0   2   0   0   2   0   2   2   0   0   0   0   0   0   0   0   0   0   2   2   2   0   0   0   2   0   0   2   0   2   0   0   0   0   2   0   2   0   0   0   2   0   0   2   2   2   2   0   0   2   0   2   2   2   2   0   0   0   0   2   0   0   0   0   2   2   0   2   2   0   0   2   2   2   0   0   0   0   2   2   0   2   0   0   2   2   0   2   2   0   2   0   0   2   0   0   2   0   0   2   0   0   0   2   2   0   0   2   2   2   0   2   0   0   0   2   0   2   2   2   2
 MK-2-1                 0   2   2   2   2   0   2   2   2   0   0   2   0   2   0   2   0   0   0   0   0   2   2   0   2   2   0   2   0   2   0   2   0   2   2   0   2   0   0   2   2   0   2   2   2   2   0   0   0   2   2   0   2   2   0   0   2   0   0   0   0   0   0   2   2   2   0   0   2   0   0   2   2   0   2   2   2   0   2   0   2   0   0   2   2   0   2   2   0   2   2   2   2   2   2   0   0   0   2   0   2   2   2   0   2   2   2   2   0   0   2   0   0   0   0   2   0   0   2   0   0   0   0   0   0   0   2   0   0   2   2   2   2   2   2   2   2   2   2   0   0   0   0   0   2   2   2   0   0   2   2   2   0   0   2   2   2   0   2   2   2   2   2   0   0   0   0   0   0   0   0   2   0   2   2   2   2   0   2   2   2   0   0   0   2   2   0   0   0   0   0   0   0   2   2   0   0   0   2   2
 MK-2-2                 0   2   2   2   2   0   2   2   2   0   0   2   0   2   0   2   0   0   0   0   0   2   0   0   2   2   0   2   0   0   0   2   0   2   2   0   2   0   0   2   2   0   2   0   2   2   0   0   2   0   2   0   2   0   0   0   2   0   0   0   0   0   0   2   0   2   0   0   2   0   2   2   2   2   2   2   2   0   2   0   2   0   2   2   2   0   2   2   0   0   2   2   2   2   2   0   0   0   2   0   2   2   2   0   2   2   2   2   0   0   2   0   0   0   0   2   0   0   2   0   0   0   0   0   0   0   2   0   0   2   2   2   2   2   2   2   2   2   2   0   0   0   0   0   2   0   2   0   0   2   2   2   0   0   2   2   2   0   2   2   2   2   2   0   0   0   0   0   0   0   0   0   0   2   0   2   0   0   2   2   0   0   0   2   2   2   0   0   0   0   0   2   0   2   2   0   0   0   2   0
 MK-2-3                 2   2   2   2   2   0   2   2   2   0   0   2   0   2   0   2   0   0   0   0   0   0   0   0   0   2   0   0   0   0   0   0   0   2   2   0   2   0   0   2   2   0   2   0   0   2   0   0   2   0   2   2   2   0   0   0   2   0   2   0   0   0   2   2   0   0   2   0   2   0   0   2   2   2   2   2   2   0   2   0   2   0   2   2   2   0   2   2   0   0   0   2   2   2   2   0   0   0   2   2   2   2   2   0   2   2   2   2   0   0   2   0   0   0   0   2   0   0   2   2   0   2   2   0   0   0   2   0   0   2   2   2   0   2   2   2   2   2   2   0   0   0   0   0   2   0   2   0   0   2   2   2   0   0   2   2   2   0   2   2   2   2   2   0   0   0   0   0   0   0   0   0   0   2   0   2   0   0   2   2   0   0   0   2   2   2   0   0   0   0   0   2   0   2   2   0   0   0   2   0
 MK-2-4                 0   0   2   2   2   0   2   0   2   0   0   2   0   2   0   2   0   0   0   0   0   0   0   0   0   2   0   0   0   0   0   0   0   2   0   0   0   0   0   2   2   0   2   0   0   2   0   0   2   0   2   0   0   0   0   0   2   0   2   0   0   0   2   2   0   0   2   0   2   0   2   2   2   2   2   2   2   0   2   0   0   0   2   2   2   0   2   2   2   0   0   2   2   2   2   0   2   0   2   2   2   2   0   0   2   2   2   2   2   0   2   2   0   0   0   0   0   0   2   0   0   2   2   0   0   0   2   0   0   2   2   2   0   0   0   2   0   2   2   0   0   0   0   0   2   0   2   0   2   0   2   2   0   0   2   2   2   0   2   2   2   2   2   0   0   0   0   0   0   2   0   0   0   2   0   2   0   0   2   2   2   0   0   2   2   2   0   0   0   0   0   2   0   2   2   0   0   0   2   0
 MK-2-5                 0   0   0   2   2   0   2   0   2   0   0   2   0   2   2   2   0   0   0   0   0   2   0   0   0   2   0   0   0   0   0   0   0   2   0   0   2   2   2   2   2   0   2   0   0   2   0   0   0   0   2   2   0   0   0   0   2   2   2   0   0   2   2   2   0   0   2   0   2   0   2   2   2   2   2   2   2   0   2   0   0   0   2   2   2   0   2   2   2   0   0   2   2   2   2   2   0   0   2   2   2   2   0   0   2   2   2   2   2   2   2   2   0   0   0   0   0   0   2   0   0   2   2   0   0   2   2   0   0   2   2   2   0   0   0   2   2   2   0   0   0   2   0   0   2   0   2   0   2   0   2   2   0   0   2   2   2   2   2   2   2   2   2   0   0   0   2   0   0   2   0   0   0   2   2   2   0   0   2   2   2   0   0   2   2   2   0   2   0   0   0   2   0   2   2   0   0   0   2   2
 MK-2-6                 0   0   0   2   2   0   2   0   2   0   2   2   0   2   2   2   0   0   0   0   0   2   0   0   0   0   0   0   0   0   0   0   0   2   0   0   0   2   2   2   2   0   2   0   2   0   0   2   0   0   2   2   0   0   0   0   2   2   2   0   0   0   2   2   0   0   0   2   2   0   2   2   2   2   2   2   2   0   2   0   0   0   2   2   2   0   2   2   2   0   0   2   2   2   2   0   0   0   2   2   2   2   0   0   2   0   2   2   2   2   2   0   2   0   0   0   0   0   2   0   0   2   2   0   2   2   2   2   0   2   2   2   0   0   0   2   0   2   2   0   0   0   0   0   2   0   2   0   2   0   2   2   0   0   2   2   2   2   2   0   0   2   2   0   0   0   2   0   0   2   0   0   0   2   2   2   0   0   2   2   2   0   0   2   2   2   0   2   0   0   2   2   0   2   2   2   0   0   2   0
 MK-2-7                 2   0   0   2   2   2   0   0   2   0   2   2   0   2   2   2   0   0   0   2   0   2   0   2   0   0   0   0   0   0   0   0   0   2   0   2   0   0   2   2   2   0   2   0   2   0   2   2   0   0   2   0   0   0   0   0   2   2   2   2   0   0   2   2   0   0   0   2   2   0   0   2   2   2   2   2   2   2   2   0   0   0   2   2   0   0   2   2   2   0   0   2   2   2   2   0   0   0   2   2   2   0   0   0   2   0   2   2   2   2   2   0   0   0   0   0   2   0   2   0   2   2   2   2   2   2   2   2   0   2   2   2   0   0   0   2   0   2   2   0   0   0   2   0   2   0   2   0   2   0   2   2   0   0   2   2   2   2   0   0   2   2   2   0   2   0   2   0   0   2   0   0   0   2   2   0   0   2   2   2   2   0   0   0   2   0   0   2   0   0   2   2   0   2   2   2   0   0   0   0
 MK-2-8                 2   0   0   2   2   2   0   0   0   0   2   2   0   2   2   2   0   0   0   2   0   2   0   2   0   0   0   0   0   0   0   0   2   2   0   2   0   0   2   2   2   0   2   0   2   0   0   2   0   0   2   0   0   0   0   0   2   0   2   2   0   0   2   2   0   0   0   2   2   0   0   2   2   2   2   2   2   2   2   0   0   0   2   0   0   0   2   2   2   2   0   2   2   2   2   0   0   0   2   2   0   0   0   0   2   0   2   2   2   2   2   2   0   0   0   0   2   0   2   0   2   0   2   2   2   2   2   2   0   2   2   2   0   0   0   2   2   2   2   0   0   0   2   0   2   0   2   0   2   0   2   2   0   0   2   2   2   2   0   0   2   0   2   0   2   0   2   0   0   2   0   0   0   2   2   0   0   2   0   2   0   2   0   0   2   0   0   2   0   0   2   2   0   0   2   2   2   2   0   0
 MK-2-9                 2   0   0   2   2   2   0   0   0   0   2   2   0   2   2   2   0   0   0   2   0   2   0   0   0   0   0   0   0   0   2   0   2   2   0   2   0   0   2   2   2   0   2   0   2   0   0   2   0   0   2   0   0   0   0   0   2   0   2   2   0   0   2   2   0   0   0   2   2   0   0   2   2   2   2   2   2   2   2   0   0   0   2   0   0   0   2   2   2   2   0   2   2   2   0   0   0   0   0   2   0   0   0   0   2   0   2   2   2   2   2   2   0   0   0   0   2   0   2   0   2   0   2   2   2   0   2   0   0   2   2   2   2   2   0   2   2   2   0   0   2   0   2   0   0   0   2   0   2   0   2   2   0   0   2   2   2   2   0   0   2   0   2   0   2   0   2   0   0   2   0   0   2   2   2   2   0   2   0   2   0   2   2   0   2   0   0   2   0   0   2   2   2   0   2   2   2   2   0   0
 MK-2-10                0   0   0   2   2   0   0   0   0   0   2   2   0   2   2   2   0   0   0   0   0   2   0   0   2   0   0   0   2   2   2   0   2   2   0   2   0   0   0   2   2   0   2   2   2   0   0   2   0   0   2   0   0   0   2   0   2   0   2   2   0   0   2   0   0   0   0   2   2   0   0   2   2   2   2   2   2   0   2   0   0   0   2   0   0   0   2   2   2   2   0   2   0   2   0   0   0   0   0   2   0   0   0   0   0   0   2   2   2   2   2   0   0   0   0   0   2   0   0   0   2   0   2   2   2   0   2   0   0   2   2   2   2   2   0   0   2   2   0   0   2   0   2   0   0   0   2   0   2   0   0   2   0   0   2   2   2   0   0   0   2   0   2   0   2   0   2   0   0   2   0   2   2   2   2   2   0   2   0   0   0   2   2   0   2   0   0   2   0   0   0   2   2   0   0   2   2   2   0   2
 MK-2-11                0   0   0   2   2   0   0   0   0   0   2   2   0   2   2   2   0   0   0   0   0   0   0   0   2   0   0   0   2   2   2   0   2   2   0   2   2   0   2   2   2   0   2   2   2   0   0   2   0   0   2   0   0   0   2   0   2   0   2   2   0   0   2   0   0   0   0   2   2   0   0   2   2   2   2   0   2   0   2   0   0   2   2   0   0   0   2   2   2   2   0   2   0   2   0   0   2   0   0   2   0   0   0   0   0   0   2   2   0   2   2   0   0   0   2   0   0   0   0   0   2   0   0   2   2   0   2   0   0   2   2   2   2   2   0   0   2   2   0   0   2   0   0   0   0   0   2   0   2   0   0   2   0   0   2   2   2   0   0   0   2   2   2   0   2   0   2   0   2   0   0   2   2   2   2   2   0   2   0   0   0   2   2   0   0   0   0   2   0   0   0   2   0   0   0   2   2   2   0   2
 MK-2-12                0   0   0   2   2   0   0   2   0   0   2   2   0   0   0   2   0   2   0   0   0   0   0   0   2   0   0   0   2   2   2   0   0   2   0   2   2   0   2   2   2   0   2   2   2   0   0   2   0   2   2   0   0   0   2   0   2   0   2   2   0   0   2   0   0   0   0   2   0   0   0   2   2   2   2   2   0   0   2   0   0   2   2   0   0   0   2   2   2   2   0   2   0   2   0   0   2   0   0   2   0   2   0   0   0   0   2   2   0   0   2   0   0   0   2   0   0   0   0   0   2   0   2   2   2   0   2   0   0   2   2   2   2   2   0   0   2   2   0   0   0   0   0   0   0   0   2   0   2   0   0   2   0   0   2   2   2   0   0   0   2   2   2   0   2   0   2   2   2   0   0   2   2   2   0   2   0   2   0   0   0   2   2   0   0   0   0   2   0   0   0   2   0   0   0   2   2   2   0   2
 MK-2-13                0   0   0   2   2   2   0   2   0   0   2   2   0   0   0   2   0   0   0   0   0   0   0   0   2   0   0   2   2   2   2   2   0   2   0   0   2   0   2   2   2   0   2   2   2   0   2   0   0   2   2   0   0   0   2   0   2   0   2   2   0   0   0   0   0   0   0   2   0   0   0   2   2   0   2   2   0   0   2   0   0   2   2   0   0   0   2   2   2   2   0   2   2   2   0   0   0   0   0   0   0   2   0   0   0   0   2   2   0   0   2   2   0   0   2   0   0   0   0   0   2   0   2   2   2   0   2   2   0   2   2   2   2   2   0   2   2   2   0   0   0   0   0   0   0   0   2   0   2   0   0   2   0   0   2   2   2   0   0   0   2   2   2   0   0   0   2   2   2   0   0   2   2   2   0   2   0   2   0   0   0   2   2   0   0   0   0   2   0   0   0   2   0   0   0   2   2   2   0   2
 MK-2-14                0   2   0   0   2   2   2   2   0   0   2   2   2   0   0   2   0   0   0   0   0   0   0   0   2   2   0   2   2   2   2   0   0   2   0   0   2   0   2   2   2   0   2   2   2   0   2   0   0   2   2   0   2   0   2   0   2   0   2   0   0   0   0   2   0   0   0   2   0   0   0   2   2   2   2   2   0   0   2   0   0   2   2   0   0   0   2   2   0   2   0   2   2   2   0   0   0   0   0   0   0   2   0   0   0   2   2   2   0   0   2   0   0   0   2   0   0   0   0   0   2   0   2   2   2   0   2   2   0   2   2   2   2   2   0   2   2   2   0   0   0   0   0   0   0   2   2   0   2   0   0   2   0   0   2   2   0   0   0   0   0   0   2   0   2   0   2   2   2   0   0   2   2   2   0   2   2   2   0   0   0   2   2   0   0   0   2   2   0   0   0   2   0   0   0   2   0   2   0   2
 MK-2-15                0   2   0   2   2   0   2   2   0   0   2   2   2   0   0   2   2   0   0   0   0   0   0   0   2   2   0   2   2   2   2   0   0   2   0   0   2   0   2   2   2   2   2   2   2   0   2   0   0   2   2   0   2   0   2   0   2   0   2   0   0   0   0   2   0   0   0   2   0   0   0   2   0   2   2   2   0   0   2   0   0   2   2   0   0   0   2   2   0   0   0   2   2   0   0   0   0   0   0   0   0   2   0   0   0   2   2   2   0   0   2   2   0   0   2   0   0   0   0   0   2   0   2   0   2   0   2   2   0   2   2   2   2   2   0   2   2   2   0   0   0   0   0   2   0   2   0   0   2   2   0   2   0   0   2   0   0   0   0   0   0   0   2   0   2   0   0   2   0   0   0   2   0   2   2   2   2   2   0   0   0   0   2   0   0   0   2   2   0   0   0   2   0   0   0   2   0   2   0   2
 MK-2-16                0   2   0   2   2   0   2   2   0   0   2   2   2   0   0   2   2   0   0   0   0   0   0   0   2   2   0   2   2   2   2   0   0   2   0   0   2   0   2   2   2   2   2   2   2   0   2   0   0   2   2   2   2   0   2   0   0   0   2   0   2   0   0   2   0   0   0   2   0   0   0   2   0   2   2   2   0   0   2   2   0   2   0   0   0   0   2   2   0   0   0   0   2   0   0   0   0   2   0   0   0   2   0   0   0   2   2   2   0   0   2   2   0   0   2   0   0   0   0   0   2   2   2   0   2   2   2   2   0   2   2   2   2   2   0   2   0   2   0   0   0   0   0   2   0   2   0   0   2   2   0   0   0   0   2   2   0   0   0   0   0   0   2   0   2   0   0   2   0   0   0   2   0   2   2   2   2   2   0   0   0   0   2   0   0   2   2   2   0   0   0   2   0   0   0   2   0   2   0   2
 MK-3-1                 0   2   0   0   0   0   0   0   0   0   2   2   2   0   2   0   2   0   2   0   0   2   0   0   0   2   0   2   2   2   2   0   0   0   2   0   0   0   2   0   0   2   2   0   0   0   0   2   0   2   2   2   0   2   0   2   0   2   2   2   2   0   0   2   2   2   0   2   0   2   2   2   2   2   0   2   0   2   0   2   2   0   2   0   0   2   2   0   0   2   0   0   2   2   2   0   0   0   2   0   0   2   2   0   2   2   2   2   0   0   0   2   2   0   0   2   0   2   2   2   2   0   2   0   2   0   2   2   2   0   0   0   0   2   2   2   2   2   0   2   2   0   2   2   2   0   2   2   0   0   2   0   0   0   0   0   0   2   2   2   2   2   2   2   2   0   0   2   2   0   2   2   0   2   0   0   0   2   0   2   2   0   0   2   0   2   2   0   0   2   2   2   0   0   2   0   2   2   2   0
 MK-3-2                 0   2   0   0   0   0   0   0   0   0   0   2   2   0   2   0   2   0   2   0   2   2   0   0   0   2   0   2   2   2   2   0   0   0   2   0   0   0   2   0   0   2   2   0   0   0   0   2   0   2   2   2   0   2   2   2   0   2   2   2   2   0   0   2   2   2   0   2   2   2   2   0   2   2   0   2   0   0   0   2   2   0   2   0   0   2   0   0   0   2   0   0   2   0   2   0   0   0   2   0   0   2   2   0   2   2   2   2   0   0   0   2   2   0   0   2   0   2   2   2   2   2   2   0   2   0   2   2   0   0   0   0   0   2   2   2   2   2   0   0   2   0   2   2   0   0   2   2   0   0   2   0   0   0   0   0   0   2   2   2   0   2   2   2   2   0   0   2   2   0   2   2   0   2   0   0   0   2   0   2   2   2   0   2   0   2   2   0   0   2   2   2   0   0   2   0   2   2   2   0
 MK-3-3                 0   2   0   0   0   0   2   0   2   0   0   0   2   0   2   0   2   0   2   0   2   2   0   2   0   2   0   2   2   2   2   0   0   0   2   0   0   0   2   2   0   2   2   0   0   0   2   2   0   2   2   2   0   2   2   2   0   2   2   2   2   0   0   0   2   2   0   2   2   2   2   0   0   2   2   2   0   0   0   2   0   0   2   0   0   2   0   2   0   0   0   0   2   0   2   0   0   0   2   0   0   2   2   0   2   2   0   2   0   0   0   2   2   0   0   2   0   2   2   2   2   2   2   0   2   0   2   2   0   0   0   0   0   0   2   2   2   2   0   0   2   0   2   2   0   0   2   2   0   0   2   2   2   0   0   0   0   2   2   2   0   2   2   2   2   0   0   2   2   0   2   2   2   2   0   0   0   2   0   2   2   2   0   2   0   2   2   0   0   2   2   2   0   0   2   0   2   2   2   0
 MK-3-4                 0   2   0   0   0   0   2   0   2   0   0   0   2   0   2   0   2   0   0   2   0   2   0   2   0   2   0   0   2   2   2   0   0   0   2   0   0   2   2   2   0   2   0   0   0   0   2   0   0   2   2   2   0   2   2   2   0   2   2   0   2   0   0   0   2   2   0   2   2   0   2   0   0   2   2   2   0   0   0   2   0   0   2   0   0   2   0   2   0   0   0   0   2   2   2   2   0   0   2   0   0   2   2   0   2   2   0   2   0   0   0   2   2   0   0   2   0   2   2   2   2   2   2   0   2   0   2   2   2   0   0   0   0   0   2   0   2   2   0   0   2   0   2   2   0   2   2   2   0   0   2   0   2   2   0   0   0   2   2   2   0   2   2   2   2   0   0   2   2   2   2   2   2   2   2   0   0   2   0   2   2   2   0   2   2   2   2   0   0   2   2   2   0   0   2   0   2   2   2   0
 MK-3-5                 0   2   0   0   2   0   2   0   2   0   0   0   2   0   2   0   2   0   2   2   0   2   0   2   0   2   0   0   2   2   2   0   0   0   2   0   0   2   2   0   0   2   0   0   0   0   2   0   0   2   2   0   0   2   2   2   0   2   2   0   2   0   0   2   2   2   0   2   0   0   2   0   0   2   2   2   0   0   0   2   0   2   2   0   0   2   0   2   0   0   0   0   2   2   2   2   0   0   2   0   0   2   2   0   2   2   0   2   2   0   0   2   2   0   0   2   2   2   2   2   2   2   2   0   2   0   2   2   2   0   0   0   0   0   2   0   2   2   0   0   2   0   2   2   2   2   2   2   0   0   2   0   2   2   0   0   0   2   2   2   2   2   2   2   2   0   0   0   0   2   2   2   2   2   2   0   0   2   0   2   2   0   0   2   2   2   2   0   0   2   2   2   0   0   2   0   0   2   0   0
 MK-3-6                 0   2   0   0   0   0   2   0   2   0   0   0   2   0   2   0   2   0   2   2   0   2   0   2   0   0   0   0   2   0   2   0   0   0   2   0   0   2   2   0   0   0   0   0   0   0   0   0   0   2   2   0   0   2   2   2   0   2   2   2   2   0   0   2   2   2   0   2   0   0   2   0   0   2   2   2   0   0   0   2   0   2   2   2   0   2   0   2   0   0   0   0   2   2   2   2   0   0   2   0   0   2   2   0   2   0   0   2   2   0   2   2   2   0   0   2   2   2   0   2   2   2   2   0   2   0   2   2   0   0   0   0   0   0   2   0   2   2   0   0   2   0   2   2   2   2   2   2   0   0   2   0   2   2   0   0   0   2   2   2   2   0   2   2   2   0   0   0   0   2   0   2   2   2   2   2   0   2   0   0   2   0   0   2   2   2   2   0   0   2   2   2   0   0   0   0   0   2   0   0
 MK-3-7                 0   2   0   0   0   0   0   0   2   0   0   0   2   0   2   0   2   0   2   2   0   2   0   2   0   0   0   0   2   0   2   0   0   0   2   2   0   2   2   0   0   0   0   0   0   2   0   0   0   2   2   0   0   2   2   2   0   2   0   2   2   0   0   2   2   2   0   2   0   0   2   0   2   2   2   2   0   0   0   0   0   2   2   2   0   2   2   2   0   0   0   0   2   2   2   2   0   0   2   2   0   2   2   0   0   0   0   2   2   0   2   2   2   2   0   0   2   2   0   2   2   2   2   0   2   0   2   2   0   0   2   0   0   2   2   0   2   2   0   0   2   2   2   2   2   2   2   2   0   0   2   0   2   2   0   0   0   2   0   2   2   0   2   2   0   2   0   0   0   2   0   2   2   0   2   2   0   2   0   0   0   0   0   2   2   0   2   0   0   2   2   0   0   0   0   2   0   2   2   0
 MK-3-8                 0   2   0   2   0   0   2   2   2   0   0   0   2   0   2   0   2   0   2   2   0   2   0   2   0   0   0   0   2   0   2   0   0   0   2   2   0   2   2   0   0   0   0   2   0   2   0   0   0   2   2   0   0   2   2   2   0   2   0   2   2   0   0   2   2   2   0   2   0   0   0   0   2   2   2   2   0   0   0   0   0   2   2   2   0   2   2   2   2   0   0   0   2   2   2   2   0   0   2   2   0   2   2   0   0   0   0   2   2   0   2   2   2   0   0   0   2   2   0   2   2   2   2   0   2   0   0   2   0   0   2   0   0   2   0   0   2   2   0   0   2   2   2   2   2   2   2   2   0   0   2   0   2   2   0   0   0   2   0   2   2   0   0   2   0   2   2   2   0   2   0   2   2   0   2   2   2   2   0   0   0   0   0   2   2   0   2   2   0   2   2   0   0   0   0   2   0   0   2   0
 MK-3-9                 0   2   0   2   0   0   2   2   2   0   0   0   2   0   0   0   2   0   2   2   0   2   0   2   0   2   0   0   2   0   2   0   0   0   2   2   0   2   2   0   0   0   2   2   0   2   0   0   0   2   2   0   0   2   2   0   0   2   0   2   2   0   0   2   2   2   0   2   0   0   0   2   2   2   2   2   0   0   2   0   0   2   2   2   0   2   2   2   2   0   0   0   2   2   2   2   0   0   2   0   0   0   2   2   0   2   0   2   2   0   2   2   2   0   0   0   2   2   0   2   0   2   2   0   2   0   0   2   0   0   2   0   0   2   0   0   2   2   0   0   2   2   2   2   2   2   2   2   0   0   0   2   2   2   0   0   0   2   0   2   2   0   0   2   0   2   2   0   0   2   0   0   2   0   2   2   2   2   0   0   0   0   0   0   2   0   2   2   0   2   2   0   0   0   0   2   0   0   2   0
 MK-3-10                0   2   0   2   2   2   2   2   2   0   0   2   2   0   0   2   2   0   2   2   0   2   0   2   0   2   0   0   2   0   2   0   0   2   2   0   0   2   2   0   0   0   2   2   0   2   0   0   2   0   2   0   0   2   0   0   0   2   0   2   0   0   0   2   0   2   0   2   0   0   0   2   2   2   2   0   0   0   2   0   0   0   2   2   0   2   2   2   2   0   2   2   0   2   2   2   0   0   2   0   0   0   2   2   0   2   0   2   2   0   2   2   2   0   0   2   2   2   0   2   0   2   2   0   2   0   0   2   0   0   2   0   0   2   0   0   2   0   0   0   2   2   2   2   0   2   2   0   0   0   0   2   2   2   2   0   0   2   0   2   2   2   0   2   0   2   2   0   2   2   2   0   2   0   2   2   0   2   0   0   0   0   2   0   2   2   2   2   0   2   2   0   0   0   0   2   0   0   2   0
 MK-3-11                0   2   0   2   2   2   2   2   2   0   0   2   2   0   0   2   2   0   2   2   0   2   0   0   0   2   0   0   2   0   2   0   0   2   2   0   0   2   2   0   0   0   2   2   2   2   0   0   0   0   2   0   0   0   0   0   2   2   0   2   0   0   2   2   0   2   0   2   0   0   0   2   2   2   2   0   0   2   2   0   0   0   2   2   0   2   2   2   2   0   2   2   2   2   2   2   0   0   2   0   0   0   0   2   0   2   0   0   2   0   0   2   2   0   0   0   0   2   0   2   0   2   2   0   2   0   0   0   0   0   2   0   0   2   0   0   2   0   0   0   2   2   2   2   0   2   2   0   0   0   0   2   2   2   2   0   0   2   0   2   2   0   0   2   0   2   2   0   2   2   2   0   2   0   2   2   0   2   0   0   0   2   2   0   2   2   2   2   0   2   2   0   0   0   0   2   0   0   0   2
 MK-3-12                0   2   0   2   2   2   2   0   2   0   0   2   2   0   0   2   0   0   2   2   0   2   0   0   0   2   0   0   2   0   0   0   0   2   0   0   0   2   2   0   0   0   2   2   2   2   0   0   0   0   2   0   2   0   0   0   2   2   2   2   0   0   2   2   0   2   0   2   0   0   0   2   2   2   2   0   0   2   2   0   0   0   2   2   0   2   2   2   2   0   2   2   2   2   2   2   0   0   2   0   0   0   0   2   0   2   0   2   0   0   0   2   2   0   0   0   0   2   0   2   0   2   2   2   2   0   0   0   0   0   2   0   0   2   0   0   2   2   0   0   2   2   2   2   0   2   2   0   0   0   0   2   2   2   2   0   0   2   0   2   2   0   0   2   0   2   2   0   2   0   2   0   2   0   2   2   0   2   0   0   0   2   2   0   2   2   2   2   0   2   2   0   0   0   0   0   0   0   0   2
 MK-3-13                0   2   0   2   2   2   2   0   2   0   0   2   2   0   0   2   0   0   2   2   0   2   0   0   0   2   0   0   2   0   0   0   0   2   0   0   0   2   2   0   0   0   2   2   2   2   0   0   0   0   2   0   2   2   0   0   2   2   2   2   2   0   0   2   0   2   0   2   2   0   0   2   2   2   2   0   0   2   2   0   0   0   2   2   0   2   2   2   2   0   2   2   2   2   2   0   0   0   2   0   0   0   0   2   0   2   0   2   2   0   0   2   2   0   0   0   2   2   0   2   0   2   2   2   2   0   0   0   0   0   2   0   0   2   0   0   0   2   0   0   2   2   2   2   0   2   2   0   0   0   0   2   2   0   2   0   0   2   0   2   2   0   0   2   0   2   2   0   0   0   0   2   2   0   2   2   0   2   0   0   0   0   2   0   2   2   2   0   0   2   2   0   0   0   0   2   2   0   0   2
 MK-3-14                0   2   0   0   2   2   2   0   0   0   0   2   2   0   2   2   0   0   2   2   0   2   0   0   0   2   0   0   2   0   0   0   0   0   0   0   2   2   2   2   0   0   2   2   2   2   0   0   0   2   2   0   2   2   0   0   2   2   2   2   2   0   0   2   0   2   0   2   2   2   0   2   2   2   2   0   0   2   2   0   0   0   0   2   0   2   2   2   2   0   2   2   2   2   2   0   0   0   2   0   0   0   0   2   0   2   0   0   2   0   0   2   2   0   0   0   2   2   0   2   0   2   2   2   2   0   0   0   0   0   2   0   0   2   2   0   0   2   0   0   2   2   2   2   2   2   2   0   0   0   0   2   2   0   0   0   0   2   0   2   2   0   0   0   0   2   2   0   2   0   0   2   0   0   2   2   2   2   0   0   0   0   2   0   2   2   2   0   0   2   2   0   0   0   0   2   2   0   0   2
 MK-3-15                0   2   0   0   2   2   2   0   0   0   0   2   2   0   2   2   0   0   2   2   2   2   0   0   0   2   0   0   2   0   0   0   0   0   0   0   0   2   2   2   0   0   2   2   2   2   0   0   0   2   2   0   2   2   0   0   2   2   0   2   2   0   0   2   0   2   0   2   2   2   0   2   2   2   0   0   2   2   2   0   0   2   0   2   0   0   2   2   2   0   2   2   2   2   2   0   0   0   0   0   0   0   0   2   0   2   0   0   2   0   0   2   0   0   0   0   2   0   0   2   0   2   2   2   2   2   0   2   0   0   0   0   0   2   2   0   0   2   0   0   2   2   2   2   0   2   0   0   2   0   2   2   2   0   0   0   0   2   0   2   2   0   2   0   0   2   2   0   2   0   0   2   0   2   0   2   2   2   0   0   0   0   2   0   2   2   0   0   2   2   2   0   0   0   0   2   2   0   0   2
 MK-3-16                0   2   0   0   2   2   2   0   0   0   0   2   2   0   0   0   0   0   2   2   2   2   0   0   0   2   0   0   2   0   0   0   0   0   0   0   0   2   2   2   0   0   2   2   2   0   0   0   0   2   2   0   2   2   0   0   2   2   0   2   0   0   0   2   0   2   0   2   2   2   0   2   2   2   0   0   2   2   2   0   0   2   0   2   0   0   2   2   2   0   2   2   2   2   2   0   0   2   0   0   0   0   0   2   2   2   0   0   2   0   0   0   0   0   0   0   2   0   0   2   0   2   2   2   2   2   0   2   0   0   0   0   0   2   2   0   0   2   0   2   2   2   0   2   0   2   2   0   2   0   2   2   2   0   0   0   0   2   0   0   2   0   2   0   0   2   0   0   2   2   0   2   0   2   0   2   2   2   0   0   0   0   0   0   2   2   0   0   2   2   2   0   0   0   0   2   2   0   0   2
 MK-4-1                 2   0   2   2   0   0   2   2   0   2   2   0   2   0   2   0   2   0   2   0   0   0   0   0   2   2   0   0   2   0   0   2   0   0   0   0   0   0   0   2   2   0   0   2   2   0   2   2   0   2   2   0   0   0   0   0   0   2   0   0   2   0   2   2   2   0   0   0   2   2   2   2   0   0   2   0   2   2   0   2   0   2   2   2   2   2   2   2   2   2   0   0   0   2   0   2   2   2   0   2   2   2   0   0   2   2   0   2   2   2   0   0   0   2   2   0   2   2   2   0   2   2   2   2   2   0   0   2   0   0   0   2   2   2   0   2   0   2   2   2   2   0   0   0   0   2   2   0   0   0   0   2   0   2   2   0   0   0   2   2   2   0   2   0   2   0   2   2   2   0   0   2   0   0   0   0   0   0   2   0   0   0   2   2   2   0   2   2   2   2   0   2   2   2   0   0   2   0   0   0
 MK-4-2                 2   0   2   2   0   0   2   2   0   2   2   0   2   0   2   0   2   0   2   0   0   0   2   0   2   2   0   0   2   2   0   2   0   0   0   2   0   0   0   2   2   0   0   2   2   0   2   2   0   0   2   0   0   0   0   0   0   2   0   0   2   0   2   2   2   0   0   0   2   2   2   2   0   0   2   0   2   2   0   2   0   2   0   2   2   2   2   2   2   2   2   0   0   2   0   2   0   2   0   2   2   2   0   0   2   2   0   2   2   2   0   0   2   2   2   0   2   2   2   0   2   2   2   2   2   0   0   2   0   0   0   2   0   0   2   2   0   2   2   2   2   0   0   0   0   0   2   0   0   0   0   2   0   2   2   0   0   0   2   2   2   0   2   0   2   0   2   2   2   0   0   2   2   0   0   0   0   0   2   0   0   0   0   2   2   0   2   2   2   2   0   2   2   2   0   0   2   0   0   0
 MK-4-3                 2   0   2   2   0   0   2   2   0   0   2   0   2   0   2   0   2   0   2   0   0   0   2   2   2   2   2   0   2   2   0   2   0   0   0   2   0   0   0   2   2   0   0   2   2   0   2   0   0   0   2   0   2   2   2   0   0   0   0   0   2   0   0   2   2   0   0   2   2   2   0   2   0   0   2   0   2   2   2   2   0   2   0   2   2   2   2   2   2   2   0   0   0   2   0   2   0   0   0   2   2   0   0   0   0   2   0   2   0   2   0   0   2   2   2   0   2   2   2   0   2   2   2   2   0   0   0   2   0   0   0   2   0   0   2   0   0   2   2   2   0   0   2   0   0   0   2   0   0   0   0   0   0   0   0   0   0   0   0   0   2   0   0   0   2   0   2   2   2   0   2   2   2   0   0   0   0   0   2   0   0   0   0   2   2   0   2   2   2   2   2   2   2   2   0   2   0   0   0   0
 MK-4-4                 2   0   2   2   0   0   2   0   0   2   2   0   2   0   2   0   2   0   2   2   0   0   2   2   2   2   2   0   2   2   0   2   0   0   0   2   0   0   0   2   2   2   0   2   2   0   2   2   0   0   2   0   2   2   2   0   2   2   0   0   2   0   0   2   2   0   0   2   2   2   0   2   0   0   2   0   2   2   0   2   0   2   0   2   2   2   2   2   2   2   0   0   0   0   0   2   0   2   0   2   2   0   2   0   2   2   0   2   0   2   0   0   0   2   0   0   2   2   2   0   2   2   2   2   0   0   0   0   0   0   2   0   2   0   2   0   0   2   2   2   0   0   2   0   2   0   2   0   0   0   0   0   0   0   0   0   0   2   0   0   2   0   0   0   2   0   0   2   2   0   2   2   2   0   0   0   0   0   2   0   0   0   0   2   0   0   2   2   2   2   2   2   2   2   0   2   0   0   0   0
 MK-4-5                 2   0   2   2   0   0   0   0   0   2   2   0   2   0   0   0   2   0   2   2   0   0   2   2   2   2   2   0   2   2   0   2   0   0   0   2   0   0   0   2   2   2   0   2   2   0   2   2   0   0   2   0   0   2   2   0   2   2   0   0   2   0   0   2   2   2   0   2   2   2   2   0   0   0   2   0   2   2   0   2   0   2   0   2   2   2   2   2   0   2   0   0   0   0   2   2   0   2   2   2   2   0   2   0   2   2   0   2   0   2   0   0   0   2   0   0   2   2   2   0   2   2   2   2   0   0   0   0   0   0   2   0   2   0   2   0   0   2   2   2   0   0   2   0   2   0   2   0   0   0   0   2   0   0   0   0   0   2   0   0   2   0   2   0   2   0   0   2   2   0   2   2   0   0   0   0   0   0   2   0   0   0   0   2   0   0   2   2   2   2   2   2   2   2   0   2   0   0   2   0
 MK-4-6                 2   0   2   2   0   0   0   2   0   2   2   0   2   0   0   0   2   0   2   2   0   0   2   2   2   2   2   0   2   2   0   2   0   0   0   2   0   0   0   2   2   0   0   2   2   0   2   2   0   2   2   0   2   2   2   0   2   2   0   0   2   0   0   2   2   2   2   2   2   2   2   0   2   0   2   0   2   2   0   2   0   2   0   2   0   2   2   2   0   0   0   0   0   0   0   2   0   2   2   0   2   0   2   2   0   2   0   2   0   2   0   0   2   2   2   0   2   2   2   0   2   2   2   2   0   0   0   2   0   2   2   0   2   0   2   0   0   2   2   2   0   0   2   0   2   0   2   0   0   0   0   2   2   0   0   0   0   2   0   0   2   0   2   0   2   0   0   0   2   0   2   2   0   0   2   0   0   0   2   0   0   0   0   2   0   0   2   2   2   2   2   2   2   2   0   2   0   0   2   0
 MK-4-7                 2   0   2   2   0   2   0   2   0   2   0   0   2   0   0   0   2   0   2   2   0   0   0   2   2   2   2   2   2   2   0   2   0   0   0   2   0   0   0   2   2   0   0   2   2   0   2   2   0   2   2   0   2   2   2   0   2   2   0   0   2   0   0   2   2   2   2   2   2   2   0   0   2   2   2   0   2   2   0   2   2   2   0   2   0   2   2   2   0   0   0   0   0   0   0   0   0   2   2   0   2   0   2   2   2   2   0   2   0   2   0   0   2   2   2   2   2   0   2   0   0   2   2   2   0   0   0   2   2   2   2   2   2   0   2   2   0   2   2   2   0   0   2   0   2   0   2   0   0   0   0   2   2   0   0   0   0   2   0   0   2   0   2   0   0   0   0   2   2   0   2   0   0   0   2   0   0   0   2   0   0   0   2   2   0   0   2   2   2   2   2   2   2   2   0   2   0   0   2   0
 MK-4-8                 2   0   2   2   0   2   0   2   0   2   0   0   2   2   0   0   2   0   2   2   0   0   0   2   2   2   2   2   2   2   0   2   0   2   0   2   0   0   0   2   2   0   0   2   2   0   2   2   0   2   2   0   2   2   2   0   2   2   2   0   2   2   0   2   2   2   0   2   2   2   0   0   2   0   2   0   2   2   0   2   2   2   0   2   0   2   2   2   0   0   0   0   0   0   0   0   0   2   2   0   2   0   2   0   2   2   0   2   0   2   0   0   2   2   2   2   2   2   2   0   0   0   2   2   0   2   0   2   2   2   2   2   2   2   2   2   2   2   2   2   0   2   2   0   2   0   2   0   0   0   0   2   2   0   0   0   0   2   2   0   2   0   2   0   0   0   0   2   2   0   2   0   0   0   2   0   0   0   2   0   0   0   2   2   0   0   2   2   0   0   2   0   2   2   0   2   0   0   2   0
 MK-4-9                 2   0   2   2   2   2   0   0   0   2   0   0   2   2   0   0   2   0   2   2   0   0   0   2   2   2   2   2   2   2   0   2   0   0   0   2   0   2   0   2   2   2   0   2   2   0   2   2   0   2   2   2   0   2   2   0   2   2   2   0   2   2   0   2   2   2   0   2   2   2   0   0   2   0   2   0   2   2   0   2   2   2   0   2   0   2   2   2   0   0   0   0   0   0   0   2   0   2   0   0   2   0   2   0   2   2   0   0   0   2   0   0   2   2   2   2   2   2   2   0   0   0   2   2   0   2   0   2   2   2   2   2   2   2   2   2   2   2   2   2   0   2   2   0   2   0   2   0   0   0   0   2   2   0   0   0   2   2   2   0   2   0   2   2   0   0   0   2   2   0   2   0   0   0   2   0   0   2   2   0   0   0   2   2   0   0   2   2   0   0   2   0   2   2   0   2   0   0   2   0
 MK-4-10                2   0   2   2   2   2   0   0   0   2   0   0   2   2   0   0   2   0   2   2   0   0   0   2   2   2   2   0   2   2   0   2   0   0   2   2   0   2   0   0   2   2   2   2   2   0   2   2   0   0   2   2   0   2   2   0   2   2   2   0   0   0   0   2   2   0   0   2   2   2   0   0   2   0   2   0   2   2   0   2   2   2   0   2   0   2   2   2   0   0   0   2   0   0   0   2   0   2   2   0   0   0   2   2   2   2   0   0   0   2   0   0   2   2   2   2   2   2   2   0   0   0   2   2   0   2   0   2   2   2   2   2   2   2   2   2   2   2   2   0   0   2   2   0   2   0   2   0   0   0   2   2   2   0   0   0   2   2   2   0   2   0   2   2   0   2   0   2   2   0   2   0   0   0   2   0   0   2   2   0   0   0   2   0   0   0   2   2   0   0   2   0   2   2   0   2   0   0   0   0
 MK-4-11                2   0   2   2   2   2   0   0   0   2   0   0   2   2   0   0   2   0   2   2   2   0   0   2   2   2   2   0   2   2   0   2   0   0   2   2   0   2   0   0   2   2   2   2   2   0   2   2   0   0   2   2   0   2   2   0   2   2   2   0   0   0   0   0   2   0   0   2   2   2   0   0   2   0   2   0   2   0   0   2   2   2   0   2   0   2   2   2   0   0   0   2   0   0   0   2   0   2   2   0   0   0   2   2   2   2   0   0   0   2   0   0   0   2   2   2   2   2   2   0   0   0   2   2   0   0   0   0   2   0   2   2   2   2   2   2   2   2   2   0   0   2   2   0   2   0   0   0   0   0   2   2   2   0   2   0   2   2   2   0   2   0   2   2   0   2   0   2   2   0   2   0   2   0   2   0   0   0   2   0   0   0   2   0   0   0   2   2   0   0   2   0   2   2   0   2   0   2   0   0
 MK-4-12                2   0   0   2   2   2   0   0   2   2   0   0   2   2   0   0   2   0   2   2   2   0   0   0   2   2   2   0   2   2   0   2   0   0   2   2   2   2   0   0   2   2   2   2   2   2   2   2   0   0   2   2   0   2   2   0   0   2   2   0   2   0   0   2   2   0   0   2   2   0   0   0   2   0   2   0   2   2   2   2   2   2   0   2   0   2   2   2   0   0   0   2   0   0   0   2   0   2   2   0   0   0   2   2   2   2   0   0   0   2   0   0   0   2   2   2   2   2   2   0   0   0   2   2   0   0   0   0   2   0   2   0   2   2   2   0   2   2   2   0   0   2   2   2   2   0   0   0   0   0   2   2   2   0   2   0   2   2   2   0   2   0   2   2   0   2   0   2   2   0   2   2   2   0   2   0   0   0   0   0   0   0   0   0   0   0   2   2   0   0   2   0   2   2   0   2   0   2   0   0
 MK-4-13                2   0   0   2   2   2   0   0   2   2   0   0   2   2   0   0   2   0   2   2   2   0   0   0   2   2   2   0   2   2   2   2   0   0   2   2   2   2   0   0   2   2   2   0   2   0   2   2   0   0   2   2   0   2   2   0   0   2   0   0   2   0   0   2   2   2   0   2   2   0   0   2   2   0   2   0   2   2   2   2   2   2   0   2   0   2   2   2   0   0   0   2   0   0   0   2   0   2   2   0   0   0   0   2   0   2   2   0   0   2   0   0   0   2   2   0   2   2   2   0   0   0   2   2   0   0   0   0   2   0   2   0   2   2   2   0   2   2   2   0   0   2   2   2   2   0   0   0   0   0   2   2   0   0   2   0   2   2   2   0   2   0   2   2   0   2   0   2   2   0   2   2   2   0   2   2   0   0   0   0   0   0   0   0   2   0   2   2   0   0   2   0   2   0   0   2   0   2   0   0
 MK-4-14                2   2   2   2   2   2   2   0   2   2   0   0   2   2   0   0   2   0   2   2   2   0   0   2   2   2   2   0   2   2   2   2   2   0   2   0   2   2   0   0   2   2   0   0   2   0   2   2   0   0   2   2   0   2   2   0   0   2   0   0   2   0   0   0   2   2   0   2   2   0   0   2   2   0   2   0   2   2   2   2   0   2   0   0   0   2   2   2   2   0   0   2   0   0   0   2   0   2   2   2   0   0   0   2   0   2   2   0   0   2   0   0   0   2   2   0   0   2   2   0   0   0   2   2   0   0   0   0   2   0   2   0   2   2   2   0   0   2   2   0   0   2   2   2   2   0   0   0   0   0   2   2   0   0   2   2   2   2   2   0   2   0   2   2   0   2   2   2   2   0   2   2   2   0   2   2   0   0   0   0   0   0   0   0   2   0   2   2   0   0   2   0   2   0   0   2   0   2   0   0
 MK-4-15                0   2   2   2   0   2   2   0   2   2   0   0   2   2   0   2   2   0   2   2   2   0   0   2   0   0   2   0   2   2   2   2   2   0   2   0   2   2   0   0   2   2   0   0   2   0   2   2   0   0   2   2   2   2   2   0   0   0   0   0   2   0   2   0   2   2   0   2   2   0   0   2   2   2   2   0   2   2   2   2   0   2   0   0   0   2   2   2   2   0   0   2   0   0   0   2   0   2   2   2   0   0   0   2   0   2   2   0   0   2   0   0   0   2   2   2   0   2   2   0   0   0   2   2   0   0   0   0   2   0   2   0   2   2   2   0   0   2   2   0   0   2   2   2   2   2   0   0   0   0   2   2   0   0   2   0   2   2   2   0   2   0   0   2   0   2   2   2   0   0   2   2   2   0   2   2   0   0   0   2   0   0   2   0   2   0   2   0   0   0   2   0   2   0   0   2   0   2   0   0
 MK-4-16                0   2   2   2   2   2   2   0   2   2   0   0   2   2   2   2   2   0   2   2   2   2   0   2   0   0   2   0   2   2   2   2   2   0   2   0   0   2   0   0   2   2   2   0   2   0   2   2   0   0   2   2   2   2   2   0   0   0   0   0   0   0   2   0   2   2   0   2   2   0   0   2   2   2   2   0   2   2   2   2   0   2   0   0   0   2   2   2   2   0   0   2   0   0   0   2   0   2   2   2   2   0   0   0   2   2   2   0   0   2   0   0   0   2   0   2   0   2   2   0   0   0   0   2   0   0   0   0   2   0   2   0   0   2   2   0   0   2   2   0   0   2   2   2   2   2   0   0   0   0   2   0   0   0   2   0   2   2   2   2   2   0   0   2   0   2   0   2   0   0   0   0   2   2   2   2   0   0   0   0   0   0   2   0   2   0   2   0   0   0   2   0   2   0   0   2   0   0   0   0
 MK-5-1                 2   0   2   0   0   0   0   2   2   2   0   2   0   0   0   2   0   2   2   2   2   0   0   2   2   0   2   2   0   0   0   0   2   2   0   0   2   0   2   2   0   0   2   0   2   0   0   0   0   0   0   0   2   0   0   2   2   2   2   0   2   2   0   0   2   0   0   0   2   0   0   2   0   0   2   0   0   2   2   2   0   0   0   2   2   0   0   2   2   0   2   0   2   0   2   0   0   2   0   2   2   0   0   2   2   0   0   2   2   2   0   2   0   2   0   2   2   0   2   0   2   0   0   2   2   0   2   2   0   0   0   2   0   0   0   2   2   0   2   2   0   0   0   0   2   0   0   2   0   0   0   0   0   0   0   0   2   0   2   2   0   2   0   2   0   0   2   2   2   0   0   2   2   0   0   0   2   2   2   2   2   0   2   2   0   2   2   2   0   2   0   0   2   0   2   2   0   2   0   2
 MK-5-2                 2   0   2   0   0   0   0   2   2   2   0   2   0   0   0   2   0   2   2   2   0   0   2   2   2   0   2   2   0   0   0   0   0   2   0   2   2   0   2   2   0   2   2   0   2   0   0   0   0   0   0   0   2   0   0   2   2   2   2   0   2   2   0   2   2   0   0   0   2   2   0   0   0   0   2   0   0   2   2   2   2   0   0   2   2   0   2   0   2   0   2   2   2   2   2   0   0   0   0   2   2   0   0   2   2   0   0   2   2   2   0   2   0   2   0   2   0   0   2   0   2   0   0   2   2   0   0   0   0   0   0   2   0   0   0   2   2   0   2   2   0   0   0   0   2   0   0   2   0   0   2   0   0   0   0   2   2   0   2   2   0   2   0   2   2   0   2   2   2   0   2   2   2   0   0   0   2   2   2   2   2   0   0   0   0   2   2   2   0   2   0   0   2   0   2   2   0   2   0   2
 MK-5-3                 2   0   2   2   0   0   0   2   2   2   0   2   0   0   0   2   0   2   2   2   0   0   2   2   0   0   2   2   0   0   0   0   0   2   0   2   0   0   2   2   0   2   2   2   2   0   0   0   0   0   0   2   2   0   0   0   2   2   2   0   2   0   0   2   2   0   0   0   2   2   0   0   0   0   2   0   0   2   2   2   2   2   0   2   2   0   2   0   2   0   2   2   0   2   2   2   0   0   0   2   2   0   0   2   0   0   0   2   0   2   0   2   0   2   0   2   0   0   2   0   2   0   0   2   2   0   0   0   0   2   0   0   0   0   2   2   2   0   2   2   2   0   0   0   2   0   0   2   0   0   2   0   2   0   0   2   2   0   2   2   0   2   0   2   2   0   2   2   2   0   2   2   2   0   0   0   2   2   2   2   2   0   0   0   2   2   2   2   0   2   0   0   2   0   2   2   0   2   0   2
 MK-5-4                 2   0   2   2   0   0   0   2   2   2   0   2   0   0   0   2   0   2   2   2   0   0   2   2   2   0   2   2   0   0   0   0   0   2   0   2   0   0   2   2   0   2   2   2   2   0   0   2   0   0   0   2   2   0   0   0   2   2   2   0   2   0   0   2   2   0   0   0   2   2   0   0   0   0   2   0   0   2   2   2   2   2   0   2   2   2   0   0   2   0   2   2   0   2   2   2   0   0   0   2   2   0   0   2   2   0   0   2   0   0   0   2   2   2   2   2   0   0   0   0   2   0   0   2   2   0   0   2   0   2   0   0   0   0   2   2   2   0   2   2   2   0   0   0   2   0   0   2   0   0   2   0   2   0   0   2   2   0   2   2   2   2   2   0   2   0   2   0   2   0   2   2   2   0   0   0   2   2   2   2   2   0   0   0   2   2   2   2   0   2   0   0   2   0   2   2   0   2   0   0
 MK-5-5                 2   0   2   0   0   2   0   2   0   2   0   2   0   2   0   2   0   2   2   2   2   0   2   2   2   0   2   2   0   0   0   0   0   2   0   2   0   0   2   2   0   2   2   2   2   0   0   2   2   0   0   2   2   0   0   0   2   2   2   0   2   2   0   2   2   0   0   0   2   2   0   0   0   0   2   0   0   2   2   2   2   2   0   2   2   2   0   0   2   0   2   2   0   2   2   0   0   0   2   2   2   0   2   2   2   0   0   2   2   0   0   2   2   2   2   2   0   0   0   0   2   0   0   2   2   0   0   2   0   2   0   0   0   2   2   2   2   0   2   2   2   0   0   0   2   0   0   2   0   0   2   0   2   0   0   0   2   0   2   2   2   2   2   0   2   0   2   0   2   0   2   2   2   2   2   0   0   2   2   0   2   0   0   2   0   2   2   2   0   2   0   0   2   0   2   0   0   2   0   0
 MK-5-6                 2   0   0   0   0   2   0   2   0   2   0   2   0   2   0   2   0   2   0   2   2   2   2   2   2   0   2   2   0   2   0   2   0   2   0   2   2   0   2   2   0   2   2   2   2   0   0   2   2   0   0   2   2   0   2   0   2   2   2   0   2   2   0   2   2   0   0   0   2   2   0   0   0   0   0   0   2   2   2   2   2   2   0   2   2   2   0   0   0   0   0   2   2   2   2   0   0   0   2   2   2   0   0   0   2   0   2   2   2   0   2   2   2   2   2   2   0   0   0   0   2   0   0   2   2   0   0   2   0   2   0   0   0   2   2   2   2   0   2   2   2   0   0   0   2   0   0   2   0   0   2   0   2   0   0   0   2   0   2   2   2   2   2   0   2   0   2   0   2   2   2   2   2   2   2   0   0   2   2   0   2   0   0   2   0   2   2   2   0   2   0   2   2   0   2   0   0   2   0   0
 MK-5-7                 2   0   0   0   0   2   2   2   0   2   0   2   0   2   0   2   0   2   0   2   2   2   2   2   2   0   2   2   2   0   0   2   0   2   2   2   2   0   2   2   0   2   0   2   2   0   0   2   2   2   0   2   0   0   2   0   2   0   2   0   2   2   0   2   2   0   0   2   0   0   0   0   0   0   2   0   2   2   2   2   0   2   0   2   2   2   0   0   0   2   0   2   2   2   2   0   0   0   2   0   2   0   0   0   0   0   2   2   2   0   2   2   2   2   2   2   0   0   0   0   2   0   0   2   2   0   0   2   0   0   0   0   0   2   2   2   2   0   2   2   2   0   0   0   2   0   0   0   0   0   2   0   2   0   2   0   0   0   2   2   2   0   2   0   2   0   2   0   0   2   2   2   2   0   2   0   0   2   2   0   2   0   2   2   0   2   2   2   0   2   0   2   2   0   2   0   0   2   2   0
 MK-5-8                 2   0   0   0   0   2   2   2   0   2   0   2   2   2   0   2   0   2   0   2   2   2   2   2   2   0   2   2   2   0   0   2   0   2   2   2   2   0   0   2   0   0   0   2   2   2   0   2   2   2   0   2   0   0   2   0   2   0   2   0   2   2   0   2   2   0   0   2   0   0   0   0   0   0   2   0   0   2   2   2   0   2   0   2   2   2   0   0   0   2   0   2   2   2   2   0   0   0   0   0   2   0   2   2   0   0   2   2   2   2   2   2   2   2   2   2   0   0   0   0   2   0   0   2   2   0   0   2   0   0   0   0   0   2   2   2   2   0   2   2   2   0   0   0   2   0   0   0   0   0   2   0   2   0   2   0   0   0   2   2   2   0   2   0   2   0   2   0   0   2   0   2   2   0   2   0   2   2   2   0   2   0   0   2   0   0   0   2   2   2   0   2   2   2   2   2   0   2   2   0
 MK-5-9                 2   2   0   0   2   2   2   2   0   2   0   2   0   2   0   2   0   2   0   2   2   2   0   2   2   0   0   2   2   0   2   2   0   2   2   2   2   0   0   2   0   0   0   2   2   2   0   2   2   2   2   0   0   2   2   0   2   0   2   0   2   2   0   2   2   0   0   2   0   0   2   0   0   0   2   0   0   2   2   2   0   2   0   0   2   2   0   0   2   2   0   2   2   2   2   0   0   0   0   0   2   0   2   0   0   0   2   2   0   0   2   2   2   2   0   2   0   0   0   2   2   0   0   2   2   0   0   2   2   0   0   0   0   2   2   2   2   0   2   2   2   0   0   0   2   0   0   0   0   0   2   0   2   0   2   0   0   0   2   2   2   0   2   0   2   2   0   0   0   2   0   2   2   0   2   0   2   2   2   0   2   0   0   2   0   0   0   2   2   2   0   2   2   2   2   2   0   2   2   0
 MK-5-10                2   2   0   0   2   2   2   0   0   2   2   2   0   2   0   2   0   2   0   2   2   2   0   2   2   0   0   2   2   0   2   2   0   2   2   2   2   0   0   2   0   0   0   2   2   2   0   2   2   2   2   0   0   2   0   0   2   0   2   0   2   0   0   2   2   0   0   2   2   0   2   0   2   0   2   0   2   2   0   2   2   2   0   0   2   2   0   0   2   2   0   0   0   2   2   0   0   0   0   0   2   0   2   0   0   0   2   2   0   0   0   2   0   2   0   2   0   0   0   2   2   0   0   2   2   0   0   2   2   0   0   2   0   2   2   2   2   0   0   2   2   0   0   0   2   0   0   2   0   0   2   0   2   0   2   0   0   0   2   2   2   0   2   0   2   2   0   0   0   0   0   2   2   0   0   0   2   2   2   0   2   0   0   0   0   0   0   2   2   2   2   2   2   2   2   2   0   2   2   0
 MK-5-11                2   2   0   0   0   2   2   0   0   2   0   2   0   2   0   2   0   2   0   2   2   2   2   2   2   0   0   0   2   0   2   2   0   2   2   2   2   0   0   2   0   0   0   2   2   2   0   2   2   2   2   0   0   2   0   0   2   2   2   0   2   0   0   2   2   0   0   2   2   0   2   0   2   0   2   0   2   2   0   2   2   2   0   0   2   2   0   0   2   2   0   2   0   2   0   0   0   2   0   0   2   0   2   0   0   0   2   2   0   0   0   2   0   2   0   2   0   2   0   2   2   0   0   2   0   0   0   2   2   0   0   2   0   2   2   2   2   0   0   2   2   0   0   2   0   0   0   0   0   0   0   0   2   2   2   0   0   2   2   2   2   0   2   0   2   2   0   0   0   0   0   2   2   0   0   0   2   2   2   0   2   0   0   0   0   0   0   2   2   2   2   2   2   2   2   2   0   0   2   0
 MK-5-12                2   2   0   0   0   0   2   2   0   2   0   2   0   2   0   2   0   2   0   2   2   2   2   2   2   0   0   2   2   0   2   2   0   0   2   2   2   0   0   2   0   0   0   2   2   2   0   2   2   2   2   0   0   2   0   0   0   2   2   0   2   0   0   2   2   0   0   2   2   0   2   0   2   0   0   2   2   2   0   2   2   2   0   0   2   2   0   0   2   2   0   2   0   2   0   0   0   2   0   0   2   0   2   0   0   0   2   2   0   0   0   2   0   2   0   2   0   2   0   2   2   0   0   2   0   0   2   2   2   2   0   2   2   2   2   0   2   0   2   2   0   0   0   2   0   0   0   0   0   0   0   0   2   2   2   0   0   2   2   2   2   0   0   0   0   2   0   0   0   0   0   2   2   0   0   0   2   2   2   0   2   0   0   0   0   0   0   2   2   2   2   2   2   0   2   2   0   0   2   0
 MK-5-13                2   2   0   0   0   2   2   0   2   2   0   2   2   2   0   2   0   2   0   2   2   2   2   2   2   0   0   2   2   0   2   0   0   0   2   2   0   0   0   2   0   0   0   2   2   0   0   0   2   2   2   2   0   2   2   0   0   2   2   0   2   0   0   0   2   0   0   2   2   0   2   0   2   0   0   0   2   2   0   2   2   2   0   0   2   2   2   2   2   2   0   2   0   2   0   0   0   2   0   0   2   0   2   0   0   0   2   2   0   0   0   2   0   2   0   2   0   2   0   0   2   0   0   2   0   0   2   2   2   2   0   2   2   2   2   0   2   0   2   0   0   0   0   2   0   0   0   0   2   0   0   0   2   2   2   0   0   2   2   2   2   0   0   0   0   2   0   0   0   2   0   2   2   0   0   0   2   2   0   0   2   0   2   0   0   2   0   2   2   2   2   2   0   0   0   2   0   0   2   0
 MK-5-14                2   2   0   2   0   2   2   0   2   0   0   2   2   2   0   0   0   2   0   2   2   2   0   2   2   0   2   2   2   2   2   0   0   0   2   2   0   0   0   2   0   0   0   2   2   0   0   0   2   0   2   2   0   2   2   0   0   0   2   2   2   0   0   0   0   0   0   2   2   0   0   0   2   0   0   0   2   0   0   2   2   2   0   0   2   0   2   2   2   0   0   2   0   2   0   0   0   0   0   0   0   0   2   0   0   0   2   0   0   0   0   2   0   2   0   2   0   2   2   0   2   0   0   2   0   0   2   0   2   2   0   2   2   2   0   0   2   0   2   0   0   0   0   2   2   0   0   0   2   0   0   0   2   2   0   0   0   2   2   2   2   0   0   2   0   2   0   0   0   2   0   2   0   0   0   2   2   2   0   0   2   0   2   2   0   2   2   2   0   2   0   2   0   0   0   0   0   0   2   0
 MK-5-15                0   2   0   2   0   2   0   0   2   0   0   2   2   0   0   2   0   2   0   2   2   2   2   2   0   0   2   2   2   2   2   0   0   0   0   2   0   0   0   0   0   0   0   2   0   0   2   0   2   0   2   2   2   2   2   0   0   0   2   2   2   0   0   2   0   0   0   2   2   0   0   0   2   2   0   0   2   0   0   0   2   2   0   2   2   0   2   2   2   0   0   2   0   2   2   0   0   2   0   0   0   0   2   0   0   0   2   2   2   0   0   2   2   2   0   2   0   2   2   2   2   0   0   2   0   0   2   0   2   2   0   2   2   0   0   0   2   0   2   0   0   0   2   2   2   0   0   0   2   0   0   0   2   0   2   0   0   2   0   2   2   0   0   2   0   2   0   0   0   2   0   2   0   0   0   2   2   2   0   0   2   0   2   2   0   0   2   0   0   0   0   0   0   0   2   0   0   0   2   0
 MK-5-16                0   2   2   2   0   2   0   0   0   0   0   2   2   0   0   2   0   2   2   2   2   2   2   2   0   0   2   2   2   2   2   0   0   0   0   2   0   0   0   0   0   0   0   2   2   0   2   0   2   0   2   2   2   2   2   0   0   0   2   2   2   0   0   2   0   0   0   2   2   0   0   0   2   2   0   0   2   0   0   0   0   2   0   0   2   0   2   2   2   0   0   2   0   2   2   2   0   0   2   0   0   0   2   0   2   0   2   0   2   0   2   2   2   2   0   2   0   2   2   2   2   0   0   2   0   0   2   0   2   2   0   2   2   2   0   0   2   0   2   0   2   0   2   2   0   0   0   0   2   0   0   0   2   0   2   0   0   2   0   2   2   2   0   2   0   2   0   0   0   2   0   2   2   0   0   2   2   2   0   0   2   0   2   2   0   2   2   0   0   0   0   0   0   0   2   2   0   0   2   0
 MK-6-1                 2   2   0   0   2   0   0   2   0   0   2   2   2   0   0   2   0   2   2   2   2   2   0   0   2   2   2   0   0   0   0   2   2   0   0   2   2   2   0   2   0   0   0   0   0   0   2   0   0   0   0   2   0   0   2   0   0   0   0   2   2   2   2   2   0   2   2   2   0   0   2   2   0   0   0   0   0   0   0   0   2   2   2   0   2   0   0   0   0   2   0   2   2   2   0   0   0   2   2   0   0   2   2   2   2   2   2   0   0   0   0   0   0   0   2   0   2   2   2   0   2   2   0   0   2   2   0   2   0   0   0   0   2   2   0   0   0   0   0   0   2   0   0   0   2   0   2   0   0   2   0   2   0   0   0   0   0   0   2   0   0   2   0   0   2   0   2   0   0   2   2   0   0   0   2   2   0   0   0   2   0   0   0   0   0   2   0   2   0   2   2   0   2   0   2   0   0   2   0   2
 MK-6-2                 2   2   0   0   2   0   0   2   0   0   2   2   2   0   2   2   0   2   2   2   2   2   0   0   2   2   2   0   0   0   0   2   2   0   0   2   2   2   0   2   0   0   0   0   0   0   2   0   0   2   0   2   0   0   2   0   0   0   0   2   2   0   0   2   0   2   2   0   0   0   2   2   0   0   0   0   0   0   0   0   2   2   2   0   2   0   0   0   0   0   0   2   0   2   0   0   0   2   0   2   0   2   2   2   2   2   2   0   0   0   0   0   2   0   2   0   2   2   2   2   2   2   0   0   2   2   0   2   0   0   0   0   0   2   0   2   0   0   0   2   2   0   0   0   2   0   2   0   0   2   0   2   2   0   0   0   0   2   2   0   0   2   2   0   2   0   2   0   0   2   2   0   0   0   2   2   0   0   0   2   0   0   0   0   0   2   0   2   0   2   2   0   2   0   2   0   0   2   0   2
 MK-6-3                 2   2   0   0   2   0   0   2   0   2   0   2   2   0   2   0   0   2   2   2   2   2   0   0   2   2   2   0   0   0   0   2   2   2   0   2   2   2   0   2   0   0   0   0   0   0   2   0   0   2   0   2   0   0   2   0   0   2   0   2   0   0   0   2   0   2   2   0   0   2   0   2   0   0   0   0   2   0   0   0   2   2   2   0   2   0   0   0   0   0   0   2   0   2   0   0   0   2   0   2   0   2   2   2   2   2   2   0   0   0   0   0   2   0   0   0   2   2   2   2   2   2   2   0   2   2   0   2   0   0   0   2   0   2   0   2   0   0   0   2   2   0   0   0   2   0   2   0   2   2   0   2   2   0   0   0   0   2   2   0   0   2   2   0   2   0   2   2   0   2   2   0   0   0   0   0   0   0   0   2   0   0   0   0   0   2   2   2   0   2   2   0   2   0   2   0   0   2   0   2
 MK-6-4                 0   2   0   0   2   0   2   2   2   2   0   2   2   0   2   0   0   2   2   2   2   2   0   0   2   2   2   0   0   0   0   0   2   0   0   2   2   2   2   2   0   0   0   0   0   0   2   2   0   2   0   2   0   0   2   0   2   2   0   2   0   0   0   2   0   2   2   0   0   2   0   2   0   2   0   0   0   0   0   0   2   2   2   0   2   2   2   0   0   0   0   2   0   2   0   0   0   2   0   2   2   2   2   2   2   2   2   0   2   0   0   0   2   0   0   0   2   2   2   2   2   2   2   0   2   2   0   2   0   0   0   2   0   2   0   2   0   0   0   2   2   0   0   0   0   0   2   0   2   2   0   2   2   0   0   0   0   2   0   0   0   2   2   0   2   2   2   2   0   2   2   0   0   0   0   0   0   0   0   0   0   0   0   0   0   0   2   2   0   2   2   2   2   0   2   0   0   2   0   2
 MK-6-5                 0   2   0   0   2   0   2   2   2   2   0   2   2   2   2   2   0   2   2   2   2   2   0   0   2   2   2   0   0   0   0   0   2   0   0   2   2   2   2   2   0   0   0   0   0   0   2   0   0   0   0   2   0   0   2   0   2   2   0   2   0   0   0   2   0   2   2   0   2   2   0   2   0   2   0   0   2   0   0   0   0   2   2   0   2   2   2   0   0   0   0   2   0   2   0   0   0   2   0   2   2   2   2   2   2   2   2   0   2   0   0   0   0   0   0   0   2   2   2   2   2   2   2   0   0   0   0   2   0   0   0   2   0   2   0   2   0   0   0   0   2   0   0   0   0   0   2   0   0   2   0   2   0   0   0   0   0   2   0   0   2   2   2   0   2   2   2   2   0   2   2   0   0   0   0   0   0   0   0   0   0   2   0   0   0   0   2   2   0   2   2   2   2   0   2   0   0   2   0   2
 MK-6-6                 0   2   0   0   2   2   2   2   2   2   0   2   2   2   2   2   0   2   2   2   0   2   0   0   0   2   2   0   0   0   0   0   0   0   0   2   0   2   2   2   0   0   0   0   0   0   2   0   0   0   0   0   0   0   2   0   2   2   0   2   0   0   0   2   2   2   2   0   2   2   0   2   0   2   0   0   2   0   0   0   0   2   2   0   0   2   2   0   2   0   0   2   0   2   0   0   0   2   0   2   2   2   2   2   2   2   0   2   2   0   0   0   0   0   0   0   2   2   2   2   2   2   2   0   0   0   0   2   0   0   0   2   0   2   0   2   0   2   0   0   2   0   0   2   0   0   2   0   0   2   0   2   0   0   0   0   0   2   0   0   2   2   2   0   2   2   0   2   0   2   2   0   0   0   0   0   0   0   0   0   0   2   0   0   0   2   2   2   0   2   2   2   2   0   2   0   0   2   0   2
 MK-6-7                 0   2   0   0   2   2   2   2   2   2   0   2   2   2   2   2   0   2   2   2   0   2   2   0   0   2   2   0   0   0   0   0   0   0   0   2   0   2   2   2   2   0   0   2   0   2   2   0   0   0   0   0   0   0   0   0   2   2   0   2   0   0   0   2   2   2   0   0   2   2   0   2   0   2   0   0   0   0   0   0   0   0   2   0   0   2   0   0   2   0   0   2   0   2   2   0   0   2   0   2   2   0   2   2   2   2   0   2   2   0   2   0   0   0   0   0   2   2   2   2   2   2   2   2   0   0   0   2   0   2   0   2   0   2   0   2   0   2   0   0   2   0   0   2   0   0   2   0   0   2   0   0   0   0   0   0   0   2   0   0   2   2   2   0   2   2   0   2   0   2   2   2   0   0   0   0   0   0   0   2   0   2   0   0   0   2   2   2   0   2   2   0   2   0   2   0   0   2   0   2
 MK-6-8                 0   2   0   2   2   2   2   2   2   2   0   2   2   2   2   0   0   2   2   2   0   2   2   0   0   2   2   0   0   0   0   0   0   0   0   2   0   2   2   2   2   0   0   2   0   2   2   0   0   0   0   0   2   0   0   0   2   2   0   2   0   0   0   2   2   2   0   0   2   2   0   2   0   2   0   0   0   0   0   0   0   0   2   0   0   2   0   0   2   0   0   2   0   2   2   0   0   2   0   2   2   0   2   2   2   2   0   2   2   0   2   0   0   0   0   0   2   0   2   2   2   2   2   2   0   0   2   2   0   2   0   2   0   2   0   2   0   2   0   0   2   0   0   2   0   0   2   0   0   2   2   0   0   0   0   0   0   2   0   0   2   0   2   0   2   2   0   2   0   2   2   2   0   0   0   0   0   0   0   2   0   2   0   0   0   2   2   2   2   2   2   0   2   0   2   0   0   2   0   2
 MK-6-9                 0   2   0   2   2   2   2   2   2   2   0   2   2   2   2   0   0   2   2   2   0   2   2   0   0   2   2   0   0   0   0   0   0   0   2   2   0   2   2   2   0   0   0   2   0   2   2   0   2   0   0   2   2   0   0   0   0   2   2   2   0   0   0   2   2   2   2   0   2   2   0   2   0   2   0   0   0   0   0   0   0   0   2   0   2   2   0   0   2   2   0   2   0   2   0   0   0   2   0   2   2   0   2   2   2   2   0   2   2   0   2   0   0   0   2   0   2   0   2   2   2   2   2   0   0   0   2   2   0   2   0   2   0   2   0   2   0   2   0   0   2   0   0   2   2   2   2   0   0   2   2   0   0   0   0   0   0   2   2   0   2   0   2   0   2   2   0   2   0   2   2   2   2   0   0   0   0   0   0   2   0   0   0   0   2   2   2   2   2   2   2   0   2   0   2   0   0   2   0   2
 MK-6-10                0   2   0   2   2   2   2   2   2   2   0   0   2   2   2   0   0   2   2   2   0   0   2   0   0   2   2   0   0   0   0   0   0   0   2   2   0   2   0   2   0   0   0   2   0   2   2   0   2   0   0   2   2   0   0   0   0   2   2   2   0   0   0   2   2   2   2   0   2   2   2   0   0   2   0   0   0   0   0   0   0   0   2   0   2   2   0   0   2   2   0   2   0   2   0   0   0   2   0   2   2   0   0   2   2   2   0   0   2   0   2   0   0   0   2   0   2   0   2   2   0   2   2   0   0   0   2   2   0   0   0   2   0   2   0   2   0   2   0   0   2   2   0   2   2   2   2   0   0   2   2   0   0   0   0   0   0   2   2   0   2   0   2   0   2   2   0   2   0   2   2   2   2   0   0   0   2   0   0   2   2   0   0   0   2   2   2   2   2   2   2   0   2   0   2   0   0   2   0   2
 MK-6-11                2   2   0   2   2   2   2   2   2   2   0   0   2   2   2   0   0   2   2   2   2   0   2   2   0   2   2   0   0   0   0   0   0   0   2   2   0   2   0   2   0   0   0   2   0   2   2   0   2   0   0   2   2   0   0   2   0   2   2   2   0   0   0   2   2   2   0   0   2   2   2   0   0   2   0   0   0   0   0   0   0   0   2   0   0   2   0   0   2   0   0   0   0   2   0   0   0   2   0   2   2   0   0   2   0   2   0   0   2   2   2   0   0   0   0   0   2   0   2   2   0   2   2   0   0   0   2   2   0   0   0   2   0   0   0   2   0   2   0   0   2   2   0   2   2   0   2   0   2   2   2   0   0   0   0   0   0   2   2   0   2   0   2   0   0   2   0   2   0   2   2   2   2   0   0   0   2   0   2   2   2   0   0   0   2   2   2   2   2   2   2   0   2   0   2   0   0   2   0   2
 MK-6-12                2   0   0   2   2   2   2   2   0   2   0   0   2   2   2   0   0   2   2   2   2   2   2   2   0   2   2   0   0   0   2   0   0   0   2   2   0   2   2   2   0   0   0   2   0   2   2   0   2   0   0   2   2   0   0   0   0   2   2   2   0   0   0   2   2   2   0   0   2   2   2   0   0   2   0   0   0   0   0   0   0   0   2   0   0   2   0   0   2   2   0   0   0   2   0   0   0   2   0   2   2   0   0   2   0   2   0   2   2   0   2   0   0   0   0   0   2   0   2   2   0   0   2   0   0   0   0   0   0   0   0   2   0   0   0   0   0   2   0   0   2   0   0   2   2   0   2   0   2   2   2   0   0   2   0   0   0   2   2   0   2   0   2   0   0   2   0   2   0   2   2   2   2   0   0   0   2   2   2   2   2   0   2   0   2   2   2   2   0   2   2   0   2   0   2   0   0   2   0   2
 MK-6-13                2   0   0   2   0   2   2   0   0   2   0   0   2   2   2   2   0   2   2   2   2   0   2   2   0   2   2   0   0   0   2   0   0   2   2   2   2   2   2   2   0   0   0   2   0   2   2   0   2   0   0   0   2   2   0   0   0   2   2   2   2   0   2   2   2   2   2   2   0   2   2   0   0   0   0   0   0   0   0   0   0   0   2   0   0   2   0   0   2   2   0   0   0   2   2   0   0   2   0   2   2   0   0   2   0   2   0   2   2   0   2   0   0   0   2   0   2   0   0   2   0   0   2   2   0   0   2   0   0   0   0   2   0   0   0   0   0   2   0   0   2   0   0   2   2   0   2   0   2   2   2   0   0   2   0   0   0   2   2   0   2   0   2   0   0   2   0   2   0   2   2   2   2   0   0   0   2   2   0   2   2   0   2   0   2   2   2   2   0   2   2   2   2   0   2   0   0   2   0   2
 MK-6-14                2   0   0   2   0   2   2   0   0   2   0   0   2   2   2   2   0   0   2   2   2   0   2   0   0   2   2   0   0   0   0   0   0   2   2   2   2   0   2   2   0   0   0   2   0   2   2   0   2   0   2   0   2   2   0   0   0   2   2   2   0   0   2   2   2   0   2   2   0   2   0   0   0   0   2   0   2   0   0   0   0   0   2   0   0   0   0   0   2   2   2   0   0   2   2   0   0   2   0   2   0   0   0   2   0   2   0   2   2   0   2   0   2   0   2   0   2   0   0   2   0   0   2   2   0   0   2   0   0   0   0   2   0   2   0   0   0   2   0   0   2   0   0   2   2   2   2   0   2   2   2   0   2   2   0   0   0   2   2   0   2   2   2   0   0   2   2   0   0   0   2   2   2   0   0   0   0   2   0   2   2   0   2   0   2   2   0   2   0   2   2   0   2   0   2   2   0   2   0   2
 MK-6-15                2   0   0   2   0   2   2   0   0   2   0   2   2   0   2   2   2   0   2   2   2   0   2   0   0   2   2   0   0   0   0   0   0   0   2   2   2   0   2   2   0   0   0   2   0   2   2   0   2   0   2   0   2   2   0   0   0   2   2   2   0   0   2   2   2   0   2   2   2   2   0   0   0   2   2   0   2   0   0   0   0   0   2   0   0   0   2   0   2   2   2   0   0   2   2   0   0   2   0   2   0   0   0   2   0   2   0   2   2   0   2   0   2   0   2   0   2   0   0   2   0   0   2   2   0   0   2   0   0   0   0   2   0   2   0   0   0   2   0   0   0   0   0   2   2   2   2   0   2   2   0   0   2   2   0   0   0   2   0   0   2   2   0   0   0   2   2   2   0   0   2   2   2   0   0   0   0   2   0   2   2   0   2   0   2   2   2   2   0   2   2   0   2   0   2   2   0   0   2   2
 MK-6-16                2   0   0   2   0   2   0   0   0   2   0   2   2   0   2   2   2   0   0   2   2   0   2   0   2   2   2   0   0   0   0   0   2   0   2   0   2   0   2   2   0   0   2   2   0   0   2   0   2   0   0   0   2   2   0   2   0   2   2   2   0   0   2   2   2   0   2   2   2   0   0   0   0   2   2   0   2   0   0   0   2   0   2   0   0   0   0   2   0   2   2   0   0   0   2   0   0   2   0   2   0   0   2   2   0   2   0   2   2   0   0   0   2   0   2   0   2   0   0   2   2   0   2   0   0   0   2   2   0   0   2   2   0   2   0   0   0   2   0   0   0   0   0   2   2   2   2   0   2   2   0   0   2   2   0   0   0   2   0   0   2   2   0   0   0   2   2   2   2   0   2   2   2   0   0   0   0   2   0   2   2   0   2   0   0   2   0   2   0   2   0   0   2   0   2   0   0   2   2   2
 
!****************************************** Phenotypic Data **********************************************************
!-100.0 is resevred for missing phenotype
SimulatedTrait1         9.9204    9.3751   10.7964   12.4357    9.5121    7.7852    9.3564   10.3932    8.5644    8.9383    8.9923   10.7039    9.9969   11.1737    8.6550   10.4964   10.0191    8.9383    8.8448   11.4727    7.7393    8.8827   10.7089   10.8820   11.1617    8.4757   11.7031   11.6122   10.5316   12.1144    9.6294   11.8466    7.3953    9.4525   10.1878   11.8689    8.8168    7.4062    7.7704   12.4001   11.1566   10.2637   12.0997   12.6503   11.8729    5.6722    8.7828   11.6217    7.3594   10.2524    9.9332    9.0012   12.2071   10.8826   10.4167   10.1767   10.1541   10.1100    8.2784   10.2226    9.5763    9.6472    8.9303   12.1408   12.8467   10.6046    7.8136   10.0207   10.5673   10.5660    8.8599   10.3146    9.2851    8.3195   13.1521    9.0837    7.9818   11.3325   10.1046    9.5745   10.4733   10.8558    7.0480   13.6081   10.3505   11.4508    8.1705    9.3988    9.9680   10.6142   10.8574   10.8105    9.2517   13.7009   11.2687   11.1298    8.8405   11.6795    9.2807   11.3336   11.9501    8.5635   10.5015    9.5749    9.4656   10.7389    8.4059   10.7400    9.8993   10.3086    7.4578   10.2223   10.4358   10.7992    9.1926   12.3437    8.8988    9.5858    7.9297    7.9369   11.4423    8.9354    8.1443   11.0948    8.9232    8.8449    9.4723    9.7211    6.7380    9.1075   12.6714   10.3782   10.0416   11.0349   11.8156   10.6857    9.7875   11.5574   10.2439   10.2792   12.0231   10.0345    8.4570    8.5725   11.2920    7.9015   11.2782    9.7292    6.3419   10.0487   10.5588    9.9293    7.8466    9.2520    8.8493    9.3370   10.8346    7.9568   10.3721   11.2142   10.8973   11.5518   11.4077    8.7517    9.8586    7.5707    9.4869    9.2763   11.5037    7.5563    9.3545   11.1048   10.5071   10.0166    7.5624    8.1934    9.3231   10.0918   10.5225   12.2752   10.1525    9.2752   10.1555   12.0019   10.8719   11.4124    9.3253   12.5813   10.2429    9.7625    8.5528   11.2666    9.1403   12.2271   10.9631    8.7924    9.3395    8.5432   10.7224    9.6451
SimulatedTrait2        14.2866   14.0103   14.2127   12.8909    9.7789   15.1524   15.0000   17.4429   15.7677   17.1690   14.4306   13.6403   15.3144   14.7166   16.5876   15.6580   14.6767   14.2211   17.3188   15.4035   14.0976   14.2845   18.0564   16.0928   14.6781   14.0468   15.7414   14.3329   14.7978   15.3084   15.4593   12.6410   13.0660   17.4279   15.4703   15.3582   11.3422   15.2840   15.7257   16.7909   11.7952   18.9675   16.5737   13.9274   14.0856   11.7563   15.2734   16.2554   13.6284   15.4203   14.2924   15.7135   14.6307   14.1917   17.8416   16.5209   14.1459   17.2894   16.0101   14.7820   15.8110   16.5025   15.5748   13.8800   15.5990   13.5858   13.3901   15.4628   15.3656   15.6469   14.2723   10.7556   12.0046   13.3842   15.6776   15.6737   14.1577   16.6182   13.6138   16.0573   14.8612   17.9401   15.9612   15.4179   12.8534   16.7911   13.9517   13.3190   15.4968   14.7877   13.4334   14.4596   12.4556   15.9376   16.8513   17.2001   15.6618   14.6289   13.4195   15.6892   15.7312   16.0956   14.1019   16.5484   14.4411   15.8942   13.3724   14.6368   15.7991   14.7720   14.0865   16.2478   15.8863   16.7174   14.3815   15.2354   13.4127   16.7216   13.3746   13.5703   17.3320   14.9693   17.1825   15.1570   15.8641   13.9546   14.2893   16.3161   15.8195   13.6308   12.7750   14.0060   14.0088   14.7787   16.9475   15.5329   17.2843   13.9938   15.0347   14.9124   17.3292   12.9112   16.4051   18.1498   13.5062   16.3903   15.8389   17.7154   11.7391   14.9740   15.9078   14.8704   17.2968   16.7715   13.1027   12.6784   14.9207   14.5693   14.6084   15.0510   17.4757   16.6659   13.9931   16.1013   17.5089   15.6430   16.4465   15.7997   15.4835   15.7888   18.2236   17.4544   17.9223   16.9517   15.2590   12.8739   16.4052   17.1863   15.1065   15.7142   15.3254   15.2068   14.9904   16.7103   16.9257   17.1698   15.4199   15.5272   14.5991   16.4118   16.2797   17.3983   13.5209   14.9146   13.7264   13.4772   15.0927   16.0673   14.1923   14.3603
 
