# Supplementary material for: Inclusive Composite Interval Mapping of QTL by Environment Interactions in Biparental Populations
Source: PLoS One. 2015 Jul 10;10(7):e0132414. doi: 10.1371/journal.pone.0132414 (PMC4498613; doi:10.1371/journal.pone.0132414)
Supplement: S3 File — (ZIP) [file pone.0132414.s003.zip › Simulation for unliked model/Simulated popualtions/run_00087.met]

!**********************Note: lines staring with "!" are remarks and will be ignored in the program********************
!*********************************General Information**********************************
!Assuming F1 = P1 x P2, populations available in QTL IciMapping are: 
!  1, P1BC1F1 = P1 x F1, the first backcrossing where P1 is used as the recurrent parent;
!  2, P2BC1F1 = P2 x F1, the first backcrossing where P2 is used as the recurrent parent;
!  3, F1DH, F1-derived doubled haploids; 
!  4, RIL or F1RIL, recombination inbred lines through the repeated selfing of F1;
!  5, P1BC1RIL, recombination inbred lines through the repeated selfing of P1BC1F1;
!  6, P2BC1RIL, recombination inbred lines through the repeated selfing of P2BC1F1;
!  7, F2, the selfing generation of F1;
!  8, F3, the selfing generation of F2;
!  9, P1BC2F1, the second backcrossing where P1 is used as the recurrent parent; 
! 10, P2BC2F1, the second backcrossing where P2 is used as the recurrent parent;
! 11, P1BC2RIL, recombination inred lines through the repeated selfing of P1BC2F1; 
! 12, P2BC2RIL, recombination inred lines through the repeated selfing of P2BC2F1; 
! 13, P1BC1F2, the selfing generation of P1BC1F1; 
! 14, P2BC1F2, the selfing generation of P2BC1F1; 
! 15, P1BC2F2, the selfing generation of P1BC2F1; 
! 16, P2BC2F2, the selfing generation of P2BC2F1; 
! 17, P1BC1DH, P1BC1F1-derived doubled haploids; 
! 18, P2BC1DH, P2BC1F1-derived doubled haploids; 
! 19, P1BC2DH, P1BC2F1-derived doubled haploids; 
! 20, P2BC2DH, P2BC2F1-derived doubled haploids; 
   3      !Mapping Population (see remarks above)
   2      !Mapping Function (1 for Kosambi; 2 for Haldane; 3 for Morgan)
   2      !Marker Space Type (1 for intervals; 2 for positions)
   1      !Marker Space Unit(1 for centiMorgans; 2 for Morgan)
   6      !Number of Chromosomes (or Linkage Groups)
 200      !Size of the mapping population
   2      !Number of environments
 
!***************************************** Chromosomes and Linkage Maps **********************************************
!Chromosome                 NumMarkers
-CH1                        16
-CH2                        16
-CH3                        16
-CH4                        16
-CH5                        16
-CH6                        16
!Linkage map (Marker name followed by position or the interval length)
 MK-1-1                1     0.000
 MK-1-2                1    10.000
 MK-1-3                1    20.000
 MK-1-4                1    30.000
 MK-1-5                1    40.000
 MK-1-6                1    50.000
 MK-1-7                1    60.000
 MK-1-8                1    70.000
 MK-1-9                1    80.000
 MK-1-10               1    90.000
 MK-1-11               1   100.000
 MK-1-12               1   110.000
 MK-1-13               1   120.000
 MK-1-14               1   130.000
 MK-1-15               1   140.000
 MK-1-16               1   150.000
 MK-2-1                2     0.000
 MK-2-2                2    10.000
 MK-2-3                2    20.000
 MK-2-4                2    30.000
 MK-2-5                2    40.000
 MK-2-6                2    50.000
 MK-2-7                2    60.000
 MK-2-8                2    70.000
 MK-2-9                2    80.000
 MK-2-10               2    90.000
 MK-2-11               2   100.000
 MK-2-12               2   110.000
 MK-2-13               2   120.000
 MK-2-14               2   130.000
 MK-2-15               2   140.000
 MK-2-16               2   150.000
 MK-3-1                3     0.000
 MK-3-2                3    10.000
 MK-3-3                3    20.000
 MK-3-4                3    30.000
 MK-3-5                3    40.000
 MK-3-6                3    50.000
 MK-3-7                3    60.000
 MK-3-8                3    70.000
 MK-3-9                3    80.000
 MK-3-10               3    90.000
 MK-3-11               3   100.000
 MK-3-12               3   110.000
 MK-3-13               3   120.000
 MK-3-14               3   130.000
 MK-3-15               3   140.000
 MK-3-16               3   150.000
 MK-4-1                4     0.000
 MK-4-2                4    10.000
 MK-4-3                4    20.000
 MK-4-4                4    30.000
 MK-4-5                4    40.000
 MK-4-6                4    50.000
 MK-4-7                4    60.000
 MK-4-8                4    70.000
 MK-4-9                4    80.000
 MK-4-10               4    90.000
 MK-4-11               4   100.000
 MK-4-12               4   110.000
 MK-4-13               4   120.000
 MK-4-14               4   130.000
 MK-4-15               4   140.000
 MK-4-16               4   150.000
 MK-5-1                5     0.000
 MK-5-2                5    10.000
 MK-5-3                5    20.000
 MK-5-4                5    30.000
 MK-5-5                5    40.000
 MK-5-6                5    50.000
 MK-5-7                5    60.000
 MK-5-8                5    70.000
 MK-5-9                5    80.000
 MK-5-10               5    90.000
 MK-5-11               5   100.000
 MK-5-12               5   110.000
 MK-5-13               5   120.000
 MK-5-14               5   130.000
 MK-5-15               5   140.000
 MK-5-16               5   150.000
 MK-6-1                6     0.000
 MK-6-2                6    10.000
 MK-6-3                6    20.000
 MK-6-4                6    30.000
 MK-6-5                6    40.000
 MK-6-6                6    50.000
 MK-6-7                6    60.000
 MK-6-8                6    70.000
 MK-6-9                6    80.000
 MK-6-10               6    90.000
 MK-6-11               6   100.000
 MK-6-12               6   110.000
 MK-6-13               6   120.000
 MK-6-14               6   130.000
 MK-6-15               6   140.000
 MK-6-16               6   150.000
!*********************************** Marker Types ********************************************************************
!Co-dominant marker: When heterozygote F1 is present, P1 is coded as 2, F1 is coded as 1, and P2 is coded as 0; Otherwise, P1 is coded as 2, and P2 is coded as 0. 
!Dominant marker: When heterozygote F1 is present, P1 and F1 are coded as 12, and P2 is coded as 0; Otherwise, P1 is coded as 2, and P2 is coded as 0.  
!Recessive markers: When heterozygote F1 is present, P1 is coded as 2, and F1 and P2 are coded as 10; Otherwise, P1 is coded as 2, and P2 is coded as 0. 
!Missing marker is coded as -1. 
 MK-1-1                 0   2   0   0   2   2   2   0   0   2   2   2   2   0   2   0   0   0   2   0   2   0   2   0   2   2   2   0   0   0   0   2   2   0   2   0   2   0   0   2   2   0   2   0   2   0   0   0   2   0   2   2   0   0   0   2   0   2   2   0   0   0   2   2   0   2   0   0   2   0   0   0   2   0   2   0   2   0   2   2   2   2   0   0   0   2   0   0   0   2   0   2   2   2   2   2   2   0   0   0   2   0   0   2   2   2   0   0   2   2   2   2   2   0   2   2   2   0   0   2   2   0   0   0   2   2   2   0   0   0   2   2   2   0   0   2   2   0   2   0   0   2   2   2   2   0   2   2   2   2   2   0   2   2   0   2   2   2   2   0   2   2   0   0   2   2   0   0   0   0   0   0   0   2   0   0   2   2   0   0   2   2   0   2   0   0   0   0   2   0   0   2   0   0   2   0   0   2   0   2
 MK-1-2                 0   2   0   0   2   2   2   0   2   2   2   2   2   0   2   0   0   0   2   0   2   0   2   0   2   2   2   0   0   0   0   2   2   0   2   0   0   0   0   2   2   0   2   0   2   0   0   0   2   0   2   2   0   0   0   0   0   2   2   0   0   0   2   2   0   2   0   0   2   0   0   0   0   0   2   0   2   0   2   2   2   2   0   0   2   2   0   0   0   2   0   2   2   0   2   2   2   0   0   0   2   0   0   2   2   2   0   0   2   2   2   2   0   0   2   2   2   0   0   2   2   0   0   0   2   2   0   0   0   0   2   2   2   0   0   2   2   0   2   0   0   2   2   2   2   0   2   2   2   2   2   0   2   2   0   2   2   2   2   0   2   2   0   0   2   2   0   0   0   0   0   0   0   2   0   0   2   2   0   0   2   2   0   0   2   2   0   0   2   0   0   2   0   0   2   0   0   2   0   2
 MK-1-3                 0   2   0   0   2   2   2   0   2   2   2   0   0   0   2   0   0   2   2   0   2   0   2   0   2   2   2   0   2   0   0   2   2   0   2   0   0   0   0   2   2   0   0   0   2   0   0   0   2   0   2   2   0   0   0   0   0   2   2   0   0   0   2   2   0   2   0   0   2   0   0   0   0   0   2   0   2   0   2   2   2   0   0   0   0   2   0   0   0   2   0   2   2   0   2   2   2   0   0   2   2   0   0   2   2   2   0   0   2   2   2   2   2   0   2   2   2   0   0   2   0   0   0   0   2   2   0   0   0   0   2   2   2   2   0   0   2   0   2   0   0   2   2   2   2   0   2   2   2   2   2   2   2   2   0   2   2   2   2   0   2   2   0   0   2   2   0   0   0   0   2   0   0   2   0   0   2   2   0   0   2   2   0   0   2   2   0   0   2   0   0   2   0   0   2   0   0   2   0   2
 MK-1-4                 0   2   0   0   2   2   2   0   2   2   2   0   2   0   2   0   0   2   2   0   2   0   2   0   2   2   2   0   2   0   0   2   2   0   2   0   2   2   0   2   2   0   0   0   2   0   0   0   2   0   2   2   0   0   0   0   0   2   2   0   0   0   2   2   2   2   0   2   2   0   0   0   0   0   2   0   2   0   2   2   2   0   0   0   0   2   0   0   0   2   0   2   2   0   2   2   2   0   0   2   2   0   0   2   2   2   0   0   2   2   2   2   2   0   2   2   2   0   0   2   0   0   0   0   2   2   0   2   0   0   2   2   2   2   0   0   2   0   2   2   0   2   2   2   2   0   2   2   2   2   2   2   2   2   0   2   2   0   2   0   2   2   0   0   2   2   0   0   0   0   2   0   0   2   0   0   2   2   2   0   2   2   0   0   2   2   0   0   2   0   2   2   0   0   2   0   0   2   0   2
 MK-1-5                 0   2   0   0   2   2   2   0   2   2   2   0   2   0   0   0   0   2   2   0   2   0   2   0   2   2   2   0   0   0   0   2   0   0   2   0   2   0   0   0   2   2   0   0   2   0   0   0   2   0   2   2   0   2   0   0   0   0   2   0   0   0   2   2   0   2   0   2   2   0   0   0   2   0   2   0   2   0   2   2   2   0   0   0   0   2   0   0   0   2   0   2   0   0   2   2   2   0   2   2   2   0   0   2   2   0   0   0   2   2   2   2   2   0   2   2   2   0   0   0   0   2   0   0   2   2   2   2   0   2   2   2   2   2   0   0   0   2   2   2   0   2   2   2   2   0   2   2   2   2   2   2   2   0   0   2   2   0   2   0   2   0   0   0   2   2   0   0   0   0   2   0   0   2   0   0   2   2   0   0   0   2   0   0   2   2   2   0   2   0   2   2   0   2   2   2   0   2   0   2
 MK-1-6                 2   2   0   0   2   2   2   2   2   2   2   0   2   0   0   2   0   2   2   0   2   0   0   0   2   2   2   0   0   0   0   0   0   2   2   0   2   0   0   0   2   2   0   0   2   0   0   2   2   2   2   2   0   2   0   0   0   0   2   0   0   0   2   2   0   2   0   2   2   0   0   0   2   0   0   0   0   0   2   2   2   0   0   0   0   2   0   0   0   2   0   2   0   0   0   2   0   0   2   2   2   0   0   2   2   0   0   0   2   2   2   2   2   0   2   2   2   0   0   0   0   2   0   0   2   2   2   2   0   2   2   2   2   2   0   0   0   2   0   2   0   0   2   2   2   2   2   2   2   2   2   2   2   0   0   2   2   0   2   0   2   0   0   0   2   2   0   0   0   0   2   0   0   0   0   0   0   2   0   2   0   2   0   0   2   2   2   0   2   0   2   2   0   2   0   2   0   2   0   2
 MK-1-7                 0   2   0   0   2   2   2   2   2   2   2   2   2   0   0   2   0   2   2   0   2   0   0   0   0   2   2   0   2   0   0   2   0   2   2   0   2   0   0   0   2   2   0   0   2   0   0   2   2   2   0   2   0   2   0   0   0   2   2   0   0   0   2   2   0   2   0   2   2   0   2   0   2   0   0   0   0   0   2   2   2   0   0   2   0   2   0   0   0   2   0   2   0   0   0   2   0   0   2   2   2   0   0   2   2   0   2   0   2   2   0   2   0   2   2   2   2   0   0   0   0   0   0   2   2   2   2   2   0   2   2   2   2   2   0   0   0   2   0   2   0   0   2   2   2   2   2   2   0   2   2   2   2   0   0   2   2   0   2   0   2   0   0   0   2   2   0   0   0   0   2   0   0   0   0   0   0   2   0   2   2   2   0   2   2   0   2   0   2   0   2   2   0   2   0   2   0   2   0   0
 MK-1-8                 0   2   0   0   2   2   2   2   2   2   2   2   2   0   2   2   0   2   2   0   2   0   0   0   0   2   2   0   2   0   0   2   0   2   2   0   2   2   0   0   2   2   0   0   2   0   0   2   2   2   0   2   0   2   0   0   0   2   2   0   0   0   2   2   0   2   0   2   0   0   2   0   2   0   0   0   0   0   2   2   2   0   0   2   0   2   0   0   0   2   0   2   0   0   0   2   0   0   2   0   2   0   0   2   2   0   2   0   2   2   0   0   0   2   2   2   2   0   0   0   0   0   0   2   2   2   2   2   0   2   2   2   2   2   0   0   0   2   0   2   0   0   2   2   2   2   2   2   0   2   2   2   2   0   0   0   2   0   2   0   2   0   0   0   2   2   0   0   0   0   2   0   2   0   0   0   0   2   0   0   2   2   0   2   0   0   2   0   2   2   2   2   0   2   0   2   0   2   0   0
 MK-1-9                 0   2   0   0   2   2   2   2   2   2   0   2   2   0   2   2   0   2   0   0   2   0   0   0   2   2   2   0   2   0   0   2   2   2   2   0   2   2   0   0   2   2   0   0   2   0   0   2   2   2   0   2   0   2   0   0   0   0   2   0   0   0   2   0   0   2   0   2   0   0   2   0   2   0   0   0   0   0   2   2   2   0   0   2   0   2   0   0   0   2   2   2   0   0   0   2   0   0   0   0   2   0   0   2   2   0   2   0   2   2   0   0   0   2   2   2   2   0   0   0   0   0   0   2   2   2   2   2   0   2   2   2   2   2   0   0   0   0   0   2   0   0   2   2   2   0   2   2   0   2   2   2   2   0   0   0   2   0   2   0   2   0   0   0   0   2   0   0   0   0   2   0   2   0   0   2   0   0   0   0   2   2   0   2   0   0   2   0   2   2   2   2   2   2   2   2   0   2   0   0
 MK-1-10                0   2   0   0   2   2   2   2   2   2   0   2   2   2   2   2   2   2   0   0   2   0   0   0   2   2   2   0   2   0   0   2   2   0   2   0   2   2   0   0   2   2   0   0   2   0   0   2   2   2   2   2   0   2   0   0   0   0   2   0   0   0   2   0   0   2   0   2   0   0   2   0   2   0   0   0   0   0   2   2   2   0   0   2   0   2   0   0   0   2   2   2   0   0   0   2   0   0   0   0   2   0   0   0   2   0   2   0   2   0   0   0   0   2   2   2   2   2   0   0   2   0   0   2   2   2   2   2   0   2   2   2   2   2   0   0   0   0   0   2   0   0   2   2   2   0   0   0   0   2   2   2   2   2   0   0   2   2   2   0   2   0   0   0   2   2   2   0   0   2   2   0   2   0   0   2   0   0   0   0   2   2   0   2   0   0   2   0   2   2   2   2   2   2   2   2   0   2   0   0
 MK-1-11                0   2   0   0   2   2   2   2   2   2   2   2   2   2   2   2   2   2   0   0   2   0   0   0   2   2   2   2   2   0   0   2   2   0   2   2   2   2   0   0   2   2   0   0   2   0   0   2   2   2   0   2   0   2   0   0   0   0   2   0   0   2   2   0   2   2   0   2   0   0   2   0   2   2   0   0   2   0   2   2   2   0   0   2   0   2   0   0   0   2   2   2   0   0   0   2   0   0   2   0   2   2   0   0   2   0   2   0   2   0   0   0   0   2   2   2   2   2   2   2   2   0   0   2   2   2   0   2   0   2   2   2   2   2   0   2   0   0   0   2   0   0   0   2   2   0   0   0   0   2   2   2   2   2   0   0   2   0   2   0   2   0   0   0   2   2   0   0   0   2   0   0   2   2   0   0   2   0   0   0   2   2   0   2   2   2   2   0   2   0   2   2   0   2   2   2   0   2   0   0
 MK-1-12                0   2   0   0   2   0   2   2   2   2   2   2   2   2   2   2   2   2   0   0   2   2   2   2   2   2   2   2   2   2   0   2   2   0   2   2   0   2   0   0   2   0   0   0   2   0   0   2   2   0   0   2   0   2   0   0   0   0   2   0   2   2   2   0   2   0   0   2   0   0   2   0   2   0   0   0   2   0   2   2   2   0   2   2   0   2   0   0   0   0   2   2   0   0   0   2   0   0   2   0   2   2   0   0   2   0   2   0   2   0   0   0   2   2   2   2   2   2   2   2   2   0   0   2   2   2   0   2   0   2   2   2   2   2   0   2   0   0   0   0   0   0   0   2   0   0   0   0   0   2   2   2   2   2   2   0   2   0   0   0   2   0   2   0   2   2   0   0   0   2   0   2   0   2   0   0   2   0   0   0   2   2   0   2   2   2   2   0   2   0   2   2   0   2   0   2   0   2   0   0
 MK-1-13                0   2   0   0   2   0   2   2   2   2   2   2   2   2   2   2   2   0   0   0   2   2   2   2   2   2   0   2   2   2   0   2   2   0   2   2   0   2   0   0   2   0   0   0   2   0   0   2   2   0   0   2   0   2   0   0   0   0   0   0   2   2   2   0   2   0   0   2   0   0   2   0   0   2   0   0   2   0   2   2   2   0   2   2   0   2   2   0   0   0   2   2   0   2   0   2   2   0   0   0   0   2   0   0   2   0   2   2   2   0   0   0   2   2   2   2   2   2   2   2   2   0   0   2   2   2   0   2   0   2   2   2   2   0   0   0   0   0   0   0   0   0   0   2   2   0   0   0   0   2   2   2   2   2   2   0   2   0   2   0   0   0   2   0   2   2   0   0   2   2   0   2   0   2   0   0   2   0   0   0   2   2   0   2   2   2   2   0   2   0   2   2   2   2   0   2   0   2   0   0
 MK-1-14                0   0   0   0   2   0   0   2   2   2   2   2   2   2   2   2   2   0   0   0   0   2   2   2   2   2   0   2   2   2   0   2   2   0   2   2   0   2   0   0   2   0   0   0   2   0   0   2   2   0   0   0   0   0   2   0   2   0   2   0   2   2   2   0   2   0   2   2   0   0   2   0   0   0   0   0   2   2   2   2   2   2   2   2   0   0   2   0   0   0   2   2   0   2   0   2   2   2   0   0   0   2   0   0   2   0   2   2   2   0   0   0   2   2   2   2   0   2   2   0   2   0   2   2   2   2   0   2   0   2   2   2   0   0   0   0   0   0   0   0   0   0   0   2   0   0   0   0   0   0   2   2   2   2   2   0   0   0   2   2   0   0   2   0   2   2   0   0   2   2   0   2   0   2   0   0   0   0   0   0   2   2   0   2   2   2   2   0   0   2   2   2   2   2   0   2   0   2   0   0
 MK-1-15                0   0   0   0   2   0   0   2   2   0   2   2   2   2   2   2   2   0   0   0   0   2   2   2   2   2   0   2   2   2   2   2   2   0   2   2   0   2   0   0   2   0   0   0   2   0   0   2   2   0   0   0   0   0   0   0   2   0   2   0   2   2   0   0   2   0   2   2   0   0   2   0   0   0   0   0   2   2   2   2   2   2   2   2   0   0   2   0   0   0   2   0   0   2   0   2   2   2   2   0   0   2   0   0   2   0   2   2   0   0   0   0   2   2   2   2   0   0   2   2   2   0   2   2   2   2   0   2   0   2   2   2   0   0   0   0   2   2   0   0   0   0   0   2   0   0   2   0   0   0   2   2   2   2   2   0   0   0   2   2   0   0   2   0   2   2   2   0   2   2   0   2   0   2   0   0   2   0   0   0   2   2   0   0   2   0   2   0   2   2   2   2   2   2   0   2   0   2   0   0
 MK-1-16                0   0   0   0   2   0   0   2   2   2   2   2   2   2   2   2   2   0   0   0   0   2   2   0   2   2   0   2   2   2   2   2   2   0   2   2   0   2   0   0   2   0   0   0   2   0   0   2   2   0   0   0   0   0   0   0   0   0   2   0   2   2   0   0   2   0   2   2   0   0   2   2   2   0   0   0   2   2   2   2   2   0   2   2   0   0   2   0   0   0   2   0   0   2   0   0   2   2   2   0   0   2   0   0   2   0   2   2   2   0   0   0   2   2   2   2   2   0   2   0   2   0   0   2   2   2   0   2   0   2   2   2   0   2   2   0   2   2   0   0   0   0   0   2   0   0   0   0   0   0   2   0   2   2   0   2   0   2   2   2   0   0   2   0   0   2   2   0   2   2   0   0   0   2   0   0   2   0   0   0   2   0   0   0   2   0   2   2   2   2   2   2   2   2   0   2   0   2   0   0
 MK-2-1                 2   2   0   2   2   2   0   0   0   0   0   2   2   2   0   0   0   2   2   2   0   0   2   2   2   0   0   0   0   0   0   2   0   0   2   0   2   0   0   2   0   2   2   2   2   2   0   0   0   0   0   0   0   2   2   2   0   0   2   0   2   0   2   0   0   2   0   0   2   0   2   0   2   0   0   0   2   0   2   2   2   2   2   0   0   0   2   2   0   0   2   0   0   0   0   0   0   2   0   0   0   0   0   0   2   0   0   2   0   2   2   2   2   0   2   0   2   2   2   0   0   2   0   2   0   0   0   2   0   0   2   0   2   2   2   2   0   0   2   0   0   0   0   2   0   0   2   0   2   0   0   0   0   0   2   0   0   2   0   0   0   0   0   2   2   2   0   2   0   2   2   0   2   0   2   0   0   0   2   2   0   2   0   2   2   2   2   2   0   2   0   2   0   0   0   0   2   0   0   0
 MK-2-2                 0   0   0   2   2   2   0   0   0   0   0   2   2   0   0   0   0   2   2   2   0   0   2   2   2   0   0   0   0   0   0   2   0   0   2   0   2   0   0   2   0   2   2   2   2   2   0   0   0   0   0   0   0   2   2   2   0   0   2   0   2   0   2   0   0   2   0   0   2   0   2   0   0   0   0   0   2   0   2   2   2   2   2   0   0   0   0   2   0   0   2   0   0   0   0   0   0   2   0   0   0   0   0   0   2   0   0   2   0   2   2   2   0   0   2   0   0   2   2   0   0   2   0   0   2   0   0   2   0   0   2   0   0   2   2   0   0   0   2   0   0   0   0   2   0   0   2   0   2   0   0   0   0   0   2   0   0   2   0   2   0   0   0   2   2   2   2   2   0   2   2   0   2   0   2   0   0   0   2   2   0   2   0   2   2   2   2   2   0   2   0   2   0   0   0   0   2   0   0   0
 MK-2-3                 0   0   0   2   2   2   2   0   0   0   0   2   2   0   0   0   0   2   2   2   0   0   2   2   2   0   0   0   0   0   0   2   0   0   2   0   2   0   0   2   0   2   2   2   2   2   0   0   0   0   0   0   2   2   0   0   0   0   2   0   0   0   2   0   0   0   0   0   0   0   2   0   0   0   0   0   2   2   2   2   2   0   2   0   0   0   0   2   0   0   2   0   0   2   0   0   0   2   2   0   0   0   0   0   2   2   0   2   0   2   2   2   0   0   0   0   0   2   2   0   0   2   0   0   2   0   0   2   0   0   2   0   0   2   2   0   0   0   2   0   0   0   0   2   0   0   0   0   2   0   0   0   0   0   2   0   0   2   0   2   0   0   0   2   2   2   2   2   2   2   2   2   2   0   2   0   0   0   2   2   0   2   2   2   2   2   2   2   0   2   0   2   0   0   0   0   2   0   0   0
 MK-2-4                 0   0   0   2   0   2   2   0   0   0   0   2   2   0   0   0   0   2   0   2   0   0   2   2   2   0   2   0   0   0   0   2   0   0   2   0   2   0   0   2   0   2   2   2   2   2   0   0   0   0   2   0   2   2   0   0   0   2   2   2   0   0   2   0   0   0   0   0   0   0   0   0   0   0   0   0   2   2   0   2   2   0   2   0   0   0   0   2   0   2   2   0   0   2   0   0   0   2   2   0   0   0   0   0   2   2   0   2   2   2   2   2   0   0   0   0   0   0   2   0   0   2   0   0   2   2   0   2   0   0   2   0   0   2   2   0   0   0   2   0   0   0   0   2   0   0   0   0   2   0   0   0   0   0   2   0   0   2   0   2   0   0   0   2   2   2   2   2   2   2   2   2   2   0   2   0   0   0   2   2   0   2   2   2   2   2   0   2   0   2   0   2   0   0   0   0   2   0   0   0
 MK-2-5                 0   0   0   2   0   2   2   0   0   2   0   2   2   0   0   0   0   0   0   2   0   0   2   2   2   0   2   0   0   2   0   2   0   0   2   0   2   0   0   0   0   2   2   2   2   2   0   0   0   0   2   0   2   2   0   0   0   0   2   0   0   0   2   2   0   2   0   0   0   0   0   0   0   0   0   2   2   2   0   2   2   0   2   0   2   0   0   2   0   2   2   0   0   2   0   0   2   2   0   0   0   0   0   0   2   0   0   2   2   2   2   2   0   0   0   0   0   0   2   0   2   2   0   0   2   2   0   2   0   2   2   0   0   2   2   0   0   0   2   0   0   0   0   2   0   0   0   0   2   0   0   0   0   0   2   0   2   2   0   2   2   0   0   2   2   0   2   2   2   2   2   2   0   0   2   0   0   2   2   2   0   2   2   2   2   2   2   2   0   2   0   2   0   0   0   0   2   0   0   0
 MK-2-6                 0   0   0   2   0   2   2   0   0   2   0   2   2   0   0   0   0   0   0   2   2   0   2   2   2   2   2   0   0   2   0   2   0   0   2   0   2   2   0   0   0   2   2   2   2   2   2   0   0   2   2   0   2   2   0   0   0   0   2   0   0   0   0   0   0   2   0   0   2   0   0   0   0   0   0   2   2   2   0   2   2   0   0   0   2   0   2   2   2   2   2   0   0   2   0   0   2   2   0   0   0   0   0   0   2   0   0   0   2   2   0   2   0   0   0   0   0   0   2   0   2   2   0   0   2   2   0   2   0   2   0   0   0   2   2   0   0   0   2   0   0   0   0   0   0   0   0   0   2   0   0   0   0   0   2   0   2   2   0   0   2   0   0   2   2   2   2   2   2   2   2   2   0   2   0   0   0   2   2   2   0   2   0   2   2   2   2   2   2   2   0   2   0   2   0   0   2   0   0   0
 MK-2-7                 0   2   0   2   0   2   2   0   0   2   0   0   2   0   0   0   2   0   2   2   2   0   2   2   2   2   2   0   0   2   0   2   0   0   2   2   0   2   0   0   0   2   2   2   2   2   2   0   0   2   2   0   2   2   0   0   0   0   0   0   0   0   2   0   0   0   0   0   2   0   0   0   0   0   0   2   2   2   0   2   2   0   0   0   2   0   0   2   2   0   2   0   0   2   0   0   2   2   0   0   0   2   0   0   2   0   0   0   2   2   0   2   0   0   0   2   0   0   2   0   2   2   2   0   2   2   0   2   0   2   0   0   0   2   2   0   0   0   2   0   0   0   0   0   2   0   0   0   2   0   0   0   0   0   2   0   2   2   0   0   2   0   0   0   2   2   2   2   0   2   2   2   0   2   2   0   0   2   2   2   2   2   0   2   2   0   2   2   2   2   0   2   0   2   0   2   2   0   0   0
 MK-2-8                 0   2   0   2   0   2   0   0   0   2   0   0   2   0   0   0   0   0   2   2   2   0   2   2   2   2   2   0   0   2   0   2   0   0   2   2   0   2   0   0   0   2   0   2   2   0   2   0   0   2   2   0   2   2   0   2   0   0   2   0   0   0   2   0   0   0   0   0   2   0   0   2   0   0   0   2   2   2   0   2   2   0   0   0   2   0   0   2   2   0   2   0   0   2   0   0   2   2   0   0   0   2   0   2   2   0   0   0   2   2   0   2   0   0   0   2   0   0   2   0   2   0   2   0   2   2   0   2   0   2   0   0   0   2   2   2   2   0   2   0   2   0   0   0   2   2   0   2   2   0   0   0   0   0   2   0   2   2   0   2   2   0   0   0   2   2   2   2   0   2   2   2   0   2   2   0   0   2   2   2   2   2   0   2   2   0   2   2   2   2   0   2   0   0   2   0   2   0   0   0
 MK-2-9                 0   0   0   2   0   2   0   0   0   2   0   0   2   0   0   0   0   0   2   2   2   2   0   2   2   2   2   0   0   2   0   2   2   0   2   2   0   2   0   0   0   0   0   2   0   0   2   0   0   0   2   0   2   2   0   2   0   0   2   0   0   0   2   0   0   0   0   2   2   0   0   2   0   0   0   2   2   2   0   0   2   0   0   0   2   0   0   2   2   0   2   0   0   2   0   0   2   2   0   0   0   2   0   2   2   0   0   0   2   2   0   2   0   0   0   2   2   0   2   0   0   0   2   0   2   2   0   2   0   0   0   2   0   2   0   2   0   0   2   0   2   0   2   0   2   2   2   2   2   0   2   0   0   0   2   0   2   2   0   2   2   2   0   0   2   2   2   2   0   2   2   2   0   0   2   0   0   2   2   2   2   2   0   2   2   0   2   2   2   2   0   0   0   0   2   0   2   2   0   0
 MK-2-10                0   0   0   2   0   0   0   0   0   2   0   0   0   2   0   2   0   0   2   2   2   2   0   2   2   2   2   0   0   0   0   2   2   0   2   2   0   2   0   0   0   2   0   0   0   0   2   0   0   0   2   0   2   2   0   0   0   0   2   0   0   0   2   0   0   0   0   2   2   0   0   2   0   0   0   2   2   2   0   0   2   0   0   0   2   0   0   2   2   0   2   0   0   2   0   0   2   2   0   0   0   2   0   2   2   0   0   0   0   2   0   2   0   2   0   2   0   0   0   0   2   0   2   0   0   2   0   2   0   2   0   2   0   2   0   0   0   0   2   2   2   0   2   0   2   2   2   2   2   0   2   0   2   0   2   0   2   2   0   2   2   2   0   0   2   0   2   2   0   2   2   2   0   0   2   0   0   2   2   2   2   2   0   2   2   0   2   2   2   2   0   0   0   0   2   0   2   2   0   0
 MK-2-11                0   0   2   2   0   0   0   0   0   2   2   0   0   2   0   2   0   0   2   2   2   2   0   2   2   2   2   0   0   0   0   2   2   0   2   2   0   0   0   0   0   2   0   0   0   0   2   0   2   0   0   0   2   2   0   0   0   0   2   0   0   0   2   0   0   0   0   2   2   0   0   2   0   0   0   2   2   2   0   0   2   0   0   0   2   0   0   2   0   0   2   0   0   2   0   0   2   0   0   0   2   2   0   2   2   2   0   0   0   2   0   2   0   2   0   0   0   0   0   0   2   0   2   0   0   2   0   2   0   2   0   2   0   2   0   0   0   0   0   2   2   0   2   0   2   2   2   0   2   0   2   0   2   0   2   0   2   0   0   2   2   2   0   2   2   0   2   2   0   2   2   2   0   0   2   0   0   0   2   2   2   0   0   2   2   0   2   2   2   2   0   0   0   0   2   0   2   2   0   0
 MK-2-12                0   0   2   2   0   0   0   0   0   2   2   0   0   2   0   2   0   0   2   2   2   2   2   2   0   2   2   0   0   0   0   2   2   0   2   0   0   0   2   0   0   2   0   0   0   0   2   0   2   0   0   0   2   2   0   0   0   0   2   0   0   0   0   0   2   0   0   2   2   0   0   2   0   2   0   2   2   2   0   0   2   0   0   0   2   0   0   2   2   0   2   0   0   2   0   0   2   0   0   0   2   2   0   2   2   0   0   0   0   2   0   2   2   2   2   0   0   0   0   0   2   0   2   0   0   2   0   2   0   2   0   2   0   2   0   0   0   0   0   2   2   0   2   0   2   2   0   0   2   0   2   0   2   2   2   0   2   0   0   2   2   2   0   2   2   0   2   0   0   2   2   2   2   0   2   0   0   0   2   2   2   0   2   2   2   0   2   2   2   2   0   0   0   0   2   0   2   0   0   2
 MK-2-13                0   0   2   2   0   0   0   0   0   2   2   0   0   2   0   2   0   0   2   2   2   0   2   2   0   0   2   0   0   0   0   2   2   2   2   0   0   0   2   0   0   0   0   0   0   0   2   0   2   0   0   2   0   2   0   0   0   2   2   0   2   0   0   0   2   0   0   2   2   0   0   2   0   2   0   2   2   2   0   0   2   0   0   0   2   0   0   2   2   0   2   0   0   2   0   0   2   0   0   0   0   2   0   2   2   0   0   0   0   2   0   2   2   2   2   0   0   2   0   0   2   0   0   0   0   2   0   2   0   2   2   2   0   2   0   0   0   0   0   2   0   0   2   0   2   2   0   0   2   0   2   0   2   2   2   0   2   0   0   2   2   2   0   2   2   0   2   0   2   2   2   2   2   0   2   0   0   0   2   2   2   0   2   2   2   0   2   2   2   2   0   0   0   0   2   0   2   0   0   2
 MK-2-14                0   0   2   0   0   0   0   0   2   2   2   0   0   0   0   2   0   0   2   2   0   0   2   2   0   0   2   0   0   0   0   2   2   2   2   0   0   0   2   0   2   0   0   0   0   0   2   0   2   0   0   2   0   2   0   0   0   2   0   0   2   0   0   0   2   0   0   2   2   2   0   2   0   2   0   0   2   2   2   0   2   0   0   0   2   0   0   2   2   0   2   2   0   2   0   0   0   0   0   0   0   2   0   2   2   0   0   0   0   2   0   2   2   2   2   2   0   2   0   0   2   0   0   0   0   2   0   0   0   2   2   2   0   2   0   0   2   0   0   2   0   0   2   0   2   2   0   0   2   0   2   2   2   2   2   0   2   0   0   2   2   2   0   2   2   0   2   0   2   2   2   2   2   0   2   0   0   0   2   2   2   0   2   2   2   0   0   2   2   2   0   0   0   0   2   0   2   0   0   2
 MK-2-15                0   0   2   0   0   0   0   0   0   0   2   0   0   2   0   2   0   0   2   2   0   0   2   2   0   0   2   0   0   0   0   2   2   2   2   0   0   0   2   0   2   0   0   0   0   0   2   2   2   0   0   2   0   2   0   0   0   2   0   0   2   0   0   0   2   0   0   2   2   2   0   2   0   2   0   0   2   2   0   0   2   0   0   0   2   0   0   2   2   2   2   0   0   2   0   2   0   0   0   0   0   2   0   2   2   0   0   2   0   2   0   2   0   2   2   0   0   2   2   2   0   0   0   0   0   2   2   0   0   2   2   2   0   2   0   0   2   0   0   2   0   2   2   2   2   2   0   0   2   0   2   0   2   2   2   0   0   0   0   2   2   2   0   2   2   0   2   2   2   2   2   0   2   0   2   0   0   0   2   2   0   0   2   2   2   0   0   2   2   2   0   0   0   0   2   0   2   0   0   2
 MK-2-16                0   0   2   0   0   0   0   0   2   0   2   0   0   2   2   2   0   0   2   2   0   0   2   2   0   0   2   0   0   0   0   2   2   2   2   0   0   0   2   0   2   0   0   0   0   2   2   2   2   0   0   2   0   2   0   0   0   2   0   0   2   0   0   0   2   0   0   2   2   2   0   2   0   2   0   0   2   2   0   0   2   0   0   0   2   0   0   2   2   2   2   0   0   0   0   2   0   0   0   0   0   2   0   0   2   0   0   2   2   2   0   2   0   2   2   0   0   2   2   2   0   0   0   0   0   2   2   0   0   2   2   2   0   2   2   0   2   0   0   2   2   2   2   2   2   2   0   0   2   0   2   0   2   2   2   0   0   0   0   2   2   2   0   2   2   0   2   2   2   2   0   0   2   0   2   0   0   0   2   2   2   0   2   2   2   2   0   2   2   2   0   0   0   0   2   2   2   0   0   2
 MK-3-1                 2   2   0   2   0   2   2   2   2   0   2   2   0   0   2   0   2   0   0   0   2   2   0   2   2   0   0   0   2   2   2   2   0   2   2   2   0   0   2   2   0   2   0   0   0   0   0   2   0   2   2   2   2   0   0   0   0   0   2   2   2   2   0   2   2   0   0   2   2   0   0   0   0   2   0   2   2   0   2   0   2   0   0   0   0   2   2   0   0   2   2   2   0   0   2   0   0   0   2   2   2   0   0   0   0   0   0   2   0   0   2   0   0   2   0   2   2   0   2   2   0   0   2   2   0   2   0   0   0   0   0   0   0   2   2   0   0   0   2   0   2   0   2   0   2   2   2   2   2   2   2   0   0   2   0   0   2   0   0   0   2   0   2   2   0   2   0   2   0   2   0   0   0   0   2   0   2   2   2   0   2   0   0   0   2   2   0   2   0   0   2   0   0   2   0   0   0   2   2   2
 MK-3-2                 2   2   0   2   0   2   2   2   2   0   2   2   0   0   2   0   2   0   0   0   2   2   0   0   2   0   2   0   2   2   2   2   0   0   2   2   0   0   2   0   0   2   0   2   0   0   0   2   0   0   2   2   2   0   0   2   0   0   2   2   2   2   0   2   2   0   0   2   2   0   0   0   0   2   0   2   2   0   2   0   2   0   0   0   0   2   2   0   0   2   2   2   0   0   2   0   0   0   2   2   0   0   0   0   0   0   0   2   0   0   2   0   0   2   0   2   2   0   2   2   0   0   2   2   0   2   0   0   0   2   0   0   0   2   2   0   0   0   2   0   0   0   2   0   2   2   2   2   2   2   2   0   0   0   0   0   2   0   0   2   2   0   2   0   0   2   0   2   0   2   0   0   2   0   2   0   0   2   0   0   2   0   0   0   2   2   0   2   0   0   2   0   0   2   0   0   0   0   2   2
 MK-3-3                 2   2   0   2   0   2   2   2   2   0   2   2   2   0   2   0   2   0   0   0   2   2   0   0   2   0   0   0   2   2   2   2   0   0   2   2   0   0   2   0   0   2   0   2   0   0   0   2   2   0   2   2   2   0   0   2   0   0   2   2   2   2   0   2   2   0   2   2   2   0   2   0   2   0   0   2   2   0   2   0   2   2   0   0   0   2   2   0   0   2   2   2   0   0   2   0   0   0   2   2   0   0   0   0   0   0   0   2   0   0   2   0   0   2   0   2   2   0   2   2   0   0   2   2   0   2   0   0   0   2   0   0   0   2   2   0   0   0   2   0   0   0   0   0   2   2   2   2   2   2   2   0   0   0   2   0   2   0   0   2   2   0   0   0   0   2   0   2   0   2   0   0   2   0   0   0   0   2   0   0   0   0   0   0   2   2   0   0   0   0   2   0   0   2   0   0   0   0   2   2
 MK-3-4                 2   2   0   2   0   2   2   2   2   0   2   2   2   0   2   0   2   0   0   0   2   2   0   0   2   0   0   0   2   2   2   2   0   0   2   2   2   2   2   0   0   2   0   2   0   0   0   2   2   0   2   2   2   0   0   2   0   0   2   2   2   2   2   2   2   0   2   2   2   0   2   0   0   0   0   2   2   0   2   0   2   2   0   0   0   2   2   0   0   2   2   2   0   0   2   0   0   0   2   2   0   0   0   0   2   0   2   2   0   0   2   0   0   2   0   2   2   0   2   2   0   2   2   2   0   2   0   0   0   2   0   0   0   2   2   0   0   0   2   0   0   0   0   0   2   2   2   2   2   2   2   0   0   0   2   0   0   0   0   2   2   0   0   0   0   2   0   2   0   2   0   0   2   0   2   0   0   2   0   0   0   0   0   0   0   2   0   2   0   0   2   0   0   2   0   0   0   0   2   2
 MK-3-5                 2   2   0   2   0   2   2   2   2   0   0   0   2   0   2   0   2   0   0   0   2   2   0   0   2   0   0   2   2   2   0   2   0   0   2   2   2   0   2   0   0   2   0   2   0   0   0   2   2   0   2   2   2   0   0   2   0   0   2   2   2   2   2   2   2   0   2   2   2   0   2   0   0   0   0   2   2   0   2   0   2   2   0   0   0   2   0   0   0   2   2   2   0   0   2   0   0   0   2   2   0   0   0   2   2   0   2   2   0   0   2   0   0   2   0   2   2   0   2   2   0   2   2   2   0   2   0   0   0   2   0   2   0   2   2   0   0   0   2   2   0   0   0   0   0   2   2   2   2   2   2   0   0   0   2   2   2   0   0   2   2   0   0   2   0   2   0   2   2   2   0   0   0   0   2   0   0   2   0   0   0   0   0   0   0   2   0   2   0   0   2   0   0   2   2   0   0   0   2   2
 MK-3-6                 2   2   0   2   0   2   2   2   2   0   0   0   2   2   2   0   2   2   0   0   2   2   0   0   2   0   0   2   2   2   0   2   0   0   2   2   2   0   2   0   0   2   0   2   0   2   0   2   2   2   2   2   2   0   0   2   0   0   2   2   2   2   2   2   2   0   2   2   2   0   2   0   0   0   0   2   2   0   2   0   2   2   0   0   0   2   2   0   0   2   2   2   0   0   2   0   0   0   0   2   0   0   0   2   2   0   2   2   0   0   2   0   0   2   0   2   2   0   2   2   0   2   2   2   0   2   0   0   0   2   0   2   0   2   2   2   0   0   2   2   0   0   0   0   0   2   2   2   2   2   2   0   0   0   2   2   2   0   0   2   2   0   2   2   0   2   0   2   2   2   0   0   0   2   2   2   0   0   0   0   0   0   0   2   0   2   0   2   0   0   2   0   0   0   2   0   0   2   2   2
 MK-3-7                 2   2   0   0   0   2   2   2   2   0   0   0   2   2   2   0   2   2   0   0   2   2   0   0   2   0   0   2   2   2   0   0   0   0   2   2   2   0   2   0   0   2   0   2   0   2   0   2   2   0   2   0   2   0   2   2   0   0   2   2   2   2   2   2   2   0   2   2   2   2   2   0   0   2   0   2   2   0   2   0   2   2   0   0   0   2   2   0   0   2   2   2   0   0   2   0   0   0   0   2   0   0   0   2   2   0   2   2   0   0   0   0   0   2   0   2   2   0   2   2   0   2   0   2   2   2   0   2   0   2   0   2   0   2   2   2   0   0   2   2   2   2   0   0   0   2   2   2   2   2   2   0   0   0   2   2   2   0   0   2   2   0   2   2   0   0   0   2   2   2   0   0   0   2   2   2   0   2   0   0   0   0   2   2   0   2   0   2   0   0   0   0   0   0   2   0   0   2   2   2
 MK-3-8                 2   2   0   0   0   2   2   2   2   0   0   0   2   2   2   0   2   2   0   0   2   2   2   2   0   0   0   2   0   2   0   0   0   0   2   2   2   0   2   0   0   2   0   2   0   2   0   2   2   0   2   0   2   0   2   2   0   0   2   2   2   2   2   2   2   0   2   2   2   0   2   0   0   2   0   2   2   0   2   0   2   2   0   0   0   2   2   0   0   2   2   0   0   0   2   0   0   0   0   2   0   0   0   2   2   0   2   0   0   0   0   0   0   2   0   2   2   0   2   0   0   2   0   2   2   2   0   2   0   0   0   2   0   2   2   2   0   0   2   2   2   2   0   0   0   2   2   2   2   2   2   0   2   0   2   2   2   0   0   2   2   0   2   2   0   0   0   2   2   2   0   0   0   2   2   2   0   2   0   0   0   0   2   2   0   2   0   2   0   0   0   0   0   0   2   0   0   2   2   2
 MK-3-9                 2   2   0   0   0   2   2   2   2   0   0   0   2   2   2   0   2   0   0   0   0   2   2   2   0   0   0   0   0   2   0   0   0   0   2   2   2   2   2   0   0   2   0   2   0   2   0   2   2   0   0   0   2   0   2   2   0   0   2   2   2   2   2   2   2   0   2   2   2   0   0   0   2   2   0   2   2   0   2   0   2   2   0   0   0   2   2   0   0   2   2   0   0   0   2   0   0   0   2   0   0   0   0   2   2   0   2   0   0   0   0   0   0   2   0   0   2   0   2   0   0   2   0   2   2   2   0   2   0   0   0   2   0   2   2   2   0   0   2   2   2   2   0   0   0   2   0   2   2   2   2   0   2   0   2   2   2   0   0   2   2   0   2   2   0   0   0   2   2   2   0   0   0   2   2   2   0   2   0   0   0   0   2   2   0   0   0   2   0   0   0   2   0   0   2   0   0   2   2   2
 MK-3-10                2   2   0   0   0   2   2   2   2   0   0   2   2   0   2   0   2   0   0   0   0   2   2   2   0   0   0   0   0   2   0   0   0   0   2   2   2   2   2   0   0   2   0   2   0   0   2   2   2   2   0   0   2   0   2   2   2   0   2   2   2   2   2   2   0   0   2   2   2   0   0   0   2   2   0   2   2   0   2   0   2   2   0   0   0   2   2   0   0   2   2   0   0   0   2   0   0   0   0   0   0   0   2   2   2   0   2   0   0   0   2   0   0   2   2   0   2   0   2   0   2   2   0   2   2   2   0   2   0   0   0   2   0   2   2   2   0   0   2   2   2   2   0   0   0   2   0   2   2   2   2   0   2   0   0   2   2   2   0   2   2   0   2   2   0   0   0   2   2   2   0   0   0   2   2   2   0   2   0   0   0   0   2   2   0   0   2   2   0   0   2   2   0   0   2   0   2   2   2   0
 MK-3-11                2   2   2   0   0   2   0   2   2   0   0   2   0   0   2   0   2   0   0   2   0   2   2   2   0   0   0   0   0   2   0   0   0   0   2   2   2   2   2   2   0   2   0   2   0   0   2   2   0   0   0   0   2   0   2   2   2   0   2   2   2   2   2   2   0   0   2   2   0   0   0   2   2   2   0   2   2   0   2   0   2   0   0   0   0   0   0   0   0   2   2   0   0   0   2   0   0   0   0   0   0   0   2   2   2   0   0   0   0   0   2   0   0   2   2   2   2   0   2   2   2   2   0   2   2   2   0   2   0   0   0   2   0   2   2   2   2   0   2   2   2   2   0   0   0   2   0   2   2   2   2   0   2   0   0   2   2   2   0   2   2   0   2   2   0   0   0   2   2   2   0   0   0   0   2   2   0   2   0   0   2   0   2   2   0   0   2   2   0   0   2   2   0   0   2   0   2   2   2   0
 MK-3-12                2   2   2   0   0   2   0   0   2   2   0   2   0   0   2   0   2   0   0   2   0   2   2   0   0   0   2   2   0   2   0   0   2   0   2   0   2   2   2   0   0   2   0   2   0   0   0   2   0   0   0   0   2   0   0   2   2   2   2   2   2   2   2   2   0   0   2   2   0   0   2   2   2   2   0   2   2   0   2   0   2   2   0   0   0   0   0   0   0   2   2   0   0   0   2   0   0   0   0   0   0   0   2   2   2   0   0   0   0   2   2   0   0   2   2   2   2   0   2   2   0   2   0   2   2   2   0   2   2   0   2   2   0   2   2   2   2   0   2   2   2   2   2   2   0   0   0   2   2   2   2   0   2   0   0   2   2   2   0   2   2   0   2   0   0   2   0   2   2   2   0   0   0   0   2   2   0   2   0   0   0   0   2   2   0   0   2   2   0   0   2   2   0   2   2   0   2   2   2   0
 MK-3-13                2   2   2   0   0   2   0   0   2   2   0   2   0   0   2   0   0   2   0   2   0   2   2   0   0   0   2   0   0   2   0   0   2   0   2   0   2   2   2   0   0   2   2   2   0   0   0   2   0   0   0   0   0   0   0   2   2   2   2   2   0   2   2   2   0   0   2   2   0   0   2   2   2   2   0   2   2   0   2   0   2   2   0   0   0   0   0   0   0   2   0   0   0   0   2   0   0   0   0   0   0   0   0   2   2   0   2   0   2   2   2   0   0   2   2   2   2   0   2   2   0   2   0   2   2   2   0   2   2   0   0   2   0   2   2   2   2   2   2   2   0   0   2   2   0   0   0   2   2   2   2   0   2   0   0   2   2   2   0   2   2   0   2   0   0   2   0   2   0   2   0   0   0   0   2   2   0   2   0   0   0   0   2   2   0   2   2   2   0   0   2   2   0   2   2   0   2   2   2   0
 MK-3-14                2   0   2   0   0   2   0   0   2   2   0   2   0   0   2   0   0   2   2   2   0   2   2   0   0   0   2   0   0   2   0   0   2   0   2   0   2   2   2   0   0   2   2   2   0   0   0   2   0   0   0   0   0   0   0   2   2   2   2   2   2   2   2   2   0   0   2   2   0   2   2   2   2   2   0   2   2   0   2   0   2   2   0   0   0   0   0   0   0   0   0   0   0   0   2   0   0   0   0   0   0   0   0   0   2   0   2   0   2   2   2   0   2   2   2   2   2   0   2   2   0   2   0   2   2   2   0   2   2   0   0   2   0   2   2   2   2   2   2   2   0   0   2   2   0   0   0   0   2   2   2   2   2   0   0   2   2   0   2   2   2   0   2   0   0   2   0   2   0   2   0   2   0   0   2   2   0   2   0   0   0   0   0   2   0   2   2   2   0   0   0   2   0   0   2   0   0   2   2   0
 MK-3-15                2   0   2   2   0   2   0   2   2   2   0   2   0   0   2   0   0   2   2   2   0   2   2   0   0   0   2   0   0   2   0   0   2   0   2   0   2   2   2   0   0   0   2   2   0   0   0   2   0   0   0   0   0   0   0   0   2   2   0   2   2   2   2   2   0   0   2   2   0   2   2   2   2   2   0   2   0   0   2   0   2   2   0   2   0   0   2   0   0   0   0   0   0   0   2   2   0   0   0   0   0   0   0   0   2   0   2   2   2   2   2   0   2   2   2   2   0   0   2   0   0   2   0   2   2   2   0   2   2   2   0   2   0   2   2   2   2   2   2   2   0   0   2   2   0   0   0   0   0   2   2   2   2   0   0   2   2   0   2   2   2   0   2   0   0   0   0   2   0   2   0   2   0   0   0   2   0   2   0   0   0   0   0   2   0   2   2   2   0   0   0   2   0   2   2   0   0   2   2   0
 MK-3-16                2   2   2   2   0   2   0   2   2   2   0   2   0   0   2   0   0   2   2   2   0   2   2   0   0   0   2   0   0   2   0   0   2   0   2   2   2   2   2   0   0   0   2   2   0   2   0   2   0   0   0   0   0   0   0   0   2   2   0   2   0   2   2   2   2   0   2   2   0   2   2   2   2   2   0   2   0   0   2   0   2   2   0   2   0   0   2   0   0   0   0   0   2   0   2   2   0   0   0   0   0   0   0   0   2   2   2   2   2   2   2   0   2   2   2   2   0   2   2   0   0   0   0   2   2   2   2   2   2   0   0   2   2   2   2   2   2   2   2   2   0   0   2   2   0   0   0   0   0   0   2   2   2   0   0   2   2   0   2   2   2   0   2   2   0   0   0   0   0   2   0   2   2   0   0   2   0   2   0   0   0   0   0   2   0   2   2   2   0   2   0   2   0   2   2   0   2   2   2   0
 MK-4-1                 0   2   0   0   0   2   2   2   2   2   2   0   2   2   0   2   0   0   0   0   0   2   2   2   0   2   0   2   2   2   2   0   0   2   2   0   0   0   2   2   2   2   2   0   0   2   0   0   0   2   2   0   0   2   2   2   2   0   0   2   0   2   2   0   2   0   0   2   2   0   0   0   0   2   0   0   2   0   0   0   2   2   0   2   0   0   0   2   0   0   0   2   0   2   0   0   0   2   2   0   0   0   2   0   2   2   2   2   0   0   0   2   0   0   0   0   2   2   0   2   2   0   2   0   0   0   2   0   0   0   2   2   2   2   2   0   0   2   0   2   0   0   2   2   0   0   0   2   2   2   0   2   2   0   0   2   0   2   0   2   2   2   2   0   0   2   2   0   0   0   2   2   2   2   2   0   2   2   0   2   2   0   0   0   2   2   0   0   0   2   0   0   0   2   2   0   2   2   0   2
 MK-4-2                 0   2   0   0   0   2   2   2   2   2   2   0   2   2   0   2   0   2   2   0   0   2   2   2   0   2   0   2   2   2   0   2   0   2   2   2   0   0   2   2   2   2   2   0   0   2   0   2   0   2   2   0   2   2   0   2   2   2   0   2   2   2   2   0   2   2   0   2   2   2   0   0   0   2   0   0   2   2   0   0   2   2   0   2   0   0   0   2   0   0   0   2   0   2   0   0   0   2   0   2   0   0   2   0   2   2   2   0   0   0   0   0   0   0   0   0   2   0   0   2   2   0   2   0   0   0   2   0   0   0   2   2   2   2   2   0   2   2   0   2   0   0   2   2   2   2   0   2   2   2   0   2   2   0   0   2   0   2   0   2   0   2   2   0   0   2   2   0   0   0   2   2   2   2   2   2   2   2   0   2   2   2   0   2   2   2   0   0   0   2   0   2   0   2   2   0   2   2   0   2
 MK-4-3                 0   2   0   0   0   2   2   2   2   0   0   0   2   2   0   2   0   2   2   0   0   2   2   2   0   2   0   2   0   2   0   0   0   2   2   2   0   2   2   2   2   2   2   0   2   2   0   2   0   2   2   0   2   2   0   0   2   2   0   2   2   0   2   0   2   2   0   2   2   0   0   0   0   2   0   0   2   2   0   0   2   0   0   2   0   2   0   2   0   0   0   2   0   2   0   0   0   2   0   2   0   0   2   0   2   2   2   0   0   0   0   2   0   0   0   0   0   0   2   2   2   0   2   0   0   0   2   0   0   0   2   0   0   2   2   0   2   0   0   2   0   0   2   2   2   2   0   2   2   2   0   2   2   0   0   2   0   2   0   2   0   2   2   0   0   2   2   0   0   0   2   2   2   2   2   2   2   2   0   2   2   2   0   2   2   2   0   0   0   2   0   2   0   2   2   0   2   2   0   2
 MK-4-4                 0   2   0   0   0   2   2   2   2   0   0   0   2   2   0   2   0   2   2   0   0   2   2   2   0   2   0   2   0   2   0   0   0   2   0   2   2   2   2   2   2   2   2   2   2   0   0   2   0   2   2   0   2   2   0   0   0   2   0   2   2   0   2   0   2   2   0   2   2   0   0   0   0   2   0   0   2   2   0   0   2   0   0   2   0   2   0   2   0   0   0   2   0   2   0   0   0   2   0   2   0   0   2   2   2   2   2   0   0   0   0   2   2   0   2   2   0   2   2   2   2   0   2   0   0   0   2   0   2   0   2   0   0   2   2   0   2   2   0   2   0   0   2   2   0   2   0   2   2   2   0   2   2   0   0   2   0   2   0   2   0   0   2   0   0   2   2   0   0   0   2   2   2   2   2   2   2   0   0   2   0   2   0   2   2   2   0   2   0   2   0   2   0   2   2   0   2   2   0   2
 MK-4-5                 0   2   0   0   0   2   0   2   2   0   0   0   2   2   0   2   0   2   2   0   0   2   2   2   0   2   0   2   0   2   0   0   0   2   0   2   2   2   2   2   2   2   2   2   2   0   2   2   0   2   2   0   2   2   0   0   0   2   0   2   2   0   2   0   2   2   0   2   2   0   2   0   0   2   0   2   2   2   0   0   2   2   0   2   0   2   0   0   0   0   0   2   0   0   0   0   2   2   0   0   0   0   0   2   2   2   2   0   0   0   0   2   2   0   2   0   0   2   2   2   2   0   2   0   0   0   2   0   2   2   0   0   0   2   2   0   2   2   0   0   0   0   2   2   2   2   0   2   2   2   0   2   2   0   0   0   0   2   0   2   0   0   2   0   0   2   2   2   0   0   2   2   2   0   2   0   2   0   0   2   0   2   0   2   2   2   0   2   0   2   0   2   0   2   2   0   0   2   0   2
 MK-4-6                 0   2   0   0   0   2   0   2   2   0   0   0   2   2   0   2   0   0   2   0   0   0   0   2   0   2   0   2   0   2   0   0   0   2   0   2   2   0   2   0   2   0   2   2   2   0   2   2   0   2   2   0   2   2   0   0   0   2   0   2   2   0   2   0   2   2   0   2   2   0   2   0   0   2   0   2   2   2   2   0   2   2   0   2   0   2   0   0   0   0   0   2   0   0   0   0   2   2   2   2   0   0   0   2   2   2   2   0   0   0   0   2   2   0   2   0   0   2   2   2   2   0   2   2   0   0   2   0   2   2   0   0   0   2   2   0   2   0   0   2   0   2   2   2   0   2   0   2   2   2   0   0   2   0   0   0   0   0   0   2   0   0   2   0   0   2   2   2   0   0   2   2   2   0   2   0   2   0   0   2   0   2   0   2   0   0   0   2   0   2   0   2   0   2   2   0   0   2   0   2
 MK-4-7                 0   2   0   0   0   2   0   0   2   0   0   0   2   2   0   2   0   0   2   0   0   0   0   0   0   0   0   2   0   2   0   0   0   2   0   2   2   0   2   0   2   2   2   2   2   0   2   2   0   2   2   0   0   2   0   0   0   2   0   2   2   0   2   0   2   2   2   0   2   0   2   0   0   2   0   2   0   2   2   0   2   2   2   2   0   2   2   0   0   0   0   2   0   0   0   0   2   2   2   2   0   0   0   2   2   2   2   0   0   0   0   0   2   2   2   2   0   2   2   2   2   0   2   2   0   0   2   0   2   2   2   0   0   2   2   0   2   0   0   2   0   2   0   2   0   2   2   2   2   0   0   0   2   0   0   2   0   2   0   0   0   0   2   2   0   2   2   2   0   0   2   2   2   0   2   0   2   0   0   0   0   2   0   2   0   2   0   2   0   2   0   0   0   2   2   0   0   2   0   2
 MK-4-8                 0   2   0   0   0   2   0   0   2   0   0   0   2   2   0   0   0   0   0   0   2   0   0   0   0   0   0   2   2   0   0   0   0   2   0   2   2   0   2   2   2   2   2   2   2   2   0   2   2   2   2   0   0   2   0   0   0   2   0   2   2   0   2   0   2   2   0   0   2   0   2   2   0   2   0   0   0   2   2   0   2   2   2   2   0   2   2   0   0   0   0   2   0   0   0   0   2   2   2   2   0   0   0   2   2   2   2   0   0   0   0   0   2   2   2   2   0   2   2   2   2   0   0   2   0   0   2   0   2   2   2   0   0   2   2   0   0   0   0   2   0   2   0   2   0   2   2   2   2   0   0   0   2   0   0   2   0   2   0   0   0   0   2   2   0   2   2   2   0   0   2   2   2   0   2   0   0   0   0   0   0   2   0   2   0   2   0   2   0   2   2   0   0   2   2   0   2   2   2   2
 MK-4-9                 0   2   0   0   0   0   0   0   2   0   0   2   2   2   0   0   0   0   0   0   2   2   0   0   0   0   0   2   2   0   0   0   0   2   0   2   2   0   2   2   2   2   2   2   2   2   0   2   2   2   2   0   0   2   0   0   0   2   0   2   2   0   0   2   2   2   0   0   2   0   2   2   0   2   0   0   0   2   2   2   2   2   2   2   0   2   2   0   0   0   0   2   0   0   0   0   2   2   2   2   0   0   0   2   2   2   2   0   0   2   0   0   2   2   2   0   0   2   2   2   2   2   0   2   0   0   2   0   2   2   2   2   2   2   0   0   0   0   0   2   0   2   0   2   0   2   2   2   2   2   2   0   0   0   2   2   0   2   0   0   0   0   2   2   0   0   2   2   0   0   2   2   2   0   2   0   0   0   0   0   0   2   0   2   0   2   0   2   2   2   2   0   0   2   2   0   2   2   0   2
 MK-4-10                0   2   0   0   0   0   0   0   0   0   0   2   2   2   2   0   0   0   0   0   2   2   0   0   0   0   0   2   2   0   0   0   0   2   0   2   2   0   2   2   2   2   2   2   2   2   0   2   2   2   2   0   0   2   0   0   0   2   0   2   2   0   0   2   2   0   0   2   2   0   2   2   0   2   0   2   2   2   0   2   2   2   2   2   0   2   2   0   0   0   0   2   0   0   0   0   2   2   2   2   0   0   0   2   2   2   2   0   0   2   0   0   2   2   2   2   0   2   2   2   2   2   0   2   0   0   2   0   2   2   2   0   2   2   0   0   2   0   0   2   0   2   2   2   0   2   2   2   2   0   2   0   0   2   2   2   0   2   0   0   0   0   0   2   0   0   0   2   0   2   2   2   2   2   2   0   0   0   0   0   0   2   0   0   0   2   0   2   0   2   2   0   2   2   2   0   2   2   0   2
 MK-4-11                0   2   0   2   0   0   0   0   2   2   2   2   0   2   2   0   0   0   0   0   2   2   0   0   0   0   0   2   2   0   0   0   0   2   0   2   2   0   2   2   0   2   2   2   2   2   2   2   2   2   2   0   0   2   0   0   0   2   0   2   2   0   0   2   2   0   0   2   2   0   2   0   0   0   0   2   0   2   0   2   0   2   2   2   0   2   2   0   0   0   0   2   0   0   0   0   2   2   2   2   0   0   0   2   2   2   2   2   0   2   0   0   2   2   0   2   0   2   2   2   2   2   0   2   0   0   2   0   2   2   2   2   2   2   0   0   2   0   0   2   0   2   0   2   0   2   2   2   0   0   2   0   0   2   2   0   0   2   0   0   0   0   0   2   0   0   0   2   0   2   2   2   2   2   2   0   0   0   0   0   0   2   0   0   0   2   0   2   0   2   2   0   2   2   2   0   2   2   0   2
 MK-4-12                0   2   0   2   0   0   2   0   2   2   2   2   0   2   2   0   0   0   0   0   2   2   2   0   0   0   0   2   2   0   0   0   0   2   0   2   2   0   2   0   0   2   2   2   2   2   2   2   0   2   2   0   0   2   0   2   0   2   0   2   2   0   0   2   2   0   0   2   2   0   2   0   0   0   0   2   0   2   0   2   0   2   0   2   0   2   2   0   0   0   0   2   2   0   0   0   2   0   2   2   0   0   0   2   2   2   2   0   0   2   0   0   2   2   0   2   2   2   2   2   2   2   0   2   0   2   0   0   2   2   2   2   2   2   0   0   2   0   0   2   0   2   0   2   0   2   2   2   0   0   0   0   0   2   2   0   0   2   0   0   0   0   0   2   0   0   0   2   0   2   0   2   0   2   2   0   0   0   0   0   0   2   0   0   2   2   0   2   0   2   2   0   2   2   2   0   2   2   0   2
 MK-4-13                0   0   0   2   0   0   2   0   2   2   2   2   0   2   0   0   0   0   0   0   2   2   2   0   0   0   0   2   2   0   0   0   0   2   0   2   2   0   2   0   0   2   2   2   2   2   0   2   0   2   2   0   0   2   0   2   0   2   0   2   2   0   0   2   2   0   0   2   2   0   2   0   0   0   0   2   0   0   0   2   0   0   0   2   0   2   2   0   0   0   0   2   2   0   0   0   0   0   2   2   0   0   0   0   2   2   2   0   0   2   2   0   2   2   0   2   2   2   2   2   2   2   0   2   0   2   0   0   0   2   2   2   2   2   0   0   2   0   0   2   0   2   0   2   2   2   2   2   0   0   0   0   0   2   2   0   0   2   0   0   0   0   0   2   0   2   0   2   0   0   0   2   0   2   2   0   0   0   0   0   0   2   0   0   0   2   0   2   0   2   2   0   2   2   2   0   2   2   0   2
 MK-4-14                0   0   0   2   0   0   2   2   2   2   2   2   0   2   0   0   2   0   0   0   2   2   2   0   0   0   0   2   0   0   0   0   0   2   0   2   2   0   2   0   0   2   2   0   0   2   0   2   0   0   0   0   0   2   2   2   0   0   0   2   2   0   0   2   2   0   0   0   2   0   2   0   0   2   0   2   0   0   0   2   0   0   0   2   0   2   2   0   0   0   0   2   2   0   0   2   0   0   2   2   2   0   0   0   2   0   2   0   0   2   2   0   2   2   2   2   2   2   2   2   2   2   0   2   0   2   0   0   0   2   2   2   2   2   0   0   2   0   0   2   0   2   0   2   0   2   2   0   0   0   0   0   2   0   2   0   0   2   0   0   0   0   0   2   2   2   0   0   0   0   0   2   0   2   2   0   0   0   2   0   0   2   0   0   0   2   0   2   0   2   2   0   2   2   2   0   2   2   0   2
 MK-4-15                2   0   0   2   0   0   2   2   2   2   0   2   0   2   0   0   2   0   0   0   2   2   2   0   0   0   0   0   0   0   0   0   0   2   0   2   2   0   2   0   0   2   2   0   2   2   0   2   0   0   0   0   0   2   2   2   0   0   0   2   2   0   0   2   0   0   2   0   2   0   2   2   0   2   0   2   0   0   0   2   0   0   0   2   0   2   2   0   0   0   0   2   2   0   2   2   0   2   2   2   2   0   0   0   2   0   2   2   0   2   2   0   2   2   2   2   2   2   2   2   2   2   0   0   0   2   0   0   0   2   2   2   0   0   0   0   2   2   0   2   2   2   0   2   0   2   2   0   2   0   0   0   0   0   2   0   0   2   2   0   0   0   0   2   2   2   2   0   0   0   0   2   0   2   2   0   0   0   2   0   0   2   0   0   0   2   0   2   0   2   0   0   2   0   2   0   2   2   0   2
 MK-4-16                2   0   0   2   0   0   2   2   2   2   0   2   2   2   0   0   0   0   0   0   2   2   2   0   0   0   0   0   0   0   2   0   0   2   0   2   2   0   0   0   0   2   2   0   2   2   0   2   0   0   0   0   0   2   2   0   0   0   0   2   2   0   0   2   0   0   2   0   2   0   2   2   0   2   0   2   0   0   0   2   0   0   0   0   0   2   0   2   0   0   0   2   2   2   2   2   0   2   2   2   0   0   0   0   2   0   2   2   0   2   2   0   2   2   2   2   2   0   2   2   0   2   0   0   0   2   0   0   0   2   2   2   0   0   0   0   2   2   0   2   0   2   0   2   0   2   2   0   2   0   2   0   2   2   2   0   0   2   2   0   0   0   0   2   2   2   0   0   0   0   0   2   0   2   2   0   0   2   2   0   0   2   0   0   0   2   2   2   0   2   0   0   2   0   2   0   2   2   0   2
 MK-5-1                 0   2   2   0   2   0   2   0   2   2   2   2   2   0   0   2   0   0   0   2   2   0   0   2   0   0   2   2   2   2   2   2   2   0   0   0   2   2   0   0   2   2   2   0   0   0   0   0   2   0   2   2   0   2   0   0   2   2   0   0   2   2   2   0   0   0   0   2   0   0   2   0   0   0   0   0   0   0   2   2   0   0   0   0   2   2   0   2   2   2   2   2   0   0   2   2   2   2   0   2   0   2   2   2   2   2   2   0   0   0   0   0   2   2   0   0   2   0   0   0   0   2   2   0   0   0   2   2   2   2   2   2   0   0   2   0   2   2   2   2   0   2   0   2   2   0   2   0   0   2   0   0   0   2   2   0   0   0   2   2   0   2   2   0   2   0   2   2   0   2   0   0   2   2   0   2   2   0   0   0   2   2   0   0   0   2   2   0   0   2   0   0   0   0   2   2   2   0   2   2
 MK-5-2                 0   2   2   0   2   0   2   0   2   0   2   2   0   0   2   2   0   0   0   2   2   2   2   2   0   0   2   2   2   2   2   2   2   2   0   0   0   2   2   0   2   2   2   0   2   0   0   0   2   0   2   2   0   2   0   0   2   2   0   0   2   2   2   0   0   0   0   2   0   0   2   0   0   0   2   0   0   0   2   0   0   0   0   0   2   2   0   2   2   2   2   2   2   0   2   2   2   2   0   2   0   2   0   2   2   2   2   0   0   0   0   0   2   2   0   0   2   0   0   0   0   2   2   0   2   0   2   2   2   2   2   2   0   0   2   0   2   0   2   2   0   2   0   2   2   0   2   0   0   2   0   0   2   2   2   0   2   0   2   2   0   2   2   2   2   0   2   2   0   2   0   0   2   2   0   2   2   0   0   0   2   2   2   0   0   2   2   0   0   2   0   0   0   0   2   2   2   0   2   2
 MK-5-3                 0   2   0   0   0   2   2   0   2   0   0   2   0   0   2   2   0   0   0   2   2   2   2   2   0   0   2   2   2   2   2   2   2   0   0   0   2   2   2   2   2   2   2   0   0   0   0   0   2   0   2   2   0   2   0   0   2   2   0   2   0   2   2   0   0   0   0   2   0   0   2   0   2   0   2   0   0   0   0   0   0   0   0   0   0   2   0   2   0   2   0   2   2   0   2   0   2   2   0   2   0   2   0   2   2   2   2   0   0   2   2   2   2   2   2   0   2   0   2   0   0   2   2   0   2   0   2   2   2   2   0   2   0   0   2   0   2   0   0   2   0   2   0   0   2   0   2   0   0   2   2   0   2   0   2   0   2   0   2   2   0   2   2   0   2   0   2   2   0   2   0   0   2   2   0   2   2   0   0   0   2   2   2   0   0   2   2   0   0   2   0   0   0   0   2   2   2   0   2   2
 MK-5-4                 0   2   0   0   2   2   2   2   2   0   2   2   0   0   2   2   0   0   0   2   2   2   2   2   0   2   0   2   2   2   2   2   2   0   0   0   2   2   2   2   2   2   2   0   0   2   0   0   2   0   2   2   0   2   0   0   2   2   0   0   0   2   2   0   0   0   0   2   2   0   2   2   2   0   2   0   0   0   0   0   0   0   0   0   0   2   0   2   0   2   2   2   2   0   2   0   2   2   0   2   0   2   0   2   2   2   2   0   0   2   2   2   2   0   2   0   2   0   0   0   0   2   2   0   2   0   2   2   2   2   0   2   0   0   2   0   2   0   0   2   0   2   0   0   2   0   0   0   2   2   2   0   2   0   2   0   2   0   2   2   0   2   2   0   2   2   0   2   0   2   0   0   0   2   0   2   2   0   0   0   2   2   2   0   0   2   2   0   0   2   0   2   0   0   2   2   2   0   2   2
 MK-5-5                 0   2   0   0   2   0   2   2   2   0   2   2   0   0   2   2   0   0   0   2   0   2   2   2   0   2   0   2   2   2   2   2   2   0   0   0   2   2   2   2   2   2   2   2   0   2   0   0   2   0   2   2   0   2   0   0   2   2   0   0   2   2   0   2   0   0   0   2   2   0   2   2   2   0   2   0   0   0   0   0   0   0   0   0   0   2   0   2   0   2   2   2   2   0   2   0   2   2   0   2   0   2   0   0   2   2   2   0   0   2   2   2   2   0   2   0   2   0   0   0   0   2   2   0   2   0   2   2   2   2   0   2   0   2   2   0   2   0   0   2   0   2   0   2   2   2   2   0   2   2   2   0   2   0   2   0   2   0   2   2   2   2   2   0   2   2   0   2   2   2   0   0   0   2   0   2   2   0   0   0   2   0   2   0   0   2   2   0   0   2   0   2   0   0   2   0   2   2   0   2
 MK-5-6                 0   2   0   0   2   0   2   2   2   0   2   2   2   2   2   2   2   0   2   2   0   2   2   2   0   2   0   2   2   2   2   2   0   0   0   0   2   2   2   2   2   2   2   2   0   2   2   0   2   0   2   2   0   2   0   0   2   2   0   0   2   2   2   2   0   0   0   2   2   0   2   2   0   0   0   2   0   0   0   0   0   0   0   0   0   0   0   0   0   2   2   2   2   0   2   0   2   0   0   2   0   2   0   0   2   2   2   0   0   2   2   2   2   0   2   0   2   0   0   2   0   2   2   0   2   0   2   2   2   2   0   2   0   2   2   0   2   0   0   0   0   2   0   2   2   2   2   0   2   2   2   0   2   0   2   0   2   0   2   2   2   2   2   2   2   2   0   2   2   2   0   0   0   2   0   2   2   0   0   0   2   0   2   0   0   2   2   0   0   2   0   2   2   0   2   0   2   2   0   2
 MK-5-7                 0   2   0   0   2   0   0   2   2   0   2   2   2   2   2   2   2   0   2   2   0   2   0   2   0   2   0   2   2   2   0   2   0   0   0   0   2   2   2   2   2   2   2   2   0   2   2   0   0   2   2   2   0   2   0   0   2   2   0   0   2   2   2   2   0   2   0   2   0   0   2   2   0   0   2   2   0   0   0   0   0   0   0   0   0   0   2   0   0   2   0   2   2   0   2   0   2   0   0   2   0   2   0   0   2   2   2   0   0   2   2   2   2   2   2   0   2   0   0   2   0   2   2   0   2   2   2   2   2   2   0   2   0   2   2   2   2   0   0   0   0   2   0   2   2   0   2   0   2   2   0   0   2   0   2   0   2   0   2   2   2   2   2   2   2   2   0   2   2   2   0   0   0   2   0   0   2   0   0   0   2   0   2   0   0   2   2   0   0   2   0   2   2   0   0   0   2   2   0   2
 MK-5-8                 0   0   0   0   2   0   0   2   2   0   2   2   2   2   2   2   2   0   2   2   0   2   0   2   2   2   0   2   2   2   0   2   0   0   0   0   0   0   2   2   2   2   2   2   0   2   2   0   0   2   2   2   0   2   0   0   2   2   0   0   2   2   2   2   0   0   0   2   0   0   2   2   0   0   0   2   0   0   0   0   0   2   0   0   0   0   2   0   2   2   0   2   2   0   2   0   0   0   0   2   0   0   0   0   2   2   2   0   2   2   0   0   2   2   2   0   2   0   0   2   0   2   2   0   2   2   2   2   2   2   0   2   0   2   2   2   2   0   0   0   0   2   0   2   2   0   2   0   2   2   0   2   2   0   2   0   2   0   2   2   2   2   2   2   2   2   0   2   0   2   0   0   0   2   0   0   2   0   0   0   2   0   2   0   2   2   2   0   0   2   0   2   2   0   2   0   2   2   0   2
 MK-5-9                 0   0   0   0   2   0   0   2   2   0   2   2   2   2   2   2   2   0   2   2   2   0   0   2   2   2   0   2   2   2   0   0   0   0   0   0   0   0   2   2   2   2   2   2   0   2   2   0   0   2   2   2   0   2   0   0   2   2   0   0   2   2   2   2   0   0   0   0   0   0   2   0   0   0   0   2   0   0   0   2   0   2   0   0   0   0   2   0   2   2   2   2   2   0   2   0   2   0   0   2   0   0   0   0   2   2   2   0   2   2   0   0   2   2   2   0   2   0   0   2   0   2   2   0   2   2   2   2   2   2   0   2   0   0   0   2   2   0   0   0   0   2   0   2   2   0   2   0   2   2   0   2   2   0   2   0   2   0   2   2   2   2   2   2   2   2   0   2   0   2   0   0   0   2   2   0   2   0   0   0   2   0   2   0   2   2   2   2   0   2   0   2   0   0   2   0   2   2   0   2
 MK-5-10                0   2   0   2   2   0   0   2   2   0   0   2   2   2   2   2   2   2   2   0   2   0   0   2   2   2   0   2   2   2   0   0   0   0   0   0   0   0   2   0   2   0   2   2   0   2   2   0   0   2   2   2   0   2   0   2   2   2   0   0   2   2   2   2   0   0   0   0   2   0   2   0   0   0   0   2   0   0   0   2   0   2   0   0   0   0   2   0   2   2   2   2   2   0   2   0   2   0   0   2   0   0   0   0   2   2   2   0   0   2   0   0   2   2   2   0   0   0   0   2   0   2   2   0   0   2   2   2   2   2   0   2   0   0   0   2   2   0   0   0   0   0   0   2   2   0   2   0   2   2   2   2   2   0   2   0   2   0   2   2   2   2   2   2   2   2   0   2   0   2   0   0   2   2   2   0   2   0   2   0   2   0   2   0   2   2   2   2   0   2   2   2   2   2   2   0   2   2   0   2
 MK-5-11                0   2   0   2   2   0   0   2   2   0   2   0   2   2   2   2   2   2   2   0   2   0   0   2   2   2   0   2   2   2   0   0   0   0   0   0   0   0   2   0   2   0   2   2   0   2   2   0   0   2   2   2   0   2   0   2   2   2   0   0   2   2   2   2   2   0   0   0   2   0   2   0   0   0   0   0   0   2   0   2   0   2   0   0   0   2   0   0   2   2   2   2   2   0   2   0   2   0   0   2   0   0   0   0   2   2   2   0   0   2   0   2   2   2   2   0   2   0   0   2   2   2   2   0   2   2   2   2   2   2   0   2   0   0   0   2   2   0   0   0   0   0   0   2   2   0   2   0   2   2   2   2   2   0   2   0   2   0   2   2   2   2   2   2   2   2   0   2   0   2   0   0   2   2   2   0   2   0   2   0   2   0   2   0   0   2   2   2   0   2   2   2   2   2   2   0   2   2   0   2
 MK-5-12                0   2   0   2   2   0   0   2   2   0   0   0   0   2   2   0   2   2   2   0   2   0   0   2   2   2   0   2   2   2   0   0   0   2   0   0   0   0   0   0   2   0   2   2   0   2   2   0   0   2   2   2   0   2   2   2   2   2   0   0   2   2   0   0   2   0   0   0   2   0   2   0   0   0   0   0   0   2   0   2   0   2   0   0   0   0   0   0   2   2   2   2   2   0   2   0   2   0   0   0   0   0   0   0   2   2   2   0   0   2   0   2   2   2   2   2   2   2   0   2   2   2   2   2   2   2   2   0   2   2   0   2   0   0   0   2   2   0   0   0   0   0   0   2   0   0   2   0   2   2   2   2   2   0   0   2   2   0   2   2   2   2   2   2   2   0   2   2   0   2   0   2   2   2   0   0   2   0   2   0   2   0   2   0   0   2   2   2   0   2   2   2   2   2   2   0   2   2   0   2
 MK-5-13                0   2   0   2   2   0   0   2   0   0   0   0   0   2   2   0   2   2   2   0   2   0   0   2   2   2   0   2   2   2   2   0   0   2   0   0   0   0   0   0   2   2   2   0   0   2   2   0   0   2   2   2   2   2   2   2   2   2   0   0   2   2   0   2   2   2   0   0   2   0   2   0   0   0   0   0   0   2   0   2   0   2   0   0   0   0   0   0   2   2   2   2   2   0   2   0   2   0   0   0   0   0   0   0   2   2   2   0   0   2   0   2   2   2   2   2   2   2   0   2   2   2   2   2   2   2   2   0   2   2   2   2   0   0   0   0   2   0   0   0   2   0   0   2   0   0   2   0   2   2   2   2   0   0   0   0   2   0   2   2   2   2   2   2   2   0   2   2   0   2   0   2   2   2   0   0   2   0   2   0   2   0   2   0   0   2   2   2   0   2   2   2   0   2   2   0   2   0   0   2
 MK-5-14                0   2   0   2   2   0   0   2   0   0   0   0   2   2   2   0   2   2   2   0   2   0   0   2   2   2   0   2   2   2   2   0   0   2   0   0   0   0   0   2   2   2   2   0   0   2   2   0   0   2   2   2   2   2   2   2   2   2   0   0   2   2   0   2   2   2   0   0   2   0   2   0   0   0   0   0   0   2   0   2   0   2   0   2   0   0   0   0   2   2   2   2   2   0   2   0   0   0   0   0   0   2   0   0   2   2   0   0   0   2   0   2   2   2   2   2   2   2   0   2   2   2   2   2   2   0   2   0   2   2   2   2   0   0   0   0   2   0   0   0   2   0   0   2   0   0   2   0   2   2   2   2   0   0   0   0   2   0   2   2   0   2   2   0   2   0   2   2   2   2   0   2   0   2   0   0   2   2   2   0   2   0   2   0   0   2   2   2   0   2   2   2   0   2   2   0   2   0   0   2
 MK-5-15                0   2   0   2   2   2   0   2   0   0   0   0   2   2   2   0   2   2   2   0   2   0   0   2   2   2   0   2   2   2   2   0   0   2   0   0   0   0   0   2   2   2   0   2   0   2   2   0   0   2   2   2   2   0   2   2   2   2   0   0   2   2   2   0   2   2   0   0   2   0   2   0   0   0   0   0   0   0   0   2   0   2   0   2   2   0   0   0   2   2   2   2   2   0   2   0   0   0   2   0   0   2   0   0   2   2   0   2   0   2   0   0   2   2   2   2   2   2   0   0   0   2   0   2   2   0   2   0   2   2   2   2   2   0   0   0   2   0   0   0   0   0   0   2   0   0   2   0   2   2   2   2   2   2   0   0   2   0   2   2   0   2   2   0   2   0   2   2   2   2   2   2   0   2   0   0   2   2   2   0   2   0   2   2   0   2   2   0   2   2   2   2   0   2   2   0   2   0   0   0
 MK-5-16                0   2   0   2   2   2   0   0   0   2   0   0   2   2   2   0   2   2   2   0   2   0   0   2   2   2   0   0   2   2   2   0   0   2   0   0   0   0   0   0   2   2   0   2   0   2   2   0   0   2   2   2   0   0   2   2   0   2   0   0   2   2   2   0   2   2   0   2   2   0   2   0   0   2   0   0   0   0   0   2   0   2   0   2   2   0   0   0   2   2   2   2   2   0   2   0   0   0   2   0   0   2   2   0   2   2   0   2   0   2   0   2   0   2   2   2   2   2   0   0   0   2   0   2   2   0   2   0   2   2   2   2   2   2   0   0   2   0   0   0   2   0   2   2   0   0   2   0   2   2   2   2   2   2   2   0   2   0   2   2   0   2   2   0   2   0   2   2   0   2   2   2   0   0   2   0   2   2   2   0   2   0   0   2   2   2   2   0   2   2   2   2   0   2   2   0   0   0   0   0
 MK-6-1                 2   0   2   0   0   0   2   2   0   0   2   0   0   2   2   2   2   0   0   0   0   0   2   0   2   2   2   2   0   0   0   0   2   0   2   0   2   2   0   0   2   0   2   2   0   0   0   0   2   2   0   0   0   2   0   0   2   0   0   2   0   0   0   0   2   0   2   2   0   0   2   0   2   2   2   0   0   2   2   2   0   2   0   2   0   2   2   0   0   2   2   0   2   2   2   2   0   0   0   0   0   0   2   0   2   2   0   2   0   0   2   2   2   0   0   0   0   0   2   0   0   2   2   0   2   0   0   0   0   0   2   2   0   2   2   0   2   0   2   2   2   2   2   2   0   2   0   2   0   0   2   2   0   2   2   2   0   2   2   2   2   2   2   0   0   0   2   0   2   2   2   2   2   0   2   0   2   0   0   0   0   2   2   0   0   0   0   2   2   2   2   2   0   2   0   2   2   0   0   2
 MK-6-2                 2   2   2   0   0   0   2   2   2   2   0   0   0   2   2   2   2   0   0   0   0   0   2   0   0   2   2   2   0   0   0   0   2   0   2   0   2   2   0   0   2   0   2   2   0   0   0   0   2   2   0   0   0   2   0   0   2   0   0   2   0   0   0   0   0   0   2   2   2   0   0   0   2   2   2   2   2   2   2   2   0   2   0   2   0   2   2   2   0   2   2   0   2   2   0   0   0   0   0   0   0   0   0   0   0   2   0   2   0   0   2   2   2   0   0   0   0   0   0   0   0   0   2   0   2   0   0   0   0   0   2   2   0   2   2   0   2   0   2   2   2   2   0   2   0   2   0   2   2   2   2   2   0   2   2   2   0   2   0   2   2   2   0   0   0   0   2   0   2   0   2   2   2   0   2   0   2   0   0   0   0   2   2   0   0   0   2   2   2   2   2   2   0   2   0   2   2   0   0   2
 MK-6-3                 2   2   2   0   0   0   2   2   2   0   2   0   0   2   0   2   2   2   0   0   0   0   2   0   0   2   2   2   0   0   0   0   2   0   2   0   0   0   0   0   2   0   2   0   0   2   0   0   2   2   0   0   0   2   0   0   2   0   0   2   0   2   0   0   0   0   2   2   2   0   0   0   2   2   2   2   2   0   2   2   0   2   0   0   0   2   2   2   0   2   2   0   2   2   0   0   0   2   0   0   2   0   0   0   0   2   0   2   0   0   2   2   2   0   0   0   0   0   0   0   0   0   0   0   2   2   2   0   0   0   2   2   0   2   0   0   2   0   2   2   2   2   0   2   0   2   0   2   2   2   2   2   0   2   2   2   0   2   2   2   2   2   0   0   0   0   2   0   2   0   0   2   2   0   2   0   2   0   0   0   2   2   0   0   0   0   2   2   2   2   2   2   0   2   0   2   2   0   0   0
 MK-6-4                 2   0   2   2   0   0   2   0   0   0   2   0   0   2   0   2   2   2   0   2   0   0   2   0   0   2   2   2   0   0   0   0   2   0   2   0   0   0   0   0   2   0   2   0   0   2   0   0   2   2   0   0   0   2   0   0   2   0   0   2   0   2   0   0   0   0   2   2   2   0   0   0   2   2   2   2   2   0   0   2   0   2   2   0   0   2   2   2   0   2   2   0   2   2   2   0   0   2   2   2   0   0   0   0   2   2   0   2   0   0   2   2   2   0   0   0   0   0   2   0   0   0   0   0   2   2   2   0   0   0   2   2   0   2   0   0   2   0   0   2   2   0   0   2   0   0   0   2   2   2   2   2   0   2   2   2   2   2   2   2   2   2   0   0   2   0   2   0   2   0   0   0   2   0   0   0   2   0   0   0   2   2   0   0   0   0   2   2   2   2   2   2   0   2   2   2   2   0   0   0
 MK-6-5                 2   0   2   2   0   0   2   2   0   0   2   0   0   0   0   2   2   2   0   2   0   0   2   2   0   2   2   2   0   0   0   0   2   0   2   0   0   0   0   0   2   0   2   0   0   2   0   2   2   2   2   0   0   2   0   0   2   0   0   2   0   2   0   2   0   0   0   2   2   0   0   0   2   2   2   2   2   0   0   2   0   2   0   0   0   2   2   2   2   2   2   0   2   2   2   0   0   2   2   2   0   0   0   0   2   2   0   2   0   0   2   2   2   0   0   0   0   0   2   2   0   0   0   0   2   2   2   0   2   0   2   2   0   2   0   0   2   0   0   2   2   0   2   2   0   0   0   2   2   0   2   2   0   2   2   2   2   2   2   2   2   2   0   0   2   0   2   0   2   0   0   0   2   0   0   2   2   0   0   0   2   2   0   0   0   0   2   2   2   2   2   2   0   2   2   2   2   0   0   0
 MK-6-6                 2   0   2   2   0   0   2   2   0   0   2   0   0   0   0   2   2   2   0   2   0   0   2   2   0   2   2   2   2   0   0   0   2   0   0   0   0   0   0   2   2   0   2   0   0   2   0   2   2   0   2   0   0   2   0   0   2   0   0   2   0   2   0   2   2   0   0   2   2   0   0   0   0   2   2   2   2   0   0   2   0   2   0   0   0   2   2   2   2   0   2   0   2   2   2   0   0   2   2   2   0   2   0   0   2   2   0   2   0   0   0   2   2   0   2   0   0   0   2   2   0   0   0   0   2   2   2   2   2   0   2   2   0   0   0   0   2   2   0   2   0   2   2   2   0   0   0   2   2   0   2   2   0   0   2   2   2   2   2   2   2   2   0   0   2   0   2   0   2   0   0   0   2   0   0   2   2   0   0   0   2   2   0   0   0   0   2   2   2   2   2   2   0   2   2   0   2   0   0   0
 MK-6-7                 2   0   2   2   0   0   2   2   0   0   2   0   0   0   0   2   2   2   0   2   0   0   2   2   0   2   2   0   2   0   0   0   2   0   0   0   0   0   0   2   2   0   0   0   0   2   0   2   2   2   2   0   0   2   0   0   2   0   0   0   0   0   0   2   2   0   0   2   2   0   0   0   0   2   2   2   0   0   0   2   0   2   0   0   0   0   2   2   2   0   2   0   2   2   2   0   0   2   2   2   0   0   0   0   2   2   2   2   0   0   0   2   2   0   2   0   0   0   2   2   0   2   0   0   2   2   2   2   2   0   2   2   0   0   0   0   2   2   0   2   0   0   2   2   0   0   0   2   2   0   0   2   2   0   2   2   2   2   2   2   2   2   0   0   2   2   2   0   0   0   0   0   2   0   0   2   0   0   0   0   2   2   0   0   0   0   2   2   2   0   0   2   0   0   2   0   2   0   0   0
 MK-6-8                 2   0   2   2   0   0   2   2   0   2   2   2   0   0   0   2   2   2   0   2   0   2   2   0   2   0   2   0   2   2   0   0   2   0   0   0   0   0   0   2   0   0   0   2   0   2   2   2   2   0   2   0   0   2   0   0   2   0   0   0   0   0   0   2   2   0   0   2   2   0   0   0   0   2   2   0   0   0   2   2   0   2   0   0   0   2   2   2   2   0   2   0   2   0   2   0   2   2   2   2   0   0   0   0   2   2   0   2   0   0   0   0   2   0   2   0   0   0   2   2   0   2   0   0   2   2   2   2   2   0   2   2   0   0   0   0   2   2   0   2   0   0   2   2   0   0   0   2   2   0   0   2   2   0   2   2   2   2   2   2   2   2   0   0   0   2   0   0   0   0   0   0   2   0   0   2   0   0   0   0   2   2   2   0   0   0   2   0   2   2   0   0   0   2   2   0   2   0   0   0
 MK-6-9                 2   0   2   2   2   0   2   2   0   2   2   2   0   0   0   2   2   2   2   2   0   2   2   0   2   0   2   0   0   2   0   0   2   0   0   2   0   0   2   2   0   0   0   0   0   2   2   2   2   0   2   0   0   2   0   0   2   0   0   0   0   0   0   2   2   0   0   2   2   0   0   0   0   2   2   0   0   0   2   2   2   2   0   0   0   2   2   2   2   0   2   0   2   0   0   0   2   2   2   2   2   0   0   0   2   2   2   2   0   0   0   2   2   0   2   0   0   0   2   2   0   0   0   0   2   2   2   2   2   0   2   2   2   2   0   2   2   0   0   0   0   0   2   2   0   0   0   2   2   0   0   2   2   0   2   2   0   2   2   2   2   2   0   0   0   2   0   0   0   0   0   0   2   0   0   2   0   0   0   0   2   2   2   0   0   0   2   0   2   2   0   0   0   2   2   0   2   0   0   0
 MK-6-10                2   0   2   2   0   2   2   2   0   2   2   2   0   0   0   2   2   2   2   2   0   2   2   0   0   0   2   0   0   2   0   0   2   0   0   2   2   2   2   2   0   0   2   2   0   2   0   0   2   0   0   2   0   2   0   0   2   0   0   2   0   0   0   2   2   0   0   2   2   0   0   0   0   2   2   0   2   0   2   2   2   2   0   0   0   2   2   2   2   0   0   0   2   0   0   0   2   2   2   2   2   2   0   0   2   2   2   0   0   0   0   2   2   0   2   0   2   0   2   2   0   0   0   0   2   2   2   2   2   0   2   2   2   2   0   2   0   0   0   2   0   0   2   2   0   0   0   2   2   0   0   2   2   0   2   2   0   2   2   2   2   2   0   0   0   2   0   0   0   0   0   0   2   0   0   2   2   0   0   0   2   2   2   2   0   0   2   0   2   2   0   0   0   2   2   0   0   0   0   0
 MK-6-11                2   0   2   2   0   2   2   2   0   2   2   2   0   0   0   2   2   2   0   2   0   2   0   0   0   0   2   0   0   2   0   0   2   0   0   2   2   2   2   2   0   0   2   2   0   2   0   0   2   0   2   2   0   2   0   0   2   0   0   2   0   0   0   2   2   2   0   2   2   0   0   0   2   2   0   0   2   0   2   2   2   2   0   0   0   2   2   2   2   0   0   0   2   0   0   0   2   2   2   2   2   0   0   0   2   2   2   0   0   0   0   2   2   0   2   0   2   0   2   2   0   0   0   0   2   2   2   2   2   0   0   2   2   2   0   2   0   0   0   2   2   0   0   2   0   0   0   2   2   0   0   2   2   0   2   2   0   0   2   2   2   2   0   0   0   2   0   0   0   0   0   0   2   0   0   2   2   0   0   0   2   2   2   2   0   0   0   0   0   2   0   0   0   2   2   0   0   0   0   0
 MK-6-12                2   0   2   2   0   2   2   2   0   2   2   2   0   0   0   0   2   2   0   2   0   2   2   0   0   0   2   2   0   2   0   0   2   0   0   2   2   2   2   2   2   0   2   2   0   0   0   0   2   0   2   2   0   2   0   0   0   2   0   2   0   0   0   2   2   2   0   2   2   0   2   0   2   2   0   0   2   0   2   2   2   2   0   0   0   0   2   2   2   0   2   0   2   0   0   0   2   2   2   2   2   0   0   0   2   2   2   0   0   0   2   2   2   0   2   0   2   2   2   2   0   2   0   0   2   2   2   2   2   0   0   2   2   2   0   2   0   0   0   2   2   0   0   0   2   0   0   2   2   0   0   0   2   0   2   2   2   0   2   2   2   2   0   0   0   2   2   0   0   0   0   0   2   0   0   2   2   0   0   0   2   2   2   2   0   0   0   0   0   0   0   0   0   2   2   0   0   0   0   0
 MK-6-13                2   0   0   2   0   2   2   2   0   2   2   2   0   0   0   0   2   2   0   2   0   2   2   0   0   0   2   2   2   2   0   0   2   0   0   2   2   2   2   0   2   0   2   2   2   0   0   0   2   2   2   2   0   0   0   0   0   2   0   2   0   0   0   2   2   2   0   2   2   0   2   0   2   2   0   0   2   0   0   2   0   2   0   0   0   0   0   2   2   0   2   0   2   0   0   2   2   2   2   2   2   0   0   0   2   2   2   0   0   0   2   2   2   0   2   0   2   0   2   2   0   2   0   0   2   2   2   2   2   0   2   2   2   2   0   2   0   0   0   2   2   0   0   0   2   0   0   2   2   0   0   0   0   0   2   2   2   2   2   2   2   2   2   0   2   2   2   2   0   2   0   0   2   0   0   2   2   0   0   2   2   2   2   2   0   0   0   0   0   0   0   0   0   2   2   0   0   0   0   0
 MK-6-14                2   0   0   2   0   2   2   2   0   2   2   2   0   2   0   0   2   2   0   2   0   2   2   0   0   0   2   2   2   2   0   0   2   2   0   2   2   2   2   2   2   0   2   2   2   0   2   0   2   2   2   2   0   0   0   0   0   2   0   2   0   0   0   2   2   0   0   2   2   0   2   0   2   2   0   0   2   0   0   2   2   2   0   0   0   0   0   2   2   0   2   0   2   0   0   2   0   2   2   2   2   0   0   0   2   2   2   0   2   0   2   2   2   0   2   0   2   0   2   2   0   2   0   0   0   2   2   2   2   2   2   2   2   2   0   2   0   0   0   2   2   0   2   0   2   0   0   2   2   0   0   0   0   0   2   2   2   2   0   2   2   2   2   0   2   2   0   2   0   2   0   0   2   0   0   2   2   0   0   2   2   2   0   2   2   2   0   0   0   0   0   2   0   2   2   0   2   0   0   0
 MK-6-15                2   0   2   2   0   2   0   2   0   2   2   0   2   2   0   0   2   2   2   0   0   2   2   0   0   0   2   2   0   2   0   0   2   2   0   0   2   2   2   2   2   2   2   2   2   0   2   0   2   0   2   2   0   2   0   0   0   2   0   2   0   0   0   2   2   2   0   2   2   0   2   0   2   2   0   0   2   0   0   2   2   2   0   0   0   0   0   2   2   0   2   0   0   0   0   2   0   2   2   2   2   0   0   0   2   2   2   0   2   0   2   0   2   0   2   2   2   0   2   2   0   2   0   0   0   2   2   2   2   2   2   2   2   2   0   2   2   0   0   2   2   0   2   0   2   0   0   2   2   0   0   0   0   2   2   2   0   0   2   2   2   2   2   0   0   2   0   2   0   2   0   0   2   0   0   2   2   2   0   2   0   2   0   2   2   2   0   0   2   0   0   2   0   2   2   0   2   0   0   0
 MK-6-16                2   0   2   2   0   2   0   2   0   2   2   0   2   2   0   0   2   2   2   0   0   2   2   0   0   0   2   2   0   2   0   0   2   2   0   0   2   2   2   2   0   2   2   2   2   0   2   0   2   0   2   2   2   2   0   0   2   2   0   2   0   0   2   2   2   2   0   2   2   0   0   0   2   2   0   0   2   0   0   2   2   2   0   2   0   0   0   2   0   0   2   0   0   0   0   2   0   2   2   2   2   0   0   0   2   0   2   2   2   0   2   0   2   0   2   2   2   0   2   2   0   2   0   0   2   2   0   2   2   2   2   2   2   2   0   2   2   0   0   2   2   2   2   0   2   2   0   2   2   0   0   0   0   2   2   2   0   2   2   2   2   2   2   0   0   0   2   2   0   2   0   0   2   0   0   2   2   2   0   0   0   2   0   2   2   0   2   0   2   0   0   2   2   2   2   0   2   0   0   2
 
!****************************************** Phenotypic Data **********************************************************
!-100.0 is resevred for missing phenotype
SimulatedTrait1         9.6193   11.9012    8.1729   11.3394   11.8988   13.3587   11.7232    9.8926   10.9909   10.1027    8.6499   10.2304    9.0482    8.8816   10.0003   10.4398    7.8900    9.5806   11.1066   11.0222    9.5846   10.6556   11.3719   11.0070   12.3233   10.0361    9.2459    9.9497    8.5004   10.4929    9.0872   10.8975   10.3784    9.6843   10.2183    9.0776   11.5133    9.0827    7.9647   11.6147   11.0155   11.7782   11.6219   11.7574   10.7900    9.9008    6.8148    8.2636    8.5484    9.0973   11.1205    9.9186    6.9095   10.6432    9.3658   10.0528    9.9944   11.3584    9.1316    8.8782   10.4590    8.2014   10.9744   11.8287    7.8080   10.1912    6.6812    9.4050    8.9482    7.6681    9.5655    9.5359   10.8373    9.0060   11.2804    8.3535    9.7568   10.1705   10.1500    9.7765   11.4470    9.8484    8.7791    9.9523    6.0845   10.7230    8.6287   10.5243    7.8125    9.8020    9.1709   12.4440    8.4161    9.4495   10.8840    7.2246    9.9401   10.9015    7.8895   10.2205    9.2099    8.2459    8.4874   10.8579   11.5276   12.3316    9.4173    9.0525    6.9657   10.4935   12.5150   10.9592    9.9503    8.5069   12.0307   11.2024   10.2897    9.5124    9.9367   11.2092    9.5289    8.4424   11.2693    8.4939    7.1079    9.2730   11.0062    9.4554   10.7740    8.8381   11.9102    9.5470    7.7243   11.9546   10.1498    9.3621   12.1481    8.8189   10.4066   10.1094    9.3224    9.0469   10.1767   13.9112   10.5263    8.0504    9.1823    9.8974   11.7339   12.4301    9.9938    8.6279   12.2935    9.0769    9.5408    9.9306    9.5677   10.0043   10.3678    9.5801   11.0011   10.7927    9.4595    6.7024    9.6328   12.0962    8.0632   10.7477   10.0051   10.6848   10.3943    9.1959    9.7635   11.0780    9.6092    9.4366   11.5260   10.1160    9.5006   10.5146    8.4938   12.4976   10.2249    8.7749   12.6890   11.0693    8.9444   11.2575    8.8907   11.4747    7.1805   10.3195    9.6568    8.8951   10.1711   10.0312   11.1175    9.3043    6.6563   12.2823
SimulatedTrait2        11.1980   14.7149   12.2381   12.3912   14.2749   15.0571   17.4920   16.3190   15.8916   13.8418   16.3810   15.4466   14.4081   13.1715   17.8402   14.5538   15.9914   14.5747   14.5636   12.9492   17.6068   16.2202   13.1710   13.7785   13.8037   16.3625   15.9437   13.9908   15.3921   15.9301   15.7838   16.7628   16.5114   13.9761   14.3496   15.6948   15.6921   15.2964   16.5558   13.3854   16.0642   15.8512   12.6817   16.7664   15.4645   14.6612   13.8902   15.1360   17.4801   14.0521   18.0274   16.9926   13.9441   13.4245   15.2744   12.8077   16.0850   14.9811   15.3390   14.1151   14.3993   16.9086   15.5454   18.9382   15.5032   15.4861   14.8081   16.1465   16.0036   12.8983   13.2563   15.9320   13.6807   12.9937   17.4659   13.6386   14.9999   13.1104   15.1479   14.1722   15.4966   14.1185   12.7462   15.8784   12.9633   14.9607   14.1601   15.9073   13.9898   16.8014   16.2174   16.3271   16.0518   13.6415   16.5454   14.3547   16.3897   14.8784   14.2218   15.3127   14.7627   14.4453   14.6383   15.8263   14.4584   14.8154   15.4287   13.7268   13.1216   15.8508   16.2299   14.9476   12.8802   15.8396   13.4524   16.8565   15.9855   12.9719   11.7835   15.1368   14.2456   16.1650   16.3754   12.6255   15.9171   14.6556   15.9600   15.4313   16.0038   15.0975   12.6194   16.7307   15.6535   16.1918   15.4516   14.5321   17.6123   14.2696   16.4742   17.8152   15.7003   14.5949   15.0184   15.2181   16.1083   13.4601   15.5021   15.4452   15.5345   15.5392   16.4525   14.5735   16.0644   14.6692   15.3522   15.2895   17.4565   12.3717   16.5104   14.5014   16.1679   14.7417   14.7212   12.2231   13.2359   15.9197   13.9401   15.8081   15.8279   13.8315   14.7360   13.1773   13.2454   16.3718   14.6140   16.4923   16.2308   14.4256   12.6439   11.5006   15.0153   15.1556   14.7676   11.8882   12.5155   17.1476   13.9438   14.1860   13.8929   14.3526   15.6925   14.3464   14.7193   15.3669   17.0638   17.3482   14.7490   16.0294   15.4312   17.2021
 
