# Supplementary material for: Inclusive Composite Interval Mapping of QTL by Environment Interactions in Biparental Populations
Source: PLoS One. 2015 Jul 10;10(7):e0132414. doi: 10.1371/journal.pone.0132414 (PMC4498613; doi:10.1371/journal.pone.0132414)
Supplement: S3 File — (ZIP) [file pone.0132414.s003.zip › Simulation for unliked model/Simulated popualtions/run_00088.met]

!**********************Note: lines staring with "!" are remarks and will be ignored in the program********************
!*********************************General Information**********************************
!Assuming F1 = P1 x P2, populations available in QTL IciMapping are: 
!  1, P1BC1F1 = P1 x F1, the first backcrossing where P1 is used as the recurrent parent;
!  2, P2BC1F1 = P2 x F1, the first backcrossing where P2 is used as the recurrent parent;
!  3, F1DH, F1-derived doubled haploids; 
!  4, RIL or F1RIL, recombination inbred lines through the repeated selfing of F1;
!  5, P1BC1RIL, recombination inbred lines through the repeated selfing of P1BC1F1;
!  6, P2BC1RIL, recombination inbred lines through the repeated selfing of P2BC1F1;
!  7, F2, the selfing generation of F1;
!  8, F3, the selfing generation of F2;
!  9, P1BC2F1, the second backcrossing where P1 is used as the recurrent parent; 
! 10, P2BC2F1, the second backcrossing where P2 is used as the recurrent parent;
! 11, P1BC2RIL, recombination inred lines through the repeated selfing of P1BC2F1; 
! 12, P2BC2RIL, recombination inred lines through the repeated selfing of P2BC2F1; 
! 13, P1BC1F2, the selfing generation of P1BC1F1; 
! 14, P2BC1F2, the selfing generation of P2BC1F1; 
! 15, P1BC2F2, the selfing generation of P1BC2F1; 
! 16, P2BC2F2, the selfing generation of P2BC2F1; 
! 17, P1BC1DH, P1BC1F1-derived doubled haploids; 
! 18, P2BC1DH, P2BC1F1-derived doubled haploids; 
! 19, P1BC2DH, P1BC2F1-derived doubled haploids; 
! 20, P2BC2DH, P2BC2F1-derived doubled haploids; 
   3      !Mapping Population (see remarks above)
   2      !Mapping Function (1 for Kosambi; 2 for Haldane; 3 for Morgan)
   2      !Marker Space Type (1 for intervals; 2 for positions)
   1      !Marker Space Unit(1 for centiMorgans; 2 for Morgan)
   6      !Number of Chromosomes (or Linkage Groups)
 200      !Size of the mapping population
   2      !Number of environments
 
!***************************************** Chromosomes and Linkage Maps **********************************************
!Chromosome                 NumMarkers
-CH1                        16
-CH2                        16
-CH3                        16
-CH4                        16
-CH5                        16
-CH6                        16
!Linkage map (Marker name followed by position or the interval length)
 MK-1-1                1     0.000
 MK-1-2                1    10.000
 MK-1-3                1    20.000
 MK-1-4                1    30.000
 MK-1-5                1    40.000
 MK-1-6                1    50.000
 MK-1-7                1    60.000
 MK-1-8                1    70.000
 MK-1-9                1    80.000
 MK-1-10               1    90.000
 MK-1-11               1   100.000
 MK-1-12               1   110.000
 MK-1-13               1   120.000
 MK-1-14               1   130.000
 MK-1-15               1   140.000
 MK-1-16               1   150.000
 MK-2-1                2     0.000
 MK-2-2                2    10.000
 MK-2-3                2    20.000
 MK-2-4                2    30.000
 MK-2-5                2    40.000
 MK-2-6                2    50.000
 MK-2-7                2    60.000
 MK-2-8                2    70.000
 MK-2-9                2    80.000
 MK-2-10               2    90.000
 MK-2-11               2   100.000
 MK-2-12               2   110.000
 MK-2-13               2   120.000
 MK-2-14               2   130.000
 MK-2-15               2   140.000
 MK-2-16               2   150.000
 MK-3-1                3     0.000
 MK-3-2                3    10.000
 MK-3-3                3    20.000
 MK-3-4                3    30.000
 MK-3-5                3    40.000
 MK-3-6                3    50.000
 MK-3-7                3    60.000
 MK-3-8                3    70.000
 MK-3-9                3    80.000
 MK-3-10               3    90.000
 MK-3-11               3   100.000
 MK-3-12               3   110.000
 MK-3-13               3   120.000
 MK-3-14               3   130.000
 MK-3-15               3   140.000
 MK-3-16               3   150.000
 MK-4-1                4     0.000
 MK-4-2                4    10.000
 MK-4-3                4    20.000
 MK-4-4                4    30.000
 MK-4-5                4    40.000
 MK-4-6                4    50.000
 MK-4-7                4    60.000
 MK-4-8                4    70.000
 MK-4-9                4    80.000
 MK-4-10               4    90.000
 MK-4-11               4   100.000
 MK-4-12               4   110.000
 MK-4-13               4   120.000
 MK-4-14               4   130.000
 MK-4-15               4   140.000
 MK-4-16               4   150.000
 MK-5-1                5     0.000
 MK-5-2                5    10.000
 MK-5-3                5    20.000
 MK-5-4                5    30.000
 MK-5-5                5    40.000
 MK-5-6                5    50.000
 MK-5-7                5    60.000
 MK-5-8                5    70.000
 MK-5-9                5    80.000
 MK-5-10               5    90.000
 MK-5-11               5   100.000
 MK-5-12               5   110.000
 MK-5-13               5   120.000
 MK-5-14               5   130.000
 MK-5-15               5   140.000
 MK-5-16               5   150.000
 MK-6-1                6     0.000
 MK-6-2                6    10.000
 MK-6-3                6    20.000
 MK-6-4                6    30.000
 MK-6-5                6    40.000
 MK-6-6                6    50.000
 MK-6-7                6    60.000
 MK-6-8                6    70.000
 MK-6-9                6    80.000
 MK-6-10               6    90.000
 MK-6-11               6   100.000
 MK-6-12               6   110.000
 MK-6-13               6   120.000
 MK-6-14               6   130.000
 MK-6-15               6   140.000
 MK-6-16               6   150.000
!*********************************** Marker Types ********************************************************************
!Co-dominant marker: When heterozygote F1 is present, P1 is coded as 2, F1 is coded as 1, and P2 is coded as 0; Otherwise, P1 is coded as 2, and P2 is coded as 0. 
!Dominant marker: When heterozygote F1 is present, P1 and F1 are coded as 12, and P2 is coded as 0; Otherwise, P1 is coded as 2, and P2 is coded as 0.  
!Recessive markers: When heterozygote F1 is present, P1 is coded as 2, and F1 and P2 are coded as 10; Otherwise, P1 is coded as 2, and P2 is coded as 0. 
!Missing marker is coded as -1. 
 MK-1-1                 2   2   0   0   0   0   2   2   0   0   0   0   0   0   0   0   2   2   2   2   0   2   0   2   2   0   2   0   2   0   0   0   0   0   0   0   2   0   0   2   2   0   2   0   0   0   2   0   0   2   0   2   2   0   2   0   0   0   0   0   0   0   0   2   0   2   2   0   0   2   0   0   2   2   2   2   2   2   0   0   0   0   0   0   0   2   0   2   0   0   0   2   2   2   0   0   0   0   2   2   0   0   2   0   0   0   2   0   0   2   2   2   2   0   0   2   0   2   0   2   2   0   0   0   2   2   2   0   2   2   0   0   2   2   0   0   2   2   0   0   0   2   2   2   2   0   0   2   0   2   0   0   2   2   2   2   2   2   0   2   0   0   2   2   2   2   0   2   0   2   2   2   2   0   0   0   2   0   2   2   0   0   2   2   2   2   2   2   2   0   2   0   2   2   2   0   0   0   2   2
 MK-1-2                 2   2   0   0   0   0   2   2   0   0   0   0   0   0   0   0   2   0   2   2   2   2   0   2   2   0   2   0   2   0   0   0   0   0   0   0   2   0   0   2   2   0   2   0   2   0   2   0   0   2   0   2   2   0   2   0   0   0   0   0   2   0   2   0   0   2   2   0   0   2   0   0   2   2   2   2   2   2   0   0   0   0   2   0   0   2   0   2   0   0   0   2   2   2   0   0   0   0   2   2   0   0   2   0   0   0   2   0   0   2   2   2   2   0   0   2   0   2   0   2   2   0   0   0   2   2   2   0   2   2   0   0   2   2   0   0   2   2   0   0   0   2   2   2   2   0   0   2   0   2   0   0   2   2   2   2   2   2   0   2   0   0   2   2   2   2   0   0   0   2   2   0   0   0   0   2   2   0   2   2   0   0   2   2   2   2   2   2   2   0   2   0   2   2   2   2   0   0   2   2
 MK-1-3                 2   2   0   0   0   0   2   2   0   0   2   0   0   0   0   0   2   0   2   2   2   2   0   2   2   0   2   0   2   0   0   0   2   0   0   0   2   0   0   2   2   0   2   0   2   0   0   0   0   2   0   2   2   0   2   0   0   0   0   0   2   0   2   0   0   2   0   0   0   2   0   0   0   2   2   2   2   2   0   0   0   0   0   0   2   2   0   2   0   0   0   2   2   0   0   0   0   0   2   2   0   0   2   0   2   2   2   0   0   2   2   2   0   0   0   2   0   2   0   2   2   0   0   0   2   2   2   0   2   2   0   0   2   2   0   0   2   2   0   0   0   2   2   2   2   0   0   2   0   2   0   0   2   2   2   2   0   2   0   2   0   0   2   2   2   2   0   2   0   2   2   0   0   0   0   2   2   0   2   2   2   0   0   2   2   2   2   2   2   0   2   2   2   2   2   2   0   2   2   2
 MK-1-4                 2   2   0   0   0   0   2   2   0   0   2   0   0   0   0   2   2   2   2   2   2   2   2   2   2   0   2   0   2   0   2   0   2   0   0   0   2   0   0   2   2   0   2   2   2   0   2   0   0   2   0   2   2   0   2   0   0   0   0   0   2   0   2   0   0   2   0   0   0   2   0   0   0   2   2   2   2   2   0   0   0   0   0   0   2   2   0   2   0   0   0   2   0   2   2   0   0   0   2   2   0   0   2   0   2   2   2   0   0   2   0   2   0   0   0   2   0   2   0   2   2   0   0   0   2   2   2   0   2   2   0   0   2   2   0   0   2   2   0   0   0   2   2   2   2   0   2   0   0   2   0   0   2   2   2   2   0   2   0   2   0   0   2   2   2   2   0   2   0   2   2   0   0   0   2   2   2   0   2   2   2   0   0   2   2   2   2   2   2   2   2   0   2   2   2   2   0   2   2   2
 MK-1-5                 2   2   0   0   0   0   0   2   0   2   2   0   0   0   2   2   2   2   0   2   2   2   2   2   2   0   2   0   2   0   2   2   2   0   0   0   2   0   0   2   2   0   2   2   2   0   2   0   0   2   0   0   2   0   2   0   2   0   0   0   2   0   2   0   0   2   0   0   0   2   0   0   0   2   2   2   2   2   0   0   0   0   0   0   2   2   0   2   0   0   0   2   0   2   2   2   0   0   2   2   0   0   2   0   2   2   2   2   0   2   0   0   0   2   0   2   0   2   0   2   0   0   0   2   2   2   2   2   2   2   0   0   2   2   0   0   2   0   0   0   0   2   2   2   2   0   2   0   0   2   0   0   2   2   2   2   0   2   0   2   0   0   2   0   2   2   0   2   0   2   2   2   0   0   2   2   0   0   2   2   2   0   0   2   2   2   2   2   2   2   2   0   2   2   2   2   0   2   2   0
 MK-1-6                 2   2   0   0   0   0   0   2   0   0   2   0   0   0   2   0   2   2   0   2   2   0   2   2   2   2   2   0   2   0   2   2   2   0   0   0   2   0   0   2   2   0   2   2   2   0   2   0   2   2   0   0   0   2   0   0   2   0   0   0   2   0   2   0   0   2   0   0   0   2   0   2   0   2   2   2   2   2   0   0   0   0   0   0   2   2   0   2   0   0   0   2   0   2   2   2   0   0   2   2   0   0   2   0   2   2   2   2   0   2   0   0   2   2   0   2   0   2   2   2   0   0   0   2   2   2   2   2   2   2   0   0   2   2   2   0   2   0   0   0   0   2   2   0   2   0   2   0   0   2   0   0   2   0   2   2   0   2   0   2   0   0   0   0   2   2   0   2   0   2   2   2   2   0   2   2   0   0   2   2   2   0   0   2   2   2   2   2   2   2   2   0   2   0   2   2   0   2   2   0
 MK-1-7                 2   2   0   0   0   0   0   2   0   0   2   0   0   0   2   0   2   2   0   2   2   0   2   2   2   2   2   0   0   0   2   2   2   0   2   0   2   0   0   2   2   0   2   2   2   0   2   0   0   2   0   2   0   2   0   0   2   0   0   0   2   2   2   0   0   2   0   2   0   2   0   2   0   2   0   2   2   2   0   2   0   0   0   2   2   0   0   2   2   0   0   2   0   2   0   2   0   0   2   2   0   0   2   0   2   2   2   0   0   2   2   0   2   2   0   2   0   2   2   0   0   0   0   2   2   2   2   2   0   0   0   0   2   2   2   0   2   0   0   0   0   2   2   0   2   0   2   0   0   2   0   0   2   0   2   2   0   2   2   2   2   0   0   0   2   2   0   2   0   2   2   2   2   0   2   0   0   0   2   2   2   0   0   2   2   2   2   0   2   2   2   0   2   0   2   2   0   0   2   0
 MK-1-8                 2   2   0   0   0   0   0   2   0   0   2   0   0   0   2   0   2   2   0   2   2   0   2   2   2   2   2   2   2   2   2   2   2   0   0   0   2   0   0   2   2   0   2   2   2   0   2   0   2   2   0   2   0   2   0   2   2   0   0   0   2   2   2   0   0   0   0   2   0   2   0   2   0   2   0   0   2   2   0   2   2   0   2   2   2   0   0   2   2   0   0   2   0   2   0   2   0   0   2   2   0   0   2   0   0   2   2   0   0   2   2   0   2   2   0   2   0   2   2   0   0   0   0   0   2   2   2   2   0   0   0   0   2   0   2   0   2   0   0   0   0   2   2   0   2   0   2   2   0   2   0   0   2   0   2   2   0   2   2   0   2   0   0   0   2   2   0   2   0   0   2   2   2   0   2   2   0   2   2   2   2   0   0   2   2   2   2   0   2   0   2   0   2   0   2   0   0   0   2   0
 MK-1-9                 2   2   0   0   0   0   0   2   2   0   2   0   0   0   2   2   2   2   0   2   2   0   0   2   2   2   2   2   2   2   2   2   2   0   0   0   2   0   0   2   2   0   2   2   2   0   2   0   2   2   0   2   0   2   0   0   2   0   0   0   2   2   2   0   0   0   0   2   0   0   0   2   0   2   0   0   2   2   0   2   2   0   2   2   2   0   0   2   2   0   0   2   0   0   0   2   0   0   2   2   0   0   2   0   0   2   2   0   0   2   2   0   2   2   0   2   0   2   0   0   0   0   0   0   2   2   0   2   0   0   0   0   2   0   0   0   2   0   0   0   0   2   2   0   2   0   2   2   0   2   0   0   2   0   2   2   0   2   2   2   2   0   0   0   2   2   0   2   0   0   2   2   2   2   2   2   0   2   2   2   2   0   0   2   2   2   2   0   0   0   2   0   2   0   2   0   0   0   2   2
 MK-1-10                2   2   0   2   0   0   0   2   2   0   0   0   0   0   2   2   2   2   0   2   2   0   0   2   2   2   2   2   2   0   0   2   2   0   0   0   2   0   0   2   2   0   2   2   2   0   2   0   2   2   0   2   0   2   0   0   2   0   0   0   0   2   2   0   0   0   0   2   0   0   0   2   0   2   0   0   2   2   2   0   2   0   2   2   2   0   0   2   2   0   0   2   0   0   0   2   0   0   2   2   0   2   2   0   2   2   2   0   0   2   2   0   2   2   0   2   0   2   0   0   0   0   0   0   2   2   0   0   0   0   0   0   2   0   2   0   2   0   0   0   0   2   2   2   0   0   2   2   0   2   0   0   2   0   2   0   0   2   2   2   2   0   0   0   2   2   0   2   0   2   2   0   2   2   0   2   0   2   2   2   0   0   0   2   2   2   2   0   0   0   2   2   2   0   2   0   0   0   2   2
 MK-1-11                2   2   0   2   0   0   0   2   2   0   0   0   0   0   2   0   2   2   0   2   2   0   2   2   2   2   2   2   0   0   0   2   2   0   0   0   2   0   0   2   2   0   0   2   2   0   2   2   2   2   0   2   2   2   0   2   2   0   0   0   0   2   2   0   0   0   0   2   0   2   0   2   0   2   0   0   2   2   2   0   2   2   2   2   2   0   0   2   2   0   0   2   0   0   2   2   0   0   2   2   0   0   2   0   2   2   2   0   0   2   2   0   2   2   2   2   2   2   0   0   2   0   0   0   2   2   0   0   2   0   0   0   2   0   2   0   0   2   0   0   0   2   0   2   0   0   2   2   0   2   0   0   2   0   2   0   0   2   2   2   0   0   0   0   2   2   0   2   2   2   2   0   2   2   0   2   0   2   2   2   0   2   0   2   2   2   2   2   0   0   2   2   0   0   2   0   0   2   2   2
 MK-1-12                2   2   0   2   0   0   2   2   2   0   2   0   0   0   2   0   0   2   0   2   2   2   2   2   2   2   2   0   0   0   0   2   0   0   0   0   2   0   0   2   2   0   0   2   2   0   2   0   2   2   0   2   2   2   0   2   2   0   0   0   0   2   2   0   0   0   0   0   0   2   0   2   0   2   0   0   0   2   2   0   2   2   2   0   2   0   0   2   0   0   0   0   0   0   2   2   0   2   2   2   0   0   2   0   0   2   2   0   0   2   2   2   2   2   2   2   2   2   0   0   2   0   0   2   2   2   0   0   2   0   0   0   2   0   2   0   2   0   2   0   0   2   0   2   0   0   2   2   0   2   0   0   2   0   2   0   0   2   2   2   0   0   0   0   2   2   2   2   2   2   0   0   2   2   0   2   0   2   2   2   0   2   0   2   0   2   2   2   0   0   2   2   0   0   0   0   0   2   2   2
 MK-1-13                2   2   0   2   0   0   2   0   2   0   2   2   0   0   2   0   0   2   0   2   2   2   2   2   2   0   2   0   0   0   2   2   0   0   0   0   2   0   0   2   2   0   0   2   2   0   0   0   2   2   0   2   2   2   0   2   2   0   0   0   2   2   2   2   2   0   0   0   0   2   0   2   0   0   0   0   0   2   2   0   2   2   2   0   2   0   0   2   2   0   0   0   0   0   2   2   0   2   2   2   0   0   2   0   0   2   2   2   0   2   2   2   0   2   2   2   2   2   0   0   2   0   2   2   2   0   0   0   2   0   0   0   2   0   2   0   2   0   2   0   0   2   0   0   0   0   2   0   0   0   0   0   2   0   2   0   0   0   2   2   2   0   0   0   2   2   2   2   2   2   0   0   2   2   0   2   0   0   2   2   0   2   0   2   0   2   2   2   0   0   2   2   0   0   0   2   0   2   2   2
 MK-1-14                2   2   2   2   0   0   0   0   0   0   2   2   0   0   0   0   0   2   0   2   2   2   2   2   2   0   2   0   0   0   2   0   0   0   0   0   2   2   2   0   2   0   0   0   2   0   0   2   2   0   0   2   2   2   0   2   2   0   0   0   2   2   2   2   2   2   0   0   0   2   0   2   0   2   0   0   0   2   2   2   0   2   2   0   2   0   0   2   2   0   0   0   0   0   2   2   0   2   0   2   0   0   2   0   0   2   2   2   0   2   2   0   0   2   2   2   0   2   0   0   2   0   2   2   2   0   0   0   2   0   0   2   2   0   0   0   0   2   2   0   0   2   0   0   0   0   2   0   0   0   0   0   2   0   2   0   0   0   2   2   2   0   0   0   2   2   2   2   2   2   2   0   2   2   0   2   0   0   2   2   2   2   0   2   0   2   2   2   2   0   0   2   0   0   0   0   0   2   2   2
 MK-1-15                2   2   2   0   2   0   0   0   0   0   2   2   0   0   0   0   0   2   0   2   2   2   2   2   2   0   2   0   0   0   2   0   0   0   0   0   2   2   2   0   2   0   0   2   2   0   0   2   2   0   0   2   2   2   0   2   2   0   0   0   2   2   2   0   2   2   0   0   0   2   0   2   0   2   2   0   0   2   2   2   0   2   2   0   2   0   2   2   2   0   0   0   0   0   2   2   2   2   0   2   0   0   2   2   0   2   2   2   0   2   2   0   0   2   2   2   0   2   0   0   2   0   2   2   2   0   0   0   2   0   0   2   2   0   0   0   0   2   2   0   0   2   0   0   0   0   2   0   0   0   2   0   2   0   2   0   0   2   2   2   2   0   2   0   2   2   2   2   0   2   2   0   2   2   0   2   0   0   2   2   2   2   0   2   0   2   0   2   2   0   0   2   0   0   0   0   0   2   2   2
 MK-1-16                2   2   2   0   2   0   0   0   0   0   2   2   2   0   0   0   2   2   0   2   2   2   2   2   2   0   2   0   0   0   2   0   0   0   0   0   2   2   2   0   2   0   0   0   2   0   0   2   2   0   2   2   2   0   0   2   2   2   0   2   2   2   2   2   2   2   0   2   0   2   0   2   0   2   2   0   0   2   2   2   2   2   2   0   2   0   2   0   0   0   0   0   0   0   2   2   2   2   0   2   0   0   2   2   2   2   2   2   0   2   2   0   0   2   2   2   0   2   0   2   2   0   2   2   2   2   0   0   2   0   0   2   2   0   0   0   0   0   2   0   0   2   0   0   0   0   2   0   0   0   2   0   2   0   2   0   0   2   2   0   2   2   2   0   2   2   2   2   0   2   2   0   2   2   0   2   0   0   0   2   2   2   0   2   0   2   0   2   2   0   0   2   0   0   0   0   0   2   2   2
 MK-2-1                 0   2   0   0   0   2   0   0   2   2   0   0   0   0   0   2   2   0   2   2   0   2   2   0   2   0   2   0   2   0   2   0   0   0   0   0   0   2   0   2   2   0   0   2   0   2   2   2   2   0   0   2   2   0   0   0   0   0   2   0   0   2   2   0   2   0   0   0   2   0   2   0   2   2   0   2   0   2   2   0   0   0   2   2   0   2   2   0   2   0   0   0   2   2   2   0   0   2   0   2   0   0   2   0   0   0   0   2   2   2   2   2   0   0   2   0   2   0   0   0   0   2   2   2   2   2   0   2   2   2   0   0   0   2   2   2   2   2   2   0   0   2   0   0   2   2   2   0   2   0   0   0   2   2   2   0   2   2   2   0   0   2   2   2   2   2   2   0   2   2   0   0   2   0   2   0   2   2   2   0   2   2   0   0   0   2   0   2   2   0   0   0   0   0   0   2   2   2   2   0
 MK-2-2                 0   2   0   0   0   2   0   0   2   2   0   0   0   2   0   2   2   0   0   2   0   2   2   0   2   0   2   0   2   0   2   0   0   0   0   0   0   2   0   2   2   0   0   2   0   2   2   2   2   0   0   2   0   0   0   0   2   0   2   0   0   2   0   0   0   0   0   0   2   0   2   0   2   2   0   2   0   2   2   0   0   0   2   2   0   2   2   0   2   0   0   0   2   2   2   0   0   2   0   0   0   0   2   2   0   0   0   2   2   2   2   2   0   0   2   0   2   0   0   0   0   2   2   2   2   2   0   2   0   2   0   0   0   2   2   2   2   2   2   0   0   2   0   0   2   2   2   0   2   0   0   0   2   0   0   0   2   2   2   0   0   2   2   2   2   2   2   0   2   2   0   0   2   0   2   0   2   2   2   0   0   2   0   2   2   0   0   2   2   0   0   0   0   0   0   2   0   2   2   0
 MK-2-3                 0   2   0   0   0   2   2   0   2   2   0   0   0   2   0   2   2   0   0   2   0   2   2   0   2   0   2   0   2   0   2   0   2   0   0   0   0   2   2   2   2   0   0   2   0   2   2   2   2   0   0   2   0   0   0   0   2   0   2   0   0   2   0   0   0   0   2   0   2   0   0   0   2   2   0   2   0   2   2   0   0   0   2   2   0   0   0   0   2   0   0   0   2   2   2   0   0   2   0   0   0   0   2   2   0   0   0   2   0   2   0   2   0   0   2   0   2   0   0   0   0   2   2   2   0   2   0   2   0   2   0   0   0   2   0   2   2   0   2   0   0   2   0   2   2   2   2   0   2   0   0   0   2   0   0   0   2   2   2   0   0   2   2   2   2   2   2   0   2   2   0   0   2   0   2   0   2   2   2   0   0   2   0   2   2   0   0   2   2   2   0   0   0   0   0   2   2   2   2   0
 MK-2-4                 0   0   0   2   0   2   2   0   2   2   0   0   0   0   0   2   0   0   0   2   0   0   2   0   2   0   2   0   2   0   0   0   2   0   0   0   0   2   2   2   2   2   0   2   0   2   2   2   2   0   0   2   0   0   0   0   2   0   2   0   2   2   0   0   0   0   2   0   2   0   0   0   2   2   0   2   0   2   0   0   0   0   2   2   2   0   0   0   2   0   0   0   2   2   2   0   0   0   0   0   0   0   2   2   0   0   0   2   0   0   0   2   0   0   2   0   2   0   0   0   0   2   2   2   0   2   0   2   0   0   0   0   0   2   0   2   2   0   2   0   0   2   0   2   2   2   2   0   2   0   0   0   2   0   2   0   2   2   2   0   0   2   2   2   2   2   2   0   2   2   0   0   2   0   2   0   2   2   2   2   0   2   0   2   2   0   0   0   2   2   0   0   0   0   2   0   2   2   2   0
 MK-2-5                 0   0   0   2   2   2   2   0   2   2   0   0   0   0   0   2   0   0   0   2   0   0   2   0   0   0   2   0   2   0   0   0   2   0   0   0   0   2   2   2   0   0   0   2   0   2   2   2   2   0   0   2   0   0   0   0   2   0   0   0   2   2   0   0   2   0   2   2   2   0   2   0   2   2   0   2   0   2   2   0   0   0   2   2   2   0   0   0   2   0   0   0   2   2   2   2   0   0   2   0   0   0   2   2   0   0   0   2   0   0   0   2   0   0   2   2   2   0   0   0   0   0   2   2   0   2   0   2   0   0   2   0   0   2   0   2   2   0   2   0   0   2   0   2   2   2   2   0   2   0   0   0   2   0   2   0   2   2   2   0   0   2   2   2   2   2   2   0   2   2   0   0   2   0   2   0   2   2   2   0   0   0   0   2   2   0   2   0   2   2   0   2   0   0   2   0   0   2   2   0
 MK-2-6                 0   0   2   2   2   2   0   0   2   2   0   0   0   0   0   0   0   0   0   2   0   0   2   0   0   0   2   0   2   0   2   0   2   0   0   0   0   2   0   2   0   2   0   2   0   2   2   2   2   2   0   2   0   0   0   0   2   0   0   0   2   2   0   2   2   0   2   2   2   0   2   0   2   2   0   2   0   2   2   0   0   0   2   2   2   0   0   0   2   0   0   0   2   0   2   2   0   0   2   0   0   0   2   2   0   0   0   2   2   0   0   2   0   0   2   2   2   0   0   0   0   0   2   2   0   2   0   2   0   2   2   0   0   2   0   2   2   0   2   0   0   2   0   2   2   2   2   0   2   0   0   0   2   0   2   0   2   2   2   0   0   2   2   2   2   2   2   2   2   2   2   0   2   0   2   2   2   2   2   2   0   0   0   2   2   0   2   0   2   0   0   2   0   0   2   0   2   2   2   0
 MK-2-7                 0   0   0   2   0   2   0   2   2   2   0   0   0   0   0   0   0   0   2   2   0   0   2   0   0   2   2   0   2   2   0   0   2   0   2   0   2   2   0   2   0   2   2   2   0   2   2   2   2   2   0   2   0   0   0   0   2   0   2   0   2   2   0   0   2   0   2   2   2   0   2   0   2   2   2   2   0   2   2   0   0   0   2   0   2   0   0   0   2   0   2   0   2   0   2   2   0   0   2   0   0   0   2   2   2   0   0   2   2   0   0   0   0   0   2   2   2   0   0   0   0   0   2   2   0   2   0   2   2   2   0   0   0   2   0   2   2   0   2   0   0   2   0   2   2   2   2   0   2   0   0   0   2   0   2   0   2   2   2   0   0   2   2   2   2   2   0   2   2   2   2   0   2   0   2   0   2   2   2   2   0   0   0   2   2   0   2   0   2   0   0   2   0   0   2   0   2   2   2   0
 MK-2-8                 0   0   0   2   0   2   0   2   2   2   0   0   0   2   0   2   0   0   2   2   0   0   0   0   0   2   2   0   2   0   0   0   2   2   2   0   0   0   0   2   0   2   2   0   0   2   0   2   0   2   0   2   0   0   0   0   2   0   2   2   2   0   0   0   2   0   2   2   2   0   2   2   2   2   0   2   0   2   0   0   0   0   2   0   2   0   2   0   2   0   2   0   2   0   2   2   0   0   2   0   0   0   2   2   2   0   0   2   2   0   2   0   0   2   2   2   2   0   0   0   0   0   2   2   0   2   0   2   2   2   0   0   0   0   0   2   2   0   2   0   0   2   0   2   2   0   2   0   2   2   0   0   2   0   2   0   2   2   2   0   0   2   2   2   2   2   0   0   2   2   2   0   0   0   2   0   2   2   2   2   0   0   0   2   2   0   2   0   2   0   0   0   0   2   2   2   2   2   2   0
 MK-2-9                 0   0   0   2   2   2   2   2   0   2   0   0   0   2   0   2   0   0   2   2   0   0   0   0   0   2   0   2   2   0   0   0   2   2   2   0   0   0   0   2   0   2   0   0   0   0   0   2   0   2   0   2   0   2   0   0   2   0   2   2   2   2   2   0   2   0   2   2   0   0   2   2   2   2   0   2   0   0   0   0   0   0   2   0   2   2   2   0   2   2   2   0   2   0   2   2   0   0   2   0   0   0   2   2   2   0   0   2   2   0   2   0   0   2   2   2   2   0   2   0   2   0   2   2   0   2   0   2   2   2   0   0   0   0   0   0   2   0   2   0   0   2   0   2   0   2   2   0   2   2   2   0   2   0   2   2   2   2   2   0   0   2   2   2   2   2   0   0   2   2   2   0   0   0   2   0   2   2   2   0   0   0   0   0   2   0   2   0   0   0   0   2   0   2   2   0   2   2   2   0
 MK-2-10                0   2   0   2   2   2   2   2   0   2   0   0   0   2   0   2   0   2   2   2   0   0   0   0   0   2   0   2   2   0   0   2   2   2   2   0   0   0   2   2   2   2   0   0   0   2   0   2   0   2   0   0   2   2   2   2   2   0   0   2   2   2   2   0   2   0   2   2   0   0   2   2   2   2   0   2   0   0   2   0   0   0   2   0   2   2   2   0   2   2   2   2   2   0   2   0   0   0   0   0   0   0   2   2   2   0   0   2   2   0   0   0   0   2   2   2   2   0   2   0   2   0   2   2   0   2   0   2   2   2   0   0   0   0   0   2   2   2   2   0   0   2   0   2   0   2   2   0   2   2   2   2   2   0   2   2   2   2   2   0   0   2   2   2   2   2   0   0   0   2   2   0   0   0   2   2   2   2   2   0   0   0   0   0   2   0   2   2   0   0   2   2   0   2   0   0   2   2   2   0
 MK-2-11                0   2   0   2   2   2   2   2   0   2   0   0   0   2   0   0   2   2   2   2   0   0   2   0   0   2   0   2   2   0   0   2   2   2   2   0   0   0   2   2   2   2   2   0   2   2   0   2   0   2   0   0   2   2   2   2   2   0   0   2   2   2   2   0   2   0   2   2   0   0   2   2   0   2   0   2   0   0   0   0   0   0   2   0   2   2   0   0   2   2   0   2   2   0   2   0   0   0   0   0   0   0   2   2   2   0   0   2   2   0   0   0   0   2   2   2   2   0   2   0   2   2   2   2   0   2   0   2   2   2   0   0   0   0   0   2   2   2   2   0   0   2   0   2   0   2   2   0   2   2   2   2   2   0   2   2   2   2   2   0   0   2   2   2   2   2   0   0   0   2   2   0   0   0   2   2   2   2   2   0   0   0   0   0   2   0   2   2   0   0   2   2   0   2   0   2   2   2   2   0
 MK-2-12                0   2   0   2   2   2   2   2   0   2   0   0   0   2   0   0   2   2   2   0   0   0   2   0   0   2   0   2   2   0   0   0   2   2   2   0   0   2   2   2   2   2   2   0   0   2   0   2   0   0   0   0   2   2   2   2   2   0   0   2   2   2   2   0   2   0   2   2   0   0   0   2   0   2   0   2   0   0   0   0   0   0   2   0   2   2   0   2   2   2   0   2   2   0   2   0   2   0   0   0   0   0   2   2   2   0   2   2   2   0   0   0   0   2   2   2   2   0   2   0   2   2   2   2   0   2   0   2   2   2   0   0   0   0   0   2   2   2   2   0   0   2   0   2   0   2   2   0   0   2   2   2   2   0   2   0   2   2   2   0   0   2   2   2   2   2   0   0   0   2   2   0   0   0   2   2   2   2   2   2   0   0   0   0   2   0   2   2   0   0   0   0   0   2   0   2   2   2   0   0
 MK-2-13                0   2   0   2   2   2   2   0   0   2   0   2   0   0   0   0   0   0   2   0   2   0   0   2   0   2   0   0   2   0   0   2   0   2   2   0   0   2   2   0   2   2   2   0   0   2   0   2   0   0   2   0   2   2   2   2   2   0   2   2   2   0   2   0   2   0   2   2   2   2   0   2   0   2   0   2   0   0   0   0   0   0   2   2   2   2   0   2   2   2   0   2   0   0   2   0   2   2   0   0   0   0   0   2   2   0   0   2   2   0   0   0   0   2   2   2   2   0   2   0   2   2   2   2   2   2   2   2   0   2   0   0   0   0   0   2   2   2   2   0   0   2   0   0   0   2   2   0   0   2   2   2   2   0   2   0   2   2   2   0   0   2   2   2   0   2   0   2   0   2   2   0   0   0   2   2   2   2   2   2   0   0   0   0   2   0   2   2   0   0   2   0   0   0   0   2   2   2   0   0
 MK-2-14                0   2   0   2   0   2   2   0   0   2   0   2   0   2   0   0   0   0   2   0   2   0   0   2   2   2   0   0   2   0   0   2   0   2   2   0   0   2   2   0   2   2   2   0   2   2   0   0   0   0   0   0   2   2   2   0   2   2   2   2   2   0   2   0   2   0   2   2   2   2   0   2   0   2   0   2   0   0   0   0   0   0   2   0   2   2   0   2   2   2   0   2   0   0   2   2   2   0   0   0   0   0   0   2   2   0   0   2   2   0   0   0   2   2   0   2   0   0   2   2   2   2   2   2   2   2   2   2   0   2   0   0   0   0   0   2   2   2   2   0   2   2   0   0   0   0   2   0   0   2   0   2   2   0   2   0   2   2   2   0   0   2   2   2   0   2   0   2   0   2   2   0   0   0   2   2   2   2   0   2   0   0   0   0   2   0   2   2   2   0   2   0   0   0   0   2   2   2   0   0
 MK-2-15                0   2   0   2   0   2   2   0   2   2   0   2   0   2   0   0   0   0   2   2   2   0   0   2   2   2   0   0   0   0   0   2   0   2   2   0   0   2   2   0   2   2   2   2   2   2   0   0   0   0   0   0   0   2   2   0   2   2   2   2   2   0   2   0   2   2   2   0   2   2   2   2   0   2   0   2   0   0   0   0   0   0   2   0   2   0   0   2   2   2   0   2   0   0   2   2   2   0   0   0   0   0   0   2   2   0   2   2   2   0   0   0   2   0   0   2   0   0   0   2   2   2   2   0   2   2   2   2   0   2   0   0   0   0   0   0   2   2   2   0   2   2   0   0   0   0   2   0   0   0   0   0   2   0   0   0   2   2   2   2   0   2   2   0   0   2   0   2   0   2   2   0   0   0   0   2   2   2   2   2   0   0   0   0   2   0   2   2   2   0   0   2   0   0   0   2   2   2   0   0
 MK-2-16                0   2   0   2   0   2   2   0   2   2   0   2   0   2   2   0   0   0   2   2   2   0   0   2   2   2   0   0   0   0   2   2   2   2   2   0   2   2   2   0   2   2   2   2   2   2   0   0   0   0   0   0   0   2   2   0   2   2   2   2   2   0   2   0   2   2   0   0   2   2   2   0   0   0   0   2   0   0   0   0   0   0   0   0   2   0   0   0   2   2   0   2   0   0   2   2   2   0   0   0   0   0   0   2   2   0   2   2   2   0   0   0   2   0   0   2   0   0   0   2   2   2   2   0   2   2   2   2   0   2   0   0   0   0   0   0   2   2   2   0   2   2   0   0   0   0   2   0   0   0   0   0   2   2   0   0   2   2   0   2   2   2   2   0   0   2   0   2   0   2   2   0   0   0   0   2   2   2   2   2   2   0   0   0   0   0   2   2   2   0   0   2   0   2   0   2   2   2   0   2
 MK-3-1                 0   0   0   2   0   0   0   2   0   0   0   0   0   0   2   2   0   2   2   0   0   2   0   2   2   2   2   2   2   2   0   2   2   2   2   0   0   2   2   0   0   2   0   2   0   2   0   2   2   2   0   0   0   2   0   0   2   2   0   0   2   2   0   2   0   0   2   2   2   0   2   2   0   0   0   2   2   2   2   0   0   0   0   0   0   2   0   2   0   0   2   2   0   2   0   0   2   2   0   2   0   2   0   0   2   0   0   2   2   0   2   0   0   2   2   0   2   0   2   2   0   0   2   0   0   2   2   0   2   2   0   0   2   2   0   0   2   2   2   0   2   2   2   0   2   0   2   2   2   2   2   0   0   2   2   0   0   0   0   2   2   2   2   0   0   2   2   2   2   2   0   2   0   2   2   2   0   2   0   0   2   2   0   0   2   2   2   2   2   0   0   0   0   2   2   2   2   2   2   0
 MK-3-2                 0   0   0   2   0   0   0   2   0   0   0   0   0   0   2   0   0   2   2   0   0   2   0   2   2   2   2   0   2   2   0   2   2   2   2   0   0   2   2   0   2   2   0   2   0   2   0   2   2   0   0   0   2   2   0   0   2   2   0   0   2   2   0   2   0   0   2   2   2   0   2   2   0   0   0   2   2   2   0   0   0   0   0   0   0   2   0   2   0   0   2   0   0   2   0   0   2   2   0   2   0   2   0   0   2   0   0   2   2   0   2   0   0   0   2   0   2   0   2   2   0   0   2   0   0   2   2   0   2   2   0   0   2   2   0   0   2   2   2   0   2   2   0   0   2   0   2   2   2   2   2   0   0   2   2   0   0   0   0   2   2   2   2   0   0   2   2   2   2   2   0   0   0   2   2   2   0   2   0   2   2   2   0   0   2   0   0   2   2   0   0   0   0   2   2   0   0   2   2   0
 MK-3-3                 0   0   0   2   0   0   0   0   0   0   0   2   0   0   2   0   0   2   2   0   0   2   0   2   2   2   2   0   2   2   0   2   2   2   2   0   0   2   2   2   2   2   0   2   0   2   0   2   2   0   0   0   2   2   0   0   2   2   0   2   2   2   2   0   0   0   2   2   2   0   0   2   0   0   0   0   2   2   0   0   2   0   2   0   0   2   2   2   0   0   2   0   0   2   0   0   2   2   0   2   2   2   2   2   2   0   0   2   0   2   2   0   0   0   2   0   2   0   2   2   0   0   2   0   0   2   2   0   2   2   0   0   2   0   0   0   2   2   2   0   2   2   0   0   2   0   2   2   2   2   2   0   0   2   2   0   0   0   0   2   0   2   2   0   0   2   2   2   2   2   0   0   0   2   2   2   0   2   0   2   2   2   0   0   2   0   0   2   2   0   0   0   0   2   2   0   0   2   2   0
 MK-3-4                 0   0   0   2   0   0   0   0   0   0   0   2   0   0   2   0   2   2   2   0   0   2   0   2   2   2   2   0   2   2   0   2   2   2   2   2   0   2   2   2   2   2   0   2   0   2   0   2   2   0   0   0   2   2   0   0   2   2   0   2   2   2   2   0   0   0   2   2   0   0   0   2   0   0   0   0   2   2   0   0   2   0   2   0   0   2   2   2   0   0   2   0   2   2   0   0   2   2   0   0   2   2   2   2   2   0   0   0   0   2   2   0   0   0   2   0   2   0   2   2   0   0   2   0   0   2   2   0   2   0   0   0   2   0   0   0   2   0   2   0   2   2   0   0   2   0   2   2   2   2   2   0   0   2   2   0   0   0   0   0   0   2   2   0   0   2   2   2   2   2   0   0   2   2   0   2   2   2   0   2   2   2   0   2   2   0   0   2   2   0   0   0   0   2   2   2   0   2   2   0
 MK-3-5                 0   0   0   2   0   0   0   0   0   0   0   2   0   0   0   0   2   2   2   0   0   2   2   2   2   2   2   2   2   2   0   2   2   2   2   2   0   2   2   2   2   2   0   2   0   2   0   2   2   0   0   0   2   2   0   0   2   2   2   2   2   2   2   0   2   2   2   2   0   0   0   2   0   2   0   0   2   2   0   0   2   0   2   0   0   0   2   2   0   0   2   2   2   2   0   0   2   2   0   2   2   2   2   2   2   0   0   0   0   2   2   0   0   0   2   0   2   0   2   0   0   0   2   0   0   2   2   2   2   0   0   0   2   0   0   0   2   0   2   0   0   2   0   0   2   0   2   2   2   2   2   0   0   2   2   0   0   0   2   0   0   2   2   0   0   0   2   2   2   2   0   2   2   2   0   2   0   2   0   2   2   2   0   2   0   0   0   2   2   0   0   0   0   2   2   2   0   2   2   0
 MK-3-6                 0   0   2   2   0   0   0   0   0   0   0   2   0   0   0   0   2   2   2   0   0   2   2   2   2   2   0   2   2   2   0   2   2   2   2   2   0   2   2   0   2   0   0   2   2   2   0   2   2   0   0   0   2   0   0   0   2   2   2   2   2   2   2   0   0   0   2   2   2   0   0   2   0   2   0   0   2   2   0   0   2   2   2   0   0   2   2   2   0   0   2   2   2   2   0   0   2   2   0   2   2   2   2   2   2   0   0   0   0   2   2   0   0   2   2   0   2   0   2   0   0   0   2   0   0   2   2   2   2   0   0   0   0   0   0   0   2   0   2   0   0   2   0   0   2   0   2   2   0   2   2   0   0   2   0   0   0   0   2   0   0   2   2   0   2   2   2   2   2   2   0   0   2   2   0   2   2   2   0   2   2   2   0   0   0   0   0   0   2   0   0   0   0   2   2   2   0   2   2   0
 MK-3-7                 0   0   2   2   0   0   0   0   0   0   0   2   0   0   0   0   2   2   2   0   0   2   2   2   2   2   0   2   2   2   0   2   2   2   2   2   0   0   0   0   2   0   0   2   2   2   2   2   2   0   0   0   0   0   0   0   2   2   2   0   2   2   2   0   0   0   2   0   2   0   0   2   0   2   0   0   2   2   0   0   2   2   2   0   0   2   2   2   0   0   2   2   2   2   0   0   2   0   0   0   2   2   2   2   2   0   0   0   0   2   2   0   0   2   2   0   0   0   2   0   0   0   2   0   0   2   0   2   2   0   0   0   0   0   0   0   2   0   2   0   0   0   0   0   2   0   0   2   0   2   2   0   0   2   0   0   0   0   2   0   2   2   2   0   2   2   2   2   2   0   0   0   2   2   0   2   2   2   0   2   2   2   0   2   0   0   0   0   2   0   0   0   0   2   2   0   0   2   2   0
 MK-3-8                 0   0   2   0   0   0   0   0   2   0   0   2   0   0   0   0   2   2   2   0   0   2   2   2   2   2   0   2   2   2   0   2   0   2   2   2   0   2   0   0   2   0   0   2   2   2   2   2   2   0   0   0   0   0   0   0   2   2   2   2   2   2   2   0   0   0   2   0   2   0   0   2   0   2   0   0   2   2   0   0   2   2   2   0   0   2   2   2   0   0   2   2   2   2   0   2   2   2   0   2   2   2   2   2   0   0   0   0   0   2   2   0   0   2   2   0   2   0   2   0   0   0   2   0   0   2   0   0   2   0   0   0   0   0   0   2   2   0   2   0   0   0   0   2   2   0   0   2   0   2   0   0   0   2   0   0   0   2   2   0   2   2   2   0   2   2   2   2   2   0   0   0   2   2   0   2   2   2   0   0   2   0   0   2   2   0   0   0   2   0   0   0   0   2   2   2   0   2   2   0
 MK-3-9                 0   0   2   0   2   0   0   0   2   0   2   2   0   0   0   0   2   2   2   0   0   2   0   2   2   2   0   2   2   2   0   2   0   2   2   2   0   2   0   0   2   0   0   2   2   2   2   2   2   0   2   0   0   0   0   0   2   2   0   2   2   2   2   0   0   0   2   0   2   0   0   2   0   2   0   0   2   2   2   0   2   2   2   0   0   2   2   2   0   0   2   2   2   2   0   2   2   2   0   2   2   2   2   0   2   0   0   0   0   2   2   0   0   2   2   0   2   0   2   0   2   0   2   0   0   2   0   0   2   0   0   0   0   0   0   2   2   0   2   0   0   0   0   2   0   0   2   2   0   2   0   0   0   2   0   0   0   2   2   0   0   2   0   2   2   2   2   2   2   0   0   0   2   0   0   2   2   2   0   0   2   0   0   2   2   0   0   0   2   0   0   0   2   2   0   2   0   2   2   0
 MK-3-10                0   0   2   2   2   0   0   0   2   0   2   2   0   0   0   0   0   2   2   0   2   0   0   2   2   2   0   2   2   2   0   2   0   2   2   0   0   2   0   0   2   2   0   2   0   2   2   2   2   0   2   0   0   0   0   0   2   2   0   2   2   2   2   0   0   0   2   0   2   0   0   2   0   2   0   0   2   2   2   0   2   2   2   0   0   2   2   2   2   0   2   2   2   2   0   2   2   2   0   2   2   2   2   0   2   0   0   2   0   2   2   0   0   2   2   0   2   0   0   2   2   0   2   0   0   2   0   0   2   0   0   0   0   0   2   2   2   0   2   0   0   0   0   0   2   0   2   2   0   2   0   0   0   2   0   0   0   2   2   0   2   2   0   2   0   2   2   2   2   0   0   0   2   0   0   2   2   2   0   0   2   0   2   2   0   0   0   0   2   2   0   0   2   2   0   2   0   0   2   0
 MK-3-11                2   0   0   2   2   0   0   0   2   2   2   2   0   0   0   0   0   2   2   0   2   0   0   2   2   2   0   2   2   2   0   2   0   2   2   0   0   2   0   2   0   2   0   2   0   2   2   2   2   2   0   0   0   0   0   0   2   2   0   2   2   2   2   0   0   0   2   0   2   2   0   2   0   2   0   0   2   2   2   0   2   0   2   0   0   2   2   2   2   0   2   2   2   2   0   2   2   2   0   2   2   2   2   0   2   0   0   2   0   2   2   2   0   0   2   2   2   0   0   2   2   0   2   0   0   2   0   0   2   0   0   0   2   0   2   2   2   0   2   0   0   2   0   0   2   0   2   2   0   2   0   0   0   2   0   0   0   2   0   2   2   2   0   2   0   2   2   2   0   0   0   0   0   0   0   2   2   2   0   0   2   2   2   2   0   0   0   0   2   2   0   0   0   2   0   2   0   0   2   0
 MK-3-12                2   0   0   2   2   0   0   0   2   2   2   2   0   0   0   0   0   2   2   0   2   0   0   2   2   2   0   2   2   2   0   2   0   2   2   0   0   2   0   2   0   2   0   2   0   2   2   0   2   2   2   0   0   0   0   0   2   2   0   2   2   2   2   0   0   0   2   0   2   2   0   2   0   2   0   0   2   2   2   2   2   0   2   0   0   2   2   2   2   0   2   2   2   2   0   2   2   2   0   2   2   2   2   0   2   0   0   2   0   0   2   2   0   0   2   2   2   0   0   2   2   0   0   0   2   2   0   2   2   0   0   0   2   0   2   2   2   0   2   0   0   2   0   0   2   0   0   2   0   0   0   0   0   2   2   2   0   2   0   2   0   2   0   2   0   2   2   2   2   0   0   0   0   2   0   2   2   2   0   0   2   2   2   2   0   0   0   0   2   2   0   2   0   0   2   2   0   0   2   0
 MK-3-13                0   0   0   2   2   0   0   0   2   0   2   2   0   2   0   0   0   2   2   0   2   0   2   2   2   2   0   2   2   2   0   2   0   2   2   0   0   2   0   2   0   2   0   2   0   2   0   2   0   2   2   0   0   0   0   2   2   2   0   2   2   2   2   0   0   0   2   0   2   0   0   2   0   2   0   0   2   2   2   2   2   2   0   0   0   0   2   2   2   0   2   2   2   2   0   2   2   2   0   2   2   2   2   0   2   0   2   2   0   0   2   2   0   0   2   2   2   0   0   2   0   0   0   0   2   2   0   2   2   2   0   0   2   0   0   0   2   0   0   0   0   2   0   0   2   0   0   2   0   0   0   0   0   2   0   2   0   0   0   2   0   2   0   2   0   2   2   0   2   0   0   2   2   2   0   0   2   2   0   0   2   2   2   2   0   0   0   0   2   2   0   2   0   0   2   2   0   0   2   0
 MK-3-14                0   0   0   2   2   2   0   0   2   0   2   2   0   0   0   0   0   2   2   0   2   0   2   2   2   2   0   2   2   2   0   2   0   2   2   0   0   2   0   2   0   2   0   2   0   0   0   2   0   2   2   0   2   0   0   2   2   2   0   2   2   2   2   0   0   0   2   0   2   0   0   2   0   2   0   0   2   2   2   2   2   2   0   0   0   0   2   2   0   0   2   2   2   2   0   2   2   2   0   2   2   2   2   0   2   0   2   2   0   0   2   2   0   2   2   2   2   0   2   2   0   0   0   0   2   2   0   2   2   2   0   0   2   0   0   0   2   0   0   0   0   2   0   0   2   0   0   2   0   0   0   0   0   2   0   2   0   0   0   0   0   2   0   2   0   2   2   0   2   0   0   2   0   0   0   0   2   2   0   0   2   2   2   2   0   0   2   0   2   2   0   2   0   0   2   2   0   0   2   0
 MK-3-15                0   2   0   2   2   2   2   0   2   0   2   2   0   0   2   0   0   2   2   0   0   0   2   2   2   2   0   2   2   2   0   2   0   2   2   0   2   2   0   2   0   0   0   2   0   0   0   2   0   2   2   0   2   0   0   2   2   2   0   2   2   2   2   0   0   0   2   0   2   2   0   2   0   2   0   0   2   0   0   2   2   2   0   2   0   0   2   2   0   0   2   2   2   2   0   2   2   2   0   2   2   2   2   0   2   0   2   2   0   0   2   2   0   2   2   2   2   0   2   2   0   0   2   0   2   2   0   0   2   2   0   0   2   0   0   0   2   0   0   0   0   2   0   0   2   0   0   0   0   2   0   0   0   2   0   2   2   0   0   0   0   2   0   0   0   2   2   0   2   0   0   2   0   0   0   0   0   2   0   0   2   2   2   0   0   0   0   0   2   2   0   0   0   0   2   2   0   0   2   2
 MK-3-16                0   2   0   2   2   0   2   0   2   0   2   2   2   2   2   0   0   2   2   0   0   0   2   2   2   2   0   2   2   2   0   2   0   2   0   0   2   2   0   2   0   0   0   2   0   0   0   2   0   2   2   0   2   2   2   2   2   2   0   0   2   0   2   0   0   0   2   0   2   0   0   2   0   2   0   0   2   0   0   2   2   2   0   2   0   0   2   0   0   0   2   2   2   2   0   2   2   2   0   2   2   2   2   0   2   0   2   0   0   0   2   2   0   2   2   2   0   0   2   2   2   0   2   0   2   2   0   0   0   2   0   0   2   0   0   0   2   0   0   0   0   2   0   0   2   0   0   0   0   2   0   0   0   2   0   2   2   0   2   0   0   2   0   2   0   2   2   0   2   0   0   2   0   0   0   0   0   2   0   0   2   2   2   0   2   2   0   0   2   0   2   0   0   2   0   2   0   0   2   2
 MK-4-1                 0   2   0   0   2   0   0   2   2   0   0   2   0   0   2   0   2   2   2   0   2   2   0   0   0   0   0   2   2   2   2   0   2   0   2   2   0   2   2   2   0   2   0   2   2   2   0   2   2   2   2   0   2   0   2   2   0   0   2   0   0   0   2   2   0   0   0   2   0   2   0   0   0   2   0   0   0   0   2   0   0   0   0   0   0   0   2   2   2   0   0   0   0   0   2   0   0   0   2   2   2   2   0   0   0   0   2   2   0   0   2   0   0   2   0   2   2   0   2   0   0   0   2   2   0   2   2   0   0   0   2   0   2   0   0   0   0   2   0   0   0   0   0   0   2   2   2   2   2   0   0   2   0   0   0   0   2   2   0   2   2   2   0   2   0   0   0   0   2   2   0   2   0   2   2   0   0   2   2   0   2   0   0   2   0   0   0   0   2   0   0   2   0   0   0   2   2   2   2   2
 MK-4-2                 0   2   0   0   2   0   0   2   2   0   0   2   0   2   2   0   2   2   2   0   2   2   2   2   0   0   0   2   0   2   2   0   2   0   2   2   0   2   2   2   0   2   2   2   2   0   0   2   2   2   2   0   2   0   2   2   0   0   2   0   0   0   2   2   0   0   0   2   0   2   0   2   0   2   0   0   0   2   2   0   0   0   0   0   0   0   2   2   0   0   0   2   0   0   2   0   0   2   2   2   2   2   0   2   0   2   0   2   0   0   2   0   0   2   0   2   2   0   2   0   0   0   2   2   2   2   2   0   0   0   2   0   2   0   0   2   0   2   0   0   0   0   0   0   0   2   2   2   0   0   0   2   0   0   0   0   2   0   0   2   2   2   0   2   0   0   0   0   2   2   2   2   0   2   0   0   0   2   2   0   2   0   0   2   0   0   0   0   2   0   0   2   0   0   0   2   2   2   2   2
 MK-4-3                 0   2   0   2   2   0   0   2   2   0   0   2   0   2   2   0   2   2   2   0   2   2   2   2   0   0   0   2   0   2   2   0   2   0   2   2   0   2   2   2   0   0   2   2   2   0   0   2   2   2   2   0   2   0   2   0   0   0   2   0   0   2   2   2   0   0   2   2   0   2   0   2   0   2   0   0   0   2   2   0   0   0   0   0   0   0   2   2   0   2   0   2   0   0   2   0   0   2   2   2   2   2   0   2   2   2   0   2   0   0   2   0   0   2   0   2   2   0   2   0   0   0   2   2   2   2   2   0   0   0   2   0   2   0   0   2   0   2   0   0   0   0   0   0   0   2   2   2   0   0   2   2   0   0   2   0   2   0   0   2   0   2   0   2   0   0   0   2   2   2   2   2   0   2   0   0   0   2   2   0   2   0   0   2   0   0   0   0   2   0   0   2   0   2   0   2   0   2   0   2
 MK-4-4                 0   2   0   2   2   0   0   2   2   0   0   2   0   2   2   0   2   2   2   0   2   2   0   2   0   0   0   2   0   2   2   0   2   0   2   2   0   2   2   2   0   0   2   2   2   0   0   2   2   2   0   0   2   0   2   0   0   0   2   0   0   2   2   2   0   0   2   2   0   0   0   2   0   2   0   0   0   2   2   0   2   0   0   0   0   0   2   2   0   0   2   2   0   0   0   0   0   2   2   2   2   2   0   2   2   2   0   2   2   0   2   2   0   2   0   2   2   0   2   0   0   0   2   2   2   2   2   0   0   0   2   0   2   0   0   2   0   2   0   0   0   0   0   0   0   0   0   2   0   2   2   2   0   0   2   0   2   0   0   2   0   2   0   2   0   0   0   2   2   2   2   2   0   2   0   0   0   2   2   0   0   0   0   2   0   2   0   2   2   0   0   2   0   2   0   2   2   2   0   2
 MK-4-5                 0   2   0   2   2   0   0   0   2   0   2   2   2   2   2   0   2   2   2   0   2   2   0   2   2   0   0   2   0   2   0   0   2   0   2   2   2   2   2   2   0   0   2   2   2   0   0   2   2   2   0   2   2   0   2   0   2   0   2   2   2   2   2   2   0   0   2   0   0   0   2   2   0   2   0   0   2   0   2   0   2   0   0   0   0   0   2   2   0   0   0   2   0   0   2   0   0   2   2   2   2   2   0   2   2   2   0   2   2   0   2   2   0   0   0   2   2   0   2   2   0   0   2   2   2   2   2   0   0   0   2   0   2   0   0   2   0   2   0   0   0   0   0   2   0   0   0   2   0   2   2   2   0   0   2   0   2   0   0   2   0   2   2   2   0   0   0   2   2   2   2   2   0   2   0   0   0   2   2   0   0   0   0   2   0   2   0   2   2   0   0   2   0   2   0   2   2   2   0   2
 MK-4-6                 0   2   0   2   0   2   2   0   2   0   0   2   2   2   2   0   2   2   2   0   0   2   0   2   2   0   0   0   0   2   0   0   2   0   2   2   2   2   2   2   0   0   2   2   0   0   0   2   2   2   0   0   2   0   2   0   2   0   2   2   2   2   2   2   0   0   2   2   2   0   2   2   0   2   0   0   2   0   2   0   2   0   0   0   0   0   2   0   0   0   0   2   0   0   2   0   2   2   2   2   2   0   2   2   2   0   0   2   2   0   2   0   0   0   0   2   2   0   2   2   0   0   2   2   2   2   0   0   0   0   2   0   2   0   0   2   0   0   0   0   0   0   0   2   0   0   0   2   0   2   2   2   0   0   2   0   2   0   0   0   0   2   2   2   0   0   0   2   2   2   2   2   0   2   0   0   0   2   2   0   0   2   0   2   0   2   0   2   2   0   0   2   0   2   0   2   2   2   0   2
 MK-4-7                 0   2   0   2   0   2   2   0   2   2   0   2   2   2   2   0   2   2   2   0   0   2   0   2   2   0   0   0   0   2   0   0   2   0   2   2   2   2   2   2   0   0   2   2   0   0   0   2   2   2   2   0   2   0   0   0   2   0   2   2   2   2   2   2   0   0   2   2   2   0   2   2   0   2   0   0   0   0   2   0   2   0   0   0   0   0   2   2   0   0   0   2   0   0   2   2   2   2   2   2   2   0   2   2   2   0   0   2   2   2   2   0   0   0   0   2   2   0   2   2   0   0   2   2   2   2   0   0   0   0   2   0   2   0   0   2   2   0   0   0   0   0   0   2   0   0   0   2   0   2   0   2   0   0   2   0   2   0   0   0   0   2   2   2   0   0   0   2   2   2   2   0   0   2   0   0   0   2   2   2   0   0   0   2   0   2   0   2   2   0   0   2   0   2   0   2   2   2   0   2
 MK-4-8                 0   2   2   0   0   2   0   0   2   2   0   2   2   2   2   2   2   0   2   2   0   2   0   2   2   0   0   0   0   2   0   0   2   0   2   2   2   2   2   2   0   2   0   2   0   0   2   2   2   2   2   0   2   0   0   0   2   0   2   2   2   2   2   2   0   2   2   2   2   0   2   2   0   2   0   0   0   0   2   0   2   0   0   0   0   0   0   2   2   0   0   2   0   0   2   2   2   2   2   2   2   0   2   2   2   0   0   2   2   2   2   0   0   0   0   2   2   0   2   2   2   0   2   2   0   2   0   0   0   0   2   0   2   0   0   2   2   0   0   0   0   0   0   2   0   0   2   2   2   2   0   2   0   2   2   0   2   0   0   0   0   2   2   2   0   0   0   2   2   2   0   0   0   0   0   0   0   2   2   2   0   0   0   2   0   2   0   2   2   0   2   0   0   2   0   2   2   0   0   2
 MK-4-9                 0   2   0   0   0   2   0   0   2   2   0   2   2   2   2   2   2   2   2   2   0   2   0   2   2   0   0   0   0   2   0   0   2   0   0   2   2   2   2   2   0   2   2   2   0   0   2   2   2   2   2   0   2   0   2   0   2   0   2   2   2   2   2   2   0   2   2   2   2   0   2   2   0   0   0   0   0   0   2   0   2   0   0   0   0   0   0   2   2   0   0   2   0   0   2   2   2   2   2   2   2   0   2   2   2   2   0   0   2   2   0   0   0   0   0   2   2   0   2   2   2   0   0   2   0   2   0   0   0   0   2   0   2   0   0   2   2   0   0   2   0   0   0   2   0   0   2   2   2   2   0   2   0   2   0   0   2   0   0   0   0   2   2   2   0   0   0   2   2   2   0   2   0   0   2   0   2   2   2   2   0   0   0   0   0   2   0   2   2   0   2   2   0   2   0   2   2   0   0   2
 MK-4-10                0   2   0   0   0   2   0   0   2   2   0   2   2   2   2   2   2   2   2   2   2   2   0   0   2   0   0   0   0   2   0   0   2   0   0   2   2   2   2   2   0   2   2   2   0   0   2   2   2   0   2   0   0   0   2   2   2   0   2   2   2   2   2   2   0   2   0   2   2   0   2   2   2   0   0   0   0   0   2   0   2   0   0   0   0   2   0   2   2   0   0   2   0   0   2   2   2   0   0   2   2   2   2   2   2   2   0   2   2   0   0   0   0   0   0   2   0   0   0   2   2   0   0   2   0   2   2   0   0   0   2   0   0   0   0   0   2   0   0   2   2   0   0   2   0   0   2   2   2   2   2   2   0   2   0   0   0   0   0   0   0   2   2   2   0   0   0   2   2   2   0   2   0   0   2   0   2   2   2   2   0   0   0   0   2   2   0   2   2   0   2   2   0   2   0   2   2   0   0   2
 MK-4-11                0   2   0   0   0   2   0   0   2   2   2   2   2   2   2   2   2   0   2   0   2   2   0   2   2   0   0   2   0   2   0   0   2   0   0   2   2   2   2   2   0   2   2   2   0   0   2   2   2   0   2   2   0   0   2   2   2   0   2   2   2   2   2   2   0   2   0   2   2   0   2   2   2   0   0   0   0   0   2   0   2   0   0   0   2   2   0   2   0   0   0   2   0   0   2   2   2   0   0   2   0   2   2   0   2   2   0   2   2   0   0   0   0   0   0   2   0   0   0   2   2   0   0   2   0   2   2   0   0   0   2   0   0   0   0   0   2   2   0   2   2   0   0   2   0   0   2   2   2   2   2   2   0   2   0   0   0   0   0   0   0   2   2   0   0   0   0   2   0   2   0   2   0   0   2   0   2   0   2   2   0   0   2   0   0   2   0   0   2   0   2   2   2   2   0   2   2   2   0   2
 MK-4-12                0   2   0   0   0   2   0   2   2   0   2   2   2   2   2   2   2   0   0   0   2   2   0   2   2   2   2   2   0   0   2   0   0   0   0   2   2   2   2   2   0   2   2   2   0   2   2   2   2   0   2   0   0   0   2   2   2   2   2   2   2   2   2   2   0   2   0   2   2   0   2   2   2   2   0   0   0   0   2   0   2   0   0   0   2   2   2   2   0   0   0   2   0   0   2   2   2   0   0   2   2   2   0   0   2   2   0   2   2   0   0   0   2   0   0   2   0   0   0   0   2   0   0   2   0   2   2   0   0   0   2   2   0   0   0   0   2   0   0   2   0   0   2   2   0   0   2   2   2   2   2   2   0   2   0   0   0   0   0   0   0   2   2   0   0   2   0   2   2   2   0   2   0   0   2   2   2   0   2   2   0   0   2   0   0   2   0   0   2   0   2   2   2   2   0   2   2   2   0   2
 MK-4-13                0   2   0   0   0   2   0   2   2   2   2   2   2   2   2   2   2   0   0   0   2   0   0   2   2   2   2   2   0   0   2   0   0   0   2   2   2   2   2   2   0   2   2   2   2   2   2   2   2   0   2   0   0   0   2   2   2   0   0   2   2   0   2   2   0   2   0   2   2   0   2   2   2   0   0   0   0   0   2   0   2   0   0   0   2   2   2   2   0   0   0   0   0   0   2   2   2   0   0   2   2   2   0   0   2   2   0   2   2   2   0   2   2   0   0   2   0   0   0   0   2   0   0   2   0   2   2   0   2   0   2   2   0   0   0   0   2   0   0   2   0   0   2   2   0   0   2   2   2   2   2   2   0   2   2   0   0   0   0   0   0   2   0   0   0   0   0   2   2   2   0   0   0   0   2   2   2   0   2   2   0   0   2   0   0   2   2   0   2   0   2   2   2   2   0   2   2   0   0   0
 MK-4-14                0   2   2   0   0   0   0   2   2   0   2   2   2   2   2   2   2   2   0   0   2   0   0   2   2   2   2   2   0   0   2   0   0   0   2   2   2   2   2   2   0   2   2   2   2   2   2   0   2   0   2   0   0   0   2   2   2   0   0   2   2   0   0   2   0   2   0   2   2   2   2   0   2   0   0   0   0   0   2   0   0   0   0   0   2   2   2   2   0   0   0   0   0   0   2   2   2   0   0   2   2   0   0   0   2   2   0   2   2   2   0   2   2   0   0   2   0   0   0   0   2   0   0   2   0   2   2   0   2   0   2   2   0   0   0   2   2   0   0   2   2   2   2   2   0   0   2   2   2   0   2   0   0   2   2   0   0   0   0   0   0   2   0   0   0   0   0   0   2   2   0   0   0   0   2   0   2   0   2   2   0   0   0   0   0   2   2   0   2   0   2   2   0   2   0   2   2   0   0   0
 MK-4-15                0   2   2   0   0   0   0   2   2   0   2   2   2   2   2   2   0   2   2   2   2   0   0   2   2   2   0   2   0   0   2   0   0   0   2   2   2   2   2   2   2   2   2   2   0   2   2   0   2   0   2   0   0   0   2   2   2   0   0   2   2   0   0   2   0   2   0   2   2   2   2   0   2   0   0   0   0   0   2   0   0   0   0   0   2   2   2   2   0   0   0   0   0   0   2   2   2   0   0   2   2   2   0   0   2   2   0   2   0   2   0   2   2   2   0   2   0   0   0   2   2   0   0   0   0   2   2   0   2   0   2   2   0   0   0   2   2   0   0   2   0   2   2   2   2   0   2   2   0   0   2   0   0   2   2   0   0   0   0   2   0   2   0   2   2   0   2   0   2   2   0   0   0   0   2   0   2   0   2   0   0   0   0   0   0   2   2   0   2   0   2   2   0   2   0   0   2   0   0   0
 MK-4-16                0   2   2   0   0   0   0   2   2   0   2   0   0   2   2   0   0   2   2   2   2   0   0   2   2   2   0   2   0   0   2   2   0   0   2   2   2   2   2   0   2   2   2   2   0   2   2   0   2   0   2   0   0   0   2   2   2   0   0   2   2   0   0   2   0   2   0   2   2   0   2   0   2   0   0   2   0   0   2   0   0   2   0   0   2   2   2   2   0   2   0   0   0   0   2   2   2   0   0   2   2   2   0   0   2   2   0   0   0   2   0   2   2   2   0   2   0   0   0   2   2   0   0   0   0   2   2   0   2   0   2   2   0   0   0   2   2   0   0   2   0   2   2   2   2   0   2   2   0   0   2   0   0   2   2   0   0   0   2   0   0   0   0   2   2   0   0   0   2   2   0   2   0   0   2   0   2   0   2   0   0   0   0   0   2   2   0   0   2   0   2   2   0   2   2   0   0   0   0   0
 MK-5-1                 2   0   0   0   2   0   2   2   0   0   0   2   0   0   0   0   2   0   2   0   0   2   0   0   2   2   0   2   2   2   0   2   0   0   0   2   0   0   2   0   2   2   0   2   2   2   0   0   0   0   2   2   2   0   0   0   0   0   0   0   2   2   0   2   2   2   2   0   0   0   2   0   2   0   0   0   0   0   0   2   0   0   0   0   0   0   0   2   2   0   0   0   2   2   0   2   2   0   2   2   0   2   2   2   2   2   0   2   0   2   0   2   2   0   2   0   0   2   2   2   2   0   2   0   2   2   0   0   0   2   0   2   0   2   0   2   2   0   2   0   0   0   2   0   2   2   2   2   2   2   0   0   2   2   2   2   2   2   2   2   0   2   0   0   0   0   0   2   0   0   0   0   2   0   0   0   0   0   2   2   0   2   2   2   2   0   2   0   2   2   0   2   2   2   2   0   0   0   0   0
 MK-5-2                 2   0   0   0   2   0   2   2   0   0   0   2   2   0   0   0   2   0   2   0   0   0   0   0   0   2   0   2   2   2   0   2   2   0   0   2   0   0   2   0   2   2   0   0   2   2   0   0   0   0   2   2   2   2   2   0   0   0   0   0   2   2   0   2   2   2   2   0   2   0   2   2   2   0   0   0   0   0   0   2   0   0   0   2   0   0   0   0   2   0   0   0   2   2   0   2   2   0   0   2   0   2   2   2   2   2   0   2   0   2   0   2   2   0   2   0   0   2   2   2   2   0   2   0   2   2   0   0   0   2   0   2   0   2   0   2   2   0   0   2   0   0   2   0   2   2   2   2   2   2   0   0   2   2   2   2   2   0   2   2   0   0   0   0   2   0   0   2   0   0   0   0   2   0   0   0   0   0   2   2   0   2   2   2   2   0   2   0   2   2   0   2   2   2   2   0   0   0   0   0
 MK-5-3                 2   0   0   0   2   0   2   0   0   2   0   2   2   0   0   0   2   2   2   0   0   0   0   0   0   0   0   0   2   2   0   2   2   0   0   2   0   0   2   0   2   2   0   0   2   0   2   0   0   0   2   0   2   2   2   2   0   0   2   0   2   0   0   2   2   2   2   0   2   0   2   0   2   0   0   0   0   0   0   2   0   0   0   2   0   0   0   2   2   0   0   0   2   2   0   2   2   0   0   2   0   2   2   2   2   2   0   2   0   0   0   2   2   0   2   0   0   2   2   2   2   0   2   0   2   2   0   0   0   2   2   2   0   2   0   2   2   2   0   0   0   0   2   0   2   2   2   2   2   2   0   0   2   2   2   2   2   0   2   2   0   0   0   0   2   0   0   2   0   0   0   0   2   0   0   0   0   0   2   2   0   2   2   2   2   0   2   0   2   2   0   2   2   2   2   2   0   0   0   2
 MK-5-4                 2   0   0   0   2   0   2   0   0   2   0   2   2   0   0   0   0   2   2   0   2   0   0   0   0   0   0   0   2   2   0   2   2   0   0   2   0   0   0   0   2   2   2   0   2   0   2   0   0   0   2   0   0   2   2   2   0   0   2   0   2   0   0   2   2   2   2   0   2   0   2   0   2   0   0   2   0   0   0   0   0   0   2   2   0   0   0   2   2   0   0   0   2   2   0   2   2   2   0   2   0   2   2   2   2   2   2   2   0   0   0   2   2   0   2   0   0   2   2   2   2   0   2   0   2   2   0   0   0   2   2   2   0   2   0   2   2   2   0   0   0   0   2   0   2   2   2   2   2   2   0   0   2   2   2   0   2   0   2   2   2   0   2   0   2   0   0   2   0   0   0   0   2   0   0   0   0   0   2   2   0   2   2   0   0   0   2   0   2   2   0   2   0   0   2   2   0   0   0   0
 MK-5-5                 2   0   0   0   2   0   2   0   0   2   0   2   2   0   0   0   0   2   2   0   2   0   0   0   0   0   0   0   2   2   0   2   2   0   0   2   0   2   0   0   2   2   2   0   2   0   2   0   0   0   2   0   0   2   2   2   0   0   2   0   2   2   0   2   2   2   2   0   2   0   2   0   2   0   0   2   0   0   0   0   0   0   2   2   0   2   0   2   2   0   0   0   2   2   0   2   0   2   0   2   0   2   2   2   2   2   2   2   0   0   0   2   2   0   2   2   0   2   2   2   2   0   2   0   2   2   0   0   0   2   2   2   0   2   0   2   2   2   0   0   0   0   2   0   2   2   2   2   2   2   0   0   2   2   0   0   2   0   2   2   2   0   2   0   2   0   0   2   0   0   0   0   2   0   0   0   0   0   2   2   2   2   2   0   0   0   0   0   2   2   0   2   0   0   2   2   0   2   0   0
 MK-5-6                 2   0   0   0   2   0   2   0   0   2   0   2   2   0   0   0   0   2   2   0   2   0   0   0   0   0   0   0   2   2   0   2   2   0   0   2   0   2   0   2   2   2   2   0   2   0   0   0   0   0   2   0   0   2   2   2   0   0   2   2   2   2   0   2   2   2   2   0   2   0   2   2   2   0   0   2   0   0   0   0   0   0   2   2   0   2   0   2   2   0   0   0   0   2   0   2   0   2   0   0   0   2   2   2   2   2   2   0   0   0   0   2   2   0   2   2   0   2   2   2   2   0   0   0   2   2   0   0   0   2   2   2   0   2   0   2   2   2   0   0   0   0   2   0   2   2   0   0   2   2   0   0   2   2   0   0   2   0   2   2   2   2   2   0   2   0   0   0   0   0   2   0   2   0   0   0   0   0   2   2   2   2   2   0   0   0   0   0   2   2   0   2   0   0   2   2   0   2   0   0
 MK-5-7                 2   0   0   0   2   0   2   0   0   2   0   2   2   0   0   0   0   2   2   0   2   0   0   0   0   0   0   0   2   2   0   2   2   0   0   2   0   2   0   0   2   2   2   0   2   0   0   0   0   2   2   0   0   2   2   2   0   0   0   2   2   2   2   2   2   2   2   0   2   0   2   2   2   0   0   2   0   0   0   0   0   0   2   2   2   2   0   2   2   0   0   0   0   2   0   2   0   2   0   0   0   2   2   2   2   2   0   0   0   0   0   2   0   0   2   2   2   2   2   2   2   2   0   0   2   2   0   2   0   2   2   2   0   2   0   2   2   2   2   0   0   0   2   0   2   2   2   0   2   2   0   0   2   2   0   0   2   0   2   2   2   2   2   0   2   0   2   0   0   0   2   0   2   0   0   0   0   0   2   0   2   2   2   0   0   0   2   0   2   2   0   2   0   0   2   2   0   2   0   0
 MK-5-8                 2   0   0   0   2   0   2   0   0   2   0   2   0   0   2   0   0   2   2   0   2   0   0   0   0   0   0   0   0   2   0   2   2   0   0   2   0   2   0   0   2   2   2   0   0   2   0   0   0   2   2   0   0   2   2   2   0   0   0   2   2   0   2   2   2   0   2   0   2   0   2   2   2   0   0   2   0   0   0   0   0   0   2   2   0   2   0   2   2   0   0   0   2   2   0   2   0   2   0   0   0   2   2   2   0   2   0   0   2   0   0   2   0   0   2   2   0   2   2   2   2   2   0   0   2   2   2   2   2   2   2   2   0   2   0   2   2   2   2   0   0   0   2   0   2   2   2   0   2   2   0   0   2   2   0   0   2   0   2   2   2   2   2   2   2   0   2   2   0   0   2   0   2   0   0   0   0   0   2   0   2   2   2   0   0   0   2   0   2   2   0   2   0   0   2   2   0   2   0   0
 MK-5-9                 2   0   0   0   2   0   2   0   0   2   0   2   0   0   2   0   0   2   2   0   2   0   0   0   2   0   0   0   0   2   0   2   2   0   0   2   0   2   0   0   2   2   0   0   0   0   2   0   0   2   2   0   0   2   2   2   0   0   0   2   2   0   2   2   2   0   2   0   2   0   2   2   2   0   0   2   0   0   0   0   0   0   2   2   0   2   0   2   2   2   0   0   2   2   0   2   0   2   0   0   0   2   0   2   0   2   0   0   2   0   0   2   0   0   2   0   0   2   2   2   2   2   0   0   2   0   2   2   2   2   2   2   0   0   0   2   0   0   2   0   0   0   2   0   2   2   2   0   2   2   0   0   2   2   0   0   0   0   2   0   2   2   2   2   2   0   2   2   0   0   2   0   2   0   0   0   0   0   0   0   2   2   2   0   2   0   2   2   0   2   0   2   0   0   2   0   0   2   0   0
 MK-5-10                2   0   0   0   2   0   2   0   0   2   0   2   0   0   2   0   2   2   0   0   2   0   0   0   2   0   0   0   0   2   0   2   2   0   0   2   0   2   0   0   2   2   0   0   2   0   2   0   0   2   2   0   2   2   0   2   0   0   0   0   2   0   2   2   2   0   2   0   2   2   2   2   0   0   2   2   0   0   0   0   2   2   2   2   0   2   0   2   2   0   0   0   0   0   0   2   0   2   0   2   0   2   0   2   0   0   0   0   2   0   0   2   0   0   2   0   0   2   2   2   0   2   0   0   2   0   2   2   2   2   2   2   0   0   2   2   0   0   2   0   0   0   2   0   2   2   2   0   0   2   0   0   2   2   0   0   0   0   2   0   2   2   2   2   2   0   0   2   0   0   2   0   2   0   0   0   2   0   0   0   2   2   2   0   2   2   2   2   0   2   0   2   0   0   2   0   0   2   0   0
 MK-5-11                2   0   0   0   2   0   2   0   2   2   0   2   0   0   2   0   2   0   0   0   2   0   0   0   2   0   0   0   0   2   0   2   0   2   0   2   0   2   0   0   2   2   0   0   2   2   2   0   2   2   2   0   2   2   0   2   0   0   0   0   2   0   2   2   0   0   2   0   2   2   2   2   0   0   2   2   0   0   0   0   2   2   2   0   0   2   0   2   2   0   0   0   0   0   0   2   0   2   0   2   0   2   0   2   0   0   0   0   2   0   0   2   0   2   2   0   0   2   0   2   0   2   0   0   2   0   2   2   2   0   2   2   0   0   2   2   0   0   2   0   0   0   2   0   2   2   2   0   0   2   0   0   2   2   0   0   2   0   2   0   2   2   2   2   2   0   0   2   0   0   2   0   2   0   0   0   2   0   0   0   2   2   2   0   2   0   2   2   0   2   0   2   0   0   2   0   0   2   0   0
 MK-5-12                2   0   0   0   2   0   2   0   2   2   0   0   0   0   2   0   2   0   0   0   2   0   0   0   2   0   0   0   0   2   0   0   0   2   0   2   0   2   0   0   2   0   0   0   2   2   2   0   0   2   0   0   2   0   0   2   0   0   0   0   2   0   2   0   0   0   2   0   2   2   2   2   0   0   2   2   0   0   0   0   2   2   0   0   0   2   0   0   2   0   0   0   0   0   2   2   0   0   2   2   0   2   0   2   0   0   0   0   2   0   0   2   0   2   2   0   0   2   0   2   0   2   0   0   2   0   2   2   2   0   2   2   0   0   2   2   0   0   2   0   0   2   2   0   2   2   2   0   0   2   0   0   0   2   0   0   2   0   2   0   2   0   2   2   2   0   2   2   0   0   2   0   2   2   0   0   2   0   0   0   2   2   2   0   2   0   0   2   0   2   0   2   0   0   2   0   0   2   0   0
 MK-5-13                2   2   0   0   2   0   2   2   2   2   0   0   0   2   2   0   2   0   0   0   2   0   0   0   2   0   0   0   0   2   2   0   0   2   0   2   0   2   0   0   2   0   0   0   0   2   2   0   0   0   2   0   2   0   0   2   0   0   0   0   2   0   2   0   0   0   2   0   2   2   2   2   0   0   2   2   0   2   0   0   2   0   0   0   0   2   0   0   2   0   0   0   0   0   2   2   0   0   2   2   0   2   2   2   2   0   0   0   2   0   0   0   0   2   0   0   0   2   0   2   2   2   0   0   2   0   2   2   2   0   2   2   0   2   2   2   0   0   2   0   0   2   2   0   2   2   2   0   2   2   0   0   2   2   0   0   0   0   2   0   2   0   2   2   2   0   2   2   0   0   2   0   2   2   0   0   0   0   0   0   2   2   0   0   2   0   0   2   0   2   0   2   0   0   2   0   0   2   0   2
 MK-5-14                2   2   0   2   2   0   0   2   2   0   0   0   0   0   2   2   2   0   0   0   2   0   0   0   0   0   2   0   0   2   2   0   2   2   0   2   0   2   0   0   2   0   0   0   0   2   2   0   0   0   2   0   2   2   2   2   0   0   0   2   2   0   2   0   0   0   2   2   2   2   2   2   0   0   2   2   0   0   0   0   2   0   2   0   0   2   0   0   2   0   0   0   0   0   2   0   0   0   2   2   0   2   2   2   2   0   0   0   2   0   0   0   0   2   0   0   0   0   0   0   2   2   0   0   2   0   2   2   2   0   2   2   0   2   2   0   0   0   2   2   0   2   2   0   2   2   2   0   2   2   0   0   2   2   0   0   2   0   2   0   2   0   2   0   2   0   2   2   2   0   2   0   2   2   0   0   0   2   0   0   2   2   2   0   2   0   0   2   2   2   0   2   2   0   0   0   2   2   0   2
 MK-5-15                2   0   0   2   2   2   0   2   0   0   0   0   0   0   2   2   2   0   2   0   2   0   0   0   0   0   2   0   0   2   2   0   2   2   0   0   0   2   0   0   2   0   0   0   0   2   2   0   0   0   0   0   2   2   2   2   0   0   0   2   2   0   2   0   0   0   2   2   2   2   2   2   0   2   2   2   0   0   0   2   2   2   2   0   2   2   0   0   2   0   0   0   0   2   2   0   0   0   2   2   2   2   2   2   2   0   0   0   2   0   0   0   0   2   0   0   0   0   2   0   2   2   0   2   2   0   2   2   2   0   2   2   0   2   0   0   0   0   2   2   0   2   2   0   2   2   2   0   2   2   0   0   2   2   0   0   2   0   2   0   2   0   2   0   2   0   2   0   0   2   2   0   2   2   0   0   0   2   0   0   2   0   2   0   2   0   0   2   2   2   0   2   2   0   0   0   2   2   0   2
 MK-5-16                2   0   0   2   2   2   0   2   0   0   0   2   0   0   2   0   2   2   2   0   2   0   0   0   0   0   2   0   0   2   2   0   2   2   0   0   0   2   0   0   2   0   0   0   0   0   2   0   0   0   0   0   2   2   2   2   2   0   0   2   2   0   2   0   0   0   2   2   2   2   2   2   0   2   2   2   0   0   0   2   2   2   2   0   2   2   0   0   2   0   0   2   0   2   2   2   0   0   2   2   2   2   2   2   2   0   0   2   2   0   0   0   0   2   0   0   0   2   2   0   2   2   0   2   2   0   0   2   2   0   2   2   0   2   0   0   0   0   2   2   0   2   2   0   2   2   2   0   2   2   0   0   2   2   0   0   2   0   2   0   2   0   2   0   2   0   2   0   0   2   2   0   2   2   0   0   0   2   0   0   2   0   2   0   2   0   0   2   2   2   0   0   2   0   0   2   2   2   0   2
 MK-6-1                 0   0   0   2   0   0   2   2   2   0   2   0   2   2   2   0   2   2   0   2   0   2   0   0   0   0   2   2   0   2   2   0   2   2   0   2   0   2   2   0   2   2   0   2   2   2   0   0   0   0   2   2   2   0   2   2   0   2   2   2   0   0   2   0   2   2   0   0   0   0   0   2   2   0   2   2   2   0   2   2   2   0   2   2   2   2   0   0   2   0   2   2   0   2   0   0   2   2   0   0   2   2   2   2   0   2   0   2   0   2   2   0   0   0   0   0   0   2   0   2   2   0   2   2   0   0   0   2   2   0   0   2   2   2   0   0   2   0   0   0   0   0   0   0   0   0   2   0   0   0   2   2   2   2   0   0   0   2   2   2   0   0   0   0   0   0   0   0   0   0   0   2   0   2   0   0   2   2   0   0   2   2   2   0   0   0   0   2   0   2   0   2   0   2   0   0   0   0   0   2
 MK-6-2                 0   0   0   2   0   0   2   2   2   0   2   0   2   2   2   0   2   2   0   2   2   2   2   0   0   0   2   2   0   2   2   0   2   2   0   2   0   2   0   2   2   2   0   2   2   2   0   0   0   0   2   0   2   0   2   2   0   2   2   2   0   0   2   0   2   2   0   0   0   0   0   2   2   0   2   2   2   0   2   2   2   0   2   0   2   0   0   0   0   0   2   2   0   2   0   0   2   2   0   0   0   2   2   2   0   2   0   0   0   2   2   0   0   0   0   0   0   2   0   2   2   0   2   2   0   0   0   2   2   0   0   2   2   2   0   0   2   0   0   0   0   0   0   0   0   0   2   0   2   0   2   2   2   2   0   0   0   2   2   2   0   2   0   0   0   0   0   2   0   0   0   2   0   2   0   0   2   2   0   0   2   2   2   0   0   0   2   2   0   2   0   2   0   2   0   0   0   0   0   2
 MK-6-3                 0   0   0   2   0   0   2   0   2   0   2   0   2   2   2   0   2   2   0   2   0   2   2   0   0   0   2   2   0   2   2   0   2   2   0   2   0   2   0   2   2   2   0   2   2   0   0   0   0   0   2   0   0   0   2   2   0   2   0   2   0   0   2   2   2   2   0   0   0   0   0   2   2   0   2   2   0   0   2   2   0   0   2   0   2   0   0   0   0   0   2   2   0   2   0   0   2   0   0   0   0   0   2   2   0   2   0   0   0   2   2   0   0   0   0   0   0   2   0   2   2   0   2   2   0   0   0   2   2   0   0   2   0   2   0   0   0   0   2   0   0   0   0   0   0   0   2   0   2   0   2   2   2   2   0   0   0   2   2   2   0   2   0   0   0   0   0   2   0   0   0   0   0   2   2   0   2   2   2   0   2   2   2   0   0   0   2   2   0   2   0   2   0   2   0   0   0   0   0   2
 MK-6-4                 0   0   0   2   0   0   2   0   2   0   2   0   2   2   2   0   2   2   0   2   0   2   2   0   0   0   2   2   0   2   2   0   2   2   0   2   2   2   0   2   2   2   0   2   2   0   0   0   0   0   2   0   0   2   2   2   0   2   0   2   0   0   2   2   2   2   0   0   0   0   0   2   2   2   2   2   0   0   2   2   0   0   2   0   2   0   0   0   0   0   2   2   0   2   0   0   2   2   0   2   0   0   2   2   0   2   0   0   0   2   2   0   0   0   0   0   0   2   0   2   2   0   2   2   0   0   0   2   2   0   0   2   2   2   0   0   0   0   2   0   0   0   0   0   2   0   2   0   2   0   2   2   2   2   0   0   0   2   2   2   2   2   0   0   2   0   0   2   0   0   2   0   0   2   2   0   2   2   2   2   2   2   2   0   0   0   2   2   0   2   0   2   0   0   2   0   0   0   2   2
 MK-6-5                 0   0   0   2   0   0   2   2   2   0   2   0   2   2   2   0   2   2   0   2   0   2   0   0   0   0   2   2   0   2   2   2   2   2   0   2   2   2   2   2   2   2   0   2   2   2   0   0   0   0   2   0   0   2   2   2   0   2   0   2   0   0   2   2   2   2   0   0   0   0   0   2   2   2   2   0   0   0   2   2   0   0   2   0   2   0   0   0   0   0   2   2   0   2   0   0   2   2   2   2   0   0   2   2   0   2   0   0   0   2   2   0   0   0   2   0   0   2   0   2   2   0   2   2   0   0   0   2   2   0   2   2   2   0   0   0   0   0   2   0   0   0   0   0   2   0   0   0   2   0   2   2   2   2   0   0   0   2   2   2   2   2   0   0   2   0   0   2   2   0   2   0   0   2   2   0   2   2   2   2   0   2   2   0   0   0   2   2   2   2   0   2   0   2   2   0   0   0   2   2
 MK-6-6                 0   0   0   2   0   0   2   0   2   0   2   0   2   2   2   0   2   2   0   2   0   2   0   0   0   0   2   2   0   2   2   2   2   2   0   0   2   0   2   2   2   0   0   2   0   2   0   0   0   0   0   0   0   2   2   0   2   2   2   2   0   0   2   2   2   2   0   0   0   0   0   2   2   2   2   2   0   0   2   2   0   0   2   0   2   0   0   0   0   0   2   2   0   2   0   0   2   0   2   2   0   2   2   2   0   2   0   0   0   2   2   0   2   0   2   0   0   2   0   2   2   0   2   2   0   0   0   2   2   0   2   2   2   2   0   2   0   0   2   0   0   0   0   0   2   0   0   0   2   0   2   2   2   2   0   0   0   0   2   2   2   2   0   0   2   0   0   2   2   0   2   0   0   2   2   0   2   2   2   2   0   2   2   0   0   0   2   2   2   2   0   2   0   2   2   0   0   0   2   2
 MK-6-7                 0   0   2   2   0   0   2   2   2   0   2   0   2   2   2   0   0   0   0   0   0   0   0   0   0   0   2   2   0   2   2   0   2   2   0   0   2   0   2   2   2   0   0   2   0   2   2   0   0   0   0   0   0   2   0   0   2   2   2   2   0   2   2   2   2   2   0   0   2   0   0   2   0   2   2   2   0   0   2   2   0   0   2   0   2   2   0   0   2   0   2   2   0   2   0   0   2   0   0   2   0   0   2   0   0   2   0   0   0   2   2   0   2   2   2   0   0   2   0   2   2   2   0   2   0   0   0   2   2   0   2   2   2   2   0   2   0   0   2   0   0   2   2   0   2   2   0   2   2   0   2   2   2   2   0   0   0   0   2   2   2   2   0   0   2   0   0   2   0   0   2   0   2   2   2   0   2   2   0   2   0   2   2   0   0   0   2   2   2   2   0   2   0   2   2   0   0   0   2   2
 MK-6-8                 2   0   2   2   0   0   2   2   2   0   2   0   2   2   2   0   0   0   0   0   0   2   0   0   0   0   2   2   0   2   2   0   2   2   0   0   2   0   2   2   2   0   0   2   0   2   2   0   0   0   0   0   0   0   0   0   2   2   0   2   0   2   2   2   0   2   2   0   0   0   0   2   0   2   2   0   0   0   2   2   0   0   2   0   2   2   0   0   2   0   2   0   0   2   0   0   2   0   2   2   0   2   2   0   0   2   0   0   2   2   2   0   2   2   2   0   0   2   0   2   2   2   2   2   0   0   0   2   2   0   2   2   2   2   0   2   0   0   2   2   0   2   2   0   2   2   0   2   2   0   2   2   2   2   0   0   0   0   0   2   2   2   0   0   2   2   0   2   0   0   2   0   2   2   2   2   2   0   0   0   0   2   2   0   0   0   2   0   2   2   0   2   0   2   0   0   0   0   2   2
 MK-6-9                 2   2   2   2   0   0   2   2   2   0   2   0   2   2   2   0   0   2   0   0   0   2   0   0   0   0   2   2   0   2   2   2   2   2   0   2   2   0   2   2   2   0   0   2   0   2   2   0   0   0   0   0   0   0   0   2   2   0   0   2   0   2   2   2   0   2   2   0   2   0   0   2   0   2   2   0   0   0   2   0   0   0   2   0   2   2   0   0   2   0   2   0   0   2   0   0   2   0   2   2   0   2   2   0   0   2   0   0   2   2   2   0   0   0   2   0   0   2   0   2   2   0   2   2   0   0   0   2   2   0   0   2   2   2   0   2   0   2   2   0   0   2   2   0   2   2   2   2   2   0   2   2   2   2   0   0   0   0   0   2   0   2   0   0   2   2   0   2   0   0   2   0   2   2   2   2   2   0   0   0   0   2   2   2   0   0   2   0   2   0   0   0   0   2   0   2   0   0   2   2
 MK-6-10                2   2   2   2   2   0   2   0   2   0   2   0   2   2   2   0   0   2   0   0   2   2   0   0   0   0   2   2   2   2   2   2   0   2   0   2   2   2   2   2   2   0   0   2   0   2   2   0   0   0   0   0   0   0   0   2   2   0   0   2   0   2   2   2   2   2   2   0   2   0   0   2   0   2   2   0   0   0   2   0   0   0   2   0   2   2   0   0   2   0   2   0   0   2   0   0   2   0   2   2   0   2   2   0   0   2   0   0   2   2   2   0   0   0   2   0   0   2   2   2   2   0   2   2   0   0   0   2   2   0   0   2   2   0   0   2   0   2   2   0   0   2   2   0   2   2   2   2   2   0   2   2   2   2   0   0   0   0   0   2   0   2   0   0   2   2   0   2   0   0   2   0   2   2   2   2   2   2   0   0   0   2   2   2   0   0   2   0   2   0   0   2   2   2   0   2   0   0   2   2
 MK-6-11                2   0   0   2   2   0   2   0   0   0   0   0   2   2   2   0   0   2   0   0   2   2   0   0   0   0   2   2   2   2   0   2   0   2   2   2   0   0   2   2   0   0   0   2   0   2   2   0   0   0   0   2   0   0   0   2   2   0   0   2   0   2   2   2   2   2   2   0   2   0   0   2   0   2   0   0   0   0   2   0   0   0   2   0   2   2   0   0   2   0   2   0   2   2   0   0   2   0   0   2   0   0   2   0   0   0   0   0   2   2   2   0   0   0   2   2   0   2   2   2   2   0   2   2   0   0   0   2   2   0   0   2   2   0   0   2   2   2   2   0   0   2   2   0   2   2   0   2   2   0   2   2   2   0   0   0   0   2   0   2   0   2   0   2   0   2   0   2   0   0   2   0   2   2   2   2   2   2   0   0   0   2   2   0   0   0   0   0   2   0   2   2   2   2   0   2   0   0   2   2
 MK-6-12                2   0   0   2   0   0   2   0   0   0   0   0   2   2   2   0   0   2   2   0   2   2   0   0   0   0   2   2   2   2   0   2   2   2   2   2   0   0   0   2   0   0   0   2   0   2   2   0   0   0   0   2   0   0   0   2   2   0   0   2   0   2   0   2   2   2   2   0   2   0   0   2   0   2   0   0   0   0   2   0   0   0   2   0   0   2   0   0   2   0   2   0   2   2   0   0   2   0   0   2   2   0   2   0   0   2   0   0   2   2   0   2   0   0   2   2   0   2   2   2   2   0   2   2   0   0   0   2   2   0   0   2   2   0   0   2   2   2   0   0   2   2   2   0   0   2   0   2   2   0   2   2   2   0   0   0   0   2   0   2   0   2   0   2   0   2   0   2   0   0   0   0   2   2   2   2   2   0   0   0   2   0   2   0   0   0   0   0   2   0   2   2   2   2   0   2   0   0   2   0
 MK-6-13                2   2   0   2   0   0   2   0   0   0   0   0   2   2   2   0   0   2   2   0   2   2   0   0   0   0   0   2   2   2   0   2   2   2   2   2   2   0   2   2   0   0   0   2   0   2   2   0   0   0   0   0   0   0   0   2   2   0   0   2   0   2   0   2   2   2   2   0   2   0   0   2   2   2   2   0   0   0   2   0   0   0   2   0   0   2   0   0   2   0   2   0   2   2   0   0   2   0   0   2   2   0   2   0   0   2   0   0   2   2   0   2   0   0   2   2   0   2   0   0   2   0   2   2   0   0   0   2   2   0   0   2   2   0   0   2   2   2   2   0   2   2   2   0   0   2   0   0   2   0   0   0   2   0   0   0   0   2   0   2   0   0   0   2   0   2   0   2   0   0   0   0   2   2   2   0   2   0   0   0   2   0   2   0   0   0   0   0   2   0   0   2   2   2   2   2   0   0   2   0
 MK-6-14                2   2   0   2   0   0   2   0   0   0   0   0   2   0   2   0   0   2   2   0   2   2   0   0   0   0   0   2   2   2   0   2   2   2   2   2   2   0   2   2   0   0   0   2   0   2   0   2   0   0   0   0   0   2   0   2   2   0   0   2   0   2   0   0   2   2   2   2   2   0   0   2   2   0   2   0   0   0   2   0   0   0   2   0   0   2   2   0   2   0   2   0   2   2   0   0   2   0   0   2   2   0   2   2   2   2   0   2   2   2   0   2   0   0   2   2   0   2   0   0   2   0   2   2   2   0   0   2   2   0   0   2   2   0   0   2   2   2   2   0   0   2   2   0   2   2   0   0   2   0   0   0   2   0   2   0   0   2   2   2   2   0   0   2   0   2   0   2   0   0   2   0   2   0   2   0   2   0   0   0   2   0   0   0   0   0   0   0   2   0   2   0   0   2   2   2   0   0   2   0
 MK-6-15                0   2   0   0   0   0   0   0   2   0   0   0   2   0   2   2   0   2   2   0   0   2   0   0   0   0   0   2   2   0   0   2   2   2   2   2   2   0   2   2   0   0   0   2   2   2   0   2   2   0   0   0   0   2   0   0   2   0   0   2   0   2   0   0   2   2   2   2   2   0   0   2   2   0   2   0   0   0   2   2   2   0   2   0   0   2   2   0   2   0   0   2   2   2   0   0   2   0   0   0   2   0   2   2   2   2   0   0   2   2   0   2   0   0   2   2   0   2   0   0   2   0   2   2   2   0   0   2   2   2   2   2   2   0   0   2   2   0   2   0   0   0   2   0   2   2   0   0   0   0   0   0   2   0   0   0   2   2   2   2   2   2   0   0   0   2   2   2   0   0   0   0   2   0   0   0   2   0   0   0   2   0   2   0   0   0   0   0   2   0   2   0   2   2   2   2   0   0   2   0
 MK-6-16                0   2   0   0   0   0   0   0   2   0   2   0   2   0   2   2   0   0   2   0   2   2   0   0   0   0   0   0   2   0   2   2   2   2   2   2   2   0   2   0   0   0   0   0   2   0   0   2   0   0   0   0   0   2   0   0   2   0   0   0   0   2   0   0   2   2   2   2   0   2   0   2   2   0   2   0   0   0   2   2   2   0   2   0   0   2   0   0   2   0   0   2   2   2   2   0   2   0   0   0   2   0   2   2   2   2   0   0   2   2   0   2   2   0   2   2   0   2   0   0   2   0   2   2   2   0   0   2   2   2   2   2   2   0   2   2   2   0   2   0   0   0   2   0   2   0   0   0   0   0   0   0   2   0   0   0   0   2   2   2   2   2   0   0   2   2   2   2   0   0   0   0   2   0   0   0   2   0   0   0   2   2   2   0   0   2   0   0   2   0   2   0   2   2   2   2   0   0   2   0
 
!****************************************** Phenotypic Data **********************************************************
!-100.0 is resevred for missing phenotype
SimulatedTrait1         8.7174   10.9821    8.2334    7.1781    9.8426    9.0605   10.2231    9.7838   10.7951   11.1255    8.7420    9.5304   10.2906    9.4917    8.3071    8.9351   12.6525   10.6580   13.1050    9.7259   11.7670   11.7632    9.3035    9.4092    9.6012    7.5704   10.3978    8.5187   10.1735   11.8340   10.9198    9.7266    8.4599    9.5577   10.8894   11.1871    8.9272   10.1585    9.8183   10.7153    9.3677    9.8688   10.5807   10.2664    8.8994    7.2282   11.4374    9.9856    9.4868   10.8115    9.7307    9.3675   11.0840    9.5421   10.4004    9.0466    9.5986    7.4474   10.4100    8.2556   10.2644   10.4899    9.8076   11.4097   10.0451    9.6032   11.5226   10.6136   10.3021    8.9430    8.9891    9.1825   11.4086   11.4213    8.3008   12.4032    6.5847   11.2252    9.8903    8.8531    7.2355    7.9381   11.2045    9.4269   10.7259   11.3251   10.8171   10.3428   10.4337    6.3034    8.4104   11.9321   11.2727   11.0668   12.2007   11.8841    8.3319    9.4564   11.2593    9.9172    9.0884    8.4337   11.4560   10.4912   10.2563   11.6998   10.0987   10.6909    8.7071   11.0218   11.0769   11.6312    9.7051    9.6532   11.2678    9.7555   11.0273    9.2646    9.0196    9.3374    9.6257    8.3633   11.0720   10.1511   11.8974   12.2422    9.6974    7.5732   10.7901   10.9510    9.8028    9.4783    8.2493   11.2879    8.5755   12.4270    8.5436   14.6048    9.9956    7.6675    9.2550    9.9705    9.5004    9.9575    9.2785    8.2538   11.2104   11.0242    8.9954    9.0064    8.4757    9.0075   11.0217   12.0296   10.9218    9.5124   12.3450   10.5581    9.4434    9.6032    9.9153    9.5338   10.7793   11.9724   14.1287    8.9840    6.8404   10.0138   10.3616   12.2212   10.8503   10.3032    9.4280    7.7285    8.1545    8.6631    9.6821   10.1941   11.2792    9.8694   11.7397    9.9905   11.6932   12.6335   10.5755   10.2944    9.7562    8.9547   11.4096    9.3375    8.8751    9.2334   10.4543   10.0069    9.8152   10.9621    9.3481   10.3923   10.3030    9.2809
SimulatedTrait2        16.8305   13.7698   14.3395   14.6125   14.7805   13.1138   15.9228   15.7216   12.7625   13.3512   14.9024   14.9998   14.4087   13.9620   14.6286   12.8336   13.4934   15.8049   15.4434   13.5889   16.3081   15.4031   13.0803   16.2158   14.5084   16.9415   15.6227   15.1176   13.9622   16.2273   13.5678   16.8710   15.9302   14.3320   13.4539   14.9224   15.2664   14.5937   14.5360   14.3212   17.4716   14.5231   17.6438   14.7311   16.8332   13.9251   14.3123   13.9476   13.6221   13.1710   15.1101   13.1487   14.8970   16.0925   15.2438   14.2871   14.0158   14.2370   14.7070   16.2970   17.7358   14.4742   15.5507   15.5111   15.4895   15.0203   16.4573   13.8261   14.6595   13.9452   15.0029   14.5205   15.6344   15.7235   14.9808   14.4372   15.7303   16.0069   11.3558   15.0150   15.9535   14.0503   12.5807   13.0111   15.9680   14.4980   13.2379   17.1335   11.6281   13.1779   14.6647   16.8352   16.5272   16.3617   13.8607   16.6749   14.9403   13.6384   15.6113   14.5296   15.8839   14.9693   14.5474   16.6915   16.0728   14.7510   15.3359   15.0867   13.2341   14.4358   14.7624   15.1187   14.5194   14.8836   16.2564   12.1843   13.0336   14.4096   14.5413   13.6672   17.6339   12.3713   15.8378   11.8703   16.1334   15.5538   16.6069   13.3148   14.7534   16.8344   13.3811   13.4001   15.9118   17.0607   15.2292   16.2098   16.0270   14.9221   16.5106   12.2382   14.1751   14.6586   15.6229   15.6989   15.3299   14.0278   15.1613   17.5940   14.3260   15.9359   14.9353   15.0958   14.6284   16.4359   16.3451   16.3234   12.9266   13.0722   16.4670   15.7655   15.2379   12.8066   16.7069   13.0760   13.5579   15.6095   15.4540   16.0723   13.4311   14.9270   16.3239   15.9449   14.3128   15.0301   13.4664   15.2043   15.4563   13.9934   13.4972   15.8279   15.2977   14.8348   16.6405   15.8303   15.8831   14.6809   14.0120   15.5669   14.9460   15.3770   14.5996   15.2779   14.7265   16.8330   15.5371   15.1663   13.2329   14.8341   15.8821   13.5795
 
