# Supplementary material for: Inclusive Composite Interval Mapping of QTL by Environment Interactions in Biparental Populations
Source: PLoS One. 2015 Jul 10;10(7):e0132414. doi: 10.1371/journal.pone.0132414 (PMC4498613; doi:10.1371/journal.pone.0132414)
Supplement: S3 File — (ZIP) [file pone.0132414.s003.zip › Simulation for unliked model/Simulated popualtions/run_00089.met]

!**********************Note: lines staring with "!" are remarks and will be ignored in the program********************
!*********************************General Information**********************************
!Assuming F1 = P1 x P2, populations available in QTL IciMapping are: 
!  1, P1BC1F1 = P1 x F1, the first backcrossing where P1 is used as the recurrent parent;
!  2, P2BC1F1 = P2 x F1, the first backcrossing where P2 is used as the recurrent parent;
!  3, F1DH, F1-derived doubled haploids; 
!  4, RIL or F1RIL, recombination inbred lines through the repeated selfing of F1;
!  5, P1BC1RIL, recombination inbred lines through the repeated selfing of P1BC1F1;
!  6, P2BC1RIL, recombination inbred lines through the repeated selfing of P2BC1F1;
!  7, F2, the selfing generation of F1;
!  8, F3, the selfing generation of F2;
!  9, P1BC2F1, the second backcrossing where P1 is used as the recurrent parent; 
! 10, P2BC2F1, the second backcrossing where P2 is used as the recurrent parent;
! 11, P1BC2RIL, recombination inred lines through the repeated selfing of P1BC2F1; 
! 12, P2BC2RIL, recombination inred lines through the repeated selfing of P2BC2F1; 
! 13, P1BC1F2, the selfing generation of P1BC1F1; 
! 14, P2BC1F2, the selfing generation of P2BC1F1; 
! 15, P1BC2F2, the selfing generation of P1BC2F1; 
! 16, P2BC2F2, the selfing generation of P2BC2F1; 
! 17, P1BC1DH, P1BC1F1-derived doubled haploids; 
! 18, P2BC1DH, P2BC1F1-derived doubled haploids; 
! 19, P1BC2DH, P1BC2F1-derived doubled haploids; 
! 20, P2BC2DH, P2BC2F1-derived doubled haploids; 
   3      !Mapping Population (see remarks above)
   2      !Mapping Function (1 for Kosambi; 2 for Haldane; 3 for Morgan)
   2      !Marker Space Type (1 for intervals; 2 for positions)
   1      !Marker Space Unit(1 for centiMorgans; 2 for Morgan)
   6      !Number of Chromosomes (or Linkage Groups)
 200      !Size of the mapping population
   2      !Number of environments
 
!***************************************** Chromosomes and Linkage Maps **********************************************
!Chromosome                 NumMarkers
-CH1                        16
-CH2                        16
-CH3                        16
-CH4                        16
-CH5                        16
-CH6                        16
!Linkage map (Marker name followed by position or the interval length)
 MK-1-1                1     0.000
 MK-1-2                1    10.000
 MK-1-3                1    20.000
 MK-1-4                1    30.000
 MK-1-5                1    40.000
 MK-1-6                1    50.000
 MK-1-7                1    60.000
 MK-1-8                1    70.000
 MK-1-9                1    80.000
 MK-1-10               1    90.000
 MK-1-11               1   100.000
 MK-1-12               1   110.000
 MK-1-13               1   120.000
 MK-1-14               1   130.000
 MK-1-15               1   140.000
 MK-1-16               1   150.000
 MK-2-1                2     0.000
 MK-2-2                2    10.000
 MK-2-3                2    20.000
 MK-2-4                2    30.000
 MK-2-5                2    40.000
 MK-2-6                2    50.000
 MK-2-7                2    60.000
 MK-2-8                2    70.000
 MK-2-9                2    80.000
 MK-2-10               2    90.000
 MK-2-11               2   100.000
 MK-2-12               2   110.000
 MK-2-13               2   120.000
 MK-2-14               2   130.000
 MK-2-15               2   140.000
 MK-2-16               2   150.000
 MK-3-1                3     0.000
 MK-3-2                3    10.000
 MK-3-3                3    20.000
 MK-3-4                3    30.000
 MK-3-5                3    40.000
 MK-3-6                3    50.000
 MK-3-7                3    60.000
 MK-3-8                3    70.000
 MK-3-9                3    80.000
 MK-3-10               3    90.000
 MK-3-11               3   100.000
 MK-3-12               3   110.000
 MK-3-13               3   120.000
 MK-3-14               3   130.000
 MK-3-15               3   140.000
 MK-3-16               3   150.000
 MK-4-1                4     0.000
 MK-4-2                4    10.000
 MK-4-3                4    20.000
 MK-4-4                4    30.000
 MK-4-5                4    40.000
 MK-4-6                4    50.000
 MK-4-7                4    60.000
 MK-4-8                4    70.000
 MK-4-9                4    80.000
 MK-4-10               4    90.000
 MK-4-11               4   100.000
 MK-4-12               4   110.000
 MK-4-13               4   120.000
 MK-4-14               4   130.000
 MK-4-15               4   140.000
 MK-4-16               4   150.000
 MK-5-1                5     0.000
 MK-5-2                5    10.000
 MK-5-3                5    20.000
 MK-5-4                5    30.000
 MK-5-5                5    40.000
 MK-5-6                5    50.000
 MK-5-7                5    60.000
 MK-5-8                5    70.000
 MK-5-9                5    80.000
 MK-5-10               5    90.000
 MK-5-11               5   100.000
 MK-5-12               5   110.000
 MK-5-13               5   120.000
 MK-5-14               5   130.000
 MK-5-15               5   140.000
 MK-5-16               5   150.000
 MK-6-1                6     0.000
 MK-6-2                6    10.000
 MK-6-3                6    20.000
 MK-6-4                6    30.000
 MK-6-5                6    40.000
 MK-6-6                6    50.000
 MK-6-7                6    60.000
 MK-6-8                6    70.000
 MK-6-9                6    80.000
 MK-6-10               6    90.000
 MK-6-11               6   100.000
 MK-6-12               6   110.000
 MK-6-13               6   120.000
 MK-6-14               6   130.000
 MK-6-15               6   140.000
 MK-6-16               6   150.000
!*********************************** Marker Types ********************************************************************
!Co-dominant marker: When heterozygote F1 is present, P1 is coded as 2, F1 is coded as 1, and P2 is coded as 0; Otherwise, P1 is coded as 2, and P2 is coded as 0. 
!Dominant marker: When heterozygote F1 is present, P1 and F1 are coded as 12, and P2 is coded as 0; Otherwise, P1 is coded as 2, and P2 is coded as 0.  
!Recessive markers: When heterozygote F1 is present, P1 is coded as 2, and F1 and P2 are coded as 10; Otherwise, P1 is coded as 2, and P2 is coded as 0. 
!Missing marker is coded as -1. 
 MK-1-1                 0   2   0   2   0   2   0   2   2   0   2   2   2   0   0   2   2   0   0   0   0   0   0   2   2   2   0   2   0   0   0   2   2   0   0   2   2   2   2   0   0   0   2   0   0   0   0   0   2   0   0   0   2   0   2   0   2   0   0   2   0   2   0   2   0   0   2   2   2   2   0   2   2   2   2   2   0   2   0   2   0   2   2   0   0   2   0   2   2   2   2   2   0   2   0   2   2   2   0   0   0   2   2   0   2   0   0   2   2   0   2   2   2   0   0   0   2   2   2   2   2   0   0   2   0   0   2   2   0   0   2   2   2   0   0   2   0   2   2   2   0   2   2   0   0   2   2   2   0   2   0   0   0   2   2   0   2   2   0   2   2   0   0   0   2   0   0   0   0   0   0   0   0   2   0   0   0   2   2   2   2   0   2   2   0   0   2   2   2   2   0   0   2   0   0   2   0   0   2   2
 MK-1-2                 0   2   0   2   0   2   0   2   2   0   2   2   2   0   0   0   0   0   0   0   0   0   0   2   2   2   0   2   0   0   0   2   2   0   0   2   2   2   2   0   0   0   2   0   0   0   0   0   2   0   0   0   2   0   2   2   2   0   0   2   0   2   0   2   0   0   2   2   2   2   0   0   2   2   2   2   0   2   0   2   0   2   2   2   0   2   0   2   2   2   2   2   2   2   0   2   2   2   0   0   0   2   2   0   2   0   0   2   2   0   0   2   2   0   0   0   2   2   2   2   2   0   0   2   0   0   2   2   0   0   2   2   0   2   0   2   0   2   2   0   0   2   2   0   0   0   2   2   0   2   2   0   0   2   2   0   2   2   0   2   0   0   0   0   2   0   0   0   0   0   0   0   0   2   0   0   0   2   2   2   2   0   2   2   0   0   2   2   2   2   0   0   0   0   0   2   0   0   0   2
 MK-1-3                 0   2   0   2   0   2   0   2   2   0   2   2   2   0   0   0   0   0   0   0   0   0   0   2   2   2   0   2   0   0   0   2   2   2   0   2   2   2   2   0   0   0   2   0   0   0   0   0   2   0   0   0   2   0   2   2   2   0   0   2   0   2   2   2   0   0   2   2   2   2   0   0   2   2   2   2   0   2   0   2   0   2   2   2   0   2   0   2   2   2   2   2   2   2   0   2   2   2   0   0   0   2   2   0   0   0   0   2   2   0   2   2   2   2   0   2   2   2   2   2   0   0   0   2   0   0   2   2   0   0   0   2   0   2   0   2   2   2   2   0   0   2   2   0   0   0   2   2   0   2   2   2   0   2   2   0   2   2   2   2   0   0   0   0   0   2   0   0   2   0   0   0   0   0   0   0   0   2   2   2   0   0   2   2   0   0   0   2   2   2   0   0   0   0   0   2   0   0   0   2
 MK-1-4                 0   2   0   2   0   2   0   2   2   0   2   2   2   2   0   2   0   0   0   0   0   0   0   2   2   2   0   2   0   0   0   2   2   2   0   2   2   2   2   0   0   0   2   2   0   0   0   2   2   0   0   0   2   0   2   2   2   0   0   0   0   2   0   2   0   0   2   2   0   2   0   0   2   2   2   2   0   2   0   2   0   2   2   2   0   2   0   0   2   2   2   2   2   2   0   2   2   2   0   0   0   0   2   0   0   0   0   2   2   0   2   0   2   2   0   2   2   2   2   2   0   2   0   2   0   0   2   2   0   0   0   2   2   2   0   2   2   2   2   0   0   2   2   0   0   0   2   2   0   2   2   2   0   2   2   0   2   2   2   2   0   0   2   0   0   2   0   0   0   0   0   0   2   0   0   0   0   2   2   2   0   0   2   0   0   0   0   2   2   2   0   2   0   0   0   2   0   0   0   2
 MK-1-5                 0   2   0   2   0   2   0   2   2   0   2   2   2   2   0   2   0   0   0   0   0   0   0   2   2   2   0   2   0   0   2   2   2   2   0   2   2   2   2   0   0   0   2   2   0   0   0   2   2   0   0   0   0   0   0   2   2   0   0   0   0   2   0   2   2   0   2   2   0   2   0   0   2   0   2   2   0   2   0   2   0   2   2   2   0   2   0   0   2   2   2   2   2   2   0   2   2   2   0   0   0   0   2   0   0   0   0   2   2   0   2   0   2   2   0   2   2   0   0   2   2   2   0   2   2   0   2   2   0   0   0   2   2   2   0   2   0   2   2   0   0   2   2   0   0   0   2   2   0   2   2   2   0   2   2   0   2   2   2   2   0   0   2   0   0   2   0   0   0   0   2   0   2   0   0   0   0   2   2   2   0   0   2   0   2   0   0   2   2   2   0   2   0   0   0   2   0   0   0   2
 MK-1-6                 0   2   0   2   0   2   0   2   2   0   2   2   2   0   0   2   0   0   0   0   0   2   0   2   2   2   0   2   0   0   2   2   2   2   0   2   2   2   2   0   0   0   2   2   0   0   0   0   2   2   0   0   0   0   0   2   2   0   0   0   0   2   0   0   2   0   0   2   2   2   0   0   2   0   2   2   0   2   0   0   0   0   2   0   0   2   0   0   2   0   2   2   2   2   0   2   2   2   0   0   0   0   2   0   0   0   0   2   2   0   2   0   2   2   0   2   2   0   2   2   2   2   0   0   2   0   2   2   0   0   0   0   2   2   0   0   0   2   2   0   2   2   2   0   0   0   2   2   0   2   2   2   0   0   2   0   2   2   2   2   0   0   2   0   0   2   0   0   0   0   2   0   2   0   0   0   0   2   2   2   0   0   2   0   2   0   0   2   2   2   0   2   0   0   0   2   0   0   0   2
 MK-1-7                 0   0   0   2   0   2   0   2   2   0   2   2   2   0   0   2   0   2   0   0   0   2   0   2   0   2   0   2   0   0   2   2   0   2   0   2   2   2   2   0   0   0   0   2   0   0   0   0   2   2   0   0   0   0   0   2   2   0   0   0   0   2   0   0   2   0   0   2   0   2   0   2   2   0   2   2   0   2   0   0   0   0   2   2   0   2   0   0   2   0   2   2   2   2   0   2   2   2   0   0   0   0   0   0   0   0   2   2   2   0   0   0   2   2   0   2   2   2   2   0   2   2   0   0   2   0   0   2   2   0   0   0   2   2   0   0   0   2   2   0   2   2   2   0   0   0   2   0   0   2   2   2   2   0   2   0   2   2   2   2   0   2   2   0   0   2   0   0   0   0   2   2   2   0   2   0   0   2   2   2   0   0   2   2   2   0   0   2   2   2   0   2   0   0   0   2   0   0   0   2
 MK-1-8                 0   0   2   2   0   2   0   2   2   0   2   0   2   2   0   2   0   2   0   0   0   2   0   2   0   2   0   2   0   0   2   2   0   0   0   2   2   2   2   0   0   0   0   2   0   0   0   0   2   2   0   0   0   0   0   2   2   0   0   0   0   2   0   0   2   0   0   2   0   2   0   2   2   0   2   2   0   2   0   0   2   0   2   2   0   2   0   0   2   0   2   2   0   2   0   2   2   2   0   0   0   0   0   0   0   0   2   2   2   0   0   0   2   2   2   2   0   2   0   0   2   2   0   0   2   0   0   2   0   0   0   0   0   2   0   2   0   2   2   0   2   2   2   0   0   0   0   0   0   2   2   2   0   0   2   0   2   2   2   2   0   2   2   0   0   2   0   0   0   0   0   2   2   0   2   0   0   2   2   2   2   0   2   2   2   2   0   2   0   2   0   2   0   2   0   2   2   0   0   2
 MK-1-9                 0   0   2   2   0   2   2   2   2   0   0   0   2   2   0   2   0   2   0   0   0   2   0   2   0   2   0   2   0   0   2   2   0   0   0   2   2   2   2   0   0   0   0   2   0   2   0   0   2   2   0   0   0   0   2   2   2   2   0   0   0   0   0   0   2   0   0   2   0   2   0   2   2   0   2   2   0   2   0   0   2   0   2   2   0   2   0   0   2   0   2   0   0   2   0   2   2   2   0   0   0   0   0   0   0   0   2   2   2   0   0   0   2   2   2   2   0   2   0   0   2   2   0   0   2   0   0   2   0   0   0   0   0   2   0   2   2   0   2   0   2   2   2   2   0   0   0   0   0   2   2   2   0   0   2   2   0   2   2   2   0   2   2   0   0   2   0   0   2   0   0   2   2   0   2   0   0   2   0   2   2   2   2   2   2   2   0   2   0   2   0   2   0   2   0   2   2   0   0   0
 MK-1-10                0   0   2   2   0   2   2   2   2   2   0   0   2   2   2   2   2   0   0   0   0   0   0   2   0   2   0   2   0   0   2   2   2   0   0   2   2   2   2   0   0   0   0   2   0   2   0   0   2   2   2   0   0   0   2   2   2   2   0   0   0   0   0   0   2   0   0   2   0   2   0   2   2   0   2   2   0   2   0   0   2   0   2   2   2   2   0   0   2   0   2   0   0   2   0   0   2   2   0   0   0   0   0   0   0   0   2   2   2   0   0   0   2   2   2   2   0   2   0   0   2   2   0   0   0   0   0   0   0   2   2   0   0   2   0   2   2   2   2   0   2   2   0   2   0   0   0   0   0   0   2   2   0   0   0   2   0   2   2   2   0   2   2   0   0   2   0   0   2   0   0   2   2   0   2   0   0   2   0   2   2   2   0   2   2   0   0   0   0   2   0   2   0   0   0   2   2   0   0   0
 MK-1-11                0   0   2   2   0   2   2   2   2   2   0   0   2   2   2   2   2   0   0   0   0   2   0   2   0   2   0   2   0   0   2   0   2   0   0   2   2   2   2   0   0   0   2   2   0   2   0   0   2   2   2   0   0   0   2   2   2   2   0   0   0   0   0   0   2   2   0   2   0   2   0   2   2   0   2   2   2   2   0   0   2   0   2   2   2   2   0   0   2   0   2   0   0   2   0   0   2   0   0   0   0   0   0   0   0   0   2   0   2   0   0   0   2   2   2   2   0   2   2   2   2   2   0   0   0   0   2   0   0   0   0   0   0   2   0   2   0   2   2   0   2   2   2   2   2   0   0   0   0   0   2   2   0   0   0   2   0   2   2   2   0   2   2   0   0   2   0   0   2   0   0   2   2   0   2   2   0   2   2   2   2   2   0   2   2   0   0   0   0   2   0   2   0   0   0   2   2   0   0   0
 MK-1-12                2   0   2   0   0   2   2   2   2   2   0   0   2   2   2   2   2   0   0   0   0   2   0   2   0   2   0   2   0   0   2   0   2   0   0   2   2   2   2   0   0   2   2   2   0   2   0   0   2   2   2   0   2   0   2   2   2   2   0   0   0   0   0   0   2   2   0   2   0   2   0   2   2   0   2   2   0   2   0   0   2   0   2   2   2   2   0   0   2   0   2   0   0   2   0   0   0   0   0   0   0   0   0   0   0   0   2   0   2   0   0   0   2   2   2   2   0   0   2   2   2   2   0   0   0   0   2   0   2   0   2   0   0   0   2   2   0   2   2   0   2   2   2   2   2   0   0   2   0   2   2   2   0   0   0   2   0   2   0   2   0   2   2   0   0   2   0   0   2   0   0   2   2   2   2   2   0   2   2   0   2   2   0   2   2   0   0   0   2   2   0   2   2   0   0   2   2   0   0   0
 MK-1-13                0   2   2   0   0   2   2   2   2   0   0   2   2   0   2   2   2   0   2   0   0   2   0   2   2   2   2   0   0   0   2   0   2   0   0   2   2   2   2   0   0   2   2   2   0   2   0   0   2   2   2   0   0   0   2   2   2   2   0   0   0   0   0   0   2   2   0   2   0   0   0   2   2   0   2   2   0   2   0   0   2   0   2   2   2   2   0   0   0   0   2   0   0   2   0   0   0   2   0   0   0   0   0   0   2   0   2   0   2   2   0   0   2   2   0   2   0   0   2   2   2   2   0   0   0   0   2   0   2   0   2   2   0   0   2   2   0   2   2   0   2   2   2   2   0   0   0   2   0   2   2   2   0   0   2   0   0   2   0   2   0   0   2   0   0   2   0   0   2   0   0   2   2   2   2   2   0   0   2   2   2   2   0   2   2   0   0   0   2   2   0   2   2   2   0   2   2   0   0   0
 MK-1-14                0   2   2   0   0   2   2   2   2   0   2   2   2   0   2   2   2   0   2   0   0   2   2   2   2   2   2   0   0   0   2   0   2   0   0   2   2   2   2   2   0   2   2   2   0   2   0   0   2   2   0   0   0   0   2   0   2   2   0   0   0   0   0   0   2   2   0   2   0   0   0   2   2   0   2   2   0   2   0   0   2   0   2   2   0   0   0   0   0   2   0   2   0   2   0   0   0   2   0   0   2   0   0   2   2   0   2   2   2   2   0   0   2   2   0   2   0   0   2   2   2   2   0   2   0   2   2   0   2   2   0   2   0   0   2   0   0   2   2   0   0   2   0   2   0   0   0   2   0   2   2   2   0   0   2   0   2   0   2   2   0   2   0   0   0   2   0   0   2   0   0   2   2   2   2   2   2   0   2   2   0   2   0   2   2   0   2   0   2   2   0   2   2   2   0   2   2   0   0   0
 MK-1-15                0   2   2   0   0   2   2   2   2   0   0   2   0   0   2   2   2   0   2   0   0   2   2   2   2   2   2   0   0   0   2   0   2   0   0   2   2   0   2   2   0   2   0   2   0   2   0   0   2   0   0   0   2   0   2   0   2   2   0   0   0   0   0   0   2   2   0   2   0   0   0   2   2   0   2   2   0   2   0   0   2   0   2   0   0   0   0   0   0   2   0   2   0   2   0   0   0   2   0   0   2   0   0   2   2   0   2   2   2   2   2   0   2   2   0   2   0   0   2   2   2   2   0   2   0   2   2   0   2   2   0   2   0   0   0   0   0   0   2   0   2   2   2   2   0   0   2   0   2   2   2   2   0   0   2   2   2   0   2   0   0   2   0   0   0   2   0   0   2   0   0   0   2   2   2   2   2   0   2   2   0   2   0   2   2   2   2   0   2   2   0   2   2   2   0   2   2   0   0   0
 MK-1-16                0   2   2   0   0   2   2   2   2   0   0   2   0   0   2   2   2   0   2   0   0   2   2   2   2   2   2   0   0   0   2   0   2   0   0   2   2   0   2   2   0   2   0   2   0   2   0   0   2   0   0   0   2   0   2   0   2   2   0   0   0   0   0   0   0   2   0   2   0   0   0   2   2   0   2   2   0   0   0   2   2   0   0   0   0   0   0   0   0   2   0   2   0   2   0   0   0   2   0   0   2   0   0   2   2   2   2   2   2   2   2   0   2   2   0   2   0   0   2   2   2   2   0   0   2   2   2   0   2   2   0   2   0   0   0   0   0   0   0   0   2   2   2   2   0   0   2   0   2   2   2   2   0   0   2   0   0   0   2   0   0   2   0   0   0   2   0   0   2   0   0   0   2   2   2   2   2   0   0   2   0   2   0   2   0   2   2   2   2   2   0   2   0   2   0   2   2   0   0   0
 MK-2-1                 2   0   2   0   0   0   0   2   0   0   0   2   2   0   0   0   2   0   0   2   0   2   2   0   0   0   0   0   0   0   0   0   0   0   0   2   2   2   2   0   2   2   0   0   0   2   0   2   0   0   2   0   0   2   2   0   0   2   0   0   2   2   2   0   0   2   2   0   0   0   0   0   2   0   0   0   0   2   2   0   0   0   0   2   2   2   2   0   2   0   2   2   0   0   0   0   2   0   2   2   2   2   2   2   2   0   2   2   2   2   2   0   2   0   0   0   0   2   2   0   0   0   2   0   0   0   0   0   0   0   2   2   0   2   0   2   2   2   2   2   0   0   2   0   0   0   0   2   0   2   0   0   2   0   0   2   2   2   0   0   2   0   0   0   0   0   2   0   2   2   0   2   0   2   2   0   2   2   2   0   0   0   0   2   2   2   0   2   2   2   2   0   2   2   0   2   2   0   0   2
 MK-2-2                 2   0   2   0   0   0   0   2   0   0   0   2   2   2   0   0   2   0   0   2   0   2   2   0   0   0   0   0   0   0   0   0   0   0   0   2   2   0   2   0   2   2   0   0   0   2   0   2   0   0   2   0   0   2   2   0   0   2   0   0   2   2   2   0   0   2   2   0   0   0   0   2   0   0   0   0   0   0   2   0   0   0   0   2   2   2   2   2   2   0   2   2   0   0   0   0   2   2   2   2   0   0   2   2   2   0   2   0   2   0   0   2   2   0   0   0   0   2   2   0   2   0   2   0   2   0   0   0   0   0   2   2   0   2   0   2   2   2   2   0   0   0   2   0   0   0   0   2   2   2   0   0   2   0   0   2   2   2   0   0   2   0   0   0   0   0   2   0   2   0   2   0   0   2   2   0   2   2   2   0   2   0   0   2   2   2   0   2   2   2   2   0   2   2   0   2   2   0   2   2
 MK-2-3                 2   0   2   0   0   0   0   2   2   0   0   0   2   0   0   2   2   0   0   2   0   2   2   2   0   0   0   0   0   0   0   0   0   0   0   2   2   0   2   0   2   0   0   0   0   2   0   2   0   0   2   0   0   2   2   0   0   2   0   0   2   2   0   0   0   2   2   0   0   0   0   2   0   0   0   0   0   0   2   0   0   0   0   2   2   2   2   2   2   2   2   2   0   0   0   0   2   2   2   2   0   0   2   2   2   0   2   0   2   0   0   0   2   0   0   0   0   2   2   0   2   0   0   0   2   0   0   0   0   2   2   2   0   2   0   2   2   2   2   0   0   0   2   0   2   0   0   0   2   0   0   0   0   0   0   2   2   2   2   0   2   0   0   0   0   0   2   0   2   0   2   0   0   2   2   0   2   2   2   2   2   0   0   2   2   0   0   2   0   2   0   0   2   2   0   2   2   0   2   2
 MK-2-4                 2   0   2   0   0   0   0   2   2   0   0   0   2   0   0   2   2   0   0   2   0   2   2   2   0   0   0   0   0   0   2   0   0   0   0   2   2   0   2   0   2   0   0   2   0   2   0   2   0   0   2   0   0   2   2   0   0   2   0   0   2   2   0   0   0   2   2   0   2   0   0   2   0   0   0   0   2   0   2   0   0   0   0   2   2   2   2   0   2   2   2   2   0   0   0   0   2   2   2   2   2   0   2   2   2   0   2   0   2   0   0   0   0   0   0   0   0   2   2   0   2   0   0   0   2   2   0   0   0   2   2   2   2   2   0   2   2   2   2   0   2   0   0   0   2   0   0   0   2   0   0   0   0   0   0   2   2   0   2   0   2   0   0   0   0   0   0   0   2   0   2   0   0   2   2   0   2   2   2   2   2   0   0   2   2   0   0   2   0   2   0   0   2   2   0   2   2   0   2   2
 MK-2-5                 2   0   2   0   0   0   0   2   2   0   0   0   2   0   0   2   2   0   0   2   0   2   2   2   0   0   2   0   2   0   2   0   0   0   0   0   2   2   2   0   0   0   0   2   0   2   0   2   0   0   2   2   0   2   2   0   0   2   0   0   2   2   0   0   0   2   2   2   2   2   0   2   0   0   0   0   2   0   2   0   0   0   0   2   2   2   2   0   2   2   2   2   0   0   0   0   2   2   2   2   2   0   2   2   2   0   2   0   2   0   2   0   0   0   0   0   0   2   2   0   2   0   2   0   0   2   0   0   0   2   2   2   2   2   0   2   2   2   0   0   2   0   0   0   2   0   0   0   2   0   0   0   0   0   0   2   2   0   2   0   2   0   0   0   0   0   0   0   2   0   2   0   0   2   2   0   2   2   2   2   2   0   0   2   2   0   0   2   0   2   2   0   2   2   0   2   2   0   0   2
 MK-2-6                 2   0   2   0   0   0   0   2   2   0   0   0   2   0   0   2   2   2   0   2   0   2   2   2   0   0   2   0   0   0   2   0   0   0   0   2   2   2   2   0   0   0   0   2   0   0   0   2   0   2   2   2   0   2   2   0   0   2   0   0   2   2   0   0   0   2   2   2   2   2   0   2   0   0   0   0   2   0   2   0   0   0   0   2   2   2   2   0   2   2   2   2   0   2   0   0   2   0   2   2   2   0   2   2   2   0   2   0   0   0   2   0   0   2   0   0   2   2   2   0   2   0   2   0   0   2   0   0   0   2   2   2   2   2   2   2   2   0   2   0   2   0   0   0   2   0   0   0   2   0   0   2   0   0   0   0   2   0   2   0   2   0   0   0   0   0   0   0   2   0   0   0   0   2   2   0   2   2   2   2   2   2   0   2   2   2   0   2   0   2   0   0   2   2   0   2   2   0   0   2
 MK-2-7                 2   0   0   0   0   0   0   2   2   0   0   0   2   0   0   0   2   2   0   2   0   2   2   2   0   0   2   0   0   0   2   0   0   0   0   2   2   2   2   0   0   0   2   2   0   0   0   2   0   2   2   2   0   2   2   0   0   2   0   0   2   2   0   0   0   2   2   2   2   0   2   2   0   0   0   2   2   0   2   0   0   0   0   2   2   2   2   0   2   2   2   2   0   2   0   0   2   0   2   2   2   0   2   2   2   0   2   0   0   0   2   0   0   2   0   0   2   2   2   0   2   0   2   0   0   2   0   0   2   2   2   2   2   2   2   2   2   0   2   0   2   0   0   0   2   0   0   0   2   0   0   2   0   0   0   0   2   0   2   0   2   0   0   0   0   0   2   0   2   0   0   0   0   2   2   2   2   0   2   2   2   2   0   2   2   2   0   2   0   2   0   0   2   2   0   2   2   0   0   2
 MK-2-8                 2   0   2   0   0   0   0   2   0   0   2   0   2   2   0   0   0   2   0   2   0   2   2   2   0   0   2   2   0   0   0   0   0   0   0   2   2   2   2   0   0   0   2   2   0   0   0   2   0   2   2   2   0   2   2   0   0   2   0   0   2   2   0   0   0   2   2   2   2   0   2   2   2   2   0   2   2   0   2   0   0   0   0   2   2   2   2   0   2   2   0   2   0   2   0   2   0   0   2   2   2   2   2   2   2   2   2   0   0   0   2   0   0   2   0   0   2   2   2   0   2   0   2   0   0   2   0   0   2   2   0   2   2   2   2   2   2   0   2   0   2   0   0   0   2   0   0   0   2   0   0   2   0   0   0   0   2   0   2   0   2   0   0   0   2   0   2   0   2   0   0   0   0   2   2   2   2   0   0   2   2   2   0   2   2   2   0   2   0   0   0   0   2   2   0   2   2   0   0   2
 MK-2-9                 0   0   2   0   0   0   0   2   0   0   2   0   2   2   0   0   0   2   0   0   0   2   2   2   0   2   2   2   0   0   0   0   0   0   0   2   2   2   2   0   0   0   2   2   0   0   2   2   0   2   2   2   0   2   2   0   0   2   0   0   0   0   0   0   0   2   2   2   2   0   2   2   2   2   0   2   0   0   2   0   0   0   0   2   0   2   2   0   2   2   0   2   0   2   0   2   0   2   2   2   2   2   2   0   2   2   2   0   0   0   2   0   0   2   2   0   2   2   2   0   2   0   2   0   0   2   2   0   2   2   0   2   2   2   2   2   2   2   2   0   2   0   0   0   2   2   0   0   2   0   0   2   0   0   0   0   2   0   2   0   2   0   0   0   0   0   2   0   2   0   0   0   2   2   2   2   2   0   0   2   2   2   0   2   2   2   0   2   2   0   0   0   2   2   0   2   2   0   0   2
 MK-2-10                2   2   2   0   0   0   0   0   0   0   2   0   2   2   0   0   0   2   2   0   2   2   2   2   0   2   2   2   0   0   0   0   0   0   0   2   2   2   2   0   0   2   2   2   2   0   2   2   0   2   2   2   0   2   0   0   0   2   0   0   0   0   0   0   2   0   2   2   2   0   2   2   2   2   0   2   0   0   2   0   0   0   0   2   0   2   2   0   2   2   0   2   0   2   0   2   0   2   2   2   2   0   2   0   2   2   2   0   0   0   2   0   0   2   2   0   2   2   2   0   2   0   2   0   0   2   2   2   2   2   0   2   2   2   0   0   2   2   2   0   2   0   0   0   2   2   0   0   2   0   0   2   0   0   0   2   2   0   2   0   0   0   0   0   0   0   2   0   2   0   0   0   2   2   2   2   2   0   0   2   2   2   0   2   2   2   0   2   2   0   0   0   2   2   2   2   2   0   0   2
 MK-2-11                2   2   0   0   0   0   0   0   0   0   2   0   2   2   0   0   0   2   2   2   2   0   2   2   0   2   2   2   2   0   2   0   0   0   0   2   2   2   2   0   0   2   2   2   2   0   2   2   0   2   2   2   0   2   0   0   0   2   0   0   0   0   0   2   2   0   2   0   2   0   2   2   2   2   0   2   0   0   2   0   0   0   0   0   0   2   2   0   2   0   0   2   0   2   0   2   0   2   2   2   2   0   2   0   2   2   2   0   0   0   2   2   2   2   2   2   2   2   2   0   2   0   2   0   0   2   2   2   0   2   0   2   2   2   0   0   2   2   2   0   0   0   0   0   2   2   0   0   2   0   0   2   0   0   0   2   2   0   2   0   0   0   0   0   0   0   2   0   2   0   0   0   2   2   2   2   2   0   0   2   2   2   0   2   2   2   0   2   0   0   0   0   2   2   2   2   2   0   0   2
 MK-2-12                2   2   0   0   0   0   0   2   0   0   2   0   2   2   0   0   0   2   2   2   2   0   2   2   2   2   2   2   2   2   2   0   0   0   0   2   2   2   2   0   0   0   2   2   0   0   2   2   0   2   2   2   2   2   0   0   0   2   0   0   0   0   0   2   2   0   2   0   2   0   2   2   2   2   2   2   0   0   2   0   0   2   0   0   0   2   2   0   2   0   0   2   2   2   0   2   0   2   0   2   2   0   2   0   0   2   2   0   0   0   2   2   2   2   2   2   2   2   2   0   2   0   2   0   0   2   2   0   0   2   0   2   2   2   0   0   2   2   2   0   0   0   0   0   2   2   2   0   2   0   0   2   0   0   0   2   2   0   2   0   0   0   0   0   0   0   2   2   2   0   0   0   2   2   2   2   2   0   0   2   2   2   0   2   2   2   0   2   0   0   0   2   2   2   2   2   2   0   0   0
 MK-2-13                2   2   0   0   0   0   0   2   0   0   0   0   2   2   2   0   2   2   2   0   2   0   2   2   2   2   2   0   2   2   2   0   0   0   0   2   2   2   2   0   0   0   2   2   0   0   2   2   0   2   2   2   2   2   0   0   0   2   0   0   2   0   0   2   2   0   2   0   2   0   2   2   2   2   2   2   0   0   2   0   0   2   0   0   0   2   2   0   2   0   0   2   2   2   0   2   0   2   0   2   2   0   2   0   2   2   2   0   0   0   0   2   2   2   2   0   0   2   2   2   2   0   2   0   0   2   2   0   0   2   0   2   2   2   0   2   2   2   2   0   0   0   0   0   2   2   2   0   2   0   0   2   0   0   0   2   2   2   2   0   0   0   0   0   0   0   2   0   2   0   0   0   2   2   2   2   2   0   0   2   2   2   0   2   2   2   0   2   0   0   0   2   2   0   2   2   2   0   0   0
 MK-2-14                2   2   0   0   0   0   2   0   0   0   0   0   2   2   0   0   2   0   2   0   2   0   2   2   2   2   2   0   2   2   2   0   0   0   0   2   2   2   2   0   0   0   2   2   2   0   2   2   0   2   0   2   2   2   0   2   0   2   0   0   2   0   0   2   2   0   2   0   2   0   2   0   2   2   2   2   0   0   2   0   0   2   0   0   0   0   2   0   2   0   0   2   2   2   0   2   0   2   0   2   2   0   2   0   2   2   0   0   0   0   0   2   2   2   2   0   0   2   2   2   2   0   2   2   0   2   2   2   2   2   0   2   2   2   0   2   2   2   2   0   0   0   2   0   2   2   2   0   2   2   0   2   2   0   0   2   2   2   2   0   0   0   0   2   0   0   2   0   2   0   0   0   2   2   2   2   0   0   0   2   2   2   0   2   2   2   0   2   0   0   0   0   2   2   2   2   2   0   0   2
 MK-2-15                2   2   0   0   0   0   2   0   0   0   0   0   2   2   0   0   2   0   2   0   2   0   2   2   2   2   2   0   0   2   0   0   0   0   0   2   2   2   2   0   0   0   2   2   2   0   2   2   0   2   0   2   2   2   0   2   0   2   0   0   2   0   0   2   2   0   2   0   2   0   2   0   0   2   2   2   0   0   0   0   0   2   0   0   0   0   2   0   2   0   0   2   2   2   0   2   0   2   0   2   2   2   2   0   0   2   0   0   0   0   0   0   2   2   2   0   0   2   2   2   2   0   2   2   0   2   2   2   0   0   0   2   2   0   0   2   2   0   2   0   0   0   2   0   0   2   2   0   2   2   0   2   2   0   0   2   2   2   2   0   0   2   2   2   0   2   2   2   2   0   0   0   2   0   2   2   0   0   0   2   2   2   0   2   0   2   0   2   0   0   2   0   2   2   2   2   2   0   0   2
 MK-2-16                2   2   0   0   0   0   2   0   0   0   0   0   2   2   2   0   2   0   0   0   2   0   0   2   2   0   2   0   0   2   0   0   0   0   0   2   2   2   2   0   0   0   2   2   2   0   2   0   0   2   0   2   2   2   0   2   0   2   0   0   2   0   0   2   2   0   2   0   2   0   2   0   2   2   2   2   0   0   0   0   0   2   0   0   0   0   2   0   2   0   0   2   2   2   0   2   0   2   0   2   2   2   2   0   0   2   0   0   0   0   0   2   2   2   2   0   0   2   2   0   2   0   2   0   0   2   2   2   0   0   2   2   2   0   0   2   0   0   2   0   0   0   2   0   0   2   2   0   2   2   2   2   2   0   2   2   2   0   2   0   0   2   2   2   0   2   2   0   2   0   0   0   2   0   2   2   0   0   0   2   2   2   0   2   0   2   0   2   0   0   2   0   0   0   0   2   2   0   0   2
 MK-3-1                 0   0   2   2   2   2   0   2   2   2   0   0   0   2   2   2   2   0   0   0   2   0   0   2   0   2   0   0   0   0   0   2   0   0   0   2   0   0   2   0   2   2   2   2   2   0   0   0   2   0   2   0   0   2   0   2   2   0   2   0   2   2   2   0   0   0   0   0   2   0   0   0   0   0   0   0   0   2   2   2   2   2   2   0   2   0   0   2   2   2   0   2   2   0   2   0   0   2   2   0   2   2   0   2   2   0   0   0   2   0   0   2   0   2   0   0   0   0   0   2   0   0   0   0   0   0   2   2   0   2   0   2   0   0   2   2   0   2   2   0   2   0   2   2   0   2   0   2   0   0   2   2   0   0   2   2   2   0   0   2   2   2   0   0   2   0   2   0   2   0   2   2   0   0   0   0   0   2   0   2   0   2   2   0   0   0   2   0   2   2   0   0   0   0   0   0   2   0   2   0
 MK-3-2                 0   0   2   2   2   2   0   0   2   2   0   0   0   2   2   2   2   0   0   0   2   0   0   2   0   2   0   0   0   0   0   2   0   0   0   2   0   0   2   0   2   2   0   2   2   0   0   0   2   0   2   0   0   2   0   2   2   2   2   0   2   2   2   0   0   2   0   0   2   0   0   0   0   0   0   0   0   2   2   2   2   2   2   0   2   0   0   2   2   2   0   2   0   0   2   0   2   2   2   0   2   2   0   2   2   0   0   0   2   0   0   2   0   2   0   0   0   0   0   2   0   0   0   2   0   2   2   2   0   2   0   2   0   0   2   2   0   2   2   0   2   0   2   2   0   2   0   0   0   2   2   2   0   0   2   2   2   0   0   2   2   2   2   0   2   0   2   0   2   0   2   2   0   0   0   0   0   2   0   2   0   2   2   0   0   0   0   0   2   2   0   0   2   0   0   0   2   0   2   2
 MK-3-3                 0   0   2   2   2   0   0   0   2   2   0   0   0   2   2   2   2   0   0   2   2   0   0   2   0   2   0   2   0   0   0   2   0   0   0   2   0   0   0   0   2   2   0   2   0   0   0   0   2   0   2   0   0   2   0   2   2   2   2   0   2   2   2   0   0   2   0   0   2   0   2   0   0   0   0   0   0   2   2   0   2   2   2   0   2   0   0   2   2   2   0   2   0   0   2   0   0   2   2   2   2   2   0   2   2   0   0   0   2   0   0   2   0   2   0   0   0   0   0   2   0   2   0   2   0   2   2   2   0   2   0   2   0   0   2   2   0   2   2   0   2   0   2   2   0   2   0   0   0   2   2   2   0   0   2   2   2   0   2   2   2   2   2   0   2   0   2   0   2   0   2   0   0   0   0   0   0   2   0   0   0   0   2   0   0   0   0   2   2   0   0   0   2   0   0   0   2   0   2   2
 MK-3-4                 0   0   2   2   2   0   0   0   2   2   2   0   0   2   2   0   2   0   0   0   2   0   0   2   0   2   2   2   0   0   0   2   0   0   2   2   0   0   0   2   2   2   0   2   0   0   0   0   2   2   2   0   2   2   0   2   2   2   2   0   2   2   2   0   0   2   0   0   2   0   2   0   0   0   0   0   0   2   2   0   2   2   2   0   2   0   0   2   2   2   0   2   0   0   2   0   0   2   2   2   2   0   0   2   0   2   0   0   2   0   0   2   0   0   0   0   0   2   0   2   0   2   0   2   0   2   2   2   0   2   0   2   0   2   2   2   0   2   2   2   2   0   2   2   0   2   0   2   0   2   2   2   0   0   0   2   2   0   2   2   0   2   2   2   2   0   2   0   2   0   2   0   0   0   0   2   0   2   0   0   0   0   0   0   0   0   2   2   2   0   2   0   2   0   2   0   2   2   2   2
 MK-3-5                 0   0   2   2   2   2   0   0   2   2   0   0   0   2   2   0   0   0   0   0   2   0   0   2   0   2   2   2   0   0   0   2   0   0   2   2   0   2   0   2   2   2   2   0   0   0   0   0   2   2   2   0   2   2   0   2   0   2   2   0   2   2   2   0   0   2   0   0   0   0   2   0   0   2   0   0   0   2   2   0   2   0   2   0   0   0   0   2   0   2   0   2   0   0   2   0   0   2   2   2   0   0   0   2   0   2   0   2   2   0   0   2   0   0   0   0   0   2   2   2   0   2   0   2   0   2   2   2   0   2   0   2   0   2   2   2   0   2   0   2   2   0   2   2   0   2   0   2   0   0   2   2   0   0   2   2   2   0   2   2   0   2   2   2   2   0   2   0   2   0   2   0   0   0   0   2   0   2   0   0   0   0   0   0   0   0   2   2   2   0   2   0   2   0   2   0   2   2   2   2
 MK-3-6                 0   0   0   2   2   2   0   0   2   2   0   0   0   2   2   2   0   0   0   0   2   0   0   0   0   2   2   2   0   0   0   2   0   0   2   2   0   2   2   2   2   2   2   0   0   0   0   0   2   2   2   0   2   2   0   2   0   2   2   0   2   2   2   0   0   2   0   0   0   0   2   0   0   2   0   0   0   2   2   0   2   2   2   0   0   0   0   2   0   2   0   2   0   0   2   0   0   2   2   2   0   0   0   2   0   2   0   2   0   0   2   2   0   0   0   0   0   2   2   2   0   2   0   2   2   2   2   2   0   2   0   2   0   2   2   2   2   2   0   2   2   0   2   2   0   2   0   0   0   0   2   2   0   0   2   2   2   0   2   2   0   2   0   2   0   2   2   0   2   0   2   0   0   0   0   2   0   2   0   0   0   0   0   0   0   2   2   2   2   2   2   0   2   0   2   0   2   2   2   2
 MK-3-7                 0   0   0   2   2   2   0   0   2   2   2   0   2   2   2   2   0   0   2   0   2   0   2   2   0   2   2   2   0   0   0   2   0   0   2   0   0   2   2   2   2   0   2   0   0   0   0   0   2   2   2   0   0   0   2   0   2   2   2   0   2   2   2   0   0   0   0   0   0   0   2   2   0   2   2   0   2   2   2   0   2   2   2   0   0   0   0   2   0   2   0   2   0   0   2   0   0   2   2   2   0   0   0   2   0   2   0   2   0   0   2   2   0   0   0   0   0   2   2   2   0   0   0   0   2   2   2   2   0   2   0   2   0   2   2   2   2   2   0   2   2   0   2   2   0   2   0   0   0   0   2   2   2   0   2   2   2   0   2   2   0   2   2   2   0   2   2   0   2   0   2   0   2   0   0   2   0   2   0   0   0   0   0   0   0   0   2   2   2   2   2   0   2   0   2   0   2   2   2   2
 MK-3-8                 0   0   0   2   2   2   0   0   2   2   2   0   2   2   2   2   0   0   0   0   2   0   2   2   0   2   2   2   0   0   0   2   0   0   2   0   0   2   0   2   2   0   2   0   0   0   0   0   2   2   2   0   0   0   2   0   2   2   2   0   2   2   2   0   0   0   0   2   0   2   0   2   0   2   2   0   2   2   2   0   2   2   2   0   0   0   0   2   0   2   0   2   0   0   2   0   0   2   2   2   0   0   0   2   2   2   0   2   0   0   2   2   0   0   0   0   0   2   0   2   0   0   0   0   0   2   2   2   2   2   0   0   0   2   2   0   2   2   0   2   2   0   2   0   0   2   0   0   0   0   2   2   2   0   2   2   2   0   2   2   0   2   2   2   0   2   2   0   2   0   2   0   2   0   2   2   0   2   0   0   0   0   0   0   0   0   2   2   2   2   2   2   2   0   2   0   2   2   2   2
 MK-3-9                 0   0   0   2   2   2   2   0   2   2   2   0   2   2   2   2   0   0   0   0   2   0   2   2   0   0   2   2   0   0   0   2   0   0   2   0   0   2   0   2   2   0   2   2   0   0   0   2   2   2   2   0   0   0   2   0   2   2   2   0   0   2   2   0   0   0   0   2   0   2   0   2   0   0   2   0   2   2   2   0   2   2   2   0   0   0   0   2   0   2   0   2   0   0   2   0   0   2   2   2   0   0   0   2   2   2   0   2   0   0   2   2   0   0   0   0   0   2   0   2   0   0   0   0   0   2   2   2   0   2   2   0   0   2   2   0   0   2   0   2   2   0   2   0   0   2   0   2   0   0   2   2   2   0   0   0   2   0   2   2   0   2   2   0   0   2   2   0   2   0   2   2   2   0   2   2   0   2   0   0   0   0   0   2   0   0   2   2   2   0   2   2   2   0   2   0   2   2   2   2
 MK-3-10                0   0   0   2   2   0   2   0   2   2   2   0   2   2   2   2   0   0   0   0   2   0   2   2   0   0   2   2   0   0   0   2   0   2   2   0   0   2   0   2   2   0   0   2   0   0   2   2   2   2   2   0   2   0   2   0   2   2   2   0   0   2   2   2   0   0   0   2   0   2   0   2   0   0   2   2   2   2   2   0   2   2   2   2   0   0   0   2   0   2   0   2   0   0   2   0   0   2   2   2   0   0   0   2   2   2   0   2   0   0   2   2   0   0   0   0   0   2   0   2   0   0   0   0   0   0   2   2   0   2   2   0   0   2   2   0   0   0   0   2   2   0   0   0   0   0   0   2   0   0   2   2   2   0   0   0   0   0   2   2   0   2   2   0   0   2   2   0   2   2   2   2   2   0   0   2   0   2   0   0   2   0   0   2   2   0   2   2   2   0   2   2   2   0   2   0   2   2   2   2
 MK-3-11                2   0   0   2   2   0   0   0   2   2   2   0   2   0   2   2   2   2   0   0   2   0   2   0   0   0   2   2   2   0   0   2   0   2   2   0   0   0   0   2   2   2   0   2   0   0   2   2   2   2   2   0   2   0   2   0   2   0   2   0   0   2   0   2   0   0   0   0   0   2   0   2   0   0   2   2   2   2   2   0   2   2   2   2   0   0   0   2   0   2   0   2   2   0   2   0   2   2   2   2   0   0   0   2   2   2   0   2   0   0   2   0   2   0   0   2   0   2   0   2   0   0   2   2   0   0   2   2   2   2   2   0   0   0   2   0   0   0   0   2   2   0   0   0   0   2   0   2   0   2   2   2   2   0   0   0   2   0   2   2   0   2   2   0   0   2   2   0   2   2   2   2   2   0   0   2   0   2   0   0   2   0   0   2   2   2   2   2   2   0   2   2   2   0   2   0   2   2   2   2
 MK-3-12                2   2   0   2   0   0   0   0   2   2   2   0   2   0   0   2   2   2   0   0   2   0   2   0   0   0   2   2   2   0   0   2   2   2   2   0   2   0   0   2   2   2   0   2   0   0   2   2   2   0   2   0   2   2   2   2   2   0   2   0   2   2   0   2   0   0   0   0   2   0   0   2   0   0   2   2   2   2   2   0   2   2   2   2   0   0   0   2   0   2   0   2   2   2   2   0   2   2   2   2   0   2   0   2   2   0   2   2   0   0   2   0   0   0   0   2   0   2   0   2   2   0   2   0   0   0   2   2   2   2   2   0   0   0   2   0   0   0   0   2   2   0   0   0   0   2   0   2   0   2   2   0   2   0   0   0   2   0   2   2   0   2   2   0   0   0   0   0   2   2   0   2   2   0   2   2   0   2   0   0   2   0   0   2   2   2   2   2   2   2   2   2   2   0   2   0   2   0   2   2
 MK-3-13                2   2   0   2   2   2   0   2   2   2   2   0   2   0   0   0   0   2   0   0   2   0   0   0   0   0   2   2   2   2   0   2   2   2   2   0   2   0   0   2   2   2   0   2   0   0   2   2   2   0   2   0   2   2   2   2   2   0   2   2   2   2   0   2   0   2   0   0   2   0   0   2   0   0   2   2   0   2   2   0   2   2   2   2   0   0   0   0   0   2   0   2   2   2   2   0   0   2   0   2   0   2   0   2   2   0   2   2   0   0   2   0   0   0   0   2   0   2   0   2   2   0   2   0   0   0   2   2   0   2   2   0   0   0   2   0   0   0   0   2   2   2   0   0   0   2   0   2   0   2   2   0   2   0   0   0   2   0   2   2   0   2   2   0   0   0   0   0   0   2   0   2   2   0   2   2   0   0   0   0   2   2   0   2   0   2   2   2   0   2   0   2   2   0   2   0   2   0   2   2
 MK-3-14                0   2   0   2   2   2   0   2   2   2   2   0   0   0   0   0   0   2   0   0   2   0   0   0   0   0   2   2   2   0   0   2   2   2   0   2   2   0   0   0   2   2   2   2   0   0   2   2   0   2   0   0   0   2   2   2   2   0   0   2   2   2   0   2   0   2   0   0   2   0   0   2   0   0   2   2   0   2   2   0   2   2   2   2   0   0   0   0   0   2   0   2   2   2   2   0   2   2   0   2   0   2   0   2   2   0   2   2   0   0   2   0   0   0   0   2   0   2   0   2   2   2   2   0   0   2   2   2   2   0   2   0   0   0   0   0   0   0   0   2   2   2   0   0   0   2   0   2   0   2   2   0   2   0   0   2   0   2   0   2   2   2   2   0   0   0   0   0   0   2   0   2   2   0   2   2   0   2   0   0   2   2   0   2   0   2   2   2   0   2   0   2   0   0   2   0   2   0   2   2
 MK-3-15                0   2   0   2   2   2   0   2   2   2   2   0   2   2   0   0   0   2   0   0   2   0   0   0   0   0   2   2   2   0   0   2   2   2   0   2   2   0   0   0   2   0   2   2   0   0   2   2   0   2   0   0   0   2   2   2   0   0   0   2   2   0   0   2   0   2   0   0   2   0   0   2   0   0   2   2   0   0   2   0   2   2   2   2   0   0   0   0   0   2   0   2   0   2   2   0   2   2   0   2   0   2   0   2   2   2   2   2   2   0   2   0   0   0   0   2   0   2   0   2   2   2   0   0   0   0   2   2   2   0   2   2   0   0   0   0   0   0   0   2   2   2   0   0   0   2   0   2   0   2   2   0   2   0   0   2   0   2   0   2   2   2   2   0   0   0   0   2   0   2   0   2   2   0   2   2   0   2   0   0   2   2   0   2   0   2   0   2   0   2   0   2   0   0   0   2   2   0   2   2
 MK-3-16                0   2   0   2   0   2   0   2   2   2   2   0   2   2   0   2   2   2   0   0   2   0   0   2   0   2   2   2   2   0   0   2   2   2   0   2   2   0   0   0   2   0   0   0   0   0   2   2   0   2   0   0   0   2   2   2   0   2   0   2   2   0   0   2   0   0   0   0   2   0   0   2   0   0   2   2   0   2   2   0   2   2   2   2   0   0   0   0   0   2   0   2   0   2   0   0   2   0   0   2   0   2   0   2   2   2   2   2   2   0   2   0   0   0   0   2   0   2   0   2   0   2   0   0   0   0   2   2   2   0   2   2   0   0   0   0   0   0   0   0   2   2   0   0   0   2   0   2   0   2   2   0   2   0   0   2   0   2   2   0   0   2   2   0   2   0   0   2   0   2   0   2   2   0   2   0   0   2   0   0   0   0   0   2   0   2   0   2   0   2   0   2   2   0   0   0   2   0   2   2
 MK-4-1                 2   0   2   0   0   2   0   0   2   0   2   0   0   2   0   2   2   0   0   0   2   2   0   2   0   2   0   0   2   2   2   2   2   0   0   0   2   2   2   2   0   0   2   0   2   0   2   2   0   0   0   0   2   0   2   0   0   0   2   2   2   0   0   0   0   2   2   2   0   2   0   0   2   2   0   2   0   0   0   2   0   2   2   0   2   0   2   0   0   0   0   2   0   2   2   2   0   0   0   2   2   2   0   0   2   0   2   0   0   2   0   2   2   2   2   2   0   0   0   2   2   0   2   0   2   2   0   2   2   0   2   0   2   0   2   0   2   2   2   2   0   0   2   0   0   2   0   0   2   0   2   2   2   0   2   0   0   2   2   2   0   0   0   2   0   2   2   0   0   2   2   2   0   2   0   2   2   2   0   0   2   2   2   0   0   0   0   0   2   2   0   0   2   2   2   0   0   0   2   2
 MK-4-2                 2   0   2   0   0   2   0   0   2   0   0   0   0   2   0   2   0   0   0   0   2   2   0   2   0   2   0   0   0   2   0   2   2   0   0   0   2   2   2   2   0   0   2   0   2   0   2   2   0   0   0   0   2   0   2   2   0   0   2   2   0   0   0   0   0   2   2   0   0   2   0   0   2   0   0   2   0   0   0   2   0   2   2   0   2   0   2   2   0   0   0   2   0   2   2   2   0   0   0   2   2   2   0   0   2   0   2   0   0   2   2   2   0   2   0   2   0   0   0   2   0   0   2   0   2   2   0   2   2   0   2   0   2   0   2   0   2   2   2   2   2   2   0   0   0   0   0   0   2   0   2   2   2   0   2   0   0   2   2   2   0   0   0   2   0   2   2   0   0   2   2   2   0   2   0   2   2   2   0   0   2   2   0   0   0   0   0   0   2   2   0   0   2   2   2   0   0   0   2   2
 MK-4-3                 2   0   0   0   0   2   0   0   2   0   0   0   2   2   0   2   0   0   0   0   2   2   0   2   0   2   0   0   0   2   2   2   2   0   0   0   2   2   2   2   0   0   2   2   2   0   0   2   2   0   0   2   2   0   2   2   0   0   2   2   0   0   0   2   0   2   2   0   0   2   2   0   2   2   0   2   0   0   2   2   2   2   2   0   2   2   2   2   0   0   0   0   0   2   2   2   0   0   0   2   2   2   0   0   2   0   2   0   0   0   2   2   0   2   0   2   0   0   2   2   0   0   2   0   2   2   0   2   2   0   2   0   2   0   2   0   2   2   2   2   2   2   2   0   0   0   0   0   2   0   2   2   2   0   2   0   0   2   2   2   0   0   0   2   0   2   2   0   0   2   2   0   0   2   0   2   2   2   0   0   2   2   0   0   0   0   0   0   2   2   0   0   2   2   2   0   0   0   0   2
 MK-4-4                 2   0   0   0   0   2   0   0   2   0   0   0   2   2   2   2   0   0   0   0   2   2   2   2   2   2   0   0   0   2   2   2   0   0   0   0   2   2   2   2   0   0   2   2   2   0   0   2   2   0   0   2   2   0   2   2   0   0   2   2   0   0   0   2   0   2   2   0   2   0   2   0   2   0   0   2   0   0   2   0   2   2   0   2   2   2   2   2   0   0   0   0   0   2   2   2   0   0   0   2   2   2   0   0   2   0   2   0   2   0   2   2   0   2   0   2   0   0   2   2   0   0   2   0   2   2   0   2   2   0   2   0   2   0   2   0   2   2   2   2   2   2   2   0   2   2   0   0   2   0   2   2   2   0   2   0   0   2   2   0   0   0   0   2   0   2   2   0   0   0   2   2   0   2   0   2   2   2   0   2   2   2   0   0   0   0   2   2   2   2   0   0   2   2   2   0   0   2   0   0
 MK-4-5                 2   0   0   0   0   2   0   0   2   0   0   0   2   2   2   2   0   0   0   0   2   2   2   2   2   2   0   0   0   2   2   0   0   0   0   0   2   2   2   2   0   0   2   2   2   0   0   2   2   0   2   2   2   0   2   2   0   0   2   2   0   0   0   2   0   2   2   0   2   2   0   0   2   0   0   2   2   0   2   0   2   2   0   2   2   2   2   2   0   2   0   2   0   0   2   2   0   0   0   2   2   2   2   0   2   0   2   0   2   0   0   2   0   2   0   2   2   0   2   2   0   0   2   0   2   2   0   0   2   0   2   2   2   0   2   0   2   2   2   2   2   2   0   0   2   2   0   0   2   0   2   2   2   0   2   0   0   2   2   2   2   0   0   2   0   2   0   0   0   0   2   2   0   2   2   2   2   2   0   2   2   2   0   0   0   0   2   2   2   0   0   0   2   2   2   0   0   2   2   0
 MK-4-6                 2   0   0   0   0   2   0   0   0   0   0   0   0   0   2   2   0   0   0   0   2   2   2   2   2   2   0   0   0   2   2   0   0   0   0   0   2   2   2   2   0   0   2   2   2   0   0   2   2   0   2   2   2   2   2   2   0   0   2   2   0   0   0   2   0   2   2   0   2   2   0   0   2   0   0   2   2   0   2   2   2   2   0   2   2   2   2   2   0   2   0   0   0   0   2   2   0   0   0   2   2   2   2   0   2   0   2   0   2   0   0   2   0   2   0   2   2   0   2   2   0   0   2   0   2   2   0   2   2   0   2   2   2   0   2   0   0   2   2   0   2   2   0   0   2   0   0   0   2   0   2   2   2   0   2   0   0   2   2   2   2   0   2   2   0   2   0   0   0   0   2   2   0   2   2   2   2   2   0   2   0   2   2   0   0   0   2   2   2   0   0   0   2   2   2   0   0   2   2   0
 MK-4-7                 2   0   0   0   0   2   0   2   2   0   0   0   0   0   2   2   0   0   0   0   2   2   2   2   2   2   0   0   0   2   2   0   2   0   0   0   2   2   2   2   0   0   0   2   2   0   0   2   2   0   0   2   2   2   2   2   0   0   2   2   0   0   2   2   0   2   2   0   2   2   0   0   2   0   0   2   2   0   2   2   2   0   0   0   2   2   2   2   2   2   0   0   2   0   2   2   0   0   0   2   2   2   2   0   2   0   2   2   2   0   0   2   0   2   0   2   2   0   2   2   0   2   2   0   0   0   0   2   2   0   2   2   2   2   2   0   0   2   2   0   2   2   0   0   0   0   0   0   0   0   2   0   2   0   2   2   0   2   2   2   2   0   2   2   0   2   0   0   0   2   2   2   0   2   2   2   2   0   0   2   0   2   2   2   0   0   2   2   2   0   0   2   2   0   2   0   0   2   0   0
 MK-4-8                 2   0   0   0   0   2   0   2   2   0   0   0   0   0   2   2   0   0   0   0   2   2   2   2   2   2   0   0   0   2   0   0   2   0   0   0   2   2   2   2   0   0   0   2   2   0   2   2   2   0   0   2   2   2   2   2   0   0   2   2   0   0   2   2   0   2   2   0   2   2   0   0   2   0   0   2   2   0   2   2   2   2   0   0   2   2   2   2   2   2   0   2   2   0   0   2   0   0   0   2   2   2   2   0   0   0   2   2   0   0   0   2   0   2   0   2   2   0   2   2   0   2   2   0   0   0   2   2   2   0   2   2   2   2   2   0   0   2   2   0   2   2   0   0   0   0   0   0   0   0   2   0   2   0   2   2   2   2   2   2   2   0   0   2   0   2   0   2   0   2   2   2   0   0   0   2   2   0   0   2   0   2   2   2   0   0   2   2   2   0   0   2   2   2   2   0   0   2   0   2
 MK-4-9                 2   0   0   0   2   0   0   2   2   0   0   0   0   0   2   2   2   2   0   0   2   2   2   2   2   0   0   0   0   2   0   0   2   0   0   0   2   2   2   2   0   0   0   2   2   0   2   2   0   0   0   2   2   2   0   2   0   0   2   2   0   0   2   2   0   2   2   0   2   2   0   0   2   0   0   2   2   0   0   2   0   2   0   0   2   2   0   2   2   2   0   2   2   0   0   2   0   0   0   2   2   2   2   0   0   2   2   2   0   0   2   2   0   2   0   2   2   0   2   2   0   2   2   0   0   0   2   2   2   2   2   2   2   2   2   0   0   2   2   0   2   2   0   0   0   0   0   0   0   2   2   0   2   0   2   2   2   0   2   0   2   0   0   2   0   2   0   2   0   2   2   2   0   0   2   2   2   0   0   2   0   2   2   2   0   0   2   2   2   0   0   2   0   2   2   0   0   2   0   2
 MK-4-10                2   0   0   0   2   2   0   0   2   0   0   0   0   0   2   2   0   2   0   0   2   2   2   2   2   0   0   0   0   2   0   0   2   0   2   0   2   2   2   2   0   0   0   2   2   0   2   2   0   0   0   2   2   2   0   2   2   0   2   2   0   0   2   2   0   0   2   0   2   2   0   0   2   0   2   2   2   2   0   2   0   2   0   0   2   2   0   2   2   0   0   0   2   2   2   2   0   0   2   2   2   2   2   0   0   2   2   2   0   0   2   2   2   2   0   2   2   0   0   0   2   2   2   0   0   0   2   2   2   2   2   2   2   2   2   0   0   2   2   0   2   2   0   0   0   0   0   0   0   2   2   0   2   0   0   2   2   0   2   0   2   0   0   2   0   2   2   2   0   2   2   2   0   0   2   2   0   0   0   2   0   2   2   2   2   0   0   2   2   0   0   2   0   2   2   0   0   2   0   2
 MK-4-11                2   0   2   0   2   2   0   0   2   0   0   0   0   0   2   2   0   2   0   0   0   2   2   2   2   0   0   0   0   2   0   0   2   0   2   0   2   2   2   2   0   0   0   2   2   0   2   0   0   0   0   2   2   2   0   2   2   0   2   2   0   0   2   2   0   0   2   0   2   2   0   0   2   0   2   2   2   2   2   2   0   2   0   0   2   2   0   2   2   0   0   0   2   2   2   2   2   0   2   2   2   2   2   0   0   2   2   2   0   0   2   2   2   2   0   2   2   0   0   0   2   2   0   0   0   0   2   2   2   2   2   2   2   2   2   0   0   2   2   2   2   2   0   0   0   0   0   0   0   2   2   0   2   0   0   2   2   0   2   0   2   0   0   2   0   2   0   2   0   2   2   2   0   0   2   2   0   0   0   2   0   2   2   2   2   0   0   2   2   0   0   2   0   2   2   0   0   2   0   2
 MK-4-12                2   0   2   2   2   0   0   0   2   0   0   0   0   0   2   2   0   2   0   0   0   2   2   2   2   0   0   0   0   2   0   0   2   0   2   0   2   2   2   2   0   0   0   2   2   2   2   0   0   0   0   2   2   2   0   2   0   0   2   2   0   0   2   2   0   0   2   0   0   2   0   0   2   2   2   2   2   2   2   2   0   2   0   0   2   0   0   0   2   0   0   0   2   0   2   2   0   2   2   2   2   0   2   0   0   2   0   2   0   0   2   2   2   2   2   2   2   0   0   0   2   2   0   0   0   0   2   2   2   2   2   2   0   2   2   0   0   2   2   2   2   2   0   0   0   0   0   0   0   2   2   0   2   0   0   2   2   0   2   0   2   0   0   2   0   2   2   2   0   2   2   0   0   0   2   2   0   0   0   2   0   2   2   2   2   2   0   2   2   0   0   2   0   2   2   0   0   2   2   0
 MK-4-13                0   0   2   2   2   0   0   2   2   0   0   0   0   2   2   2   0   2   0   0   0   2   2   2   2   0   0   0   0   2   0   0   2   0   2   0   2   2   2   2   0   0   0   2   2   2   2   2   0   2   2   2   2   2   2   2   0   0   2   2   0   0   2   2   0   0   2   2   0   2   0   0   0   2   2   2   2   2   2   2   0   2   0   0   2   0   0   0   2   0   0   0   2   0   2   2   0   2   2   2   2   0   2   0   0   2   0   2   0   0   2   2   2   2   2   2   2   0   0   0   2   2   0   0   0   0   2   2   2   2   2   2   0   2   2   0   0   2   2   2   2   2   0   0   0   2   0   0   0   2   2   0   2   0   0   2   2   0   2   0   2   0   2   2   0   2   2   0   0   2   2   0   0   0   2   2   0   0   0   2   0   2   2   2   2   2   0   2   2   2   0   2   0   2   2   0   0   2   2   0
 MK-4-14                0   0   2   2   2   0   0   2   2   0   0   0   0   2   2   2   2   2   0   0   0   2   0   2   2   0   2   0   0   2   0   0   2   0   2   0   2   2   2   2   0   0   0   2   2   2   2   2   0   0   2   2   2   2   2   2   0   0   2   2   2   0   2   2   0   0   2   2   0   2   0   0   0   2   2   2   2   2   2   2   2   2   0   0   0   0   0   0   2   0   0   0   2   0   0   2   2   2   2   2   2   0   2   0   0   2   0   2   0   0   2   2   2   2   2   2   2   0   0   0   2   2   2   0   0   0   2   2   2   2   2   2   0   0   2   0   0   0   2   2   2   2   0   0   0   0   0   0   0   0   2   0   2   0   0   0   0   0   2   0   2   0   2   2   0   2   2   2   0   2   2   0   2   0   2   2   0   0   0   2   0   2   2   2   2   2   0   0   2   2   0   2   2   2   2   0   2   2   2   0
 MK-4-15                0   0   2   2   2   2   2   2   2   0   0   0   0   2   2   2   2   2   0   0   0   2   0   2   0   0   2   2   0   2   0   0   2   0   2   0   2   2   2   2   0   0   0   2   2   2   2   0   0   0   2   2   2   2   2   2   2   0   2   2   2   0   2   2   0   0   2   0   0   2   0   0   0   2   2   2   2   2   2   2   2   2   0   0   0   0   0   0   2   0   0   0   2   0   2   2   2   2   0   2   2   0   2   0   2   2   0   2   0   0   0   2   2   2   2   2   2   0   0   0   2   2   0   0   0   0   2   0   0   2   2   2   0   0   2   0   0   0   2   2   2   2   0   0   0   0   0   0   0   0   2   0   2   0   0   0   0   0   2   0   2   0   2   2   0   2   2   2   0   2   2   0   2   0   2   2   0   0   2   2   2   2   2   2   2   2   0   0   2   2   0   2   2   2   2   0   2   2   0   0
 MK-4-16                0   0   2   2   2   2   2   2   2   0   0   0   0   2   2   2   2   2   0   0   0   2   0   2   0   2   2   2   0   2   0   0   2   0   2   0   2   2   2   2   0   0   0   2   2   2   2   0   2   0   2   2   2   2   2   2   2   2   2   0   2   0   2   2   0   0   2   0   0   2   0   2   0   2   2   0   2   2   2   0   0   2   0   0   0   0   0   0   2   0   0   0   2   0   2   0   2   2   0   2   2   0   2   0   2   2   0   2   0   0   0   2   2   2   2   2   2   0   2   0   2   2   0   0   0   0   2   0   0   2   2   2   0   0   0   0   0   0   2   2   2   2   2   0   0   0   0   0   0   0   2   0   2   0   2   2   0   0   2   0   2   0   2   2   0   2   2   2   0   2   2   2   2   0   2   2   0   0   2   2   0   2   2   2   2   2   0   0   2   2   0   2   2   2   2   0   2   2   0   0
 MK-5-1                 0   2   0   0   2   2   2   2   2   2   2   2   0   2   2   0   0   2   0   2   0   0   2   0   0   2   2   0   2   2   2   0   0   0   2   0   2   0   2   2   0   0   0   2   0   0   0   2   2   2   0   0   0   0   0   0   2   0   0   2   0   2   0   0   2   0   2   2   2   2   2   0   2   2   0   0   2   2   2   0   0   2   2   0   2   2   0   0   0   0   0   2   0   2   0   0   2   2   0   0   0   0   0   0   0   0   2   2   2   2   0   0   0   2   0   2   2   0   0   2   0   0   2   2   0   2   0   0   0   2   2   0   0   2   0   2   0   0   0   0   0   0   0   0   2   2   2   2   0   2   2   2   2   2   2   2   2   2   0   0   2   2   0   0   0   0   2   0   2   0   0   2   2   2   0   2   0   2   2   2   0   2   0   0   2   2   2   0   0   2   0   2   0   2   2   2   0   2   0   2
 MK-5-2                 0   2   0   0   2   2   2   2   2   0   2   2   0   2   2   0   0   2   0   2   0   0   2   0   2   2   2   0   2   0   2   0   0   0   2   0   0   0   2   2   0   0   0   2   0   0   0   2   0   2   0   0   2   0   0   0   2   2   0   2   2   2   0   0   2   0   2   2   2   0   2   0   2   2   0   0   2   2   2   0   0   2   2   0   2   2   0   0   0   0   0   0   0   0   0   0   2   2   0   0   0   0   2   0   0   0   2   2   2   2   0   0   0   2   0   2   2   0   0   2   0   0   2   2   0   2   0   0   0   2   2   0   0   2   0   2   2   0   0   0   0   0   0   2   2   2   2   2   0   2   2   2   2   2   2   2   2   2   0   0   2   2   0   0   2   0   0   0   0   0   0   2   2   2   0   2   0   2   2   2   0   2   0   0   2   2   0   0   0   2   0   2   0   2   2   2   0   2   0   2
 MK-5-3                 0   2   0   0   2   2   2   2   2   0   2   2   0   2   2   0   2   2   0   2   0   0   2   2   2   2   2   0   2   0   0   0   0   0   2   0   2   0   2   2   0   0   0   2   0   2   0   2   0   0   0   0   2   0   0   0   2   2   0   2   2   2   0   0   2   0   2   2   0   0   2   0   0   2   0   0   2   2   2   0   0   2   2   0   2   2   0   0   0   0   2   0   0   0   0   0   2   2   2   0   2   0   0   0   0   0   2   2   2   2   0   0   0   2   0   2   2   0   0   2   0   0   2   2   0   2   0   0   0   2   2   0   2   2   0   2   2   2   0   0   0   2   0   2   2   2   2   2   0   2   2   2   2   2   2   2   2   2   0   0   2   2   0   0   2   0   0   0   0   0   0   2   2   2   0   2   0   2   2   0   0   2   0   2   2   2   0   0   0   2   2   2   0   2   2   2   0   2   0   2
 MK-5-4                 2   2   0   0   2   2   2   2   2   0   2   2   0   2   0   0   2   2   0   2   0   2   2   2   2   2   2   0   2   0   0   0   0   0   2   0   2   0   2   2   0   0   0   2   0   0   0   2   2   0   0   0   2   0   0   0   2   2   0   2   2   2   2   0   2   0   2   2   0   0   2   2   0   2   0   0   0   2   2   0   0   2   2   2   2   2   0   0   0   0   2   0   0   0   0   0   2   2   2   0   2   0   0   2   0   0   0   2   2   2   0   0   0   2   0   2   0   0   0   2   0   0   2   2   0   2   0   0   0   2   2   0   2   2   0   2   2   2   0   2   0   2   0   2   2   2   2   2   0   2   2   2   2   2   2   2   2   2   0   0   2   2   0   0   2   0   0   0   0   0   0   2   2   2   0   2   2   2   2   0   0   2   0   2   2   2   0   0   0   2   2   0   0   2   2   2   0   2   0   2
 MK-5-5                 2   2   0   0   2   2   2   2   2   0   2   2   0   2   2   0   2   2   0   2   2   2   2   2   2   2   2   0   0   2   0   0   0   0   2   0   2   0   2   0   2   0   0   2   0   0   0   2   2   0   0   0   2   0   0   0   2   2   0   2   2   2   2   0   2   0   2   2   0   0   2   2   0   2   0   0   0   2   2   0   0   2   2   2   2   2   0   2   0   0   0   0   0   0   0   0   2   0   2   2   2   0   2   0   0   0   0   2   2   2   2   0   0   2   0   2   0   0   0   2   0   0   2   2   2   2   0   0   0   2   2   0   2   2   0   2   2   2   0   2   0   2   0   2   2   2   2   2   0   2   2   0   2   2   2   2   2   2   2   0   2   2   0   0   2   0   0   0   0   0   0   0   2   0   0   2   2   2   2   0   0   2   0   2   2   2   0   0   0   2   2   0   0   0   2   0   0   2   0   2
 MK-5-6                 0   2   0   0   2   2   2   2   2   0   0   2   0   2   2   0   2   2   0   2   2   0   2   2   2   2   2   0   2   2   0   0   0   0   2   0   2   0   2   0   2   0   0   2   0   2   0   2   0   0   0   0   2   0   0   0   2   2   0   2   2   2   2   0   0   0   2   2   0   0   0   2   0   0   0   0   0   2   2   0   0   2   2   2   2   2   2   2   0   2   0   0   0   0   0   0   2   0   2   2   0   0   2   0   0   2   0   2   2   2   2   0   0   2   0   2   0   0   0   2   0   0   2   2   2   2   2   0   0   2   2   0   2   2   0   2   2   2   0   2   0   2   0   2   2   2   2   2   0   2   2   0   2   2   2   2   2   2   2   0   2   2   2   0   0   0   0   0   0   0   0   0   2   0   0   2   2   2   2   0   0   2   0   2   2   2   0   0   0   2   2   0   0   0   2   0   0   2   0   2
 MK-5-7                 0   2   0   0   2   2   2   2   2   0   0   2   0   0   2   2   2   2   0   2   2   0   2   2   2   2   2   0   0   2   0   2   0   0   0   0   2   0   2   0   2   0   0   2   0   2   0   2   0   0   0   0   2   0   0   0   2   2   0   2   2   0   2   0   2   2   2   2   0   0   0   2   0   0   0   0   0   2   2   0   0   0   2   2   2   2   0   2   0   2   0   0   2   0   0   0   2   0   2   2   0   0   2   0   0   2   2   2   2   2   2   0   0   0   0   2   0   0   0   2   0   0   2   2   2   2   2   0   0   2   2   2   2   2   0   2   2   2   0   0   0   2   0   2   2   2   2   2   0   2   2   0   2   2   2   0   2   2   2   0   2   2   0   0   0   0   0   2   2   0   0   0   2   0   0   0   2   2   2   0   0   2   0   2   2   2   0   0   0   2   2   0   0   0   2   2   2   2   0   2
 MK-5-8                 0   2   0   0   2   2   2   2   2   0   0   2   0   0   2   2   2   2   0   2   2   0   2   2   2   0   2   0   0   2   0   2   0   0   0   0   0   0   2   2   2   0   0   2   0   2   0   2   0   0   0   0   2   0   0   0   2   2   0   2   2   0   2   0   2   0   2   2   0   0   0   2   0   0   0   0   0   2   2   0   0   0   0   2   2   2   0   2   0   2   0   0   2   0   0   0   2   0   2   2   0   0   2   0   0   2   2   2   2   2   2   0   0   0   0   2   0   0   0   2   0   0   2   2   2   2   2   0   0   2   2   2   2   2   0   2   2   2   0   0   0   2   0   2   2   2   2   2   0   2   2   0   2   2   2   2   2   2   2   0   2   2   0   0   2   0   0   0   2   0   2   0   2   0   0   0   2   2   2   0   0   2   0   2   2   2   0   0   2   2   2   0   0   0   2   2   2   2   0   2
 MK-5-9                 0   2   0   0   2   2   2   2   2   0   0   2   0   0   2   2   2   2   0   2   2   0   2   0   2   0   2   0   0   2   0   2   0   0   0   0   0   0   2   2   2   0   0   2   0   2   0   2   0   0   0   0   2   0   0   0   2   0   0   2   2   2   2   2   2   0   0   2   0   2   0   2   0   0   0   0   0   2   2   0   0   0   0   2   2   2   0   2   0   2   2   2   2   0   0   0   2   0   0   2   0   0   2   0   0   2   2   2   2   2   2   0   0   0   0   2   0   0   2   2   0   0   2   2   2   2   2   0   0   2   0   2   2   2   0   2   2   2   0   2   0   2   2   2   2   2   2   2   0   2   2   0   2   2   2   2   2   2   2   0   2   2   0   0   2   0   0   0   2   0   0   0   2   0   0   0   2   2   2   0   0   2   0   2   0   0   0   0   2   2   2   0   0   0   2   2   2   2   0   2
 MK-5-10                0   2   0   0   2   2   2   0   0   0   0   2   0   0   0   2   2   2   0   2   2   0   2   0   2   2   2   0   0   2   0   2   0   0   0   0   0   0   2   2   2   0   2   2   0   2   0   2   0   0   0   0   0   0   0   0   2   0   0   2   2   0   0   2   2   0   0   2   0   2   0   2   0   0   0   0   0   2   2   0   0   0   0   2   2   2   0   2   0   2   2   2   2   0   0   0   2   0   0   2   0   0   2   0   0   2   2   2   2   2   2   0   0   0   0   2   0   0   2   2   0   0   2   2   2   2   2   0   0   2   0   2   2   2   2   2   2   2   0   2   0   2   2   2   2   2   2   2   0   0   2   0   2   2   2   2   2   2   2   2   0   2   2   0   2   0   0   0   2   0   0   0   2   0   0   0   2   2   2   0   0   2   0   2   0   0   0   0   2   2   2   0   0   0   2   2   2   2   0   0
 MK-5-11                0   2   0   0   2   2   0   0   0   0   0   2   0   0   2   0   2   2   0   2   2   0   2   0   2   0   2   0   0   2   0   2   0   0   0   2   0   0   2   2   2   0   2   2   0   0   0   2   0   2   0   0   0   0   0   2   2   0   0   2   2   0   0   2   2   0   0   2   0   2   0   2   0   0   0   0   2   2   2   0   0   0   2   2   0   2   0   2   0   2   2   2   2   0   0   0   2   0   0   2   0   0   2   0   0   2   2   2   0   2   2   0   0   0   0   2   0   0   2   2   0   0   2   2   2   0   2   0   2   2   0   2   0   2   2   2   2   2   0   2   2   0   2   2   2   2   0   2   0   0   2   0   2   0   2   2   2   2   2   2   0   2   0   0   2   0   0   0   2   0   0   2   2   0   0   0   2   2   2   0   0   2   0   2   0   0   0   0   2   2   2   0   2   2   2   2   2   2   0   0
 MK-5-12                0   2   0   0   2   2   0   0   0   0   0   2   0   0   2   0   2   2   0   2   0   0   2   0   2   0   2   0   2   2   2   2   0   0   0   2   0   2   2   0   2   0   2   2   0   0   0   2   0   2   0   0   0   0   0   2   2   0   0   0   2   0   0   2   2   0   0   2   0   2   2   2   0   0   0   0   2   2   2   0   0   0   2   2   0   2   0   2   0   2   2   2   2   0   0   0   2   0   0   2   0   2   2   0   2   2   2   2   0   2   2   0   0   0   0   2   0   0   2   2   2   0   2   2   0   0   2   0   2   2   0   2   0   2   2   2   0   2   0   2   2   0   2   2   2   2   0   2   0   0   2   0   2   0   2   2   2   2   2   2   0   2   0   0   2   0   0   0   2   0   2   2   2   2   0   0   0   0   2   0   0   0   0   2   0   0   0   0   2   2   2   0   2   2   2   0   2   2   0   0
 MK-5-13                0   0   0   0   0   2   0   0   0   0   0   2   0   0   2   0   2   2   0   2   2   2   2   0   2   2   2   0   2   0   2   2   0   0   0   2   0   2   0   0   2   0   2   2   0   0   0   2   0   2   2   0   0   2   0   2   2   0   0   0   2   0   0   0   2   0   0   2   0   2   2   2   0   2   0   0   2   2   2   0   0   0   2   0   0   0   2   2   0   2   2   0   2   2   0   0   0   0   0   2   0   2   2   0   2   2   2   2   0   2   2   0   0   2   0   2   0   0   2   2   2   0   2   2   0   0   2   2   2   2   0   2   0   2   2   2   0   2   0   0   2   0   0   2   2   2   0   2   0   0   2   0   2   0   2   2   2   2   2   2   0   2   0   0   2   0   0   0   2   0   2   0   2   2   0   0   0   0   2   0   0   0   2   2   0   0   0   0   2   2   2   2   2   2   2   0   2   0   0   0
 MK-5-14                0   0   0   0   0   2   0   0   0   0   0   2   0   0   2   0   2   2   0   2   2   2   2   0   2   2   2   2   2   0   2   2   0   0   0   2   0   2   0   0   2   0   2   2   0   0   0   2   0   2   2   0   0   2   0   2   2   0   0   0   2   0   0   0   2   2   0   0   0   2   2   2   0   2   0   0   2   2   2   0   0   0   2   0   0   0   2   2   0   2   0   0   2   2   0   0   0   0   0   2   0   2   2   0   2   2   2   2   2   2   2   0   0   2   0   2   0   0   2   2   2   0   2   2   0   0   2   2   2   2   0   2   0   2   0   2   0   2   0   0   2   0   0   2   2   2   0   0   0   0   2   0   2   0   2   2   2   2   2   2   0   0   0   0   2   2   0   0   2   0   2   0   2   2   0   0   2   2   2   0   0   0   2   2   0   0   0   0   2   2   2   2   2   2   2   0   2   2   0   0
 MK-5-15                0   0   0   0   0   2   0   0   0   0   0   2   0   0   2   0   2   2   0   2   2   2   2   0   2   2   2   2   2   0   2   2   0   0   0   0   0   2   0   0   2   0   2   2   0   0   0   2   0   2   2   0   0   2   0   2   2   2   0   0   2   0   0   0   2   2   0   0   0   2   2   2   0   2   0   2   2   2   2   0   0   2   2   0   0   0   2   2   0   2   0   0   2   2   0   0   0   0   0   2   0   2   2   0   2   2   2   2   2   2   2   0   0   2   0   2   0   0   2   2   2   2   2   2   0   0   2   2   2   2   0   0   0   2   0   2   0   2   0   0   2   0   0   2   2   2   0   0   0   0   2   0   2   0   2   2   2   2   2   2   0   0   0   0   2   2   0   0   2   0   2   2   2   2   0   0   2   2   2   0   0   0   2   2   0   0   0   0   0   2   2   2   2   2   2   0   2   2   0   0
 MK-5-16                0   0   0   0   0   2   0   0   0   0   0   2   0   0   0   2   2   2   0   0   2   0   2   0   2   2   2   2   2   0   0   0   0   0   0   0   0   2   0   0   2   0   2   0   0   0   0   2   2   2   2   0   0   2   2   2   2   2   0   2   2   0   0   0   2   2   0   2   0   2   2   2   0   0   0   2   2   2   2   0   0   2   2   0   0   2   2   2   0   2   0   0   2   2   0   0   0   0   0   2   0   2   2   0   0   2   2   2   2   2   2   0   0   2   0   0   0   0   2   2   2   2   2   2   0   0   2   2   2   2   0   2   0   2   0   0   0   2   0   2   2   0   0   2   2   2   0   0   0   0   2   0   2   0   2   2   2   2   2   2   0   0   0   0   2   0   0   0   2   0   2   2   2   0   0   0   2   2   2   0   0   0   2   2   0   0   2   0   0   2   0   2   2   2   2   0   2   2   0   0
 MK-6-1                 0   0   2   2   2   2   0   0   2   2   2   2   0   0   0   0   2   2   2   0   0   2   2   2   0   0   0   0   0   2   0   2   0   2   0   0   2   2   2   2   0   0   0   0   2   0   0   0   2   2   2   0   0   2   0   0   2   2   0   2   0   2   2   2   0   2   0   2   0   2   2   2   0   2   2   2   0   2   0   2   0   2   0   0   2   0   2   2   0   2   2   0   0   2   2   0   0   2   2   2   0   0   2   2   2   0   0   2   2   0   2   2   2   0   0   2   2   2   0   2   2   0   0   2   2   2   0   2   0   0   0   2   2   0   2   0   2   0   0   0   2   2   0   0   2   2   0   0   2   0   2   2   2   2   2   2   0   2   2   0   2   2   2   0   0   0   2   2   2   0   0   0   0   0   0   2   0   2   0   2   2   2   2   0   0   2   0   2   0   2   2   0   2   2   2   2   0   2   0   0
 MK-6-2                 0   0   2   2   2   0   0   0   2   2   2   2   0   2   0   0   0   2   2   0   2   2   2   2   0   0   2   0   0   0   0   2   0   0   0   0   2   2   2   0   0   0   2   0   2   0   0   2   2   2   2   0   2   2   0   0   2   2   0   2   0   0   2   0   0   2   2   0   0   0   2   0   0   2   2   2   0   2   0   2   0   2   0   0   2   0   2   2   0   2   2   0   0   2   2   2   0   2   0   2   2   0   2   2   2   0   0   0   2   2   2   2   2   0   2   2   2   2   0   2   2   0   0   2   2   2   0   2   0   0   0   2   2   0   2   0   2   0   0   0   2   2   0   0   2   2   0   0   2   0   2   2   2   2   2   2   0   2   2   2   2   2   0   0   0   0   2   2   2   0   2   0   0   0   0   2   0   2   0   2   2   2   0   0   0   0   0   2   2   2   2   0   2   2   2   2   2   0   0   0
 MK-6-3                 0   0   2   0   2   0   0   0   2   2   2   2   0   2   0   0   0   2   2   2   2   2   2   2   0   2   2   0   0   0   0   2   0   0   0   0   2   2   2   0   0   0   2   0   2   2   2   2   2   2   0   0   2   0   0   0   2   2   0   2   0   0   2   0   0   2   2   0   0   2   2   0   0   0   2   2   2   2   0   2   0   2   0   0   2   0   2   2   0   2   2   0   0   2   2   2   0   0   2   2   2   0   2   2   2   0   0   0   2   2   2   2   2   0   2   2   2   2   0   2   2   0   0   2   2   2   0   2   0   0   0   2   2   2   2   2   0   0   0   0   2   2   0   0   2   2   0   0   2   0   2   2   0   2   2   2   0   2   2   0   0   2   2   0   2   0   2   2   2   0   2   0   0   0   0   2   0   2   0   2   2   2   0   0   0   0   0   0   2   2   2   0   2   2   2   2   2   0   0   0
 MK-6-4                 0   0   2   0   2   0   0   0   2   2   0   2   0   0   0   0   0   2   2   2   0   2   2   2   0   2   2   0   0   0   0   2   0   0   2   0   2   2   2   0   0   0   2   0   2   2   2   2   2   2   0   2   2   0   0   0   0   2   0   2   0   0   2   0   0   2   2   2   0   2   2   0   0   0   2   2   2   0   0   2   0   2   0   2   2   2   2   2   0   2   2   0   0   2   2   2   0   0   2   2   0   0   2   2   0   0   0   2   0   2   2   2   2   0   2   2   2   2   0   2   2   0   0   2   2   2   0   0   0   0   0   2   2   2   2   2   0   0   0   0   2   2   0   0   2   0   0   0   2   0   2   2   2   2   2   2   0   2   2   0   0   2   0   0   2   0   0   2   2   2   2   0   0   0   0   2   0   2   0   0   2   2   0   0   0   0   0   0   2   0   2   0   2   2   2   2   2   0   0   0
 MK-6-5                 0   0   2   0   2   0   0   2   2   2   0   2   0   0   0   0   2   2   2   2   0   2   2   2   0   2   2   0   0   0   0   2   0   0   2   0   2   2   2   0   0   0   2   0   2   2   2   2   2   2   0   2   2   0   0   0   0   2   0   2   0   0   2   0   0   2   2   2   0   2   2   0   0   0   2   2   2   0   0   2   0   2   0   2   2   2   2   2   0   2   2   0   0   2   2   2   0   0   2   2   0   0   2   2   0   0   0   2   0   2   2   2   2   2   2   2   2   2   0   2   2   0   2   2   2   2   0   0   0   0   0   2   2   2   2   2   0   0   2   0   2   0   0   0   2   2   0   0   2   0   0   2   2   2   2   2   0   2   2   0   0   2   0   0   2   0   0   2   2   0   2   2   0   0   0   0   0   0   0   0   2   2   0   0   0   0   0   2   2   2   2   0   2   2   2   2   2   0   0   0
 MK-6-6                 0   0   2   0   2   0   0   2   2   2   0   2   0   0   0   0   2   2   2   2   0   2   2   2   0   2   2   0   0   0   0   2   0   0   2   0   2   2   2   0   0   0   2   0   2   2   2   0   2   2   0   2   2   0   0   0   0   2   0   0   2   0   2   0   0   2   2   2   0   2   2   0   0   0   2   2   2   0   0   2   0   2   0   2   2   2   2   2   2   2   2   0   0   2   2   0   0   0   2   0   0   0   2   2   0   0   0   2   0   2   0   2   2   2   0   2   2   0   0   2   2   0   2   2   2   2   0   0   0   0   0   2   2   2   2   2   0   0   2   0   2   0   0   2   2   2   0   0   2   0   0   2   2   2   2   2   0   2   2   0   0   2   0   0   2   0   0   2   2   0   2   2   0   0   0   0   0   2   0   0   2   2   0   0   0   0   0   2   2   2   2   0   2   2   2   2   2   0   0   0
 MK-6-7                 0   0   2   0   2   0   0   2   2   2   0   2   0   0   0   2   2   2   2   2   0   2   2   2   0   2   2   0   2   0   0   2   0   0   2   0   2   2   2   2   2   0   2   2   2   2   0   0   2   2   0   2   2   0   0   0   0   2   0   0   2   0   2   0   0   2   2   0   0   2   2   0   0   0   2   2   2   0   0   2   0   2   0   0   2   2   2   2   2   2   2   0   0   0   2   0   0   0   2   0   0   0   2   2   0   0   0   2   0   2   0   2   2   2   0   2   2   0   0   2   0   0   2   2   2   2   0   2   0   0   0   2   2   2   2   2   0   0   2   0   2   0   0   2   2   2   0   0   2   0   0   2   2   2   2   2   0   2   2   0   0   2   0   0   2   0   0   2   2   0   2   2   0   0   0   0   0   2   0   0   2   2   0   0   0   2   2   2   2   2   2   0   2   2   0   2   2   0   0   2
 MK-6-8                 0   0   2   2   2   0   0   2   2   2   0   2   2   0   0   2   2   2   2   2   0   2   2   2   0   2   2   0   2   0   0   2   0   0   2   0   2   2   2   2   0   0   2   2   2   2   0   0   2   2   0   2   2   0   0   0   0   2   0   0   2   2   2   0   0   2   2   0   0   0   2   0   0   0   0   2   2   0   0   2   0   2   2   0   0   2   2   2   2   2   2   0   0   2   2   0   0   0   2   0   2   0   0   2   0   0   0   2   0   2   0   2   2   2   0   2   2   2   0   2   2   0   2   0   2   2   0   2   0   0   2   2   0   2   2   2   0   0   2   0   2   0   2   2   2   2   0   0   0   0   0   2   2   2   2   2   0   2   2   0   0   2   0   0   2   0   0   2   2   0   2   2   0   0   0   0   0   2   0   0   2   2   2   0   0   2   2   2   2   2   2   0   2   2   0   2   2   0   0   2
 MK-6-9                 0   0   0   2   2   2   0   2   2   2   0   2   2   0   0   2   2   2   2   2   0   2   0   2   0   2   2   0   2   2   0   0   0   0   2   0   2   0   2   2   0   0   2   2   2   2   0   0   2   2   0   2   2   0   0   0   0   2   0   0   2   0   2   0   0   2   2   0   0   0   2   0   0   0   0   2   2   0   0   2   2   2   2   0   0   2   0   2   2   2   2   0   0   2   2   0   0   0   2   0   2   0   0   2   0   0   0   2   2   2   0   2   2   0   0   2   2   2   0   2   2   0   2   0   2   2   0   2   0   0   2   2   2   2   2   2   0   0   2   0   2   0   2   2   2   2   0   0   0   0   0   2   2   0   2   2   0   2   2   0   0   2   0   0   2   2   0   2   2   2   2   2   0   0   0   0   0   2   0   0   2   0   2   0   0   2   2   2   2   2   2   0   2   2   0   2   2   0   0   2
 MK-6-10                0   0   0   2   2   2   0   2   2   0   0   2   2   0   0   2   2   0   2   2   0   2   0   2   0   2   2   0   2   2   0   2   0   2   2   0   2   0   2   2   0   0   2   2   2   2   0   0   2   2   0   2   0   0   2   0   2   2   0   0   2   0   2   0   0   2   2   0   0   0   2   0   0   0   0   2   2   0   0   2   2   2   2   0   0   0   0   2   0   2   2   0   0   2   2   0   0   0   2   0   2   0   0   2   0   0   0   2   2   0   0   2   2   2   0   2   2   2   0   2   2   0   2   0   2   2   0   2   0   0   2   0   2   2   2   2   0   0   2   0   2   0   2   2   2   2   0   2   2   2   0   2   2   0   2   0   0   2   2   0   2   2   0   0   2   2   0   2   2   2   0   2   0   0   0   0   0   2   0   0   2   0   2   2   0   2   2   2   2   2   2   0   2   2   0   0   2   0   0   0
 MK-6-11                0   0   0   2   2   2   0   2   2   0   0   2   2   0   0   2   2   0   2   2   0   2   0   2   0   2   2   0   2   2   0   2   0   2   2   0   2   0   2   2   0   0   2   2   2   2   2   0   2   2   0   2   0   0   2   0   2   2   0   0   2   2   2   0   0   2   2   0   0   0   2   0   0   0   0   2   2   0   0   2   2   2   2   0   2   0   0   2   0   2   2   0   0   2   2   0   0   0   2   0   2   2   0   2   0   0   0   2   0   0   0   2   2   0   0   2   2   2   0   2   2   0   2   0   2   2   0   2   0   0   2   0   2   2   2   2   0   0   2   0   2   0   2   2   2   0   0   2   2   2   0   2   2   2   2   0   0   2   2   0   2   2   2   2   2   2   0   2   2   2   0   0   0   0   0   0   0   2   0   0   2   0   2   2   0   2   2   0   2   2   2   0   2   2   0   0   2   0   0   0
 MK-6-12                0   2   0   2   2   2   2   2   2   2   0   2   2   0   0   2   2   0   2   2   0   2   0   2   0   2   2   0   2   2   0   2   2   2   2   0   2   0   2   2   0   0   2   2   2   2   2   0   2   2   0   2   0   0   2   0   0   2   0   0   2   2   2   0   0   2   0   2   0   0   0   2   0   0   0   2   2   0   0   2   2   2   2   0   2   0   0   2   0   2   2   0   0   2   2   0   0   0   2   0   2   2   2   2   0   0   0   2   0   2   0   2   2   0   0   2   2   2   0   2   2   0   2   0   2   2   0   2   0   0   0   0   2   2   2   2   0   0   2   0   2   0   2   2   2   0   0   2   2   2   0   0   2   2   2   0   0   2   2   0   2   2   2   2   2   2   0   0   2   2   0   0   0   0   0   2   2   0   0   0   2   0   2   2   0   0   0   0   2   2   2   0   2   2   0   0   0   0   0   0
 MK-6-13                0   2   0   2   2   2   2   0   0   2   0   2   0   2   0   2   2   2   2   2   0   2   0   2   0   2   0   0   2   2   0   2   2   0   2   0   2   0   0   0   0   0   2   2   2   2   2   0   2   2   2   2   2   0   0   2   0   0   0   0   2   2   2   0   2   2   0   2   0   0   0   2   0   2   0   2   0   0   0   2   0   2   2   0   2   0   0   0   0   2   2   0   0   2   2   0   0   0   2   0   2   2   2   0   0   2   0   2   0   0   0   2   2   2   0   2   2   2   0   2   2   0   2   0   2   2   0   2   0   0   0   0   2   2   2   2   0   0   2   0   2   0   2   2   2   0   2   2   2   0   0   0   0   2   2   0   0   2   2   0   2   2   2   2   2   2   0   0   2   2   0   2   0   0   0   2   2   0   0   0   2   0   2   2   0   0   0   0   2   2   2   0   2   2   0   0   0   0   0   0
 MK-6-14                0   2   0   0   2   2   2   0   0   2   0   2   0   2   0   2   2   2   2   2   0   2   0   2   0   2   0   0   0   2   0   2   2   0   0   0   2   0   0   0   0   0   2   2   2   2   2   0   2   2   2   2   2   0   0   2   2   0   0   0   2   2   2   0   2   2   0   2   2   0   0   0   0   2   0   2   0   0   0   0   0   0   2   0   0   0   2   0   2   2   2   0   0   2   2   0   2   0   2   0   2   2   2   0   0   0   0   2   2   0   0   2   2   2   0   2   2   2   0   2   2   0   2   2   0   2   0   2   0   0   0   0   2   2   2   2   0   0   2   0   2   0   2   2   2   0   2   2   2   0   0   2   0   2   2   0   0   2   2   0   2   2   2   0   2   2   0   0   2   2   0   2   0   0   2   2   2   0   0   0   0   2   2   2   0   0   0   0   0   0   2   0   2   2   0   0   0   2   0   0
 MK-6-15                0   2   0   0   2   2   2   0   0   2   0   2   0   2   0   0   2   2   2   2   0   2   0   2   0   2   0   0   0   2   0   0   2   0   2   0   2   0   0   0   2   0   2   2   2   2   0   0   2   2   2   2   2   0   0   2   2   0   0   0   2   2   2   0   2   2   0   2   2   0   0   0   0   2   0   2   0   0   0   0   0   0   2   0   0   0   0   0   2   2   2   0   0   0   0   0   2   0   0   2   2   2   2   0   2   2   0   2   0   0   0   2   2   2   0   2   0   2   0   2   2   0   2   2   0   0   0   2   0   0   0   2   2   2   2   2   0   0   0   0   2   0   2   2   0   2   2   2   2   0   0   2   0   2   2   0   0   2   2   0   2   2   2   0   2   2   0   0   2   2   0   2   0   0   2   2   2   0   0   0   0   2   2   0   0   0   0   0   0   0   2   0   2   2   0   0   0   2   2   0
 MK-6-16                0   2   2   0   2   2   2   0   0   2   0   2   0   2   0   0   0   2   2   2   0   2   2   2   0   2   2   0   0   2   0   0   2   0   2   0   2   0   0   2   0   0   2   0   2   2   0   0   2   2   2   0   2   2   0   2   2   0   2   0   2   2   2   0   0   2   0   2   2   0   0   0   0   2   0   0   0   0   0   0   0   0   2   0   0   0   0   0   2   2   2   0   0   0   0   0   2   0   0   2   2   2   2   0   2   2   0   2   0   0   2   0   2   2   0   2   0   2   0   2   2   0   2   2   0   0   0   2   0   0   0   2   2   2   2   2   2   2   0   0   2   0   2   0   2   2   2   2   2   0   0   2   0   0   2   0   0   0   2   0   2   2   0   0   2   2   0   0   2   2   0   2   0   0   2   2   2   0   0   0   0   2   2   0   0   0   2   0   0   0   2   0   2   2   0   0   0   2   2   0
 
!****************************************** Phenotypic Data **********************************************************
!-100.0 is resevred for missing phenotype
SimulatedTrait1        11.3372   10.7707    8.7335    9.7183    9.4896    9.6565    8.9447   11.1175   12.3088    7.9512    9.1390   11.6428   10.0009   11.6574    7.0663   10.2430   10.3811   10.4240    6.5072   11.1060   10.1136   10.7223   10.6094   11.9195    9.9724   10.2970    9.7152   10.7609    8.6911    9.4243    9.8982   10.3646    8.4170    7.9243   10.8499   10.8937   11.6764   11.0377   10.3524    9.2979   10.3293    9.3840   10.6183    9.0560    9.2730    8.2219    6.4972   12.3052   11.1857    8.5022   10.0748    8.5727   13.2605    9.5867   12.2267   11.0409   10.5695    8.0711    8.9626   11.9894    9.1294    9.8555   11.2792    9.4787    9.6109   10.4363   11.1468   10.0130    9.7138    9.9773    9.0880    7.9708   12.1510   12.3203    9.4553    9.5923    8.6675    9.3526   10.7539   10.0775    7.4691   12.0607   10.6866   10.6950   10.5014   12.2325   13.0375   12.8800   11.1988    9.9997   10.6437    9.9500    9.4101   10.4607   10.0522   10.0616   12.7755   10.4576   11.3886    8.5169    9.8290   13.3584   12.4875    9.7341    9.3301    8.0468    8.6596   10.0557   11.2806   11.4012   11.5448    9.0908    9.0762   10.4152    7.8023   11.8971    8.7273   10.1120   10.3510   10.7275    8.1679    9.0989    9.3682   10.4456    8.9440    9.1318    9.3486    9.5135    9.9656    8.0607   13.1723    7.6067    9.1964   11.8669   10.3551   11.5694   11.5739   14.5598   11.8438   11.8237    8.3281   11.3758   12.1799    7.9104   11.2031    8.4570    9.4307   10.6542    8.9108   11.3868   10.8692    9.4750   10.7983    9.4354   10.1641   10.6744   11.4857   13.7068    9.7584    8.9607    9.9582    8.8620    7.6192    9.6321    9.1673   10.1059   10.3266    8.8713    8.2102    9.8515    8.3488   10.7192   10.0086    8.3521    8.5544   11.2151    9.3387   11.5818    9.9211   10.0945    8.1219   10.0967    9.9865   11.3435   10.1301   11.5530    6.7791    9.3104   11.8674   11.4071   10.8701    7.1103    9.8331   11.3659   10.8765    9.8544    8.8437   11.0692    7.9460   11.4199
SimulatedTrait2        15.6060   16.5532   14.2222   15.3991   16.2270   15.5986   14.2569   14.7059   17.5229   13.5098   16.0648   17.3061   13.0274   16.5987   14.4520   12.3737   14.1898   13.7814   13.0949   15.6279   14.6736   13.6987   13.6615   18.0617   16.1241   18.3811   16.1728   18.3919   15.0564   13.9699   13.8900   15.8693   13.0175   13.8377   17.0066   14.9424   13.6246   15.2750   14.3567   14.4963   14.1297   14.2902   14.1033   14.7839   15.8644   10.7475   10.6132   13.2964   16.8523   16.1387   13.6996   12.6132   16.1509   15.2453   13.9795   15.5547   17.4058   13.6784   16.4968   15.3974   13.6658   14.7019   16.8336   14.7641   15.8971   13.8177   16.5291   15.6120   13.5662   15.0680   16.2419   16.3295   14.5576   14.8911   13.3233   13.0724   13.0373   16.5489   14.0365   16.0576   15.2697   16.7807   16.6208   16.4949   16.5757   16.2642   14.5229   16.6441   14.3298   16.5300   13.1958   14.7237   14.9459   15.8638   16.3359   12.9068   16.0067   17.4265   13.7916   15.6218   13.7214   16.1818   15.3301   13.1637   11.7025   15.3127   14.0558   16.4019   16.3127   13.0517   16.0403   15.6818   13.2985   16.8340   14.7241   14.6109   16.0831   15.5719   14.8879   16.7187   13.4785   16.2274   13.9935   18.6085   14.1941   15.7472   16.7593   16.6248   14.8625   16.9088   13.4452   17.6377   15.7937   14.7588   15.8382   17.3721   14.5086   13.1365   14.8820   15.8744   14.2315   15.2083   14.4473   16.1429   16.2650   15.4951   16.3027   14.5763   13.6924   14.9242   15.8536   15.0839   13.8038   15.7063   17.7126   18.1708   15.4191   14.9824   16.1270   15.5548   15.0902   17.0512   15.1206   15.7768   16.6477   15.1751   14.3692   14.1276   13.5077   12.1458   16.0860   13.4527   14.7888   13.2775   12.8076   15.9617   13.7644   17.8067   14.7841   14.0441   13.5380   14.8385   14.8474   15.2465   12.4263   13.5593   13.4668   16.1637   14.7742   15.2345   15.7156   14.0986   14.6779   13.7034   15.5468   13.1586   15.0866   16.6798   14.9288   15.9623
 
