# Supplementary material for: Inclusive Composite Interval Mapping of QTL by Environment Interactions in Biparental Populations
Source: PLoS One. 2015 Jul 10;10(7):e0132414. doi: 10.1371/journal.pone.0132414 (PMC4498613; doi:10.1371/journal.pone.0132414)
Supplement: S3 File — (ZIP) [file pone.0132414.s003.zip › Simulation for unliked model/Simulated popualtions/run_00090.met]

!**********************Note: lines staring with "!" are remarks and will be ignored in the program********************
!*********************************General Information**********************************
!Assuming F1 = P1 x P2, populations available in QTL IciMapping are: 
!  1, P1BC1F1 = P1 x F1, the first backcrossing where P1 is used as the recurrent parent;
!  2, P2BC1F1 = P2 x F1, the first backcrossing where P2 is used as the recurrent parent;
!  3, F1DH, F1-derived doubled haploids; 
!  4, RIL or F1RIL, recombination inbred lines through the repeated selfing of F1;
!  5, P1BC1RIL, recombination inbred lines through the repeated selfing of P1BC1F1;
!  6, P2BC1RIL, recombination inbred lines through the repeated selfing of P2BC1F1;
!  7, F2, the selfing generation of F1;
!  8, F3, the selfing generation of F2;
!  9, P1BC2F1, the second backcrossing where P1 is used as the recurrent parent; 
! 10, P2BC2F1, the second backcrossing where P2 is used as the recurrent parent;
! 11, P1BC2RIL, recombination inred lines through the repeated selfing of P1BC2F1; 
! 12, P2BC2RIL, recombination inred lines through the repeated selfing of P2BC2F1; 
! 13, P1BC1F2, the selfing generation of P1BC1F1; 
! 14, P2BC1F2, the selfing generation of P2BC1F1; 
! 15, P1BC2F2, the selfing generation of P1BC2F1; 
! 16, P2BC2F2, the selfing generation of P2BC2F1; 
! 17, P1BC1DH, P1BC1F1-derived doubled haploids; 
! 18, P2BC1DH, P2BC1F1-derived doubled haploids; 
! 19, P1BC2DH, P1BC2F1-derived doubled haploids; 
! 20, P2BC2DH, P2BC2F1-derived doubled haploids; 
   3      !Mapping Population (see remarks above)
   2      !Mapping Function (1 for Kosambi; 2 for Haldane; 3 for Morgan)
   2      !Marker Space Type (1 for intervals; 2 for positions)
   1      !Marker Space Unit(1 for centiMorgans; 2 for Morgan)
   6      !Number of Chromosomes (or Linkage Groups)
 200      !Size of the mapping population
   2      !Number of environments
 
!***************************************** Chromosomes and Linkage Maps **********************************************
!Chromosome                 NumMarkers
-CH1                        16
-CH2                        16
-CH3                        16
-CH4                        16
-CH5                        16
-CH6                        16
!Linkage map (Marker name followed by position or the interval length)
 MK-1-1                1     0.000
 MK-1-2                1    10.000
 MK-1-3                1    20.000
 MK-1-4                1    30.000
 MK-1-5                1    40.000
 MK-1-6                1    50.000
 MK-1-7                1    60.000
 MK-1-8                1    70.000
 MK-1-9                1    80.000
 MK-1-10               1    90.000
 MK-1-11               1   100.000
 MK-1-12               1   110.000
 MK-1-13               1   120.000
 MK-1-14               1   130.000
 MK-1-15               1   140.000
 MK-1-16               1   150.000
 MK-2-1                2     0.000
 MK-2-2                2    10.000
 MK-2-3                2    20.000
 MK-2-4                2    30.000
 MK-2-5                2    40.000
 MK-2-6                2    50.000
 MK-2-7                2    60.000
 MK-2-8                2    70.000
 MK-2-9                2    80.000
 MK-2-10               2    90.000
 MK-2-11               2   100.000
 MK-2-12               2   110.000
 MK-2-13               2   120.000
 MK-2-14               2   130.000
 MK-2-15               2   140.000
 MK-2-16               2   150.000
 MK-3-1                3     0.000
 MK-3-2                3    10.000
 MK-3-3                3    20.000
 MK-3-4                3    30.000
 MK-3-5                3    40.000
 MK-3-6                3    50.000
 MK-3-7                3    60.000
 MK-3-8                3    70.000
 MK-3-9                3    80.000
 MK-3-10               3    90.000
 MK-3-11               3   100.000
 MK-3-12               3   110.000
 MK-3-13               3   120.000
 MK-3-14               3   130.000
 MK-3-15               3   140.000
 MK-3-16               3   150.000
 MK-4-1                4     0.000
 MK-4-2                4    10.000
 MK-4-3                4    20.000
 MK-4-4                4    30.000
 MK-4-5                4    40.000
 MK-4-6                4    50.000
 MK-4-7                4    60.000
 MK-4-8                4    70.000
 MK-4-9                4    80.000
 MK-4-10               4    90.000
 MK-4-11               4   100.000
 MK-4-12               4   110.000
 MK-4-13               4   120.000
 MK-4-14               4   130.000
 MK-4-15               4   140.000
 MK-4-16               4   150.000
 MK-5-1                5     0.000
 MK-5-2                5    10.000
 MK-5-3                5    20.000
 MK-5-4                5    30.000
 MK-5-5                5    40.000
 MK-5-6                5    50.000
 MK-5-7                5    60.000
 MK-5-8                5    70.000
 MK-5-9                5    80.000
 MK-5-10               5    90.000
 MK-5-11               5   100.000
 MK-5-12               5   110.000
 MK-5-13               5   120.000
 MK-5-14               5   130.000
 MK-5-15               5   140.000
 MK-5-16               5   150.000
 MK-6-1                6     0.000
 MK-6-2                6    10.000
 MK-6-3                6    20.000
 MK-6-4                6    30.000
 MK-6-5                6    40.000
 MK-6-6                6    50.000
 MK-6-7                6    60.000
 MK-6-8                6    70.000
 MK-6-9                6    80.000
 MK-6-10               6    90.000
 MK-6-11               6   100.000
 MK-6-12               6   110.000
 MK-6-13               6   120.000
 MK-6-14               6   130.000
 MK-6-15               6   140.000
 MK-6-16               6   150.000
!*********************************** Marker Types ********************************************************************
!Co-dominant marker: When heterozygote F1 is present, P1 is coded as 2, F1 is coded as 1, and P2 is coded as 0; Otherwise, P1 is coded as 2, and P2 is coded as 0. 
!Dominant marker: When heterozygote F1 is present, P1 and F1 are coded as 12, and P2 is coded as 0; Otherwise, P1 is coded as 2, and P2 is coded as 0.  
!Recessive markers: When heterozygote F1 is present, P1 is coded as 2, and F1 and P2 are coded as 10; Otherwise, P1 is coded as 2, and P2 is coded as 0. 
!Missing marker is coded as -1. 
 MK-1-1                 0   0   2   2   2   0   0   0   0   2   0   0   0   2   2   0   0   0   2   2   2   2   0   2   2   0   0   2   2   2   2   0   2   2   2   0   0   2   2   0   0   2   2   0   0   2   0   2   2   2   0   2   0   2   2   0   0   0   2   0   0   0   2   0   0   0   2   2   2   0   0   0   2   2   0   0   2   2   2   2   2   2   2   0   2   0   0   2   2   2   0   2   2   0   0   0   2   2   0   0   2   2   0   0   2   0   2   0   0   0   2   2   0   0   0   2   0   0   0   0   2   2   0   2   0   0   0   2   0   0   0   2   0   0   2   0   2   2   2   2   0   0   0   2   2   0   0   0   2   2   2   2   0   2   0   2   2   2   0   2   0   0   2   2   0   0   2   0   0   0   0   2   0   0   2   0   0   2   2   2   2   0   2   2   0   2   2   0   2   2   0   2   0   0   0   2   2   2   2   0
 MK-1-2                 0   0   2   2   2   0   0   0   0   2   0   0   0   2   2   0   2   0   2   2   2   2   0   0   2   2   0   0   2   2   2   2   2   2   2   0   0   2   2   0   0   2   2   0   0   2   0   2   0   2   2   2   0   2   2   0   0   0   2   0   0   0   2   0   0   0   2   2   2   0   0   0   2   2   0   0   2   2   2   2   2   2   0   2   2   0   0   2   2   2   0   2   2   0   0   0   2   2   0   0   2   2   0   0   2   2   2   0   0   0   2   2   0   0   0   0   0   0   0   0   2   2   0   2   0   0   0   2   2   0   2   2   0   0   2   0   2   2   2   2   0   0   0   0   0   2   0   0   0   2   2   2   0   2   0   2   0   2   0   0   0   0   2   2   2   2   2   2   0   0   0   2   0   0   2   0   0   2   2   2   2   0   2   2   0   2   2   0   2   0   0   2   0   0   0   2   2   2   2   0
 MK-1-3                 0   0   2   2   2   0   0   0   0   2   0   0   0   2   2   0   2   0   2   2   2   2   0   0   2   2   0   0   2   0   2   2   2   0   2   0   0   2   2   0   0   2   2   0   0   2   0   2   2   2   2   0   0   2   2   0   0   0   0   0   0   0   2   0   0   0   2   2   2   0   0   0   2   2   2   0   2   2   2   0   2   2   0   0   2   0   0   2   2   2   0   2   2   0   0   2   2   2   0   0   2   2   0   0   2   2   2   2   0   2   2   2   0   0   0   0   0   0   0   0   2   2   0   2   0   0   0   2   2   0   2   2   0   2   2   0   2   2   2   2   0   0   0   0   0   2   0   0   0   2   0   2   0   2   0   2   0   0   2   0   0   0   2   2   2   2   2   2   2   0   0   2   0   0   0   0   2   2   2   2   2   0   2   0   0   2   2   0   2   0   0   2   0   0   0   2   2   2   2   0
 MK-1-4                 0   0   2   0   2   0   0   0   0   2   0   2   0   2   2   0   2   0   0   2   2   2   0   0   2   2   0   0   2   0   2   2   2   0   2   0   2   2   2   0   0   0   2   0   0   2   0   2   2   0   0   2   0   2   2   0   0   0   0   0   2   0   2   0   0   0   0   2   2   0   0   0   2   2   2   0   2   2   2   0   2   2   0   0   2   0   0   2   2   2   2   0   2   0   0   2   2   2   0   0   2   2   0   0   2   2   2   2   0   2   2   2   2   0   2   0   0   0   0   0   2   2   0   2   0   0   0   2   2   0   2   2   0   2   2   0   2   2   2   2   0   0   0   0   0   2   0   0   0   2   0   2   0   2   0   2   0   0   2   2   0   0   2   2   2   2   2   0   2   0   0   2   0   0   0   0   2   2   0   2   2   0   2   0   0   2   2   2   2   0   0   2   0   0   0   2   2   2   2   2
 MK-1-5                 0   0   2   0   2   0   0   2   0   2   2   2   0   0   0   0   0   0   0   0   2   2   0   0   2   2   0   0   2   0   2   2   2   0   0   0   2   0   2   0   0   0   2   0   0   2   0   2   2   0   0   2   0   2   0   0   0   2   0   0   2   0   2   0   0   0   0   2   2   0   0   0   0   2   2   2   2   2   2   0   2   2   0   0   2   0   0   2   2   2   2   0   2   0   0   2   2   2   0   0   2   2   0   0   2   2   0   2   0   2   2   2   2   0   2   0   0   0   0   2   2   2   2   2   2   0   0   2   2   0   2   2   0   2   2   0   2   2   2   2   0   0   0   0   0   2   0   0   0   2   0   2   0   2   0   2   0   0   2   2   0   0   2   2   2   2   0   0   2   0   0   2   0   0   0   0   2   2   0   2   2   0   2   0   0   2   2   2   2   0   0   2   0   2   0   2   2   2   2   2
 MK-1-6                 0   0   2   0   2   0   0   2   2   2   2   2   0   0   0   0   0   2   0   0   2   2   0   0   2   2   0   0   2   0   2   2   2   0   0   0   2   0   2   0   0   0   2   2   0   2   0   2   2   0   0   2   0   2   0   0   0   2   0   2   2   0   0   0   0   0   0   2   2   0   0   2   0   2   2   0   2   2   2   0   2   2   0   0   2   0   0   2   2   2   2   0   2   0   0   2   2   2   2   0   2   2   0   0   2   0   0   2   0   2   2   2   2   0   2   0   0   0   0   2   2   2   2   2   2   0   0   2   2   2   2   2   0   2   2   2   2   0   2   2   0   0   0   0   0   2   0   0   0   2   0   2   0   2   0   2   0   0   2   2   0   0   2   2   0   2   0   0   2   0   0   2   0   0   0   0   2   2   0   0   2   0   2   0   0   0   2   2   2   0   0   2   0   2   0   2   2   2   2   2
 MK-1-7                 0   0   0   0   2   0   0   2   2   2   2   2   0   0   0   0   0   2   0   0   2   2   0   0   2   2   0   0   2   0   2   2   2   0   0   0   2   0   2   0   0   0   2   2   0   2   0   2   2   0   0   2   0   0   0   0   0   2   0   2   2   0   0   0   2   0   0   2   2   0   0   2   0   2   2   2   2   2   2   0   2   2   0   0   2   0   0   2   2   2   0   0   2   0   0   2   2   2   2   0   2   0   0   0   2   0   0   2   0   2   2   2   2   0   2   0   0   0   0   2   0   2   2   2   2   0   0   2   2   2   0   0   0   2   2   2   2   0   2   0   0   0   0   0   0   2   0   0   0   2   0   2   0   2   0   2   0   0   2   2   0   0   2   2   0   2   0   0   2   0   0   2   0   0   0   0   2   2   0   0   2   0   2   0   2   0   2   2   2   0   0   2   0   2   0   2   2   2   2   2
 MK-1-8                 0   0   0   2   2   0   0   2   2   2   2   2   0   0   0   0   0   2   0   0   2   2   0   0   2   2   0   0   2   0   2   2   2   0   0   0   2   0   2   0   0   0   2   2   0   2   0   2   2   0   0   2   0   0   0   0   0   2   0   2   2   0   0   0   2   0   0   0   0   2   0   2   0   2   2   2   2   2   2   0   2   2   0   0   2   0   0   2   0   2   0   0   2   2   0   0   2   0   2   0   2   0   0   0   2   2   0   2   0   2   2   2   2   0   2   0   0   0   0   2   0   0   2   2   2   0   0   2   2   2   0   0   0   2   0   0   2   0   2   0   0   0   0   0   0   2   0   0   0   2   2   2   0   2   0   2   0   0   2   2   0   0   0   2   0   2   0   0   2   0   0   2   0   0   0   0   0   2   2   0   2   0   2   0   2   0   2   2   2   0   2   2   0   2   0   2   2   2   2   2
 MK-1-9                 0   0   0   2   2   0   0   2   2   2   2   2   0   0   0   0   0   2   0   0   2   2   0   0   2   2   0   0   2   0   2   0   2   0   0   0   2   0   2   0   0   2   2   2   0   0   0   2   2   0   0   2   0   0   0   0   0   0   0   2   2   2   0   0   2   0   0   0   0   2   0   2   0   2   0   2   2   2   2   0   2   2   0   0   2   0   0   2   2   2   0   0   2   2   0   0   2   0   2   0   2   0   0   0   2   2   0   2   0   2   2   2   2   0   2   0   0   0   0   2   0   0   2   0   2   0   0   2   2   2   0   0   0   2   0   2   2   2   2   0   0   0   0   0   0   2   0   0   0   2   2   2   2   2   2   2   0   0   2   2   0   0   0   2   0   2   0   0   2   0   0   0   0   0   0   0   2   2   2   0   2   0   2   0   2   0   2   2   2   0   2   2   0   2   0   0   2   2   2   2
 MK-1-10                0   0   0   2   2   0   0   2   2   2   2   2   0   0   0   0   0   2   0   0   2   2   0   0   2   2   0   2   2   0   0   0   2   0   0   0   2   0   2   0   0   2   2   2   0   0   0   2   2   0   0   2   0   0   0   0   0   0   2   2   2   2   0   0   2   0   0   0   0   2   0   2   0   2   0   2   2   2   2   0   2   2   0   2   2   0   0   2   2   2   0   0   2   2   0   0   0   0   2   0   2   0   0   0   2   2   0   0   0   2   2   2   2   0   2   0   0   0   0   2   0   0   2   0   2   0   0   2   2   2   2   0   0   2   0   2   2   2   2   0   0   0   0   2   0   2   2   0   0   2   2   2   2   2   2   2   0   0   2   2   0   0   0   2   0   2   0   0   2   0   0   2   0   0   2   0   2   2   2   0   2   0   2   0   2   0   2   2   2   0   2   2   0   2   0   0   2   2   2   2
 MK-1-11                0   0   0   0   2   0   0   2   2   2   2   2   0   0   0   2   0   2   0   0   2   2   0   0   2   2   0   2   2   2   0   0   2   0   0   2   2   0   2   0   0   0   2   2   0   0   2   2   2   0   0   2   0   2   0   0   0   2   2   2   2   2   0   0   2   0   0   0   0   2   0   2   0   2   0   2   2   2   0   0   2   2   2   2   2   0   0   2   2   2   0   0   2   2   0   0   0   0   2   0   0   0   0   0   2   2   0   0   0   2   2   0   2   0   2   0   0   0   0   2   2   0   2   0   2   0   0   2   2   2   2   0   0   2   0   2   2   2   2   2   0   0   0   2   0   2   2   0   2   2   2   2   2   2   2   2   0   0   2   2   2   0   0   2   0   2   0   0   2   2   0   0   0   0   2   0   2   2   2   0   2   0   2   0   2   0   2   2   2   0   2   2   2   2   0   0   2   2   2   0
 MK-1-12                0   0   0   0   2   0   0   2   2   2   2   2   0   0   0   2   0   0   2   0   2   2   0   0   2   2   0   2   2   2   2   0   2   0   0   2   2   0   2   0   0   0   0   0   0   0   2   2   2   0   2   2   0   2   0   0   0   2   2   2   2   2   2   0   2   0   0   0   0   2   0   2   0   2   0   2   0   0   0   0   2   0   0   2   2   0   0   0   2   2   0   2   2   2   2   0   0   0   2   0   0   0   0   0   0   2   0   0   0   2   2   0   2   0   2   0   0   0   0   2   0   0   2   0   2   0   0   2   2   2   2   0   0   0   0   2   2   2   2   2   0   2   0   2   0   2   2   2   2   2   2   2   2   2   2   2   0   2   2   2   2   0   0   2   2   2   0   2   0   2   0   0   0   0   2   0   2   2   2   0   2   0   2   0   2   0   2   0   2   0   2   2   2   0   0   0   2   2   2   0
 MK-1-13                0   2   0   0   2   0   0   0   2   2   2   2   0   0   0   2   0   0   2   2   2   2   0   0   2   2   0   2   2   2   2   0   2   0   0   2   2   2   2   0   0   0   0   0   0   0   2   2   2   0   2   2   0   2   0   0   0   2   2   2   2   2   2   0   2   0   0   0   0   2   2   2   0   2   0   0   0   0   0   0   0   0   0   2   2   0   0   0   2   2   0   2   0   2   2   0   0   0   2   0   0   0   0   0   0   2   0   0   0   2   2   0   2   0   2   0   2   0   0   2   0   0   2   0   2   0   0   2   2   2   2   0   0   0   0   2   2   2   2   2   0   2   0   2   0   2   2   2   2   2   2   2   0   2   2   2   0   2   2   2   2   0   0   2   2   2   0   2   0   2   0   0   0   0   2   0   2   2   2   0   2   0   2   0   2   2   2   0   2   0   2   2   0   2   0   0   2   2   2   0
 MK-1-14                0   2   0   0   2   0   2   0   2   2   2   2   0   0   0   2   0   2   0   2   2   2   0   2   0   2   0   2   2   2   2   0   2   0   0   2   2   2   2   0   0   0   0   0   0   0   2   2   2   2   2   2   0   2   0   0   0   2   2   2   2   0   2   0   0   0   0   0   0   2   2   2   0   2   2   2   0   0   0   0   0   0   0   2   2   0   0   0   2   2   0   2   0   0   2   2   2   0   2   0   2   0   0   0   0   2   0   0   0   2   0   0   2   0   2   0   2   0   0   2   0   0   2   0   2   0   0   2   2   2   2   0   0   0   0   2   2   2   2   2   0   2   0   2   0   2   2   2   2   2   2   2   0   2   2   2   0   2   0   2   2   0   0   2   2   2   0   2   0   2   0   0   0   0   0   0   2   2   2   0   2   0   2   0   2   2   2   0   0   0   2   2   0   0   0   0   2   2   2   0
 MK-1-15                0   2   0   0   0   0   0   0   2   2   2   0   0   0   0   0   0   0   0   2   2   2   0   2   0   2   0   0   2   2   2   2   2   0   0   2   2   2   0   0   0   0   0   0   0   0   2   2   0   2   2   2   0   2   0   0   0   2   2   2   2   0   2   0   0   0   0   0   0   2   0   2   0   2   0   2   0   0   0   0   0   0   0   2   2   0   0   2   2   2   0   2   0   0   0   2   2   0   2   0   2   0   0   0   0   2   0   0   0   2   0   0   0   0   2   0   2   0   0   2   0   2   2   0   2   0   0   2   2   2   2   2   0   0   0   2   2   2   2   2   0   2   0   2   0   2   2   2   2   2   2   2   0   2   2   2   0   2   0   0   2   0   0   2   2   2   0   2   0   2   0   0   0   0   0   0   2   2   2   0   2   0   2   0   2   2   2   0   0   0   2   2   0   2   0   0   0   2   2   0
 MK-1-16                0   2   0   0   0   2   0   0   2   2   2   0   0   0   2   0   0   0   2   2   2   2   0   0   0   0   0   2   2   2   2   2   2   0   0   2   2   0   0   0   0   0   0   0   0   0   2   2   0   2   2   2   0   2   0   2   0   2   2   2   2   0   0   0   2   0   0   0   0   0   0   2   0   2   0   2   0   0   0   0   0   0   2   2   2   0   0   2   2   2   0   2   0   2   0   2   2   2   2   0   2   0   0   0   0   0   0   0   0   2   0   0   0   0   2   0   2   0   0   2   0   2   2   0   2   0   0   2   2   2   2   2   0   0   0   2   2   2   2   2   0   2   0   2   0   2   2   2   2   2   0   2   0   2   2   0   0   2   0   0   2   0   2   0   2   0   0   2   0   2   0   0   0   0   0   0   2   2   2   0   2   0   2   0   2   2   2   0   0   0   2   2   0   2   0   0   2   2   2   0
 MK-2-1                 0   2   0   0   2   2   2   2   0   2   2   2   2   0   0   2   0   2   2   2   2   0   2   0   0   0   2   0   2   2   0   2   2   2   0   0   2   0   0   2   2   0   0   0   0   2   0   2   2   2   0   0   0   2   2   2   2   0   0   0   0   2   0   2   0   2   0   2   2   2   0   0   2   0   0   0   2   0   2   2   0   2   0   0   2   0   0   0   2   0   2   2   0   0   0   2   2   2   2   0   2   2   0   2   2   2   2   2   0   0   0   0   2   2   0   0   2   0   2   2   2   2   2   0   2   2   0   0   2   0   2   2   2   2   0   0   2   0   0   2   2   0   0   2   2   2   2   0   0   0   0   2   2   2   0   2   0   0   2   2   2   2   0   0   2   0   2   0   2   2   2   2   0   2   2   2   0   0   2   0   0   2   2   2   0   2   0   2   2   2   0   0   0   0   2   2   0   0   0   2
 MK-2-2                 0   2   0   0   0   2   2   2   0   2   2   0   2   0   0   2   0   2   2   0   2   0   2   0   0   0   2   0   2   0   0   2   2   2   0   0   2   0   0   2   2   0   0   0   0   2   0   2   2   2   0   0   0   2   2   2   0   0   0   0   0   2   0   2   0   2   0   2   2   2   0   0   2   0   0   0   2   0   2   2   0   2   0   0   2   0   0   0   2   0   2   2   0   0   0   2   2   2   2   0   2   2   0   2   2   2   2   2   0   0   0   0   2   2   0   0   2   0   2   2   2   2   2   0   2   2   0   0   2   0   2   2   2   2   0   0   2   0   0   2   2   2   0   2   2   2   2   0   0   0   2   2   2   2   0   2   0   0   2   2   2   2   0   0   2   0   2   0   2   2   2   2   0   2   2   0   0   0   2   0   0   2   2   2   0   2   0   0   2   2   0   0   2   0   2   2   0   0   0   2
 MK-2-3                 0   2   2   0   0   2   2   2   0   2   2   0   2   0   2   2   0   2   2   0   2   0   2   0   2   0   2   0   2   0   0   2   0   2   0   0   0   0   2   2   2   0   0   0   0   2   0   2   2   2   0   0   0   2   2   2   0   0   0   0   0   2   0   2   0   2   0   2   2   2   0   0   2   0   2   0   2   0   0   2   0   2   0   0   2   0   0   0   2   0   2   0   0   0   0   2   2   2   2   0   2   2   0   2   2   2   2   0   0   0   0   0   2   0   0   0   2   0   2   2   2   2   2   0   2   2   0   0   2   0   2   2   2   2   0   0   2   0   0   2   2   2   0   2   2   0   2   0   0   0   2   2   0   2   0   2   0   0   2   2   2   2   2   0   2   0   2   0   2   2   2   2   0   2   2   0   0   0   2   0   0   2   2   2   0   2   0   0   2   2   0   0   2   0   0   2   0   0   0   2
 MK-2-4                 2   2   2   0   0   2   2   2   0   2   2   0   2   0   2   2   0   2   2   0   2   0   2   0   2   0   2   0   2   0   2   2   0   2   0   0   0   0   2   2   2   0   0   0   0   2   2   2   2   2   0   0   0   2   2   2   0   0   0   0   0   2   2   2   2   2   0   2   0   2   0   0   2   0   2   0   2   0   0   0   0   2   0   0   2   0   0   0   0   0   2   0   0   0   0   2   2   2   2   0   2   2   0   2   2   2   2   0   0   0   0   0   2   0   0   0   2   0   2   2   2   2   2   0   2   2   0   0   2   0   2   2   2   2   0   0   2   0   0   2   0   2   0   2   2   2   2   0   0   0   2   2   0   2   0   2   0   0   2   2   0   2   2   0   2   0   2   0   2   2   2   2   0   2   2   0   0   0   2   0   0   2   2   2   0   2   0   0   2   2   0   0   0   0   0   2   0   0   0   2
 MK-2-5                 2   2   2   0   0   2   2   2   0   2   2   0   2   0   2   2   0   2   2   0   2   2   2   0   2   2   2   0   2   0   2   2   0   2   0   0   0   0   2   2   2   0   0   0   0   2   0   2   2   2   0   0   0   2   2   2   0   0   0   0   0   2   2   2   2   2   2   2   2   2   0   2   2   0   2   0   2   0   0   0   0   2   0   0   2   0   0   0   2   0   2   0   0   0   0   2   2   2   2   2   2   2   0   2   0   2   2   0   0   0   0   0   2   0   0   0   0   0   0   2   2   2   2   0   2   2   0   0   2   0   2   2   2   2   0   2   2   0   0   2   0   2   0   0   2   0   2   0   0   0   2   2   0   2   0   2   0   0   2   2   2   2   2   0   2   0   2   0   2   2   2   2   0   2   2   0   0   0   2   0   0   2   0   2   0   2   0   0   2   2   0   2   2   0   0   2   0   2   0   2
 MK-2-6                 2   2   2   2   0   2   0   2   0   2   2   0   0   0   2   2   0   2   2   0   2   0   2   0   2   2   2   0   2   0   2   2   0   2   0   0   0   0   2   0   2   0   0   0   0   2   0   2   2   2   0   0   2   2   2   2   0   0   0   0   0   2   2   2   2   0   2   2   2   0   0   2   2   0   2   0   2   0   0   0   2   2   0   0   2   0   0   0   2   0   2   0   0   0   0   2   2   2   2   2   2   2   0   2   0   2   2   0   0   0   0   0   0   0   0   0   0   2   0   2   2   2   2   0   0   2   0   0   2   2   0   2   2   2   0   2   2   2   0   2   0   2   0   0   0   0   2   0   0   0   2   2   0   2   0   2   0   0   2   2   2   2   2   0   2   0   2   0   2   2   0   2   0   2   2   0   2   0   2   0   0   2   0   2   0   2   0   0   2   2   0   2   2   0   0   2   0   2   2   2
 MK-2-7                 2   2   2   2   0   2   0   2   0   2   2   0   0   0   2   2   0   2   2   0   2   0   2   0   2   2   2   0   2   0   2   2   0   2   0   0   0   2   2   2   2   0   0   0   0   2   0   2   2   2   0   0   2   2   2   2   0   0   0   0   0   2   2   0   2   0   2   2   2   0   0   2   2   0   2   0   2   0   0   0   2   2   0   0   2   0   0   0   2   0   2   0   0   2   0   2   2   2   2   2   0   2   0   0   0   2   2   0   0   0   0   0   0   0   0   0   0   2   0   2   2   2   2   0   0   2   0   0   2   2   0   2   2   2   0   2   2   2   0   2   0   2   2   2   0   0   2   0   0   0   2   2   0   2   0   2   0   0   2   2   2   2   2   0   2   0   2   0   2   0   0   2   0   2   0   0   2   2   2   0   0   2   0   2   0   2   2   0   2   2   0   2   2   0   2   2   0   2   2   2
 MK-2-8                 2   2   2   2   0   2   0   2   0   2   2   0   0   0   2   2   2   2   2   0   2   0   2   0   2   2   2   0   2   0   2   2   0   2   0   0   0   0   2   2   2   0   0   0   0   2   0   2   2   2   0   0   2   2   2   2   0   0   0   0   0   2   2   0   2   0   2   2   2   0   0   2   0   0   2   0   2   0   0   0   2   2   0   0   2   0   0   0   2   0   2   0   0   2   0   2   2   2   2   2   0   2   0   0   0   2   2   0   0   0   0   0   0   0   0   0   0   2   0   2   2   0   2   0   0   2   0   0   2   2   0   2   2   2   0   2   2   2   0   2   0   2   2   2   0   0   2   0   0   0   2   2   0   2   0   2   0   0   2   2   2   2   2   0   2   0   2   0   2   0   0   2   0   2   0   0   2   2   2   0   0   0   0   2   0   2   2   0   2   2   0   2   2   0   2   2   0   2   2   2
 MK-2-9                 2   2   2   2   0   2   0   0   0   2   2   0   0   2   2   0   2   2   2   0   0   0   2   0   2   2   2   0   2   0   2   2   0   2   2   0   0   0   2   2   2   0   0   0   0   2   0   0   0   2   2   0   2   2   2   2   0   0   0   0   0   2   2   0   2   0   2   2   2   0   0   2   0   0   2   0   2   0   0   0   2   2   0   2   2   0   0   0   0   0   2   2   0   2   0   2   2   2   2   2   0   0   2   0   0   0   2   0   0   0   0   0   0   0   0   0   0   2   0   2   2   2   0   0   0   2   0   0   2   2   0   2   0   2   0   0   2   2   0   2   0   2   2   2   2   0   2   0   0   2   2   2   0   2   0   2   0   0   2   2   2   0   2   0   2   0   2   0   2   0   0   2   0   2   0   0   2   2   2   0   0   0   0   2   0   2   2   0   2   2   0   0   2   0   2   2   0   2   2   2
 MK-2-10                2   2   2   2   0   2   0   0   0   0   2   0   2   0   2   0   2   2   2   0   0   0   2   0   2   2   2   0   2   0   0   2   0   2   2   0   0   0   2   2   2   0   0   0   0   2   0   0   0   2   2   0   2   2   2   2   0   0   0   0   0   0   2   0   0   0   0   2   2   0   0   2   0   0   2   0   2   2   0   0   2   2   2   2   2   2   0   0   0   0   0   2   0   2   2   2   2   2   2   0   0   0   2   0   0   0   2   0   0   0   0   0   0   0   0   0   0   0   0   2   2   2   0   0   0   2   0   0   2   2   0   2   0   2   2   2   2   2   0   2   0   2   2   0   2   2   2   0   0   2   0   2   0   2   0   2   0   0   2   2   0   0   2   0   2   0   2   0   2   0   0   2   0   2   0   0   0   2   2   0   0   0   0   2   0   0   0   0   0   2   0   0   2   0   2   2   0   2   2   0
 MK-2-11                2   2   2   2   0   2   2   0   0   2   2   0   2   0   2   0   2   2   2   0   0   0   2   0   2   2   0   0   2   0   0   0   0   2   2   0   0   0   2   2   0   0   0   0   0   2   0   2   2   2   2   0   2   2   2   2   0   0   0   0   0   0   2   0   0   0   0   2   2   0   0   2   0   0   2   0   2   2   0   0   0   2   2   2   2   2   0   0   0   2   0   0   0   2   2   2   2   2   2   0   0   0   0   0   0   0   2   0   0   0   2   0   0   0   0   0   0   0   0   2   2   2   0   0   0   2   0   0   0   2   0   2   0   2   2   2   2   2   0   2   0   2   2   0   2   2   2   0   0   2   0   2   2   2   0   2   0   0   2   2   0   0   2   0   2   0   2   0   0   0   0   2   0   2   2   0   0   2   2   0   0   0   0   2   0   0   0   2   0   2   0   0   2   0   2   2   0   2   2   0
 MK-2-12                2   2   2   2   0   2   2   0   0   2   2   0   2   0   2   0   2   2   2   0   0   0   2   0   2   2   0   0   0   0   0   0   0   2   2   0   0   0   2   2   0   0   0   0   0   2   0   2   0   2   2   0   2   0   2   2   0   0   0   0   0   0   2   0   0   0   0   2   2   0   0   2   0   0   0   0   2   2   0   0   0   2   0   2   2   2   0   0   0   2   0   0   0   2   2   2   2   0   2   0   0   2   0   0   0   0   2   0   0   0   2   0   0   0   2   0   2   0   0   0   2   2   0   0   0   2   0   0   0   2   2   2   2   2   2   2   2   2   0   2   0   0   2   0   0   2   2   0   0   2   0   2   2   2   0   2   0   2   2   2   0   0   2   0   2   2   0   0   0   0   0   2   0   2   2   2   0   2   2   0   0   0   0   2   0   0   0   0   0   2   0   0   2   0   2   2   0   2   2   2
 MK-2-13                2   2   2   2   0   2   2   0   0   2   2   0   2   2   0   0   2   2   2   0   0   0   2   0   2   2   0   0   0   0   0   2   0   0   2   0   2   0   2   2   0   0   2   0   0   2   0   2   0   2   2   2   2   0   2   2   0   0   0   0   0   0   2   0   0   0   0   0   2   0   0   2   0   0   0   0   2   2   0   0   0   2   0   2   2   2   0   0   0   2   0   0   0   2   2   2   2   0   2   0   0   2   0   0   0   0   2   0   0   0   2   0   0   0   0   2   2   0   0   0   2   2   0   0   0   2   2   0   0   2   2   2   2   2   0   2   2   2   0   2   0   0   2   2   0   2   2   0   0   2   0   0   2   2   0   2   0   2   2   2   2   2   2   0   2   2   0   0   0   0   0   2   0   2   2   2   0   2   2   0   0   0   0   2   0   0   0   0   0   2   0   0   2   0   2   2   0   0   2   2
 MK-2-14                2   0   0   0   0   2   2   0   0   2   2   0   2   2   0   0   2   2   2   0   0   0   2   0   2   2   0   0   0   0   0   2   0   0   2   2   2   0   2   2   0   2   0   0   0   2   0   2   0   2   2   2   2   0   2   2   0   0   0   0   0   2   2   0   2   0   0   0   2   0   0   2   0   0   0   0   0   2   0   0   0   2   0   2   2   2   0   0   0   2   0   0   0   2   2   2   2   0   2   0   0   2   0   0   0   0   2   0   0   0   2   0   0   2   0   0   2   0   0   0   2   2   0   0   2   2   2   2   0   2   2   2   2   2   0   0   2   2   0   2   2   0   2   2   0   2   2   0   0   2   0   0   2   2   0   2   0   2   2   2   2   2   2   0   2   2   0   0   0   0   0   0   0   2   2   2   0   2   2   0   0   0   0   2   0   0   2   0   0   0   2   0   2   2   0   2   0   0   2   2
 MK-2-15                2   0   0   2   2   2   0   2   0   2   2   2   2   2   0   0   2   2   2   0   0   0   2   0   2   2   0   0   0   0   0   2   0   0   2   2   2   0   0   2   0   2   2   2   0   2   0   2   0   2   2   2   2   0   2   2   0   0   0   0   0   2   2   2   2   0   2   0   2   0   0   2   0   0   0   2   0   0   0   2   2   0   0   2   2   2   0   0   0   2   0   0   0   2   2   2   2   0   2   0   0   2   0   0   0   0   2   0   0   0   2   0   0   2   0   0   2   0   0   2   2   0   0   0   2   2   2   2   2   2   2   0   2   0   0   0   2   2   0   2   2   0   2   2   0   2   2   2   0   2   0   0   2   2   2   2   0   2   2   2   2   2   2   2   2   2   0   0   0   0   0   0   2   2   0   2   0   2   2   0   0   2   0   2   0   0   2   0   0   0   0   0   2   2   0   2   0   0   2   2
 MK-2-16                2   2   2   2   2   2   0   0   0   2   2   2   2   2   0   0   0   2   2   0   0   0   2   0   2   2   2   0   0   0   0   2   0   0   2   2   0   0   0   2   0   2   2   2   0   2   0   2   0   2   2   2   2   0   2   2   0   2   0   0   2   2   2   2   2   0   2   0   2   2   0   2   0   0   0   2   0   0   0   2   2   0   0   2   2   2   0   0   0   2   0   0   2   2   0   0   2   2   2   0   0   2   0   0   0   2   2   0   0   0   2   0   0   2   2   0   2   0   0   2   2   0   0   0   2   2   2   0   2   2   2   0   2   0   0   0   2   2   0   2   2   0   2   2   0   2   2   2   0   2   0   0   2   2   2   2   0   2   2   2   2   2   2   2   0   2   0   2   0   0   0   0   2   2   0   0   0   2   0   0   0   2   0   0   2   0   2   0   0   0   0   0   2   2   0   2   0   0   2   0
 MK-3-1                 0   0   2   2   0   2   0   0   0   0   2   2   0   0   2   0   0   2   0   0   0   2   2   2   0   2   2   2   2   2   0   0   2   2   2   2   2   2   0   0   0   2   2   2   0   2   2   2   0   2   0   0   2   0   0   0   0   0   2   2   2   0   2   0   2   0   2   0   0   2   0   0   2   2   2   2   2   0   2   0   0   2   0   0   2   2   2   0   0   2   2   0   0   2   0   2   0   0   2   0   2   2   0   2   2   0   2   2   0   2   2   0   2   2   2   0   0   2   2   0   2   0   2   2   2   2   0   2   0   2   0   2   2   0   2   0   2   0   2   0   2   2   0   2   0   2   0   2   0   2   2   2   2   0   2   0   2   2   2   0   2   2   2   0   0   0   0   2   2   2   2   0   2   2   2   0   0   0   0   0   0   2   2   0   2   2   0   0   2   2   2   2   2   2   2   2   0   2   2   0
 MK-3-2                 0   0   2   0   0   2   2   0   0   0   2   2   0   0   2   0   0   2   0   0   0   2   0   2   0   2   2   2   2   2   0   0   2   2   2   2   2   2   0   0   0   2   0   2   0   2   2   0   2   2   0   0   2   0   0   0   0   0   2   2   2   0   2   0   2   0   2   0   0   2   0   2   2   2   2   2   2   0   2   0   0   2   2   0   2   2   2   0   0   0   2   0   0   2   0   2   0   0   2   2   2   2   0   0   2   0   2   2   0   2   2   0   2   2   2   0   0   2   0   0   2   0   2   0   2   2   2   2   0   2   0   2   2   0   2   0   2   0   2   0   2   2   0   0   0   2   0   2   2   2   2   2   2   0   2   0   2   2   2   0   2   2   2   0   0   0   0   2   2   2   2   2   2   2   2   0   2   0   0   0   0   2   2   2   2   2   0   0   2   2   2   2   2   0   2   2   0   2   2   0
 MK-3-3                 2   0   2   0   0   2   2   0   0   0   2   2   0   0   2   0   0   2   0   0   0   2   0   2   0   2   2   2   2   2   0   0   0   2   2   2   2   0   0   0   0   2   0   2   0   2   2   0   2   2   0   0   2   0   0   0   0   0   0   2   2   0   2   0   2   0   2   0   0   2   0   2   2   2   2   2   2   0   2   0   0   2   2   0   2   2   2   0   0   0   2   0   0   2   0   2   0   0   2   2   2   2   2   0   2   0   2   2   2   2   2   0   2   2   2   0   0   2   2   0   2   0   0   0   2   0   2   2   0   2   0   2   2   0   2   0   2   0   2   0   0   0   0   0   0   2   0   2   2   2   2   2   2   0   2   0   2   2   2   0   2   2   2   0   0   0   0   2   2   2   2   2   2   2   2   0   2   0   0   0   0   2   0   2   2   2   2   0   2   2   0   2   2   0   0   2   0   2   0   0
 MK-3-4                 2   0   2   0   0   2   2   0   2   0   2   2   0   0   2   0   2   2   0   0   0   2   0   2   0   2   2   2   2   2   0   2   0   2   2   2   0   0   0   0   0   2   0   2   0   2   2   0   2   2   0   0   2   0   2   0   2   0   0   2   2   0   2   0   0   0   0   0   0   2   0   2   2   2   2   2   2   0   2   0   0   0   2   0   2   2   2   0   0   0   2   0   0   0   0   2   0   0   2   2   2   2   2   0   2   0   2   2   2   2   2   0   2   2   2   0   0   2   2   2   2   0   2   0   2   0   2   2   0   2   0   2   2   0   2   0   2   0   2   0   0   0   0   0   0   2   0   2   0   2   2   2   0   0   2   0   0   2   2   0   2   0   2   0   0   0   0   2   2   2   2   2   2   2   2   0   2   0   0   0   0   2   0   0   2   2   2   0   2   2   2   2   2   0   0   2   0   2   2   0
 MK-3-5                 2   0   2   0   0   2   2   0   2   0   2   2   0   0   2   0   2   2   0   0   0   2   0   0   0   2   2   2   2   2   0   2   2   2   0   2   0   0   0   0   0   0   0   2   0   2   2   2   2   2   0   0   2   0   2   0   2   0   0   2   2   0   2   0   0   0   0   0   0   2   0   2   2   2   2   2   0   0   2   0   2   0   2   0   2   2   2   0   0   0   2   0   0   0   0   2   0   0   2   2   2   2   0   0   2   0   2   0   2   2   2   0   2   2   2   0   0   2   2   2   2   0   2   0   2   0   2   2   0   2   0   2   2   0   2   0   2   0   2   0   2   0   0   2   0   2   0   2   0   2   2   2   0   0   2   0   0   2   2   2   2   0   2   0   0   0   0   0   2   2   2   2   2   2   2   0   2   0   0   0   0   2   0   0   2   2   2   0   2   2   2   2   0   0   0   2   0   2   0   0
 MK-3-6                 2   0   2   0   0   2   2   0   2   0   2   2   0   0   2   0   2   2   0   0   0   2   2   0   0   2   2   2   2   2   0   0   2   2   0   2   0   0   0   0   0   0   0   2   0   2   2   2   0   2   0   0   2   0   2   0   0   0   0   2   0   0   2   0   0   0   2   0   0   2   0   2   2   2   2   2   2   0   2   0   2   0   2   0   2   2   2   0   0   0   2   0   0   0   2   2   0   0   2   2   2   2   0   0   2   0   2   0   0   2   0   0   2   2   2   0   2   2   2   2   2   0   2   0   2   0   2   2   0   2   0   2   2   2   2   0   2   0   2   0   2   2   0   2   0   2   0   2   0   2   2   2   0   0   2   0   0   2   2   2   2   0   2   0   0   2   0   0   2   2   2   0   2   2   2   0   2   0   0   0   0   2   0   0   2   2   2   0   2   2   2   2   0   0   0   2   2   2   0   0
 MK-3-7                 2   0   2   0   2   2   2   0   2   0   2   2   0   0   2   0   0   2   0   0   0   2   0   2   0   2   2   2   2   2   0   0   0   2   0   2   0   0   2   0   0   0   0   2   0   2   2   2   0   2   0   0   2   0   2   0   0   0   0   2   0   0   0   0   0   0   2   0   0   0   0   0   2   2   2   2   2   0   2   0   2   0   2   0   2   2   2   0   0   0   2   0   0   0   2   0   0   0   2   2   2   2   0   0   2   0   2   0   0   2   0   0   2   2   2   0   2   2   2   2   2   0   2   0   2   0   2   2   0   2   2   2   2   2   2   0   2   0   2   0   2   2   0   2   0   0   0   2   0   0   2   0   0   0   2   0   0   2   0   2   2   0   2   0   0   2   0   0   2   2   2   0   2   2   0   2   2   0   0   0   0   2   0   0   2   2   2   0   2   0   2   2   0   0   0   2   2   2   2   0
 MK-3-8                 2   0   2   0   2   2   2   2   2   0   2   2   2   0   2   0   0   2   0   0   0   2   0   0   0   2   2   2   2   2   0   0   0   2   0   2   0   0   2   0   2   0   0   2   0   2   2   2   0   2   0   2   2   0   2   0   0   0   0   2   0   0   0   0   0   0   2   0   0   0   0   0   2   2   2   2   2   0   2   0   2   0   2   0   2   2   2   0   0   0   2   0   0   0   2   0   0   0   0   2   2   2   0   0   2   0   2   0   0   2   0   0   2   2   2   0   2   2   2   2   2   2   2   0   2   0   2   2   0   2   2   2   2   2   2   0   2   0   2   0   2   2   0   2   0   0   0   2   0   0   2   0   0   0   0   0   2   0   0   2   0   0   2   0   0   0   0   0   2   2   2   0   2   2   0   2   2   0   0   0   0   2   0   0   2   2   2   2   2   0   2   2   0   2   0   2   2   2   2   2
 MK-3-9                 2   0   2   0   0   2   2   2   2   0   2   2   0   0   0   0   0   2   0   0   0   2   0   0   0   0   2   2   2   2   0   0   0   0   0   2   0   0   2   0   2   0   0   2   0   2   0   2   0   2   0   2   2   0   2   0   0   0   0   2   0   0   0   0   0   0   2   0   0   0   0   0   0   2   2   2   2   0   2   0   2   0   0   0   2   2   2   0   0   0   2   0   0   0   2   0   0   0   0   2   2   2   0   0   2   0   2   0   0   2   0   0   2   2   2   2   2   2   2   2   2   0   2   2   2   0   2   2   0   2   2   2   2   0   2   0   2   0   0   0   2   0   0   2   0   0   0   2   0   0   2   0   0   0   0   0   2   0   0   2   0   0   2   2   0   2   0   0   2   2   2   0   2   2   0   2   2   0   0   0   0   2   0   0   2   2   2   2   0   0   2   2   0   0   0   2   0   2   2   2
 MK-3-10                2   0   2   0   2   2   2   2   2   0   2   2   0   0   2   0   0   2   0   0   0   2   0   0   0   0   2   2   2   2   0   0   0   0   0   2   0   0   0   0   2   0   0   2   0   2   0   2   0   0   0   2   2   0   2   0   0   0   0   2   0   0   0   0   0   0   2   0   0   0   0   0   0   2   0   2   2   0   2   2   2   0   2   0   2   2   2   0   0   2   2   0   0   0   2   0   0   0   0   2   2   2   0   0   2   0   2   0   0   0   0   0   2   2   2   2   2   2   2   2   2   0   2   2   0   0   2   2   0   2   2   2   2   0   2   2   2   0   0   0   2   0   2   2   0   0   0   2   0   0   2   2   0   0   0   0   2   0   0   2   0   0   2   2   0   2   0   0   2   2   0   0   0   2   0   2   2   0   0   0   0   2   0   0   2   2   2   2   2   2   2   2   0   0   0   2   0   2   2   2
 MK-3-11                0   0   0   0   2   2   0   2   2   0   2   2   0   0   2   0   0   2   0   0   0   2   0   0   0   0   2   0   2   2   0   0   0   0   0   2   0   0   0   0   2   0   0   2   0   2   0   2   0   0   0   2   2   0   2   0   0   0   0   2   0   0   0   0   0   0   2   0   0   0   0   0   0   0   0   2   2   0   2   2   2   0   2   0   2   2   2   0   0   2   2   0   0   0   2   0   0   0   0   2   2   2   0   0   2   0   2   0   0   0   0   0   2   2   2   2   2   2   2   2   2   0   2   2   0   0   2   2   0   2   2   2   2   0   2   2   2   0   0   2   2   0   2   2   0   0   0   2   0   0   2   2   0   2   0   2   2   0   0   2   0   0   0   2   0   2   0   0   2   2   0   2   0   2   0   2   2   0   0   0   0   2   0   2   2   2   2   2   2   0   2   2   0   0   0   2   2   2   2   2
 MK-3-12                0   0   0   0   2   2   0   2   2   0   2   2   0   0   0   0   0   2   0   0   0   2   0   0   0   0   2   0   2   2   0   0   0   0   0   2   0   0   0   0   2   0   0   0   0   2   0   2   0   0   2   2   2   0   2   0   0   0   0   2   0   0   0   0   0   0   2   0   0   0   0   0   0   0   2   2   2   0   2   2   2   0   2   0   2   2   2   0   0   2   2   0   0   2   0   0   0   0   0   2   2   2   0   0   2   0   2   0   0   0   0   0   2   2   2   2   2   2   0   2   2   0   2   2   0   0   2   2   0   2   2   0   2   0   2   2   0   0   0   2   2   0   2   2   0   0   0   2   0   0   2   2   0   0   0   2   2   0   0   2   0   0   0   2   0   2   0   0   2   2   0   2   0   0   0   2   2   0   0   0   0   2   0   2   2   2   2   2   2   0   2   2   0   0   0   2   0   2   2   2
 MK-3-13                2   0   0   0   2   2   0   2   2   0   2   0   0   0   0   0   0   2   0   0   0   2   0   0   2   2   2   0   2   2   0   0   0   0   0   2   0   0   0   0   2   0   0   0   0   2   0   2   0   0   2   2   2   0   2   0   0   2   0   2   0   0   0   0   0   0   2   0   0   0   0   0   0   0   2   2   2   0   2   2   2   0   2   0   2   0   2   2   0   2   2   0   0   2   0   0   0   0   0   2   0   2   0   2   2   0   2   0   0   0   0   0   2   2   2   2   2   2   2   2   0   0   2   2   0   0   2   2   0   2   2   2   2   0   2   2   0   0   0   2   2   2   2   2   0   0   0   2   2   0   2   0   0   0   0   2   2   0   0   0   0   0   0   2   0   2   0   0   2   2   0   2   0   2   0   2   2   0   0   0   0   2   0   2   2   0   2   2   2   0   2   2   0   0   0   2   0   2   2   2
 MK-3-14                2   2   0   0   2   2   0   2   2   0   2   0   0   0   0   0   2   2   0   2   0   2   0   0   2   2   2   0   2   2   0   0   0   2   2   2   0   0   0   0   0   0   0   2   2   2   0   2   0   2   2   2   2   0   2   2   0   2   0   2   0   0   0   2   0   0   2   0   0   0   0   0   0   0   2   2   2   0   0   2   0   2   2   0   2   0   2   2   0   2   2   0   0   2   0   0   0   0   0   2   0   0   0   2   2   2   2   0   0   0   0   0   2   2   2   2   2   2   2   0   0   0   2   2   0   0   2   2   0   2   2   2   2   0   2   2   0   0   0   2   2   2   0   0   0   0   0   2   0   0   2   0   0   0   2   2   2   0   0   0   0   0   0   2   0   2   0   0   2   2   0   2   0   2   0   2   2   0   0   0   0   0   0   2   2   0   2   2   2   0   2   2   0   0   0   2   0   2   0   2
 MK-3-15                2   2   0   0   2   2   0   0   2   0   2   0   0   0   0   2   2   2   0   2   0   2   0   0   2   2   2   0   2   2   0   0   0   2   2   2   0   0   0   0   0   0   0   2   2   2   0   2   0   2   2   0   2   0   2   2   0   2   0   2   0   0   0   0   0   0   2   0   0   2   0   0   0   0   2   2   2   0   0   2   0   2   2   0   2   0   2   2   0   2   2   0   0   0   0   0   0   0   0   2   0   0   0   2   2   2   2   0   2   0   0   0   0   2   2   2   2   2   2   0   0   0   2   2   0   2   2   2   0   2   2   2   2   0   2   2   0   0   0   2   2   2   0   0   0   0   0   2   2   0   2   0   0   0   0   2   2   0   0   0   0   0   0   2   0   2   0   0   2   2   0   2   0   2   0   2   2   0   0   0   0   0   0   2   2   0   2   2   2   0   2   2   0   0   0   2   0   2   0   2
 MK-3-16                2   2   0   0   2   2   0   0   2   0   2   0   0   0   0   2   0   2   0   2   0   2   0   0   2   2   2   0   2   2   0   2   0   2   2   2   0   0   0   0   0   0   0   2   2   0   0   2   0   2   2   0   2   0   2   2   0   2   0   2   0   0   0   0   0   0   2   0   2   2   0   0   0   2   2   2   2   0   0   2   2   2   2   0   2   0   2   2   0   2   2   0   0   0   0   0   0   0   0   0   0   0   0   2   2   2   2   0   2   0   0   2   0   2   2   2   2   2   2   0   0   0   2   2   0   2   2   2   0   2   2   2   2   0   2   2   2   2   0   2   2   2   0   0   0   0   0   2   0   0   2   0   0   0   0   0   2   2   0   0   0   2   0   0   0   2   0   0   2   2   0   2   0   2   0   2   2   0   0   0   0   0   2   2   2   0   2   2   2   0   2   2   0   2   2   2   0   2   0   2
 MK-4-1                 2   0   0   2   2   2   0   2   2   0   0   0   0   2   0   0   2   2   0   2   2   0   2   0   0   2   0   0   2   0   2   0   2   2   0   0   2   0   0   0   2   2   0   2   2   0   0   2   0   0   2   2   0   0   2   0   0   2   0   2   2   0   0   0   0   2   0   2   2   2   2   0   0   2   0   0   0   0   0   0   2   2   2   0   0   2   2   0   0   2   0   2   2   0   0   2   2   2   2   0   0   0   0   0   2   0   2   2   0   2   2   0   0   0   0   2   0   2   2   0   0   2   2   2   0   2   0   0   0   2   2   0   0   0   0   2   0   0   0   0   0   0   0   2   0   2   0   2   0   0   2   0   2   0   0   2   0   2   0   0   0   0   2   0   0   2   2   2   0   2   0   2   0   0   2   0   0   2   0   2   0   2   0   2   0   0   0   0   2   2   0   2   0   0   2   2   2   0   0   0
 MK-4-2                 2   0   0   2   2   2   0   0   2   0   0   0   0   2   0   0   2   2   0   2   2   0   2   0   0   2   0   0   2   0   2   0   2   2   0   0   2   0   0   0   2   2   0   2   2   0   0   2   0   0   2   2   0   0   2   0   0   2   0   2   2   2   0   0   0   2   2   2   2   2   2   0   0   2   0   2   0   0   0   0   0   2   2   0   0   2   2   0   0   2   0   2   2   0   2   2   2   2   2   0   0   0   2   0   2   0   2   2   0   2   2   0   0   0   0   0   2   2   2   0   2   0   2   0   0   0   2   0   0   2   0   0   2   0   0   2   0   0   0   0   0   0   0   2   0   2   0   2   0   0   2   0   2   2   0   2   0   2   0   2   0   0   2   0   0   2   2   2   0   2   0   2   0   0   2   0   0   2   2   2   0   2   0   2   0   0   0   2   2   2   0   2   0   0   2   2   2   2   0   0
 MK-4-3                 2   0   0   2   2   2   0   0   2   0   0   2   2   2   0   0   2   2   0   2   2   0   0   0   0   2   0   2   2   0   2   0   2   2   2   0   2   2   0   0   2   2   0   2   2   0   0   2   0   0   2   2   0   0   2   0   0   2   0   2   2   2   0   0   0   2   2   2   2   2   2   0   0   2   0   2   0   0   0   0   0   0   2   0   0   2   2   2   0   2   0   2   2   0   2   2   2   2   2   0   0   0   0   0   2   0   2   2   0   2   2   0   0   0   0   0   2   2   2   0   2   0   2   0   0   0   0   0   0   2   0   0   2   0   0   2   2   0   0   0   0   0   0   2   0   2   0   2   0   2   2   0   2   2   0   2   0   2   0   2   0   0   2   0   0   2   2   2   0   2   0   2   0   0   2   0   0   2   2   2   0   2   0   2   2   2   0   2   2   2   0   2   0   0   2   0   2   2   0   0
 MK-4-4                 2   0   0   2   2   2   0   0   2   0   0   2   2   2   0   0   2   2   0   2   2   0   2   0   0   2   0   2   2   0   2   0   2   2   2   0   2   2   0   0   2   0   0   2   0   0   0   2   0   0   2   2   0   0   2   0   0   2   0   2   2   2   0   0   0   2   2   0   2   2   2   0   0   2   2   2   0   0   2   0   0   0   2   0   2   2   2   2   0   2   0   2   2   0   2   2   2   2   2   0   0   0   0   0   2   0   2   2   0   2   2   0   0   0   2   0   2   2   2   0   2   0   2   0   0   0   0   0   0   2   0   0   2   0   0   2   2   0   0   0   0   0   2   2   0   2   0   2   0   2   2   0   2   2   0   2   0   2   0   2   0   2   2   0   0   2   2   0   0   2   0   2   0   0   2   0   0   2   2   2   0   2   0   2   2   2   0   2   0   2   0   2   0   0   2   0   2   2   0   2
 MK-4-5                 2   0   0   2   2   2   0   0   2   0   2   2   2   2   0   2   2   2   0   2   2   0   2   0   0   2   2   2   2   0   2   0   2   2   2   0   2   2   0   0   2   0   0   0   0   0   0   2   0   0   2   2   0   0   2   0   0   2   0   2   2   2   0   0   0   2   0   0   2   2   0   0   0   2   2   2   0   0   2   0   0   0   2   0   2   2   2   2   2   2   0   2   2   0   2   2   2   2   0   0   0   2   0   0   2   0   2   2   2   2   2   0   0   0   2   0   0   2   2   2   2   0   2   0   0   0   0   0   2   2   0   2   2   0   0   2   2   0   0   2   0   0   2   2   0   2   2   2   0   2   2   0   2   2   0   2   0   2   0   2   0   2   2   0   0   2   0   0   0   2   0   0   0   2   2   0   0   2   2   2   0   2   0   2   2   2   0   2   0   2   0   2   0   0   2   0   2   2   0   2
 MK-4-6                 0   0   0   2   2   2   0   0   2   0   0   0   2   0   2   2   2   2   0   2   2   0   2   0   0   2   2   2   0   0   2   0   0   2   2   0   2   2   2   0   2   0   0   0   0   0   0   2   0   0   2   2   0   0   2   0   0   2   0   2   2   2   0   0   2   2   0   0   2   2   0   0   0   2   2   0   0   0   2   0   0   0   2   0   2   2   2   2   2   2   0   2   2   0   2   2   2   2   0   0   0   2   0   0   2   0   2   2   2   0   2   0   0   0   2   2   0   0   2   2   2   0   2   0   0   0   0   0   0   2   2   2   2   0   0   2   2   0   0   0   0   2   2   2   0   2   2   2   0   2   2   0   2   2   0   2   0   2   0   2   0   2   2   0   0   2   0   0   0   0   0   0   0   2   0   0   0   2   2   2   0   2   0   2   2   0   0   2   0   2   0   2   0   0   2   0   2   2   0   2
 MK-4-7                 0   0   0   2   2   0   0   0   2   0   0   0   2   0   0   2   2   2   0   2   2   0   2   2   0   2   2   2   2   0   0   0   0   2   2   0   2   2   2   0   2   0   0   2   0   0   0   2   0   0   2   2   0   0   2   0   0   2   0   0   2   2   0   0   2   2   2   0   2   2   0   0   0   2   2   0   0   0   2   0   0   0   2   0   2   2   2   2   2   2   0   2   2   0   2   0   2   2   0   0   0   2   0   0   2   0   2   2   2   0   2   0   0   0   2   2   2   0   2   2   2   2   2   0   0   0   0   0   0   2   2   2   0   0   0   2   2   0   0   0   0   2   2   0   0   2   2   2   0   2   2   0   2   2   0   2   0   2   0   2   2   2   2   0   0   2   0   0   0   0   0   2   0   2   0   0   0   2   2   2   0   2   0   2   2   0   0   2   0   2   0   2   0   0   2   0   2   2   0   2
 MK-4-8                 0   0   0   2   2   0   0   0   2   2   2   0   2   0   0   2   2   2   0   2   2   0   2   2   0   2   2   2   2   0   0   0   0   2   2   0   2   2   0   0   2   0   0   2   0   0   0   2   0   0   2   2   0   0   2   0   0   2   0   0   0   2   0   0   2   2   2   0   2   2   0   0   0   0   2   0   0   0   2   0   0   2   2   0   2   2   2   2   2   2   0   2   2   0   2   0   2   2   0   0   2   2   0   0   2   2   2   2   2   0   2   0   2   0   0   2   2   0   2   2   2   2   2   0   0   0   0   0   0   2   0   0   2   0   0   2   2   0   0   0   0   2   2   0   0   2   2   2   0   2   2   0   2   2   0   0   0   2   0   2   0   2   2   0   0   2   0   0   0   2   0   2   0   2   0   0   0   2   2   2   0   0   0   0   2   0   0   2   0   2   0   2   0   0   2   0   2   2   0   2
 MK-4-9                 0   0   0   2   2   0   0   0   2   2   2   0   0   0   0   2   2   2   0   2   2   0   2   2   0   0   2   2   2   0   0   0   0   0   0   0   2   2   0   0   2   0   0   2   0   0   0   2   0   0   2   0   0   0   2   0   0   2   0   0   0   2   0   0   2   2   2   0   2   2   0   0   0   0   2   0   0   0   2   0   0   2   2   0   2   2   2   2   2   2   0   2   2   0   2   0   2   2   2   0   2   2   0   0   2   0   2   2   2   0   2   0   2   0   0   2   2   0   2   2   2   2   2   0   0   0   0   0   2   2   0   0   2   0   0   2   0   2   0   0   0   2   2   0   0   2   2   0   0   2   0   0   2   2   0   0   0   0   0   2   0   2   2   0   0   2   0   2   0   2   0   2   0   2   0   0   0   2   2   2   0   0   0   0   2   0   0   2   2   2   0   2   0   0   2   0   2   2   0   2
 MK-4-10                2   0   0   2   2   0   0   0   2   2   2   0   0   0   0   0   2   2   0   2   2   0   2   2   0   0   2   2   2   0   0   0   0   0   0   0   2   2   0   0   2   0   2   2   0   0   0   2   0   0   2   0   0   0   2   0   0   2   0   2   0   2   0   0   2   2   2   0   2   2   0   0   2   2   2   0   0   0   2   0   2   2   2   0   2   2   2   2   2   2   0   2   2   0   2   0   2   2   2   0   2   2   0   0   2   0   2   2   2   0   2   0   2   0   0   2   2   0   2   2   2   2   2   0   0   2   0   0   2   2   0   0   2   0   0   2   0   2   0   2   0   2   0   0   0   2   2   0   0   2   0   0   2   2   0   0   0   0   0   2   0   2   2   0   0   2   0   2   2   2   0   2   0   2   0   0   0   2   2   2   0   0   0   0   2   0   0   2   2   2   0   2   0   0   2   0   2   2   0   2
 MK-4-11                2   0   0   2   2   0   0   0   2   2   2   0   0   0   2   0   2   2   0   2   0   0   2   2   0   0   2   2   2   0   0   0   0   0   0   0   2   2   0   0   2   0   2   2   0   0   0   2   0   0   2   0   0   0   2   2   0   2   2   2   0   2   0   0   2   2   2   0   2   2   0   0   2   2   2   0   0   2   2   0   2   2   2   0   2   2   2   2   2   2   0   2   2   0   2   0   2   0   2   2   2   2   0   0   2   2   2   2   0   0   2   0   2   0   0   2   2   0   2   2   2   2   2   0   0   2   0   0   2   2   0   0   2   0   0   2   0   2   0   2   0   2   0   0   0   2   2   0   0   2   0   0   2   2   0   0   0   0   0   2   0   2   2   0   0   2   2   2   2   2   0   2   0   0   0   0   0   2   2   2   0   0   0   0   2   0   0   2   2   2   0   2   0   0   2   0   2   2   0   2
 MK-4-12                2   0   0   2   2   2   0   0   2   2   0   2   0   0   2   2   2   0   0   2   0   0   2   2   2   0   2   2   2   0   2   0   0   2   0   0   2   0   2   0   2   0   2   2   0   0   0   2   0   0   2   0   0   0   2   2   0   2   0   0   0   2   0   0   2   2   2   0   2   2   0   0   2   2   2   0   0   2   2   0   2   2   0   0   2   2   2   2   2   2   0   2   2   0   2   0   2   0   2   2   2   2   0   0   0   2   2   2   0   0   2   0   2   0   0   2   2   0   2   2   2   2   2   0   0   0   0   0   2   2   0   0   0   0   0   2   0   2   0   2   0   2   0   0   0   2   2   0   0   0   0   2   2   2   0   0   0   0   0   0   0   0   2   0   0   2   2   2   2   2   0   2   0   0   0   0   0   2   2   2   2   0   0   0   2   0   0   2   2   2   0   2   0   0   2   0   2   2   0   2
 MK-4-13                2   0   0   0   0   0   0   0   2   2   0   2   2   0   2   2   2   0   2   2   0   0   2   2   2   0   2   2   2   0   2   2   0   0   0   2   2   0   2   0   2   0   2   2   0   0   2   2   0   0   2   0   0   0   2   2   0   2   0   0   0   2   0   0   2   2   2   0   2   2   0   0   2   2   0   0   0   2   2   0   2   2   0   0   2   2   2   2   2   2   0   2   2   0   2   0   0   0   2   2   2   2   2   0   0   2   0   0   0   0   2   2   2   0   0   0   0   0   2   2   2   2   2   0   0   0   2   0   2   2   0   2   0   0   0   2   0   2   0   2   0   0   0   0   2   2   2   0   0   0   0   2   2   2   2   0   0   0   0   0   0   0   2   0   0   2   2   2   0   2   0   2   0   0   0   0   0   2   2   2   2   0   2   0   2   0   0   2   0   2   0   2   0   0   2   0   2   2   0   2
 MK-4-14                2   0   0   0   0   0   0   0   2   2   0   2   2   0   2   2   2   0   2   2   0   0   2   2   2   0   0   2   2   0   2   2   0   2   0   2   0   0   2   0   2   0   2   2   0   0   2   2   0   0   2   0   0   0   2   2   0   2   2   0   0   2   0   0   2   2   0   0   2   2   0   0   2   2   0   0   0   2   2   0   2   2   0   0   2   2   2   2   2   2   0   2   2   0   2   0   0   0   2   2   2   2   2   0   0   2   0   0   0   0   2   2   2   0   0   0   0   0   2   2   2   2   0   0   0   0   2   0   2   2   0   2   0   0   0   2   2   2   0   2   0   0   2   0   2   2   2   0   0   0   0   2   2   0   2   0   0   0   0   0   0   2   2   0   0   2   2   2   0   0   0   2   0   0   0   0   0   2   2   2   2   0   2   0   2   0   0   2   0   2   0   0   0   0   2   2   2   2   0   2
 MK-4-15                0   0   0   0   0   0   0   0   2   2   0   2   2   2   2   2   2   0   2   2   0   0   2   0   0   0   0   2   2   0   2   2   0   2   0   2   0   0   0   0   2   0   2   2   2   0   0   2   0   2   2   0   0   0   0   2   0   2   2   0   0   2   0   0   2   2   0   0   2   2   0   0   2   2   0   0   0   2   2   0   2   2   0   0   2   2   2   2   0   2   0   0   2   0   2   0   0   0   2   2   2   2   0   0   0   2   0   0   0   2   2   2   2   0   0   0   0   0   2   2   2   2   0   0   0   0   2   0   2   2   0   2   0   0   0   2   2   2   0   2   2   0   2   0   2   2   2   0   0   2   0   2   2   0   0   0   0   0   2   0   2   2   2   0   0   2   2   2   0   0   0   2   0   0   0   0   0   2   2   2   2   0   2   0   2   0   0   2   0   2   0   0   0   0   2   2   2   2   0   2
 MK-4-16                0   2   0   0   0   0   0   0   2   2   0   2   2   2   2   2   2   0   0   2   0   0   2   0   2   0   0   2   2   0   2   2   0   2   0   2   0   0   0   0   2   0   2   2   2   2   0   2   0   2   2   0   2   0   2   0   0   2   2   0   0   2   0   0   0   2   0   0   2   2   0   0   2   2   0   0   0   2   0   0   2   0   0   0   2   2   2   0   0   2   0   0   2   0   2   0   2   0   2   2   2   2   2   0   0   2   0   0   2   2   2   2   2   0   2   2   0   0   2   2   2   2   0   0   0   2   2   0   2   2   2   2   0   0   0   2   2   2   0   0   2   0   2   2   2   2   2   0   0   2   0   2   2   0   0   0   0   0   2   0   2   2   2   0   0   2   2   2   0   0   0   2   0   0   0   0   2   2   0   0   2   0   2   0   2   0   0   2   0   2   0   2   0   0   2   2   2   2   0   2
 MK-5-1                 2   2   0   0   2   2   2   0   2   0   2   0   2   2   2   2   0   0   2   0   0   2   2   2   2   0   2   0   0   2   2   2   2   2   0   0   2   2   2   2   0   2   2   0   0   2   2   2   0   0   2   0   2   2   2   2   0   2   0   2   0   2   0   2   0   0   0   2   0   0   0   0   0   0   2   2   2   0   2   2   2   2   0   0   2   0   0   0   0   0   0   2   0   2   0   2   2   2   2   0   2   0   2   2   0   2   2   2   2   2   0   0   2   2   0   0   0   0   2   2   0   2   2   0   2   0   2   0   0   0   0   2   2   0   0   2   2   2   0   2   0   2   2   0   0   2   2   0   2   0   0   0   0   0   0   2   0   0   0   2   0   0   0   0   2   2   2   2   2   2   2   2   2   2   0   2   0   0   2   0   0   0   0   0   0   0   2   0   2   0   2   2   2   0   0   2   0   2   0   0
 MK-5-2                 2   2   0   2   2   2   2   0   2   0   2   0   2   2   2   0   0   2   2   0   0   2   2   2   2   0   0   0   0   2   2   2   2   2   0   0   2   2   2   2   0   2   0   0   0   2   2   0   0   0   2   0   2   2   2   2   2   2   2   2   0   2   0   2   0   0   2   2   0   0   0   2   0   0   0   2   2   0   2   2   2   2   0   0   2   0   0   0   0   2   0   2   0   2   0   2   2   2   0   0   2   0   2   2   0   2   2   2   2   2   0   0   2   0   0   0   0   0   2   2   0   0   2   0   2   0   2   0   0   0   0   2   2   0   0   2   2   0   0   2   0   2   2   0   2   2   2   0   2   0   0   0   0   0   2   2   0   0   0   2   0   0   0   0   2   2   2   2   2   2   2   2   2   2   0   2   2   0   2   0   0   0   0   2   0   0   0   0   2   0   2   2   2   0   0   2   0   2   0   0
 MK-5-3                 2   2   0   2   2   0   0   0   2   0   0   0   2   0   2   0   0   2   2   0   0   2   2   2   2   0   0   0   0   2   2   0   2   2   2   0   2   2   2   2   0   2   0   2   0   2   0   0   0   0   2   0   2   2   0   2   2   2   2   2   0   2   0   2   0   0   2   2   0   0   0   2   0   0   0   0   2   0   2   2   2   2   0   0   2   0   0   0   0   2   0   2   0   2   0   2   2   2   0   0   2   0   2   2   0   2   2   2   2   2   0   2   2   0   0   0   0   0   0   2   0   0   2   0   2   0   2   0   0   0   0   0   2   2   0   2   2   0   0   2   0   2   2   0   2   2   2   0   2   0   0   0   2   0   2   2   0   0   2   2   0   2   0   0   2   0   2   2   2   2   2   0   2   2   0   2   2   0   0   2   0   0   0   2   0   0   0   0   2   0   2   2   2   0   0   2   0   2   0   0
 MK-5-4                 2   2   0   2   2   0   0   0   2   0   0   0   2   0   0   0   0   2   2   2   0   2   0   2   2   2   0   2   2   2   2   0   0   2   2   0   2   2   2   2   0   2   0   2   0   2   0   0   2   0   2   0   2   0   0   2   2   2   2   2   0   2   0   2   0   0   2   2   0   0   0   2   2   0   0   0   2   0   2   2   2   2   0   2   2   0   2   0   0   2   0   2   0   2   0   2   2   0   0   0   2   0   2   2   2   2   2   2   2   0   0   2   2   0   0   2   0   0   0   2   2   0   2   0   2   0   2   0   0   0   0   2   2   2   2   2   2   2   0   2   0   0   2   0   2   2   2   0   2   0   0   0   2   0   2   2   0   0   2   0   0   2   0   0   2   0   2   0   2   0   0   0   2   2   0   2   2   0   0   2   2   0   0   2   0   2   0   0   0   0   2   2   0   0   0   2   0   2   0   0
 MK-5-5                 2   2   0   2   2   0   0   0   2   0   0   0   2   2   0   0   0   2   2   2   0   2   0   2   2   2   0   2   2   2   2   0   0   2   2   0   2   2   2   0   0   2   0   2   0   2   0   0   2   0   2   0   2   0   0   2   2   0   2   2   0   2   0   2   0   0   2   2   0   2   0   2   2   0   0   0   2   2   0   2   0   2   0   2   2   0   2   2   0   2   0   2   0   2   2   2   2   0   0   0   2   0   2   2   0   2   2   2   2   0   0   2   2   0   0   2   0   2   0   2   2   0   2   0   2   2   2   0   0   2   0   2   0   2   0   2   2   2   0   2   0   0   2   0   2   2   2   0   2   2   0   0   2   0   0   2   0   0   2   0   0   2   2   0   2   0   2   0   2   0   0   0   2   2   0   2   2   0   0   2   2   0   0   2   0   2   0   0   0   0   2   2   0   0   0   2   0   0   2   0
 MK-5-6                 2   0   2   2   2   0   0   2   2   0   0   0   2   2   0   0   0   0   2   2   0   2   0   2   2   2   0   2   2   2   2   0   0   2   2   0   2   2   2   0   0   2   0   2   0   2   0   0   2   0   2   0   2   0   0   2   2   0   2   2   0   2   0   2   0   2   0   2   0   2   0   2   2   0   0   0   2   2   0   2   0   2   0   2   2   0   2   2   0   2   0   2   0   2   2   2   2   0   0   0   2   0   2   2   0   2   2   2   2   0   0   2   2   0   0   2   0   2   0   2   2   0   2   0   2   2   0   0   0   2   0   2   0   2   0   2   2   2   0   0   0   0   2   0   2   2   2   0   2   2   0   0   2   0   0   2   0   0   2   2   0   2   2   0   2   0   2   0   2   0   0   0   2   2   0   2   2   0   0   2   2   0   0   2   0   2   0   0   0   0   2   2   0   0   2   2   0   2   2   0
 MK-5-7                 2   0   0   2   2   0   0   2   0   0   0   0   0   2   0   2   0   2   2   2   0   2   2   2   2   2   0   2   2   2   2   0   0   2   2   0   2   2   2   0   0   2   0   2   0   2   0   0   2   0   2   0   2   0   2   2   2   0   0   2   0   2   0   2   0   2   0   2   0   2   0   2   2   0   0   0   2   2   0   2   2   2   0   2   0   0   2   2   0   2   0   2   0   0   2   2   2   0   0   0   2   0   2   0   0   0   2   2   2   0   0   2   2   0   0   2   0   2   0   2   2   0   2   0   2   2   0   0   0   2   0   2   0   2   2   2   2   2   0   0   0   0   2   0   2   0   0   0   2   2   0   0   2   0   0   2   0   0   2   2   0   2   2   0   2   0   2   0   2   0   0   0   2   2   0   2   2   0   0   2   2   2   0   2   0   2   0   0   0   0   2   2   0   0   2   2   2   2   2   0
 MK-5-8                 2   0   0   2   2   0   0   0   0   0   0   0   0   2   0   2   0   2   2   2   0   2   2   2   2   2   0   2   2   2   2   0   0   2   2   2   2   2   2   0   0   2   0   2   0   2   0   0   2   0   0   0   2   0   2   0   2   0   2   2   0   0   0   2   0   2   0   2   0   2   0   2   2   0   0   0   2   2   0   2   2   2   0   2   0   0   2   0   0   2   0   2   0   0   2   2   2   0   0   0   2   0   2   0   2   0   0   2   2   0   0   2   2   0   0   2   0   2   0   2   2   0   2   0   2   2   0   0   2   2   0   2   0   2   2   2   2   2   0   0   0   0   2   0   2   2   0   0   2   2   0   0   2   0   2   2   0   0   2   0   2   2   2   0   2   0   2   0   2   0   0   0   2   2   0   0   2   0   0   2   2   2   0   2   0   2   0   0   0   0   2   2   0   0   2   2   0   2   2   0
 MK-5-9                 2   0   0   2   2   0   0   0   0   0   2   0   0   2   0   2   0   2   2   2   0   2   2   2   2   2   0   2   2   2   2   0   0   2   2   2   2   2   0   0   0   2   0   2   0   2   0   0   2   0   0   0   2   2   0   0   2   0   2   2   0   0   0   0   0   2   0   2   0   2   0   2   0   0   0   0   2   2   0   0   2   2   0   2   2   0   2   0   0   2   0   2   0   0   2   0   2   0   0   0   2   0   2   0   2   0   0   2   2   0   0   2   2   0   0   2   0   2   0   2   2   0   2   0   2   2   0   0   2   2   0   2   2   2   2   2   2   2   0   0   0   2   2   0   2   2   0   0   2   2   0   0   2   2   2   2   0   0   2   0   2   2   2   0   2   2   2   0   0   0   0   0   2   2   0   0   2   0   0   2   2   2   0   2   0   2   0   2   0   0   2   2   0   2   2   2   0   2   2   0
 MK-5-10                2   0   0   0   2   0   0   0   0   0   2   0   0   2   0   2   2   0   2   2   0   2   2   2   2   2   0   2   2   2   2   0   0   2   2   2   2   0   0   2   0   2   0   2   0   2   0   0   2   0   0   0   2   2   2   0   2   0   2   2   0   0   0   0   0   2   0   2   0   2   0   2   2   0   0   0   2   2   0   0   2   2   0   2   2   0   2   0   0   2   0   2   2   0   0   0   2   0   0   0   2   0   2   0   2   0   2   2   2   0   0   2   2   0   0   2   0   2   0   2   2   0   2   0   2   2   0   0   2   2   0   2   2   2   2   0   2   2   0   0   0   2   2   0   2   0   0   0   2   2   0   0   2   2   2   2   0   0   2   0   2   2   2   0   2   0   2   0   2   0   0   0   2   2   0   0   2   0   0   2   2   2   2   2   0   2   0   2   0   0   2   2   0   0   2   0   2   2   2   0
 MK-5-11                2   0   0   0   0   0   0   0   2   0   2   2   0   2   0   2   2   0   2   2   0   2   2   2   2   2   0   0   2   2   2   0   2   2   2   0   2   0   0   2   0   2   0   2   0   2   0   0   2   0   0   0   0   2   2   0   2   0   2   2   0   0   2   0   0   2   0   2   0   2   0   2   2   0   0   0   2   2   0   2   2   2   0   2   2   0   2   0   0   2   0   2   2   0   0   0   2   0   0   0   2   0   2   0   2   0   2   2   2   0   0   2   2   0   0   2   0   2   0   2   2   0   2   0   2   2   0   0   2   2   0   2   2   2   2   0   2   2   0   0   0   2   2   0   2   0   0   0   2   2   0   0   2   2   2   2   0   0   2   0   2   2   2   0   2   2   0   0   2   0   0   0   2   2   0   0   0   0   0   2   2   2   2   0   0   0   0   2   0   2   2   2   0   0   2   0   2   2   2   0
 MK-5-12                2   2   2   0   0   0   0   0   2   0   2   2   0   2   0   2   2   0   2   2   0   2   2   2   2   2   0   0   2   2   2   0   2   2   2   0   2   0   0   2   0   2   0   2   0   2   0   0   2   0   0   0   2   2   2   0   2   0   2   2   0   0   2   0   0   2   0   2   2   2   0   2   2   2   0   0   2   2   0   2   2   2   0   2   2   0   2   0   0   2   0   2   2   0   0   0   2   0   0   0   0   0   2   0   2   0   2   2   2   0   0   2   2   0   0   2   0   0   0   2   0   0   2   0   0   2   0   0   2   2   0   0   2   2   2   0   2   2   2   2   0   2   2   0   2   0   0   0   2   0   2   0   2   2   2   2   0   0   2   0   2   2   2   0   0   2   0   0   2   0   0   0   2   2   0   0   0   0   0   0   2   2   2   0   0   0   0   2   0   2   2   0   0   2   2   0   2   2   2   0
 MK-5-13                2   2   2   0   0   0   0   0   0   0   0   2   0   2   0   2   2   0   2   2   0   2   2   2   2   2   0   0   2   2   2   0   2   2   2   0   2   0   0   2   0   2   0   2   0   0   0   0   2   0   0   0   2   2   2   0   2   0   2   2   2   2   2   0   0   2   2   0   2   2   0   2   2   2   0   0   2   2   0   2   2   2   2   2   2   0   2   0   0   0   2   2   2   0   0   0   2   0   0   0   0   0   2   0   2   0   0   2   2   0   0   2   2   0   0   2   0   0   0   2   0   0   2   0   0   2   0   2   2   2   0   0   2   2   0   0   2   2   2   2   0   2   2   0   2   0   0   0   2   0   2   0   2   2   2   0   0   0   2   0   2   2   2   0   0   2   0   2   2   0   2   0   2   2   0   0   0   0   0   0   2   0   2   0   0   0   0   2   0   0   0   0   0   2   0   0   2   2   2   0
 MK-5-14                2   2   2   0   0   0   0   0   0   2   0   2   0   2   0   2   0   0   2   2   0   0   2   2   2   2   0   0   2   2   2   0   2   2   2   0   2   0   0   2   0   2   0   2   0   2   0   0   2   0   0   0   2   2   2   2   2   0   2   2   2   2   2   0   0   2   2   0   2   2   0   2   2   2   0   0   2   2   0   2   2   0   2   2   2   0   2   0   0   0   2   2   2   0   0   0   2   0   0   0   0   0   2   0   2   0   2   0   2   0   0   2   2   0   2   2   0   0   0   2   0   0   2   0   0   2   0   2   2   2   0   0   0   2   0   0   2   2   2   2   0   0   2   0   2   2   0   0   2   0   2   0   2   2   2   2   0   0   2   2   2   2   2   0   0   2   0   2   2   0   2   0   2   2   0   0   0   0   0   2   2   0   2   2   0   0   0   2   0   0   0   0   0   2   0   0   0   0   2   0
 MK-5-15                2   2   2   0   0   0   0   0   0   2   0   2   0   2   0   2   0   0   2   0   0   0   2   2   2   2   0   0   2   2   2   0   2   2   2   0   2   0   0   2   0   0   0   2   0   2   0   0   2   2   0   0   2   2   2   2   2   0   2   2   2   0   2   0   0   2   2   0   2   2   0   2   2   2   0   0   2   2   0   2   2   0   2   2   2   0   2   0   0   0   2   2   0   0   0   0   2   0   0   0   0   0   2   0   2   0   2   0   2   0   0   2   2   0   2   0   0   0   2   2   2   0   2   0   0   2   0   2   2   2   0   0   0   2   0   0   2   2   2   2   0   0   2   0   0   2   0   0   2   2   2   0   2   2   2   2   0   0   0   2   2   2   2   0   0   2   0   2   2   0   2   0   2   2   0   0   0   0   2   2   2   0   2   2   0   0   0   2   0   0   0   0   0   2   0   2   0   0   2   0
 MK-5-16                2   2   2   0   0   0   0   0   0   2   0   2   0   2   0   2   0   0   2   0   0   0   2   2   2   2   0   0   2   2   2   0   0   2   2   0   2   0   0   0   0   0   0   2   0   2   0   0   2   0   2   2   2   2   2   2   2   0   0   0   2   0   2   0   0   0   2   0   0   2   0   0   0   2   0   0   2   2   0   2   0   0   2   2   0   2   2   0   0   0   2   2   0   0   0   0   2   0   0   0   0   0   2   0   2   0   0   0   0   0   2   2   2   0   2   0   0   0   0   2   2   0   2   0   0   2   0   0   2   2   0   0   0   2   0   0   2   2   0   0   0   0   2   0   0   2   0   0   0   2   2   0   2   2   2   2   0   0   0   2   2   2   2   2   0   2   0   2   2   0   2   2   2   2   0   0   0   0   2   2   2   0   2   2   0   0   0   2   0   0   0   0   0   2   0   2   0   0   2   0
 MK-6-1                 0   0   2   0   0   2   0   0   2   0   2   2   0   2   0   2   2   0   2   2   2   0   2   2   2   2   2   0   2   2   0   0   0   0   2   2   0   0   0   2   2   2   2   2   0   0   0   2   0   0   0   2   2   0   2   0   2   0   0   0   2   0   2   0   0   2   2   0   0   0   2   2   0   0   2   2   2   2   0   0   2   2   0   2   0   0   2   0   2   2   0   0   0   2   2   0   0   0   0   0   0   0   0   2   0   0   0   0   2   2   2   0   2   2   0   0   2   0   0   2   2   2   2   2   2   2   2   0   0   0   2   2   0   2   2   2   0   2   0   2   2   0   0   0   0   0   0   0   0   2   0   0   0   0   0   2   0   0   2   0   2   2   0   2   0   0   0   0   0   2   2   2   0   2   2   2   0   2   2   2   2   2   2   0   2   0   2   0   0   2   0   0   0   0   2   0   0   0   0   2
 MK-6-2                 0   0   2   0   0   2   0   0   2   2   2   0   0   2   0   2   2   0   2   2   2   0   2   2   2   2   2   0   2   2   0   0   0   0   2   2   0   0   0   2   2   2   2   2   0   0   0   2   0   0   0   2   2   0   2   0   2   0   0   0   2   2   2   0   0   2   2   0   0   0   2   2   0   0   2   2   2   2   2   0   2   2   0   2   0   0   2   0   2   2   0   0   0   2   2   0   2   0   2   0   0   0   0   2   0   0   0   0   2   2   2   0   2   2   0   0   0   0   0   2   2   2   2   2   2   2   2   0   0   0   2   2   2   2   2   2   0   2   0   2   0   0   0   0   0   0   0   0   0   2   0   0   0   0   0   2   0   0   2   0   2   2   0   2   0   0   0   0   0   2   2   2   0   0   2   2   0   2   0   2   2   2   2   0   2   0   2   0   0   2   0   0   0   0   2   0   0   0   0   2
 MK-6-3                 0   0   2   0   0   2   0   0   2   0   2   0   0   2   0   2   2   0   2   2   2   0   2   2   2   2   2   2   2   2   0   0   0   0   2   0   0   0   0   2   2   2   2   2   0   0   0   2   0   0   2   2   2   0   2   0   2   0   2   0   2   2   2   0   0   2   0   0   0   0   2   2   0   2   2   2   2   2   2   0   2   2   0   2   0   0   2   0   2   2   0   0   2   2   2   0   2   0   2   0   0   0   0   2   0   0   0   0   2   0   2   0   2   2   2   0   0   0   0   2   2   2   2   2   2   2   2   0   0   0   2   0   2   2   2   2   0   0   0   2   0   0   0   0   0   0   0   0   0   2   0   0   0   0   0   2   0   0   2   0   2   2   0   2   0   0   0   0   2   2   2   2   0   0   2   0   0   2   0   2   2   2   2   0   2   0   2   2   0   2   0   0   0   0   2   2   0   0   0   2
 MK-6-4                 0   0   2   0   0   2   0   0   2   0   2   2   0   0   0   2   2   0   2   2   2   0   2   2   2   2   0   2   2   2   0   0   0   0   2   0   0   0   0   2   2   2   2   2   0   0   0   2   0   0   2   2   2   0   2   0   2   0   2   0   2   2   2   2   0   2   0   0   0   0   2   2   0   2   2   2   2   2   2   2   0   2   0   2   2   0   2   0   2   2   2   0   2   2   2   0   2   0   2   0   0   0   2   2   0   0   0   0   2   0   2   0   2   2   2   0   0   0   2   0   2   2   2   2   2   0   2   2   0   0   2   0   2   2   2   2   0   0   0   2   0   0   0   0   0   0   0   0   0   2   0   0   0   0   0   2   0   0   2   0   2   2   0   2   0   0   0   0   2   0   2   2   0   0   2   0   0   2   0   0   2   0   2   0   0   0   2   0   0   2   0   0   0   0   2   2   0   0   0   2
 MK-6-5                 0   0   2   0   0   0   0   0   2   2   2   2   0   0   2   2   2   0   2   2   2   0   2   2   2   2   0   2   2   0   0   0   0   0   2   0   0   0   0   2   2   2   2   2   0   0   0   2   0   2   2   2   2   0   2   0   2   0   2   0   0   2   0   2   0   2   0   0   0   0   2   2   0   2   2   2   2   2   2   2   0   2   0   2   2   0   2   0   2   2   2   0   2   2   2   0   2   0   2   0   0   0   2   2   0   0   0   0   2   0   2   0   2   2   0   0   2   0   2   0   0   2   2   2   2   0   2   2   0   0   2   0   2   2   0   0   0   0   0   2   0   0   0   2   0   0   2   2   0   2   0   0   0   0   0   2   0   0   2   0   2   2   0   2   0   0   0   0   2   0   2   2   0   0   2   0   0   2   0   0   2   0   2   0   2   0   2   0   0   2   0   0   0   0   2   2   0   0   0   2
 MK-6-6                 0   0   2   0   0   0   2   0   2   2   2   2   0   0   2   2   2   0   2   0   2   0   2   2   2   2   0   0   2   0   0   2   0   0   2   0   0   0   0   2   2   2   2   2   0   0   0   2   0   2   2   2   2   0   2   0   2   0   2   2   2   2   0   2   0   2   0   0   0   0   2   2   2   2   2   2   2   0   2   2   0   2   0   2   2   0   2   2   2   2   2   0   2   2   2   0   2   0   2   0   0   0   2   2   0   0   0   0   2   0   2   0   2   2   2   0   2   2   2   0   0   2   2   2   2   0   2   2   0   2   2   0   2   2   0   0   0   0   2   2   0   0   0   2   0   0   2   2   0   0   2   0   0   0   0   2   0   0   2   0   2   2   0   2   0   0   0   0   2   0   2   2   0   0   2   0   0   2   2   0   2   0   2   0   2   2   2   2   0   2   0   0   0   0   2   2   2   0   0   2
 MK-6-7                 0   0   2   0   0   0   2   0   2   2   2   2   0   0   2   2   2   0   2   2   2   0   2   2   2   2   0   2   2   0   0   2   0   0   2   0   0   0   0   2   2   2   2   2   0   2   0   2   0   2   2   2   2   0   2   0   2   0   2   2   2   2   0   2   0   0   0   0   2   0   2   2   2   0   2   2   2   0   2   2   0   2   0   2   2   0   2   0   2   2   2   0   2   2   2   0   2   0   2   0   0   0   2   2   0   0   0   0   2   0   2   0   2   2   2   0   2   2   2   0   0   2   2   2   2   0   2   2   0   2   2   0   2   2   2   0   2   0   2   2   0   0   0   2   0   0   2   2   0   0   2   0   0   0   2   2   0   0   2   0   2   2   0   2   0   0   0   0   0   2   2   2   0   0   2   0   0   2   2   0   2   0   2   0   2   2   2   2   0   2   0   0   0   0   2   2   2   0   0   2
 MK-6-8                 0   0   2   0   0   0   0   0   2   2   2   2   0   0   2   2   2   2   2   2   2   0   2   2   0   2   0   2   2   0   0   2   0   0   2   0   0   0   0   2   2   2   0   2   0   2   0   2   0   2   2   2   2   0   2   0   2   0   2   2   2   2   0   2   0   0   0   0   0   2   2   2   2   0   2   2   2   0   2   2   0   2   0   2   2   0   2   0   2   2   2   0   2   2   2   0   2   0   0   2   0   2   2   2   2   0   0   0   2   0   2   0   2   2   2   0   2   2   2   0   0   2   2   2   2   0   2   0   0   2   2   0   2   2   2   2   2   0   2   2   0   0   0   2   0   0   2   2   0   0   0   2   0   0   2   2   0   0   2   0   2   2   0   2   0   0   0   0   0   2   2   2   0   0   2   0   0   2   2   0   2   0   2   0   2   2   2   2   0   2   0   0   0   2   2   2   2   0   0   2
 MK-6-9                 0   0   0   0   0   0   0   2   2   2   2   2   0   0   2   2   2   2   0   2   2   0   2   2   0   2   0   2   2   0   0   2   0   0   2   0   2   2   0   2   2   2   0   2   2   2   0   2   0   2   2   2   2   0   2   0   2   0   2   2   2   2   0   2   0   0   0   0   2   0   2   2   2   0   0   2   2   0   2   2   2   2   0   2   2   0   2   0   2   2   2   0   2   2   2   0   2   0   0   2   0   2   2   0   2   0   0   0   2   0   2   0   2   2   2   0   2   2   2   0   0   2   2   2   0   0   2   0   0   2   2   2   2   0   2   2   2   0   2   2   0   0   0   2   0   0   2   2   0   0   0   2   0   0   2   2   0   0   2   0   2   2   0   2   0   0   0   0   0   2   0   2   0   0   0   0   0   2   2   0   2   0   2   0   2   2   2   0   0   0   0   0   0   0   2   2   2   0   0   2
 MK-6-10                0   0   0   0   0   0   0   2   2   2   2   2   0   0   2   2   2   2   0   2   2   2   2   2   2   0   0   2   0   0   0   2   0   0   2   0   2   2   0   2   2   2   0   2   2   2   0   2   0   0   2   2   2   0   2   0   2   0   2   2   2   2   0   2   0   0   0   0   2   0   2   2   2   0   0   2   2   0   2   2   2   2   0   2   0   0   2   0   2   2   2   0   0   2   2   0   2   2   0   0   0   2   2   0   2   0   0   2   2   0   2   0   2   2   2   0   2   2   2   0   0   2   2   2   0   0   2   0   0   2   2   2   2   0   0   2   2   0   2   2   0   0   0   2   0   0   2   2   0   0   0   2   0   0   2   2   0   0   2   0   2   2   0   2   0   0   0   0   0   2   0   2   0   0   0   0   0   2   2   0   2   0   2   0   2   2   2   0   0   2   0   0   0   0   2   2   2   0   0   2
 MK-6-11                0   0   0   0   0   0   0   2   2   0   2   2   0   0   2   2   2   2   0   2   0   2   2   0   2   0   0   2   0   0   0   2   0   0   2   0   2   2   0   2   2   0   0   2   2   2   0   2   0   0   2   2   2   0   2   0   2   0   2   2   2   2   0   0   0   0   0   0   2   0   2   0   2   0   0   2   2   0   2   2   2   2   0   2   0   0   2   2   2   2   2   0   0   2   2   0   2   2   0   0   2   2   2   0   2   0   0   2   2   0   2   0   0   2   0   0   2   0   2   0   2   2   2   2   0   0   2   0   0   2   2   2   2   0   0   0   2   0   2   0   2   0   0   2   2   2   2   2   0   0   0   2   0   0   2   2   0   0   2   0   2   2   0   2   0   0   0   0   0   0   0   2   0   0   0   0   0   2   0   0   2   0   2   0   2   2   0   0   0   2   0   0   0   2   2   2   2   0   0   2
 MK-6-12                0   0   0   2   0   0   0   0   2   0   2   2   0   0   2   0   2   2   0   2   0   2   2   0   2   0   0   2   0   0   0   2   2   0   2   0   0   2   0   2   2   0   0   2   2   0   0   2   0   0   2   2   2   0   2   2   2   0   2   2   2   2   0   0   0   0   0   0   2   0   2   0   0   0   0   2   2   0   2   2   2   2   0   2   0   0   2   2   2   2   2   0   0   2   2   2   2   2   0   0   2   2   2   0   2   0   0   2   2   0   2   0   0   2   0   0   2   0   2   0   2   2   2   2   0   0   2   0   0   2   2   2   2   0   0   0   2   0   2   0   2   0   0   2   2   2   2   2   0   2   0   2   2   0   2   2   0   0   2   0   2   2   0   0   0   0   0   0   0   0   0   2   0   0   0   0   0   2   0   0   2   0   2   0   2   2   0   0   0   2   0   0   0   2   2   2   2   2   0   2
 MK-6-13                0   0   0   2   0   0   0   0   2   2   2   2   0   0   2   0   2   2   0   2   0   2   2   0   0   0   0   2   0   0   0   2   2   0   2   0   2   2   0   2   2   2   0   2   2   0   0   2   0   0   2   2   2   0   2   2   2   0   2   2   2   2   0   2   2   0   0   0   2   0   2   0   0   2   0   2   2   2   2   2   2   2   0   2   0   0   2   2   2   2   2   0   0   2   2   2   2   2   0   0   2   2   2   0   2   0   0   2   0   0   2   0   0   2   0   2   2   0   2   0   2   2   2   2   0   0   2   0   0   2   2   2   2   0   0   0   0   0   2   0   2   0   0   2   2   2   2   2   0   2   0   2   2   0   2   2   2   0   2   0   2   2   2   0   0   0   2   0   0   0   0   0   0   0   0   0   0   2   0   0   2   2   2   2   2   2   0   0   0   2   0   2   2   2   2   2   2   2   0   0
 MK-6-14                0   0   2   2   0   0   0   0   2   2   2   2   2   0   2   0   2   2   0   2   0   2   2   0   0   0   0   2   2   2   0   2   2   0   2   0   2   2   0   2   2   2   0   2   2   0   0   2   0   0   2   2   2   0   2   2   2   0   2   2   2   2   0   0   2   0   0   0   2   0   2   0   0   2   0   2   2   2   2   2   2   2   0   2   0   0   2   2   2   2   2   0   0   2   2   2   2   2   0   0   2   2   2   0   2   0   0   2   0   0   2   2   0   2   0   2   2   0   2   0   2   2   2   2   0   2   2   0   0   2   2   2   2   0   0   0   0   0   0   0   2   0   0   2   2   2   2   2   0   2   0   2   2   0   2   2   2   0   0   0   2   2   2   0   0   0   2   0   0   0   0   0   0   0   0   0   2   2   0   0   2   2   2   2   2   0   0   2   0   2   0   2   2   2   2   2   2   2   0   0
 MK-6-15                0   0   2   2   0   0   0   0   2   2   0   2   0   0   2   0   2   2   0   2   0   2   2   0   0   0   0   2   2   2   0   2   2   0   2   0   2   0   0   2   2   0   0   2   2   0   0   0   0   0   2   2   2   0   2   2   2   0   2   2   2   2   0   0   0   0   0   2   2   0   2   0   0   2   0   2   2   2   2   2   2   0   0   0   0   0   2   2   2   2   0   2   0   0   2   2   2   2   0   0   2   2   2   0   2   0   0   2   0   0   2   2   2   0   0   2   2   0   2   0   2   2   2   2   0   2   2   0   0   2   2   2   2   0   2   0   0   0   0   0   0   0   0   2   2   2   2   2   0   0   0   2   2   0   2   2   2   0   0   0   0   2   2   2   0   0   2   0   0   0   0   2   0   0   0   2   2   2   2   0   2   2   2   2   2   0   0   2   0   2   0   2   2   2   2   2   2   2   0   0
 MK-6-16                0   0   2   0   0   0   0   0   2   2   0   2   0   0   2   0   2   2   0   2   0   2   2   0   0   0   2   2   2   2   0   2   2   0   2   0   2   0   0   2   2   0   0   2   2   0   0   2   0   0   2   2   2   0   2   2   2   0   2   0   2   2   0   0   0   0   0   2   2   0   0   0   0   2   2   2   2   2   2   2   2   0   0   2   0   0   0   2   2   2   0   2   0   0   2   2   0   2   0   0   2   2   2   2   2   0   0   2   0   0   2   2   2   2   2   2   2   0   2   0   2   2   2   2   0   2   2   0   0   0   2   2   2   0   2   0   0   0   0   0   0   0   0   0   2   0   2   2   0   0   0   0   2   0   2   2   2   0   0   0   0   2   2   2   0   0   2   2   0   0   0   2   0   0   0   2   2   2   0   0   2   2   2   2   2   0   0   2   0   2   0   2   2   2   2   2   2   2   0   0
 
!****************************************** Phenotypic Data **********************************************************
!-100.0 is resevred for missing phenotype
SimulatedTrait1         7.8333   10.0709    7.6858   11.2640   11.3683   10.2929   10.5721    8.4877    8.4765    7.6554    9.7260   10.2237   10.0362    8.4813    9.0996    9.8303   10.3013   10.5779   10.6877   13.7665   11.2829   10.0197    9.8082    8.0549    8.6984   11.2655    8.4736   10.0347   11.8463    9.2964    9.5265   10.0772   12.7493   13.0715   10.5965   10.1105   11.2972   12.4642    9.5475    9.7911    9.0668    9.8334   10.2610    8.5213    8.3462    9.9667    7.5984   11.9462   12.6393   10.2854   10.8547    9.5490   10.0550   10.4980   11.3630    9.0967    8.1623    9.7919   10.7753    8.7734    7.9168   12.1753    9.1528    9.8499    6.9559   10.4893   11.5705   12.2981   11.6960   11.6769    9.6972    8.6242   11.7263    9.3297    8.6623    8.2300    9.3440   10.0650   11.0361    9.7369   11.1763   11.2581    9.3221    8.1464   11.0887   10.2609    9.6817   11.1451    9.8614    9.9546    9.4031   13.5308   11.9923    9.0494   10.2912   11.4275   10.6376    9.6657   11.3985    9.2186   12.0417    8.7914    8.7010   10.3543   10.8799   11.3109   11.3033    9.9879    9.3269    7.2022    9.9963    9.0864   10.8010    8.9228    7.6603    9.7375    8.6592   10.0919   10.5129   10.2030   10.6410    7.7558   10.9776    8.1520    9.9137    8.4976   12.1817    9.3002    9.1637   10.4151   10.0942   12.8431   12.6450    9.8857   11.7182    9.4582   13.2179    9.7293   10.2578   10.2899    9.5284    8.9013    7.9991   10.7014   10.2718   12.2346   10.7510    9.3752    7.9795   11.7410    8.0759    9.9180   10.3826   11.7182    7.2848    9.7301    9.3527   11.7616    9.5894    9.9271    8.2220   10.9612   11.3493    8.8491   10.8265   10.5001   11.0136    8.5063   10.4608    9.9876    8.0866   10.2027    9.8244   10.3688    8.5575    9.0545   10.2888   10.2648   10.6616   11.5253    9.8397   10.5567    8.6487   11.9246    7.6945   12.5936    8.1334    9.3212   10.9613   10.6610    9.1906   11.2407    9.9162    7.2158    9.2961   11.0887    9.8888   10.2864    9.9533    9.9371
SimulatedTrait2        17.1452   12.9171   14.4250   16.0204   14.6421   13.5890   14.8861   12.1345   15.7878   12.4895   12.7849   14.1901   12.7764   15.2765   16.5118   12.8305   15.1690   14.8198   13.9101   14.7368   13.6708   15.6953   13.2736   17.7690   17.8021   16.0191   14.0640   15.8090   15.8670   16.7966   16.9082   15.8141   12.6957   15.6988   17.4621   14.1345   16.3057   15.6720   14.2555   12.3873   12.5938   18.4587   15.5823   15.9303   14.1062   15.0542   14.8546   13.8686   15.6323   15.6433   14.4868   14.0976   17.1016   13.0993   15.0630   14.5579   15.8289   13.8900   17.4707   13.2529   16.2034   16.7070   16.9721   11.4907   12.7910   12.9209   16.4563   13.9926   14.5909   14.6047   12.8485   16.2230   18.3789   16.3780   16.1262   14.7538   15.3543   16.5208   16.4155   16.3310   17.0649   15.7443   12.6269   14.3452   16.5783   15.8097   15.2137   16.6495   13.5611   15.9767   16.4523   16.2045   16.3318   14.0014   14.5422   15.4042   15.2754   13.6537   14.5176   14.9632   16.1381   15.7383   14.9615   13.1728   13.6067   14.0196   15.5924   13.8425   16.1846   13.9133   16.2520   15.8492   15.9420   15.2389   15.2829   15.1458   12.3550   14.7743   15.2403   13.8432   15.9232   14.6553   16.5255   15.2261   13.5318   13.1358   15.8879   15.8810   14.3568   16.0337   11.7151   14.8837   16.1861   13.8325   16.8045   12.1709   14.3821   16.9546   13.7503   15.8472   13.9331   14.1745   15.6535   11.5709   15.8950   14.5678   14.0834   13.8064   16.6044   17.7135   15.7876   15.0413   13.8131   14.4842   15.6728   15.7404   13.8470   16.1701   15.1425   12.7239   14.6302   13.7781   17.3177   15.4293   15.6041   15.0732   12.6356   13.7108   16.9042   14.3673   12.6882   15.3434   16.1025   14.8352   13.5836   14.6372   17.7026   14.3709   14.3952   16.6022   14.9833   13.8047   14.1407   13.9506   15.7934   17.3278   15.3313   10.6423   15.6276   14.5967   16.7300   17.4708   12.3399   14.5821   14.9228   14.7789   14.4250   15.4414   18.0244   14.2162
 
