# Supplementary material for: Inclusive Composite Interval Mapping of QTL by Environment Interactions in Biparental Populations
Source: PLoS One. 2015 Jul 10;10(7):e0132414. doi: 10.1371/journal.pone.0132414 (PMC4498613; doi:10.1371/journal.pone.0132414)
Supplement: S3 File — (ZIP) [file pone.0132414.s003.zip › Simulation for unliked model/Simulated popualtions/run_00091.met]

!**********************Note: lines staring with "!" are remarks and will be ignored in the program********************
!*********************************General Information**********************************
!Assuming F1 = P1 x P2, populations available in QTL IciMapping are: 
!  1, P1BC1F1 = P1 x F1, the first backcrossing where P1 is used as the recurrent parent;
!  2, P2BC1F1 = P2 x F1, the first backcrossing where P2 is used as the recurrent parent;
!  3, F1DH, F1-derived doubled haploids; 
!  4, RIL or F1RIL, recombination inbred lines through the repeated selfing of F1;
!  5, P1BC1RIL, recombination inbred lines through the repeated selfing of P1BC1F1;
!  6, P2BC1RIL, recombination inbred lines through the repeated selfing of P2BC1F1;
!  7, F2, the selfing generation of F1;
!  8, F3, the selfing generation of F2;
!  9, P1BC2F1, the second backcrossing where P1 is used as the recurrent parent; 
! 10, P2BC2F1, the second backcrossing where P2 is used as the recurrent parent;
! 11, P1BC2RIL, recombination inred lines through the repeated selfing of P1BC2F1; 
! 12, P2BC2RIL, recombination inred lines through the repeated selfing of P2BC2F1; 
! 13, P1BC1F2, the selfing generation of P1BC1F1; 
! 14, P2BC1F2, the selfing generation of P2BC1F1; 
! 15, P1BC2F2, the selfing generation of P1BC2F1; 
! 16, P2BC2F2, the selfing generation of P2BC2F1; 
! 17, P1BC1DH, P1BC1F1-derived doubled haploids; 
! 18, P2BC1DH, P2BC1F1-derived doubled haploids; 
! 19, P1BC2DH, P1BC2F1-derived doubled haploids; 
! 20, P2BC2DH, P2BC2F1-derived doubled haploids; 
   3      !Mapping Population (see remarks above)
   2      !Mapping Function (1 for Kosambi; 2 for Haldane; 3 for Morgan)
   2      !Marker Space Type (1 for intervals; 2 for positions)
   1      !Marker Space Unit(1 for centiMorgans; 2 for Morgan)
   6      !Number of Chromosomes (or Linkage Groups)
 200      !Size of the mapping population
   2      !Number of environments
 
!***************************************** Chromosomes and Linkage Maps **********************************************
!Chromosome                 NumMarkers
-CH1                        16
-CH2                        16
-CH3                        16
-CH4                        16
-CH5                        16
-CH6                        16
!Linkage map (Marker name followed by position or the interval length)
 MK-1-1                1     0.000
 MK-1-2                1    10.000
 MK-1-3                1    20.000
 MK-1-4                1    30.000
 MK-1-5                1    40.000
 MK-1-6                1    50.000
 MK-1-7                1    60.000
 MK-1-8                1    70.000
 MK-1-9                1    80.000
 MK-1-10               1    90.000
 MK-1-11               1   100.000
 MK-1-12               1   110.000
 MK-1-13               1   120.000
 MK-1-14               1   130.000
 MK-1-15               1   140.000
 MK-1-16               1   150.000
 MK-2-1                2     0.000
 MK-2-2                2    10.000
 MK-2-3                2    20.000
 MK-2-4                2    30.000
 MK-2-5                2    40.000
 MK-2-6                2    50.000
 MK-2-7                2    60.000
 MK-2-8                2    70.000
 MK-2-9                2    80.000
 MK-2-10               2    90.000
 MK-2-11               2   100.000
 MK-2-12               2   110.000
 MK-2-13               2   120.000
 MK-2-14               2   130.000
 MK-2-15               2   140.000
 MK-2-16               2   150.000
 MK-3-1                3     0.000
 MK-3-2                3    10.000
 MK-3-3                3    20.000
 MK-3-4                3    30.000
 MK-3-5                3    40.000
 MK-3-6                3    50.000
 MK-3-7                3    60.000
 MK-3-8                3    70.000
 MK-3-9                3    80.000
 MK-3-10               3    90.000
 MK-3-11               3   100.000
 MK-3-12               3   110.000
 MK-3-13               3   120.000
 MK-3-14               3   130.000
 MK-3-15               3   140.000
 MK-3-16               3   150.000
 MK-4-1                4     0.000
 MK-4-2                4    10.000
 MK-4-3                4    20.000
 MK-4-4                4    30.000
 MK-4-5                4    40.000
 MK-4-6                4    50.000
 MK-4-7                4    60.000
 MK-4-8                4    70.000
 MK-4-9                4    80.000
 MK-4-10               4    90.000
 MK-4-11               4   100.000
 MK-4-12               4   110.000
 MK-4-13               4   120.000
 MK-4-14               4   130.000
 MK-4-15               4   140.000
 MK-4-16               4   150.000
 MK-5-1                5     0.000
 MK-5-2                5    10.000
 MK-5-3                5    20.000
 MK-5-4                5    30.000
 MK-5-5                5    40.000
 MK-5-6                5    50.000
 MK-5-7                5    60.000
 MK-5-8                5    70.000
 MK-5-9                5    80.000
 MK-5-10               5    90.000
 MK-5-11               5   100.000
 MK-5-12               5   110.000
 MK-5-13               5   120.000
 MK-5-14               5   130.000
 MK-5-15               5   140.000
 MK-5-16               5   150.000
 MK-6-1                6     0.000
 MK-6-2                6    10.000
 MK-6-3                6    20.000
 MK-6-4                6    30.000
 MK-6-5                6    40.000
 MK-6-6                6    50.000
 MK-6-7                6    60.000
 MK-6-8                6    70.000
 MK-6-9                6    80.000
 MK-6-10               6    90.000
 MK-6-11               6   100.000
 MK-6-12               6   110.000
 MK-6-13               6   120.000
 MK-6-14               6   130.000
 MK-6-15               6   140.000
 MK-6-16               6   150.000
!*********************************** Marker Types ********************************************************************
!Co-dominant marker: When heterozygote F1 is present, P1 is coded as 2, F1 is coded as 1, and P2 is coded as 0; Otherwise, P1 is coded as 2, and P2 is coded as 0. 
!Dominant marker: When heterozygote F1 is present, P1 and F1 are coded as 12, and P2 is coded as 0; Otherwise, P1 is coded as 2, and P2 is coded as 0.  
!Recessive markers: When heterozygote F1 is present, P1 is coded as 2, and F1 and P2 are coded as 10; Otherwise, P1 is coded as 2, and P2 is coded as 0. 
!Missing marker is coded as -1. 
 MK-1-1                 0   0   0   0   2   2   2   2   2   0   2   0   2   0   0   0   2   2   0   2   2   2   0   2   2   2   2   0   0   0   0   0   0   2   2   0   2   2   2   2   2   0   2   2   2   0   2   2   0   2   0   2   0   0   0   0   0   2   2   0   0   0   0   2   0   0   2   2   0   2   2   0   2   2   0   2   2   2   0   0   0   2   0   0   0   0   2   0   2   0   2   2   0   0   0   2   2   2   0   2   2   2   2   2   2   0   0   0   0   0   0   2   0   0   0   0   0   2   0   0   2   0   0   0   2   2   2   0   2   2   0   0   2   0   0   2   0   0   2   0   0   0   0   0   2   2   0   0   2   2   0   2   2   0   0   2   0   0   0   0   0   0   2   2   0   2   2   2   0   0   2   2   2   2   2   0   0   2   0   2   0   0   0   0   0   0   2   0   0   2   0   2   0   2   0   2   0   0   2   2
 MK-1-2                 0   0   0   0   2   2   0   2   2   0   2   0   2   0   2   0   2   2   0   2   2   2   0   2   2   0   2   0   0   0   0   2   0   2   2   0   2   2   0   2   2   0   2   2   2   0   2   2   2   2   0   2   0   0   0   0   0   2   0   0   0   0   0   2   0   0   2   2   0   0   2   0   2   2   0   2   2   2   0   0   0   2   0   0   0   0   2   0   2   2   2   2   0   0   2   0   2   2   0   2   0   2   2   2   2   0   2   0   0   0   0   2   0   2   0   0   0   2   0   0   2   0   0   0   2   2   2   0   2   2   0   2   2   0   0   2   0   0   2   0   0   0   0   0   2   2   0   0   2   2   0   2   2   0   0   2   0   0   0   0   0   0   2   2   0   2   2   2   0   0   2   2   2   2   2   0   0   2   0   0   0   0   0   0   0   0   2   0   2   2   0   2   0   2   0   2   0   0   2   2
 MK-1-3                 0   0   0   0   2   2   0   2   2   0   2   0   2   0   2   0   2   2   0   2   2   2   2   2   2   0   2   0   0   0   0   2   2   2   2   0   2   2   0   2   2   0   2   2   2   0   2   2   2   2   0   2   0   0   0   2   0   2   0   0   0   0   0   2   0   0   2   2   2   0   0   0   2   2   0   2   2   2   0   0   0   2   2   2   0   0   2   0   2   2   2   2   0   2   2   2   0   2   0   2   0   2   2   2   2   2   2   0   0   0   0   2   0   2   0   2   0   2   0   0   2   0   2   0   2   2   2   0   2   2   0   2   2   0   0   2   0   0   2   0   0   0   0   0   2   2   0   0   0   2   0   2   2   2   0   2   0   0   0   2   0   0   2   2   0   2   2   2   0   0   2   2   2   2   0   0   0   2   0   2   0   0   0   0   0   0   2   0   0   2   0   2   0   2   0   2   0   0   2   2
 MK-1-4                 0   0   0   0   2   2   2   2   2   0   2   0   2   0   2   0   2   2   0   0   2   2   2   2   2   0   2   0   0   0   2   2   2   2   2   0   2   2   0   2   2   0   2   2   2   2   2   2   2   2   0   0   0   0   0   2   0   0   0   0   0   0   0   2   0   0   2   2   2   0   0   0   0   0   0   2   2   2   0   0   0   2   2   2   0   0   2   2   2   2   2   2   0   2   2   2   2   2   0   2   0   2   2   0   2   0   2   0   0   0   0   2   0   2   0   2   2   2   0   0   2   0   2   0   2   2   2   0   2   0   0   2   2   0   0   2   0   0   2   0   0   0   0   0   2   2   0   0   0   0   0   2   2   2   0   2   0   0   0   0   0   0   2   0   0   2   2   2   0   0   2   2   2   2   0   0   2   2   0   2   0   0   0   0   0   0   2   0   0   0   0   2   2   2   0   0   0   0   2   2
 MK-1-5                 0   0   0   0   2   2   2   2   2   0   2   0   2   0   2   0   2   2   0   0   2   2   2   2   2   0   2   2   2   0   2   2   2   2   2   0   2   0   0   2   2   0   2   2   2   2   2   2   2   2   2   0   2   0   0   2   0   0   0   0   0   0   0   2   0   0   2   0   2   0   0   0   0   0   0   2   2   2   0   0   0   2   2   0   0   0   2   2   2   2   0   2   0   2   2   2   2   2   0   2   0   2   2   0   2   0   0   0   0   0   2   2   0   2   0   2   2   2   0   2   2   0   2   0   2   2   2   0   2   0   0   2   2   0   0   0   2   0   2   0   0   0   2   0   2   2   0   0   0   0   0   2   2   2   0   2   0   0   0   2   0   0   0   0   0   0   2   2   0   0   2   2   2   2   2   0   2   2   0   2   0   0   0   0   0   0   2   0   0   0   0   2   2   2   0   0   0   0   2   2
 MK-1-6                 0   0   0   0   0   2   2   2   2   0   2   0   0   0   2   2   2   2   0   0   2   2   2   2   2   0   2   2   2   0   2   2   2   2   2   0   2   0   0   2   0   0   2   2   2   2   2   2   2   2   2   0   2   0   0   2   0   0   0   0   0   0   0   2   0   0   0   0   2   0   0   0   0   2   0   2   2   2   0   0   0   2   2   0   0   0   2   2   2   2   2   2   0   2   2   2   2   2   0   2   0   2   2   0   2   0   0   0   0   0   2   2   0   2   0   0   2   2   0   2   0   0   2   0   0   2   2   0   2   0   0   2   2   0   0   2   0   0   2   2   0   0   2   0   2   2   0   0   0   0   2   2   2   2   0   2   0   2   0   2   0   0   0   0   0   0   2   2   2   0   2   2   2   2   2   2   2   2   0   2   0   2   0   0   0   0   2   0   0   2   0   2   2   2   0   2   0   2   2   0
 MK-1-7                 0   2   0   0   0   2   2   2   0   2   2   0   2   0   2   2   2   0   0   0   2   2   2   2   2   0   2   2   2   0   2   2   2   2   2   0   2   0   0   2   0   2   2   2   0   2   2   2   2   2   2   0   2   0   0   2   2   0   0   0   0   0   0   2   2   0   0   0   0   0   2   0   0   2   0   2   2   0   0   0   0   2   2   0   0   0   2   2   2   2   2   2   0   0   2   2   2   2   0   2   0   2   2   0   2   2   0   0   0   0   2   2   0   2   0   0   0   2   0   2   0   0   2   0   0   2   2   0   2   0   0   2   2   2   2   2   0   0   2   2   0   0   2   0   2   2   0   0   0   0   2   2   2   2   0   2   0   0   0   2   2   0   0   2   0   0   2   2   2   0   2   2   2   2   2   2   2   2   0   2   2   2   0   0   0   2   2   0   0   2   0   2   2   2   0   2   0   2   2   0
 MK-1-8                 2   0   0   0   0   2   2   2   0   2   2   0   2   0   2   2   2   0   0   0   2   2   2   2   2   0   2   2   2   0   2   2   0   2   0   0   2   0   0   2   0   2   2   2   0   2   2   2   2   2   2   0   0   0   0   2   0   0   0   0   0   2   0   2   2   0   0   0   0   0   2   0   0   0   0   2   2   0   0   0   0   2   2   2   0   0   2   2   2   2   2   2   0   2   2   0   2   2   0   2   0   2   2   0   2   2   0   0   0   0   2   2   0   0   0   2   0   2   0   2   0   0   2   0   0   2   2   2   2   0   0   2   2   2   2   2   0   0   2   2   0   2   2   0   2   2   0   0   0   0   2   2   2   2   0   2   0   0   2   2   2   0   0   2   0   0   2   2   2   0   2   2   2   2   2   2   0   2   0   2   0   2   0   0   0   2   2   0   0   0   0   2   2   2   0   2   0   2   2   0
 MK-1-9                 2   0   2   0   0   2   2   2   0   2   2   0   2   0   2   2   2   2   0   0   2   2   2   2   2   0   2   2   2   2   2   2   0   2   0   0   2   0   0   2   0   2   2   2   0   2   2   2   2   2   2   0   0   0   0   2   0   0   0   0   0   0   0   2   2   0   0   0   2   0   2   0   0   0   0   2   2   0   0   0   0   2   2   2   0   0   2   0   2   0   2   2   0   2   2   0   2   2   0   2   0   2   2   0   0   2   0   0   0   0   2   2   0   2   0   2   0   0   0   2   0   0   2   2   2   2   2   2   2   0   0   2   2   2   2   2   0   0   2   2   0   2   2   0   2   0   0   0   0   0   2   2   2   2   0   2   0   0   2   2   0   0   0   2   0   0   2   2   2   0   2   2   2   2   2   2   0   2   0   2   2   0   0   0   0   2   2   0   0   2   0   2   2   2   0   2   0   2   2   0
 MK-1-10                2   0   2   0   0   0   2   2   0   2   2   2   2   0   2   2   2   2   0   0   2   2   2   2   2   0   2   2   0   0   2   2   0   2   0   0   2   0   0   2   0   2   2   2   0   2   2   0   2   2   2   0   0   0   2   2   0   0   0   0   0   0   0   2   0   2   0   0   2   0   2   0   0   0   0   0   0   0   0   0   0   2   2   2   0   0   2   0   2   0   2   2   0   2   2   0   0   2   2   2   0   2   2   0   0   2   0   0   0   0   2   2   2   2   0   2   0   2   0   2   0   0   0   2   2   2   2   2   2   0   0   2   2   2   2   2   0   0   2   2   0   2   2   0   2   0   0   0   0   0   2   2   2   2   0   2   0   0   2   2   0   0   2   2   2   0   2   2   2   2   2   0   2   2   0   2   2   0   0   2   2   0   2   0   0   2   2   0   0   2   0   2   2   2   0   2   0   2   2   2
 MK-1-11                2   0   2   0   0   0   2   2   0   2   2   2   2   0   2   2   2   2   0   0   2   2   2   2   2   0   2   2   0   0   2   2   0   2   0   0   2   0   0   2   0   2   2   2   0   2   2   0   2   2   2   2   2   2   2   2   0   0   0   0   0   0   0   2   0   2   0   0   2   0   2   0   0   0   0   2   0   0   2   0   0   2   2   2   0   0   2   0   2   0   2   2   0   2   2   0   0   2   2   0   0   2   2   0   0   2   0   0   0   2   2   2   2   2   0   2   0   2   0   2   0   0   0   2   2   2   2   2   2   0   0   2   2   2   2   0   0   0   2   2   0   2   2   0   2   0   0   0   0   2   0   0   2   2   0   2   0   0   0   2   0   0   2   2   2   2   2   2   2   2   2   0   2   2   0   2   2   0   0   2   2   0   2   0   0   2   2   0   2   2   0   2   2   2   0   2   0   2   2   2
 MK-1-12                0   0   2   0   2   0   2   2   0   2   2   2   2   0   2   2   2   2   2   0   2   2   2   2   2   0   2   2   0   0   2   2   0   0   0   0   2   0   0   2   0   2   2   2   0   2   2   2   2   2   2   2   2   2   2   2   2   0   0   0   0   0   0   2   0   2   0   0   2   0   2   0   0   0   0   2   0   0   0   0   0   2   2   2   0   0   2   0   2   0   2   2   0   2   2   2   0   2   2   0   0   2   2   0   0   2   0   0   0   2   2   2   2   2   2   0   0   0   0   2   0   2   0   2   2   0   2   2   2   0   0   2   2   2   0   0   0   2   2   2   0   2   2   0   2   0   0   0   0   2   2   0   2   2   0   2   0   0   0   2   0   2   2   2   2   2   2   2   2   2   2   0   2   2   0   2   2   0   2   2   2   0   2   0   0   2   2   0   2   2   2   0   2   0   0   2   0   2   2   2
 MK-1-13                0   0   2   0   0   0   2   2   0   2   2   2   2   0   2   2   0   2   2   0   2   2   2   2   2   0   0   2   0   0   2   2   0   0   2   0   2   0   0   2   0   2   2   2   0   2   2   2   0   0   2   2   2   2   2   2   2   0   0   0   0   0   0   2   0   2   0   0   2   0   2   0   0   0   0   2   0   0   0   0   0   2   2   2   0   2   2   0   2   0   2   2   0   2   2   2   0   2   2   0   0   0   2   0   0   2   0   0   0   2   2   2   2   2   2   0   0   0   0   2   0   2   0   2   0   0   2   2   2   0   0   2   2   2   0   0   0   2   2   2   0   0   2   0   2   0   0   0   0   2   2   0   2   2   0   2   0   0   0   2   0   2   2   2   2   2   2   2   2   2   0   0   2   2   0   2   2   0   2   2   2   0   2   2   0   2   2   2   2   2   2   0   2   0   0   2   0   2   2   2
 MK-1-14                2   0   2   0   0   0   2   2   0   2   2   2   0   0   2   2   2   2   2   2   2   2   2   2   2   2   0   2   0   0   2   2   0   0   2   0   2   2   0   2   0   2   2   2   0   2   0   2   0   0   2   2   2   2   2   2   2   0   0   0   0   0   0   2   0   2   0   0   2   0   2   0   0   0   0   2   0   2   0   2   0   2   2   2   2   2   2   0   2   0   2   2   0   2   2   2   0   2   2   2   0   0   2   0   0   2   0   0   0   2   2   2   2   2   2   0   0   0   0   0   0   2   0   2   0   0   2   2   2   0   0   2   2   2   0   0   0   2   2   2   2   0   2   0   2   0   0   0   0   2   2   0   0   2   2   2   0   2   0   2   0   0   0   2   2   2   2   2   2   2   0   0   2   2   0   2   2   0   2   2   2   0   2   2   0   2   0   2   0   2   2   0   2   0   0   2   0   2   2   2
 MK-1-15                2   0   2   2   0   0   2   2   2   2   2   2   2   0   2   2   2   2   2   2   2   2   2   2   2   2   0   2   0   0   2   2   0   0   2   0   2   2   0   2   0   2   2   2   0   2   0   2   0   0   2   2   2   2   2   2   2   0   0   0   0   0   0   2   0   2   0   0   0   0   2   0   0   0   0   2   0   2   0   2   0   2   2   2   2   2   2   0   2   0   2   2   0   0   2   2   0   2   2   2   2   0   2   2   2   2   0   0   0   2   2   2   2   2   2   0   0   0   2   2   0   0   0   2   0   0   2   2   2   0   2   2   2   2   0   0   0   2   2   2   2   0   2   0   2   2   0   0   0   2   2   2   0   2   0   2   0   2   2   2   0   0   0   2   2   2   2   2   2   2   0   0   2   0   0   2   2   0   2   2   2   0   2   2   0   2   0   0   0   2   2   0   2   0   0   2   0   2   2   2
 MK-1-16                2   0   2   2   0   0   2   2   2   2   2   2   2   0   2   2   2   2   2   2   2   2   2   2   2   2   0   2   0   0   2   2   0   0   2   0   0   2   0   2   0   2   2   2   0   2   0   2   0   0   2   2   2   2   2   2   2   0   0   0   0   2   0   2   0   2   0   2   0   0   2   0   2   0   0   2   0   2   0   2   0   2   2   2   2   2   0   2   2   0   2   2   0   0   2   2   0   2   2   0   2   0   2   2   2   2   0   0   0   2   2   2   2   2   2   0   2   0   0   2   0   0   0   2   0   0   2   2   0   0   2   2   2   2   0   0   0   2   2   2   2   2   2   0   2   2   0   0   2   2   2   2   0   2   0   2   0   2   2   2   0   0   0   2   2   2   2   2   0   2   0   0   2   0   0   2   0   0   2   2   2   0   2   2   0   2   0   2   0   2   2   0   2   2   0   2   0   2   2   2
 MK-2-1                 2   0   2   2   2   0   2   0   2   0   0   0   2   2   2   0   0   0   0   2   2   2   2   2   0   0   2   0   2   2   0   2   0   0   0   2   0   0   2   2   2   0   2   2   0   2   0   2   2   2   2   0   2   2   2   0   0   0   0   0   0   0   2   2   0   0   0   2   2   0   0   0   2   2   0   2   0   0   0   2   0   0   2   2   2   2   0   2   0   0   2   2   2   2   2   2   2   2   0   2   0   2   2   0   2   2   0   2   2   2   2   0   0   2   2   2   2   0   0   0   0   0   2   0   2   0   2   2   0   0   0   0   2   0   2   0   0   2   0   0   2   0   2   0   0   2   2   2   0   2   2   2   2   0   2   0   0   0   2   2   0   2   2   2   0   2   2   0   0   0   2   0   0   0   0   2   0   0   2   2   0   2   2   2   0   2   2   0   0   2   0   0   2   0   0   0   2   0   2   0
 MK-2-2                 2   0   0   2   2   0   2   0   2   0   0   0   2   2   2   0   2   0   0   0   2   2   0   2   0   0   2   0   2   2   0   0   0   0   0   2   0   0   2   2   2   0   0   2   0   2   0   2   2   2   2   0   2   2   2   0   0   2   0   0   0   0   2   2   0   0   0   2   2   0   0   0   2   2   0   2   0   2   0   2   0   0   2   2   2   2   0   2   0   0   2   2   2   2   2   2   2   2   0   2   0   2   0   0   2   0   0   2   2   0   2   0   0   2   2   2   2   0   0   0   0   0   2   0   2   0   2   2   0   0   0   0   2   0   2   0   2   2   0   0   2   0   2   0   0   2   2   2   0   2   2   2   2   0   2   0   0   0   2   2   0   2   2   0   2   2   0   2   0   0   2   0   0   0   0   2   2   0   2   2   0   2   2   2   0   2   2   0   0   2   0   0   2   0   0   0   2   2   2   0
 MK-2-3                 2   2   2   2   2   0   2   0   2   0   0   2   2   2   2   0   2   0   0   0   2   2   0   2   0   0   2   0   2   2   0   0   0   0   2   2   2   0   0   2   2   0   0   2   0   2   0   0   2   2   2   0   2   2   2   0   0   2   0   0   0   0   2   0   0   0   0   2   2   0   2   0   2   2   0   2   0   0   0   2   0   0   2   2   2   2   0   0   0   0   2   2   2   2   2   2   2   0   0   2   0   2   2   0   2   0   0   2   2   0   2   0   0   2   2   2   2   0   0   0   2   0   2   0   2   0   2   2   0   0   0   0   2   2   2   0   2   2   2   0   0   0   2   0   0   2   2   2   0   2   2   2   2   0   2   0   0   0   2   0   2   2   2   0   2   2   0   2   0   0   2   0   0   0   0   2   2   0   2   2   0   0   2   2   0   2   2   0   2   2   0   0   2   0   0   0   2   2   2   0
 MK-2-4                 2   2   2   0   2   0   2   0   2   0   0   2   2   2   2   0   2   2   2   0   2   2   0   0   0   0   2   0   2   2   0   0   0   2   2   2   2   0   0   2   2   0   0   2   0   2   0   0   2   2   2   0   2   2   2   0   2   2   0   0   0   0   0   0   0   0   0   2   2   0   2   0   2   2   0   2   0   0   0   0   0   0   0   2   2   2   0   0   0   0   2   2   2   2   2   0   2   0   0   0   0   2   2   0   2   0   0   2   2   0   2   0   0   2   2   2   0   0   0   0   2   0   2   0   2   0   2   2   0   0   0   0   2   2   2   0   2   2   0   0   0   0   2   2   0   2   2   2   0   2   2   0   2   0   2   2   0   0   2   0   2   2   2   0   2   2   0   0   0   0   2   0   0   0   0   0   2   0   2   2   0   0   0   2   0   2   2   0   0   0   0   0   2   0   0   0   2   2   0   0
 MK-2-5                 0   2   2   2   2   0   2   0   2   0   0   2   2   2   2   0   0   2   0   0   2   2   0   0   0   0   2   0   2   2   0   0   0   2   2   2   2   0   0   0   2   2   0   2   0   0   2   0   2   0   0   0   0   2   2   0   2   2   0   0   0   0   0   0   0   0   0   2   2   0   2   0   2   2   0   2   0   2   0   0   0   0   0   2   2   2   0   0   0   0   2   2   2   2   2   0   2   2   0   0   0   2   2   0   0   0   0   2   2   0   2   0   0   2   2   2   0   2   2   0   2   2   2   0   2   0   2   2   0   0   0   2   2   2   2   0   0   2   0   0   0   0   2   2   0   2   0   2   0   2   2   0   2   0   2   2   0   0   2   0   0   0   2   0   2   2   0   2   0   0   2   0   0   0   0   0   2   0   2   2   0   0   0   0   0   2   2   0   0   0   0   0   2   0   0   2   2   2   0   0
 MK-2-6                 0   2   2   0   2   0   2   0   2   2   0   2   2   2   2   2   0   2   0   0   2   2   0   0   0   0   2   0   2   2   0   0   0   2   2   2   2   0   0   2   2   2   0   2   0   0   2   0   0   0   2   0   0   2   2   0   2   2   0   0   0   0   0   0   0   0   0   2   2   2   2   0   0   2   0   2   0   2   0   0   0   0   0   2   2   2   0   0   0   0   2   2   2   2   2   0   2   2   0   0   0   0   2   0   0   0   0   2   2   0   2   0   0   2   2   2   0   2   2   0   2   2   2   0   2   0   2   2   0   0   0   2   2   2   2   0   0   2   0   2   0   0   2   2   0   2   0   0   0   2   2   0   2   0   2   0   0   0   2   0   0   2   2   0   2   2   0   2   0   0   2   0   0   0   0   0   2   0   2   2   0   0   0   0   0   2   2   0   0   0   0   0   2   0   0   2   2   2   0   0
 MK-2-7                 0   2   2   0   2   0   2   0   2   2   0   2   2   2   2   2   0   2   0   0   2   2   0   0   0   0   2   0   2   2   2   0   0   2   2   0   2   0   0   2   2   2   0   2   0   0   2   0   0   0   2   0   2   2   2   0   2   2   0   0   0   0   0   0   0   0   0   2   2   2   2   0   0   2   0   2   0   2   0   0   0   0   0   2   2   2   0   0   0   0   0   2   2   2   2   0   2   2   0   0   0   0   2   0   2   0   0   2   2   0   2   0   0   2   2   2   0   2   2   0   0   2   2   0   2   0   2   2   0   0   2   0   2   2   0   0   0   2   0   2   0   2   2   2   0   0   0   0   0   2   2   0   0   0   2   0   0   0   2   0   0   2   2   0   2   2   0   2   0   0   2   0   0   0   0   0   2   0   2   2   0   0   0   0   0   2   2   0   0   0   0   0   2   2   0   2   2   2   0   2
 MK-2-8                 0   0   2   0   2   0   2   2   0   2   0   2   2   2   2   2   0   2   0   0   2   2   0   0   0   0   2   0   2   2   2   0   0   2   2   0   2   0   0   2   2   2   0   2   0   0   2   0   0   0   2   2   2   2   2   0   2   0   0   0   0   0   0   0   0   0   0   0   2   2   2   0   0   2   0   2   0   2   0   0   0   0   0   2   2   2   2   0   0   0   0   2   2   2   2   0   2   2   0   0   0   0   2   0   2   0   0   2   2   0   2   0   0   2   2   2   0   2   2   0   0   2   2   0   2   0   2   2   0   0   2   0   2   2   0   0   0   2   0   2   0   2   2   2   0   0   0   0   0   2   2   0   0   0   2   0   0   0   0   0   0   0   2   0   2   2   2   2   0   0   2   0   0   0   0   0   2   0   2   0   2   0   2   0   0   2   2   0   0   0   2   2   2   2   0   2   2   2   0   2
 MK-2-9                 0   0   0   0   2   0   2   2   0   2   0   0   2   2   2   0   0   2   0   0   2   2   0   0   0   0   2   2   0   2   2   0   0   2   2   0   2   0   0   2   2   2   2   2   0   0   0   0   0   0   2   2   2   2   2   2   2   0   2   0   0   2   0   0   0   0   0   0   0   2   2   0   0   2   0   2   0   2   2   0   0   0   0   2   2   2   2   0   0   0   0   2   2   2   2   0   2   2   0   0   0   0   2   0   2   0   0   2   2   0   2   0   0   2   2   2   0   2   2   0   0   2   2   0   0   0   2   2   0   2   2   0   2   2   0   0   0   2   0   2   0   2   2   2   0   2   0   0   0   2   2   0   0   0   2   0   0   0   0   0   0   0   2   0   2   2   0   0   0   0   2   0   0   0   0   0   2   0   2   2   2   0   2   0   0   2   2   0   0   0   2   2   2   2   0   2   0   2   0   2
 MK-2-10                0   0   0   0   2   0   2   2   0   2   0   0   2   2   2   0   0   2   0   0   2   2   0   0   0   0   2   2   0   2   2   0   0   2   2   0   2   0   2   2   0   2   2   2   0   0   0   0   0   0   2   2   0   2   2   2   2   0   2   0   0   2   0   0   2   0   0   0   0   2   2   0   0   2   0   2   0   2   2   0   0   0   0   2   2   2   2   0   2   0   0   2   2   2   2   0   2   2   0   2   0   0   2   0   2   0   0   2   2   0   2   0   0   2   2   2   0   2   2   0   0   2   0   0   0   0   2   2   0   2   2   0   2   2   0   0   0   2   2   2   0   2   2   2   0   2   0   0   0   2   2   0   2   0   2   0   0   0   0   0   0   0   2   0   2   2   0   0   2   0   2   0   0   2   0   0   2   0   2   0   2   0   2   0   0   2   0   0   0   0   2   2   2   2   0   2   0   2   0   2
 MK-2-11                0   0   0   0   2   2   2   2   0   2   0   0   2   2   2   0   0   2   0   0   2   0   0   0   2   0   2   2   0   2   2   0   0   2   2   0   0   0   2   2   0   2   2   2   2   0   0   2   0   0   2   2   2   2   2   0   2   0   2   0   0   2   0   0   2   0   0   0   0   2   2   0   0   2   0   2   2   2   2   0   0   0   0   0   2   2   2   0   2   0   0   2   2   2   2   0   2   2   0   2   0   2   2   2   2   0   0   0   2   0   0   0   0   2   2   2   0   2   2   0   0   0   0   0   0   0   2   0   0   2   2   0   0   2   0   0   0   0   2   0   0   2   2   2   0   0   0   0   0   2   2   0   2   0   2   0   0   0   0   2   0   0   2   0   2   2   0   0   2   0   2   2   2   2   0   0   2   0   2   0   2   0   2   0   0   2   0   0   0   0   0   2   2   2   0   2   0   2   0   2
 MK-2-12                0   0   0   2   2   2   2   2   0   2   0   0   2   0   2   0   0   2   0   0   2   2   0   0   0   2   2   2   0   2   2   0   0   2   2   0   0   0   2   2   0   2   2   2   0   0   0   0   0   0   2   2   2   2   2   0   2   0   2   2   0   2   0   0   2   0   0   2   0   2   2   0   0   0   0   2   2   2   2   0   0   2   0   0   2   2   0   0   2   0   0   2   2   2   2   2   2   2   0   2   2   2   2   2   2   0   0   0   2   0   0   0   0   2   0   2   0   2   2   0   0   0   2   0   0   0   2   0   0   2   2   0   0   2   0   0   0   2   2   0   0   2   2   0   0   0   0   0   0   2   2   0   0   0   2   0   0   0   0   2   0   0   2   0   2   2   0   0   2   0   2   2   2   2   0   2   2   0   2   2   2   0   2   0   0   0   0   0   0   0   2   2   2   2   0   2   0   0   0   2
 MK-2-13                0   0   2   2   2   2   2   2   0   2   0   0   2   0   2   0   0   2   0   0   2   2   0   2   0   2   2   2   0   2   2   0   0   2   2   0   0   0   0   2   0   2   2   2   0   0   0   0   0   0   2   2   2   2   2   0   2   0   2   2   0   2   0   0   2   0   0   2   0   2   2   0   0   0   0   2   0   2   2   0   0   0   0   0   2   2   0   0   2   0   0   2   2   2   2   2   2   2   0   2   2   2   2   2   2   0   0   0   2   0   0   0   0   2   0   2   0   2   2   0   0   0   2   0   0   0   2   0   0   2   2   0   0   2   0   0   0   2   2   0   2   2   2   0   0   0   0   0   0   0   2   0   0   0   2   0   0   0   0   2   0   0   2   0   2   2   0   0   2   0   2   2   2   2   0   0   0   0   2   2   2   0   2   0   0   0   0   0   0   0   2   2   2   0   0   2   0   0   2   2
 MK-2-14                0   0   2   0   2   2   0   0   0   2   0   0   2   0   2   0   0   2   0   0   2   2   0   2   0   2   2   2   0   2   2   0   0   2   2   0   0   0   0   2   0   2   2   2   0   0   0   0   0   0   2   2   2   2   2   0   2   0   2   2   2   2   2   2   2   0   0   2   0   0   2   0   0   0   0   2   0   2   2   0   0   0   0   0   2   2   0   0   2   0   0   2   2   2   2   2   2   2   0   2   2   2   2   0   2   0   0   0   2   2   0   0   0   2   0   2   0   2   2   0   0   2   2   0   0   0   2   0   0   2   2   0   0   2   0   0   0   2   2   0   2   2   2   0   0   2   0   0   0   0   0   0   2   0   2   0   0   0   0   2   2   0   2   0   2   2   0   0   2   0   2   2   0   2   0   0   0   0   2   0   2   0   0   0   0   0   0   0   0   0   0   2   2   0   0   2   0   0   2   2
 MK-2-15                0   2   2   0   2   2   0   0   0   2   0   0   2   0   2   0   0   2   2   0   2   2   0   2   0   2   2   2   0   2   2   0   2   2   2   2   0   0   0   0   0   2   2   2   0   0   0   0   0   0   2   2   2   2   2   0   2   0   2   2   2   2   0   2   2   0   0   2   0   0   0   0   0   0   0   2   0   2   2   0   0   0   0   0   2   2   0   0   2   0   0   2   2   2   2   2   2   0   0   2   2   2   2   0   2   0   0   0   2   2   0   0   0   2   0   0   0   2   2   0   0   2   2   0   0   0   2   0   0   2   2   0   0   0   0   0   0   2   2   0   2   2   2   0   0   2   0   0   0   0   0   0   2   0   2   0   0   2   2   0   2   0   2   0   2   2   0   0   2   0   2   2   0   2   2   0   0   0   2   0   2   0   0   0   0   0   0   0   0   0   0   2   2   0   0   0   0   0   2   2
 MK-2-16                0   2   2   0   2   2   2   0   0   2   0   0   2   2   2   0   0   2   2   0   2   2   0   2   0   2   2   0   0   2   2   0   2   2   2   2   0   0   0   0   0   2   2   2   0   0   0   0   0   0   2   2   2   2   2   0   0   0   2   2   2   2   0   2   2   2   0   2   0   0   0   0   0   0   0   2   0   2   2   0   2   0   0   0   2   2   0   0   0   0   0   2   2   2   2   2   2   0   0   2   2   2   2   0   2   0   0   0   2   2   0   0   0   2   0   0   0   2   2   0   0   2   2   0   0   0   2   0   0   2   2   0   0   0   0   0   0   2   2   2   0   2   2   0   0   2   0   0   0   0   0   0   2   0   2   0   0   2   2   0   0   0   2   0   2   2   0   0   2   0   2   2   0   2   2   0   0   0   2   0   2   0   0   0   0   0   0   0   0   0   0   2   2   0   0   0   0   0   2   2
 MK-3-1                 2   2   2   0   0   0   2   2   0   0   0   0   2   2   2   0   2   2   0   0   0   0   2   0   2   0   2   0   2   2   2   0   2   2   0   0   0   2   0   0   2   0   2   0   0   0   0   2   2   2   0   0   0   2   2   2   2   0   2   0   2   2   2   2   0   0   2   2   2   0   0   0   0   2   0   2   2   0   0   0   0   0   0   0   0   0   2   2   0   0   0   0   2   0   2   2   0   0   2   0   0   2   0   2   2   2   0   0   0   0   2   2   0   2   2   0   0   0   0   0   0   0   2   0   2   0   0   0   2   2   2   2   0   0   2   0   0   0   0   2   2   2   2   0   0   0   2   2   0   0   2   2   2   0   2   2   2   0   2   0   2   0   0   2   0   0   2   2   2   0   0   2   2   0   0   2   0   0   0   0   2   0   2   0   2   2   0   2   0   0   0   0   0   0   2   0   2   2   0   2
 MK-3-2                 0   2   2   0   0   0   2   2   0   0   0   0   2   2   0   0   2   2   0   0   0   0   2   0   0   0   2   0   2   2   2   0   2   2   0   0   0   2   0   0   2   0   2   0   0   0   0   2   2   2   2   0   0   2   2   2   2   0   2   2   2   2   2   2   0   2   2   2   2   0   0   0   0   0   0   2   2   0   0   0   0   0   0   0   0   0   2   2   0   0   0   0   2   0   2   2   2   0   2   0   0   2   0   2   2   2   0   0   0   0   2   2   0   2   2   0   0   0   0   0   0   0   2   0   2   0   0   0   2   2   2   2   0   0   2   2   2   0   0   0   2   2   2   0   0   2   2   2   2   0   2   2   2   0   2   2   2   0   2   0   2   0   0   2   0   0   2   0   2   0   0   2   2   0   0   2   0   0   0   0   2   0   2   0   2   2   0   2   0   0   0   0   0   0   2   0   2   2   2   2
 MK-3-3                 0   2   2   0   0   0   2   2   0   0   0   0   2   2   0   0   2   2   0   0   0   0   2   0   0   0   2   0   2   2   2   0   2   2   0   0   0   2   0   0   2   0   2   0   0   0   2   2   2   2   2   0   0   2   0   2   2   0   0   2   2   2   0   2   2   2   2   2   2   0   0   0   0   0   0   2   2   0   0   0   0   0   0   0   0   0   0   2   0   0   0   0   2   0   2   2   2   0   2   0   0   2   0   2   2   0   0   0   0   0   2   2   0   0   2   2   0   0   0   0   0   0   2   0   2   0   0   0   2   2   2   2   0   0   2   2   2   2   0   0   2   0   2   2   0   2   2   2   2   0   2   2   2   0   2   2   2   0   2   0   2   0   0   2   0   0   2   0   2   0   0   2   2   0   0   2   0   0   0   0   2   0   0   0   2   2   0   2   0   2   0   0   0   0   2   0   2   2   2   2
 MK-3-4                 0   2   2   0   0   0   2   2   0   0   0   0   2   2   0   0   2   2   0   0   0   0   0   0   0   0   2   0   2   2   2   0   2   2   0   0   0   2   0   0   2   0   2   0   0   0   2   0   2   2   2   0   0   2   0   2   2   0   0   2   2   2   0   2   2   0   2   2   2   0   0   0   0   0   0   2   2   0   0   0   0   0   0   0   0   2   0   2   0   0   0   0   2   0   2   2   2   0   2   0   0   2   0   2   0   0   0   0   0   0   2   2   0   0   2   2   0   0   2   0   0   0   2   0   2   0   2   0   0   0   2   2   0   0   2   2   2   2   0   0   2   0   2   2   2   2   2   2   2   0   2   2   2   0   0   2   2   0   0   0   2   0   0   2   0   0   2   0   2   2   0   2   0   0   0   2   0   0   0   0   2   0   0   0   2   2   0   2   2   2   0   0   0   0   2   0   2   2   2   2
 MK-3-5                 0   2   2   0   2   0   2   2   0   0   0   0   2   2   0   0   2   2   2   0   0   0   0   0   0   0   0   0   0   2   2   0   2   2   0   0   0   2   0   0   2   0   2   0   0   0   2   0   2   2   2   0   0   2   2   2   2   0   2   2   2   2   2   2   2   0   0   2   2   0   0   0   2   0   0   2   2   0   0   0   0   0   0   0   0   2   0   2   2   0   0   0   0   0   0   2   2   0   2   0   0   2   0   0   0   0   0   0   0   0   0   2   0   0   2   0   0   0   2   0   0   0   2   0   2   0   2   0   0   0   2   2   0   0   2   2   2   2   0   0   2   0   2   2   2   2   0   2   2   0   2   2   2   0   0   2   0   0   0   0   2   0   0   2   0   0   2   0   2   2   0   2   0   0   0   2   2   0   0   0   2   0   0   0   2   2   0   2   2   2   0   0   0   0   0   0   2   2   2   2
 MK-3-6                 0   2   2   0   2   0   2   0   0   0   0   2   2   0   0   0   2   2   0   0   0   2   0   0   0   0   0   2   0   2   2   0   2   2   0   0   0   2   0   0   2   0   2   0   0   0   2   0   2   2   2   0   0   2   2   2   0   0   2   2   2   2   2   2   2   0   0   2   2   2   0   0   2   0   0   2   2   0   0   0   0   0   0   0   0   2   0   2   2   0   0   0   0   0   0   2   2   0   2   2   0   2   0   0   0   0   0   0   0   0   0   2   0   0   2   0   0   0   2   0   0   0   2   0   2   0   2   2   0   0   2   2   0   0   2   2   2   2   0   0   2   0   2   2   2   2   0   2   2   0   2   2   2   0   0   2   0   0   2   0   2   0   0   2   0   0   2   0   2   2   0   2   0   0   0   0   2   2   2   0   2   0   0   0   2   2   0   2   2   2   0   0   0   0   0   0   0   2   2   2
 MK-3-7                 0   0   2   2   2   2   0   0   0   0   0   2   2   0   0   0   2   0   0   0   0   2   0   0   0   0   0   2   0   0   2   0   2   2   0   0   0   2   0   0   2   0   2   0   0   2   2   0   2   2   2   0   0   2   2   2   0   2   2   2   2   2   2   2   0   0   0   2   2   2   0   0   2   0   0   2   2   0   0   0   0   0   0   0   0   2   0   2   2   0   0   0   0   0   0   2   2   0   2   0   0   2   0   0   0   2   0   0   0   0   0   2   0   0   2   0   0   0   2   0   2   0   0   0   2   0   2   2   2   0   0   2   0   0   2   2   2   2   0   0   2   0   2   2   0   2   0   2   0   0   2   2   2   0   0   2   0   0   2   0   2   0   2   2   0   0   2   0   2   2   2   2   0   0   0   0   2   2   0   0   2   0   2   0   2   2   2   2   2   2   0   0   0   0   0   0   0   2   2   2
 MK-3-8                 0   0   2   2   2   2   0   0   0   0   0   2   2   0   2   0   2   0   0   0   0   2   0   0   0   0   0   2   0   0   2   0   2   2   0   0   0   2   0   0   2   0   2   0   0   2   2   0   2   2   2   0   0   2   0   0   0   2   2   2   2   2   0   2   0   0   0   2   2   2   0   0   2   0   0   2   2   0   0   0   0   0   0   0   2   2   0   2   2   0   0   2   0   0   2   2   2   0   2   0   0   0   0   0   0   2   0   0   2   0   0   2   0   0   2   0   0   0   2   0   2   0   0   0   2   0   2   2   2   0   0   2   0   0   2   2   2   2   0   0   2   0   0   2   0   2   0   2   0   0   2   2   0   0   0   2   0   0   2   0   2   0   2   2   0   0   2   0   2   2   2   2   0   0   0   0   0   2   0   0   0   0   2   0   2   2   2   2   2   2   0   0   0   0   0   0   0   2   2   2
 MK-3-9                 0   0   2   2   2   2   2   0   2   0   0   2   2   0   2   0   2   0   2   0   2   2   0   0   0   0   0   2   0   0   2   0   2   2   0   0   0   2   0   0   2   0   2   2   0   2   2   0   2   2   2   0   0   2   0   0   0   2   2   2   2   2   0   2   0   0   0   0   2   2   0   0   2   0   0   2   2   0   0   0   0   2   0   0   2   2   2   2   2   0   0   2   0   0   2   2   2   0   2   0   0   0   2   0   0   2   0   0   2   0   2   2   0   0   2   0   2   0   2   2   2   0   0   0   2   0   2   2   2   0   0   2   0   0   2   2   2   2   0   0   2   0   0   2   0   2   0   2   0   0   0   2   2   0   0   2   0   0   0   0   2   0   2   2   0   0   0   0   2   2   2   2   2   0   0   0   0   2   0   0   0   2   2   0   2   2   2   2   2   2   2   0   0   0   0   0   0   2   2   2
 MK-3-10                0   0   2   2   2   2   2   0   2   0   0   2   2   0   0   0   2   0   2   0   2   2   0   0   0   0   0   2   0   0   2   0   2   0   0   0   0   2   0   0   2   0   2   2   0   0   2   0   2   2   2   0   0   2   0   0   0   2   2   2   2   2   0   2   0   0   0   0   2   2   0   0   0   0   0   2   2   0   0   0   0   2   0   0   2   0   2   2   2   2   0   2   0   0   2   2   2   0   0   0   0   2   2   2   0   2   0   0   2   2   2   2   0   0   2   0   0   0   2   2   2   2   0   0   2   0   2   2   0   0   0   2   0   0   0   2   2   2   0   0   2   0   0   2   0   2   0   2   0   0   0   2   2   0   0   2   0   0   0   0   2   0   2   2   0   0   2   0   2   2   2   2   2   0   0   0   0   2   0   0   0   2   2   0   2   2   2   2   2   2   2   2   0   0   0   0   0   2   2   2
 MK-3-11                0   0   2   2   2   2   2   0   2   0   2   2   2   0   0   0   2   0   2   0   2   2   0   0   0   0   0   2   0   0   2   0   2   0   0   0   0   2   0   0   2   0   2   2   0   0   2   0   2   2   2   0   0   2   0   0   0   2   2   2   2   2   0   2   0   0   0   0   2   2   0   0   0   0   0   2   2   0   0   0   0   2   0   0   2   0   2   2   2   2   0   2   0   0   2   2   2   0   0   0   0   2   2   2   0   2   0   0   2   2   2   2   0   0   2   2   0   0   0   2   2   2   0   0   2   0   2   2   0   0   0   2   2   0   2   2   2   2   0   0   2   0   0   2   0   2   0   2   0   0   0   2   2   0   0   2   0   0   0   0   2   0   2   2   0   0   2   0   2   2   2   0   2   0   0   0   0   2   0   2   0   2   2   0   2   2   2   0   2   2   2   2   0   0   0   0   0   2   2   2
 MK-3-12                0   0   2   2   2   2   2   2   2   0   0   2   2   0   0   0   0   0   0   0   2   2   0   0   2   0   0   2   0   0   2   2   2   0   2   2   0   2   0   2   2   0   2   2   0   0   0   0   2   2   2   0   0   2   0   0   0   2   2   2   0   2   0   2   0   0   2   0   2   2   0   0   0   0   0   2   2   0   0   0   0   2   0   0   2   0   2   2   2   2   0   2   0   0   2   2   2   0   2   0   0   2   2   2   0   2   0   0   2   2   2   2   0   0   2   2   0   0   0   2   2   2   0   2   2   0   2   2   0   0   0   2   2   0   2   2   2   2   0   0   2   0   0   2   0   2   0   2   0   0   0   2   2   0   0   2   0   0   0   2   2   0   2   2   0   0   2   0   2   2   0   0   2   0   0   0   0   2   0   2   2   2   0   2   2   0   2   0   2   2   2   2   0   0   0   0   0   2   2   2
 MK-3-13                0   0   2   2   0   2   2   0   2   0   2   2   2   0   0   0   0   0   0   0   2   2   0   0   2   0   0   2   0   0   2   2   2   0   2   2   0   2   0   2   2   0   2   2   0   0   0   0   2   2   2   0   0   2   0   0   0   2   2   2   0   2   0   2   0   0   2   0   2   2   0   0   0   0   0   2   2   0   0   0   0   2   0   0   2   0   2   2   2   2   0   2   0   0   2   2   2   0   2   0   0   2   2   2   0   2   2   0   2   2   2   2   0   0   2   2   0   0   0   2   2   2   0   0   2   0   2   2   0   0   0   2   0   2   2   2   2   2   0   0   2   0   0   2   0   2   0   2   0   0   0   2   2   2   0   2   0   0   0   2   2   0   2   2   0   0   2   0   0   2   0   0   2   0   0   0   0   2   0   2   2   2   0   2   2   0   2   0   2   2   0   2   0   0   0   0   0   2   2   0
 MK-3-14                0   0   2   2   0   0   0   0   2   0   2   0   2   0   0   0   0   0   0   2   2   2   0   0   2   0   0   2   0   0   2   2   2   2   2   2   0   2   0   2   2   0   2   2   0   0   0   0   2   2   0   0   0   2   0   2   0   2   2   2   0   2   0   2   0   0   2   0   2   2   0   0   0   0   0   2   2   0   0   0   0   2   0   0   2   0   2   2   2   2   0   2   0   0   2   2   2   0   2   0   0   2   2   2   0   2   2   2   0   2   2   2   0   0   2   2   0   0   0   2   2   2   0   2   2   0   2   2   0   0   2   2   0   2   2   2   2   2   0   0   2   0   0   2   0   2   0   0   0   0   0   2   2   0   0   2   0   2   0   2   0   0   2   2   0   0   2   0   0   2   0   0   2   0   0   0   2   2   2   2   2   2   0   2   2   0   2   0   2   2   0   2   0   0   0   2   0   2   2   0
 MK-3-15                0   0   2   2   0   0   0   0   2   2   2   2   2   0   0   0   0   0   0   2   2   2   0   0   2   0   0   2   0   0   2   0   2   2   2   2   0   2   0   2   2   2   2   2   0   0   0   0   2   2   0   2   0   2   0   2   0   2   2   2   0   2   0   2   2   0   2   0   2   2   0   0   0   0   0   2   2   0   0   0   0   2   0   0   2   0   2   2   2   2   0   2   0   0   2   2   2   0   2   0   0   2   2   2   0   2   2   2   0   2   2   2   0   0   2   2   0   0   2   2   0   2   0   2   2   0   2   2   0   0   0   2   0   2   2   2   2   2   0   0   2   0   0   2   0   2   0   0   0   0   0   2   2   0   0   2   0   2   0   2   2   0   2   2   2   2   2   0   0   2   0   0   2   0   0   0   2   2   2   2   2   0   0   2   2   0   2   0   2   2   0   2   0   0   0   0   0   2   2   0
 MK-3-16                0   0   2   2   0   0   0   0   2   2   0   2   2   0   0   0   2   0   0   0   2   2   0   0   2   0   0   2   0   0   2   0   2   2   2   2   0   2   0   2   2   2   2   2   0   0   0   0   2   2   0   2   0   2   0   2   0   2   2   2   0   2   0   2   2   0   2   0   2   2   0   0   0   0   0   2   2   0   0   0   0   2   2   2   2   0   2   2   2   2   0   2   0   0   2   2   2   0   2   0   0   2   2   2   2   2   2   2   0   2   2   2   0   0   2   2   0   0   2   2   0   2   2   2   2   0   0   2   2   0   0   0   2   2   0   2   2   2   0   0   2   0   2   2   0   2   0   0   0   0   0   2   2   0   0   2   0   0   0   2   2   0   2   2   2   2   2   2   0   2   0   0   2   0   0   2   2   2   2   2   0   0   0   2   2   0   2   0   2   2   0   2   0   0   2   0   0   2   2   0
 MK-4-1                 2   2   0   2   2   0   0   0   0   0   2   2   2   2   2   0   2   2   2   0   2   2   0   2   2   2   2   0   2   0   2   0   2   0   2   0   2   2   0   0   2   0   0   0   0   0   0   2   0   0   2   2   2   2   2   0   0   0   2   0   2   0   2   0   0   2   2   0   2   2   0   2   0   2   0   2   0   2   0   0   2   2   0   2   0   0   0   2   0   2   0   0   0   0   0   2   2   0   2   2   0   0   0   2   0   0   0   2   0   0   2   0   0   0   2   2   0   0   0   0   2   0   2   2   2   2   0   0   2   2   0   0   0   0   2   2   2   2   2   0   0   0   0   0   0   2   2   0   2   0   0   0   2   0   0   2   0   2   0   0   0   2   0   0   2   0   0   0   2   2   0   0   0   2   2   2   2   0   0   0   2   0   0   2   2   0   0   2   2   2   0   2   0   0   0   2   2   0   0   2
 MK-4-2                 2   2   0   2   2   0   0   0   0   0   2   2   2   2   2   0   2   2   2   0   2   2   0   2   2   2   2   0   2   0   2   0   2   2   2   0   2   2   0   0   2   0   0   0   0   0   0   2   0   0   2   2   2   2   2   0   0   0   2   0   2   0   2   0   0   2   2   0   2   2   0   2   0   2   0   2   0   2   0   0   2   2   0   2   0   0   0   2   0   2   0   2   0   0   0   2   2   2   2   2   0   0   2   2   0   0   0   0   0   0   2   0   2   0   0   2   0   0   0   0   2   0   2   2   2   2   0   0   2   2   0   0   2   0   2   2   2   2   0   0   0   0   0   0   0   2   2   0   2   0   0   0   2   0   2   2   0   2   0   0   0   2   0   0   2   0   0   0   2   2   0   0   0   2   2   2   2   0   0   0   2   0   0   2   2   0   0   2   2   2   0   2   0   0   0   2   2   0   0   2
 MK-4-3                 2   2   2   2   2   0   0   0   2   0   2   2   2   2   2   0   2   2   2   0   2   2   0   2   0   2   2   0   2   0   2   0   2   2   2   0   2   2   0   0   2   0   0   0   0   0   2   2   0   0   2   2   2   2   2   0   0   0   2   0   0   2   2   0   0   2   2   0   0   2   0   2   0   0   0   2   0   2   0   0   0   2   0   2   0   0   0   2   0   2   0   2   2   0   0   2   2   2   2   2   2   2   0   2   2   0   0   2   0   0   2   0   2   0   0   2   0   0   0   0   2   0   2   2   2   2   0   0   2   2   0   0   2   0   2   2   2   2   0   0   0   2   0   2   0   2   2   0   2   0   0   0   2   0   2   2   0   0   0   0   0   2   0   0   2   0   0   0   2   2   0   2   0   2   2   2   2   2   0   0   2   0   0   2   2   0   0   0   2   2   0   2   0   0   0   2   2   0   0   2
 MK-4-4                 2   2   0   2   2   0   0   0   2   0   2   2   2   2   2   0   2   2   2   0   2   2   0   2   0   2   2   0   2   0   2   0   2   0   2   2   0   2   0   0   2   0   0   0   0   0   2   2   0   0   2   2   2   2   2   0   2   0   2   2   0   2   2   0   0   2   0   0   0   2   0   2   0   0   0   2   2   2   0   0   0   0   0   2   2   0   2   2   0   2   0   2   2   0   0   2   2   2   2   2   2   2   0   2   2   0   0   2   0   0   2   0   2   0   2   2   0   0   0   0   2   0   2   2   2   0   0   0   2   2   0   2   2   0   2   2   2   2   2   0   0   2   0   2   0   2   2   2   2   0   0   0   2   2   0   2   2   0   0   2   2   2   0   0   2   0   0   0   2   2   0   0   0   2   2   2   2   2   0   0   2   0   2   2   2   0   0   0   2   2   0   2   0   0   0   2   2   0   0   2
 MK-4-5                 2   2   0   2   2   0   0   0   2   2   2   2   2   2   2   0   2   2   2   0   2   2   0   2   0   2   2   2   2   0   2   2   2   0   2   2   0   2   0   0   2   0   0   2   2   0   2   2   0   0   2   2   2   2   2   0   2   0   2   2   0   2   2   2   0   2   2   0   0   2   0   2   0   0   0   2   2   2   0   0   0   0   2   0   2   0   2   2   0   2   0   0   2   0   0   0   2   2   2   2   2   2   0   2   2   0   0   2   0   0   2   0   2   0   2   2   0   0   0   0   2   0   2   2   2   0   0   0   2   2   2   0   2   0   2   2   2   2   2   0   0   2   0   2   0   2   2   2   2   0   0   2   2   2   0   2   2   0   0   2   2   2   0   0   2   0   0   0   2   2   0   0   0   2   2   2   2   0   0   0   2   0   2   2   2   0   0   0   2   2   0   2   0   0   2   2   2   0   0   2
 MK-4-6                 2   2   0   2   2   0   0   0   2   2   2   2   2   2   2   2   2   2   0   0   2   2   0   2   0   2   2   2   2   0   2   2   2   2   2   2   0   0   0   0   2   2   0   2   2   0   2   2   2   0   2   2   2   2   2   0   2   0   2   2   0   0   2   2   0   0   2   0   0   2   0   2   0   0   0   2   2   2   0   0   0   0   2   0   2   0   2   2   0   2   0   0   0   0   0   0   2   2   2   2   2   2   0   2   2   0   0   2   0   0   0   0   2   0   2   2   0   0   0   0   2   0   2   2   2   2   0   0   2   2   2   0   2   0   2   2   2   0   2   0   0   2   2   2   0   2   2   2   2   0   0   2   2   2   0   2   2   0   0   2   2   2   2   0   2   0   0   0   2   2   0   0   0   2   2   2   2   0   0   0   2   0   2   2   2   0   0   0   2   2   0   2   0   0   2   2   2   0   0   2
 MK-4-7                 2   2   0   2   2   0   0   0   2   2   2   2   2   2   2   2   2   2   2   0   2   2   0   2   0   2   2   2   2   2   2   2   2   2   2   2   2   0   0   0   2   2   0   2   2   0   2   2   2   0   2   2   2   2   2   0   2   0   2   2   0   2   2   2   0   0   0   0   0   2   0   2   0   0   0   2   2   2   2   0   0   0   2   0   2   0   2   2   0   2   0   0   0   0   0   0   0   2   2   2   2   2   2   2   2   0   0   2   2   0   0   0   2   0   2   2   2   0   0   0   2   2   2   2   2   2   0   0   2   2   2   0   0   0   2   2   2   0   2   0   0   0   2   2   0   2   2   2   2   0   0   0   2   2   2   2   2   2   0   0   2   2   2   2   2   0   0   0   2   0   0   0   0   2   2   2   2   0   0   0   2   0   0   2   2   0   0   0   2   2   0   2   0   0   2   2   2   0   0   0
 MK-4-8                 0   2   0   2   2   0   0   0   2   2   2   0   2   2   2   2   2   2   2   0   2   2   0   2   0   2   2   2   2   2   2   2   2   2   2   2   2   0   0   0   2   2   0   2   2   0   2   2   2   0   2   2   2   2   2   0   2   2   2   2   0   2   2   2   2   0   0   0   2   2   0   2   0   0   0   2   2   2   2   0   0   0   2   0   2   0   2   2   0   2   0   0   0   0   0   0   2   2   2   2   2   2   2   2   2   0   0   2   2   0   0   0   2   0   2   2   2   0   0   0   2   2   2   2   2   2   2   0   2   2   2   0   0   0   2   2   2   0   2   0   0   0   2   2   0   2   2   2   2   0   0   2   2   2   2   2   2   2   0   0   2   0   2   2   2   0   0   0   2   0   0   0   0   2   2   2   2   0   0   0   2   0   0   2   2   0   0   0   2   2   0   2   0   0   2   2   0   0   0   0
 MK-4-9                 0   2   0   2   2   0   0   0   2   2   2   0   2   2   2   2   2   2   2   0   2   2   0   2   0   2   2   2   2   2   2   2   2   2   2   2   0   0   0   0   2   2   0   2   2   0   2   2   2   0   2   2   2   2   2   2   2   2   2   2   0   0   2   2   2   0   0   0   2   2   0   2   0   0   0   2   2   2   2   0   0   0   0   0   2   0   2   2   0   2   0   0   0   0   0   0   2   2   2   2   2   2   2   0   2   0   0   2   2   0   0   0   2   0   2   2   2   2   0   0   0   2   2   2   2   2   2   0   2   2   2   0   0   0   2   2   2   0   2   0   0   0   2   2   0   2   2   2   2   0   0   0   2   2   2   2   2   2   0   0   2   0   2   2   2   0   0   0   2   0   0   0   0   2   2   2   2   0   0   0   2   0   0   2   2   0   0   0   2   2   0   2   0   0   0   0   0   0   0   0
 MK-4-10                0   2   0   2   2   0   0   0   2   2   2   0   2   0   2   2   2   2   2   0   2   2   0   2   0   2   2   2   2   2   2   2   2   2   2   2   0   0   0   0   2   2   0   2   2   0   2   2   2   0   2   2   2   2   2   2   2   0   0   2   0   0   2   2   0   0   2   0   2   2   0   2   0   0   0   2   2   2   2   0   0   0   0   0   2   2   2   0   0   2   0   0   0   0   0   0   2   2   2   0   2   2   2   0   2   0   0   2   2   0   2   0   0   0   0   2   2   2   0   0   0   2   2   2   2   0   2   2   2   2   2   0   2   0   2   2   2   0   0   0   0   0   2   2   0   2   2   2   2   0   0   0   2   2   2   2   2   2   0   0   2   0   2   0   2   0   0   0   2   0   0   0   0   2   2   2   0   0   0   2   2   0   0   2   2   0   0   0   2   2   0   2   0   0   0   0   2   0   0   0
 MK-4-11                0   2   0   2   2   0   0   2   2   2   2   0   2   0   0   2   0   2   2   0   2   2   0   2   0   2   0   2   2   2   2   2   2   2   0   2   0   0   0   0   2   2   0   2   2   0   2   0   2   0   2   2   2   2   2   2   2   2   0   2   0   2   2   2   0   0   2   0   2   2   0   2   0   0   0   2   2   0   2   0   0   0   2   0   2   0   2   0   0   2   0   0   0   0   0   0   2   2   2   0   2   2   2   0   0   0   0   2   2   2   2   0   0   0   0   2   2   2   0   0   0   2   0   2   2   0   2   0   2   2   2   2   0   0   2   2   0   0   0   0   0   0   2   2   0   2   2   0   0   0   0   0   2   2   2   2   2   2   0   0   2   2   2   0   2   0   0   0   0   0   0   0   2   2   2   2   0   0   0   2   2   0   0   0   2   0   2   0   2   2   0   2   0   0   2   0   2   0   0   0
 MK-4-12                0   2   2   2   2   0   0   2   2   2   2   2   2   2   0   2   0   0   2   0   2   2   0   2   0   2   0   0   2   2   0   2   2   0   0   2   0   0   0   0   2   2   2   2   2   0   2   0   2   0   2   2   2   2   2   2   2   2   0   2   0   0   2   2   0   2   2   0   2   2   2   2   0   0   0   2   0   0   2   0   2   2   2   0   2   0   2   0   0   2   0   0   0   0   0   0   2   2   2   0   2   2   2   0   0   0   0   2   2   2   2   0   0   0   0   2   2   2   0   0   0   2   0   2   2   0   2   0   2   2   2   2   0   0   2   0   0   0   0   0   0   0   2   2   0   2   2   0   0   0   0   0   2   2   0   2   2   2   0   2   2   2   2   0   2   0   0   0   0   0   2   0   2   2   2   2   0   0   0   2   2   0   2   0   2   0   2   0   2   2   0   2   0   0   2   0   2   0   0   0
 MK-4-13                0   0   2   0   0   0   0   2   2   2   0   2   2   2   0   2   0   0   2   0   2   2   0   2   0   2   0   0   2   2   0   2   2   0   0   2   0   0   0   0   2   2   2   2   2   0   2   0   2   0   2   2   2   2   2   2   2   2   0   2   0   0   2   2   0   2   2   0   2   0   2   2   0   0   0   2   0   0   2   0   2   2   2   0   2   0   2   0   0   2   0   0   0   0   0   2   2   2   2   0   2   2   2   0   0   0   0   2   2   2   2   0   0   0   0   2   2   2   0   0   0   2   0   0   2   0   2   0   2   2   2   2   0   0   2   0   0   0   2   0   2   0   2   2   0   2   2   0   2   0   0   2   2   2   0   2   2   2   0   0   2   2   2   0   2   0   0   0   0   0   2   0   2   2   2   2   0   0   0   0   2   0   2   0   2   0   0   0   2   2   0   2   2   0   2   0   2   0   2   0
 MK-4-14                0   0   2   0   0   0   2   0   2   2   0   2   2   2   0   2   0   0   2   2   2   2   0   2   0   2   0   2   2   2   0   2   0   0   2   2   0   2   0   0   2   2   2   2   2   0   2   0   2   0   2   2   2   2   2   2   2   2   0   2   0   0   2   2   0   2   0   2   2   0   2   2   2   0   0   2   0   0   2   2   2   2   2   0   2   0   2   0   0   2   0   0   0   2   0   2   2   2   2   0   2   2   2   0   0   0   0   2   2   2   2   0   0   0   2   0   2   2   0   0   2   2   0   0   2   0   2   0   2   2   2   2   0   0   2   0   0   0   2   0   2   0   2   2   0   2   2   0   0   0   0   2   2   2   0   2   0   2   0   0   2   2   2   0   2   0   2   0   0   0   2   0   2   2   2   2   0   0   0   0   2   0   2   0   2   2   0   0   2   2   0   0   0   0   2   0   2   0   2   2
 MK-4-15                0   0   0   0   0   0   2   2   2   2   0   2   2   2   0   2   2   0   2   2   2   2   0   2   0   2   0   2   2   2   0   2   0   0   0   2   0   2   0   0   2   2   2   2   2   0   2   0   0   0   2   2   2   2   2   2   2   2   0   2   0   0   0   2   0   2   0   2   0   0   2   2   2   0   0   0   0   0   2   2   2   2   0   0   2   0   2   0   0   2   0   0   0   2   0   2   2   2   2   0   2   2   2   0   0   2   0   2   2   2   0   0   0   0   2   0   2   2   0   0   2   2   0   0   2   0   2   0   2   2   2   2   0   0   2   0   0   0   2   0   2   0   2   2   0   2   2   0   0   0   0   2   2   2   0   2   0   2   0   0   2   2   2   0   2   0   2   0   0   0   2   0   2   2   2   2   0   0   0   0   2   0   2   0   2   2   0   0   2   2   0   0   0   0   2   0   2   0   2   2
 MK-4-16                0   0   0   0   0   0   2   2   2   2   0   0   2   2   0   2   2   0   0   2   2   2   0   2   0   2   0   2   0   2   0   2   0   0   0   2   0   2   0   0   2   0   2   2   2   0   2   0   0   0   2   2   2   2   2   2   2   2   0   2   0   0   0   2   2   2   0   2   0   0   2   2   2   0   0   0   0   0   2   2   2   2   0   0   2   0   2   0   0   2   0   2   0   2   0   2   2   2   2   0   2   2   2   0   0   2   0   2   2   2   0   0   0   0   0   0   2   0   0   0   2   0   0   2   2   0   2   0   2   2   2   2   0   0   2   0   0   2   2   0   2   0   2   2   0   2   2   0   0   0   0   2   2   0   0   0   0   0   0   0   2   2   2   0   0   0   2   0   0   0   2   0   2   2   2   2   2   0   0   0   2   0   2   2   2   2   0   2   2   2   0   0   0   0   2   0   0   0   0   2
 MK-5-1                 0   0   2   2   0   0   0   2   0   0   2   2   0   0   0   0   2   2   2   0   2   2   2   2   0   2   0   0   0   0   2   0   2   0   2   2   2   2   2   0   0   2   0   2   0   2   0   2   0   0   0   2   2   0   2   2   2   0   2   0   2   0   2   0   2   0   2   0   0   0   2   2   0   0   0   0   0   2   0   0   0   0   0   2   0   2   2   0   0   0   2   2   2   2   2   2   0   2   2   0   2   2   2   0   0   0   2   2   2   0   0   0   2   2   2   0   2   0   0   0   0   0   0   2   2   0   0   0   0   2   2   2   0   2   0   2   0   2   0   2   0   0   0   0   0   0   0   2   2   2   0   2   0   0   2   2   0   2   0   0   2   0   0   2   0   0   2   0   2   2   0   0   0   2   2   2   0   2   2   2   2   2   2   2   2   0   0   0   0   0   2   0   2   2   2   2   2   2   2   0
 MK-5-2                 0   2   2   2   0   0   0   2   0   0   0   2   0   0   0   0   2   2   2   0   2   2   2   2   0   2   2   0   0   0   2   2   2   0   2   2   2   2   2   0   0   2   0   2   0   2   0   2   2   0   0   2   2   0   2   2   2   0   2   0   2   0   2   2   2   0   0   0   0   0   2   2   0   0   0   0   0   0   0   0   0   0   0   2   0   2   2   0   2   0   2   2   2   0   2   2   0   2   2   0   2   2   2   0   0   0   2   2   2   0   0   2   2   2   2   2   2   0   0   0   0   0   0   2   2   0   0   0   2   2   2   0   0   2   0   2   0   2   0   2   2   0   0   0   0   0   0   2   2   2   0   2   2   0   2   2   0   2   0   0   2   0   0   2   2   0   2   0   2   2   0   0   0   2   2   2   0   2   2   2   2   2   2   2   2   0   0   0   0   0   2   0   2   2   2   2   2   2   2   0
 MK-5-3                 0   2   2   2   0   0   0   2   0   0   0   2   0   2   0   0   2   0   2   0   2   2   2   2   0   2   2   0   0   0   2   2   2   0   2   2   2   2   2   0   0   2   0   0   2   2   0   2   2   0   0   2   0   0   2   2   2   0   2   0   2   0   2   2   2   0   2   0   0   0   2   0   0   0   0   0   0   0   2   0   0   0   0   2   0   2   2   0   2   0   2   2   2   0   2   2   0   2   2   0   2   2   2   0   0   0   2   2   2   0   2   2   2   2   2   2   2   0   0   0   0   0   0   2   2   0   0   0   2   2   2   0   0   2   2   2   0   2   0   2   2   0   2   0   0   0   0   2   2   2   0   2   2   0   2   2   0   2   0   0   2   0   0   2   2   0   2   0   2   2   0   0   0   2   2   2   0   2   2   2   2   2   2   2   2   0   0   2   0   0   2   0   2   2   2   2   2   2   2   2
 MK-5-4                 0   2   2   2   0   0   0   2   0   0   0   2   2   2   0   0   0   0   2   0   2   2   2   2   0   2   2   0   0   0   2   2   2   0   2   2   2   2   2   0   0   2   0   0   2   2   0   2   2   0   0   2   0   0   2   2   2   0   2   0   2   0   2   2   2   2   2   0   0   0   2   0   0   0   0   0   0   2   2   0   0   0   0   2   0   2   2   0   2   0   0   2   2   0   2   2   0   2   2   0   2   0   2   0   2   2   0   2   2   0   2   2   2   2   2   2   0   0   0   0   2   0   0   2   2   0   0   0   2   2   2   0   2   2   2   2   0   2   0   2   2   0   0   2   0   0   0   2   2   0   0   2   2   0   2   2   0   2   0   0   2   0   0   0   2   0   2   0   2   2   0   2   0   2   2   2   0   2   2   2   2   2   2   2   2   0   0   2   0   0   2   0   2   0   2   2   2   2   2   2
 MK-5-5                 0   2   2   2   0   0   0   0   0   0   0   2   2   2   0   0   0   0   2   0   2   2   2   2   0   2   2   0   0   0   2   2   2   0   2   2   0   2   2   0   2   0   0   0   0   2   0   2   0   0   0   2   0   0   2   2   2   0   2   0   2   0   2   2   2   2   2   0   0   0   2   0   0   0   2   0   0   2   2   0   0   0   0   2   0   0   2   0   2   0   2   2   2   0   2   2   0   0   2   0   2   0   2   0   2   2   0   2   2   0   2   2   2   2   2   2   0   0   0   0   2   2   0   2   2   0   0   0   2   2   2   0   2   2   2   2   0   2   0   2   2   0   0   2   0   0   2   0   2   0   0   2   2   0   2   2   0   2   0   0   2   0   0   0   2   0   2   2   2   2   0   2   0   2   2   2   0   2   2   2   0   2   2   2   2   0   0   2   0   0   0   2   2   2   2   2   2   2   2   2
 MK-5-6                 0   2   2   2   0   0   0   0   0   0   0   2   2   2   2   0   0   0   2   0   2   2   2   2   2   2   2   0   0   2   2   2   2   2   2   2   0   2   2   0   2   0   0   0   0   2   0   2   0   0   0   2   0   0   2   2   2   0   2   2   2   2   2   2   2   2   2   0   2   0   2   0   0   0   2   0   0   2   2   0   0   0   0   2   0   0   2   0   0   0   2   2   2   0   2   2   0   0   2   2   2   2   2   0   2   2   0   2   2   0   2   0   2   2   2   2   0   0   0   0   0   2   0   2   2   0   0   0   2   2   2   0   2   2   2   2   0   2   0   2   2   0   0   2   0   0   2   0   2   0   0   2   2   2   2   0   0   2   0   0   2   0   0   0   0   0   2   2   0   2   0   2   0   2   2   2   0   2   2   2   0   2   2   2   2   0   0   2   0   0   0   2   2   2   2   2   2   0   2   2
 MK-5-7                 0   2   2   2   2   0   0   0   0   0   2   2   2   2   2   0   0   0   2   0   2   2   2   2   2   2   2   0   2   2   2   2   2   2   2   2   0   2   2   0   2   0   0   0   0   2   0   2   2   0   0   2   0   0   2   2   2   0   0   2   2   2   2   2   2   2   2   2   2   0   2   0   0   0   2   0   0   2   2   0   0   0   0   2   0   0   2   0   0   2   2   0   2   0   2   2   0   2   2   2   2   2   0   0   2   2   0   2   2   2   2   0   0   0   2   2   0   0   0   0   0   2   0   2   2   2   0   2   2   2   2   0   2   2   2   2   0   0   0   2   2   2   0   2   0   0   2   0   2   0   0   2   2   2   2   2   2   2   2   0   2   0   0   0   0   0   2   2   0   2   0   2   0   2   2   2   2   0   2   2   0   2   2   2   2   0   0   2   0   0   0   2   2   0   0   2   2   0   2   2
 MK-5-8                 0   2   2   2   2   0   0   0   0   0   2   2   2   2   2   0   0   0   2   0   2   2   2   2   2   2   2   0   2   2   2   0   2   2   2   0   0   2   2   0   2   0   0   2   0   2   0   2   2   2   0   2   0   0   2   2   2   0   0   2   2   2   2   2   2   2   2   2   2   0   2   0   0   2   2   0   0   2   2   0   0   0   0   2   0   0   2   0   0   2   2   0   2   0   2   2   0   0   2   2   2   2   0   0   2   2   0   2   2   2   2   0   2   0   2   2   0   0   0   0   2   2   0   2   2   2   2   2   2   2   2   0   2   2   2   2   0   0   0   2   2   2   0   2   0   0   2   0   2   0   0   2   2   2   2   2   2   2   2   0   2   0   2   0   0   0   0   2   0   2   0   2   0   2   0   2   2   0   2   2   0   2   2   2   2   0   0   2   0   0   2   0   2   0   0   2   2   0   2   2
 MK-5-9                 0   2   2   2   2   0   0   2   0   0   2   2   2   2   2   0   0   0   2   0   2   2   2   2   2   2   2   0   0   2   2   0   2   2   2   2   0   2   2   0   2   0   0   2   0   0   0   2   2   2   2   0   0   2   2   2   2   0   0   2   2   2   2   2   0   2   2   2   0   0   2   0   0   2   2   0   0   2   2   0   2   0   0   2   0   0   2   0   0   2   2   0   0   0   2   0   0   0   2   2   2   2   0   0   2   2   0   2   2   0   2   0   2   0   2   2   0   0   0   0   2   2   0   2   2   2   2   2   2   2   2   0   2   2   2   2   0   0   0   2   2   2   0   2   0   0   2   0   2   0   0   2   2   2   2   2   0   2   2   0   2   0   2   0   0   0   0   2   0   2   0   2   0   2   0   2   2   0   2   2   0   2   2   2   2   0   0   2   0   0   2   0   0   0   0   2   2   0   0   2
 MK-5-10                0   2   0   2   2   0   0   2   0   0   2   2   2   2   2   0   0   0   2   0   2   2   2   2   2   2   2   0   0   2   2   0   2   2   2   2   0   2   0   0   2   2   0   2   0   0   0   2   2   2   2   0   0   2   2   2   2   0   0   2   2   2   0   2   0   2   2   2   0   0   0   0   0   2   2   2   0   2   2   0   2   0   0   2   0   2   2   2   0   2   2   2   0   0   2   0   2   0   2   2   2   2   0   2   2   2   0   2   2   0   2   0   2   0   2   0   0   0   0   0   2   2   0   0   2   2   2   2   2   2   2   2   2   2   2   2   0   2   0   2   2   2   0   0   0   0   2   0   2   0   0   0   2   2   2   0   0   2   2   0   2   0   0   0   2   2   0   2   0   2   0   0   0   2   0   0   2   0   2   2   2   2   2   2   2   0   0   2   2   0   2   0   0   0   0   0   2   0   0   0
 MK-5-11                0   2   0   2   2   0   0   2   0   0   2   2   2   2   2   0   0   0   2   2   2   2   2   2   2   2   2   0   0   2   0   0   2   2   2   2   0   2   2   0   2   2   0   2   0   0   0   2   2   2   2   0   0   2   0   2   2   0   0   2   2   2   0   2   0   2   2   2   0   0   2   0   0   2   0   2   0   2   2   2   2   0   0   2   0   2   2   2   0   2   2   2   0   0   2   0   2   0   2   2   2   2   2   0   2   2   0   2   2   0   2   0   2   0   2   0   0   0   0   0   2   2   0   2   2   2   2   2   2   2   0   0   0   2   2   2   0   2   0   2   2   2   0   0   0   0   2   0   2   2   0   0   2   2   2   0   0   2   2   2   2   0   0   0   2   2   0   2   0   2   0   0   0   0   0   0   2   0   2   0   2   2   2   2   2   0   0   2   2   0   2   0   0   0   0   0   2   0   2   0
 MK-5-12                2   2   0   2   2   2   0   2   0   0   2   0   2   2   2   0   2   0   2   2   2   2   2   2   2   2   2   2   0   2   0   0   2   2   2   2   0   2   2   0   2   2   0   2   0   0   0   2   2   2   2   0   0   0   0   2   2   0   0   2   2   2   0   2   0   2   2   0   0   0   2   0   0   2   0   2   0   2   2   0   2   0   0   0   0   2   2   2   2   2   2   2   0   0   2   0   2   0   2   2   2   0   2   0   2   0   0   0   0   0   2   0   2   0   2   2   0   2   0   0   2   0   0   0   2   2   2   2   2   2   0   2   0   2   2   2   0   2   0   2   2   2   0   0   0   0   2   0   0   2   0   0   2   2   0   0   0   2   2   2   2   0   0   0   0   2   2   2   2   2   0   0   0   0   0   0   2   0   2   0   2   2   2   2   2   0   0   2   2   2   2   2   0   0   0   0   2   0   0   0
 MK-5-13                2   2   0   2   2   2   0   2   0   0   2   0   2   2   2   0   2   0   2   2   2   2   2   0   2   2   2   2   0   2   0   0   2   0   2   2   0   2   2   0   2   0   0   2   0   0   2   2   0   2   2   0   2   0   0   2   2   0   0   0   2   2   0   0   0   2   2   0   0   0   2   0   0   2   0   2   0   2   2   0   2   0   0   0   2   2   2   2   2   2   2   2   0   0   2   2   2   0   2   2   2   0   2   0   2   0   0   0   0   0   2   0   0   0   2   2   0   2   0   0   2   0   0   0   2   0   2   2   2   0   0   2   0   2   2   2   0   2   0   2   2   2   0   2   0   0   2   0   0   2   0   0   2   2   0   0   0   2   2   2   2   0   0   0   0   2   2   0   2   2   0   0   0   0   0   0   2   0   0   0   2   0   2   2   0   0   0   2   2   2   2   2   0   0   0   0   2   0   0   0
 MK-5-14                2   2   0   2   2   2   0   2   0   0   2   0   2   2   2   0   2   0   2   2   2   2   2   0   2   2   2   0   0   2   0   0   2   2   2   0   0   2   2   0   2   2   0   2   0   2   2   2   0   2   2   0   2   0   2   2   2   0   0   0   2   2   0   0   0   2   2   0   0   0   2   0   0   0   0   2   0   2   2   0   2   0   0   0   0   2   2   2   2   2   2   2   0   0   2   0   2   0   2   2   2   0   2   0   2   0   0   0   0   0   2   0   0   0   2   2   0   2   0   0   2   0   2   0   2   0   2   2   0   0   0   2   0   2   2   0   0   2   0   0   2   2   0   2   0   0   2   0   0   2   0   0   2   2   2   2   0   2   2   0   2   0   0   2   0   2   2   0   2   2   0   0   0   0   0   0   2   0   0   0   2   0   2   2   0   0   0   2   2   2   2   2   0   0   0   0   2   0   2   0
 MK-5-15                2   2   0   2   2   2   2   2   0   0   2   0   2   2   2   0   2   0   2   2   2   2   2   0   0   2   2   0   0   2   0   0   0   2   2   0   0   2   2   0   2   2   0   0   0   2   2   2   0   2   2   0   2   0   2   2   2   0   0   0   2   2   0   0   0   0   2   0   0   0   2   0   0   0   0   2   2   2   2   0   0   0   0   0   0   2   2   2   2   2   2   0   0   0   2   0   2   0   2   2   2   0   2   0   2   0   0   0   0   0   0   2   0   0   2   2   0   2   0   0   2   0   2   0   2   0   2   2   0   0   0   2   0   0   2   0   0   2   0   0   2   2   0   2   0   0   0   0   0   2   0   0   2   2   2   2   0   2   2   0   2   0   0   2   0   2   2   0   0   0   0   0   0   0   2   0   2   0   0   2   2   0   0   0   0   2   0   2   2   2   2   2   2   0   0   0   2   0   2   0
 MK-5-16                2   0   0   2   2   2   2   2   0   0   2   0   2   0   2   0   2   2   2   2   2   2   2   0   0   2   2   0   0   2   0   0   0   2   2   0   0   2   0   0   2   0   0   0   0   2   0   2   0   2   0   0   0   0   2   2   0   0   0   0   2   2   0   0   0   0   2   0   0   0   2   0   0   0   0   2   2   2   2   2   0   0   0   0   0   2   0   2   2   0   2   0   0   0   2   0   0   0   2   2   2   0   2   0   2   0   0   0   2   0   0   0   0   0   2   2   0   2   0   0   2   0   2   0   2   0   2   2   0   0   0   2   0   0   2   0   0   2   0   0   2   2   0   2   0   0   0   2   0   2   0   0   2   2   2   2   0   2   2   0   2   0   0   2   0   2   2   0   0   0   0   0   0   0   2   0   2   0   0   0   2   0   2   0   0   2   0   2   2   2   2   2   2   0   0   0   2   0   2   0
 MK-6-1                 2   2   2   2   0   0   0   2   0   2   2   2   2   2   0   0   0   0   0   2   0   0   2   0   2   2   2   0   0   0   0   0   2   2   2   0   0   2   0   2   2   2   2   0   2   0   0   2   0   2   0   2   0   0   0   2   0   2   2   0   2   2   0   0   0   2   2   0   0   0   0   0   0   0   0   2   2   2   2   0   0   0   2   2   2   0   2   0   0   2   2   0   2   0   0   0   0   0   0   0   2   0   2   0   2   2   0   0   2   0   2   0   2   2   0   0   0   0   2   2   2   2   2   0   0   2   0   0   2   2   0   0   2   0   0   0   2   2   2   2   0   0   2   2   0   2   2   2   0   2   2   2   0   0   2   2   2   2   0   0   2   0   2   2   0   2   0   2   2   2   2   0   0   0   0   0   0   2   0   2   0   2   2   0   2   2   0   2   2   0   2   2   2   2   2   2   0   0   0   2
 MK-6-2                 2   2   2   2   0   0   0   2   0   2   2   2   2   2   0   0   0   0   0   0   0   0   2   0   2   2   2   0   0   0   0   0   2   2   2   0   2   2   0   2   2   2   2   2   2   0   0   2   0   2   0   2   0   2   0   2   0   2   2   2   2   2   0   0   2   2   2   0   2   0   0   0   0   0   0   2   2   2   2   0   0   0   2   2   0   0   2   0   0   2   2   0   2   0   0   0   2   0   0   0   2   0   0   0   2   2   0   0   2   0   2   0   0   2   0   0   0   0   2   0   2   2   2   2   0   2   0   0   2   2   2   0   2   2   0   0   0   2   2   2   0   0   2   2   0   2   2   0   0   2   2   2   2   0   2   0   2   2   2   0   2   0   2   2   0   2   0   2   2   2   2   0   0   0   0   2   0   2   0   2   0   0   2   0   2   2   0   2   2   0   2   2   2   2   2   2   0   0   2   2
 MK-6-3                 2   2   2   2   0   0   0   2   0   2   2   2   0   2   0   0   0   0   0   0   0   2   0   0   0   2   2   0   0   0   0   0   2   2   2   0   2   2   0   2   2   2   2   2   2   0   0   2   0   2   0   2   0   2   0   2   0   2   2   0   0   2   0   0   2   2   2   0   2   0   0   0   0   0   0   2   2   2   2   0   0   0   2   2   2   0   2   0   0   2   2   0   2   0   0   0   2   0   0   0   0   0   0   2   2   2   0   0   2   0   2   2   0   2   0   0   0   0   2   0   2   2   2   2   0   2   0   0   2   2   2   0   2   2   0   0   0   2   2   2   0   0   2   2   0   2   2   0   0   2   2   2   0   0   2   0   2   2   2   0   2   0   2   2   0   2   0   2   2   2   2   0   0   0   0   2   2   2   0   2   0   0   2   0   2   2   0   2   2   0   2   2   2   2   2   2   0   0   2   2
 MK-6-4                 2   2   2   2   0   0   0   2   0   2   2   2   2   0   0   0   2   0   0   0   0   2   0   0   0   2   2   0   0   0   0   0   2   2   2   0   2   2   0   2   2   2   2   2   2   0   0   2   0   0   0   2   0   2   0   2   0   2   2   0   0   2   0   0   2   0   2   0   2   0   0   0   2   0   0   2   2   2   0   0   0   0   2   2   2   0   2   0   0   2   0   0   0   2   0   0   2   0   0   0   0   0   0   0   2   2   0   0   2   0   2   0   0   2   0   0   0   0   2   2   2   2   2   2   0   2   0   0   2   2   2   0   2   2   0   0   0   2   2   2   0   0   0   2   0   2   2   0   0   2   2   2   0   0   2   0   2   2   2   0   2   0   2   2   0   2   0   2   2   2   2   0   0   0   0   2   2   2   0   2   2   0   2   0   2   2   0   2   2   0   2   2   2   2   2   2   0   0   2   2
 MK-6-5                 2   2   2   2   0   0   0   2   0   2   0   2   2   0   0   0   2   0   0   2   0   2   0   0   0   2   2   0   0   2   0   0   2   2   2   0   2   2   0   2   2   2   2   2   2   2   2   2   0   0   0   2   0   2   0   2   2   2   2   0   0   2   0   0   0   0   2   0   2   0   0   0   2   0   0   2   2   2   0   0   0   0   2   2   2   0   2   0   0   2   0   0   0   2   0   0   2   2   0   0   0   0   0   0   2   2   0   2   0   0   2   0   0   2   0   0   0   0   2   2   2   2   2   2   0   2   0   0   2   2   2   0   2   2   0   0   0   2   2   2   0   0   0   2   0   2   2   0   0   2   2   0   2   0   2   0   2   2   2   0   2   0   2   2   0   2   0   2   2   2   2   0   2   0   0   2   0   2   0   2   2   0   2   0   2   2   2   2   2   0   2   2   2   2   2   2   0   0   2   2
 MK-6-6                 2   2   0   0   0   0   0   2   0   2   0   2   2   0   2   2   2   0   0   2   0   2   0   0   2   2   0   0   0   2   0   0   2   2   2   0   2   2   0   2   2   2   2   2   2   2   2   0   0   0   0   2   0   0   0   2   2   2   2   0   0   2   0   0   0   0   2   0   2   0   0   0   2   0   2   2   2   0   0   0   0   0   0   2   2   0   2   0   0   2   0   0   0   0   0   0   2   2   0   0   0   0   0   0   2   2   0   2   0   0   0   0   2   2   0   0   0   0   0   0   2   0   2   2   0   2   0   0   2   2   2   2   0   0   0   0   0   2   2   0   0   0   0   2   0   2   0   0   0   2   2   0   2   0   0   0   0   2   2   0   2   0   2   2   0   2   0   2   2   0   2   0   2   0   0   2   0   2   0   2   2   0   2   2   2   2   2   2   2   0   2   2   0   2   0   2   0   0   2   2
 MK-6-7                 2   2   0   0   0   0   0   2   0   2   0   0   2   0   2   2   2   0   0   2   0   2   0   0   2   2   0   0   0   0   2   2   2   2   2   0   2   2   0   2   2   2   2   2   2   2   2   0   0   0   0   2   0   0   0   2   2   2   2   0   0   0   0   0   0   0   2   0   2   0   0   0   2   2   2   2   2   0   0   0   2   0   0   2   2   0   0   2   0   2   0   0   0   0   0   0   2   2   0   0   0   0   0   0   2   2   0   2   0   0   0   0   2   2   0   0   0   0   0   0   2   0   2   2   0   2   0   0   2   2   2   2   0   0   2   0   0   2   2   0   0   0   0   2   0   0   0   0   0   0   2   0   2   0   0   0   0   2   2   0   2   0   0   2   0   0   0   2   2   0   2   0   2   0   0   2   0   2   0   2   2   0   2   2   2   2   2   2   2   0   2   2   2   2   0   2   0   0   2   2
 MK-6-8                 2   0   0   0   0   0   0   2   0   2   2   2   0   0   2   0   2   0   0   2   0   2   0   0   2   2   0   0   0   0   2   2   2   0   2   0   2   2   0   2   2   2   2   2   2   2   2   2   0   0   0   2   0   2   0   2   2   2   2   0   2   0   0   0   2   2   2   0   2   0   0   0   2   2   2   2   2   0   0   0   0   0   0   2   2   0   0   2   0   2   0   0   0   0   0   2   2   2   0   0   0   0   0   0   2   2   0   2   0   0   2   0   2   2   0   0   0   0   0   0   0   0   2   2   0   2   0   0   2   2   2   2   0   0   2   0   2   2   2   0   0   0   0   2   2   0   0   0   0   0   2   0   2   0   0   0   0   2   2   0   2   0   0   2   0   0   0   2   2   0   2   0   2   0   0   2   0   2   0   2   2   0   2   2   2   0   2   2   2   0   2   2   0   2   0   2   0   0   2   2
 MK-6-9                 2   0   0   0   0   0   0   2   0   2   2   2   0   0   2   0   2   0   0   2   0   2   2   0   2   2   0   0   0   0   2   2   0   0   2   0   2   2   0   2   2   2   2   2   2   2   0   2   0   0   0   2   0   0   0   2   2   2   2   0   2   0   0   0   2   0   2   0   2   0   0   0   2   2   0   2   2   0   0   0   0   0   0   2   2   0   0   0   0   2   0   0   0   0   0   0   2   2   0   0   0   0   0   0   2   2   0   0   0   2   2   0   2   2   0   0   0   0   2   2   0   0   2   2   0   2   0   0   2   2   2   2   0   0   2   0   2   2   2   0   0   0   0   2   2   0   2   0   0   0   2   0   2   0   0   0   0   2   2   0   2   0   0   2   0   0   0   2   2   0   2   0   2   0   2   2   0   2   0   0   0   0   2   0   0   0   2   2   2   0   0   2   0   2   0   2   0   2   2   2
 MK-6-10                2   0   0   0   0   0   0   2   0   2   2   2   0   0   2   0   2   0   0   2   0   2   2   0   0   2   0   2   0   0   2   2   0   0   2   0   2   2   0   2   0   2   2   2   2   2   0   2   0   0   0   2   0   0   0   2   2   0   2   0   2   0   0   0   2   2   2   0   2   0   0   0   0   2   0   2   2   0   0   0   0   0   2   0   2   0   0   0   0   2   0   0   0   0   0   0   2   2   2   0   0   0   0   0   2   2   0   0   0   2   0   0   2   2   0   2   0   0   2   2   0   0   2   2   0   2   0   0   2   2   2   2   0   0   0   2   2   2   2   0   0   0   0   0   0   0   0   0   0   0   2   0   2   0   0   0   0   2   2   0   2   0   0   0   0   0   2   2   2   2   2   0   2   0   2   2   0   2   0   0   0   0   0   0   0   0   2   2   2   0   0   2   0   2   0   2   0   0   2   2
 MK-6-11                2   0   0   0   0   2   0   2   0   2   2   2   0   0   2   0   2   0   0   2   0   2   2   0   0   2   0   2   0   0   2   2   0   2   2   0   2   2   0   2   2   2   2   2   2   2   0   2   0   0   0   2   0   0   0   2   2   0   2   0   2   0   0   0   0   2   2   0   2   0   0   0   0   2   0   2   2   0   0   0   0   0   2   0   2   0   2   0   0   2   0   0   0   2   0   0   2   2   2   0   0   0   0   0   2   2   2   0   2   2   0   0   2   2   0   2   2   0   2   0   0   0   2   2   0   2   0   2   2   2   2   2   0   0   0   2   2   0   2   0   0   0   0   0   0   0   0   0   0   0   2   0   2   0   0   0   0   2   2   0   2   0   0   0   2   0   2   2   2   2   2   0   2   0   2   2   0   2   0   0   0   0   0   0   0   0   2   2   2   0   0   2   0   0   0   2   0   0   2   2
 MK-6-12                2   0   0   0   0   2   0   0   2   2   0   2   0   0   0   0   2   0   0   2   0   2   2   0   0   2   0   2   0   0   2   2   0   2   2   0   2   0   0   2   2   2   2   2   0   2   0   2   0   0   0   2   0   0   0   2   0   2   2   0   2   0   2   0   0   2   2   0   2   0   0   0   0   2   0   2   2   0   0   0   0   0   2   0   2   0   2   0   0   2   0   0   0   2   0   0   2   2   2   0   0   0   0   0   2   2   2   0   2   2   0   0   2   2   0   0   2   0   2   0   0   0   2   2   0   0   0   2   2   0   2   2   0   0   0   2   2   0   2   0   0   2   0   0   0   0   2   0   2   0   2   0   2   0   0   0   2   2   2   0   2   0   0   0   2   0   2   2   2   2   2   0   2   0   2   2   0   2   0   0   0   0   0   0   0   0   2   2   2   0   2   0   0   0   0   2   0   0   0   2
 MK-6-13                2   0   0   0   2   2   0   0   2   0   0   2   2   0   0   0   2   0   0   2   0   2   2   0   0   2   0   2   0   0   2   0   0   2   2   0   2   0   0   0   2   2   0   2   0   2   0   2   0   0   0   0   0   0   0   2   0   2   2   0   2   0   2   2   2   0   2   0   2   0   0   0   2   2   0   2   2   0   0   0   0   2   2   0   2   0   2   0   0   2   0   0   0   2   0   0   2   2   2   0   0   0   0   0   0   0   2   0   2   2   0   2   2   0   0   0   2   0   2   2   0   0   2   2   0   0   0   2   2   0   2   2   0   0   0   2   2   0   2   0   0   2   0   0   0   0   0   0   2   2   2   0   2   0   0   0   2   2   2   0   2   0   0   0   2   0   0   2   2   2   2   0   2   0   2   2   0   2   0   0   0   0   0   0   0   0   2   2   2   0   2   0   0   0   0   0   0   0   0   2
 MK-6-14                2   0   0   0   2   2   0   0   2   0   0   2   2   2   0   0   2   0   0   2   0   2   2   0   0   2   0   2   0   0   2   0   0   2   2   0   2   0   0   2   0   2   0   2   0   2   0   2   0   0   0   0   0   0   0   2   0   0   2   0   2   0   2   0   2   0   2   2   2   0   0   0   0   2   2   2   2   0   0   2   0   2   2   0   0   0   2   0   0   2   0   0   0   2   0   0   2   2   2   0   0   0   0   0   2   0   2   0   2   2   2   2   2   2   0   0   2   0   2   2   0   0   2   2   0   2   0   2   0   0   2   2   0   0   0   2   2   0   2   0   0   2   0   0   2   2   0   0   0   2   2   0   2   0   0   0   2   2   2   0   2   0   0   0   2   0   2   2   2   2   2   0   2   2   0   2   0   0   0   2   0   0   0   0   0   0   2   2   2   0   2   0   0   0   0   0   0   0   0   2
 MK-6-15                2   0   0   0   2   2   0   0   2   0   0   0   2   2   0   0   2   0   0   2   0   2   2   0   0   2   0   2   0   0   2   0   0   2   2   0   2   0   0   2   0   2   0   2   0   2   0   2   0   0   2   0   0   0   0   2   0   0   2   2   0   0   2   0   2   0   0   2   2   0   0   0   0   2   2   2   2   0   0   2   0   2   2   0   0   0   2   0   0   0   0   0   0   2   2   0   2   2   2   0   0   0   0   0   2   0   2   0   0   2   2   2   2   0   0   0   2   0   0   2   0   0   0   2   0   2   0   2   0   0   2   2   0   0   0   2   2   0   2   0   0   2   2   0   2   2   0   0   0   2   2   0   2   0   0   0   2   2   2   0   2   2   0   0   2   2   2   2   2   2   2   0   2   2   0   2   0   0   0   2   0   0   0   0   0   0   0   2   2   2   2   0   2   0   0   0   0   0   0   2
 MK-6-16                2   0   2   0   2   2   0   0   2   0   0   0   0   2   0   0   2   0   2   2   0   2   0   2   0   2   0   2   0   0   2   0   0   2   2   0   2   0   0   2   2   2   0   2   2   2   0   2   2   2   2   2   0   0   0   0   0   2   2   2   0   0   0   0   2   0   0   2   2   0   0   0   0   2   2   2   2   0   0   2   0   2   2   0   0   0   2   0   0   0   0   0   0   0   2   0   2   2   2   0   0   0   0   0   2   0   2   0   0   2   2   2   2   0   0   0   2   0   0   2   0   0   0   2   0   2   0   2   2   0   2   2   2   0   2   2   2   0   2   0   0   2   2   2   2   2   0   0   0   2   2   2   2   0   0   0   2   2   2   0   2   2   0   0   2   2   2   2   2   2   2   0   2   2   0   2   0   0   0   2   0   0   0   0   0   0   0   2   0   2   2   0   2   0   0   2   0   0   0   2
 
!****************************************** Phenotypic Data **********************************************************
!-100.0 is resevred for missing phenotype
SimulatedTrait1        10.2435   12.1594    9.4628    9.6908   10.5121    9.2264    7.6195    9.9718   11.6056    8.1307    9.9049    9.7421   11.6188   10.1478    9.5459    8.0378    8.0614   10.4937   12.1086   10.5977   10.8595   11.3442   10.5383   12.4070    8.1695    9.8549   10.6903    6.8780    9.9933   10.1756    9.3911   10.1900   10.7477   11.8310   11.0210    9.2394   10.8438   10.0075   10.8826   11.0196   10.5057    7.5540   10.3285    8.4413    7.8681    8.7928   10.6757   12.0056    9.2883    7.9390    9.9322   10.1892    9.4056   11.6941   11.2317    9.1796    9.7193    7.7676    8.8760    9.3878   10.8194    8.1767   10.5742   10.7816    8.4719    8.5996   13.7093   10.8516   11.5910    9.2328    8.2574    9.9331    9.9376   11.0944    9.9888   11.7092   10.4460   10.5963    8.4503    8.5402    8.2988    9.1362   10.6365   11.5284    8.4470    9.2485   10.6838    9.4237    9.7433    8.4235    9.0774   12.5087   12.2544   10.7084   10.2501   13.3503    9.0138   10.6267    9.5594    9.8976   10.0016   12.0292   11.2977   11.2180   11.7012    8.2049    7.2150   12.5553   11.2150    9.3589   12.0856   10.9131   11.7756   10.2903   12.0582   11.4613   10.6843   10.2475    8.6741    9.1271   11.0030    7.6681   11.5154   10.2706   11.8802   10.0615    9.2983    9.2621   12.4235   11.8773    9.1071    8.5057   11.0396    8.3048    9.4908   12.5926    8.1919   11.8090   11.1459   10.5882   10.9636    9.5804    9.0098    9.2083    8.8685   12.0109   10.3143    9.2234   10.9804    9.9172    9.5713   10.2713   13.2859    8.6926   10.8918   11.8971    8.1260    9.0499   10.4909    7.8301    9.4839   10.6152    8.8922   10.4788   11.3110    9.5685    9.6804    8.8570    9.8618   10.3715    8.9600   11.8034    9.4281   11.0971   10.5268   10.3115    9.1370    9.1223    9.1702    8.9886   10.5979    9.6023    9.1056    9.7121   10.8813    8.5665   10.2140    8.8537   11.2805   11.3022    7.8496   10.2078    9.9071   10.4956    9.3637   11.0981   10.3738    8.4220   10.5801   11.7041
SimulatedTrait2        13.0382   17.0026   15.0387   13.1627   12.5645   14.3851   15.8011   16.7531   14.4480   13.7635   14.9813   14.9854   16.6074   14.5270   14.3901   12.7055   15.0478   16.1763   15.5563   13.1853   14.4092   14.7173   15.0308   14.2230   14.8857   16.3542   15.3625   14.9231   13.3803   13.3929   16.1047   15.2308   16.1235   15.4732   15.4741   13.5387   16.4065   15.8444   13.6968   14.1902   14.6186   13.2572   14.3609   14.4376   14.6515   13.7004   15.2297   17.1520   14.6213   16.8899   14.1578   15.6557   14.4929   15.6881   14.7933   17.1849   14.6541   14.9828   12.8953   15.9733   17.1403   15.0170   15.3398   16.7595   17.2357   16.2542   18.6917   14.5491   14.2134   13.6667   15.0877   15.0728   13.9453   14.0675   15.0367   15.1620   14.9221   16.0288   12.2826   11.9646   13.0797   13.1088   14.3432   14.4211   13.7867   15.2248   17.0335   14.2539   16.6464   13.6636   13.7878   15.2139   12.6155   11.1508   15.9132   16.1264   14.6918   14.6187   17.1429   14.2379   15.0091   15.9031   16.5796   16.1352   16.8135   17.3230   14.7610   15.6852   14.8018   12.8957   13.0550   18.8073   14.7267   15.6427   14.0790   15.9194   12.3884   14.9361   16.3183   15.2502   18.2038   13.0321   17.1920   14.7346   15.4462   14.4230   14.8261   14.1029   16.3700   17.5529   16.3940   14.9950   15.1931   16.3012   14.9708   16.4820   14.0688   14.8456   14.9359   15.3885   15.9809   15.6289   12.7353   14.9641   15.3266   14.8757   13.4654   13.2916   16.8152   14.0824   16.2640   14.2008   17.2628   15.7219   16.2713   17.4102   14.6578   15.0432   13.4250   12.7972   17.2300   13.2372   13.7843   16.1409   14.8327   15.2043   17.7390   15.3745   16.1716   14.8934   15.7796   16.2822   13.5231   15.0047   15.0106   14.6875   14.5936   14.8613   12.7887   13.9646   15.4719   15.1621   13.0106   13.8815   15.2002   14.6834   13.6943   15.5992   15.0314   14.9326   16.0426   12.8721   13.8561   15.6028   15.8800   14.9136   15.7086   16.6427   16.5741   15.2213
 
