# Supplementary material for: Inclusive Composite Interval Mapping of QTL by Environment Interactions in Biparental Populations
Source: PLoS One. 2015 Jul 10;10(7):e0132414. doi: 10.1371/journal.pone.0132414 (PMC4498613; doi:10.1371/journal.pone.0132414)
Supplement: S3 File — (ZIP) [file pone.0132414.s003.zip › Simulation for unliked model/Simulated popualtions/run_00092.met]

!**********************Note: lines staring with "!" are remarks and will be ignored in the program********************
!*********************************General Information**********************************
!Assuming F1 = P1 x P2, populations available in QTL IciMapping are: 
!  1, P1BC1F1 = P1 x F1, the first backcrossing where P1 is used as the recurrent parent;
!  2, P2BC1F1 = P2 x F1, the first backcrossing where P2 is used as the recurrent parent;
!  3, F1DH, F1-derived doubled haploids; 
!  4, RIL or F1RIL, recombination inbred lines through the repeated selfing of F1;
!  5, P1BC1RIL, recombination inbred lines through the repeated selfing of P1BC1F1;
!  6, P2BC1RIL, recombination inbred lines through the repeated selfing of P2BC1F1;
!  7, F2, the selfing generation of F1;
!  8, F3, the selfing generation of F2;
!  9, P1BC2F1, the second backcrossing where P1 is used as the recurrent parent; 
! 10, P2BC2F1, the second backcrossing where P2 is used as the recurrent parent;
! 11, P1BC2RIL, recombination inred lines through the repeated selfing of P1BC2F1; 
! 12, P2BC2RIL, recombination inred lines through the repeated selfing of P2BC2F1; 
! 13, P1BC1F2, the selfing generation of P1BC1F1; 
! 14, P2BC1F2, the selfing generation of P2BC1F1; 
! 15, P1BC2F2, the selfing generation of P1BC2F1; 
! 16, P2BC2F2, the selfing generation of P2BC2F1; 
! 17, P1BC1DH, P1BC1F1-derived doubled haploids; 
! 18, P2BC1DH, P2BC1F1-derived doubled haploids; 
! 19, P1BC2DH, P1BC2F1-derived doubled haploids; 
! 20, P2BC2DH, P2BC2F1-derived doubled haploids; 
   3      !Mapping Population (see remarks above)
   2      !Mapping Function (1 for Kosambi; 2 for Haldane; 3 for Morgan)
   2      !Marker Space Type (1 for intervals; 2 for positions)
   1      !Marker Space Unit(1 for centiMorgans; 2 for Morgan)
   6      !Number of Chromosomes (or Linkage Groups)
 200      !Size of the mapping population
   2      !Number of environments
 
!***************************************** Chromosomes and Linkage Maps **********************************************
!Chromosome                 NumMarkers
-CH1                        16
-CH2                        16
-CH3                        16
-CH4                        16
-CH5                        16
-CH6                        16
!Linkage map (Marker name followed by position or the interval length)
 MK-1-1                1     0.000
 MK-1-2                1    10.000
 MK-1-3                1    20.000
 MK-1-4                1    30.000
 MK-1-5                1    40.000
 MK-1-6                1    50.000
 MK-1-7                1    60.000
 MK-1-8                1    70.000
 MK-1-9                1    80.000
 MK-1-10               1    90.000
 MK-1-11               1   100.000
 MK-1-12               1   110.000
 MK-1-13               1   120.000
 MK-1-14               1   130.000
 MK-1-15               1   140.000
 MK-1-16               1   150.000
 MK-2-1                2     0.000
 MK-2-2                2    10.000
 MK-2-3                2    20.000
 MK-2-4                2    30.000
 MK-2-5                2    40.000
 MK-2-6                2    50.000
 MK-2-7                2    60.000
 MK-2-8                2    70.000
 MK-2-9                2    80.000
 MK-2-10               2    90.000
 MK-2-11               2   100.000
 MK-2-12               2   110.000
 MK-2-13               2   120.000
 MK-2-14               2   130.000
 MK-2-15               2   140.000
 MK-2-16               2   150.000
 MK-3-1                3     0.000
 MK-3-2                3    10.000
 MK-3-3                3    20.000
 MK-3-4                3    30.000
 MK-3-5                3    40.000
 MK-3-6                3    50.000
 MK-3-7                3    60.000
 MK-3-8                3    70.000
 MK-3-9                3    80.000
 MK-3-10               3    90.000
 MK-3-11               3   100.000
 MK-3-12               3   110.000
 MK-3-13               3   120.000
 MK-3-14               3   130.000
 MK-3-15               3   140.000
 MK-3-16               3   150.000
 MK-4-1                4     0.000
 MK-4-2                4    10.000
 MK-4-3                4    20.000
 MK-4-4                4    30.000
 MK-4-5                4    40.000
 MK-4-6                4    50.000
 MK-4-7                4    60.000
 MK-4-8                4    70.000
 MK-4-9                4    80.000
 MK-4-10               4    90.000
 MK-4-11               4   100.000
 MK-4-12               4   110.000
 MK-4-13               4   120.000
 MK-4-14               4   130.000
 MK-4-15               4   140.000
 MK-4-16               4   150.000
 MK-5-1                5     0.000
 MK-5-2                5    10.000
 MK-5-3                5    20.000
 MK-5-4                5    30.000
 MK-5-5                5    40.000
 MK-5-6                5    50.000
 MK-5-7                5    60.000
 MK-5-8                5    70.000
 MK-5-9                5    80.000
 MK-5-10               5    90.000
 MK-5-11               5   100.000
 MK-5-12               5   110.000
 MK-5-13               5   120.000
 MK-5-14               5   130.000
 MK-5-15               5   140.000
 MK-5-16               5   150.000
 MK-6-1                6     0.000
 MK-6-2                6    10.000
 MK-6-3                6    20.000
 MK-6-4                6    30.000
 MK-6-5                6    40.000
 MK-6-6                6    50.000
 MK-6-7                6    60.000
 MK-6-8                6    70.000
 MK-6-9                6    80.000
 MK-6-10               6    90.000
 MK-6-11               6   100.000
 MK-6-12               6   110.000
 MK-6-13               6   120.000
 MK-6-14               6   130.000
 MK-6-15               6   140.000
 MK-6-16               6   150.000
!*********************************** Marker Types ********************************************************************
!Co-dominant marker: When heterozygote F1 is present, P1 is coded as 2, F1 is coded as 1, and P2 is coded as 0; Otherwise, P1 is coded as 2, and P2 is coded as 0. 
!Dominant marker: When heterozygote F1 is present, P1 and F1 are coded as 12, and P2 is coded as 0; Otherwise, P1 is coded as 2, and P2 is coded as 0.  
!Recessive markers: When heterozygote F1 is present, P1 is coded as 2, and F1 and P2 are coded as 10; Otherwise, P1 is coded as 2, and P2 is coded as 0. 
!Missing marker is coded as -1. 
 MK-1-1                 0   2   0   2   2   2   2   2   0   2   2   0   2   0   2   0   0   0   0   0   2   0   0   0   0   0   0   0   2   2   0   2   2   0   2   2   0   2   0   2   2   2   0   2   0   2   0   0   2   0   2   2   0   2   2   0   0   2   2   0   2   2   0   2   0   0   2   2   0   2   0   2   0   2   0   0   2   2   2   0   2   2   0   0   0   2   0   0   0   0   0   0   0   0   2   2   0   0   2   0   0   2   2   2   2   2   0   0   0   2   2   0   2   2   2   0   0   2   0   0   0   2   0   2   2   2   0   0   0   0   2   0   2   0   0   2   0   0   0   0   0   0   2   2   0   2   2   2   2   2   2   0   0   0   2   2   0   2   0   2   2   0   0   2   0   2   2   2   0   2   0   2   0   0   2   0   2   2   2   2   2   2   2   0   2   0   0   2   0   2   2   0   2   0   0   2   0   2   0   0
 MK-1-2                 0   2   0   2   2   2   2   2   0   0   2   0   2   0   2   0   0   0   2   0   0   0   0   0   0   0   0   0   2   2   0   2   2   0   2   2   0   2   0   2   2   2   0   2   0   0   0   0   2   0   2   2   0   2   2   0   0   2   2   0   2   2   0   2   0   0   2   2   0   2   0   2   0   2   0   0   2   2   2   0   2   2   0   0   0   2   0   0   0   0   0   0   0   0   2   2   0   0   0   0   0   2   2   2   2   2   0   0   0   2   2   0   2   2   2   0   0   2   0   0   0   2   0   2   2   2   0   0   2   0   2   2   2   2   0   2   2   0   0   0   0   0   2   2   0   2   2   2   2   0   2   0   0   0   2   2   0   2   2   2   2   0   0   2   0   2   2   2   0   2   0   2   0   0   2   0   2   2   2   2   2   2   0   0   2   0   0   0   0   2   2   0   2   0   0   2   0   2   0   0
 MK-1-3                 0   0   0   2   2   2   2   2   0   0   2   0   2   2   2   0   0   2   2   0   0   0   0   0   0   0   0   0   2   2   0   2   2   0   2   2   2   2   2   2   2   2   0   2   0   0   0   0   2   2   0   2   0   2   2   0   0   2   2   0   0   2   0   2   0   0   2   2   0   2   0   2   0   2   0   0   2   0   2   0   2   2   0   0   0   2   2   0   0   2   0   0   0   0   2   2   0   0   0   0   0   2   2   2   2   2   0   0   2   2   2   0   2   2   2   0   0   2   0   0   0   2   0   0   2   0   2   0   2   0   2   2   2   2   0   2   0   0   0   0   0   0   2   2   0   2   2   2   2   0   2   0   0   0   2   2   0   2   2   2   2   0   2   2   2   2   2   2   0   2   0   2   0   0   2   0   2   2   2   2   2   2   2   0   2   0   0   0   0   2   2   0   2   0   0   2   0   2   0   0
 MK-1-4                 0   0   2   2   2   2   2   2   0   0   2   0   2   2   2   0   0   2   2   0   2   0   0   0   0   0   0   0   2   2   2   2   2   0   2   2   2   2   2   2   2   2   0   2   0   0   0   0   2   2   0   0   0   2   2   0   2   2   2   0   0   2   0   2   0   0   2   2   0   2   0   2   0   2   0   2   2   0   2   2   2   2   0   0   0   2   2   0   0   2   0   0   0   0   2   2   0   2   0   2   0   2   2   2   2   2   0   0   2   2   2   0   2   2   2   2   0   2   0   0   0   2   0   0   2   0   2   0   2   0   2   0   2   2   0   2   0   0   0   0   0   0   2   2   0   0   2   2   2   0   2   2   2   0   2   0   0   2   2   2   2   0   2   2   2   2   0   2   0   2   0   2   0   0   2   0   2   2   2   2   2   2   2   0   0   0   0   0   0   2   2   0   2   0   0   0   0   2   0   0
 MK-1-5                 0   0   2   2   2   2   2   0   0   0   2   0   2   2   2   0   0   2   2   2   0   0   0   0   0   0   0   0   2   0   2   2   2   0   2   2   2   2   2   2   2   2   0   2   0   0   0   0   2   2   0   2   0   2   2   0   2   2   2   0   0   2   0   0   0   0   2   2   0   2   0   2   0   2   0   2   2   0   2   2   2   0   0   0   0   2   2   0   0   2   2   0   0   0   2   2   0   2   0   2   0   2   2   2   2   2   2   0   2   2   2   0   2   2   2   2   0   0   0   0   2   2   0   0   2   0   2   0   2   0   2   2   2   0   0   2   0   2   0   0   2   0   2   2   0   0   2   2   0   0   2   2   0   0   2   0   0   2   2   2   2   0   2   2   2   2   0   2   0   2   0   2   0   0   0   0   2   2   2   2   2   2   2   0   0   0   0   0   0   2   2   0   2   0   0   0   0   2   0   0
 MK-1-6                 0   0   2   2   2   2   2   0   0   0   2   0   2   0   2   0   0   2   2   2   0   0   0   0   0   0   0   0   0   0   2   2   2   0   2   2   2   2   2   2   2   2   0   2   0   0   0   0   2   2   0   2   2   2   2   0   0   0   2   0   0   2   0   0   0   0   2   0   0   2   0   2   0   2   0   2   2   0   2   0   2   2   0   2   0   0   2   0   0   2   0   0   0   2   2   2   0   2   0   2   0   2   2   2   2   2   2   0   2   2   2   2   2   2   2   2   0   0   0   0   2   0   0   0   2   0   2   0   2   0   2   2   2   0   0   2   0   2   0   0   2   0   2   2   0   0   2   2   0   0   0   2   0   0   2   0   2   2   2   2   2   2   0   2   2   2   0   2   0   2   0   2   0   0   0   0   2   2   2   2   2   0   2   0   0   0   0   0   0   2   2   0   2   0   0   0   0   2   0   2
 MK-1-7                 0   0   0   2   2   2   2   0   2   0   2   0   2   0   2   0   0   2   0   2   0   0   0   0   0   0   0   0   2   0   0   2   2   2   2   2   2   2   2   0   2   2   0   0   0   0   0   0   2   2   2   2   2   2   0   0   0   0   2   0   2   2   2   0   0   0   2   0   0   2   0   2   2   2   0   0   0   0   2   0   2   2   0   2   0   0   2   0   2   2   0   0   2   2   2   2   0   2   0   2   0   2   2   0   2   2   2   0   2   0   2   2   2   2   2   2   0   0   0   2   2   0   0   0   2   0   2   0   2   0   2   2   2   0   2   0   0   2   0   0   2   0   2   2   0   0   2   2   0   2   0   2   0   0   2   0   2   0   2   2   2   2   0   2   2   2   0   2   0   2   0   2   2   0   0   0   2   2   2   2   2   0   0   2   0   0   0   0   2   2   2   0   2   0   2   0   0   2   0   2
 MK-1-8                 0   0   0   2   2   2   2   0   0   0   2   0   2   0   2   2   0   2   2   2   0   0   0   0   0   0   0   0   0   0   0   2   2   2   2   2   2   0   2   0   2   2   0   0   0   0   0   0   2   2   2   2   2   2   0   0   0   0   2   0   2   0   2   0   0   0   2   0   0   2   0   0   2   2   0   0   0   0   2   2   2   2   0   2   0   2   2   0   2   2   0   0   0   2   2   0   0   2   0   2   0   2   2   0   2   2   2   0   2   0   2   2   2   2   2   2   0   0   0   2   2   0   0   0   2   0   2   0   2   0   2   2   2   2   0   0   0   2   0   0   2   0   2   2   0   0   2   2   0   2   0   2   0   0   2   0   2   0   2   2   2   2   0   2   2   2   0   2   0   2   0   2   2   0   0   0   2   2   2   2   2   0   0   2   0   0   0   0   2   2   2   0   2   2   2   2   2   2   0   2
 MK-1-9                 2   0   0   2   2   0   2   0   0   0   2   0   2   2   2   0   0   2   2   2   0   0   2   0   0   0   0   0   0   0   0   2   2   0   2   2   2   2   2   0   2   2   0   0   0   0   0   0   0   2   2   2   0   2   2   0   0   0   0   0   2   0   2   2   0   0   2   0   0   2   0   0   2   2   0   2   0   0   2   0   2   2   2   2   0   2   2   0   2   2   0   0   0   2   2   0   0   2   0   2   0   2   2   0   2   2   2   0   2   0   0   2   2   2   2   2   0   0   0   2   2   0   0   0   2   0   2   0   2   0   2   2   2   2   0   0   0   0   0   0   2   2   2   2   2   0   2   2   0   2   0   2   0   0   0   0   2   0   0   2   0   2   0   2   2   2   0   2   2   2   0   2   2   0   0   0   2   2   2   0   2   2   2   0   0   2   0   0   2   2   0   0   2   2   2   2   2   2   0   2
 MK-1-10                2   0   2   2   2   2   2   0   0   2   2   2   2   2   2   0   0   2   2   2   0   0   2   0   0   2   0   0   0   0   0   2   2   2   2   2   2   2   2   0   2   2   0   0   0   0   0   0   0   2   2   2   0   2   2   0   0   0   0   0   2   0   2   2   0   0   2   0   0   0   0   0   2   2   0   2   0   0   2   0   2   2   2   2   0   2   2   0   2   2   0   0   0   2   2   0   0   2   0   2   0   2   2   0   2   2   2   0   2   0   0   2   0   2   2   2   0   0   0   2   2   0   0   0   2   0   2   0   2   0   2   2   0   2   0   0   0   0   0   0   0   2   2   2   0   0   2   2   0   2   0   2   0   0   0   0   2   0   0   0   0   0   0   2   2   2   0   0   2   2   0   2   2   0   0   0   2   0   2   0   2   2   2   0   0   2   0   0   2   2   0   0   2   2   2   2   2   2   0   2
 MK-1-11                0   0   2   2   2   2   2   0   0   2   2   2   2   0   2   0   2   2   2   2   0   0   2   0   0   2   0   0   0   0   0   2   2   2   2   2   2   2   2   0   2   2   0   0   0   0   0   0   0   2   2   0   0   2   2   0   0   0   0   0   2   0   0   2   0   0   2   0   0   2   0   0   2   2   0   2   0   0   2   0   2   2   2   2   0   2   0   0   2   2   0   0   0   2   2   0   0   2   0   2   0   2   2   0   2   2   2   2   2   0   0   2   0   2   2   2   0   0   0   2   2   0   0   0   2   0   2   0   2   0   2   2   0   2   0   0   2   0   2   0   0   2   2   0   0   0   0   2   0   2   2   2   0   0   0   2   2   0   0   0   0   0   0   2   2   2   0   0   2   2   0   2   2   0   0   0   2   0   2   0   2   2   2   0   0   2   2   0   0   0   0   0   2   2   2   2   2   2   0   2
 MK-1-12                0   0   2   2   2   2   2   0   0   2   2   2   2   0   2   0   2   2   2   2   0   2   2   0   0   2   0   0   0   0   0   2   2   2   2   2   2   2   2   0   2   2   0   0   0   0   0   0   0   0   2   0   0   2   2   0   0   0   0   0   2   0   0   2   0   0   2   0   0   2   0   2   2   2   0   0   0   0   2   0   0   2   2   0   0   2   0   0   2   2   0   0   0   2   2   0   0   2   2   2   0   2   2   0   2   0   2   2   2   0   0   2   2   2   2   2   0   2   0   2   2   2   0   0   2   0   2   0   2   0   2   2   0   0   0   0   2   2   2   0   0   2   2   0   0   0   0   2   0   0   2   2   0   0   0   2   2   0   0   0   0   2   0   2   2   0   2   0   2   2   2   2   2   0   0   0   2   0   2   2   2   2   0   0   0   2   2   0   0   0   0   0   2   2   2   0   0   2   0   2
 MK-1-13                0   0   0   2   2   2   2   2   0   2   2   2   2   0   2   0   2   2   2   2   0   2   2   0   0   2   0   0   0   0   2   2   2   2   2   2   2   2   2   0   2   2   0   0   0   0   0   0   0   0   2   0   0   2   2   0   2   0   2   0   2   0   0   2   0   0   2   0   2   2   0   2   2   2   0   0   0   0   2   0   2   0   2   2   0   2   0   0   2   2   0   0   0   2   2   0   0   2   2   2   0   2   2   2   2   0   2   2   0   0   0   2   2   0   2   2   0   2   0   2   2   2   0   0   2   0   2   0   2   0   2   2   0   0   2   0   0   2   2   0   0   2   2   0   0   2   0   0   0   0   2   2   0   0   0   0   0   0   0   0   2   2   0   2   2   0   2   2   2   2   2   2   2   0   2   0   2   0   2   2   2   2   0   2   0   2   2   0   0   0   0   0   2   2   2   0   0   2   0   2
 MK-1-14                0   0   0   2   2   2   2   2   2   2   2   2   2   0   2   0   2   2   2   2   0   2   2   0   0   2   0   2   0   0   2   2   2   2   0   2   0   2   2   0   2   2   0   2   0   0   0   0   0   0   2   0   0   2   2   0   2   0   2   0   2   0   0   2   0   0   2   0   2   0   0   2   2   0   0   0   0   0   2   0   2   0   2   2   0   2   0   0   2   2   0   0   0   2   2   0   0   2   2   2   0   2   2   2   2   0   2   2   0   0   0   2   0   0   0   2   0   2   0   2   2   2   0   0   2   0   2   0   2   2   2   2   0   0   2   0   0   2   2   0   0   2   2   0   0   2   0   0   0   0   2   2   0   0   0   0   0   0   0   0   2   2   0   0   2   0   2   2   2   2   2   2   2   0   2   0   2   0   2   2   2   2   0   2   0   2   2   0   0   0   0   2   2   2   2   0   0   2   0   2
 MK-1-15                0   0   2   2   2   2   2   2   2   2   2   0   2   0   2   0   2   2   2   2   0   2   2   0   0   2   0   0   0   0   2   2   2   2   0   2   2   2   2   0   2   2   0   0   0   0   0   0   0   0   2   0   0   2   0   0   2   0   2   0   2   0   0   2   0   0   2   0   2   0   0   2   2   0   0   0   0   0   2   0   2   0   2   2   0   2   0   0   2   2   2   2   0   2   2   0   2   2   2   2   0   2   2   2   2   0   2   2   0   0   0   0   0   0   0   2   0   2   0   2   2   2   0   0   2   0   2   0   2   0   2   2   0   0   2   0   0   2   2   0   0   2   2   0   2   2   0   0   0   0   2   2   0   2   0   0   0   0   0   0   2   2   0   0   0   0   2   2   2   2   2   2   2   0   2   0   0   0   2   2   2   2   0   2   0   2   2   0   0   0   0   2   0   2   2   0   0   2   2   2
 MK-1-16                0   0   2   2   2   2   2   2   0   2   2   0   2   0   0   2   0   2   2   2   0   2   2   0   0   2   0   0   0   0   2   2   2   2   0   2   0   2   2   0   2   2   0   2   0   0   0   0   0   0   2   0   0   2   0   0   2   0   2   0   0   0   0   2   0   0   2   0   2   0   0   0   2   0   0   0   2   0   2   0   2   0   2   2   0   2   0   0   2   0   2   2   0   2   2   0   2   2   2   2   0   2   2   2   2   0   2   2   0   0   0   0   0   0   0   2   0   2   0   2   2   2   0   0   2   0   2   0   2   0   2   2   0   0   2   0   0   2   2   0   0   2   2   0   2   2   0   0   2   0   2   2   0   2   0   0   0   0   0   0   2   2   0   0   0   0   2   2   2   2   2   2   2   0   0   0   0   0   2   2   2   0   2   2   0   2   2   0   0   0   0   2   0   2   2   0   0   2   0   2
 MK-2-1                 2   2   2   0   0   0   2   0   0   0   2   2   0   2   2   0   0   2   0   0   2   2   0   2   2   0   0   0   2   2   2   2   0   0   0   0   0   2   2   0   0   0   0   0   2   2   2   0   0   2   2   0   0   0   0   2   2   2   0   2   2   2   0   0   0   2   2   0   0   0   2   2   2   0   2   0   0   0   2   2   2   2   0   2   0   0   2   2   2   2   2   2   0   2   0   0   0   2   2   0   2   2   0   2   2   0   0   2   2   0   0   2   2   0   0   2   2   0   2   0   0   2   0   2   2   2   0   2   2   2   0   2   2   2   2   2   0   2   2   0   0   2   2   2   2   0   0   2   2   2   2   0   2   2   2   2   2   0   2   2   0   2   2   0   0   2   2   0   2   0   2   2   2   0   2   2   0   0   2   2   0   0   2   0   0   0   2   2   0   2   2   2   0   2   2   0   2   2   0   0
 MK-2-2                 2   2   2   0   0   0   2   0   0   2   2   2   0   0   2   0   0   2   0   0   2   2   0   2   2   0   0   0   2   2   2   2   0   0   0   0   0   2   2   0   0   0   0   0   2   2   2   0   0   2   2   0   0   0   0   2   2   2   0   2   2   2   0   0   0   2   0   0   0   2   2   0   2   0   2   2   0   0   2   2   2   2   0   2   0   0   2   2   2   2   2   2   0   2   0   0   0   2   2   0   2   2   0   2   0   0   0   2   2   0   0   2   2   0   0   2   2   0   2   2   0   2   0   0   2   2   0   0   2   2   0   0   2   2   2   2   0   2   2   0   0   2   2   2   2   0   0   2   2   0   2   0   2   2   2   2   2   0   0   2   0   2   2   0   0   0   2   0   2   0   2   2   2   0   0   2   0   0   2   2   0   0   2   0   0   0   2   2   0   2   2   2   0   2   2   0   2   2   0   0
 MK-2-3                 2   2   2   0   0   0   2   0   0   0   2   2   0   0   2   0   0   2   0   2   2   2   0   2   2   0   0   0   0   2   2   2   2   2   0   0   0   2   0   0   0   0   0   0   2   2   2   0   0   2   2   0   0   2   2   2   2   2   0   2   2   2   2   0   0   2   0   0   0   2   2   0   2   0   2   2   0   0   2   0   2   2   0   2   0   0   2   2   2   2   2   2   0   2   0   0   0   2   2   0   2   2   2   2   0   0   0   2   0   0   0   2   2   2   0   0   2   0   2   2   0   0   0   2   2   2   0   0   2   2   0   0   2   2   2   2   0   2   2   0   2   2   2   2   2   0   0   2   2   0   2   0   2   2   2   0   2   0   0   2   0   2   2   0   0   0   0   2   2   0   2   2   2   0   0   2   0   0   2   2   0   0   2   0   0   0   2   0   0   2   2   2   0   2   2   0   2   2   0   0
 MK-2-4                 2   2   2   0   0   0   2   0   2   0   2   2   0   2   2   0   0   2   0   2   0   2   0   2   2   0   0   0   0   2   2   2   0   2   0   0   0   2   0   0   0   0   2   0   2   2   2   0   0   2   2   0   0   2   2   2   2   2   0   2   2   2   2   0   0   2   0   0   0   2   2   0   2   0   2   2   0   2   2   0   2   2   0   2   0   0   2   2   2   2   2   2   0   2   0   0   0   2   0   0   2   2   2   2   0   0   0   2   0   0   0   2   2   2   0   0   2   0   2   2   0   0   0   2   2   2   0   0   2   2   0   0   2   2   0   2   0   2   2   0   2   2   2   2   2   0   0   2   2   2   0   0   2   2   0   0   2   0   0   2   0   2   2   0   0   0   0   2   2   0   2   2   2   0   0   2   0   2   2   2   0   0   2   0   0   0   2   0   0   2   2   0   0   2   2   0   2   2   0   0
 MK-2-5                 0   2   2   0   0   0   2   0   2   0   2   2   0   2   2   0   0   2   0   2   0   2   0   2   2   0   0   0   0   2   2   2   0   2   0   0   0   2   0   0   0   0   2   2   2   2   2   0   2   2   2   0   0   2   2   2   2   2   2   0   2   0   2   0   0   2   0   0   0   2   2   0   2   0   2   2   0   2   2   0   0   0   0   2   0   0   2   2   2   2   2   2   0   2   0   0   0   2   0   0   0   0   0   2   0   0   0   2   0   0   2   2   2   2   2   0   2   0   0   0   0   0   0   2   2   2   0   0   2   2   0   0   2   2   0   2   0   2   2   0   2   2   2   2   2   0   0   2   0   2   0   0   2   2   0   0   2   0   0   2   0   2   0   0   0   0   0   2   2   0   2   2   2   0   0   2   0   2   2   2   0   0   2   0   0   0   2   2   0   2   0   0   0   0   2   0   2   2   0   0
 MK-2-6                 0   2   0   2   0   2   2   0   2   0   2   0   0   0   2   2   0   0   2   2   0   2   2   0   2   0   0   0   0   2   0   2   0   2   0   0   0   2   0   0   0   0   2   2   2   2   2   0   2   2   2   0   2   2   2   2   2   2   2   0   2   0   2   0   0   0   0   0   2   2   2   0   2   0   2   2   0   2   2   0   0   0   0   2   0   2   2   2   2   0   2   2   0   2   0   0   0   2   0   0   2   2   0   2   0   0   0   2   0   2   2   2   2   2   2   0   2   0   2   0   0   0   0   2   0   2   0   0   2   2   2   0   2   2   0   2   0   2   2   0   2   2   2   2   2   0   0   2   0   2   0   0   2   2   0   0   2   0   0   2   2   2   0   0   2   0   0   2   2   0   2   2   2   0   0   2   0   2   2   2   0   0   2   0   0   0   2   2   0   2   2   2   0   2   2   0   2   2   0   0
 MK-2-7                 0   2   0   0   0   2   2   0   2   0   2   0   0   0   2   2   0   0   0   2   0   2   2   0   0   0   0   0   0   2   0   2   0   2   0   0   2   2   0   0   0   0   2   2   2   2   2   0   2   2   2   0   2   2   2   2   2   2   0   0   0   0   2   0   0   0   0   2   2   2   2   0   2   0   2   2   0   2   2   0   0   0   0   2   0   2   0   2   2   0   2   2   0   2   0   0   0   0   0   0   2   2   0   2   0   0   0   2   0   0   2   2   2   2   2   0   2   2   2   0   0   2   0   2   0   2   0   0   2   2   2   0   2   2   0   2   0   2   2   0   2   2   2   2   2   0   0   2   0   2   2   0   2   2   0   0   2   0   0   2   2   2   0   2   2   0   0   0   2   0   0   2   2   0   0   2   0   2   2   2   0   2   2   0   0   0   2   2   2   2   2   2   0   0   2   0   2   2   0   0
 MK-2-8                 0   2   0   0   0   2   2   0   2   0   2   0   0   0   2   2   0   0   0   2   0   2   2   0   0   0   0   0   0   2   0   2   0   2   0   0   2   2   0   0   0   0   2   0   2   2   2   0   2   2   0   0   2   2   2   2   2   2   0   0   0   0   2   0   0   0   2   2   0   2   2   0   2   0   2   2   0   2   2   0   0   0   0   2   2   2   0   2   2   0   2   2   0   0   0   0   0   0   0   0   2   2   2   2   0   0   0   0   0   0   2   2   2   2   2   0   2   0   2   2   0   2   0   2   0   0   0   0   2   2   2   0   2   2   0   2   0   2   2   0   2   2   2   2   0   0   0   2   2   2   2   0   2   2   0   0   2   0   2   2   2   2   2   2   2   0   0   0   2   0   2   2   2   0   0   0   0   2   2   0   0   2   2   0   0   0   2   0   2   0   2   2   0   0   2   0   2   2   0   0
 MK-2-9                 0   2   0   0   0   2   2   0   2   0   0   0   0   0   2   0   0   2   0   0   0   2   2   0   0   0   0   0   0   2   0   2   0   2   0   0   2   2   0   0   0   0   2   0   2   2   2   0   2   2   0   0   2   2   2   2   2   0   0   0   2   0   2   0   0   0   2   2   0   2   2   2   2   0   2   2   0   0   2   0   0   0   0   2   2   0   0   2   2   0   2   2   0   2   0   0   0   2   0   0   2   2   2   2   2   0   0   0   0   0   2   2   2   2   2   0   0   0   2   2   0   2   0   2   0   0   0   0   2   2   0   0   2   2   2   2   0   0   2   0   2   2   2   2   0   0   0   2   2   2   2   0   2   0   0   2   2   2   2   2   2   2   2   2   2   0   0   0   2   0   2   2   2   0   0   0   2   2   0   0   0   2   2   0   0   0   2   0   2   2   2   2   0   0   2   2   0   0   0   0
 MK-2-10                0   2   0   0   0   2   2   0   2   0   0   0   2   0   2   0   0   2   0   0   0   2   2   0   0   0   0   0   2   2   0   2   0   2   0   0   2   2   0   0   0   2   2   0   2   2   2   0   2   2   0   0   2   2   2   2   2   0   0   0   2   0   2   0   0   0   0   0   0   2   2   2   0   0   2   2   0   0   2   0   0   0   0   2   2   0   0   0   2   0   2   2   0   2   0   0   0   2   0   0   2   2   2   2   2   2   0   0   0   0   2   0   2   2   2   0   0   0   2   2   0   2   0   2   0   0   0   0   2   2   0   0   2   0   2   2   0   0   2   0   2   2   2   2   0   0   0   2   0   2   2   0   2   0   0   2   2   2   2   2   2   2   2   2   2   0   0   0   2   0   2   2   2   0   0   2   2   0   0   2   0   2   2   2   0   0   2   0   2   0   2   2   0   0   2   2   0   0   0   0
 MK-2-11                0   0   0   0   0   0   2   0   2   0   0   0   2   0   2   0   0   2   0   0   0   2   2   0   0   0   0   0   0   2   0   2   2   2   0   0   2   2   0   0   0   2   2   0   2   2   2   0   2   2   0   0   2   2   2   2   2   2   0   0   2   0   2   0   0   2   0   0   0   2   2   2   0   0   2   2   0   0   2   0   0   0   0   2   2   0   0   0   2   2   0   2   0   2   0   0   0   2   0   0   0   2   2   2   2   2   0   0   2   2   0   0   2   2   2   0   0   0   2   2   0   2   2   2   2   0   0   0   2   2   0   0   2   0   2   2   0   0   2   0   2   0   2   2   0   0   0   2   0   2   2   0   2   0   0   2   2   0   2   2   2   2   2   2   2   0   0   0   2   2   2   2   2   0   0   0   2   0   0   2   0   2   2   0   0   0   0   0   2   0   2   2   0   2   2   2   0   0   0   0
 MK-2-12                0   0   0   0   0   2   2   0   2   0   0   0   2   0   2   0   0   2   0   0   0   2   2   0   0   0   0   2   0   2   0   2   2   0   0   0   2   0   2   0   0   2   0   0   0   2   2   2   2   2   0   2   2   2   2   2   2   2   0   0   2   0   2   0   0   0   0   2   0   2   2   2   0   0   2   2   0   0   2   0   0   0   0   2   0   2   0   0   2   2   0   2   0   2   0   0   0   2   0   0   0   2   2   2   2   2   0   0   2   2   0   0   2   2   2   0   0   0   2   2   0   2   2   2   2   0   0   0   2   2   0   0   2   0   2   2   0   0   2   2   2   0   2   2   0   0   0   2   0   2   2   0   2   0   0   2   2   0   2   2   2   2   2   2   2   0   0   0   2   2   2   2   2   0   0   0   2   0   0   0   0   0   2   0   0   0   0   0   2   0   2   2   0   2   2   2   0   0   2   0
 MK-2-13                0   0   0   0   0   2   0   0   2   0   0   0   2   0   2   0   0   2   0   0   0   0   2   0   0   0   0   2   0   2   0   2   2   0   0   0   0   0   2   0   0   2   0   0   0   2   2   2   2   2   0   2   2   2   2   0   2   2   0   2   2   0   2   0   0   0   0   2   0   2   2   2   0   2   2   2   0   0   2   0   0   0   0   2   0   2   0   0   2   2   0   2   0   2   0   0   0   2   0   0   0   0   2   2   2   2   0   0   2   2   0   2   2   0   2   0   0   0   2   0   0   2   2   0   2   2   0   0   0   0   0   0   2   0   2   2   2   0   2   2   2   0   2   2   0   0   0   2   0   2   2   0   2   0   0   2   0   2   2   2   0   0   2   2   2   0   0   0   2   2   2   2   2   0   0   0   2   0   0   0   0   0   2   0   0   0   0   0   2   0   2   2   0   2   2   2   0   0   2   0
 MK-2-14                0   0   0   2   0   2   0   0   2   0   0   0   2   0   2   0   0   0   0   0   0   2   2   0   0   0   0   2   0   2   0   2   2   0   0   2   0   2   2   0   0   0   0   0   0   0   2   2   2   2   2   2   2   2   2   0   2   0   0   2   0   0   2   0   0   0   0   2   0   2   2   2   0   2   2   2   0   0   2   0   0   0   0   2   0   2   0   0   0   2   0   0   0   2   0   0   2   2   0   0   0   2   2   2   2   2   0   0   2   2   0   2   2   0   0   0   0   0   2   0   0   2   2   0   0   2   0   0   0   0   0   2   2   0   2   2   2   2   2   2   2   0   2   2   0   0   0   2   0   2   2   0   2   0   0   2   0   2   2   2   0   0   2   2   2   0   0   0   2   0   2   2   0   0   0   0   2   0   0   0   0   0   2   0   0   0   0   2   2   0   2   2   0   2   0   2   0   0   2   0
 MK-2-15                0   2   0   2   0   2   2   0   2   0   0   0   2   0   0   0   0   0   0   0   0   2   2   0   0   0   0   2   0   2   0   0   2   0   2   2   0   2   2   0   0   0   0   0   0   0   2   2   2   2   2   2   2   2   2   0   2   2   0   2   0   0   2   0   0   0   0   2   0   2   2   2   0   2   2   2   0   0   2   0   0   0   0   2   2   0   0   0   0   2   0   2   0   2   0   0   2   2   0   0   0   2   2   2   2   2   0   0   0   2   0   2   2   0   0   0   0   0   2   0   0   2   2   0   0   2   2   0   0   0   0   2   2   0   2   2   0   2   2   2   2   0   2   2   0   0   2   2   0   2   2   0   2   0   0   2   0   2   0   2   0   0   2   2   2   0   0   0   2   0   2   2   0   0   0   0   0   0   2   0   0   0   2   0   0   0   0   0   0   0   2   2   0   2   0   0   0   0   2   0
 MK-2-16                0   2   0   2   0   2   2   2   2   0   0   0   2   0   0   0   0   0   0   0   0   2   2   0   0   0   0   2   0   2   0   0   2   0   2   2   0   2   2   0   0   0   0   0   0   0   0   2   2   0   2   2   2   2   2   0   0   2   0   2   0   0   2   0   0   0   0   2   0   2   2   2   0   2   2   2   0   0   2   0   2   0   0   2   2   0   2   0   0   2   0   0   2   0   0   0   2   2   0   0   0   2   2   2   2   2   0   0   0   2   2   0   2   0   2   0   0   0   0   0   2   2   2   0   0   2   2   0   0   0   0   2   2   0   2   2   0   2   2   2   2   0   2   2   0   0   2   2   0   2   2   0   2   0   2   2   0   2   0   2   0   0   2   2   2   0   0   0   2   0   2   0   0   0   0   0   0   0   2   0   0   0   2   0   0   0   2   0   0   0   2   2   2   2   0   0   2   0   2   0
 MK-3-1                 2   0   0   0   0   2   2   0   2   2   2   0   0   2   0   2   0   0   0   2   2   2   0   0   0   0   2   0   2   2   2   2   2   0   2   2   0   0   2   0   2   2   0   0   0   0   2   0   2   2   2   0   2   0   0   0   0   2   0   0   2   2   0   0   0   2   2   0   2   0   2   0   2   2   2   2   2   0   2   2   0   2   0   0   2   0   0   0   2   0   0   0   0   2   2   0   2   0   0   2   0   0   2   2   0   0   0   0   2   0   0   0   2   0   2   2   2   2   0   2   2   0   0   2   0   2   2   0   0   0   0   2   0   2   2   0   0   2   2   2   2   2   0   2   2   2   2   0   0   0   2   0   0   0   2   2   0   0   2   2   2   0   0   2   2   0   2   0   2   0   0   0   2   0   0   2   2   0   0   2   2   0   2   0   0   2   2   0   0   2   2   2   2   2   2   2   0   2   2   0
 MK-3-2                 0   0   2   0   0   2   2   0   2   2   2   0   0   0   0   2   0   2   0   2   2   2   0   0   0   0   2   0   2   2   2   2   2   0   2   0   0   0   2   0   2   2   2   0   0   0   0   0   0   2   2   0   2   0   0   0   0   0   0   0   0   2   0   0   0   2   2   0   2   0   0   0   2   0   2   0   2   0   2   2   0   2   0   0   2   0   0   0   2   0   0   0   0   2   2   0   2   0   0   2   0   0   2   0   0   0   0   2   2   0   0   0   2   0   2   2   2   2   0   2   0   2   0   2   2   2   2   2   0   0   0   0   0   2   2   0   0   2   2   2   2   2   2   2   2   2   2   0   2   0   2   0   0   0   2   2   0   0   2   2   2   0   0   2   2   0   2   0   2   0   0   0   2   0   0   2   2   0   0   2   2   0   2   0   0   2   2   0   0   2   2   2   2   2   2   2   0   2   2   0
 MK-3-3                 0   0   2   0   0   2   2   0   2   2   2   0   0   2   0   2   0   2   0   2   2   0   0   0   2   0   2   0   2   2   0   2   2   0   2   0   0   0   2   0   2   2   2   0   0   0   0   0   0   2   2   0   2   2   0   0   0   0   0   0   0   2   0   0   0   2   2   0   2   0   0   0   2   2   0   0   2   0   2   2   0   2   0   0   2   0   0   0   2   0   0   0   0   2   2   0   2   0   0   2   2   0   2   0   2   0   0   2   2   0   0   0   2   0   2   0   2   0   0   2   0   2   0   2   2   2   2   2   0   0   0   0   0   2   0   0   0   2   2   2   2   2   0   2   2   2   2   2   2   0   0   0   0   0   2   2   0   0   2   0   0   0   0   0   2   0   2   0   2   0   0   0   0   0   0   2   2   0   0   2   2   0   2   0   0   2   2   0   0   2   2   2   2   0   2   2   0   2   2   0
 MK-3-4                 0   0   2   0   0   2   2   0   0   0   2   0   0   2   0   2   0   2   0   2   2   0   0   0   2   0   2   0   2   2   0   2   2   0   2   0   0   0   2   2   2   2   2   0   0   0   0   2   0   2   2   0   2   2   0   0   0   0   0   0   0   2   0   0   0   2   2   0   2   0   0   0   2   2   0   0   2   0   2   2   0   2   0   0   0   0   0   2   2   2   0   0   0   2   2   0   2   0   0   2   2   0   2   0   0   2   0   2   2   0   0   0   2   0   2   2   2   0   0   2   2   0   0   2   2   2   2   2   0   0   0   2   0   2   0   0   0   2   2   0   2   0   0   2   2   2   2   2   2   0   0   0   2   0   2   2   0   0   2   0   0   0   0   0   2   0   2   0   2   0   0   0   2   0   0   2   2   0   0   2   2   0   2   0   0   2   2   0   0   2   2   2   2   0   2   2   2   2   2   2
 MK-3-5                 2   0   2   0   0   2   0   0   0   0   2   0   0   0   0   2   0   2   0   2   2   0   0   0   2   0   2   0   2   2   0   2   2   0   0   0   0   2   2   2   2   2   2   0   0   0   0   2   0   2   2   0   2   2   0   0   0   0   0   0   2   2   0   0   0   2   2   2   2   0   0   0   2   0   0   0   2   2   2   2   0   2   2   0   0   0   0   2   2   2   2   0   2   2   2   0   2   0   0   2   2   2   2   2   2   2   0   2   2   0   0   0   2   0   2   2   2   0   0   0   2   0   0   2   2   2   2   2   0   0   0   0   0   2   0   0   0   2   2   0   2   0   0   2   2   2   2   0   2   0   0   0   2   0   0   2   0   0   2   0   0   0   0   0   0   0   2   2   2   0   0   2   2   2   0   2   2   0   0   2   2   0   2   0   0   2   2   2   2   0   2   2   2   0   2   2   2   2   2   2
 MK-3-6                 2   0   2   0   0   2   0   0   0   0   2   2   0   2   0   2   0   2   0   2   2   0   0   0   2   0   2   2   2   0   0   2   0   0   0   0   2   2   2   2   2   2   2   0   0   0   0   2   0   2   2   0   2   2   0   0   0   0   0   0   2   0   0   0   0   2   2   2   2   0   2   0   0   0   0   0   2   2   2   2   0   2   2   0   0   0   0   2   2   2   2   0   2   2   2   0   2   0   0   2   2   0   2   2   2   2   0   2   2   0   0   0   2   0   2   2   0   0   0   0   2   0   0   2   2   2   2   2   0   0   0   0   0   2   0   0   2   2   2   0   2   0   2   2   2   2   2   0   2   0   0   2   2   0   0   2   0   2   2   0   0   0   0   0   0   0   2   2   2   0   0   2   2   2   0   2   2   0   2   2   2   0   2   0   0   2   2   2   2   0   2   0   2   0   2   2   2   2   0   2
 MK-3-7                 2   0   2   0   0   2   0   0   0   0   2   2   0   2   0   2   0   2   0   2   2   0   0   0   0   0   2   2   2   2   0   2   0   0   0   0   2   2   2   2   2   2   2   2   0   0   0   2   0   2   2   0   2   2   0   2   0   0   0   2   2   0   0   0   0   2   2   0   2   0   2   0   0   0   0   0   2   2   2   2   0   2   2   0   0   0   2   2   2   2   2   0   2   2   2   0   2   0   0   0   2   0   2   2   2   2   0   2   2   0   0   0   2   0   2   2   0   0   2   0   2   0   0   0   2   2   2   2   0   0   0   0   0   2   0   0   2   2   2   0   2   0   2   2   2   2   2   0   2   0   0   2   0   0   0   0   0   2   2   0   0   0   0   0   0   0   2   2   2   0   0   0   2   2   0   0   2   0   2   2   2   0   2   0   0   2   2   2   2   0   2   0   2   0   2   2   2   2   0   0
 MK-3-8                 2   0   0   0   0   2   0   2   0   0   2   2   0   0   0   2   0   2   0   2   2   0   0   2   0   0   2   2   2   2   0   0   0   0   0   0   2   2   2   0   2   2   2   2   0   0   0   2   0   2   2   0   2   2   0   2   0   0   0   2   2   0   0   0   0   2   2   0   2   0   2   0   0   0   0   0   0   2   2   2   0   2   2   0   0   0   2   2   2   2   2   0   2   2   2   0   2   0   0   0   2   0   2   2   2   2   0   2   2   0   0   0   2   0   2   0   0   0   0   0   2   0   0   2   2   2   0   0   0   0   0   0   0   2   0   0   2   2   2   2   2   0   2   2   2   2   2   0   0   0   0   2   0   0   0   0   0   2   2   2   0   0   0   0   0   0   0   2   2   0   0   0   2   2   0   0   2   0   2   2   0   0   2   0   0   2   0   2   2   0   2   0   2   0   2   2   2   2   2   0
 MK-3-9                 2   0   0   0   0   2   0   2   0   0   2   2   0   2   0   2   0   2   0   0   0   0   0   2   0   0   2   2   2   0   0   0   0   0   0   0   0   2   2   0   2   2   2   2   0   0   0   2   0   2   2   0   2   2   0   2   0   0   0   2   2   0   2   0   0   2   2   0   2   2   2   0   0   2   0   0   0   2   0   2   0   2   2   2   2   0   2   2   0   2   2   0   2   2   2   0   0   0   0   0   2   0   2   2   2   2   0   2   2   0   0   0   2   0   2   0   0   0   2   0   2   0   0   2   2   2   0   0   0   0   0   0   0   2   0   0   2   2   2   2   2   0   0   2   2   2   2   0   0   0   0   0   0   0   0   0   0   0   2   2   0   0   0   0   2   0   0   2   2   0   0   0   2   2   2   0   2   0   2   2   0   0   2   0   0   0   0   2   2   0   0   0   2   0   2   2   2   2   2   0
 MK-3-10                2   0   0   0   0   0   0   2   0   0   2   2   2   2   0   2   0   0   0   0   0   0   0   2   0   0   2   2   2   0   0   0   0   0   2   0   0   2   2   0   2   2   2   2   0   0   0   0   0   2   2   0   2   2   0   2   0   0   0   0   2   0   2   0   2   2   2   0   2   2   2   0   0   2   0   0   0   2   0   2   0   2   2   2   2   0   0   2   0   2   2   0   2   2   2   0   0   0   2   0   2   0   2   2   2   2   2   2   2   0   0   0   2   0   2   0   0   0   2   0   2   0   0   2   2   2   0   0   0   2   0   0   0   2   0   0   2   2   2   2   2   0   0   2   2   2   2   0   0   0   0   0   0   0   0   0   0   0   2   2   0   0   0   0   2   0   2   2   2   0   0   0   0   2   2   0   2   0   2   2   0   0   2   0   0   0   0   2   2   2   0   0   2   2   2   2   2   2   2   2
 MK-3-11                2   0   0   0   0   0   0   2   0   0   2   2   2   2   0   2   0   0   0   0   0   0   0   2   0   0   2   2   2   0   0   0   0   0   0   0   0   2   2   0   2   2   2   2   0   0   0   2   0   0   2   0   2   2   0   0   0   0   2   0   0   0   2   0   2   2   2   0   2   2   2   0   0   2   0   2   0   2   2   2   0   2   2   2   2   0   0   2   0   2   2   0   2   2   0   0   0   0   0   0   0   0   2   2   2   2   2   0   2   0   0   0   2   0   2   0   0   0   2   0   2   0   0   2   2   2   2   0   0   2   0   0   0   2   0   0   2   2   2   0   2   0   2   2   2   2   2   0   0   0   0   0   0   0   0   0   0   0   2   2   0   0   0   0   2   0   2   2   2   0   0   0   0   2   2   0   2   0   2   0   0   0   0   0   0   0   0   2   2   2   0   0   2   2   0   2   2   2   0   0
 MK-3-12                2   0   0   0   2   0   0   2   0   2   2   2   2   2   0   2   0   0   0   0   0   0   0   2   0   0   0   2   2   0   0   2   0   0   0   0   0   2   2   0   2   0   2   2   0   0   0   2   0   0   2   0   2   2   0   0   0   0   2   0   0   0   2   0   0   2   2   0   2   2   2   0   0   2   0   2   0   2   2   2   0   2   2   2   2   0   0   0   0   2   2   2   2   2   0   0   0   0   0   0   0   0   2   2   2   0   2   0   0   0   0   0   2   0   2   0   0   0   2   0   2   0   0   0   2   2   2   0   0   2   0   0   2   2   0   0   2   2   2   0   2   0   2   2   0   2   2   0   0   0   0   0   0   0   2   2   0   0   2   2   0   0   0   0   2   0   2   2   2   2   0   0   0   2   2   0   2   0   2   0   0   0   0   0   0   0   0   2   2   2   0   0   2   2   0   2   2   2   2   2
 MK-3-13                0   0   0   0   2   0   0   2   0   0   2   2   2   2   0   2   0   0   2   2   0   0   0   2   0   0   0   2   2   0   0   2   0   0   0   0   0   2   2   0   2   0   2   2   0   0   0   2   0   2   0   0   2   2   0   0   2   0   2   0   0   0   2   0   0   2   2   0   2   2   2   0   0   2   0   0   0   2   2   2   0   2   2   2   2   0   0   0   0   2   2   2   2   2   0   0   0   0   0   0   0   0   2   2   2   0   2   0   0   0   2   0   2   0   2   0   0   0   2   2   2   0   0   0   2   2   2   0   0   2   2   0   2   2   0   0   0   2   2   0   2   0   2   2   0   2   2   0   0   0   0   0   0   0   2   2   2   0   2   2   0   0   0   0   2   0   2   2   2   2   0   0   0   2   2   0   2   2   2   0   0   0   0   0   0   0   0   2   2   0   0   0   2   2   0   2   2   0   2   2
 MK-3-14                0   2   0   0   2   0   0   2   0   0   2   2   2   2   0   2   0   0   2   2   0   0   2   2   0   0   0   2   2   0   2   2   0   0   0   0   0   2   2   0   2   0   0   0   0   0   0   2   0   2   0   0   0   0   0   0   2   0   2   0   0   0   2   2   0   2   2   0   2   2   2   0   0   2   0   0   2   2   2   2   0   2   2   2   2   0   0   0   0   2   2   2   2   2   0   0   0   0   0   0   0   0   2   0   2   0   2   0   0   0   2   0   0   0   2   0   0   0   0   2   2   0   0   0   2   2   2   0   0   2   2   0   2   2   0   0   2   0   2   0   2   0   2   0   0   2   2   0   0   0   0   0   0   0   0   2   2   0   2   2   0   0   0   2   0   0   2   2   2   2   0   0   0   0   0   0   2   2   2   0   0   0   0   0   0   0   0   2   2   0   0   0   2   0   0   2   2   0   2   2
 MK-3-15                0   2   0   0   2   0   0   2   2   0   0   2   2   2   0   2   0   0   2   2   0   0   2   2   0   0   0   2   2   2   2   2   0   0   0   0   0   0   2   0   2   0   0   2   0   0   0   2   0   2   0   0   2   0   0   0   2   0   2   0   2   0   2   2   0   2   2   0   2   2   2   0   0   2   0   2   2   0   2   2   0   2   0   2   0   0   0   0   0   2   2   2   2   2   2   0   0   0   0   0   2   0   2   0   2   0   2   0   0   0   2   2   0   0   2   0   0   2   0   2   2   0   0   0   2   2   2   0   0   2   2   0   2   2   0   0   2   0   2   2   2   0   2   0   0   2   2   0   0   0   0   0   0   0   0   2   2   0   2   2   0   2   0   2   0   0   2   2   2   2   0   0   0   0   2   2   2   2   2   0   0   0   0   0   0   0   2   2   2   0   0   0   2   0   0   2   2   0   2   2
 MK-3-16                0   2   0   0   2   0   0   2   2   0   0   2   2   2   0   2   0   0   2   2   0   0   0   2   2   0   0   2   0   2   2   2   0   0   0   0   0   0   2   2   0   0   0   2   0   0   0   0   0   2   2   0   2   0   0   0   0   0   2   0   2   0   2   2   2   2   0   0   2   2   2   0   0   2   0   2   2   0   2   2   0   0   0   2   0   0   2   0   0   2   2   2   2   2   2   0   0   0   0   0   2   0   2   0   0   0   2   2   0   0   2   2   0   0   2   0   0   2   0   2   2   0   0   0   2   2   2   0   0   2   2   0   2   2   0   0   2   0   2   2   2   0   2   2   0   2   2   0   0   0   2   0   0   0   0   2   2   0   2   2   0   2   0   2   0   0   2   2   2   2   0   0   0   0   2   2   2   2   2   0   0   0   0   0   0   0   2   2   2   0   0   0   2   2   0   2   2   0   2   2
 MK-4-1                 0   2   0   0   0   0   0   2   0   0   0   2   0   0   2   2   0   2   2   2   2   2   0   0   2   0   2   0   2   0   0   2   2   2   2   2   0   0   2   2   0   2   2   0   0   2   2   2   2   2   0   2   2   0   2   0   2   0   0   2   2   0   2   2   2   0   2   0   2   2   0   0   0   2   2   2   0   2   2   2   2   2   0   0   2   2   2   2   2   2   2   0   0   0   2   2   0   0   0   2   0   0   2   2   0   2   0   2   0   0   0   0   2   2   0   2   2   2   0   0   2   0   2   2   0   2   0   0   0   2   2   0   2   2   2   0   2   2   0   2   0   2   2   0   0   0   0   0   2   2   2   2   0   0   0   2   0   2   2   0   0   0   0   2   0   0   0   2   0   2   0   2   0   0   0   0   2   0   2   0   2   0   2   2   2   2   0   0   2   0   2   2   2   0   0   2   2   2   2   0
 MK-4-2                 0   2   0   0   0   0   0   2   2   2   0   2   0   0   0   2   0   2   2   2   2   0   0   0   2   0   2   0   2   0   0   2   2   2   2   2   0   0   2   2   0   2   2   2   0   2   2   2   2   2   0   2   2   0   2   0   2   0   0   2   2   0   2   2   2   0   2   0   2   2   0   0   0   2   0   2   0   2   2   0   2   2   0   0   2   2   2   2   2   2   2   0   2   0   2   2   2   0   0   2   0   0   2   2   0   0   0   2   0   0   2   0   2   2   0   2   2   2   0   0   2   0   2   2   0   2   0   0   2   2   2   2   2   2   2   0   2   2   0   2   2   2   2   0   0   0   0   0   2   2   2   2   0   0   2   2   0   2   2   0   0   0   0   2   0   0   0   2   0   2   0   2   0   0   0   0   2   0   2   0   2   0   2   2   2   2   0   0   2   0   2   2   0   0   2   2   2   2   2   0
 MK-4-3                 0   0   0   0   0   0   0   2   2   2   0   2   0   0   0   2   0   0   2   2   0   0   0   0   2   2   2   0   2   0   0   2   2   2   2   0   0   0   2   2   0   2   0   2   0   2   2   2   2   2   0   2   0   0   2   0   2   2   0   2   2   0   2   0   2   0   0   0   2   2   0   0   0   2   0   2   0   2   2   0   2   2   0   0   2   2   2   2   2   2   2   0   2   0   2   2   2   2   0   2   0   2   2   2   0   0   0   2   0   0   0   0   2   2   0   0   2   2   0   2   2   0   2   2   0   2   0   0   2   0   0   2   2   2   0   0   2   2   0   2   2   2   2   0   0   0   0   0   2   2   2   2   0   0   0   2   0   2   2   0   0   0   0   2   0   0   2   2   0   2   0   2   0   0   0   2   2   0   2   0   2   0   0   2   2   2   0   0   2   0   2   2   0   0   2   2   2   2   2   0
 MK-4-4                 2   0   0   0   2   0   0   2   2   2   0   0   0   0   0   2   0   0   0   2   0   0   0   0   2   2   2   0   2   0   0   2   2   2   2   0   0   0   2   2   0   2   0   2   0   2   0   2   2   2   0   2   0   0   0   0   2   2   0   2   2   0   2   2   2   0   0   0   2   0   0   0   0   0   0   2   0   2   2   0   2   2   0   0   2   2   2   2   2   2   2   0   2   0   0   2   2   2   0   2   0   2   2   2   0   0   0   2   0   0   0   0   0   2   0   2   2   2   0   2   2   2   2   2   2   2   0   0   2   0   0   2   2   2   0   0   2   2   0   2   2   2   2   0   0   2   0   0   2   2   2   2   0   0   0   2   0   2   0   0   0   0   0   2   0   0   2   2   2   2   2   2   0   0   0   2   2   0   2   0   2   0   0   2   2   2   0   0   0   2   2   2   0   0   2   2   2   2   2   0
 MK-4-5                 2   0   0   0   2   0   0   2   2   2   0   0   0   0   2   2   2   0   0   2   0   0   0   0   0   2   2   0   0   0   0   2   2   0   2   2   0   0   2   2   0   2   0   2   0   2   0   2   2   2   0   2   0   0   0   0   2   2   2   2   2   0   2   2   2   0   0   0   2   0   0   0   0   0   0   2   0   2   2   0   2   2   0   0   2   2   2   2   2   2   2   0   2   0   0   2   2   2   0   2   0   2   2   2   0   0   2   2   0   0   0   0   0   2   0   0   2   2   0   2   2   2   2   2   2   2   0   0   2   0   0   2   2   2   2   0   2   2   0   2   2   2   2   0   0   2   2   0   2   2   2   2   0   0   0   2   0   2   0   0   0   0   0   2   0   2   2   2   2   2   2   2   0   0   0   2   2   0   0   0   2   0   0   2   2   0   0   0   0   2   2   2   0   0   2   2   2   2   2   0
 MK-4-6                 2   0   0   2   2   2   2   2   2   2   0   0   2   0   2   2   0   0   2   2   0   0   0   0   0   2   2   0   0   0   0   2   2   2   2   2   0   0   2   0   0   2   0   2   0   2   0   2   2   0   0   2   2   0   0   0   2   2   0   2   2   0   2   2   2   0   0   0   2   0   0   0   0   0   0   2   0   2   2   0   2   2   0   0   2   2   2   2   2   2   2   2   2   0   0   2   2   2   0   2   0   2   2   2   0   0   2   2   0   0   0   0   0   2   0   0   2   2   0   2   2   2   2   2   2   2   0   0   2   0   0   0   2   0   2   0   2   2   2   0   2   2   2   0   0   2   2   0   2   2   2   2   0   0   0   2   0   2   0   0   0   0   0   2   0   2   2   2   2   2   2   2   0   0   0   2   2   0   2   0   2   0   0   2   2   0   0   0   0   2   2   2   0   0   2   2   2   2   0   0
 MK-4-7                 2   0   0   2   0   0   2   2   2   2   0   0   2   0   2   2   0   0   2   2   2   0   0   0   0   2   2   0   0   0   2   2   2   2   2   2   0   0   2   0   0   0   0   2   0   2   0   2   0   0   0   2   2   0   0   2   2   2   0   2   2   0   2   2   2   0   0   0   2   0   0   0   0   0   0   2   0   0   2   2   0   2   2   0   2   2   2   2   2   2   0   2   2   0   0   2   0   2   0   2   0   2   2   2   2   2   2   2   2   0   0   0   0   2   0   0   2   2   0   2   2   2   2   2   0   2   0   0   2   0   0   0   2   0   2   0   0   2   2   0   2   2   2   0   0   2   2   0   2   2   2   2   0   0   0   2   0   2   0   0   0   0   0   2   0   0   2   2   2   2   2   2   0   0   0   2   2   0   2   0   2   0   0   2   2   0   0   0   0   2   2   2   2   0   2   2   2   2   0   0
 MK-4-8                 2   0   0   2   0   0   2   2   2   2   0   2   2   0   2   0   0   0   2   2   2   0   2   0   0   2   2   0   0   0   2   2   0   2   2   0   0   0   2   0   0   0   0   2   0   2   0   2   0   0   0   2   2   0   0   2   2   0   0   2   0   0   2   0   2   0   0   0   2   0   0   2   0   0   0   2   0   0   2   0   0   2   2   0   2   2   2   2   2   2   0   2   2   0   0   2   0   2   0   2   0   2   2   2   2   2   2   2   0   0   0   0   0   2   0   0   2   2   0   2   2   2   2   2   2   2   0   0   2   0   0   0   2   0   2   0   0   2   2   0   0   2   2   2   0   2   2   2   2   2   2   2   0   0   0   2   0   2   0   0   0   2   0   2   2   0   2   2   2   2   0   2   0   0   0   2   2   0   2   0   2   0   0   2   2   0   0   0   0   2   2   2   2   0   2   2   2   2   0   0
 MK-4-9                 2   0   0   2   0   0   2   2   2   2   0   2   2   0   2   0   0   2   2   2   2   0   2   0   0   2   2   0   0   0   2   2   0   2   2   0   0   0   2   0   0   0   0   2   0   0   0   0   0   0   0   2   2   0   0   2   2   0   0   2   0   0   2   0   2   0   0   0   2   0   0   0   0   0   0   2   0   0   2   0   0   2   2   0   0   2   2   2   2   2   0   2   2   0   0   2   0   2   0   2   0   2   2   2   2   2   2   2   0   0   0   2   0   2   0   0   0   2   2   2   2   2   2   2   2   2   0   0   2   0   0   0   2   2   2   0   2   2   2   0   0   2   2   2   0   2   0   2   0   2   2   2   0   0   0   2   0   2   2   0   0   0   0   2   2   0   2   2   2   2   0   2   0   0   0   2   2   0   2   0   2   0   0   2   2   0   0   0   0   2   2   2   2   0   2   2   2   2   0   0
 MK-4-10                2   0   0   2   0   2   2   2   2   2   2   2   2   0   2   0   0   2   2   2   2   0   2   0   0   2   2   0   2   0   2   2   0   2   2   0   0   0   2   0   0   0   0   2   0   0   0   0   0   0   0   2   2   0   0   2   2   0   0   2   0   2   0   2   2   0   0   0   2   0   0   0   0   0   0   2   0   0   2   0   0   2   2   0   0   2   2   2   0   2   0   2   2   0   0   2   2   2   0   2   0   2   2   2   2   2   2   0   2   0   0   2   2   2   2   0   0   2   2   2   2   2   2   2   2   2   0   0   2   0   0   0   2   2   2   0   2   2   2   0   0   2   2   0   0   2   0   2   0   2   2   2   0   0   2   0   2   2   2   0   0   0   0   2   2   0   2   0   2   2   2   2   0   0   0   2   2   2   2   0   2   2   0   2   2   0   0   2   0   2   2   2   2   0   2   2   2   2   0   0
 MK-4-11                2   0   0   2   0   2   2   2   0   0   2   2   0   0   2   0   0   2   2   0   2   0   2   0   0   2   2   0   2   0   2   2   0   2   2   0   0   0   2   0   0   0   0   2   0   0   0   0   0   0   2   2   2   0   0   2   2   0   0   0   0   2   0   2   2   0   0   0   2   0   0   0   0   2   0   2   0   0   2   0   0   2   2   0   0   2   2   2   0   2   0   2   2   0   2   2   2   2   0   2   0   2   2   2   2   2   2   0   2   0   0   2   2   2   2   0   0   2   2   2   2   2   2   2   2   2   0   0   2   0   0   0   2   2   2   0   2   2   2   0   0   2   2   0   2   2   0   2   0   2   2   2   0   0   0   0   2   2   2   0   0   0   0   2   2   0   2   0   2   2   2   2   0   0   0   2   0   2   2   0   2   2   0   2   0   0   0   2   0   0   0   2   2   0   2   2   2   2   0   0
 MK-4-12                2   0   0   0   0   2   2   2   0   0   2   2   0   0   2   2   0   2   2   0   0   0   2   0   0   2   2   0   2   0   2   2   0   2   2   0   2   0   2   0   0   0   0   2   0   0   0   0   0   0   2   2   2   0   0   0   2   0   0   0   0   2   0   2   2   0   0   0   2   0   0   0   0   2   0   2   0   0   2   0   0   2   0   0   0   2   2   2   0   2   0   2   2   0   2   2   2   2   0   2   0   2   2   2   2   2   2   0   2   0   0   2   2   2   2   0   0   2   2   2   2   2   2   2   2   2   0   0   2   2   0   2   2   2   2   0   2   2   2   0   0   2   2   0   2   0   0   2   0   2   2   2   0   0   0   0   2   2   2   0   0   2   0   2   2   0   2   0   2   2   2   2   0   0   0   2   0   2   2   0   2   0   0   0   2   0   0   2   0   0   0   2   2   0   2   2   0   0   0   0
 MK-4-13                2   0   2   0   0   2   2   2   0   0   2   2   0   0   2   2   0   2   2   0   0   0   2   0   0   2   2   0   2   0   2   2   0   2   2   0   2   0   2   0   0   0   2   0   0   0   0   0   0   0   0   2   2   0   0   0   2   0   0   0   0   2   2   2   0   0   2   0   2   0   0   0   0   2   0   2   0   0   2   0   0   2   0   0   0   2   2   2   0   2   0   2   2   0   2   2   2   2   0   2   0   2   2   0   2   2   2   0   2   2   0   2   2   2   2   0   0   2   2   2   2   2   2   2   2   2   0   0   2   2   0   2   2   0   2   0   2   2   2   2   0   2   2   0   2   0   0   2   0   2   2   2   0   0   0   0   2   2   2   0   0   2   0   2   2   0   0   0   2   2   0   0   0   0   0   2   0   2   2   0   2   0   0   0   2   0   0   2   2   0   0   2   2   0   2   2   0   0   0   0
 MK-4-14                2   0   2   0   0   2   2   2   0   2   2   2   0   2   2   2   0   0   2   0   2   0   2   0   0   2   2   0   2   0   2   2   0   2   2   2   2   0   2   0   0   0   2   2   0   2   0   0   2   0   2   2   2   0   0   0   2   0   0   0   2   2   0   2   0   0   2   0   2   0   2   0   0   2   0   2   0   0   0   0   0   2   2   0   0   2   2   2   0   2   0   2   0   0   2   2   2   2   0   2   0   2   2   0   2   2   2   0   2   2   0   0   2   2   2   0   0   2   2   2   2   2   0   2   2   2   0   0   2   2   0   2   2   0   2   0   2   2   2   2   0   2   2   0   2   0   0   2   0   2   2   2   0   2   0   0   2   2   2   0   0   0   0   2   2   0   0   0   2   2   2   0   2   0   0   2   0   2   2   0   2   0   0   0   2   0   0   2   2   0   0   2   2   0   2   0   0   0   0   0
 MK-4-15                2   0   2   0   0   2   2   2   0   2   2   2   0   2   2   2   0   0   2   0   2   0   2   0   0   2   2   0   0   0   2   2   0   2   2   2   2   2   2   0   0   0   2   2   0   2   0   0   2   0   2   2   2   0   2   0   2   0   0   2   0   2   0   2   0   2   2   0   2   2   2   0   0   2   0   2   0   0   0   2   0   2   2   0   2   2   2   2   0   2   0   2   0   0   2   2   2   2   0   2   0   2   2   0   2   2   2   0   2   2   0   0   0   2   2   0   0   2   2   2   2   2   0   2   2   2   0   0   2   2   0   2   2   0   2   0   2   2   2   2   0   2   0   0   2   0   0   2   2   2   2   2   0   2   0   0   2   2   2   2   0   0   0   0   2   0   0   0   0   2   2   0   2   0   2   2   0   2   2   0   2   0   0   0   2   0   0   2   2   0   0   2   2   0   2   0   0   0   0   0
 MK-4-16                2   0   0   0   0   2   2   2   0   2   2   2   2   2   2   2   0   0   0   0   2   0   0   0   0   2   2   0   0   0   2   2   0   2   2   2   0   2   2   0   0   0   2   2   0   2   0   2   2   0   2   2   2   0   2   0   2   0   0   2   0   2   0   2   0   2   2   0   2   2   2   0   0   2   0   2   0   0   0   2   0   2   2   0   2   2   2   2   0   2   0   2   0   0   2   2   2   2   0   0   0   0   2   0   0   2   2   0   2   2   0   0   0   2   2   0   0   2   2   2   2   2   0   2   2   2   0   0   2   2   0   2   2   0   2   0   2   2   2   2   0   2   0   0   2   0   2   2   2   2   2   2   0   0   0   0   2   2   2   2   0   2   0   0   2   2   0   0   0   2   2   2   0   0   2   2   0   2   2   2   2   0   0   0   2   0   0   2   2   0   0   2   2   0   2   0   0   0   0   0
 MK-5-1                 2   2   2   0   2   0   2   2   0   0   0   0   0   2   0   0   2   2   2   0   0   2   0   0   2   2   0   2   2   0   0   2   0   0   0   0   2   2   0   0   0   2   2   2   2   0   0   2   2   0   0   0   2   0   2   0   0   0   0   2   0   2   2   2   2   0   0   2   2   0   2   2   2   2   2   0   0   2   2   0   2   0   0   2   0   2   2   0   2   2   2   0   2   2   0   2   0   2   0   2   0   2   2   2   2   0   2   2   0   0   0   0   0   0   2   0   2   2   0   0   2   0   2   2   2   0   2   0   2   0   2   2   0   0   0   0   2   2   0   0   0   2   2   2   0   0   2   2   0   2   2   0   0   2   2   2   2   2   2   2   0   2   0   0   2   2   2   0   0   0   2   2   2   0   2   2   0   2   2   0   2   0   2   2   2   0   0   0   0   0   0   0   2   2   0   0   0   2   0   0
 MK-5-2                 2   2   2   0   2   0   2   2   0   0   0   0   0   2   0   0   2   2   2   2   0   2   0   0   2   0   0   2   2   0   0   2   0   0   0   0   0   2   0   0   0   2   2   2   2   0   0   2   2   0   0   0   2   0   0   0   0   0   0   2   0   2   2   2   2   0   0   2   2   0   2   2   2   2   2   0   0   2   2   0   2   0   0   2   0   2   2   0   2   2   2   0   2   2   0   2   0   2   0   2   0   0   0   0   2   0   2   2   0   0   0   0   0   0   2   0   2   2   0   0   2   0   2   2   2   0   2   0   2   0   2   2   0   0   0   0   2   2   0   0   0   2   2   2   0   0   2   2   0   2   2   0   0   2   2   2   2   0   2   2   0   0   0   2   0   2   2   0   0   0   2   2   2   0   2   2   0   2   0   0   2   0   2   2   2   0   0   0   0   0   0   0   0   2   0   0   0   2   0   0
 MK-5-3                 2   2   2   0   2   0   2   2   0   2   0   0   0   2   0   0   2   0   2   2   0   2   0   2   2   0   0   2   2   2   0   2   0   0   0   0   0   2   0   0   0   2   2   2   2   0   0   2   2   0   0   0   2   0   0   0   0   0   0   2   2   2   2   2   2   2   0   2   2   0   2   2   2   2   2   0   0   2   2   0   2   0   0   2   0   2   2   0   2   2   0   0   2   2   0   2   0   2   0   2   0   0   0   2   2   0   2   2   0   0   0   0   0   0   0   0   2   2   0   0   2   0   2   2   2   0   2   0   2   0   2   0   0   2   2   0   2   2   0   2   0   2   0   2   0   0   2   2   0   2   2   0   0   2   2   2   2   2   2   2   0   0   0   2   0   2   2   0   2   0   2   2   2   0   2   2   0   2   0   0   0   0   2   2   2   0   0   0   0   0   0   0   2   2   0   0   0   2   0   0
 MK-5-4                 2   2   2   0   2   2   2   2   0   2   0   0   0   2   0   0   2   0   2   2   0   2   0   2   2   0   0   0   2   0   0   0   0   0   0   0   0   2   0   2   0   2   2   2   2   0   0   2   0   0   0   0   2   0   0   0   0   0   0   2   2   2   2   2   2   2   0   2   0   0   2   2   2   2   2   0   0   2   2   0   2   0   0   2   0   2   2   0   2   2   2   0   0   0   0   0   0   2   0   2   0   0   0   2   2   0   2   2   0   0   0   0   0   0   0   2   0   0   2   0   2   0   2   2   2   0   2   0   2   0   2   0   0   0   2   0   2   2   0   2   2   2   0   2   0   0   2   2   0   2   2   0   0   2   2   2   2   2   2   2   0   0   0   2   0   2   2   0   2   0   2   2   2   0   2   2   0   2   0   0   0   2   2   2   2   0   0   0   0   0   0   0   2   2   0   0   0   2   0   0
 MK-5-5                 0   2   2   0   2   2   2   2   0   2   0   0   0   2   0   0   2   2   2   2   0   2   0   2   2   0   0   2   2   0   0   0   0   0   0   0   0   2   0   2   0   2   2   2   0   0   0   2   0   0   0   2   2   0   0   0   0   0   0   2   2   2   2   2   2   2   0   2   0   2   2   2   2   2   2   0   0   2   2   0   2   0   0   0   0   2   2   0   0   2   2   0   0   0   0   0   0   2   0   2   0   2   0   2   2   0   2   2   0   0   0   0   0   2   0   2   0   0   2   2   2   0   2   2   0   0   2   0   2   0   2   0   0   2   0   0   2   2   0   2   2   2   0   2   0   0   2   2   0   2   2   0   0   0   2   2   2   2   0   2   0   0   0   2   0   2   2   0   2   0   2   2   2   2   2   2   0   2   2   0   0   2   2   2   2   0   0   0   0   0   0   0   2   2   0   0   0   2   0   0
 MK-5-6                 0   2   2   0   2   2   2   2   2   2   0   0   0   2   0   0   2   2   2   2   0   2   0   2   0   2   0   2   2   0   0   2   0   0   0   0   0   2   0   2   0   2   2   2   0   0   0   2   0   0   0   2   2   0   0   0   0   0   0   2   2   2   2   2   2   2   0   2   0   0   2   2   2   2   2   0   0   2   2   0   2   0   0   0   0   2   0   0   0   2   2   0   0   0   0   0   0   2   0   2   0   2   0   2   2   0   2   2   0   0   0   0   0   2   0   2   0   0   2   0   2   0   2   2   0   0   2   0   2   2   0   0   0   2   0   0   0   2   0   2   2   2   0   2   0   0   2   2   0   2   2   0   0   0   2   2   2   2   0   2   0   0   0   2   0   2   2   0   2   0   2   2   2   2   2   2   2   2   2   0   0   2   2   0   2   0   0   0   0   0   0   2   2   2   0   0   0   0   0   2
 MK-5-7                 0   2   2   0   2   2   2   2   2   2   0   0   0   2   0   0   0   2   2   2   0   2   0   2   2   2   2   2   2   0   0   0   0   2   0   0   0   0   0   2   0   2   2   2   0   0   0   2   0   0   2   2   2   0   0   0   0   0   0   2   2   2   2   2   2   2   0   2   0   0   2   0   2   2   0   0   0   2   2   0   2   0   0   0   0   2   0   0   0   2   2   0   0   0   0   0   0   2   0   2   2   2   0   2   2   0   2   2   0   0   0   0   0   2   0   0   2   0   2   0   2   0   2   2   0   0   2   0   2   2   2   2   0   2   0   0   0   2   0   2   2   2   0   2   0   0   2   0   0   0   2   0   0   0   2   2   2   2   0   0   0   2   0   2   0   2   2   0   0   0   2   2   2   2   2   2   2   2   2   0   0   2   2   0   2   0   0   0   2   0   0   2   0   2   0   0   0   0   2   2
 MK-5-8                 0   2   2   0   2   2   2   2   2   2   0   0   0   2   0   0   0   2   2   2   0   2   0   2   2   2   2   2   2   0   0   0   0   2   0   0   0   0   0   2   0   2   2   2   0   0   0   0   0   0   2   0   0   0   0   0   2   0   0   2   2   2   0   2   0   2   2   2   0   0   2   0   2   2   0   0   0   2   2   0   2   0   0   0   0   2   0   0   0   2   2   0   0   0   0   0   0   2   0   2   2   2   0   2   2   0   2   2   0   0   0   0   0   2   2   0   2   0   2   0   2   0   0   2   0   0   2   0   2   2   2   2   0   2   0   0   0   2   0   0   2   2   0   2   0   0   0   0   0   0   2   0   0   0   2   2   2   2   0   0   0   2   0   2   0   2   2   0   0   0   2   2   2   2   2   2   2   2   2   0   0   2   2   0   2   0   0   2   2   0   0   2   2   2   0   0   0   0   2   2
 MK-5-9                 0   2   2   0   2   2   2   2   2   2   0   0   0   2   0   2   0   2   2   2   0   2   0   2   2   2   2   2   2   0   0   0   0   2   0   0   0   0   0   2   0   2   2   0   0   0   0   0   0   0   2   0   0   0   0   0   2   0   0   2   2   2   0   2   0   2   2   2   0   0   2   0   2   2   0   0   0   0   2   0   2   0   0   0   0   2   0   0   0   2   2   0   0   0   0   0   0   2   0   2   2   2   0   2   2   0   2   2   0   0   0   2   0   2   0   0   2   0   2   0   0   0   0   2   0   2   2   0   0   2   2   2   2   0   0   0   0   2   0   0   2   2   0   2   0   0   0   0   0   2   2   0   0   0   2   2   2   2   0   0   0   2   0   2   0   2   2   0   0   0   2   2   2   2   2   2   2   2   2   0   0   2   2   0   2   0   0   2   2   0   0   2   2   2   0   0   0   2   2   2
 MK-5-10                0   2   2   0   2   2   2   2   2   0   0   0   0   2   0   2   0   2   2   2   0   2   0   0   2   2   2   2   2   0   0   0   0   2   0   0   0   0   0   2   0   2   2   0   0   0   2   0   0   0   2   0   0   0   0   0   2   0   0   2   2   2   0   2   0   2   2   2   0   0   2   0   2   2   0   0   0   0   2   0   2   0   0   0   0   2   0   2   0   0   2   0   0   0   0   0   0   2   0   2   2   2   0   2   2   2   2   2   0   0   0   2   0   0   0   2   2   0   2   0   0   0   2   2   0   2   2   0   0   2   2   2   2   0   0   2   0   2   0   0   2   2   0   2   0   0   0   0   0   2   2   0   0   0   0   2   2   2   0   0   0   2   0   2   0   2   2   0   0   0   2   2   2   2   2   2   2   0   2   0   0   2   2   0   2   0   0   2   2   0   0   2   2   2   0   0   0   2   2   2
 MK-5-11                0   2   2   0   2   2   2   2   2   0   0   0   0   2   2   2   0   2   2   2   0   2   0   0   2   0   2   2   2   2   0   0   2   2   0   0   0   0   0   0   0   2   2   0   2   0   2   0   0   0   0   0   2   0   0   0   2   0   0   2   2   2   0   2   0   2   2   2   0   0   2   0   2   2   0   0   0   0   2   2   2   0   0   0   0   2   0   2   0   0   2   0   0   0   0   0   2   2   0   2   2   2   0   2   0   2   2   2   0   0   0   2   0   0   0   2   2   0   2   0   0   0   2   2   0   2   2   0   0   2   2   2   0   0   0   2   0   2   0   0   2   2   0   2   0   2   0   0   0   0   2   0   0   0   0   2   2   2   0   0   0   2   0   2   0   2   2   2   0   0   2   2   2   2   2   0   2   0   2   0   0   2   2   2   2   0   0   2   0   0   0   2   2   2   2   0   2   2   2   2
 MK-5-12                0   0   2   0   2   2   2   2   2   0   0   0   0   2   2   2   0   2   2   0   0   2   0   0   2   0   2   2   2   2   0   0   2   2   0   2   0   0   2   2   0   2   2   0   2   0   2   0   0   2   0   2   2   0   2   2   2   0   0   2   2   2   0   2   0   2   0   2   2   0   2   0   2   2   0   0   0   0   2   2   2   0   0   0   0   2   0   2   0   0   2   0   0   0   0   0   2   2   2   2   0   2   0   2   0   0   2   2   2   0   2   0   0   0   0   2   0   0   2   0   0   0   2   2   0   2   2   2   0   2   2   2   0   0   0   2   0   2   0   0   2   0   0   2   0   2   0   0   0   0   2   0   0   0   0   2   2   2   0   0   0   2   0   2   0   2   2   2   0   0   2   2   2   2   2   0   2   0   2   0   0   2   2   2   2   0   0   2   0   0   0   2   2   2   2   0   2   2   2   2
 MK-5-13                0   0   0   0   2   2   2   2   0   0   0   0   0   2   0   2   0   2   2   0   0   2   0   0   2   0   2   2   2   2   0   0   2   2   2   2   0   0   2   2   0   2   2   0   2   0   2   0   0   2   0   2   2   0   0   2   2   0   0   2   2   2   0   2   0   2   0   2   2   0   2   2   2   2   0   0   0   0   2   2   2   0   0   0   0   2   0   2   0   0   0   0   0   0   0   0   2   2   2   2   0   2   2   2   0   0   2   2   2   0   2   0   0   0   0   2   0   0   2   0   0   0   2   2   0   0   2   0   0   2   2   2   0   0   0   2   0   2   0   0   2   0   0   0   0   2   0   0   0   0   2   0   0   0   2   2   2   0   0   0   0   2   0   2   2   2   0   2   0   0   0   2   2   2   2   0   0   0   2   0   0   2   2   2   2   0   0   2   0   0   0   2   2   2   2   0   2   2   2   2
 MK-5-14                0   0   0   0   2   2   2   2   0   2   0   0   0   2   0   2   0   2   2   2   0   2   0   2   2   0   2   2   2   2   0   2   2   2   2   2   0   0   2   0   0   2   2   2   2   2   2   0   0   2   0   2   2   0   0   2   2   0   0   0   2   2   0   2   0   2   0   2   2   0   2   2   2   2   0   0   0   0   2   2   2   0   0   0   0   2   0   2   0   0   0   2   0   2   0   0   2   2   2   2   0   2   2   2   0   0   2   2   2   0   2   0   0   0   0   2   0   0   2   0   0   0   2   2   0   0   2   0   0   2   0   2   0   0   0   2   0   2   0   0   2   0   0   0   0   0   2   0   0   0   2   0   0   2   2   2   2   0   0   0   2   2   0   2   2   2   0   2   0   0   0   2   2   0   2   0   0   0   2   0   0   2   2   2   2   0   0   2   0   0   0   2   2   2   2   0   2   2   2   0
 MK-5-15                0   2   0   0   2   2   2   2   0   2   2   0   0   2   0   2   0   2   2   2   0   2   0   2   2   0   2   2   2   2   0   2   2   2   2   2   0   0   2   0   0   2   0   2   2   2   2   0   0   2   0   2   2   2   0   0   2   2   0   0   2   2   0   0   0   2   0   2   2   0   2   2   2   2   0   0   2   0   2   2   2   0   0   0   0   2   0   0   0   0   2   2   0   2   0   0   2   2   0   2   0   2   2   2   0   0   0   2   0   0   0   0   0   0   0   2   2   0   2   0   0   0   0   2   0   0   2   0   0   2   0   2   0   0   0   2   0   2   0   0   2   0   0   0   0   2   2   2   0   0   2   0   0   2   2   2   2   0   0   0   2   2   0   2   2   2   2   2   0   0   0   2   2   0   2   0   0   0   2   0   0   2   2   0   0   0   2   2   0   0   0   2   2   2   2   0   2   2   2   0
 MK-5-16                0   2   0   0   2   2   2   2   0   2   2   0   0   2   2   2   0   2   2   2   0   2   0   2   2   0   2   2   2   2   0   2   2   2   2   2   0   0   2   0   0   2   0   2   2   2   2   0   0   2   0   0   2   2   0   0   2   2   0   0   0   2   0   0   0   2   0   2   0   0   2   2   2   2   0   0   2   0   2   2   2   0   0   0   0   2   0   0   0   2   2   2   0   0   0   0   2   2   2   2   0   2   2   2   0   0   0   2   0   0   0   0   0   0   0   2   2   0   2   0   0   0   0   2   0   2   2   0   0   2   0   2   0   0   0   0   0   2   0   0   0   0   0   0   0   2   2   2   0   0   2   0   0   2   2   2   2   0   0   0   2   2   0   2   2   2   2   0   0   0   0   2   2   0   2   0   0   0   2   0   0   2   2   0   0   0   2   2   0   0   0   2   2   2   2   0   2   2   2   0
 MK-6-1                 2   2   2   2   0   0   2   0   2   0   2   2   2   2   0   2   2   0   2   2   0   2   0   2   2   0   2   2   0   2   0   2   2   0   2   0   2   0   2   2   2   2   2   2   2   2   2   0   0   0   0   0   2   2   2   2   0   2   2   2   0   2   0   0   0   0   0   2   2   2   0   0   0   2   0   2   2   0   0   2   2   2   0   2   0   0   2   0   2   0   2   0   2   2   0   2   2   2   0   2   2   0   0   0   2   0   0   2   2   0   2   0   0   0   2   0   2   2   0   0   0   0   2   0   2   0   0   2   0   2   0   0   2   0   2   2   0   0   0   2   0   2   0   0   0   0   0   0   0   0   2   2   2   2   0   2   0   2   0   2   2   2   2   2   0   0   0   0   2   2   2   2   0   2   0   2   0   0   2   2   0   0   2   0   0   0   2   0   0   2   2   2   2   2   2   2   2   2   0   2
 MK-6-2                 0   2   2   2   0   0   2   0   2   0   2   2   2   2   0   2   2   0   2   2   0   2   0   2   2   0   2   2   0   2   0   0   2   0   2   0   2   0   2   2   0   0   2   2   2   2   2   0   0   0   0   0   2   2   2   2   0   2   0   2   2   2   0   0   0   2   2   2   0   2   0   0   0   2   0   0   0   0   0   2   2   2   0   2   0   0   2   0   2   0   2   0   2   2   2   2   2   2   0   2   2   0   0   0   2   0   0   2   2   0   2   0   2   2   2   0   2   2   0   0   0   0   2   0   2   2   0   2   0   2   0   0   2   2   2   2   0   0   0   2   0   2   0   0   0   0   0   2   0   2   2   2   2   0   0   2   0   2   0   2   2   2   0   2   2   0   0   2   2   2   2   2   0   2   0   2   0   0   2   2   0   0   2   0   0   0   2   0   0   0   2   2   2   2   2   2   2   2   0   2
 MK-6-3                 0   2   2   2   0   0   0   0   2   0   2   0   2   2   0   0   2   0   2   2   2   2   0   2   2   0   2   2   2   2   0   0   2   0   2   0   2   0   2   2   0   0   2   2   2   2   2   0   0   0   0   0   2   2   2   2   0   2   2   2   0   2   0   0   0   2   2   2   0   0   0   0   0   2   0   0   0   2   2   2   2   2   0   2   0   2   2   0   2   0   2   0   2   2   2   2   2   2   2   2   2   0   0   0   2   0   0   2   2   0   2   0   2   2   2   0   2   2   2   0   0   0   0   2   2   2   0   2   0   2   0   0   2   2   2   2   0   0   0   2   0   2   0   0   0   0   0   2   0   2   2   2   2   0   0   2   0   2   0   2   2   2   2   2   2   0   0   2   2   2   2   0   2   2   0   0   0   2   2   2   0   0   2   0   0   0   2   0   0   2   2   2   0   2   2   2   2   2   0   2
 MK-6-4                 0   2   2   2   0   0   0   0   2   0   2   0   2   2   0   0   2   0   2   2   2   2   0   2   0   0   2   2   2   2   0   0   2   0   2   0   2   0   2   0   0   0   2   2   2   2   2   0   0   0   0   0   2   2   2   2   0   2   2   2   0   2   0   0   2   2   2   2   0   0   0   0   0   2   0   0   0   2   2   0   2   2   0   2   0   2   2   2   2   2   2   0   2   2   2   2   2   2   2   2   2   0   0   0   0   0   0   2   2   0   2   0   2   0   2   0   2   2   2   0   0   0   0   2   2   2   0   2   0   2   0   0   2   2   2   2   0   0   0   2   0   2   0   0   0   0   0   2   0   2   0   2   2   0   0   2   0   2   0   2   2   2   2   2   2   0   0   2   2   0   2   2   2   2   0   0   0   2   2   2   2   0   2   0   0   0   0   0   0   2   2   0   2   2   2   2   2   2   0   2
 MK-6-5                 0   2   2   2   2   0   2   2   2   0   2   0   2   0   0   0   2   0   0   2   2   2   0   2   0   0   0   2   2   2   0   0   0   0   2   0   2   0   2   2   0   0   2   2   2   2   0   0   0   2   0   0   2   2   2   2   0   2   2   2   0   0   0   0   2   2   2   2   0   0   0   0   0   2   0   0   0   2   2   0   2   2   0   2   0   2   2   0   2   2   2   0   2   2   2   2   2   2   0   2   2   0   0   0   0   0   0   2   2   2   2   0   2   0   2   0   2   2   0   0   0   0   0   2   2   2   2   2   0   2   0   0   2   2   0   2   0   0   0   2   0   2   2   0   0   0   0   2   0   2   0   2   2   0   0   2   0   2   0   2   2   2   2   2   2   2   0   2   0   0   2   2   2   2   0   0   0   2   2   2   2   0   0   0   0   0   0   0   0   2   2   0   2   2   2   2   2   2   0   2
 MK-6-6                 0   2   0   2   2   0   2   2   2   0   2   0   0   0   0   0   2   0   0   0   2   2   2   2   0   0   0   2   2   2   0   0   0   0   2   0   2   0   2   0   2   0   2   2   2   2   0   0   0   2   0   2   2   2   2   0   0   2   2   2   0   0   0   0   2   2   2   2   0   0   0   0   0   2   0   0   0   2   2   0   0   0   0   2   0   2   2   0   2   2   2   0   2   2   2   2   2   2   0   2   2   0   0   0   0   0   0   2   2   2   2   0   2   0   2   2   2   2   0   0   0   0   0   2   2   2   2   0   0   2   0   0   2   2   0   2   0   0   0   0   0   2   0   0   0   0   0   2   0   2   0   2   2   0   0   2   2   0   0   2   2   0   2   2   2   0   0   2   0   0   2   2   2   2   0   0   0   2   2   2   2   0   0   2   0   0   0   0   0   2   2   0   2   2   2   2   2   2   0   2
 MK-6-7                 0   2   0   2   0   0   2   0   2   0   2   0   0   0   0   2   2   0   0   0   2   2   2   2   0   0   0   0   2   2   0   0   2   0   0   0   2   0   0   0   2   0   2   2   2   2   2   0   0   2   0   2   2   2   2   0   0   2   2   2   2   0   2   0   0   2   2   2   2   0   2   0   0   2   0   0   0   2   2   0   2   0   0   2   0   2   2   0   2   2   0   0   2   0   2   0   2   0   2   2   2   0   0   0   0   0   0   2   2   2   2   0   2   0   2   2   2   2   0   0   0   0   0   0   2   2   2   0   0   2   0   0   2   2   0   2   0   2   0   0   0   2   0   0   0   0   0   2   0   2   0   2   2   0   0   2   2   0   0   2   2   0   2   2   2   0   0   2   0   2   2   2   0   2   0   0   0   2   2   2   2   0   2   2   0   0   0   0   0   2   2   0   2   2   2   2   2   2   0   2
 MK-6-8                 0   2   0   2   0   0   2   2   0   0   2   0   0   0   0   2   2   0   0   0   2   2   2   2   0   0   0   0   2   2   0   0   2   0   0   0   2   0   0   0   2   0   0   2   2   2   2   0   0   2   0   2   2   0   2   2   0   2   0   2   2   0   2   0   0   2   2   2   2   0   2   0   0   2   0   0   0   2   2   0   2   0   0   2   0   2   2   0   2   2   0   0   2   0   2   0   2   0   2   2   2   0   0   0   0   0   0   2   2   2   2   0   2   0   2   2   2   2   0   0   0   0   0   0   2   2   2   0   0   2   0   0   2   2   2   2   0   2   0   0   0   2   2   0   0   0   2   2   2   2   0   2   2   0   2   2   2   0   0   2   2   0   2   2   0   0   0   2   0   2   2   2   0   2   0   0   0   2   2   2   2   0   2   2   0   0   0   0   0   2   2   0   2   2   2   2   2   2   0   2
 MK-6-9                 0   2   2   2   0   2   2   2   0   0   2   0   0   0   0   2   0   2   2   0   2   2   2   2   0   0   0   0   2   2   0   0   2   0   0   0   2   0   0   0   2   0   2   0   2   2   2   0   0   2   0   2   2   0   2   0   2   0   0   2   2   0   2   0   0   2   2   2   2   0   2   0   0   2   0   0   2   2   2   0   2   0   0   2   0   2   2   0   0   2   0   0   2   2   2   0   2   0   2   2   0   0   0   0   0   0   0   2   2   2   2   0   2   0   2   2   2   0   0   0   0   0   0   0   0   2   2   0   0   2   2   0   2   0   2   2   0   2   0   0   2   2   2   0   0   0   2   2   2   0   0   2   2   2   2   2   2   0   0   2   2   0   2   2   0   0   0   2   0   2   2   2   0   0   0   0   0   2   2   0   2   0   2   2   0   0   0   0   2   2   2   0   2   2   2   2   2   2   0   2
 MK-6-10                0   2   2   0   0   2   2   2   0   0   2   0   0   0   2   0   0   2   0   0   2   2   2   2   0   0   0   0   2   2   0   0   2   0   0   0   2   0   0   0   2   0   0   0   2   2   2   0   0   0   0   0   2   0   2   0   2   0   0   2   2   0   2   0   2   2   2   2   2   0   2   0   2   2   0   0   2   2   0   0   2   0   0   2   0   2   2   0   0   2   0   0   2   2   2   0   2   0   0   2   0   0   0   0   0   0   2   2   2   2   2   0   2   2   2   2   2   0   0   0   0   0   0   0   0   2   2   2   0   2   2   0   0   0   2   2   0   2   0   0   2   2   2   0   0   0   2   0   2   0   0   2   2   2   2   2   2   0   2   2   2   0   2   2   0   0   2   2   0   2   2   2   0   0   0   0   0   2   2   0   2   2   2   2   0   0   0   0   0   2   2   2   2   2   2   2   2   0   0   2
 MK-6-11                0   2   2   0   0   2   2   2   0   0   2   0   0   0   2   2   2   2   0   2   2   2   2   2   0   0   0   0   2   2   0   0   2   2   0   0   2   0   0   0   2   0   0   0   0   2   2   0   0   0   0   0   2   0   2   0   2   0   0   2   2   0   2   0   2   2   2   2   0   0   0   2   2   2   0   2   2   2   0   0   0   0   0   2   0   2   2   0   0   2   0   0   2   2   2   0   2   0   0   2   0   0   0   0   0   0   2   2   0   2   2   0   2   2   2   2   2   0   0   0   0   0   0   0   0   2   2   2   0   2   2   0   0   0   2   2   0   2   0   2   2   2   0   0   0   0   2   0   2   0   2   2   2   0   0   2   2   0   2   2   0   0   2   2   0   2   2   2   0   2   2   2   0   2   0   0   0   2   2   2   2   2   2   2   0   0   0   0   0   2   0   2   2   2   2   2   2   0   0   2
 MK-6-12                0   2   2   0   0   2   2   2   0   0   2   0   0   0   2   2   2   2   0   2   2   2   2   2   0   0   0   0   2   2   0   0   2   2   0   0   2   2   0   0   2   0   0   0   0   2   2   0   0   0   0   0   0   0   2   0   2   0   0   0   2   0   0   0   2   2   2   2   0   0   0   2   2   2   2   2   2   2   0   0   0   0   0   2   0   2   2   2   0   2   0   2   2   2   2   2   2   0   0   2   0   0   0   0   0   0   2   2   0   2   2   0   2   2   2   2   2   0   0   0   0   0   0   0   2   0   2   2   0   2   2   0   0   0   2   2   0   2   0   2   2   2   0   0   0   0   2   0   2   0   2   2   2   0   0   2   2   0   2   2   0   0   2   2   0   2   2   2   0   2   2   2   0   2   2   0   0   2   2   2   2   2   2   2   0   0   0   0   0   2   0   2   2   2   2   2   2   0   0   2
 MK-6-13                0   2   0   0   0   2   0   2   0   0   2   0   0   0   2   0   2   0   0   2   2   2   2   2   0   0   0   0   2   2   0   0   0   2   0   0   2   2   0   0   2   0   0   0   0   2   2   0   0   0   0   0   0   0   0   0   2   0   0   0   2   2   0   2   2   2   2   2   0   0   0   2   2   2   2   0   2   2   0   0   0   0   0   2   2   2   2   2   0   0   0   2   2   0   2   2   2   0   0   2   0   0   0   0   0   0   2   2   0   2   2   0   2   2   2   0   2   0   0   0   0   0   0   0   2   0   2   2   0   2   2   0   0   0   2   2   0   2   0   2   2   2   0   0   0   2   2   0   2   0   2   2   2   0   0   0   2   2   2   2   0   0   2   2   0   2   2   2   0   2   2   2   2   0   0   0   0   2   2   2   2   2   2   2   0   0   0   0   0   2   0   2   2   2   2   2   2   0   0   2
 MK-6-14                0   2   0   0   0   2   0   2   0   0   2   0   0   0   0   0   2   0   0   2   0   2   2   2   0   0   0   0   2   2   0   0   0   0   0   0   2   2   0   0   2   0   0   0   0   2   2   0   0   0   0   0   2   0   0   0   2   0   0   2   2   2   0   2   2   2   2   2   0   2   0   2   2   2   2   0   2   2   0   0   0   0   0   2   2   2   2   2   2   0   0   2   2   0   2   0   2   2   0   0   0   0   0   0   0   0   2   0   0   2   2   0   2   2   2   0   0   2   2   0   0   0   0   0   2   0   2   2   0   2   2   0   0   0   2   2   0   2   0   2   2   2   0   0   0   2   2   0   2   0   2   2   2   0   0   0   2   0   0   2   0   0   2   2   0   2   2   2   0   2   2   2   2   2   0   0   0   2   2   2   2   2   2   2   0   0   2   0   0   2   0   2   2   2   2   2   2   0   0   2
 MK-6-15                2   2   0   0   0   2   2   2   0   0   2   0   0   0   0   0   2   0   0   2   0   2   2   2   0   0   0   0   2   2   0   0   0   0   0   0   2   2   0   0   2   0   0   0   0   0   2   0   0   0   2   0   2   0   0   0   0   0   0   2   2   2   0   2   2   2   2   2   2   2   0   2   2   2   2   0   2   2   0   0   0   0   0   2   2   2   2   2   2   0   0   2   2   2   2   0   2   2   0   0   0   0   0   0   0   0   2   2   0   2   2   0   2   0   2   0   0   2   2   0   0   2   0   0   2   0   2   2   0   2   2   0   0   2   2   2   2   2   0   2   2   2   0   0   0   2   2   2   2   0   2   2   2   0   0   0   2   0   0   2   0   0   2   2   0   2   2   2   0   2   2   2   2   2   0   0   0   2   2   2   2   2   2   2   0   0   2   0   0   2   0   2   2   0   2   2   2   0   0   2
 MK-6-16                0   2   0   0   0   2   2   2   0   0   2   0   0   0   0   0   0   0   0   2   0   2   2   2   2   2   0   0   2   2   0   0   0   0   0   0   2   2   0   0   2   0   0   0   0   0   2   0   0   0   2   0   2   0   0   0   0   0   0   2   2   2   0   2   2   2   2   2   2   2   0   2   2   2   2   0   2   2   0   0   0   0   0   2   2   2   0   2   2   0   0   2   2   2   2   0   0   2   0   0   0   0   0   0   2   0   2   2   0   2   2   0   2   0   2   0   0   2   2   0   0   2   2   0   2   0   2   2   2   2   2   2   0   2   2   2   2   2   0   2   2   2   0   0   0   2   2   2   2   0   0   2   2   0   0   0   2   0   0   0   0   0   2   2   0   2   2   2   0   2   2   2   2   2   0   0   0   2   2   2   2   2   2   2   0   0   2   0   2   2   0   2   2   0   2   2   2   0   0   2
 
!****************************************** Phenotypic Data **********************************************************
!-100.0 is resevred for missing phenotype
SimulatedTrait1        11.1819   10.6870    9.0475    7.1175   10.9207    8.9553   10.0078   10.3566   10.1211    8.7711    9.7441    7.1831    8.0075   13.0597   10.2374    8.8889    7.3692    9.2754   12.2286   10.1950    9.2971   11.6296    8.4941    9.3685    8.7019    8.8318    7.9731    7.8208   11.3272   10.3574    8.7949   10.2260    9.6360    8.6851    9.0743    9.1837    8.8717   11.9453   10.1588   10.7240    8.2608   11.6141    7.8130   12.4433    8.9235    9.4673    8.9604   10.7593    9.7644    8.7680    9.4691    9.7769    8.6977    8.9135    8.4405   10.3120    7.9133   11.6728    8.9389   11.0622   10.4331   10.3283   10.9098   12.5362    8.2678    9.9937    8.4229    9.7324    7.6379    9.7784   10.6477   10.9488    9.2209    9.9273   10.0798    8.8829    8.8208   10.1321   12.0225    7.3317   12.2201   10.2122    8.4449    8.6457    8.5087   11.2928   13.5517    9.7476   11.4307   10.1163   11.3590   10.2400    8.0930    9.7599    9.7946    9.2901    8.6562   10.8656    8.5966    9.5610    8.7340    9.7478   10.2392   12.4699   12.1925   11.3528    7.8530   10.1499   10.9259    8.6818    8.8218    8.1410   10.7855   12.9611    8.4173   12.1596   10.3257    9.9664   10.7093    8.6774    9.5075   11.7352    9.6447   12.3451    9.9841   11.2890   10.1016    8.6133   13.0310   10.7871   10.0370   11.3499   10.5285   11.6079   10.3297   10.1990   13.2302   10.7824    9.0314   10.9653    9.0325    8.7963   10.8825    9.5306    8.2723    9.9524   10.0607   10.3807   11.8346   10.5932   11.3334    7.6842    9.5026    8.0271    9.7779   10.5431    9.2053   10.2729   11.6972   10.7793    9.2253    9.2193    9.3631    9.5471    7.7417    9.9711   12.1590   10.8944   10.5151    7.5512    9.2392   12.1618    7.6847    6.2453   10.4933   10.5226   10.7726    9.5605   10.9136   10.4135    8.9739   11.1472   10.7626    8.9685   12.5499    9.1740    8.7704    8.8807   10.4382   10.7883   10.5591   11.3657    9.1691    9.1609    9.6407   10.8593   12.1543   10.7857    8.4071    8.7317
SimulatedTrait2        14.1501   13.3648   15.4846   16.6895   15.8122   17.4132   14.5195   18.4681   12.6784   15.8631   14.1346   14.5780   16.0222   16.9511   14.9836   14.8011   15.1023   15.1576   16.4800   17.1894   12.2593   13.8846   13.9015   13.6340   14.8564   13.8861   15.3126   12.7896   16.3359   16.5344   13.5044   15.2431   15.5858   12.7281   15.5183   15.6359   15.2921   14.9758   13.8966   15.4879   17.0589   17.0357   14.3441   15.6915   12.7759   10.5662   13.4701   18.1880   14.8127   14.6453   15.7978   17.1197   17.6500   15.3522   13.8113   12.4662   14.4558   13.1022   14.3115   13.9265   13.3391   16.5056   13.8473   15.3307   13.5455   14.1438   13.8380   17.1656   13.8383   13.0642   12.5861   16.6852   15.2705   15.0230   13.4043   16.2309   15.5901   14.9790   16.2695   15.5943   15.1864   15.6682   16.2069   12.8451   14.0378   16.5488   15.1936   15.0143   15.4803   14.6845   14.1253   13.1249   13.9947   13.3508   14.7390   14.4572   15.7889   13.0727   12.4236   14.5212   13.0534   15.8929   15.8511   15.9096   15.7067   17.6220   16.0039   15.7527   14.5885   14.5222   14.7638   13.2919   16.3534   16.4525   16.6831   15.4843   13.1337   14.8826   14.2784   16.9604   14.9467   15.1171   13.5857   15.4486   15.3019   14.7138   16.0858   14.5740   14.6848   14.0085   16.8703   14.8750   14.4924   16.7246   13.7784   15.2759   16.4930   15.8757   15.4123   16.2775   15.6537   12.3279   14.0933   15.0129   11.1562   15.2775   16.4171   14.2535   14.3246   14.9157   14.1606   14.5899   14.5033   13.0952   14.5286   14.7023   12.9925   15.5618   14.9984   15.8140   14.1986   11.5774   12.8800   16.0118   14.2546   15.9675   17.3445   14.8175   14.6045   16.2430   12.6577   16.2690   16.8961   14.9273   15.5908   15.3815   15.6524   17.4552   13.7426   15.0854   15.0371   16.3526   15.2916   16.2068   15.2791   15.2246   14.2127   11.4776   12.8412   13.8872   15.3131   14.6414   18.8582   13.2762   14.0089   14.4244   11.6913   16.1740   14.0072   15.0276
 
