# Supplementary material for: Inclusive Composite Interval Mapping of QTL by Environment Interactions in Biparental Populations
Source: PLoS One. 2015 Jul 10;10(7):e0132414. doi: 10.1371/journal.pone.0132414 (PMC4498613; doi:10.1371/journal.pone.0132414)
Supplement: S3 File — (ZIP) [file pone.0132414.s003.zip › Simulation for unliked model/Simulated popualtions/run_00095.met]

!**********************Note: lines staring with "!" are remarks and will be ignored in the program********************
!*********************************General Information**********************************
!Assuming F1 = P1 x P2, populations available in QTL IciMapping are: 
!  1, P1BC1F1 = P1 x F1, the first backcrossing where P1 is used as the recurrent parent;
!  2, P2BC1F1 = P2 x F1, the first backcrossing where P2 is used as the recurrent parent;
!  3, F1DH, F1-derived doubled haploids; 
!  4, RIL or F1RIL, recombination inbred lines through the repeated selfing of F1;
!  5, P1BC1RIL, recombination inbred lines through the repeated selfing of P1BC1F1;
!  6, P2BC1RIL, recombination inbred lines through the repeated selfing of P2BC1F1;
!  7, F2, the selfing generation of F1;
!  8, F3, the selfing generation of F2;
!  9, P1BC2F1, the second backcrossing where P1 is used as the recurrent parent; 
! 10, P2BC2F1, the second backcrossing where P2 is used as the recurrent parent;
! 11, P1BC2RIL, recombination inred lines through the repeated selfing of P1BC2F1; 
! 12, P2BC2RIL, recombination inred lines through the repeated selfing of P2BC2F1; 
! 13, P1BC1F2, the selfing generation of P1BC1F1; 
! 14, P2BC1F2, the selfing generation of P2BC1F1; 
! 15, P1BC2F2, the selfing generation of P1BC2F1; 
! 16, P2BC2F2, the selfing generation of P2BC2F1; 
! 17, P1BC1DH, P1BC1F1-derived doubled haploids; 
! 18, P2BC1DH, P2BC1F1-derived doubled haploids; 
! 19, P1BC2DH, P1BC2F1-derived doubled haploids; 
! 20, P2BC2DH, P2BC2F1-derived doubled haploids; 
   3      !Mapping Population (see remarks above)
   2      !Mapping Function (1 for Kosambi; 2 for Haldane; 3 for Morgan)
   2      !Marker Space Type (1 for intervals; 2 for positions)
   1      !Marker Space Unit(1 for centiMorgans; 2 for Morgan)
   6      !Number of Chromosomes (or Linkage Groups)
 200      !Size of the mapping population
   2      !Number of environments
 
!***************************************** Chromosomes and Linkage Maps **********************************************
!Chromosome                 NumMarkers
-CH1                        16
-CH2                        16
-CH3                        16
-CH4                        16
-CH5                        16
-CH6                        16
!Linkage map (Marker name followed by position or the interval length)
 MK-1-1                1     0.000
 MK-1-2                1    10.000
 MK-1-3                1    20.000
 MK-1-4                1    30.000
 MK-1-5                1    40.000
 MK-1-6                1    50.000
 MK-1-7                1    60.000
 MK-1-8                1    70.000
 MK-1-9                1    80.000
 MK-1-10               1    90.000
 MK-1-11               1   100.000
 MK-1-12               1   110.000
 MK-1-13               1   120.000
 MK-1-14               1   130.000
 MK-1-15               1   140.000
 MK-1-16               1   150.000
 MK-2-1                2     0.000
 MK-2-2                2    10.000
 MK-2-3                2    20.000
 MK-2-4                2    30.000
 MK-2-5                2    40.000
 MK-2-6                2    50.000
 MK-2-7                2    60.000
 MK-2-8                2    70.000
 MK-2-9                2    80.000
 MK-2-10               2    90.000
 MK-2-11               2   100.000
 MK-2-12               2   110.000
 MK-2-13               2   120.000
 MK-2-14               2   130.000
 MK-2-15               2   140.000
 MK-2-16               2   150.000
 MK-3-1                3     0.000
 MK-3-2                3    10.000
 MK-3-3                3    20.000
 MK-3-4                3    30.000
 MK-3-5                3    40.000
 MK-3-6                3    50.000
 MK-3-7                3    60.000
 MK-3-8                3    70.000
 MK-3-9                3    80.000
 MK-3-10               3    90.000
 MK-3-11               3   100.000
 MK-3-12               3   110.000
 MK-3-13               3   120.000
 MK-3-14               3   130.000
 MK-3-15               3   140.000
 MK-3-16               3   150.000
 MK-4-1                4     0.000
 MK-4-2                4    10.000
 MK-4-3                4    20.000
 MK-4-4                4    30.000
 MK-4-5                4    40.000
 MK-4-6                4    50.000
 MK-4-7                4    60.000
 MK-4-8                4    70.000
 MK-4-9                4    80.000
 MK-4-10               4    90.000
 MK-4-11               4   100.000
 MK-4-12               4   110.000
 MK-4-13               4   120.000
 MK-4-14               4   130.000
 MK-4-15               4   140.000
 MK-4-16               4   150.000
 MK-5-1                5     0.000
 MK-5-2                5    10.000
 MK-5-3                5    20.000
 MK-5-4                5    30.000
 MK-5-5                5    40.000
 MK-5-6                5    50.000
 MK-5-7                5    60.000
 MK-5-8                5    70.000
 MK-5-9                5    80.000
 MK-5-10               5    90.000
 MK-5-11               5   100.000
 MK-5-12               5   110.000
 MK-5-13               5   120.000
 MK-5-14               5   130.000
 MK-5-15               5   140.000
 MK-5-16               5   150.000
 MK-6-1                6     0.000
 MK-6-2                6    10.000
 MK-6-3                6    20.000
 MK-6-4                6    30.000
 MK-6-5                6    40.000
 MK-6-6                6    50.000
 MK-6-7                6    60.000
 MK-6-8                6    70.000
 MK-6-9                6    80.000
 MK-6-10               6    90.000
 MK-6-11               6   100.000
 MK-6-12               6   110.000
 MK-6-13               6   120.000
 MK-6-14               6   130.000
 MK-6-15               6   140.000
 MK-6-16               6   150.000
!*********************************** Marker Types ********************************************************************
!Co-dominant marker: When heterozygote F1 is present, P1 is coded as 2, F1 is coded as 1, and P2 is coded as 0; Otherwise, P1 is coded as 2, and P2 is coded as 0. 
!Dominant marker: When heterozygote F1 is present, P1 and F1 are coded as 12, and P2 is coded as 0; Otherwise, P1 is coded as 2, and P2 is coded as 0.  
!Recessive markers: When heterozygote F1 is present, P1 is coded as 2, and F1 and P2 are coded as 10; Otherwise, P1 is coded as 2, and P2 is coded as 0. 
!Missing marker is coded as -1. 
 MK-1-1                 2   0   2   0   0   0   0   2   0   2   0   0   2   2   2   0   0   2   2   0   0   0   0   2   0   0   0   2   2   2   0   0   0   0   0   2   2   0   2   2   2   0   2   0   2   2   0   2   0   2   0   0   2   2   0   2   0   2   2   0   2   2   2   2   0   0   0   0   0   0   2   2   0   0   2   0   2   0   0   0   0   2   2   0   0   2   0   2   2   2   0   2   0   2   0   2   2   2   0   2   0   0   0   0   2   2   2   0   2   0   0   0   2   0   2   2   0   0   2   2   2   0   2   0   2   0   0   2   2   2   2   2   0   2   0   0   0   0   0   2   0   2   0   2   2   0   2   0   2   0   2   2   0   2   2   2   0   0   2   0   2   2   0   2   2   0   2   2   2   2   0   2   2   2   2   2   2   0   0   2   0   2   2   2   2   2   0   2   2   0   2   2   2   0   2   2   0   2   0   0
 MK-1-2                 2   0   2   0   0   0   2   0   0   2   0   2   2   2   2   0   2   2   2   0   0   0   0   2   0   0   2   2   2   2   0   2   0   0   0   2   2   0   2   2   2   0   2   0   2   2   0   2   0   2   0   0   2   2   2   2   0   2   2   0   2   2   2   2   0   0   0   0   0   0   2   2   0   0   2   0   2   2   0   0   0   2   2   2   0   2   0   2   0   2   2   2   0   0   0   0   2   2   0   0   0   0   0   0   2   2   2   0   2   0   0   0   2   0   2   2   0   0   2   2   2   0   2   0   0   0   0   0   2   2   2   2   0   2   0   0   0   0   0   2   0   2   0   2   2   0   2   0   2   2   2   2   0   2   2   2   0   0   2   0   2   2   0   2   2   2   2   2   2   2   0   2   2   2   2   2   0   0   2   2   0   2   2   2   2   2   0   2   2   0   2   2   2   0   2   2   0   2   0   0
 MK-1-3                 2   0   2   0   0   0   2   0   0   2   0   2   2   2   2   0   2   2   2   0   0   2   0   2   0   0   2   2   2   0   0   2   0   0   0   2   0   0   2   0   2   0   2   0   2   2   0   2   0   2   0   0   2   2   2   2   0   2   2   0   2   2   2   2   0   0   0   0   0   0   2   2   0   0   2   0   2   2   0   0   0   2   2   2   0   2   0   0   0   2   2   2   0   0   0   0   2   2   0   0   0   0   0   0   2   2   0   0   2   0   0   0   2   0   2   2   0   0   2   2   2   0   2   0   0   0   0   0   2   2   2   0   0   2   0   0   0   0   0   2   2   2   0   2   2   0   2   0   2   2   2   2   0   2   2   2   0   0   0   0   2   2   0   2   2   2   2   2   2   2   0   2   2   0   2   2   0   2   2   2   0   2   2   2   2   2   0   2   0   0   2   2   2   0   2   2   0   2   0   0
 MK-1-4                 2   0   2   0   0   0   0   0   0   0   0   2   2   2   2   0   2   2   2   0   0   2   2   2   0   0   2   2   2   0   0   2   2   2   0   2   0   0   0   0   2   0   2   0   2   2   0   2   0   2   0   0   2   2   2   2   0   2   2   2   2   2   0   2   2   0   0   0   0   0   2   2   0   0   2   0   2   2   2   0   0   2   2   0   0   2   0   2   0   2   0   0   0   2   0   0   2   2   0   0   0   0   0   0   2   2   0   0   2   2   0   2   2   0   2   2   0   0   0   0   2   0   2   2   0   0   0   0   2   2   2   0   0   2   0   0   0   0   0   2   2   0   0   2   2   2   2   0   2   2   2   2   0   2   2   2   0   0   2   0   2   2   0   2   2   2   2   2   2   2   0   2   2   0   0   2   0   2   2   2   0   2   2   2   2   2   0   2   0   0   2   2   2   0   2   2   0   2   0   0
 MK-1-5                 2   0   2   0   0   0   0   0   0   0   0   2   0   0   2   0   2   2   2   2   0   2   2   2   0   2   2   2   2   0   0   2   2   2   0   2   0   0   0   0   2   2   2   0   2   2   2   2   0   2   0   0   2   2   2   2   0   2   2   2   2   2   0   2   2   0   0   0   0   0   0   2   0   0   2   0   2   2   2   0   0   2   2   0   0   2   0   2   0   2   0   0   0   2   0   0   2   2   0   0   2   0   0   0   2   2   0   0   2   2   0   2   2   0   2   2   0   0   0   0   0   0   2   2   0   0   0   0   2   2   0   0   0   2   0   0   0   0   0   0   0   0   2   2   2   2   2   0   0   0   2   2   0   2   2   2   0   0   2   0   2   2   0   2   2   2   2   2   2   2   0   2   2   0   2   2   0   2   2   2   0   2   2   2   2   2   0   2   0   2   2   2   2   0   2   2   0   0   0   0
 MK-1-6                 2   0   2   0   2   0   0   0   0   0   0   2   0   0   2   0   2   2   2   0   0   2   2   2   0   2   2   2   2   0   0   2   2   2   2   2   0   0   0   0   2   2   0   0   2   2   2   2   0   0   0   0   2   2   2   2   0   2   2   2   2   2   0   2   2   0   0   0   2   0   0   0   0   0   2   0   2   2   0   0   0   2   2   0   0   2   0   2   0   2   0   0   0   2   0   0   2   2   0   0   2   0   0   0   2   2   0   0   2   2   0   2   2   0   2   2   0   2   0   0   0   0   2   2   0   0   0   0   2   2   0   2   0   0   0   0   0   0   0   0   0   0   2   2   2   2   2   0   0   0   2   2   0   2   2   2   0   0   2   0   2   2   0   2   2   2   2   2   2   2   0   2   2   0   2   2   0   2   2   0   0   2   2   2   2   2   0   2   0   2   2   2   2   2   2   2   0   0   0   0
 MK-1-7                 2   0   2   0   2   0   0   0   0   0   0   2   0   2   2   0   2   2   2   2   0   2   2   2   0   2   2   2   2   0   0   2   0   0   2   2   2   0   2   0   2   2   0   0   2   2   2   2   0   0   0   0   2   2   2   2   0   2   2   2   2   2   0   2   2   0   0   0   2   0   2   0   0   0   2   0   2   2   0   0   0   2   2   0   0   2   2   2   0   2   0   0   0   2   2   0   0   2   0   2   2   0   2   0   2   2   0   2   2   2   0   2   2   0   2   2   0   2   0   0   0   0   2   2   0   0   0   0   2   2   2   2   0   0   0   0   0   0   0   0   0   0   2   2   2   2   0   0   0   0   2   2   0   2   2   2   0   0   2   0   2   2   0   2   2   2   2   2   2   2   0   2   0   0   2   2   0   2   2   0   0   2   2   2   2   2   0   2   0   2   0   2   2   2   2   2   0   0   0   0
 MK-1-8                 2   2   2   0   2   0   0   0   0   0   0   2   0   0   2   0   2   2   2   2   0   2   2   2   0   2   2   2   2   0   0   0   0   0   2   2   2   0   2   0   2   2   0   0   2   2   2   2   0   0   0   0   2   2   0   2   0   2   2   2   0   2   0   2   2   0   0   0   2   0   2   0   0   0   2   0   2   2   0   0   2   2   2   0   0   2   2   2   0   2   0   0   0   2   0   0   0   2   0   2   2   0   2   0   2   2   0   2   2   2   0   2   2   2   2   2   0   2   0   0   0   0   2   2   0   0   0   0   2   2   2   2   0   2   0   0   0   0   0   0   0   0   2   2   2   2   2   0   0   0   2   2   0   2   2   2   0   0   2   0   2   0   0   2   2   2   2   2   2   2   0   2   0   0   2   2   0   2   2   0   0   2   0   2   2   2   0   2   0   2   0   2   2   2   2   2   0   0   0   0
 MK-1-9                 2   2   2   2   2   0   0   0   0   0   0   0   0   0   2   0   2   2   2   2   0   2   0   2   0   2   2   2   2   0   0   0   0   0   2   2   2   0   2   2   2   2   0   0   2   2   2   2   0   0   0   0   2   2   0   0   0   2   2   2   0   2   0   2   2   2   2   0   2   0   2   0   0   0   2   0   2   2   2   0   2   2   2   0   0   2   2   2   0   2   0   0   0   2   0   0   0   2   0   2   2   2   2   0   2   2   0   2   2   2   0   2   2   2   2   2   0   2   0   0   0   0   2   2   2   2   0   0   2   2   2   2   0   2   0   0   0   0   0   2   0   0   2   2   2   0   2   0   0   0   0   2   0   2   2   2   0   0   2   0   2   0   0   2   2   2   0   2   2   2   0   2   0   2   2   0   0   2   2   0   0   0   0   2   2   2   0   2   0   2   0   2   2   2   2   2   2   0   0   0
 MK-1-10                2   2   2   2   2   0   0   0   0   0   0   0   2   0   0   0   0   2   2   2   0   2   0   2   2   2   2   2   2   0   2   0   0   0   2   2   0   0   2   0   0   2   0   0   2   2   2   2   0   0   0   0   0   2   0   0   0   2   2   2   0   2   0   2   2   0   2   0   2   0   2   0   0   0   2   0   2   0   2   0   2   0   2   0   0   2   2   2   0   2   0   0   0   2   0   2   0   2   0   2   2   2   2   0   2   2   0   2   2   2   0   0   2   2   2   2   0   2   0   0   0   0   2   2   2   2   0   0   2   2   2   2   0   2   0   0   0   0   0   2   0   0   2   2   0   2   2   0   0   0   0   2   0   2   2   2   0   0   2   0   2   2   2   2   2   2   0   2   2   2   0   2   0   2   2   0   0   2   2   0   0   0   0   2   2   2   0   2   0   2   0   0   2   2   2   2   2   2   0   0
 MK-1-11                2   2   0   2   2   0   0   0   0   0   0   0   2   0   2   0   0   0   2   2   0   2   0   2   2   2   0   2   2   0   2   0   0   0   2   2   0   0   2   0   2   2   2   0   0   2   2   2   0   0   2   0   2   2   0   0   0   2   2   0   0   2   0   2   2   0   2   0   2   0   2   0   0   0   2   0   2   2   2   0   2   0   0   2   0   2   2   2   0   2   0   0   0   2   0   2   0   0   0   2   2   2   2   2   2   0   0   2   2   2   0   0   2   2   2   2   0   2   0   0   2   0   2   2   2   2   0   0   2   2   2   2   0   2   0   0   0   0   0   2   0   0   2   2   0   2   2   0   0   0   0   2   0   2   2   2   0   2   2   0   2   2   2   2   2   0   0   2   2   2   0   2   0   2   2   0   2   2   2   0   0   0   0   2   2   2   0   2   0   2   2   0   2   2   0   2   2   2   0   0
 MK-1-12                2   2   0   2   2   0   0   0   0   2   0   0   2   0   2   0   2   0   2   2   0   2   0   0   2   2   0   2   2   0   2   0   0   2   2   2   0   0   2   2   2   2   2   0   0   0   2   2   0   0   2   0   2   0   0   2   0   2   2   0   0   2   0   2   2   0   2   0   2   0   2   0   0   0   0   0   0   2   2   0   2   0   0   2   0   2   2   2   0   2   0   2   0   2   0   2   0   0   0   2   2   2   2   2   2   0   0   2   2   2   0   0   2   0   2   0   0   2   0   2   2   0   2   2   2   2   0   0   2   0   2   2   0   2   0   0   0   0   0   2   0   0   2   2   0   2   0   0   2   2   2   2   0   2   2   0   2   2   0   0   2   2   2   2   2   0   0   2   2   2   0   2   0   0   2   2   2   2   2   0   2   0   0   2   2   2   0   2   2   2   2   0   2   2   0   2   2   2   2   0
 MK-1-13                2   2   0   2   2   0   0   0   0   2   0   0   2   0   2   0   2   0   2   2   0   2   0   0   0   0   0   2   2   0   2   0   2   2   2   2   0   0   2   2   2   2   2   0   0   0   2   2   0   0   2   0   2   0   0   2   0   2   2   0   0   2   2   2   2   0   2   0   2   0   2   0   2   0   0   0   0   2   2   2   2   0   0   2   0   0   2   2   0   2   0   2   0   0   0   2   0   0   0   2   2   0   2   2   0   0   0   2   2   2   0   0   2   0   0   0   0   2   0   2   2   0   2   2   2   2   0   0   2   0   2   2   0   2   0   0   2   0   0   2   0   2   2   2   2   2   0   0   2   2   2   2   0   2   2   0   2   2   0   0   2   2   2   0   2   0   0   2   0   2   0   2   0   0   2   2   2   2   2   0   2   0   0   2   2   2   0   2   2   2   2   0   2   2   0   2   2   2   2   0
 MK-1-14                2   2   0   2   2   2   0   0   0   2   2   0   2   0   2   0   2   0   2   2   0   2   0   0   0   0   0   2   2   2   2   0   2   2   2   2   0   0   2   2   2   2   2   0   0   0   2   0   0   0   2   0   2   0   0   2   0   2   2   0   2   2   0   2   2   0   2   0   2   0   0   0   2   0   0   0   0   2   2   2   2   0   0   2   0   0   2   2   0   2   0   2   2   0   0   2   0   0   0   2   2   0   2   2   2   0   0   2   2   0   0   0   2   0   0   0   0   2   2   2   2   2   2   2   2   2   2   0   0   0   2   2   0   2   0   0   2   0   0   2   0   2   2   2   0   0   0   0   2   2   2   2   0   2   2   0   0   2   0   0   0   0   2   0   2   2   0   2   0   2   0   0   0   0   2   2   2   2   2   0   2   0   0   0   0   2   0   2   2   2   2   0   2   2   0   2   2   2   2   0
 MK-1-15                2   2   0   2   2   2   0   0   0   0   2   0   2   0   2   0   2   0   2   2   2   2   0   0   0   0   0   2   2   0   2   0   2   2   2   2   0   0   2   2   2   2   2   0   0   2   2   0   0   0   2   0   2   0   0   2   0   2   2   0   2   2   0   2   2   0   2   0   2   0   0   2   2   0   0   0   0   2   0   2   2   0   2   2   0   0   2   0   0   2   0   2   2   0   0   2   0   0   0   2   2   0   2   0   2   0   0   2   2   2   0   0   2   0   0   0   0   2   2   2   2   2   2   2   2   2   0   0   0   0   2   2   2   2   0   0   0   0   0   2   0   2   2   2   0   0   2   0   2   2   2   0   0   2   2   0   0   0   0   0   2   0   2   0   2   2   0   2   0   2   0   0   0   2   2   2   2   2   2   0   2   0   0   0   0   2   2   2   2   2   2   0   2   2   0   2   2   2   2   0
 MK-1-16                2   2   0   2   2   2   0   0   0   0   2   2   2   0   2   0   2   0   2   2   2   0   0   0   2   0   0   2   2   0   2   2   2   2   2   2   0   0   2   2   2   2   2   0   0   2   0   0   0   0   2   0   2   0   0   2   0   2   2   0   2   0   0   2   2   0   2   0   2   0   2   2   2   2   0   2   0   2   0   2   2   2   2   2   0   0   2   0   0   2   0   2   2   0   0   2   0   0   0   2   2   0   2   0   2   0   0   2   2   0   0   0   2   0   0   0   0   2   2   2   2   0   0   2   2   2   0   0   0   0   2   2   2   2   0   0   0   0   0   2   0   2   2   2   0   0   2   0   2   2   2   0   0   2   2   0   0   0   0   2   2   0   2   2   2   2   0   2   0   2   0   0   0   2   2   2   2   2   2   0   2   0   0   0   0   2   0   2   2   2   2   0   2   2   0   2   2   2   2   0
 MK-2-1                 0   0   2   2   2   2   0   2   2   0   2   0   2   2   0   2   0   0   2   0   2   2   2   0   2   0   0   0   2   0   2   0   0   0   0   2   2   0   0   0   0   0   2   0   2   0   0   2   0   2   2   0   0   2   2   0   2   2   2   0   2   2   2   2   2   0   2   2   0   2   2   2   2   2   2   2   0   0   2   0   0   2   2   2   0   0   0   0   0   0   0   0   0   2   2   0   2   0   2   2   2   2   0   0   0   2   0   2   2   0   0   2   0   2   2   2   0   2   0   2   0   0   2   0   0   2   2   2   0   2   2   2   2   0   2   0   0   2   2   2   2   2   2   0   2   0   0   0   0   0   0   0   2   0   0   0   2   0   2   2   0   2   2   0   2   0   0   0   0   2   2   2   0   0   2   2   0   0   0   2   2   2   2   2   0   2   2   2   0   0   2   0   0   2   2   0   0   0   0   0
 MK-2-2                 0   0   2   2   2   2   0   2   2   0   2   0   2   0   0   2   2   0   2   0   2   2   2   0   2   0   0   0   2   0   2   0   0   0   2   2   2   0   0   0   0   0   2   2   2   2   0   2   0   0   2   2   0   2   2   0   2   2   2   0   2   2   2   0   2   0   2   2   0   2   2   2   2   2   2   2   0   2   2   0   0   2   2   2   0   0   0   0   0   2   0   2   0   2   2   0   2   0   2   2   2   2   0   2   0   2   0   2   2   0   0   2   2   2   2   2   0   0   0   2   0   0   0   0   0   2   2   2   0   0   2   2   2   0   2   0   0   2   2   2   2   2   0   0   2   0   0   0   0   0   0   2   2   0   2   2   2   0   2   2   0   2   0   0   2   0   0   0   2   2   2   0   0   0   2   2   0   0   0   2   2   2   2   2   0   2   2   2   0   0   2   0   0   2   2   0   0   0   0   2
 MK-2-3                 2   0   0   2   2   2   0   2   2   0   2   0   2   0   0   2   2   0   2   0   2   2   0   0   2   0   0   2   2   0   2   0   0   0   2   2   2   0   0   0   0   0   2   2   2   2   2   0   0   0   2   2   0   2   2   0   2   2   2   0   2   0   0   0   2   0   2   2   0   2   2   2   2   2   2   2   0   2   2   0   0   2   2   2   0   0   0   0   0   2   0   2   0   2   2   0   2   0   2   2   2   2   0   2   2   0   0   2   2   0   0   2   2   2   2   0   0   0   0   0   0   0   0   0   0   2   2   2   0   0   2   2   2   0   2   0   0   2   2   2   2   2   0   0   2   0   0   0   0   0   0   2   2   0   2   2   2   0   0   2   0   2   0   0   2   0   0   0   2   2   2   0   0   0   2   0   0   0   0   2   2   2   2   2   0   2   2   2   0   0   2   2   0   2   2   0   0   2   0   2
 MK-2-4                 2   0   0   2   2   2   0   2   2   0   2   2   2   0   0   2   2   0   2   2   2   2   0   0   2   2   0   2   2   0   2   2   0   0   2   2   2   0   0   0   0   0   2   2   2   2   2   0   0   0   2   2   0   2   2   0   2   2   2   0   2   0   0   0   2   0   2   2   0   0   2   2   2   2   2   2   0   2   2   0   0   2   2   2   0   0   0   0   0   2   0   2   0   2   2   0   2   0   0   2   2   2   0   2   2   0   0   2   2   0   0   2   0   2   2   0   0   0   0   0   2   0   0   0   0   2   2   2   0   0   2   2   2   0   2   0   0   2   2   2   2   2   0   0   2   0   0   0   2   0   0   2   2   0   2   2   2   0   0   2   0   2   0   0   2   2   0   0   2   2   2   0   0   0   2   0   0   0   0   2   2   2   2   2   0   2   2   0   2   0   2   2   0   2   2   0   0   2   0   2
 MK-2-5                 2   0   0   2   2   0   0   2   2   0   2   2   2   0   0   2   2   0   2   2   2   2   0   0   2   2   0   2   2   0   2   2   0   0   2   2   2   0   0   0   0   0   0   2   2   2   2   0   0   0   0   2   0   0   2   0   2   2   2   0   2   0   0   0   2   0   2   2   0   0   2   2   2   2   2   0   0   2   2   0   0   2   2   2   0   0   2   0   0   2   0   2   0   2   2   0   2   0   0   2   2   0   0   2   2   0   0   2   2   2   0   2   0   0   2   0   0   2   0   2   2   0   0   2   2   2   2   0   0   0   2   2   2   0   2   0   0   2   2   2   0   2   0   0   2   0   0   0   2   2   2   2   2   0   2   2   2   0   2   0   0   2   2   0   2   2   0   0   2   2   2   0   0   0   2   0   0   2   0   2   2   2   2   2   0   2   2   0   2   0   2   2   0   2   2   0   0   2   0   2
 MK-2-6                 2   0   0   2   2   0   2   2   0   0   2   2   2   0   0   2   2   0   2   2   2   0   0   0   2   2   0   2   2   0   2   2   0   0   2   2   2   0   0   0   0   0   0   2   2   2   2   0   0   0   0   2   0   0   2   0   2   2   0   0   0   0   0   0   2   0   2   2   0   0   2   2   0   2   2   0   0   2   2   0   0   2   2   2   0   0   2   0   0   2   0   2   0   2   2   0   0   0   0   2   2   0   0   2   2   0   0   2   2   2   0   2   0   0   2   0   0   2   0   0   2   2   0   2   2   2   2   0   0   0   2   2   2   2   2   0   0   2   2   2   0   2   0   0   2   0   2   0   2   0   2   2   2   0   0   0   0   0   2   0   0   2   2   0   2   2   2   0   2   2   2   0   2   0   2   0   0   0   2   2   2   2   2   2   0   2   2   0   2   0   2   2   2   2   2   0   0   2   0   2
 MK-2-7                 2   0   0   2   2   0   2   2   0   0   2   2   2   0   0   2   2   0   2   2   2   0   0   0   2   2   0   2   2   0   2   2   2   0   2   2   2   0   0   2   0   2   0   2   2   2   2   0   0   0   0   2   0   0   2   0   2   2   0   0   0   2   0   0   2   0   2   2   0   2   2   2   0   2   2   0   0   2   2   0   0   0   2   2   0   0   2   0   0   2   0   2   0   2   2   2   0   0   0   2   2   0   0   2   2   0   0   2   2   0   0   2   0   0   2   0   0   2   0   0   2   2   0   2   2   2   2   0   0   2   2   2   2   2   0   0   0   2   2   2   0   2   0   0   2   0   2   0   2   0   2   0   2   0   0   0   2   0   2   0   0   2   2   2   2   2   2   0   2   2   2   0   2   0   2   0   0   0   2   0   2   2   2   0   0   0   2   0   2   0   2   2   2   0   2   0   0   0   0   2
 MK-2-8                 2   0   0   2   2   0   2   2   2   0   2   2   0   2   0   2   2   0   2   2   2   0   0   0   2   2   0   0   2   0   2   2   2   0   2   2   2   0   0   2   0   2   0   2   0   2   2   0   2   0   0   2   0   2   0   0   0   2   0   0   0   2   0   0   2   0   2   2   0   2   2   2   0   2   2   0   0   2   2   0   0   0   2   2   2   0   2   0   0   0   0   2   0   2   2   2   0   0   2   0   0   0   0   2   2   0   0   2   2   2   0   2   0   0   2   0   0   2   0   0   2   0   0   2   2   2   2   0   0   2   0   2   2   2   0   0   0   2   2   2   0   2   0   0   2   0   2   2   2   0   2   0   2   0   0   0   2   2   2   0   0   0   0   2   2   2   2   0   2   2   0   0   2   0   2   2   0   0   2   0   2   2   2   0   0   0   0   0   2   0   2   2   2   0   2   0   0   0   0   2
 MK-2-9                 2   0   0   2   2   2   2   2   2   0   2   2   0   2   0   2   2   2   2   2   2   0   0   0   2   2   0   0   2   0   2   2   2   0   2   2   2   0   2   2   0   2   0   2   0   0   2   0   0   0   0   2   0   2   0   0   0   2   0   0   0   2   0   0   2   0   2   2   0   2   2   2   0   2   2   0   0   2   2   0   0   0   2   2   2   0   2   0   0   0   0   2   0   2   2   2   0   0   0   0   0   0   0   2   0   0   0   2   2   0   0   2   0   0   2   0   0   2   0   0   2   0   0   2   2   2   2   0   0   2   0   2   2   2   0   0   0   2   2   2   0   2   0   0   2   0   2   2   2   0   2   0   2   0   0   0   2   0   2   0   2   0   0   2   0   0   2   0   2   2   0   0   2   0   0   2   0   2   2   0   2   2   2   0   0   0   0   0   2   0   2   2   2   0   2   0   0   0   0   2
 MK-2-10                2   0   0   2   2   2   2   2   2   0   2   2   2   2   0   2   2   2   2   0   0   0   0   0   2   2   0   0   2   0   2   2   2   0   2   2   2   0   2   2   0   0   0   2   0   0   2   0   2   0   0   2   0   2   0   0   0   2   0   0   0   2   0   0   2   0   0   2   0   2   2   2   0   2   2   0   0   2   2   2   2   0   2   2   2   0   0   0   0   0   0   2   0   2   0   2   2   0   0   2   0   0   0   0   0   0   0   2   2   0   0   2   2   0   2   0   0   2   0   0   2   0   0   2   2   2   2   0   0   2   0   2   2   2   0   0   0   2   2   2   0   2   0   0   2   0   2   2   2   0   2   0   2   2   0   0   2   0   0   0   2   0   0   2   0   0   0   0   2   2   0   0   2   0   2   2   0   2   2   2   2   2   2   0   0   0   2   0   2   0   2   2   2   0   2   0   2   0   2   2
 MK-2-11                2   0   0   2   2   2   2   2   0   2   2   2   2   2   0   2   2   2   2   0   0   0   0   0   2   2   0   2   2   0   2   2   2   0   2   2   2   0   2   2   0   0   0   2   0   0   2   0   2   0   0   2   0   2   0   0   0   2   0   0   0   2   0   0   2   0   0   2   0   2   2   2   0   2   2   0   0   0   2   2   2   0   2   2   2   0   0   0   0   0   0   2   0   2   0   2   2   0   0   2   0   0   0   0   0   0   0   2   2   0   0   2   2   0   2   0   0   2   0   0   2   0   0   2   2   2   2   2   2   2   0   2   2   2   0   2   0   2   2   2   2   2   0   2   2   0   2   2   2   0   2   0   2   2   2   0   2   0   0   0   2   0   0   2   0   0   0   0   2   2   0   0   2   2   2   2   0   2   2   0   2   2   2   2   0   0   0   2   2   0   2   2   2   0   0   0   2   0   2   2
 MK-2-12                2   0   0   2   2   0   2   2   0   2   2   2   2   2   0   0   2   2   2   0   0   0   0   0   2   2   2   2   2   2   2   2   2   0   2   2   2   0   2   2   0   0   0   2   0   0   2   0   2   0   0   2   0   2   0   0   0   2   0   0   0   2   2   0   2   0   0   2   0   2   0   2   0   2   2   0   0   0   2   2   2   0   2   2   2   0   0   0   0   0   0   2   0   2   0   2   2   0   0   2   0   0   0   0   0   0   0   2   2   0   0   2   2   0   2   0   0   0   0   0   2   0   0   2   2   2   0   2   2   2   0   2   2   2   0   2   0   2   2   2   2   0   0   2   2   0   2   2   2   0   2   0   2   2   2   0   2   2   2   0   2   0   0   2   0   0   0   0   2   2   0   0   2   2   2   2   0   0   2   0   0   2   2   2   0   2   0   0   2   0   2   0   2   0   0   0   2   0   2   0
 MK-2-13                2   0   0   2   2   0   2   2   0   2   0   2   2   2   0   0   2   2   2   0   0   0   0   0   2   2   2   2   2   2   0   2   2   2   2   2   2   0   2   2   0   0   0   2   0   0   2   0   2   0   0   2   0   2   2   0   0   2   0   0   0   2   2   0   2   2   0   2   0   2   0   2   0   2   2   0   0   2   2   2   2   0   2   2   2   0   0   2   0   0   0   2   0   2   0   2   2   0   0   2   0   0   0   0   0   0   0   2   2   0   0   2   2   0   2   0   0   0   0   0   2   0   0   2   2   2   0   2   2   2   2   2   0   2   0   2   0   2   2   2   2   0   0   2   2   0   2   2   2   0   2   0   0   2   2   2   2   2   2   0   2   0   0   2   0   0   0   2   2   2   0   2   2   2   0   2   0   0   2   2   2   2   2   2   0   2   0   0   2   0   2   2   2   0   0   0   2   0   2   0
 MK-2-14                2   0   0   2   0   2   2   2   0   2   0   2   0   2   0   0   2   2   2   0   0   2   0   0   2   2   2   2   0   0   0   2   2   2   2   2   2   0   2   0   0   0   0   2   0   0   2   0   2   0   0   2   0   0   2   0   0   2   0   2   0   2   2   0   2   2   2   2   0   2   0   2   0   2   2   0   0   2   2   2   0   0   2   2   0   0   0   2   0   0   0   2   0   2   2   2   2   0   0   0   0   2   0   0   0   0   0   2   0   0   0   0   2   0   2   0   0   0   0   0   2   2   0   2   2   0   0   2   2   2   2   2   0   2   0   2   0   2   2   2   2   0   0   2   2   0   2   2   2   2   2   0   0   2   2   2   2   2   2   0   2   0   0   2   0   0   0   2   2   2   0   2   2   2   0   2   0   0   2   2   2   2   0   2   0   0   2   0   2   2   2   2   2   0   0   0   2   0   2   0
 MK-2-15                2   0   0   2   0   2   2   2   0   0   0   2   0   0   0   0   2   2   2   0   0   2   0   2   2   2   2   2   0   0   0   2   2   2   2   2   2   0   2   0   0   2   0   2   0   0   2   0   2   0   0   2   0   0   2   0   0   2   0   2   0   2   2   0   2   2   2   2   0   2   0   2   0   2   2   0   0   2   2   2   0   2   2   2   2   0   0   0   2   0   0   2   0   2   2   2   2   0   0   0   0   2   0   0   0   0   0   2   0   0   0   0   2   0   2   0   0   0   0   0   2   2   0   2   2   0   0   2   2   2   2   2   0   2   0   2   0   2   2   2   2   0   0   2   2   0   2   2   2   2   2   0   0   2   2   2   2   2   2   0   2   2   2   2   0   2   0   2   2   2   0   2   2   2   0   2   0   0   2   0   2   2   0   2   0   0   2   0   2   2   2   2   2   0   0   2   2   0   2   0
 MK-2-16                2   2   0   0   2   2   2   2   0   0   0   2   0   0   0   0   2   2   0   0   0   2   0   2   2   2   2   2   2   0   0   2   2   2   2   2   2   0   2   0   0   2   0   2   0   2   2   0   2   0   0   2   0   0   2   2   0   2   0   2   0   2   2   0   2   2   0   2   0   2   0   2   0   2   2   0   0   2   2   2   0   2   2   2   2   0   0   0   0   0   0   2   0   2   2   2   2   0   0   0   0   2   0   0   0   2   0   2   0   0   0   0   2   0   2   0   0   0   0   0   2   2   0   2   0   0   0   2   2   2   2   2   0   2   0   2   2   2   2   2   2   0   0   2   2   0   2   0   2   0   2   0   0   2   2   2   2   0   2   0   2   2   2   2   0   2   0   2   2   2   0   2   0   2   0   2   0   0   2   0   2   0   2   2   2   0   2   0   2   0   2   0   2   2   0   2   2   0   2   0
 MK-3-1                 0   2   2   2   2   2   2   2   2   2   2   0   2   0   2   2   2   0   0   0   0   2   0   0   0   2   0   0   0   0   0   0   2   0   0   0   2   0   0   2   2   0   2   0   0   0   0   0   0   0   2   0   0   0   2   2   0   0   0   2   0   2   0   2   2   2   0   2   2   0   2   0   0   0   0   2   0   2   2   2   2   0   2   0   0   2   0   2   0   2   0   0   0   0   0   2   0   0   2   0   0   0   0   0   0   2   2   2   0   0   2   0   2   2   2   0   2   2   0   2   2   0   2   2   0   2   2   2   0   0   0   0   2   0   2   0   2   0   0   0   2   2   2   2   0   2   2   0   0   0   0   2   2   2   0   0   0   2   0   0   2   2   0   0   0   2   0   0   2   2   0   2   2   0   0   2   0   2   2   0   2   2   0   0   0   0   0   0   2   0   0   2   2   0   2   0   2   0   0   0
 MK-3-2                 0   2   2   2   2   0   2   2   2   2   2   0   2   0   2   2   2   0   0   2   0   2   0   0   0   2   0   0   0   0   0   0   2   0   0   0   2   0   0   2   2   0   2   0   0   0   0   0   0   0   2   0   0   0   2   2   0   0   0   0   0   2   0   2   2   2   0   2   2   0   2   0   0   0   0   2   0   2   2   2   2   0   2   0   0   2   0   2   2   2   0   0   0   0   0   2   0   0   2   0   0   0   0   0   0   2   2   2   0   0   2   0   2   2   2   0   2   2   0   2   2   0   2   2   0   0   0   2   2   0   0   0   2   0   0   0   2   0   0   0   2   2   2   2   2   2   2   0   0   0   0   2   2   2   0   0   0   2   0   0   2   2   0   0   0   2   0   0   2   2   0   2   0   0   0   2   0   2   2   0   2   2   0   0   0   2   0   0   2   0   0   2   0   0   2   0   2   0   0   0
 MK-3-3                 2   2   2   2   2   0   2   2   2   2   2   0   2   0   2   2   2   0   0   2   0   0   0   0   2   2   0   0   0   0   2   0   2   0   2   0   2   0   0   2   2   0   2   0   0   0   0   0   0   0   2   0   0   0   2   0   0   0   0   0   0   2   0   2   2   2   0   2   0   0   2   0   0   2   0   2   0   2   2   2   2   0   2   0   0   2   0   2   2   2   0   0   0   0   0   2   0   0   0   0   0   0   0   0   0   2   2   2   0   0   2   0   2   2   2   2   0   2   2   2   2   0   2   2   0   0   0   2   0   0   0   0   2   0   2   0   2   0   0   0   2   2   2   2   2   2   2   0   0   0   0   2   2   2   0   0   0   2   0   0   2   2   0   0   0   2   0   0   2   2   0   2   0   0   0   2   0   2   2   2   0   2   0   0   0   2   0   0   2   0   0   2   0   0   2   2   2   0   0   0
 MK-3-4                 2   0   2   2   2   0   0   2   0   2   2   0   2   0   2   2   2   0   0   2   0   0   0   0   2   2   0   0   0   0   2   0   2   0   2   0   2   0   0   2   2   0   2   0   0   0   2   0   0   2   2   0   0   0   2   2   0   0   0   0   0   2   0   0   2   0   0   2   2   0   2   0   2   2   0   2   0   2   2   2   2   0   2   0   0   2   0   2   2   2   0   2   0   0   0   0   0   0   0   0   0   0   0   0   0   0   2   2   0   0   2   0   2   2   2   2   0   2   2   2   2   0   2   2   0   0   0   2   0   0   0   0   2   0   2   0   2   0   0   0   2   2   2   2   0   0   2   0   0   0   0   2   2   2   0   0   0   2   0   0   2   2   0   0   0   2   2   0   2   2   0   2   0   0   0   2   0   2   2   2   0   2   2   0   0   0   0   0   2   0   0   2   0   0   2   2   0   0   0   0
 MK-3-5                 2   0   2   2   2   0   0   2   0   2   2   0   2   0   2   2   2   0   0   2   0   0   0   0   2   2   0   0   0   0   2   0   2   0   2   0   2   0   0   2   2   0   2   0   0   0   2   0   0   2   0   0   0   2   0   2   0   0   0   2   0   2   0   0   2   0   0   2   2   0   2   0   2   2   0   2   0   2   2   2   2   0   2   2   0   2   0   2   2   0   0   2   0   2   0   0   0   0   0   0   2   0   2   0   0   0   2   0   0   0   2   2   2   2   2   2   0   2   2   2   2   0   2   2   0   0   0   2   0   0   0   0   2   0   0   0   2   0   0   0   2   2   2   2   0   0   0   0   0   0   0   2   2   2   0   0   0   2   0   0   0   2   0   0   0   2   2   0   2   0   0   2   0   0   0   0   0   2   2   2   0   2   2   2   0   0   0   0   2   0   0   2   0   0   2   2   0   0   0   0
 MK-3-6                 2   0   2   2   2   0   0   2   0   0   2   0   2   0   2   2   2   0   0   2   0   0   2   0   2   2   0   0   0   0   2   0   2   0   2   2   2   0   2   2   2   0   2   0   0   0   2   0   0   2   0   0   0   2   0   2   0   2   0   2   0   2   0   0   2   0   0   0   2   0   2   0   2   2   0   2   0   2   0   2   2   0   2   2   0   2   0   2   2   0   0   2   0   2   0   0   0   0   0   0   2   0   2   0   0   0   2   0   0   0   2   2   2   2   2   2   0   2   2   0   0   0   2   2   0   0   0   2   0   0   0   0   0   0   0   0   0   2   0   0   2   2   2   2   0   2   0   0   0   0   0   2   2   2   0   0   0   2   0   0   0   2   0   0   0   2   2   0   2   0   0   2   0   0   2   0   0   0   2   2   0   2   2   2   0   0   0   0   2   0   0   2   0   0   2   2   0   0   0   0
 MK-3-7                 2   0   2   2   2   0   0   2   0   0   2   0   2   0   0   2   2   0   2   2   0   0   2   0   2   2   0   0   0   0   2   0   0   0   2   2   2   0   2   2   2   0   2   0   0   0   2   0   0   2   2   0   0   2   2   0   0   2   0   2   0   2   0   0   2   0   0   0   2   2   2   0   2   2   2   2   0   2   0   2   2   0   2   2   0   2   0   2   2   0   0   2   0   2   0   0   0   0   0   0   2   0   2   0   2   0   2   0   0   0   2   2   2   2   2   2   0   2   2   2   0   0   2   2   0   2   0   0   0   0   0   0   0   0   0   0   0   2   0   2   2   2   2   2   2   2   2   0   0   0   0   2   2   2   0   0   0   2   0   2   0   2   0   0   0   2   2   0   2   0   0   2   0   0   2   0   0   0   2   2   0   2   2   2   0   0   0   0   2   0   0   2   0   0   2   2   0   0   0   0
 MK-3-8                 2   2   2   2   2   0   0   2   0   0   2   0   2   0   2   2   2   0   0   2   0   0   2   2   2   2   2   0   0   0   2   0   0   0   2   2   2   0   2   2   2   0   2   0   0   2   2   0   0   2   2   0   0   2   2   0   0   2   2   2   0   2   0   0   2   0   0   0   2   2   2   0   2   2   2   2   0   2   0   2   2   0   2   2   0   2   0   2   2   0   0   2   0   2   2   0   0   0   2   0   2   0   2   0   2   2   2   0   2   0   2   2   2   2   2   2   2   2   2   2   0   0   2   2   2   2   0   0   0   0   2   0   0   0   0   0   0   2   0   2   0   2   2   2   2   2   2   0   0   0   0   2   2   2   0   0   0   2   0   2   0   0   0   0   0   2   0   0   0   0   0   2   0   0   2   2   2   0   2   2   0   2   2   2   0   0   0   0   2   0   0   2   0   0   2   2   0   2   0   2
 MK-3-9                 2   2   2   2   2   0   0   2   0   2   2   0   2   0   2   2   2   0   0   2   0   0   2   2   0   2   2   0   0   0   2   0   0   2   0   2   2   0   2   2   2   0   2   0   0   2   2   2   0   2   2   0   2   2   2   0   0   2   2   2   2   2   0   0   2   0   0   0   2   2   2   0   2   2   2   2   2   2   0   2   2   0   2   2   0   2   0   2   2   0   2   2   0   2   2   0   0   0   2   0   2   0   2   0   0   2   2   0   2   0   2   2   2   0   2   2   2   2   2   2   0   0   0   2   2   2   0   0   0   0   2   0   0   0   0   0   0   2   0   2   0   0   2   0   2   2   2   0   0   0   0   0   2   2   0   0   0   2   0   2   0   0   2   0   0   2   0   2   0   0   0   2   0   0   2   2   2   0   2   2   0   2   2   2   0   2   0   0   2   0   0   2   2   0   2   2   2   2   0   2
 MK-3-10                2   2   0   2   0   0   0   2   0   2   2   0   2   0   0   0   2   0   2   2   0   0   2   2   0   2   2   0   0   0   2   0   0   2   0   0   2   0   2   2   2   0   0   0   0   2   2   2   0   2   2   0   2   2   2   0   0   2   2   2   2   2   2   0   2   0   0   0   2   2   2   0   2   2   2   2   2   2   0   2   2   0   2   2   0   2   2   2   2   0   2   0   0   2   2   0   0   2   2   0   2   0   2   0   0   2   2   0   2   0   2   2   2   0   2   2   2   2   2   2   0   0   0   2   2   2   0   0   2   0   2   0   0   0   0   0   0   2   0   2   2   0   2   0   2   2   2   0   0   0   0   0   2   2   0   0   0   2   0   2   0   0   2   0   0   2   0   2   0   0   0   2   2   0   2   2   2   0   2   2   0   0   0   2   0   0   0   0   2   0   0   2   2   0   2   2   2   2   0   2
 MK-3-11                2   2   0   2   0   0   0   2   0   2   0   0   2   0   0   0   2   0   0   2   2   0   2   2   0   2   2   0   0   0   2   0   0   2   0   0   2   0   2   2   2   0   0   0   0   2   2   0   0   2   2   0   2   0   2   0   0   2   2   2   2   2   2   0   2   0   0   0   2   2   2   0   2   2   2   0   2   2   0   2   2   0   2   2   0   2   2   2   2   0   0   0   0   2   2   0   0   2   2   0   0   0   2   0   0   2   2   0   2   0   2   2   0   2   2   2   2   2   2   2   0   0   0   2   2   2   2   0   2   0   2   0   2   0   0   2   0   0   0   2   2   0   2   0   2   2   2   0   0   0   0   0   2   2   0   0   0   0   0   2   2   0   2   0   2   2   0   2   0   2   0   2   2   0   0   2   2   0   2   0   2   0   0   2   0   0   0   0   2   2   0   2   2   2   2   2   2   2   2   2
 MK-3-12                2   2   0   2   0   0   0   0   0   2   0   0   0   0   0   0   2   0   0   2   2   0   2   2   0   2   2   2   0   0   2   0   0   2   0   0   2   0   2   2   2   0   0   0   0   2   0   0   0   2   0   0   2   0   2   0   0   2   2   2   2   2   2   0   2   2   0   0   2   2   0   0   2   2   2   0   2   2   0   2   2   0   2   2   0   2   2   2   2   2   0   0   0   2   2   0   0   2   0   0   0   0   2   0   0   0   2   0   2   0   2   2   0   2   2   2   2   2   2   2   0   0   2   2   0   2   2   0   2   0   2   0   2   0   2   2   0   2   0   2   2   0   2   2   2   2   2   0   0   0   0   0   2   0   0   0   0   0   0   2   2   0   0   0   2   2   0   2   0   2   0   2   2   0   0   2   2   2   2   0   2   0   0   2   0   0   0   0   2   2   0   2   2   2   2   2   2   2   2   2
 MK-3-13                2   2   0   2   0   0   0   0   0   2   0   0   0   0   0   0   2   0   0   0   2   0   2   2   0   2   2   2   0   0   0   0   0   2   0   0   2   0   2   2   2   0   0   0   0   2   0   2   0   2   0   0   2   0   2   0   0   2   2   2   2   2   2   0   2   0   0   0   2   2   0   0   2   2   2   2   0   2   0   2   2   0   2   2   0   2   2   2   2   2   0   2   0   2   2   0   0   2   0   0   2   2   2   0   0   0   2   0   2   0   2   2   2   2   2   2   2   2   0   2   0   0   2   2   0   2   2   0   2   0   2   0   2   0   2   2   0   2   0   2   2   0   2   2   2   0   2   0   0   0   0   0   2   0   0   0   0   2   0   2   2   0   0   0   2   2   0   2   0   2   0   2   2   2   0   2   2   2   0   0   2   0   0   2   0   0   0   0   2   2   0   2   2   2   2   2   2   2   2   2
 MK-3-14                2   2   0   2   0   0   0   0   0   2   0   0   0   0   2   0   2   0   0   0   2   0   2   2   0   0   2   0   0   0   0   0   0   2   0   0   2   0   2   2   2   0   0   0   0   2   0   2   0   2   0   0   2   0   2   0   0   2   2   2   0   2   2   0   2   0   0   0   2   2   0   0   2   2   2   2   0   0   0   2   2   0   2   2   0   2   2   2   2   2   0   2   0   2   2   2   0   2   0   0   2   2   2   0   0   0   2   0   2   2   2   2   2   2   2   2   2   2   0   2   2   0   2   2   0   0   2   0   2   0   2   0   2   0   2   2   0   2   0   2   2   0   0   2   2   0   2   0   2   0   0   0   0   0   0   0   0   2   0   2   0   0   0   0   2   2   0   0   0   2   0   2   2   2   0   2   2   2   0   0   2   2   2   2   2   2   0   0   2   2   0   2   2   2   2   2   2   2   2   2
 MK-3-15                2   2   0   0   0   0   0   0   0   2   0   2   0   0   2   2   2   0   0   2   2   0   2   2   0   0   2   0   0   2   0   2   0   2   2   0   2   0   2   2   2   0   0   0   0   0   0   2   0   2   2   0   2   0   2   0   0   2   0   2   0   2   2   0   2   0   0   0   0   2   0   0   2   2   2   2   0   0   0   2   0   0   2   2   0   2   2   2   2   2   0   2   0   2   2   2   0   2   0   0   2   2   2   0   0   0   2   0   2   2   2   0   2   2   2   0   2   2   0   2   2   0   2   2   0   0   2   0   2   0   2   0   2   0   2   2   0   2   0   2   2   0   0   2   2   0   2   0   2   2   0   2   0   0   0   0   2   2   0   2   0   0   0   0   2   2   0   2   0   2   0   2   2   2   0   0   2   2   0   0   2   2   2   2   2   2   0   0   2   2   0   2   2   2   2   2   0   0   2   2
 MK-3-16                2   2   0   0   0   0   0   0   0   2   0   2   0   0   2   2   2   0   0   2   2   0   2   2   0   0   2   0   0   2   0   2   0   2   2   0   2   0   2   2   2   0   0   0   0   0   0   2   0   0   2   0   2   0   2   0   0   2   0   2   0   2   2   2   2   0   2   0   0   0   0   0   2   2   2   2   0   2   0   2   0   0   2   2   0   2   2   0   2   2   0   2   0   2   0   2   0   2   0   0   2   2   2   0   0   0   2   0   2   2   2   0   2   2   2   0   2   2   0   2   2   0   2   2   0   0   0   0   2   0   2   0   2   0   2   2   2   2   0   2   2   0   0   2   0   0   2   2   2   2   0   2   0   0   0   0   2   2   0   2   0   2   0   0   2   0   2   2   0   2   2   2   2   2   0   0   2   2   0   2   2   0   2   2   2   2   2   0   2   2   0   2   0   2   0   2   0   0   2   2
 MK-4-1                 0   0   0   0   0   2   0   2   2   0   0   0   0   2   2   2   2   2   2   2   2   0   0   0   2   0   2   0   2   2   2   0   2   2   0   2   2   2   2   0   2   2   0   2   2   2   0   2   0   2   0   2   0   0   0   0   0   2   0   0   0   0   2   2   0   0   0   2   2   0   0   0   2   0   2   0   0   0   2   0   0   0   0   0   2   0   0   0   2   2   0   0   2   2   2   0   2   2   2   0   2   2   0   2   0   2   0   0   0   2   0   2   2   0   0   0   0   2   0   0   0   0   2   2   2   0   0   0   2   2   2   0   2   2   0   0   0   0   0   2   2   0   2   0   0   2   2   0   0   2   2   0   0   2   2   0   0   0   2   2   2   0   2   2   2   0   0   2   2   2   2   2   0   0   2   0   2   2   2   2   2   2   0   2   0   2   0   0   2   2   2   2   2   2   2   2   2   2   2   0
 MK-4-2                 0   0   0   2   2   2   0   2   2   0   0   0   0   2   2   2   2   2   2   2   2   0   0   0   2   0   2   0   2   2   2   0   2   2   0   2   2   2   2   0   2   2   0   0   2   2   0   2   0   2   0   2   0   0   0   0   0   2   0   0   0   0   2   2   0   0   0   2   2   0   0   0   2   2   2   0   0   0   2   2   2   0   2   0   2   0   0   0   2   2   0   0   0   2   0   2   2   0   2   0   2   2   0   2   0   2   0   0   0   2   0   2   2   0   0   0   0   0   0   0   0   0   0   2   2   0   0   0   2   2   2   0   2   2   0   0   0   0   0   2   2   0   2   0   0   2   2   0   0   2   2   0   0   2   2   0   0   0   2   2   2   0   2   2   2   0   0   2   0   2   2   0   0   0   2   0   2   2   2   2   2   2   0   2   2   2   0   0   2   2   0   2   2   2   2   2   2   2   2   0
 MK-4-3                 0   0   0   2   2   2   2   2   2   0   0   0   0   2   2   2   2   2   0   2   0   0   0   0   2   0   2   0   2   2   2   0   0   2   0   2   2   2   0   0   2   2   0   0   2   2   0   2   0   2   2   2   0   0   0   0   0   2   0   0   0   0   2   2   0   0   0   2   2   2   0   0   2   0   2   0   0   0   2   2   2   0   2   0   2   0   0   0   2   0   0   0   0   2   0   2   2   0   2   0   2   2   0   2   0   2   0   0   0   2   0   2   2   0   0   0   0   0   0   0   0   0   0   2   2   0   0   0   2   2   2   0   2   2   0   0   0   2   0   2   2   0   2   2   0   2   0   0   0   2   2   0   0   2   2   0   0   0   2   2   0   0   2   2   2   0   0   2   0   2   2   0   0   0   0   0   2   2   2   2   0   2   0   2   2   2   0   2   2   2   0   2   2   2   2   2   2   2   2   0
 MK-4-4                 0   0   0   2   2   2   2   2   2   0   0   2   0   2   0   2   2   2   0   2   0   0   0   0   2   2   2   0   2   0   2   0   0   0   2   2   2   2   0   2   2   2   0   0   2   2   0   2   0   2   2   2   0   0   2   0   0   2   0   0   0   0   2   2   0   0   0   2   2   2   0   0   2   0   2   0   0   0   2   2   2   0   2   0   2   2   0   0   2   0   0   0   2   2   0   0   2   2   2   0   2   0   0   2   0   2   0   0   0   2   2   2   0   0   0   0   0   0   0   0   0   0   0   2   2   0   0   0   2   2   2   0   2   2   2   0   0   2   0   0   0   0   2   2   0   2   0   2   2   2   2   0   0   2   2   0   2   0   2   2   0   0   2   2   2   0   0   2   0   2   2   0   0   0   0   0   0   2   2   2   0   2   0   2   2   2   2   2   2   2   0   2   2   2   2   2   2   2   2   0
 MK-4-5                 2   0   0   0   2   2   2   2   2   0   0   2   0   2   0   2   2   2   0   2   0   0   0   0   2   2   2   0   2   0   2   0   0   0   2   2   2   2   0   2   0   2   0   0   2   2   0   0   0   2   2   2   0   0   2   0   0   2   0   0   0   0   2   2   0   0   0   2   2   0   0   2   2   0   2   0   0   0   2   2   2   0   2   0   2   2   0   0   2   0   0   0   2   2   0   0   2   2   2   0   2   0   0   2   0   2   0   0   0   2   2   2   0   2   0   0   0   0   0   0   0   0   2   2   2   0   0   0   2   2   2   0   0   2   2   0   0   2   0   0   2   0   2   2   0   2   0   2   2   2   2   0   0   2   2   0   2   0   2   2   0   2   2   2   2   0   0   2   2   2   2   0   0   0   0   0   0   0   2   2   0   2   0   2   2   2   2   2   2   2   0   2   2   2   2   2   2   0   2   0
 MK-4-6                 2   0   0   0   2   2   2   2   2   0   0   2   0   2   0   2   2   2   0   2   0   0   2   0   2   2   2   0   2   0   2   0   0   0   2   2   2   2   0   0   0   2   0   0   2   2   0   0   0   2   2   2   0   0   2   0   0   2   0   0   0   0   2   2   0   0   0   2   2   0   0   2   2   0   2   2   0   0   2   2   0   0   2   0   2   2   0   0   2   2   0   0   2   2   0   0   2   2   2   0   2   0   0   2   0   2   0   0   0   2   2   2   0   2   2   0   0   0   0   0   0   0   2   2   2   0   0   0   2   0   2   0   0   0   2   0   2   2   0   2   2   0   2   2   0   2   0   2   2   0   2   0   0   2   2   0   2   0   0   2   0   0   2   2   2   0   0   2   2   2   0   0   2   0   0   0   0   0   2   2   0   2   0   2   2   2   2   2   2   2   0   2   2   2   2   2   2   2   2   0
 MK-4-7                 2   0   0   0   2   2   2   2   2   0   0   2   0   2   0   2   2   2   0   2   0   0   2   0   2   2   2   0   2   2   0   0   0   0   2   2   2   2   0   0   2   2   0   0   2   2   0   0   0   2   2   2   0   0   2   0   0   2   0   0   0   0   2   2   0   0   2   2   2   2   0   2   2   0   2   2   0   0   0   2   0   0   2   0   2   2   0   0   2   2   0   0   2   2   0   0   2   2   0   0   0   0   0   2   0   2   0   0   0   2   2   2   0   2   2   0   0   2   0   0   2   2   2   2   2   0   0   0   2   0   2   0   0   0   2   0   2   2   0   2   2   0   2   2   0   2   0   0   2   0   2   0   0   2   2   0   2   0   0   2   0   0   2   2   2   0   2   2   2   2   0   0   2   0   0   0   0   0   2   2   0   2   2   2   0   2   2   2   2   2   0   2   2   2   2   2   2   2   2   0
 MK-4-8                 2   0   0   0   2   2   0   2   2   0   0   2   0   2   0   2   2   2   0   2   0   0   2   0   2   2   2   0   2   0   0   0   0   0   2   2   2   2   0   0   2   2   2   0   2   2   0   0   0   2   0   2   0   0   2   2   0   2   0   0   0   0   2   0   2   0   2   2   2   2   0   2   2   0   2   2   0   0   2   2   0   0   2   0   0   2   0   0   0   2   0   0   2   2   0   0   0   2   0   0   0   0   0   2   0   2   0   0   0   2   0   2   0   2   2   2   0   2   0   0   0   2   2   2   2   0   0   0   2   0   2   0   0   2   2   2   0   2   0   2   0   0   2   2   2   2   0   0   2   0   2   0   0   2   2   0   2   0   0   2   2   0   2   2   2   0   2   2   2   2   0   0   2   0   0   0   0   2   0   2   0   2   2   2   0   2   2   2   2   2   0   2   2   2   2   2   2   2   2   0
 MK-4-9                 2   0   0   2   2   2   0   2   2   0   0   2   0   2   0   2   2   2   0   2   0   0   2   0   2   2   2   0   2   0   0   0   0   0   2   2   2   2   0   0   2   2   0   0   0   2   0   0   0   2   0   2   0   2   2   2   0   2   0   0   2   0   2   0   0   0   2   2   2   2   0   2   2   0   2   2   0   0   2   0   0   0   2   0   0   2   0   0   0   2   0   0   2   2   0   0   0   2   0   0   0   0   0   2   0   2   0   0   0   2   0   2   0   2   2   2   2   2   0   0   2   2   2   2   2   0   0   0   2   0   2   0   2   2   2   2   0   2   0   0   0   0   2   2   2   2   0   0   2   0   2   0   0   2   2   0   2   0   0   0   2   0   2   2   2   0   2   2   0   2   0   0   2   0   0   0   0   2   0   2   0   2   2   2   0   2   2   2   2   2   0   2   2   2   2   2   2   2   2   0
 MK-4-10                2   0   0   2   2   2   0   2   2   0   0   2   0   2   0   2   2   2   2   2   0   0   2   0   2   2   2   0   2   0   0   0   0   0   2   2   2   2   0   0   2   2   0   0   0   2   0   0   0   2   0   2   0   2   2   0   0   2   0   0   2   0   2   0   0   0   2   2   2   2   0   2   2   2   2   2   0   0   2   0   0   0   2   0   0   2   0   2   0   2   0   0   2   2   0   0   0   2   0   2   0   0   0   2   0   2   0   0   2   2   0   0   0   2   2   2   2   2   0   2   2   2   2   0   2   0   2   0   0   0   0   0   2   2   2   2   0   0   0   2   0   0   2   2   2   2   0   0   2   0   2   0   0   2   2   0   2   0   0   0   2   0   2   2   2   0   0   2   0   2   0   2   2   2   0   0   0   2   0   0   0   2   2   2   0   2   2   2   2   2   0   2   2   2   2   2   2   0   0   0
 MK-4-11                2   0   0   2   2   2   0   2   2   0   0   2   0   2   0   2   2   2   0   2   0   0   2   2   2   2   2   0   2   2   0   0   0   0   2   2   0   2   0   0   2   2   0   0   0   2   0   0   0   2   0   2   0   0   2   0   0   2   0   0   2   0   2   0   0   0   2   2   2   2   2   2   2   2   2   2   0   0   2   0   0   0   2   0   0   2   0   2   0   2   2   0   2   2   0   0   0   2   0   0   0   0   0   2   0   2   0   2   2   2   0   0   0   2   0   2   2   0   0   2   0   2   2   2   2   0   2   0   0   0   0   0   0   2   2   2   0   2   0   2   2   0   2   2   2   2   0   0   2   0   2   0   2   2   2   0   2   0   0   0   2   0   2   2   2   0   0   2   0   0   0   2   2   2   0   0   0   2   0   2   0   2   0   2   0   2   2   2   0   0   0   2   2   2   2   2   2   0   0   0
 MK-4-12                2   0   0   2   2   0   0   2   2   0   0   2   0   2   0   2   2   2   0   2   0   0   2   2   2   2   2   0   2   2   0   0   0   0   0   0   0   2   0   0   2   2   2   0   0   2   0   0   0   2   0   2   0   0   0   0   0   2   0   0   2   0   2   0   0   0   2   2   2   2   2   2   2   2   2   2   0   0   2   0   0   0   2   0   0   2   0   2   0   2   2   0   2   2   0   0   0   2   2   0   0   0   0   2   0   2   0   2   2   2   0   0   0   2   0   2   2   0   0   2   2   2   2   2   2   0   0   0   0   0   0   0   0   2   2   2   0   0   0   2   2   0   2   2   0   2   0   0   2   0   2   0   2   2   2   0   2   0   0   0   2   0   2   0   2   0   0   0   0   0   0   2   2   2   0   0   0   2   2   2   2   2   0   2   0   2   2   0   0   0   0   2   2   2   2   2   2   0   0   0
 MK-4-13                2   0   0   2   2   2   0   2   2   0   0   2   0   2   0   2   2   0   0   2   0   0   2   0   2   2   2   2   2   2   0   0   0   0   0   0   0   2   0   0   2   2   2   0   0   2   0   0   0   2   0   2   0   0   0   0   0   2   0   0   2   0   0   0   0   0   2   2   2   2   2   2   2   2   0   2   0   0   2   0   0   0   2   0   0   2   0   2   0   2   2   0   2   2   0   0   0   0   2   0   0   0   0   2   0   2   0   2   2   2   0   0   0   2   0   2   2   0   0   2   2   2   2   2   2   0   0   0   0   0   0   0   0   2   2   0   0   0   0   2   2   0   2   2   0   2   0   0   2   0   0   0   2   0   0   0   0   0   0   0   2   0   2   0   2   0   0   0   0   0   0   2   2   2   2   0   0   2   2   2   2   2   2   2   0   2   0   2   0   0   0   2   2   2   2   2   2   0   0   0
 MK-4-14                2   0   0   2   2   2   0   2   2   0   0   2   0   2   0   2   2   0   0   2   0   2   2   0   2   2   2   2   2   2   2   0   0   0   2   0   0   2   0   0   2   2   2   0   0   2   0   0   0   2   0   2   2   0   0   2   0   2   0   0   2   2   0   0   0   0   2   2   2   2   2   2   2   2   0   2   2   0   2   0   0   0   2   0   0   0   0   2   0   2   2   0   2   0   2   0   0   0   2   2   0   0   0   2   0   2   0   2   2   2   0   0   0   0   0   2   2   0   0   2   2   2   2   2   0   0   0   0   0   0   0   0   0   0   2   0   0   0   0   2   2   0   2   2   0   2   0   0   2   0   0   0   2   0   0   0   0   0   0   0   2   0   2   0   0   0   2   2   0   0   0   2   2   2   2   0   2   2   2   2   2   2   2   0   0   2   0   2   0   0   2   2   2   2   2   2   2   0   0   0
 MK-4-15                2   0   0   2   2   2   0   2   2   0   2   2   2   2   0   2   2   0   0   2   2   2   2   2   0   2   2   2   2   2   2   0   0   0   2   0   0   2   0   0   2   2   2   0   0   2   0   0   0   2   0   2   0   0   0   2   0   2   0   0   2   2   0   0   0   0   2   2   2   2   2   2   2   2   0   2   2   0   2   0   2   0   0   0   0   0   0   2   0   2   2   0   2   0   2   0   0   0   2   2   0   0   0   2   0   2   0   0   2   2   0   0   2   0   2   2   2   0   0   2   0   2   2   2   0   0   0   2   0   0   0   0   0   0   2   2   0   0   0   2   2   0   0   2   0   2   0   0   2   0   0   0   2   0   0   2   0   0   0   2   2   0   2   0   0   0   2   0   0   0   0   2   2   2   2   0   2   2   2   2   2   0   2   0   0   2   0   2   0   0   2   2   2   2   2   2   2   0   0   0
 MK-4-16                2   0   0   2   2   2   0   2   2   0   2   2   2   2   0   2   2   0   0   2   0   2   2   2   0   2   2   2   2   2   2   0   2   0   2   0   2   2   2   0   2   2   2   0   0   2   0   0   0   2   0   2   0   0   0   2   0   2   0   0   0   2   0   0   0   0   0   2   2   2   2   2   2   2   0   2   2   0   2   0   0   0   0   2   0   0   0   2   0   2   2   0   2   0   2   0   2   0   2   0   0   0   0   2   0   2   0   0   2   2   0   0   2   0   2   2   2   0   0   0   0   2   2   2   0   0   0   2   0   0   0   0   0   0   2   2   0   0   0   0   2   0   0   2   2   2   0   0   2   0   0   0   2   2   0   2   0   0   0   2   2   0   2   0   0   0   2   2   0   0   0   2   2   0   2   0   2   2   2   2   2   0   2   2   0   2   0   2   0   2   2   2   2   0   2   2   2   0   0   0
 MK-5-1                 0   2   2   2   2   2   2   0   0   2   0   2   0   0   0   0   2   2   2   2   0   0   2   0   0   0   0   0   2   2   0   0   2   2   2   2   2   0   2   0   2   0   0   2   2   2   0   2   2   0   0   0   0   2   0   0   2   2   2   2   2   0   0   2   2   0   2   2   2   2   2   2   0   2   2   0   2   0   2   2   2   0   2   0   2   0   2   2   2   0   0   2   0   0   2   0   2   0   0   0   2   0   0   2   2   2   0   0   0   2   0   2   2   0   2   0   0   2   2   0   0   2   2   2   2   0   0   0   2   2   2   0   0   2   2   0   2   0   2   0   2   2   2   2   0   0   0   2   0   2   2   0   2   2   2   0   2   0   0   2   0   0   0   2   2   0   2   2   0   2   0   0   0   0   2   2   2   2   0   0   0   0   2   2   0   2   0   2   0   2   0   2   2   2   2   0   2   2   2   2
 MK-5-2                 0   2   2   2   2   2   2   0   0   2   0   2   0   0   0   0   2   2   2   2   0   2   2   0   0   0   0   0   0   2   0   0   0   2   0   2   0   0   2   0   2   0   0   2   2   2   0   2   2   0   0   0   0   2   0   0   2   2   2   0   0   0   0   2   2   0   2   0   2   2   2   2   2   2   2   0   2   0   2   2   2   2   2   0   2   0   2   2   2   0   0   2   0   0   2   0   2   0   0   2   2   0   0   2   2   2   0   0   0   2   0   2   2   0   2   0   0   2   2   0   0   2   2   2   2   0   0   0   2   2   2   0   0   2   2   0   2   2   2   0   2   2   2   2   0   0   0   2   0   2   2   0   2   2   2   2   2   0   0   2   0   2   0   2   2   0   2   2   2   2   0   0   0   0   2   2   2   2   0   0   0   0   0   2   0   0   0   2   0   2   0   2   2   2   2   0   2   2   2   2
 MK-5-3                 0   2   2   0   2   0   2   0   2   2   2   2   0   0   0   0   2   2   2   2   0   2   2   0   0   0   0   0   0   2   0   0   0   2   0   2   0   2   2   0   2   2   0   2   2   0   0   2   2   0   0   0   0   2   0   0   2   2   2   0   0   0   0   2   2   0   2   2   0   2   2   2   2   2   2   0   2   0   0   2   2   2   2   0   2   2   2   2   2   0   0   2   0   0   2   0   2   0   0   2   2   2   0   2   2   2   0   2   0   2   0   2   2   0   2   0   2   2   2   0   0   2   2   2   0   0   0   2   2   2   2   0   0   2   0   0   2   2   2   0   2   2   2   2   0   0   0   2   0   2   0   0   2   2   2   2   2   0   0   2   2   0   2   2   2   0   2   2   2   0   0   0   0   0   2   2   0   2   0   0   0   0   0   2   0   0   0   2   0   2   0   2   2   2   2   0   2   2   2   2
 MK-5-4                 0   2   2   0   2   0   2   0   2   2   2   2   0   0   0   0   2   2   2   2   0   2   2   0   0   0   0   0   2   2   2   0   2   2   0   2   0   0   2   0   2   2   0   2   2   0   0   2   2   0   0   0   0   2   2   0   2   2   2   0   0   0   0   2   2   0   2   2   2   2   2   2   2   2   2   0   2   0   0   2   2   2   2   0   2   2   2   2   2   0   0   2   0   0   2   0   2   0   0   0   0   0   0   2   2   2   0   0   0   2   0   2   2   0   0   0   0   2   2   0   0   2   2   2   0   0   0   2   2   2   2   0   0   2   0   0   2   2   2   0   2   2   2   2   0   0   0   2   0   2   0   0   2   2   2   2   2   0   0   2   2   0   2   0   2   2   2   2   2   2   0   0   0   0   2   2   0   2   0   0   2   0   0   2   2   2   0   2   0   2   0   2   2   2   2   2   2   2   2   2
 MK-5-5                 0   2   2   0   2   0   0   0   2   2   2   2   0   0   0   0   2   2   2   2   0   2   2   0   0   0   0   0   2   2   2   0   2   2   2   2   0   0   2   0   0   2   0   2   2   0   0   2   2   2   0   0   0   0   2   0   2   2   2   0   0   0   0   2   2   0   2   2   2   2   2   2   2   2   2   2   2   0   2   2   2   2   2   0   2   2   2   2   2   0   0   2   0   0   2   0   2   0   0   0   2   0   0   0   2   2   0   0   2   2   0   2   2   2   0   0   0   2   2   0   0   2   2   2   0   2   0   2   2   2   0   0   0   0   0   0   2   2   2   0   2   2   0   2   0   0   0   2   0   2   0   2   2   2   2   2   2   0   0   2   2   0   2   2   2   2   2   2   2   2   0   0   0   0   2   2   0   0   0   0   2   0   2   2   2   2   0   2   0   2   0   2   2   2   2   2   2   2   2   2
 MK-5-6                 0   2   2   0   2   0   0   0   2   2   2   2   0   0   0   0   2   2   2   2   0   2   0   0   0   0   2   0   2   2   2   0   2   2   2   2   0   2   2   0   2   2   0   2   2   0   0   2   2   2   0   0   0   0   2   2   2   2   2   0   0   0   0   2   2   0   2   2   2   2   2   2   2   2   2   2   2   0   2   2   2   2   2   0   2   2   2   2   2   0   0   2   2   0   2   0   2   0   0   0   2   0   0   0   2   0   0   0   2   2   0   2   2   0   0   0   0   2   2   0   0   2   2   2   0   2   0   2   2   2   0   0   2   0   0   0   2   2   2   0   2   2   0   2   0   0   0   2   0   2   2   2   2   0   2   2   2   0   0   2   2   2   2   2   2   2   2   0   2   2   0   0   0   0   2   2   0   0   0   0   2   0   2   2   2   2   0   2   0   2   0   2   2   2   2   2   2   2   2   2
 MK-5-7                 2   2   2   0   2   0   0   0   2   2   2   2   0   0   0   0   2   2   2   2   0   2   0   0   0   0   0   2   2   2   2   0   2   0   2   2   0   2   2   0   0   2   0   2   2   0   0   2   2   2   0   0   2   0   2   2   2   2   2   2   0   0   0   2   2   0   2   2   2   2   2   2   2   2   2   2   2   0   2   2   2   2   2   0   2   2   2   2   2   2   0   2   2   0   2   0   2   0   0   0   2   0   0   0   2   0   0   2   2   2   0   2   2   0   0   0   0   2   2   0   0   0   2   2   0   2   0   2   2   2   0   0   2   0   0   0   2   2   2   0   2   2   2   2   0   0   2   2   2   2   2   2   2   0   0   2   2   0   0   0   2   2   2   2   0   2   2   0   2   2   2   0   2   0   2   2   0   0   0   0   2   0   0   2   2   2   0   2   0   2   0   2   2   2   2   2   2   2   2   2
 MK-5-8                 2   2   2   2   2   2   0   0   0   2   2   2   0   0   0   0   2   0   0   2   0   2   0   0   0   0   0   2   2   2   2   0   2   0   2   2   0   2   2   0   0   2   0   2   2   0   0   2   2   0   0   0   2   0   2   0   2   2   2   2   0   0   0   0   2   0   2   2   2   2   0   2   2   2   2   2   2   0   2   2   2   2   2   0   2   2   2   2   0   2   0   2   2   0   2   0   2   0   0   0   2   0   0   0   2   0   0   2   2   2   0   2   2   0   0   0   0   2   2   0   0   0   2   2   0   2   0   2   2   2   2   0   2   0   0   0   2   2   2   0   0   2   2   2   0   0   0   2   2   0   2   2   2   0   0   2   0   0   0   0   2   2   0   2   0   2   2   0   2   2   2   0   2   0   2   2   2   0   0   0   2   0   0   2   2   2   0   2   0   2   0   2   2   2   0   2   0   2   2   2
 MK-5-9                 2   2   2   2   2   2   0   2   0   2   2   2   0   0   0   0   2   0   0   2   0   2   0   0   0   0   0   2   0   2   2   2   0   0   2   2   0   2   2   0   0   2   0   2   2   0   0   2   2   0   0   0   2   0   2   0   2   2   2   2   0   0   0   0   0   0   2   2   2   0   0   2   2   2   2   2   2   0   2   2   2   2   2   0   2   2   2   2   0   2   0   2   2   0   2   0   2   0   2   0   2   0   0   0   2   0   0   2   2   2   0   2   2   0   0   0   2   2   2   0   0   0   2   2   0   2   0   2   2   2   2   0   2   0   0   0   2   2   2   0   0   2   2   2   0   0   0   2   2   0   2   2   2   0   0   2   0   0   0   0   0   2   0   2   0   2   2   0   2   2   2   0   2   0   2   2   2   0   0   0   2   0   2   2   2   2   0   2   0   2   0   0   2   2   0   2   0   2   2   2
 MK-5-10                2   2   2   2   2   2   0   2   0   2   2   2   0   0   0   0   2   0   0   2   0   2   0   0   0   0   0   2   0   2   2   2   0   0   0   2   0   2   2   0   0   2   0   2   2   0   0   2   2   0   0   0   2   0   2   0   2   2   2   2   0   0   2   0   0   0   2   2   2   0   2   0   2   2   2   2   2   0   2   2   2   2   0   0   2   2   2   2   0   0   0   2   2   0   2   0   2   0   2   0   0   0   0   0   2   0   0   2   2   2   0   2   2   0   0   0   2   2   2   0   0   2   0   2   0   2   0   2   2   2   0   0   2   0   0   0   0   2   2   0   0   0   2   2   0   0   0   2   2   0   2   2   2   0   0   0   0   0   0   0   0   2   0   2   0   2   2   0   2   2   2   0   0   0   2   0   2   0   0   0   2   2   2   2   2   2   0   2   0   2   0   0   2   2   2   2   0   2   2   2
 MK-5-11                2   2   2   2   2   2   0   2   0   2   2   2   0   0   0   0   2   0   2   2   0   2   0   0   0   0   2   2   0   2   2   2   0   0   0   2   0   2   2   0   0   2   0   2   2   2   2   2   2   0   0   0   2   0   2   2   2   2   2   0   0   2   2   0   0   2   2   0   2   0   2   2   2   2   2   2   2   0   2   2   2   2   0   0   2   2   2   2   0   0   0   0   2   0   2   0   2   0   2   0   0   0   0   0   2   0   0   2   2   2   0   2   2   0   0   2   2   2   2   0   0   2   0   2   0   2   0   2   2   2   0   0   2   0   2   0   0   2   2   0   0   0   2   0   0   0   0   2   2   0   0   2   2   0   0   0   2   0   0   0   0   2   0   2   0   2   2   0   2   2   2   0   0   0   0   0   2   0   0   0   2   2   2   2   2   2   0   2   0   2   0   0   2   2   2   2   0   2   2   2
 MK-5-12                2   2   2   2   2   2   0   2   0   2   2   2   0   2   0   0   2   0   2   2   0   2   0   0   0   0   2   2   0   2   2   2   0   0   0   0   0   2   2   0   0   2   0   2   2   2   2   2   2   0   0   0   2   0   2   2   2   2   0   0   0   2   2   0   0   2   2   0   2   0   2   2   2   2   2   2   2   0   2   2   2   2   0   0   2   2   2   2   0   0   0   0   2   0   2   0   2   0   0   0   0   0   0   0   2   0   0   2   2   2   0   2   2   0   0   2   2   2   2   0   0   2   0   2   0   2   0   2   2   2   0   0   0   0   2   2   0   2   2   0   0   2   2   0   0   0   0   2   0   0   0   2   2   0   0   0   2   0   0   0   0   2   0   2   0   2   2   0   2   2   2   0   2   0   0   0   2   0   0   0   2   2   2   0   2   2   0   2   0   2   0   0   2   2   2   2   0   0   2   2
 MK-5-13                2   2   2   2   2   0   0   0   0   2   2   2   0   2   0   0   0   0   2   2   0   2   0   0   2   0   2   2   0   2   0   2   0   0   2   0   0   2   2   0   2   2   0   2   2   2   2   0   2   0   0   0   2   2   2   2   2   2   0   0   0   2   2   0   2   2   2   2   2   0   2   2   2   2   2   2   2   0   2   2   2   2   2   0   2   2   2   2   0   0   0   2   2   0   2   0   2   2   2   0   0   2   0   0   2   0   0   2   2   2   0   2   2   0   0   2   2   2   2   0   2   2   2   2   0   2   0   2   2   2   0   0   0   0   2   2   0   2   2   2   0   2   2   0   0   0   0   2   0   0   0   2   2   0   0   0   2   0   0   0   0   2   0   2   0   2   2   0   2   2   2   0   2   0   0   0   2   0   0   2   2   2   2   0   2   2   2   2   0   2   2   0   2   2   2   2   0   0   2   2
 MK-5-14                2   2   2   2   2   0   0   0   0   2   2   2   0   2   0   0   0   0   2   2   2   2   0   0   2   0   2   2   0   2   0   2   0   0   2   2   0   2   2   0   2   2   0   2   2   2   2   2   2   0   0   0   2   2   2   0   2   2   0   0   0   2   2   0   2   2   2   2   2   0   2   2   2   2   2   2   2   0   2   2   2   2   2   0   2   2   2   2   0   0   0   2   2   0   2   0   2   2   2   0   0   2   0   0   0   0   0   2   2   0   0   0   2   0   0   2   2   2   2   0   2   0   2   2   2   2   0   2   2   2   0   0   2   0   2   2   0   2   2   2   0   2   2   0   0   0   2   2   0   0   0   2   2   0   0   0   2   0   0   0   0   2   0   2   0   2   2   0   2   2   2   0   2   0   0   0   2   0   0   2   2   2   2   2   2   2   2   2   0   2   2   0   2   2   2   2   0   0   2   2
 MK-5-15                0   2   2   2   2   0   0   0   0   2   2   2   0   2   0   0   0   0   2   2   2   2   0   0   2   0   2   2   0   2   2   2   0   0   2   2   0   2   2   0   2   2   2   0   2   2   2   2   2   0   0   0   0   2   2   0   2   2   0   0   0   2   2   0   2   2   2   2   2   0   2   2   2   0   2   2   2   0   2   2   2   2   2   0   2   0   2   2   0   0   0   2   2   0   2   0   2   2   2   0   0   2   0   0   0   2   0   2   0   0   0   0   2   0   0   2   2   2   0   0   2   2   2   2   2   2   0   0   2   2   0   0   0   0   2   2   0   2   2   2   2   2   2   0   0   0   2   2   0   2   2   2   2   0   0   0   2   0   0   0   0   2   0   0   2   2   2   0   2   2   0   2   2   2   0   0   2   2   0   2   2   2   2   2   2   2   2   2   0   2   2   0   2   2   2   2   0   0   2   2
 MK-5-16                0   2   2   2   2   0   0   2   0   2   2   2   0   0   0   0   0   2   0   2   2   2   0   0   2   0   2   2   0   2   0   2   0   0   2   2   0   2   2   0   2   2   0   0   2   2   2   0   2   0   0   0   0   0   2   0   2   2   0   0   2   2   0   0   2   0   0   2   2   2   2   0   2   0   2   0   2   0   2   2   2   2   2   0   2   0   2   2   2   2   0   2   2   0   2   0   2   2   2   0   0   2   0   0   0   2   0   2   0   0   0   0   2   0   2   2   2   2   0   0   2   2   2   2   2   2   0   0   2   2   0   0   0   2   0   0   0   2   2   2   2   2   2   0   0   0   2   2   0   2   0   2   2   0   0   0   2   0   2   0   0   2   0   0   0   2   2   0   2   2   0   0   2   2   0   2   2   2   2   2   2   2   2   2   2   0   2   2   0   2   2   0   2   2   2   2   0   0   2   2
 MK-6-1                 0   2   2   2   0   2   0   2   0   0   2   2   2   0   2   2   0   0   0   0   2   0   2   2   0   2   2   0   2   2   2   2   0   2   0   2   2   2   0   2   2   2   0   2   2   0   2   0   2   0   0   2   2   0   0   0   0   0   0   0   2   0   0   2   2   0   0   2   0   2   2   0   0   2   0   2   0   2   2   2   2   2   0   0   0   2   2   0   2   2   0   2   2   2   0   0   0   0   2   0   0   0   0   2   2   0   0   0   0   0   2   0   0   2   0   0   2   0   2   0   2   0   0   2   2   2   0   0   0   2   0   0   0   2   0   2   0   0   0   2   2   2   0   0   2   0   0   0   2   0   0   0   0   2   0   0   2   0   2   0   0   2   0   2   2   2   2   2   2   2   2   2   0   2   2   2   0   0   2   0   2   2   2   2   2   2   2   2   0   0   0   0   0   0   0   0   2   2   2   2
 MK-6-2                 2   2   2   2   0   2   2   2   0   0   2   2   2   0   2   2   0   0   2   0   2   2   2   2   0   2   2   0   2   2   2   2   0   2   0   2   2   0   0   2   2   2   0   2   2   0   2   0   2   0   0   2   2   0   0   0   0   0   0   0   2   0   0   2   0   0   2   2   0   2   2   0   0   0   0   2   0   2   2   2   2   2   0   0   0   2   2   2   2   2   0   2   2   2   0   0   2   0   0   0   0   0   0   2   2   0   0   0   0   0   2   0   0   2   0   0   2   0   2   0   2   2   0   2   2   2   0   0   0   2   0   0   2   2   0   2   0   0   2   2   2   2   0   0   2   0   0   0   2   0   0   0   0   0   0   0   2   0   2   0   0   2   0   0   2   2   0   2   2   2   2   2   0   2   0   2   0   0   2   0   2   2   2   2   2   2   2   2   0   0   0   0   0   0   0   0   2   2   2   2
 MK-6-3                 2   2   2   2   0   2   2   2   0   0   2   2   2   0   2   2   0   0   2   0   2   2   0   2   2   2   2   0   2   2   2   2   0   2   0   2   0   0   2   2   2   2   0   2   2   0   2   0   2   0   0   2   2   0   0   0   0   2   0   0   2   0   0   0   0   0   2   2   2   2   2   0   0   0   2   2   0   2   2   2   2   2   0   0   0   2   2   2   2   0   2   2   2   2   0   0   2   0   0   0   0   0   0   2   2   0   0   0   0   0   2   0   0   2   0   0   2   0   2   0   2   2   0   0   2   2   0   0   0   2   0   0   2   2   2   2   0   2   2   2   2   2   0   0   2   0   0   0   2   0   0   0   0   0   0   0   2   0   2   0   0   2   0   0   2   2   0   2   2   2   2   2   0   2   0   2   0   0   2   0   2   2   2   2   2   2   2   2   0   0   0   0   0   0   0   0   2   2   2   0
 MK-6-4                 2   2   2   2   0   2   2   2   0   2   2   2   2   0   2   2   0   2   2   0   2   2   0   2   2   2   2   0   2   2   2   2   0   2   2   2   0   0   2   2   2   2   0   2   2   0   2   0   2   0   0   2   0   0   0   0   0   2   0   2   2   0   0   0   0   2   2   0   2   2   2   0   0   0   2   2   0   2   2   2   2   2   0   0   0   2   2   2   2   0   0   2   0   2   0   0   2   0   0   0   2   0   0   2   2   0   2   0   0   0   2   0   0   2   0   0   2   0   2   0   2   2   0   0   2   2   0   0   0   2   0   0   2   2   2   2   0   2   2   2   2   2   0   0   2   0   0   0   2   0   2   0   0   0   0   0   2   0   2   0   0   2   0   0   2   2   0   2   2   2   2   2   0   2   0   2   0   0   2   0   2   2   2   2   2   2   2   2   0   0   0   0   0   0   0   0   2   2   2   0
 MK-6-5                 2   2   2   2   0   2   2   2   0   2   2   0   2   0   2   2   0   2   2   0   2   2   0   2   2   2   2   0   2   2   2   2   0   2   2   2   0   0   2   2   2   2   0   2   2   0   2   0   2   0   0   2   0   0   0   0   0   2   0   2   2   2   0   0   0   2   2   0   2   2   2   0   0   0   2   0   0   2   2   2   2   2   0   2   0   0   2   2   2   0   0   2   0   2   2   0   2   0   0   0   2   0   0   2   0   0   2   0   2   0   2   0   0   2   0   0   2   2   2   0   2   2   0   0   2   2   0   0   0   2   0   0   2   0   2   2   0   2   2   2   0   2   0   0   2   0   0   0   2   2   2   0   0   0   0   0   2   0   2   2   0   2   0   0   2   2   0   2   2   2   2   2   0   2   0   2   0   0   2   0   2   2   2   2   2   2   2   2   2   2   0   0   0   0   0   0   2   2   2   2
 MK-6-6                 2   2   2   2   0   2   2   2   0   2   2   0   2   0   2   2   0   2   2   0   2   2   0   2   2   2   2   0   2   2   2   2   0   2   2   2   0   0   2   2   2   2   0   2   2   0   2   0   2   0   0   2   0   0   0   0   0   2   0   2   2   2   0   0   0   2   2   0   2   2   2   0   0   0   2   0   0   2   2   2   2   2   0   2   0   0   0   2   2   2   2   2   0   2   2   0   2   0   0   0   2   2   0   2   0   0   2   0   2   0   0   0   0   2   0   0   2   0   0   0   2   2   0   0   2   2   0   0   2   2   0   0   2   0   2   2   0   0   0   2   0   2   0   0   2   0   0   0   0   2   2   2   0   0   0   2   2   0   2   2   0   2   0   0   2   2   0   2   2   0   2   2   0   2   2   0   0   0   2   0   2   2   2   2   2   2   2   0   2   2   2   0   0   0   0   2   2   2   2   2
 MK-6-7                 0   2   0   2   0   2   2   2   0   2   2   0   2   2   2   2   0   2   2   0   0   2   0   2   2   2   2   0   0   2   2   2   0   2   2   2   0   0   2   2   2   2   0   0   2   0   2   0   2   0   0   2   0   2   0   0   0   2   0   2   2   2   0   0   0   2   2   0   2   2   2   0   0   0   0   0   0   2   2   2   2   0   0   2   0   0   0   2   2   2   2   2   2   2   2   0   2   0   0   2   2   2   0   2   0   0   2   0   2   2   0   0   0   2   2   2   2   0   0   0   2   0   0   0   0   2   0   2   2   2   0   0   2   2   2   2   0   0   0   2   2   2   0   2   2   2   0   0   0   2   0   0   0   0   0   2   2   0   2   0   0   2   0   0   2   2   0   2   2   0   2   2   0   2   2   0   0   0   0   0   2   2   2   2   2   2   2   0   2   2   2   0   0   0   0   2   2   2   0   2
 MK-6-8                 0   2   0   2   0   2   2   2   0   2   2   0   2   2   2   2   0   2   2   0   0   2   0   2   2   2   0   0   0   2   2   2   0   2   2   0   0   0   2   2   2   2   0   2   2   0   2   0   2   2   0   2   0   2   0   0   2   2   0   2   2   2   0   0   0   2   2   0   0   2   2   0   0   0   0   0   0   2   2   2   2   0   0   2   0   0   0   2   0   2   2   2   2   2   2   0   2   2   0   2   2   2   0   2   0   0   2   2   2   2   0   0   0   2   2   2   2   0   0   0   2   0   2   0   0   2   0   2   2   2   0   0   2   2   2   2   0   0   2   2   2   2   0   2   2   2   0   0   0   2   0   0   0   0   0   0   0   2   2   0   2   2   0   0   2   2   0   2   0   0   2   2   0   2   2   0   0   0   0   0   2   2   2   2   2   2   2   2   2   2   2   0   0   0   0   2   2   2   0   2
 MK-6-9                 0   0   0   2   0   2   2   2   0   2   2   0   2   2   2   2   0   2   2   0   0   2   0   2   2   2   0   0   0   2   2   2   0   2   2   0   0   0   2   2   2   2   0   2   0   0   2   0   2   0   0   2   0   2   0   2   2   2   0   2   2   2   0   0   0   2   2   2   0   2   2   2   2   0   0   0   0   2   2   2   2   0   0   2   0   0   0   2   0   2   2   2   0   0   0   0   0   2   0   2   2   2   0   2   0   0   2   2   2   2   0   0   0   2   2   2   2   0   0   0   2   0   2   0   0   2   0   2   2   2   0   2   2   2   2   2   0   0   2   0   0   2   2   0   2   2   0   0   0   2   0   0   0   0   2   0   0   2   2   0   2   2   0   2   2   2   0   2   0   0   2   2   0   2   2   0   0   0   0   0   2   2   2   2   2   2   2   2   2   2   2   0   0   0   0   2   2   2   0   2
 MK-6-10                0   0   0   2   0   0   2   2   0   2   2   0   2   0   2   2   0   2   2   0   0   2   0   2   0   2   0   0   0   2   2   2   0   0   2   0   0   0   2   2   2   2   0   2   0   0   2   0   2   0   0   0   0   2   0   2   2   2   0   2   2   2   0   0   0   2   2   2   0   2   2   2   2   0   0   0   0   2   2   2   2   0   2   2   0   0   0   2   0   2   2   2   0   2   0   0   2   2   0   2   2   0   0   2   0   2   2   2   2   2   0   0   0   2   2   2   0   0   0   0   2   0   2   2   0   2   0   2   2   2   0   0   2   2   2   2   0   0   2   0   0   2   2   0   0   2   0   0   0   2   0   0   0   0   2   0   0   2   2   0   2   2   0   2   2   2   0   2   0   0   2   0   0   2   2   0   0   2   0   0   2   2   2   2   2   2   2   0   2   2   2   0   0   0   0   2   2   2   0   2
 MK-6-11                0   0   0   2   0   0   2   2   0   2   2   0   2   0   2   2   0   0   2   0   0   2   0   2   0   0   0   0   0   2   2   2   2   0   2   0   0   0   0   2   2   2   0   2   0   0   2   0   2   2   0   0   0   2   0   2   0   2   0   2   2   2   0   0   0   2   0   2   0   2   0   2   2   0   0   0   0   2   2   2   2   0   2   2   0   0   0   2   0   2   2   2   0   2   0   0   2   2   0   2   0   0   0   2   0   2   2   2   2   0   0   0   0   2   2   2   0   0   0   0   2   0   2   2   0   0   0   2   2   2   0   2   0   2   2   2   0   0   2   0   0   2   2   0   0   2   2   0   0   2   0   0   0   0   2   0   0   2   0   0   2   2   0   2   0   2   0   2   0   0   2   0   0   2   0   0   0   2   0   0   2   2   2   2   2   2   2   0   2   2   2   0   0   0   0   0   2   2   0   2
 MK-6-12                0   0   0   2   0   0   2   2   0   2   2   0   2   0   2   2   0   0   2   0   0   2   0   2   0   0   0   0   0   2   2   2   2   0   0   0   0   2   0   2   2   2   0   2   0   0   2   0   2   2   0   0   0   0   0   2   2   0   0   0   2   2   0   0   0   2   0   2   0   2   0   2   2   0   0   0   0   2   2   2   2   0   2   2   0   0   0   2   0   2   2   2   0   2   0   0   0   2   0   2   0   0   0   2   0   2   0   2   2   0   0   0   0   0   0   2   0   0   0   0   2   0   2   2   0   0   0   0   2   2   0   2   0   2   2   2   0   0   2   0   0   0   0   0   0   2   0   0   0   2   0   0   0   0   0   0   2   0   0   0   2   2   0   2   0   2   0   2   0   0   2   0   0   2   0   0   0   2   0   0   2   2   2   2   2   2   2   0   2   2   2   2   0   0   0   2   2   2   0   0
 MK-6-13                0   0   0   2   0   2   0   2   0   2   2   0   2   2   0   2   2   0   0   0   0   2   0   2   0   0   2   0   0   0   2   2   2   0   0   0   0   2   0   0   2   2   0   2   0   0   2   0   2   2   0   0   0   0   0   0   0   0   0   0   2   2   0   0   0   2   0   2   0   2   0   2   2   0   0   0   0   2   2   2   2   0   2   2   2   0   0   2   0   2   2   2   0   2   0   0   0   2   0   2   0   0   0   2   0   2   0   2   2   0   0   0   0   0   0   2   0   0   0   0   2   0   2   2   0   0   2   0   2   2   0   0   0   2   2   2   2   0   2   0   0   0   0   0   0   2   0   0   0   2   0   0   0   0   2   2   2   0   0   0   2   2   0   2   0   0   0   2   0   0   2   0   0   2   0   2   0   0   0   0   2   2   2   2   2   2   0   0   2   0   2   2   0   0   0   2   2   2   0   0
 MK-6-14                0   0   0   2   0   2   0   2   0   2   2   2   2   2   0   2   2   0   2   0   0   2   0   2   0   2   2   0   0   0   2   2   2   0   0   0   0   2   0   0   2   2   0   2   0   0   2   0   2   2   0   0   0   0   0   0   0   0   0   0   2   0   0   0   0   2   0   2   0   2   2   2   2   0   0   0   0   2   2   0   2   0   2   2   2   0   0   0   0   0   2   2   0   2   0   2   0   2   0   2   0   0   0   2   0   2   0   2   2   0   0   0   0   0   0   2   0   0   0   0   2   0   2   2   0   0   2   0   2   2   0   0   2   2   2   2   2   0   2   0   0   0   0   0   0   2   0   0   0   0   0   0   0   0   2   2   2   0   0   0   2   2   0   2   2   0   0   2   0   2   2   0   0   0   0   2   0   0   0   0   2   2   2   2   2   2   0   0   0   0   0   2   0   0   0   0   2   2   0   0
 MK-6-15                0   0   0   2   0   2   0   2   0   2   2   2   2   2   0   2   2   0   2   0   0   2   2   2   0   2   2   0   0   2   2   2   2   2   0   0   0   2   2   0   2   2   0   2   0   0   2   0   2   2   0   0   2   0   0   0   0   0   0   0   2   0   0   0   0   2   0   2   0   2   2   2   2   0   0   2   0   2   2   0   2   0   2   2   0   0   2   0   0   0   2   2   0   2   0   2   0   2   0   2   0   0   0   2   0   2   2   0   2   0   0   0   0   2   0   0   0   0   0   0   2   0   2   0   0   0   2   0   2   0   0   0   2   0   2   2   0   0   2   0   0   0   0   0   2   2   0   0   0   0   0   0   0   0   2   2   2   0   0   0   2   2   0   2   2   0   0   0   0   2   2   0   0   0   2   0   0   0   0   0   2   2   2   0   2   2   0   0   0   0   0   2   0   2   0   0   2   2   0   2
 MK-6-16                0   0   0   2   2   2   0   2   0   2   2   2   2   2   0   2   2   0   2   2   0   2   2   0   0   2   2   0   0   2   2   2   2   2   0   0   2   2   2   0   2   2   2   2   2   0   2   0   2   2   0   0   2   0   0   0   0   0   0   0   2   0   0   0   0   2   0   0   0   0   2   2   2   0   0   2   0   2   2   0   2   0   2   0   0   0   2   0   0   0   2   2   0   2   0   2   0   2   0   2   0   0   0   2   0   0   2   0   2   2   0   0   2   2   0   0   0   0   0   0   0   0   2   0   0   0   2   0   2   0   0   0   2   0   2   2   0   0   2   0   0   0   0   0   2   2   0   0   2   0   0   0   2   0   2   2   2   0   0   0   2   2   0   2   2   0   0   0   2   0   2   0   2   0   2   0   0   0   0   0   2   2   2   0   2   2   0   0   0   0   0   2   2   2   2   0   2   2   2   2
 
!****************************************** Phenotypic Data **********************************************************
!-100.0 is resevred for missing phenotype
SimulatedTrait1         7.6261    8.5927   12.7653    9.9549   11.2677    7.7341    9.5860   10.8303   11.0339    9.9083    9.7505   10.3023   10.2926   10.4386   10.3934    8.4124    9.3114   10.4266   11.4312   11.4655    8.8582   11.3318   10.7132    9.5267    9.6949    8.5457   10.4548    7.9712   11.8528    9.6645    8.7593    9.0938    9.1418   11.5809    8.5183   12.8514    9.8764    9.8941   11.3535   10.3416   11.5298    9.8472   11.2118   11.1063   10.8564    9.4201    9.1645   12.3249    6.9541   12.3302   11.0316    8.3263    8.9320   10.4847   11.0598    9.1109    9.7920   11.9637   11.1502    7.5159   10.9594    9.7490   10.7004    9.4599    8.9901    8.5308   10.0499   11.6496    9.0141    9.9359   11.0335    9.8487   10.7506    9.9447   12.8607   10.1616   11.2415    9.2545   10.6175   10.3679   10.1724   10.2023   10.7492    9.4230   10.5145    9.7850    9.1092    8.5143    9.4680    8.4673    8.5917    9.6995    9.1646   10.3175    8.6003    9.1393   10.8362    9.7376   11.2191    9.3577   11.9154    9.3422    8.8841    9.9178    8.8390   10.0762    8.6876    8.9661   10.0371   11.1110    9.9911   12.5989    9.8758   10.8905    9.7835    9.4037    8.8004    9.3943   11.5635   10.7672    9.0412    8.4109   12.1831    9.7237    9.5888   10.9495    8.9810   10.4567   12.3687   13.3039   11.5248    9.0621   10.4514   11.0174    8.5434    8.0351    9.7129   10.5904   10.0577   12.8181   12.2414    8.2654   11.1639    9.4678    9.4739    8.3874   10.5018    9.6908   11.2999   11.5282    9.9770    8.6626    8.6918   11.4330   10.4112   10.9636    9.8172    7.1326    9.7418   10.7410    9.8963    9.8781   10.5995    8.8191   10.6309    9.8659    8.7540   12.3462    9.9106   11.3340    9.5515    8.2512    8.6457   11.9404    7.9943    9.9981    9.2772   10.8946    9.8946   11.9004   10.4101   11.8606   12.2196   10.0466    9.0823   12.7267   11.0503   14.0582    9.1941    9.8309    7.0952   11.3836   11.6729   11.7827   10.8146   10.4270    9.0712   10.7424   10.4202    9.0081
SimulatedTrait2        15.4271   16.5831   14.9698   13.9712   16.0136   12.9657   13.4285   12.5956   14.8577   15.7556   14.6738   16.9387   15.7449   13.5649   15.4636   13.6508   16.3482   16.2518   16.3321   14.6664   15.0951   13.4082   15.6170   14.0370   11.9295   14.9039   14.9989   15.7449   16.9682   13.6307   15.4136   15.5403   15.8259   14.3862   15.9590   13.4794   14.4662   13.3464   16.3473   16.5089   16.9691   16.1405   13.8509   15.7142   14.9142   16.3688   15.1328   14.8173   13.6008   14.9844   14.0552   11.9822   14.1413   14.4380   15.7784   15.2715   14.3260   14.7736   15.2005   11.8346   12.7018   13.8004   13.5496   16.6637   14.9298   12.7271   15.0225   15.4386   16.9417   15.1388   17.0320   15.8993   13.0691   14.4894   14.0975   17.0948   17.9197   17.3067   12.3645   15.7779   17.5911   15.0272   17.2787   12.7117   15.0006   14.7400   14.9571   16.3084   16.5398   15.8549   14.7723   17.2426   15.2512   11.1628   14.0499   14.5059   14.6119   16.1394   13.3613   12.2047   14.6847   12.7181   13.4986   12.1455   17.8628   14.6025   12.8083   11.5559   13.0921   15.3489   15.9703   12.4945   17.5728   13.2460   15.3088   16.3127   12.4397   15.4426   18.0797   15.2024   14.8657   13.6610   15.5127   13.9882   15.5703   12.9773   13.5131   13.1509   15.7176   14.6579   15.0555   13.2314   15.8609   14.4950   13.7584   13.5445   16.8233   12.7571   14.2649   14.7042   17.0158   15.7976   14.8760   17.5287   13.0832   14.3253   15.7714   15.2832   15.6533   14.9698   13.6916   16.9546   14.8084   17.8532   16.0104   15.6033   15.4359   13.2617   12.9200   12.9585   15.2149   16.8851   12.1708   16.1741   14.9135   17.5523   17.9237   16.5674   17.3854   16.8345   11.7691   13.9331   15.4202   15.5250   13.0827   17.2890   13.8245   15.9320   15.7628   14.4104   14.1827   14.6415   16.0931   13.9403   15.5318   15.2380   13.4443   14.8640   13.6829   13.5267   14.8313   17.1230   16.9155   13.5563   16.2057   16.7600   13.4192   16.0889   14.7910   14.8289
 
