# Supplementary material for: Inclusive Composite Interval Mapping of QTL by Environment Interactions in Biparental Populations
Source: PLoS One. 2015 Jul 10;10(7):e0132414. doi: 10.1371/journal.pone.0132414 (PMC4498613; doi:10.1371/journal.pone.0132414)
Supplement: S3 File — (ZIP) [file pone.0132414.s003.zip › Simulation for unliked model/Simulated popualtions/run_00096.met]

!**********************Note: lines staring with "!" are remarks and will be ignored in the program********************
!*********************************General Information**********************************
!Assuming F1 = P1 x P2, populations available in QTL IciMapping are: 
!  1, P1BC1F1 = P1 x F1, the first backcrossing where P1 is used as the recurrent parent;
!  2, P2BC1F1 = P2 x F1, the first backcrossing where P2 is used as the recurrent parent;
!  3, F1DH, F1-derived doubled haploids; 
!  4, RIL or F1RIL, recombination inbred lines through the repeated selfing of F1;
!  5, P1BC1RIL, recombination inbred lines through the repeated selfing of P1BC1F1;
!  6, P2BC1RIL, recombination inbred lines through the repeated selfing of P2BC1F1;
!  7, F2, the selfing generation of F1;
!  8, F3, the selfing generation of F2;
!  9, P1BC2F1, the second backcrossing where P1 is used as the recurrent parent; 
! 10, P2BC2F1, the second backcrossing where P2 is used as the recurrent parent;
! 11, P1BC2RIL, recombination inred lines through the repeated selfing of P1BC2F1; 
! 12, P2BC2RIL, recombination inred lines through the repeated selfing of P2BC2F1; 
! 13, P1BC1F2, the selfing generation of P1BC1F1; 
! 14, P2BC1F2, the selfing generation of P2BC1F1; 
! 15, P1BC2F2, the selfing generation of P1BC2F1; 
! 16, P2BC2F2, the selfing generation of P2BC2F1; 
! 17, P1BC1DH, P1BC1F1-derived doubled haploids; 
! 18, P2BC1DH, P2BC1F1-derived doubled haploids; 
! 19, P1BC2DH, P1BC2F1-derived doubled haploids; 
! 20, P2BC2DH, P2BC2F1-derived doubled haploids; 
   3      !Mapping Population (see remarks above)
   2      !Mapping Function (1 for Kosambi; 2 for Haldane; 3 for Morgan)
   2      !Marker Space Type (1 for intervals; 2 for positions)
   1      !Marker Space Unit(1 for centiMorgans; 2 for Morgan)
   6      !Number of Chromosomes (or Linkage Groups)
 200      !Size of the mapping population
   2      !Number of environments
 
!***************************************** Chromosomes and Linkage Maps **********************************************
!Chromosome                 NumMarkers
-CH1                        16
-CH2                        16
-CH3                        16
-CH4                        16
-CH5                        16
-CH6                        16
!Linkage map (Marker name followed by position or the interval length)
 MK-1-1                1     0.000
 MK-1-2                1    10.000
 MK-1-3                1    20.000
 MK-1-4                1    30.000
 MK-1-5                1    40.000
 MK-1-6                1    50.000
 MK-1-7                1    60.000
 MK-1-8                1    70.000
 MK-1-9                1    80.000
 MK-1-10               1    90.000
 MK-1-11               1   100.000
 MK-1-12               1   110.000
 MK-1-13               1   120.000
 MK-1-14               1   130.000
 MK-1-15               1   140.000
 MK-1-16               1   150.000
 MK-2-1                2     0.000
 MK-2-2                2    10.000
 MK-2-3                2    20.000
 MK-2-4                2    30.000
 MK-2-5                2    40.000
 MK-2-6                2    50.000
 MK-2-7                2    60.000
 MK-2-8                2    70.000
 MK-2-9                2    80.000
 MK-2-10               2    90.000
 MK-2-11               2   100.000
 MK-2-12               2   110.000
 MK-2-13               2   120.000
 MK-2-14               2   130.000
 MK-2-15               2   140.000
 MK-2-16               2   150.000
 MK-3-1                3     0.000
 MK-3-2                3    10.000
 MK-3-3                3    20.000
 MK-3-4                3    30.000
 MK-3-5                3    40.000
 MK-3-6                3    50.000
 MK-3-7                3    60.000
 MK-3-8                3    70.000
 MK-3-9                3    80.000
 MK-3-10               3    90.000
 MK-3-11               3   100.000
 MK-3-12               3   110.000
 MK-3-13               3   120.000
 MK-3-14               3   130.000
 MK-3-15               3   140.000
 MK-3-16               3   150.000
 MK-4-1                4     0.000
 MK-4-2                4    10.000
 MK-4-3                4    20.000
 MK-4-4                4    30.000
 MK-4-5                4    40.000
 MK-4-6                4    50.000
 MK-4-7                4    60.000
 MK-4-8                4    70.000
 MK-4-9                4    80.000
 MK-4-10               4    90.000
 MK-4-11               4   100.000
 MK-4-12               4   110.000
 MK-4-13               4   120.000
 MK-4-14               4   130.000
 MK-4-15               4   140.000
 MK-4-16               4   150.000
 MK-5-1                5     0.000
 MK-5-2                5    10.000
 MK-5-3                5    20.000
 MK-5-4                5    30.000
 MK-5-5                5    40.000
 MK-5-6                5    50.000
 MK-5-7                5    60.000
 MK-5-8                5    70.000
 MK-5-9                5    80.000
 MK-5-10               5    90.000
 MK-5-11               5   100.000
 MK-5-12               5   110.000
 MK-5-13               5   120.000
 MK-5-14               5   130.000
 MK-5-15               5   140.000
 MK-5-16               5   150.000
 MK-6-1                6     0.000
 MK-6-2                6    10.000
 MK-6-3                6    20.000
 MK-6-4                6    30.000
 MK-6-5                6    40.000
 MK-6-6                6    50.000
 MK-6-7                6    60.000
 MK-6-8                6    70.000
 MK-6-9                6    80.000
 MK-6-10               6    90.000
 MK-6-11               6   100.000
 MK-6-12               6   110.000
 MK-6-13               6   120.000
 MK-6-14               6   130.000
 MK-6-15               6   140.000
 MK-6-16               6   150.000
!*********************************** Marker Types ********************************************************************
!Co-dominant marker: When heterozygote F1 is present, P1 is coded as 2, F1 is coded as 1, and P2 is coded as 0; Otherwise, P1 is coded as 2, and P2 is coded as 0. 
!Dominant marker: When heterozygote F1 is present, P1 and F1 are coded as 12, and P2 is coded as 0; Otherwise, P1 is coded as 2, and P2 is coded as 0.  
!Recessive markers: When heterozygote F1 is present, P1 is coded as 2, and F1 and P2 are coded as 10; Otherwise, P1 is coded as 2, and P2 is coded as 0. 
!Missing marker is coded as -1. 
 MK-1-1                 2   2   2   2   0   0   0   0   2   2   2   2   2   0   2   2   0   0   0   2   2   0   2   0   0   0   0   2   0   2   2   0   0   0   2   2   2   0   0   0   2   2   0   0   0   0   0   2   2   0   0   2   2   0   2   2   2   0   0   0   2   2   0   0   2   2   2   0   0   2   2   2   0   0   0   0   2   0   2   2   0   2   2   0   2   0   0   2   0   0   2   0   0   0   2   2   0   0   0   0   2   0   0   2   2   0   0   2   0   2   0   2   0   2   2   2   2   0   0   0   2   0   0   2   0   2   0   0   2   2   0   2   2   2   0   0   2   2   0   0   0   0   0   2   2   0   0   0   0   2   0   2   0   2   0   0   0   2   2   0   0   2   0   0   0   0   2   0   2   0   2   0   2   0   0   2   0   2   2   2   2   2   0   2   2   2   0   0   2   2   0   0   0   0   0   2   0   2   2   0
 MK-1-2                 2   0   2   2   0   0   0   0   2   2   2   2   2   0   2   2   0   0   0   2   2   0   2   0   2   0   0   2   0   2   2   0   0   0   2   2   2   0   0   0   2   2   0   0   0   0   0   0   2   0   0   2   2   0   2   2   2   0   0   0   2   2   0   0   2   0   2   0   0   2   2   2   0   0   0   0   2   0   0   2   0   2   0   0   2   0   0   2   0   0   2   0   0   0   2   0   0   2   0   0   2   0   0   2   2   0   0   2   0   2   0   2   0   2   2   2   2   0   0   0   2   0   0   2   0   2   0   0   2   2   2   2   2   2   0   0   2   2   0   0   0   2   0   2   2   0   0   0   0   2   0   2   0   2   0   2   0   0   2   0   0   2   2   0   0   0   2   0   2   0   2   0   2   2   0   0   0   0   2   2   2   2   0   2   2   2   0   0   2   2   0   2   0   0   0   2   0   0   2   0
 MK-1-3                 2   0   2   2   2   0   0   0   2   2   2   2   2   0   2   2   0   0   0   2   2   0   2   0   2   0   0   2   0   2   2   0   2   0   2   0   2   0   0   0   2   2   0   0   0   0   0   0   2   0   0   2   2   0   2   2   2   0   0   0   2   2   0   0   2   0   2   0   0   2   2   2   0   0   0   0   2   0   0   2   0   0   0   0   2   0   0   0   0   2   2   0   0   2   2   2   2   2   0   0   2   0   0   2   2   0   0   2   0   2   0   2   0   2   2   2   2   0   0   0   2   0   0   2   0   0   0   0   0   2   2   2   2   2   0   2   2   2   0   0   0   0   0   2   2   0   0   2   0   2   0   2   0   2   0   2   0   0   2   0   0   2   2   0   0   0   2   0   2   0   2   2   2   2   0   0   0   0   2   2   2   2   0   0   2   2   0   0   2   2   0   2   2   0   0   2   0   0   2   0
 MK-1-4                 2   0   2   2   2   0   0   0   2   2   2   2   0   0   2   2   0   2   0   0   2   0   2   0   2   2   0   0   0   2   2   0   2   0   2   0   2   0   0   0   2   2   0   0   0   0   0   0   2   0   0   2   2   0   0   2   2   0   2   0   2   2   0   0   2   0   0   0   0   2   2   2   0   0   0   0   2   0   0   2   0   0   0   0   2   0   0   0   2   2   2   0   0   2   2   2   2   2   2   0   2   0   0   2   2   0   0   2   0   2   0   2   0   2   2   2   2   0   0   0   2   0   0   0   0   0   0   0   0   2   2   2   2   2   0   2   2   2   0   0   0   0   0   2   2   0   0   2   0   0   2   0   0   2   0   2   0   0   2   0   0   2   2   0   0   2   2   0   2   0   2   2   2   2   2   0   0   0   2   2   2   2   0   0   2   2   0   0   2   2   0   2   2   0   0   2   2   0   2   0
 MK-1-5                 2   0   2   0   2   0   0   0   2   2   2   2   0   0   2   2   0   2   0   0   2   0   0   0   2   2   0   0   0   0   2   0   2   0   2   0   2   0   0   0   2   2   0   0   0   0   2   0   2   2   0   2   2   0   0   2   2   0   2   0   2   2   0   0   2   0   0   0   0   2   2   2   0   0   0   2   2   0   0   2   0   2   0   2   2   2   0   0   2   2   2   0   0   2   2   2   2   0   2   0   0   0   0   2   2   0   0   2   0   2   0   2   0   2   2   2   2   0   0   0   2   0   0   0   0   0   0   0   0   2   2   2   2   2   0   2   2   2   0   0   0   0   0   2   2   0   0   2   0   0   2   0   2   2   0   2   0   2   2   0   0   2   2   0   2   2   2   2   2   0   2   2   2   2   2   0   0   0   2   0   2   2   0   0   2   2   2   0   2   2   0   2   2   0   0   2   2   0   2   2
 MK-1-6                 2   0   2   0   2   0   0   0   2   2   0   2   0   0   2   2   0   2   0   0   2   0   0   0   2   2   0   0   0   0   2   0   2   0   2   0   2   0   0   0   2   0   0   0   0   0   0   0   2   2   0   2   2   0   0   2   0   0   2   0   0   2   0   0   2   0   0   0   0   2   2   2   0   2   0   2   2   0   0   2   0   2   0   2   2   2   0   0   2   2   2   0   0   2   2   2   2   0   2   0   0   0   0   2   2   0   0   2   0   2   0   2   0   2   2   2   2   0   2   0   2   0   2   0   2   0   0   0   0   2   2   2   2   2   0   2   2   2   0   0   0   0   0   2   2   0   0   2   0   0   2   0   2   2   0   2   0   2   2   2   2   2   2   0   0   2   2   2   2   0   2   2   2   2   2   0   0   0   0   0   2   2   0   0   2   2   2   0   2   2   0   2   2   0   0   2   2   0   2   2
 MK-1-7                 2   0   2   0   2   0   0   0   2   2   0   2   0   0   2   2   0   2   0   0   2   0   2   0   2   2   0   0   0   0   2   0   2   0   2   2   2   0   0   0   2   0   0   0   0   0   2   0   2   2   0   0   2   0   0   2   2   0   2   0   0   2   0   0   2   0   0   0   0   2   2   2   0   0   0   2   2   0   0   2   0   2   0   2   2   2   0   0   2   2   2   0   0   2   0   2   2   2   2   0   0   0   0   2   2   0   0   2   0   2   0   2   0   2   2   2   2   0   2   0   2   0   2   0   2   0   2   0   0   2   2   2   2   2   0   2   0   2   0   0   0   0   0   2   2   0   0   2   0   0   2   0   2   2   0   2   0   2   2   2   0   2   2   0   0   2   2   2   2   0   2   2   2   2   2   0   0   0   0   0   2   2   0   0   2   2   0   2   2   2   2   2   2   0   0   2   2   0   2   2
 MK-1-8                 2   0   2   0   2   2   0   0   2   2   0   0   2   2   2   2   0   0   0   0   2   0   2   0   2   2   0   0   0   0   2   0   2   0   2   2   2   0   0   0   2   0   0   0   0   0   2   0   2   2   0   2   2   0   0   2   2   0   2   0   0   2   0   0   2   0   0   2   2   2   2   2   0   0   0   2   2   0   0   2   0   2   0   2   2   2   2   0   2   2   2   0   0   2   0   2   2   2   2   0   0   0   0   2   2   0   0   2   0   2   0   2   0   2   2   2   2   0   2   0   2   0   2   0   2   0   2   2   0   2   2   2   2   2   0   2   0   2   0   2   0   0   0   2   2   0   0   0   0   0   2   0   2   2   0   0   0   2   2   2   0   2   0   0   2   2   2   2   2   0   2   2   2   2   2   2   0   0   0   0   2   2   0   0   2   2   0   2   2   2   0   2   2   0   0   2   2   0   2   2
 MK-1-9                 2   0   2   0   2   2   0   0   2   2   0   0   2   2   2   2   2   2   0   0   0   0   2   0   2   2   0   0   0   0   0   0   2   0   2   2   2   0   2   0   2   0   0   0   0   0   2   0   2   2   0   2   2   2   0   2   2   0   0   0   0   0   0   0   2   0   0   2   2   2   2   2   0   0   0   0   2   0   0   2   0   2   0   2   2   2   2   0   2   2   0   0   0   2   0   2   2   2   2   0   0   0   2   2   2   0   0   2   0   2   2   2   0   2   2   0   2   0   2   0   2   0   2   0   0   0   2   2   0   2   2   0   2   2   0   2   0   2   0   2   0   0   0   2   2   0   0   0   0   0   2   2   2   2   0   0   0   2   2   2   2   2   2   0   2   2   2   0   2   0   2   2   2   2   2   0   0   0   0   0   2   2   0   0   2   2   0   2   0   2   0   2   2   0   2   2   2   2   2   2
 MK-1-10                2   0   2   0   2   2   0   0   2   2   0   0   2   0   2   2   2   2   0   0   0   0   2   0   2   2   0   0   0   0   0   0   2   0   2   2   0   0   2   0   2   0   0   0   2   0   2   0   0   2   2   2   2   2   0   0   2   0   0   0   0   0   0   0   2   2   2   2   2   2   2   2   0   0   0   0   2   0   0   2   0   2   0   2   2   2   2   0   2   2   0   0   0   2   0   2   2   2   2   0   0   0   2   0   2   0   0   2   0   2   2   2   0   0   2   0   2   0   2   2   2   0   2   0   0   0   2   2   2   2   2   0   2   2   0   2   0   2   0   2   0   0   0   0   2   0   0   0   0   0   2   2   2   2   0   0   0   2   2   0   2   0   2   0   2   2   2   0   2   0   2   2   2   2   2   0   0   0   0   0   2   2   0   0   2   2   0   0   0   2   0   2   2   0   2   2   2   2   2   2
 MK-1-11                2   0   2   0   2   2   0   0   2   2   0   2   2   0   2   2   2   2   0   0   0   0   2   0   2   2   0   0   0   0   0   0   2   0   2   2   2   0   2   0   2   0   2   0   2   0   2   0   0   2   0   2   2   0   0   2   2   0   0   0   0   0   0   0   2   2   2   2   2   2   2   2   0   0   0   0   0   0   0   2   0   2   0   0   2   0   2   0   2   2   0   0   2   2   0   2   2   2   2   2   0   0   2   0   0   0   0   2   0   2   2   2   2   0   2   0   2   0   2   2   2   0   2   0   0   0   2   2   2   2   2   0   0   2   0   2   0   2   0   2   0   0   0   0   2   0   0   0   0   0   0   2   2   2   0   0   0   2   2   0   2   0   2   0   2   2   2   0   2   0   2   2   2   2   2   0   0   0   0   0   2   2   0   0   2   2   0   0   0   2   0   2   2   0   2   2   2   2   2   2
 MK-1-12                2   0   2   0   2   2   0   0   2   2   0   2   2   0   2   2   2   2   0   0   0   0   2   0   2   2   2   0   0   0   0   0   2   2   2   2   2   0   2   0   2   0   2   0   2   0   2   0   0   2   0   2   2   0   0   2   0   0   0   0   0   0   0   0   2   2   2   2   2   2   2   2   0   0   0   0   0   0   0   2   0   2   0   0   2   0   2   0   2   2   0   0   2   2   0   2   2   2   2   2   0   0   2   0   0   0   0   2   0   0   2   2   2   0   2   0   2   0   2   2   2   0   2   0   2   0   2   2   2   0   2   0   0   2   0   0   0   2   0   2   0   0   0   2   2   0   0   2   0   2   0   2   2   2   0   0   0   0   2   0   2   0   2   0   2   2   2   0   2   0   2   2   0   2   2   0   0   0   0   0   2   2   0   0   2   2   0   0   0   2   0   2   2   0   2   2   2   0   2   2
 MK-1-13                0   0   2   0   2   2   0   0   2   2   0   2   2   0   2   2   2   2   0   0   0   0   0   2   2   2   2   0   2   0   0   0   2   2   2   2   2   0   2   0   2   0   2   0   2   0   2   0   0   2   0   2   2   2   0   2   0   0   2   0   2   0   0   0   2   2   2   2   2   2   2   2   0   0   0   0   0   0   0   2   0   2   0   0   2   0   2   0   2   2   0   0   2   2   0   2   2   2   2   2   0   0   2   0   0   0   0   2   0   0   2   2   2   0   2   0   2   0   0   2   2   0   2   0   2   0   2   2   2   0   2   0   0   2   0   0   0   0   0   2   0   0   0   2   2   0   0   2   0   0   0   2   2   2   0   0   0   2   0   0   2   0   2   0   2   2   2   0   2   0   2   2   0   2   2   0   0   0   0   0   2   2   0   0   2   2   0   0   0   2   0   2   2   0   2   0   2   0   2   2
 MK-1-14                0   2   2   0   0   0   2   0   0   2   0   2   0   0   2   2   2   2   0   0   0   2   0   2   0   2   2   0   0   0   0   0   0   2   0   2   0   2   2   0   2   0   2   0   2   0   2   0   0   2   0   0   2   2   0   2   0   2   2   0   2   0   0   0   2   2   2   0   2   2   2   0   0   0   0   0   0   0   0   2   0   2   0   0   2   0   2   0   2   2   0   0   2   2   0   0   2   2   2   2   0   0   2   0   0   0   0   2   0   0   2   2   2   0   2   0   0   0   0   2   2   0   2   0   2   0   2   2   2   0   2   0   0   2   0   0   0   0   0   2   0   0   0   0   2   0   0   2   0   0   0   2   2   2   0   0   2   2   0   0   0   0   2   0   2   2   2   0   2   0   2   2   0   2   0   0   0   0   0   2   2   2   0   0   2   2   0   0   0   2   0   2   0   2   2   0   2   0   0   2
 MK-1-15                0   2   2   0   0   0   0   0   2   2   0   2   0   0   2   2   2   2   0   0   0   0   0   2   0   2   2   0   0   0   0   0   0   2   0   0   0   2   2   0   2   0   2   0   2   0   0   0   0   2   2   0   2   2   0   2   0   2   2   0   0   0   2   2   2   2   2   0   2   0   2   0   0   0   2   0   0   0   0   2   0   2   0   0   2   0   0   0   2   2   0   2   2   0   0   0   2   2   2   2   0   0   2   0   0   0   0   2   0   2   2   2   2   0   2   0   0   0   0   0   0   0   2   0   2   0   2   2   2   0   2   0   2   2   0   0   2   0   0   2   0   0   0   0   2   0   0   2   0   2   0   2   2   0   0   0   2   2   2   0   0   0   2   0   2   2   2   0   2   0   2   0   0   2   0   0   0   0   0   2   2   2   2   2   2   2   0   0   0   2   0   2   2   2   2   0   2   2   0   2
 MK-1-16                0   2   2   0   0   0   2   0   0   2   0   2   0   0   2   2   2   2   2   0   0   0   0   2   0   2   2   0   0   0   0   0   2   2   0   0   0   2   2   0   0   0   2   0   2   0   0   0   0   2   2   0   2   2   0   2   0   2   2   0   0   0   2   2   0   2   2   0   2   0   2   0   0   0   2   0   0   0   0   2   0   0   0   2   0   0   0   0   2   2   0   2   2   0   0   0   2   2   2   2   0   2   2   2   0   2   0   2   0   2   2   2   2   0   0   2   0   0   0   0   0   0   2   0   2   0   2   2   2   0   2   0   0   2   0   0   2   0   0   2   0   2   0   0   2   0   0   2   0   2   2   2   2   2   0   0   2   2   2   0   0   0   2   2   2   2   2   0   2   0   2   0   0   2   0   2   0   0   2   2   2   2   2   2   2   2   0   0   0   0   0   2   0   2   2   0   2   2   0   2
 MK-2-1                 2   0   2   2   0   2   0   2   0   0   2   2   0   2   0   2   2   0   0   2   2   2   0   0   0   2   0   2   0   2   0   2   0   0   2   0   2   0   0   0   0   0   2   0   2   0   2   0   0   2   2   2   2   0   2   2   2   2   0   0   2   2   0   0   2   2   0   0   0   0   0   0   0   2   2   0   2   0   2   2   0   0   0   2   0   0   0   0   2   0   2   2   0   2   2   0   2   0   0   0   0   2   2   2   2   0   0   2   2   0   0   0   0   0   0   0   0   2   2   0   2   2   0   0   0   2   0   2   0   0   0   2   2   0   0   2   2   2   2   2   2   0   0   2   0   2   0   2   2   2   0   0   2   0   0   2   0   2   2   0   0   0   2   2   0   0   2   0   2   2   0   0   2   0   0   0   2   2   0   2   0   2   0   0   2   0   2   0   0   0   0   2   2   2   2   0   0   2   2   2
 MK-2-2                 2   0   2   2   0   2   0   0   2   0   2   2   0   2   2   2   2   0   0   2   2   2   0   0   0   2   0   2   0   2   0   2   2   0   2   2   2   0   0   2   2   2   2   0   2   0   2   0   0   2   2   2   2   2   2   2   2   2   0   0   0   2   0   0   2   0   0   2   0   0   0   0   0   2   2   2   2   0   2   2   0   0   0   2   0   0   0   2   2   0   2   2   0   2   0   2   0   0   0   0   0   2   2   2   0   0   0   2   2   0   0   0   0   0   0   0   0   2   2   0   2   2   0   0   0   2   0   2   0   2   0   2   2   0   0   2   0   2   2   2   2   0   2   2   0   2   0   2   2   2   0   0   2   0   0   2   2   2   2   0   0   0   2   2   0   0   2   0   0   2   2   0   2   0   2   0   0   2   0   2   0   2   0   0   2   0   2   0   0   0   0   2   2   2   2   0   0   2   2   0
 MK-2-3                 2   0   2   0   0   2   0   0   0   0   2   2   0   2   2   2   2   0   0   2   2   2   0   0   0   2   0   2   0   2   0   2   2   0   2   2   2   0   0   0   2   2   2   0   2   0   2   0   0   2   2   2   2   2   2   2   2   2   2   0   0   2   0   0   2   0   0   2   0   0   0   0   0   2   2   0   2   2   2   2   0   0   0   2   0   0   0   2   2   0   2   2   0   2   0   2   0   0   0   0   0   2   2   2   0   0   0   2   2   0   0   0   0   2   0   0   0   2   2   0   2   2   0   0   0   0   0   2   0   2   0   2   2   0   0   2   0   2   2   0   2   0   2   2   0   2   0   2   0   2   0   0   0   0   0   2   2   2   2   0   0   2   2   2   0   0   2   0   0   2   2   0   2   0   0   0   0   2   0   2   0   2   2   0   2   0   2   0   0   0   0   0   0   2   2   0   0   2   2   0
 MK-2-4                 2   0   2   0   0   2   0   0   0   0   2   2   0   2   2   2   2   0   0   2   2   0   0   0   2   2   2   2   0   2   0   2   2   2   2   2   2   0   0   0   2   2   2   0   2   0   2   0   0   2   2   2   2   2   2   0   2   2   2   0   0   2   0   0   2   2   0   2   0   0   0   0   2   2   2   0   0   2   2   2   0   0   0   2   0   0   0   2   2   0   2   2   0   2   0   2   0   0   0   0   0   2   2   2   0   0   0   2   2   0   0   2   0   2   0   0   0   0   2   0   2   2   0   2   0   0   0   2   0   2   0   2   2   0   0   2   0   2   0   0   2   0   2   2   0   2   0   2   0   2   0   0   0   0   0   2   2   2   2   0   0   2   2   2   0   0   2   0   0   2   2   0   2   0   0   0   0   0   0   2   0   2   2   0   2   0   2   0   2   0   0   0   0   0   2   0   0   2   2   0
 MK-2-5                 2   0   2   0   0   0   0   0   0   0   2   2   0   2   2   2   2   0   0   2   2   0   0   0   2   2   0   2   0   2   0   2   2   2   2   2   2   2   0   0   2   2   2   2   2   0   2   0   2   2   2   2   2   2   2   0   2   2   0   0   0   2   0   0   2   2   2   2   0   0   2   0   2   2   2   0   0   2   2   2   0   0   2   2   0   0   0   2   2   0   2   2   0   2   0   2   0   0   0   2   2   2   2   2   0   0   0   2   2   0   0   2   0   2   0   0   0   0   2   0   2   0   0   2   0   0   0   2   0   2   0   2   2   0   0   2   0   2   0   0   2   0   2   2   0   2   0   2   0   2   2   2   0   0   0   2   2   2   2   0   0   2   2   2   0   0   2   0   0   2   2   0   2   2   0   0   0   0   0   0   0   2   0   0   2   0   2   0   2   0   0   0   0   0   2   0   2   2   2   2
 MK-2-6                 2   0   2   0   0   0   0   0   0   0   2   0   0   2   2   2   2   0   2   2   2   0   0   2   2   2   0   2   0   2   0   2   2   0   2   2   2   2   0   0   2   2   2   0   2   0   2   0   2   2   2   2   2   2   2   0   2   2   0   0   0   2   0   0   2   2   2   2   0   0   0   0   2   2   2   2   0   2   2   2   0   0   2   2   0   0   2   2   2   0   2   2   0   2   0   2   0   0   0   2   2   2   2   2   0   0   0   2   0   0   0   2   0   2   0   2   2   0   2   0   2   0   0   2   0   0   0   2   0   2   0   2   2   0   0   2   0   0   0   0   2   0   2   2   0   2   0   2   0   2   0   2   2   0   0   2   0   2   2   0   0   2   2   2   0   0   2   0   0   2   2   0   2   2   0   0   0   0   0   2   0   2   0   0   2   0   2   0   2   0   0   0   0   0   2   0   2   2   2   2
 MK-2-7                 2   2   2   0   0   0   0   0   0   0   2   0   0   2   2   2   2   0   2   2   0   0   0   2   2   2   2   0   0   2   0   2   2   0   2   0   2   2   0   0   2   2   2   0   2   0   2   0   2   2   2   2   2   2   2   0   2   2   0   0   0   2   0   0   2   0   2   2   0   2   0   0   2   2   2   2   0   2   2   0   0   0   2   2   0   0   2   2   2   0   0   2   0   2   0   2   0   0   0   2   2   2   2   2   0   0   0   2   0   0   0   2   0   2   0   2   2   0   2   0   0   0   2   2   0   0   0   2   0   2   0   2   2   0   0   2   0   0   0   0   2   0   2   2   2   2   0   2   0   2   0   2   2   0   0   2   0   2   2   0   0   2   2   2   0   0   2   0   0   2   0   0   2   0   0   0   0   0   0   2   0   2   0   0   2   0   2   2   2   0   0   0   0   0   2   0   2   2   2   2
 MK-2-8                 2   2   2   0   0   0   0   0   0   0   2   0   2   2   2   0   0   0   2   2   0   0   0   2   2   2   2   0   2   2   0   2   2   2   2   0   2   0   0   0   2   2   2   0   2   0   2   0   2   2   2   2   0   2   2   0   2   2   0   0   0   2   0   0   2   0   2   2   0   2   0   2   2   2   2   2   0   2   2   0   0   0   2   2   0   0   2   2   2   0   0   2   0   0   0   2   0   0   0   2   2   2   2   2   0   0   0   2   0   0   0   2   0   2   0   2   2   0   2   0   0   2   2   2   0   0   0   2   0   2   0   2   2   0   0   2   0   0   0   0   2   0   2   2   0   2   0   2   0   2   0   2   2   0   0   2   0   2   0   2   0   2   2   2   0   0   2   0   0   2   0   0   2   0   0   0   0   2   0   2   0   2   0   0   2   0   2   2   2   0   0   0   2   0   2   0   2   2   2   2
 MK-2-9                 2   2   2   0   0   0   0   0   0   2   2   0   2   2   2   0   0   0   2   2   2   0   0   2   2   2   2   0   2   2   0   2   2   2   2   0   2   0   2   0   2   2   2   0   2   0   2   0   2   2   2   2   0   0   2   0   2   2   0   0   0   2   0   0   2   0   2   2   0   2   0   2   2   2   2   2   0   2   2   0   0   0   2   2   0   0   2   2   2   0   2   0   0   0   0   0   0   0   0   2   2   2   2   2   2   0   0   2   0   0   0   2   0   2   0   2   2   0   2   0   0   2   0   2   0   0   0   2   0   2   0   2   2   0   0   2   0   0   0   2   0   0   2   2   0   2   0   2   2   2   0   2   2   0   0   2   2   2   0   2   0   2   2   2   0   2   2   0   0   2   0   0   2   2   0   0   2   2   0   2   0   2   0   0   2   0   2   2   2   2   0   0   2   0   2   0   2   2   2   2
 MK-2-10                2   2   2   0   0   2   0   0   0   2   2   2   2   0   2   0   0   0   2   2   2   0   0   2   2   2   2   0   2   0   0   2   2   2   2   2   2   0   2   0   2   2   2   0   2   0   2   0   2   2   2   0   0   0   2   0   0   2   0   2   0   2   0   2   2   0   2   0   0   2   0   2   2   2   2   2   2   2   2   2   0   0   2   2   0   0   2   2   2   0   2   0   0   0   0   0   0   0   0   2   2   2   2   2   2   0   0   0   0   0   0   2   0   2   0   2   2   2   2   0   2   2   0   2   0   0   0   2   0   2   0   2   2   0   2   2   0   0   0   2   0   0   2   2   2   2   0   2   2   2   0   2   2   0   0   2   0   0   0   2   0   2   2   2   0   2   2   0   0   0   0   0   2   2   0   0   2   2   0   2   0   0   2   0   2   0   2   2   2   2   0   0   2   0   2   0   2   2   2   2
 MK-2-11                2   2   2   0   2   2   0   0   0   2   2   2   2   0   2   2   0   0   2   2   2   2   0   2   2   2   2   0   2   0   0   0   2   2   2   2   2   0   2   0   2   2   2   0   2   2   2   0   2   2   2   2   0   2   2   0   0   2   0   2   0   2   0   2   2   0   2   0   2   2   2   2   2   2   2   2   2   2   2   2   0   2   0   2   0   0   2   2   2   0   2   0   0   0   0   0   0   0   0   2   2   2   2   2   2   0   0   0   0   0   0   2   0   2   0   2   2   0   2   0   2   2   0   2   0   2   0   2   0   2   0   2   2   0   2   2   0   0   0   2   0   0   2   2   2   2   0   2   2   2   0   2   2   0   0   2   0   0   0   2   0   2   2   2   0   2   2   0   0   0   0   0   2   2   0   0   0   2   0   2   2   0   2   0   2   0   2   2   2   2   0   2   2   0   2   0   2   2   2   2
 MK-2-12                2   2   2   0   2   0   0   0   0   2   2   2   2   0   0   2   0   0   2   2   2   2   0   0   2   2   2   0   2   0   0   0   2   2   2   2   0   0   2   0   2   2   2   0   2   2   2   0   2   2   2   2   0   2   2   0   0   2   0   2   0   2   0   2   2   0   2   0   2   2   2   2   2   2   2   2   2   2   2   2   0   2   0   2   0   0   2   2   2   0   2   0   2   0   0   0   0   0   0   2   2   2   2   2   2   0   0   0   0   0   0   2   0   2   0   2   2   0   2   2   2   2   0   2   0   2   0   2   0   0   0   0   2   2   2   2   0   0   2   2   2   0   2   2   2   2   2   2   2   2   0   2   2   0   0   2   0   2   0   2   0   0   2   2   0   2   2   0   0   0   0   0   2   2   0   0   0   2   0   2   2   0   2   0   0   0   2   2   2   2   0   2   2   0   2   0   2   2   2   2
 MK-2-13                2   2   2   0   2   0   0   0   0   2   2   2   2   2   0   2   0   0   2   2   2   2   0   0   2   0   0   0   2   0   0   0   2   2   2   2   0   0   2   0   2   2   2   2   2   2   2   0   2   2   0   2   0   2   2   0   0   2   0   2   2   0   0   0   2   0   0   0   2   2   2   2   2   2   2   2   2   2   2   2   0   2   0   2   0   0   0   2   2   0   0   0   2   0   0   0   0   0   0   2   2   2   2   2   2   0   2   0   0   0   2   2   0   2   0   2   2   0   2   2   2   2   0   2   0   2   0   2   0   0   0   0   2   2   2   2   0   0   0   2   2   0   2   2   2   0   2   2   2   2   0   2   2   0   2   2   0   2   0   2   0   0   2   2   0   2   2   0   0   0   0   0   0   2   2   0   0   2   0   2   2   0   2   0   0   0   2   2   2   2   0   2   2   0   2   0   2   2   2   2
 MK-2-14                2   2   2   0   2   0   0   0   0   2   2   2   2   2   0   2   0   0   2   2   0   2   0   0   2   0   0   0   2   0   0   0   2   2   2   2   0   0   2   0   2   2   2   2   2   2   2   0   2   2   0   2   0   2   2   0   0   2   0   2   2   0   0   0   2   0   0   0   2   2   2   2   2   2   2   2   2   0   2   2   0   2   0   2   0   2   0   2   0   0   0   0   2   2   0   0   0   0   0   2   2   2   2   0   2   0   0   0   0   0   2   2   0   2   0   2   2   0   2   2   2   2   0   2   0   2   0   2   0   0   2   0   2   2   0   2   0   0   0   2   2   0   2   2   2   0   0   2   0   2   0   2   2   0   2   2   0   2   0   2   0   0   2   2   0   2   2   0   0   0   0   0   0   2   2   2   0   2   0   2   2   0   2   0   0   0   2   2   0   2   0   2   2   0   2   0   0   2   2   2
 MK-2-15                2   2   2   2   2   0   0   0   0   2   2   2   2   2   0   2   2   0   2   2   0   2   0   0   2   0   0   2   2   0   0   0   2   2   2   2   0   0   2   2   2   2   2   2   2   2   2   0   2   2   0   2   2   2   2   0   0   2   0   2   2   0   0   0   2   0   0   0   2   2   2   2   2   2   2   2   2   0   0   0   0   2   0   2   0   2   0   2   0   0   0   0   2   0   0   0   0   0   0   2   2   2   2   2   2   0   0   0   2   0   2   2   0   0   0   2   2   0   2   2   2   2   0   2   0   2   0   2   0   0   0   0   2   2   0   2   0   0   0   2   2   0   2   2   2   0   0   2   0   2   0   2   2   0   2   2   2   2   0   0   2   0   2   2   0   2   2   0   0   2   0   0   0   2   2   2   0   2   0   2   2   0   2   0   0   0   2   2   0   2   0   2   2   0   2   0   0   0   2   2
 MK-2-16                2   2   2   2   2   0   0   0   0   2   2   0   2   2   0   2   0   2   2   2   0   2   0   0   2   0   0   0   2   0   0   0   2   2   2   2   0   0   2   2   2   2   2   2   2   2   2   0   2   2   0   2   0   2   2   0   0   2   0   2   2   0   0   2   2   0   0   0   2   2   2   2   2   2   2   2   2   0   0   2   0   2   0   0   0   2   0   2   0   0   0   0   2   0   0   0   0   0   0   2   2   2   0   2   2   0   0   2   2   2   2   2   0   0   0   2   2   0   2   2   2   2   0   2   0   2   2   2   0   0   2   0   2   2   0   2   0   0   0   2   2   0   2   2   2   0   0   2   0   2   0   0   2   0   2   2   2   2   2   0   2   0   2   2   2   0   2   0   0   2   0   0   0   2   2   2   2   2   0   2   2   0   2   2   0   0   2   2   0   2   0   2   2   0   2   0   0   0   2   2
 MK-3-1                 2   2   2   2   2   0   0   2   2   0   0   0   2   2   0   2   2   2   0   2   2   0   0   2   0   0   2   2   0   0   2   0   0   0   0   2   2   0   2   0   2   2   2   0   2   2   0   2   0   2   2   2   2   2   2   2   0   0   2   2   0   0   0   0   2   2   2   0   2   0   2   2   2   2   2   2   2   2   2   2   0   2   2   2   0   0   0   0   2   2   0   0   2   2   0   2   0   2   0   0   0   2   0   2   0   2   0   0   2   0   0   2   2   0   0   0   2   0   2   0   2   2   0   0   2   2   0   0   2   0   2   0   2   0   2   2   0   0   0   0   2   0   0   2   0   0   0   2   2   2   2   2   2   2   0   0   0   0   2   2   2   2   2   0   0   2   0   0   2   2   0   0   2   0   0   2   2   2   0   0   0   0   2   2   0   2   0   0   2   2   0   0   0   2   0   0   2   2   0   2
 MK-3-2                 2   0   2   2   2   0   0   2   2   0   2   0   2   2   0   0   2   2   0   0   2   0   0   2   0   0   2   2   0   0   2   0   0   0   2   2   2   0   2   0   2   2   2   0   2   2   0   2   0   2   0   2   2   2   2   2   0   0   2   2   0   0   0   0   2   0   2   0   2   0   2   2   2   2   2   2   2   2   2   2   0   2   2   2   2   0   0   0   2   2   0   2   2   2   0   2   0   2   0   0   0   2   0   2   2   2   0   2   2   0   0   2   0   0   0   2   2   0   2   0   2   2   0   0   2   2   0   0   2   2   2   0   2   2   2   2   0   0   0   0   2   0   0   0   0   0   0   2   2   2   2   2   2   2   0   0   0   0   2   2   2   2   0   0   0   2   0   0   2   2   0   0   2   0   0   2   2   2   0   0   0   0   0   2   0   2   0   0   0   2   0   0   0   2   0   0   0   0   0   2
 MK-3-3                 2   2   2   2   2   2   0   2   2   0   2   0   2   2   0   0   0   2   0   0   2   0   0   2   0   0   2   2   0   0   2   0   0   0   2   2   0   0   2   0   2   2   2   0   2   2   0   2   0   2   0   2   2   2   2   2   0   0   2   2   0   0   0   0   2   0   2   2   2   2   2   2   0   2   2   2   2   2   2   2   0   0   2   2   2   0   0   0   0   2   0   2   2   2   2   2   0   2   0   2   2   2   0   2   2   2   0   2   2   0   0   2   2   0   2   2   2   0   2   0   2   2   0   0   2   2   0   0   2   2   0   0   2   0   0   2   0   0   0   0   2   0   0   0   0   0   0   2   2   2   2   0   0   2   0   0   0   0   2   2   2   2   0   0   0   2   2   0   2   2   0   2   2   0   0   2   2   2   2   2   0   0   0   2   0   2   0   0   2   2   0   2   0   2   0   0   0   0   0   2
 MK-3-4                 2   2   2   2   2   2   0   2   2   0   0   0   2   2   0   0   0   2   0   2   2   0   0   2   0   2   2   2   0   0   2   0   0   2   2   2   0   0   0   0   0   2   2   2   2   2   0   2   0   0   0   2   2   2   2   2   0   0   2   2   2   0   0   0   2   0   0   2   2   0   2   2   0   2   2   2   2   2   2   2   0   0   2   2   0   0   0   0   0   2   0   2   0   2   2   2   0   2   0   2   2   2   0   2   2   2   0   0   2   0   0   2   2   0   2   2   2   0   2   0   2   2   0   0   2   2   0   0   2   2   0   0   2   0   0   2   2   0   0   0   2   2   0   0   0   0   0   2   2   2   2   0   2   2   0   0   0   0   2   2   2   0   0   0   0   2   2   0   2   2   0   2   2   0   0   2   2   2   2   2   0   0   0   2   0   2   0   0   0   2   2   2   0   2   0   0   0   0   0   0
 MK-3-5                 2   2   2   2   2   2   0   2   2   0   0   0   2   2   0   0   0   2   0   2   0   2   0   2   0   0   2   2   0   0   2   0   0   2   2   2   0   0   0   0   0   2   2   2   2   2   0   2   0   2   0   2   2   2   2   2   0   0   2   2   2   0   0   0   2   0   0   2   2   0   2   0   0   2   2   2   2   2   2   2   0   0   2   2   0   0   0   0   0   2   0   2   2   2   2   0   0   2   0   2   2   2   2   2   2   2   2   0   2   0   2   2   2   0   2   2   2   2   2   0   2   2   0   0   2   2   0   0   2   2   0   0   2   0   0   2   2   0   0   0   2   2   0   0   0   0   0   2   2   2   2   0   0   0   0   0   2   0   2   0   2   0   0   0   0   2   2   0   2   2   0   2   2   0   0   2   2   2   2   2   0   0   0   0   0   2   0   0   0   2   2   2   0   2   0   0   0   0   0   0
 MK-3-6                 2   2   2   2   0   2   0   0   2   0   0   0   2   2   0   0   0   0   0   2   2   2   0   2   0   0   2   2   0   0   2   0   0   2   2   0   0   0   0   0   0   2   2   2   2   2   0   2   0   2   0   2   2   2   2   2   0   0   2   2   0   0   0   0   2   0   0   2   2   0   2   0   0   2   0   2   2   2   2   2   0   0   2   2   2   0   0   0   0   2   0   2   2   2   2   0   0   2   0   2   2   2   2   2   2   0   2   2   2   0   2   2   2   0   2   2   2   2   2   0   2   2   2   0   0   2   0   0   2   2   0   0   2   0   0   2   0   2   0   0   2   0   0   0   0   0   0   2   2   0   2   0   0   0   0   0   2   0   2   0   2   0   0   0   0   2   2   0   2   2   0   2   2   0   0   2   2   2   2   2   0   0   0   0   0   2   0   0   0   2   2   2   0   2   0   0   0   0   0   0
 MK-3-7                 2   2   2   2   0   2   0   0   2   0   0   0   2   2   0   0   0   0   0   2   2   2   0   2   0   0   2   2   0   0   2   0   0   2   2   0   0   0   0   0   0   2   2   2   2   2   0   2   0   2   0   2   2   2   2   2   2   0   2   2   0   0   0   0   2   0   2   2   2   0   2   0   0   2   0   2   2   2   2   2   0   0   2   2   2   2   0   0   0   2   0   0   2   0   2   0   0   2   0   2   2   2   2   2   2   0   2   2   2   0   2   2   2   0   0   2   2   2   0   0   2   2   2   0   2   2   0   0   2   2   0   0   2   2   0   2   0   2   0   0   2   0   0   0   0   0   0   2   2   0   2   0   2   0   0   0   2   0   2   0   2   0   0   0   0   2   2   0   2   2   0   2   2   0   0   0   2   2   0   2   0   2   0   0   0   2   0   0   0   2   0   2   0   2   0   0   0   0   0   0
 MK-3-8                 2   2   2   2   0   2   2   0   0   0   0   0   2   2   0   0   0   0   0   0   2   2   0   2   0   0   2   2   0   0   2   0   0   2   2   0   0   0   0   0   0   2   2   2   2   2   0   0   0   0   0   2   2   2   2   2   2   0   2   0   0   0   0   2   0   2   2   2   0   0   2   0   0   2   0   2   2   2   2   2   0   0   2   2   2   2   0   0   0   0   2   0   2   0   2   0   0   2   0   2   0   2   2   2   2   0   2   2   0   0   2   2   0   2   0   2   2   2   0   0   2   2   2   0   2   2   0   2   2   2   0   0   2   2   0   2   0   2   0   0   2   0   0   2   0   2   2   2   2   0   2   0   2   0   0   0   2   0   2   0   2   0   0   0   0   2   2   0   2   2   0   2   2   0   0   0   0   2   0   2   0   2   0   0   0   2   0   2   0   2   0   2   0   2   0   0   0   0   0   0
 MK-3-9                 0   2   2   2   0   2   2   2   0   2   0   0   2   2   0   0   0   0   0   0   2   2   0   2   0   0   2   0   0   0   0   0   0   2   2   0   0   0   0   0   0   2   2   2   2   2   0   0   0   0   2   2   2   2   2   2   2   0   2   0   0   0   0   0   0   2   2   2   0   0   2   0   0   2   0   2   2   2   2   2   2   0   2   2   2   2   2   0   0   0   0   0   2   0   0   0   0   2   0   2   0   2   2   2   2   0   2   2   0   0   2   2   0   2   0   2   2   2   0   0   2   2   0   0   2   2   0   2   2   2   0   0   0   2   0   2   0   2   0   0   2   0   0   2   2   2   2   2   2   0   2   0   2   0   0   0   0   0   2   0   2   0   0   0   0   2   2   0   2   2   0   2   2   0   0   0   0   2   0   2   0   2   0   0   2   0   0   2   0   2   0   2   0   2   0   2   0   0   0   2
 MK-3-10                2   2   2   2   0   2   2   2   2   2   0   0   2   2   0   0   0   0   0   0   2   2   0   2   0   0   2   0   0   0   0   0   0   2   2   0   0   0   0   0   0   2   2   2   2   0   0   0   0   0   2   2   2   0   2   2   2   0   2   2   0   2   0   0   0   2   2   2   0   2   2   0   0   2   0   2   2   2   2   2   2   2   2   2   2   2   2   0   0   0   0   0   2   2   0   0   0   2   0   2   0   2   0   2   0   0   2   2   0   0   2   2   0   0   0   2   2   2   0   0   2   2   0   0   2   2   0   2   0   2   0   0   2   2   0   2   2   2   0   0   2   0   0   0   2   2   2   2   0   0   2   0   2   0   0   0   0   0   2   0   2   0   2   0   0   2   2   0   2   2   0   2   2   0   0   0   0   2   0   2   0   0   0   0   2   0   0   2   0   2   0   2   0   2   0   2   0   0   0   2
 MK-3-11                2   2   2   2   0   2   2   2   2   2   0   2   2   2   0   0   0   2   0   2   0   2   2   2   0   0   2   0   0   0   0   2   0   2   2   0   0   2   0   2   0   2   2   2   2   2   0   0   0   0   2   2   2   0   2   2   2   0   2   2   0   2   0   0   0   2   2   2   2   2   2   0   0   2   0   2   0   0   2   2   2   2   0   2   2   2   2   0   0   0   0   0   2   2   0   0   0   2   0   2   0   2   0   2   0   0   2   2   0   0   2   2   0   0   0   2   2   2   2   0   0   2   0   0   2   2   0   2   2   0   0   2   2   2   0   2   2   2   0   2   2   0   0   0   2   2   2   2   0   0   2   0   2   0   0   0   0   0   2   0   2   0   2   0   0   2   2   2   2   2   0   2   2   0   0   0   0   2   0   2   0   0   0   0   2   0   0   2   0   2   0   2   0   2   0   2   0   0   0   2
 MK-3-12                0   2   2   0   2   2   2   2   2   2   0   2   2   2   0   0   0   2   0   2   0   0   2   2   0   0   2   0   0   0   0   2   0   2   0   0   0   2   0   2   0   2   0   2   0   2   0   0   0   0   0   2   2   0   2   2   2   0   2   2   0   2   2   0   0   2   2   2   0   2   2   0   0   2   0   2   0   0   2   2   2   2   0   0   2   2   2   0   0   0   0   0   2   2   0   0   0   2   0   2   0   2   0   2   0   0   2   2   0   0   2   2   0   0   0   0   2   2   2   2   0   2   0   0   2   2   0   2   2   0   0   2   2   2   0   2   2   2   0   2   2   0   2   0   2   2   2   2   0   0   2   2   2   0   0   0   0   0   2   0   2   0   2   0   0   2   2   2   2   0   0   2   2   0   0   0   0   2   0   2   2   0   0   2   2   0   0   2   0   2   0   2   2   2   2   2   0   2   0   2
 MK-3-13                0   2   2   0   2   2   2   2   2   2   2   2   2   2   0   0   0   2   0   2   0   0   2   2   0   0   2   0   0   0   0   2   0   2   0   2   0   2   0   2   2   2   0   2   0   2   0   0   0   0   0   2   2   0   2   2   2   0   2   2   0   2   2   0   0   2   2   2   0   2   0   0   2   2   0   2   0   0   2   2   2   2   0   0   2   2   2   0   0   0   0   0   2   2   2   0   0   2   0   2   0   2   0   2   0   0   2   2   0   0   2   2   0   0   0   2   2   2   2   2   0   2   0   0   0   2   0   2   2   0   2   2   2   2   0   2   2   2   0   2   2   0   2   0   2   2   2   2   0   0   2   2   2   0   0   0   0   0   2   0   2   0   2   0   2   2   2   2   2   0   0   2   2   0   0   0   0   2   0   2   2   0   0   2   0   2   0   2   0   2   0   2   2   2   0   2   0   2   0   2
 MK-3-14                0   2   2   0   2   2   2   2   2   0   2   2   2   2   0   0   0   2   0   2   0   0   2   2   0   0   2   2   0   0   0   2   0   2   0   2   0   2   0   2   2   2   0   2   0   2   0   0   0   0   0   2   2   0   2   2   2   0   2   2   0   2   2   0   0   2   2   2   0   2   0   2   2   2   0   2   0   0   0   2   2   2   0   0   2   2   2   0   0   2   0   0   0   2   2   0   0   2   0   2   0   2   0   0   0   0   2   2   2   0   2   2   0   0   0   2   2   2   2   2   0   2   0   0   0   0   0   2   2   0   2   2   2   2   0   2   2   2   0   2   2   0   2   0   2   2   2   2   0   0   2   2   0   0   0   2   0   0   2   0   2   2   2   0   2   2   0   2   2   0   0   2   2   0   0   2   0   2   0   2   2   0   0   2   2   2   0   2   0   2   0   2   0   2   0   2   0   2   0   2
 MK-3-15                0   2   2   0   2   2   2   2   2   0   2   2   2   2   0   0   0   2   0   2   0   0   2   2   0   0   2   2   0   0   0   2   0   2   2   2   0   2   0   0   2   2   0   2   0   0   2   0   2   0   0   2   2   0   2   2   2   0   2   2   0   2   0   0   0   2   2   2   0   2   0   2   2   2   0   2   0   0   0   2   2   2   0   0   2   2   2   0   0   2   0   0   0   2   2   0   0   2   0   0   0   2   0   0   2   0   2   2   2   0   2   2   0   0   0   2   2   2   2   2   0   2   0   0   0   0   0   2   2   0   2   2   2   2   2   2   2   2   0   2   2   0   2   0   2   2   2   2   0   0   2   2   0   0   0   2   0   0   2   0   2   2   2   0   2   2   0   2   2   0   0   2   2   0   0   2   2   2   0   2   2   2   0   2   2   2   0   2   0   0   0   2   0   2   0   0   0   2   0   2
 MK-3-16                0   0   2   0   2   2   2   2   2   0   2   2   2   2   0   0   0   2   0   2   0   0   2   2   0   2   2   2   0   2   0   2   0   2   2   2   2   2   2   0   0   2   0   2   0   0   2   0   0   0   0   2   2   0   2   2   2   0   2   2   0   2   0   0   0   0   2   2   0   2   0   0   2   2   0   2   0   0   0   2   2   2   2   0   2   2   2   0   0   2   0   0   0   2   2   0   0   0   0   2   0   2   0   0   2   0   0   2   2   0   2   2   0   0   0   0   2   2   2   2   0   2   0   0   0   0   0   2   2   0   2   2   2   2   0   0   0   2   0   2   2   0   2   2   2   2   2   2   0   0   2   2   0   2   0   2   0   0   2   0   2   2   2   0   2   2   0   2   2   0   0   2   2   0   0   2   2   2   0   2   0   2   0   2   2   2   0   2   0   0   0   2   0   2   0   0   0   2   0   2
 MK-4-1                 0   2   0   2   2   2   2   0   2   0   2   0   0   2   0   2   2   2   0   2   2   0   0   2   2   0   2   0   2   0   0   2   0   2   0   0   0   2   2   0   2   0   2   2   0   0   0   2   2   0   0   0   0   0   0   0   2   2   2   0   0   2   0   0   0   2   0   0   0   0   0   2   0   0   2   0   2   2   2   0   0   0   2   0   2   2   2   0   0   2   0   0   0   0   0   2   0   2   2   0   2   0   0   0   0   2   2   0   0   2   2   2   2   0   0   0   2   2   0   0   0   0   2   2   2   2   0   0   0   2   0   0   2   0   0   0   0   2   2   0   2   0   0   2   0   2   0   2   0   2   2   2   2   0   0   0   2   0   0   0   0   2   0   2   2   2   0   0   0   2   0   0   0   0   2   0   0   2   0   0   0   2   0   0   0   0   2   2   0   0   2   2   0   2   0   0   2   2   0   2
 MK-4-2                 0   2   0   2   2   2   2   0   0   0   2   0   0   2   0   2   2   2   0   2   2   0   0   2   2   0   2   0   2   0   0   2   0   2   0   0   0   2   2   0   2   0   0   2   0   0   0   2   2   0   0   0   0   0   0   0   2   0   2   0   0   2   0   0   0   2   0   0   0   0   0   2   2   0   2   0   2   2   2   0   0   0   2   0   2   2   0   0   0   2   2   0   0   0   2   2   0   2   2   0   2   0   0   0   0   2   2   0   0   2   2   2   2   0   0   0   0   2   0   0   0   0   2   0   2   2   0   0   0   2   0   0   2   0   0   0   0   2   0   0   2   0   0   2   0   2   0   2   0   2   2   2   2   0   2   0   2   0   0   0   0   2   0   2   2   2   0   0   0   2   0   0   0   0   2   0   0   2   0   0   0   2   0   0   0   0   2   2   0   0   2   2   0   2   0   0   2   2   0   2
 MK-4-3                 0   2   0   2   2   2   2   0   0   0   2   2   0   2   0   2   2   2   0   2   2   0   0   2   2   0   2   0   2   0   0   2   0   2   0   0   0   2   2   0   2   0   0   2   0   0   0   2   2   0   0   0   0   2   0   0   0   0   2   0   0   2   0   0   0   2   0   2   0   0   0   2   2   0   2   0   2   2   0   0   0   0   2   0   2   2   0   0   0   2   2   0   0   0   2   2   0   0   0   0   2   0   0   0   0   0   2   2   0   0   2   2   2   0   0   0   0   2   0   0   0   2   0   0   2   2   0   0   0   2   0   0   2   0   0   0   0   2   0   0   2   0   0   2   0   2   0   2   0   2   2   2   2   0   2   0   2   0   0   2   0   2   0   2   0   2   0   0   0   2   0   0   0   0   2   0   0   2   0   0   0   2   0   0   0   0   2   2   0   0   0   2   0   0   0   0   2   2   0   2
 MK-4-4                 0   2   2   2   2   2   2   0   0   0   2   2   0   2   0   2   2   2   0   2   2   0   0   2   2   0   2   0   2   0   0   2   0   2   0   0   0   2   2   0   2   0   0   2   0   0   0   2   0   0   0   0   2   2   2   0   0   0   2   0   0   2   0   0   0   2   0   2   0   0   0   2   2   0   0   0   2   2   0   0   2   0   2   0   2   2   0   2   0   2   2   0   0   0   2   0   0   0   0   0   2   0   0   0   0   0   2   2   0   0   0   2   2   0   0   0   0   2   0   0   2   2   0   0   2   2   0   0   0   2   0   0   2   0   0   0   0   2   0   0   2   0   0   2   0   2   0   2   0   2   2   2   2   0   2   0   2   0   0   2   0   2   0   2   0   2   0   0   0   2   0   0   0   0   2   0   0   2   2   0   0   2   0   0   0   0   2   2   0   0   0   2   0   0   2   0   2   2   0   2
 MK-4-5                 0   2   2   2   2   2   2   0   0   0   2   2   0   2   0   2   2   2   0   2   2   0   0   2   0   0   2   0   2   2   0   2   0   2   0   0   0   2   2   0   2   0   0   2   2   0   0   0   2   0   2   0   2   2   2   0   0   0   2   0   0   0   0   0   2   2   2   0   0   0   0   2   2   0   0   0   2   2   0   0   2   0   2   0   2   2   0   2   0   2   2   0   0   0   2   0   0   0   0   0   2   0   0   0   0   0   2   2   0   0   0   2   2   0   0   0   0   2   0   0   2   2   0   0   2   2   0   0   0   2   0   0   2   0   0   0   0   2   0   0   2   0   0   2   0   2   0   2   0   2   2   2   2   0   2   0   2   0   0   2   0   2   0   2   0   0   0   0   0   0   0   0   0   0   2   0   0   2   2   0   2   2   0   0   0   0   2   2   0   0   0   2   0   0   2   0   2   2   0   2
 MK-4-6                 0   2   2   2   0   2   2   0   2   0   2   2   0   2   0   2   2   2   0   2   0   0   0   2   0   0   2   0   2   2   0   2   0   2   2   0   0   2   2   0   2   0   0   2   2   0   0   0   2   0   2   0   0   2   2   0   0   0   2   0   2   0   2   0   2   0   2   0   0   0   0   2   2   0   0   0   2   2   0   0   2   0   2   0   2   2   0   2   0   2   2   0   0   0   2   0   2   2   0   0   2   0   0   0   0   0   2   2   0   0   0   2   2   0   0   2   0   2   0   0   2   2   0   0   2   2   0   0   0   2   0   0   2   2   0   0   0   2   2   0   2   0   0   2   0   2   0   2   2   0   2   2   2   0   2   0   2   0   0   2   2   2   0   2   0   0   0   0   0   2   0   2   2   0   2   0   0   2   2   0   2   2   0   0   0   0   0   2   0   0   0   2   0   0   2   0   2   2   0   2
 MK-4-7                 0   2   2   2   0   2   2   0   2   2   2   2   0   2   0   2   2   2   0   2   0   0   0   2   0   0   2   0   2   2   0   2   0   2   2   2   0   2   2   0   2   0   0   2   2   0   0   0   2   0   2   0   0   2   0   0   0   0   2   0   2   0   2   2   2   0   2   0   0   0   0   2   2   0   0   0   2   2   0   0   2   0   2   2   2   2   0   2   0   2   2   0   0   0   2   0   2   0   0   0   2   0   0   0   0   0   2   2   0   0   0   2   2   0   0   2   0   2   0   0   0   2   0   0   2   2   0   0   0   2   0   0   2   2   0   0   0   2   2   2   2   0   0   2   0   2   2   2   2   0   2   2   2   0   2   0   0   0   2   2   0   2   0   2   0   0   0   0   0   2   0   2   2   0   2   0   0   2   2   0   2   0   0   0   0   0   0   2   0   0   0   2   0   0   0   0   2   2   0   0
 MK-4-8                 0   2   2   2   0   2   2   0   2   2   2   2   2   2   0   2   2   2   0   2   0   0   0   0   0   0   2   0   2   2   0   2   0   2   2   2   0   2   2   0   2   0   0   2   2   0   2   0   2   0   2   0   0   2   2   0   2   2   2   2   2   2   2   2   2   0   2   0   0   0   0   2   2   0   0   0   2   2   0   0   2   0   2   2   2   2   0   0   2   2   2   0   0   2   2   0   2   0   0   0   2   0   0   2   0   0   2   2   0   0   0   0   2   0   0   2   2   2   0   0   0   2   0   0   2   2   0   0   0   2   0   0   2   2   0   0   0   2   2   2   2   0   0   2   0   2   2   2   2   2   2   2   2   0   2   0   0   0   2   2   0   2   0   2   0   0   0   0   0   2   0   2   2   0   0   0   0   2   2   0   2   0   0   0   0   0   0   2   0   0   0   0   0   0   0   0   2   2   0   0
 MK-4-9                 2   2   2   2   0   2   2   0   2   0   2   0   2   2   0   2   2   0   0   0   0   0   0   0   0   2   2   0   0   0   0   2   0   2   2   2   0   0   0   0   2   0   0   2   2   0   2   0   2   0   2   0   0   2   2   0   2   2   2   2   2   2   2   2   2   0   2   0   0   0   0   2   2   0   0   0   2   2   0   0   2   0   2   0   2   2   0   0   2   2   2   0   0   2   2   0   2   0   0   0   2   0   0   2   0   0   2   2   0   0   0   0   2   0   0   2   2   0   0   0   0   2   2   0   2   2   0   0   0   2   0   0   2   0   2   0   0   2   2   2   2   0   0   2   0   2   2   2   2   2   2   2   2   0   2   0   2   0   0   2   0   2   0   2   0   0   0   0   2   0   0   2   2   0   2   0   0   2   2   0   2   0   0   0   0   0   0   0   0   0   0   0   2   0   0   0   2   2   0   0
 MK-4-10                2   2   0   2   0   2   2   0   2   0   2   0   2   2   2   2   2   0   0   0   0   0   0   0   0   2   2   0   0   0   0   2   0   2   2   2   0   0   0   0   2   0   0   2   2   0   2   0   2   2   2   0   0   0   2   0   2   2   2   2   2   0   2   2   2   0   2   0   0   2   2   2   2   0   0   0   2   2   0   0   2   0   2   2   2   2   0   0   2   2   2   0   0   2   2   2   2   2   0   0   2   0   0   2   0   0   2   2   0   0   0   0   2   0   0   2   2   0   0   0   0   2   2   0   2   2   0   0   0   2   0   0   2   0   2   0   0   2   2   2   0   0   0   2   0   0   2   2   2   2   2   2   2   0   2   0   2   0   0   2   0   2   0   2   2   0   0   0   2   0   0   0   2   0   0   0   0   2   2   0   2   0   0   0   0   0   0   2   0   0   0   0   2   0   0   0   2   2   0   0
 MK-4-11                2   2   0   2   0   2   2   0   2   0   2   0   2   2   0   2   2   0   0   0   2   2   0   0   0   2   2   0   0   0   0   2   0   2   2   2   0   2   0   0   2   0   0   2   2   0   2   0   2   2   2   0   0   0   2   0   2   2   2   2   2   0   2   2   0   2   2   0   0   2   2   2   2   0   0   0   2   2   0   0   2   0   2   2   2   2   0   0   2   2   2   0   0   0   2   2   2   2   0   0   2   0   0   2   0   0   2   2   0   0   0   0   2   0   0   2   2   0   0   0   2   0   2   0   2   2   0   2   0   2   0   0   2   0   0   2   0   2   0   2   0   0   0   2   0   0   2   2   2   2   0   2   2   2   2   0   2   0   0   2   0   2   0   2   2   0   2   0   2   0   0   0   2   0   0   2   0   2   2   0   0   0   0   0   0   0   0   2   0   2   0   0   2   0   0   0   2   2   0   0
 MK-4-12                2   2   0   2   0   2   2   0   2   0   2   0   2   2   0   2   2   0   0   0   2   2   2   0   0   2   2   0   0   0   0   2   0   2   0   2   0   2   0   0   0   0   2   2   2   0   0   0   2   2   2   0   0   2   2   0   2   2   2   2   2   2   2   2   0   2   2   0   0   2   2   2   2   0   0   0   0   2   0   0   2   0   2   2   2   2   0   2   2   2   2   0   0   0   2   2   2   2   0   0   2   0   0   2   0   0   2   2   0   0   0   0   2   0   0   2   2   0   0   2   2   0   2   0   2   2   0   2   0   2   0   0   2   0   2   2   0   2   0   2   0   0   0   2   0   0   2   2   2   2   0   2   2   2   2   0   2   0   0   2   0   2   0   2   2   0   2   0   2   0   0   0   2   0   0   2   0   2   2   0   0   0   0   0   0   0   0   2   0   2   0   0   2   0   0   0   0   2   0   0
 MK-4-13                2   2   2   2   0   2   2   0   2   0   0   0   2   2   0   2   2   0   0   0   2   2   0   0   0   2   2   0   0   0   0   2   0   2   0   0   0   0   2   2   0   0   2   0   2   0   0   0   2   2   2   0   0   2   2   0   2   2   2   0   2   2   2   2   0   2   0   2   0   2   2   2   2   0   0   0   0   2   0   0   2   0   2   2   2   2   0   0   2   2   2   0   2   0   2   2   2   2   0   2   2   0   0   2   0   0   2   2   0   0   0   0   0   0   0   2   2   0   0   2   2   0   2   0   2   0   0   2   0   2   0   0   2   0   2   2   0   2   0   0   0   0   2   2   0   2   2   2   2   2   0   2   2   2   2   0   2   0   0   2   0   2   0   2   0   0   2   0   2   0   0   0   2   0   0   2   0   2   2   0   0   0   0   0   0   0   0   2   2   0   0   0   2   0   0   0   0   2   0   0
 MK-4-14                2   2   2   2   0   2   2   0   2   0   0   0   2   2   0   2   2   0   2   0   2   2   0   0   2   0   2   0   0   2   0   2   0   2   0   0   0   0   2   2   0   0   2   0   2   2   0   0   2   2   2   0   0   2   2   0   2   2   2   0   0   2   2   2   0   2   0   2   0   2   2   2   2   0   0   0   0   0   0   0   2   0   2   2   2   0   0   0   2   2   2   2   2   0   2   2   2   2   0   2   2   2   0   0   0   0   2   2   0   0   0   0   0   0   0   2   0   0   0   2   2   0   2   0   2   0   0   2   0   2   0   0   2   0   2   2   0   2   2   0   0   0   0   2   0   2   2   2   2   0   0   2   2   2   0   0   2   0   0   2   0   2   0   0   0   0   2   0   2   0   0   0   2   0   0   2   2   2   2   0   0   0   0   0   0   0   0   2   2   0   0   0   2   0   0   0   0   0   0   0
 MK-4-15                2   2   2   2   0   2   0   2   2   0   0   0   2   2   0   2   2   0   2   0   2   2   0   0   2   0   2   0   0   2   2   2   0   2   2   0   0   0   2   2   0   0   2   0   2   2   0   0   2   2   2   0   0   2   2   0   2   2   2   0   0   2   2   2   0   2   0   2   0   2   2   2   2   0   0   0   0   2   0   0   2   0   2   2   2   0   0   0   2   0   2   2   2   0   2   2   2   2   0   2   2   2   0   0   0   0   2   2   0   0   0   0   2   0   0   2   0   0   0   2   0   0   2   0   2   2   0   2   0   0   0   0   2   0   2   0   0   0   0   0   0   0   0   0   0   2   2   2   2   0   0   2   0   2   0   0   2   0   0   2   0   2   2   0   0   0   2   0   2   0   0   0   2   0   0   2   2   2   2   0   0   0   0   0   0   0   0   2   2   0   0   2   2   0   0   0   0   0   0   0
 MK-4-16                2   2   2   2   0   2   0   2   0   0   0   0   2   2   0   2   2   0   2   2   2   2   0   0   2   0   2   0   0   2   2   2   0   2   2   0   0   0   2   2   0   0   2   0   2   2   0   0   2   2   2   0   0   2   2   0   2   2   2   0   0   2   0   2   0   2   0   2   0   0   2   2   2   0   0   0   0   2   0   0   0   0   2   0   2   0   0   0   2   0   2   2   2   2   2   2   2   2   0   2   2   2   0   0   0   2   2   2   0   0   0   0   2   0   0   2   0   0   0   2   0   0   0   0   2   2   0   2   0   0   0   0   2   0   2   0   0   0   0   0   0   0   0   0   0   2   2   2   2   0   2   2   0   2   0   2   2   0   0   0   0   2   2   0   0   0   2   0   2   0   0   0   0   0   0   2   2   2   2   0   0   0   2   0   0   0   0   2   2   0   0   2   2   0   0   0   0   0   0   0
 MK-5-1                 0   0   0   2   0   0   2   2   0   2   2   2   0   0   2   2   0   0   2   2   2   0   2   0   0   0   2   2   2   2   2   0   0   2   0   2   0   2   2   0   0   2   0   2   2   2   2   0   2   0   2   0   2   2   2   0   2   2   0   0   0   2   2   0   2   2   2   0   0   2   2   0   0   2   0   2   0   0   2   2   0   2   0   0   0   0   0   2   2   2   2   0   0   0   2   2   2   2   0   0   2   0   2   2   2   2   2   0   2   0   0   2   2   2   2   2   0   2   2   2   2   2   0   2   2   0   2   2   2   0   2   2   2   2   2   2   2   0   2   2   2   2   0   2   0   2   0   2   0   2   0   2   0   2   2   2   0   0   2   0   0   0   2   2   0   0   2   2   0   2   0   0   0   2   0   0   0   0   2   0   2   2   2   0   0   0   2   0   2   0   2   2   2   0   2   2   0   2   0   2
 MK-5-2                 0   0   2   2   0   0   2   2   0   2   2   2   0   0   2   2   0   0   2   2   2   0   2   0   2   0   2   2   2   2   2   0   2   2   0   2   0   2   2   0   0   2   0   2   2   2   2   0   2   0   2   0   2   2   2   0   2   2   0   0   0   2   2   0   2   2   2   0   0   2   2   0   0   2   0   2   0   0   2   2   0   2   2   0   0   0   0   2   2   0   2   0   0   0   2   2   2   2   0   0   2   0   2   2   2   2   2   0   2   0   0   2   2   2   2   2   0   2   2   2   2   2   0   2   2   0   2   2   2   0   2   2   2   2   2   2   2   0   2   2   2   2   0   2   0   0   0   2   0   2   0   2   0   2   2   2   0   0   2   0   0   0   0   2   2   0   2   2   0   2   0   0   0   0   0   0   0   2   2   0   2   0   2   2   0   0   2   0   2   0   2   2   2   2   2   2   0   2   0   2
 MK-5-3                 0   0   2   0   0   2   2   2   0   2   2   2   0   0   2   2   0   0   2   2   2   0   2   0   2   0   2   2   2   2   2   0   2   2   0   2   0   2   2   0   0   2   0   2   2   2   2   0   2   0   2   0   0   2   2   0   2   2   2   0   0   2   2   0   2   2   2   0   2   2   2   0   0   2   0   2   0   0   2   2   0   2   2   0   0   0   0   2   2   2   2   0   0   0   0   2   2   2   2   0   2   0   2   2   2   2   2   0   2   0   0   2   2   2   2   2   0   2   2   2   2   2   0   2   2   0   2   2   2   0   2   0   2   2   2   0   2   0   2   2   2   2   0   2   0   0   0   2   0   2   0   2   0   2   2   2   0   0   2   0   0   0   0   2   2   2   2   2   0   2   2   0   0   0   0   0   0   2   2   0   2   0   2   2   0   0   2   0   2   2   2   2   2   2   2   2   0   2   0   2
 MK-5-4                 0   0   2   0   0   0   2   2   0   2   2   2   0   0   2   2   0   0   2   2   2   0   2   0   2   0   2   2   0   2   2   0   2   2   0   2   0   2   2   0   0   2   0   2   2   2   2   0   0   0   2   0   0   2   2   0   2   2   2   0   0   2   2   0   2   2   0   0   2   2   2   0   0   2   2   0   0   0   2   2   0   2   0   0   0   0   0   2   2   2   2   0   0   2   0   2   2   2   2   0   2   2   2   2   2   2   2   0   2   0   2   0   2   2   2   2   0   2   2   2   2   0   0   2   2   0   2   2   2   0   2   0   2   2   2   0   2   0   2   2   2   2   0   2   0   0   0   2   0   2   0   2   0   2   2   2   0   0   2   0   2   0   0   2   2   2   2   2   0   2   2   2   0   0   0   0   2   2   2   0   2   0   2   2   0   0   2   0   2   2   2   0   2   2   2   2   0   2   0   2
 MK-5-5                 0   0   2   0   0   0   2   2   0   0   2   2   0   0   2   2   0   0   2   2   0   0   2   0   2   0   2   2   0   2   2   0   2   2   0   2   0   2   2   0   0   2   0   2   2   2   2   2   0   0   2   0   0   2   2   0   2   2   2   0   0   2   2   0   2   2   0   0   2   2   2   0   0   2   2   0   0   0   2   2   0   2   0   0   2   2   0   2   0   2   2   0   2   0   0   2   2   0   2   0   2   2   2   2   2   0   2   0   0   0   0   0   2   2   2   2   0   2   2   2   2   0   0   2   2   0   2   2   2   0   2   0   2   2   2   0   2   0   2   0   2   2   0   2   2   0   0   2   0   2   0   2   0   2   2   2   0   0   2   0   2   0   0   2   2   2   2   2   0   2   2   2   0   0   0   2   2   2   2   0   2   0   2   2   0   2   0   2   2   0   2   0   2   2   2   2   0   2   0   2
 MK-5-6                 0   0   2   0   0   0   2   2   0   0   2   2   0   0   2   2   0   0   2   2   0   0   2   0   2   0   2   2   0   2   2   0   2   2   0   2   0   2   2   0   0   2   0   2   2   2   2   2   0   0   2   0   0   2   0   0   2   2   2   0   0   2   2   0   2   2   0   2   2   2   2   0   0   2   0   0   0   0   2   2   0   2   2   0   2   0   0   2   0   2   2   0   0   0   0   2   2   0   2   0   2   2   2   2   0   0   2   0   0   0   0   0   2   2   2   2   0   2   2   2   2   0   0   2   0   0   2   2   0   0   2   0   0   2   0   0   2   0   2   0   2   2   0   2   0   0   0   2   0   2   0   2   0   0   0   2   0   0   2   2   2   0   0   2   2   2   2   2   0   2   2   2   0   2   0   0   2   0   2   0   2   0   2   0   0   0   0   2   2   0   2   0   2   0   2   2   0   2   0   0
 MK-5-7                 0   0   2   0   0   2   2   2   0   0   2   2   0   0   2   2   0   0   2   2   0   0   2   0   2   2   2   2   0   2   2   0   2   2   0   2   0   2   0   0   0   2   0   2   2   2   2   2   0   2   2   0   0   2   0   2   2   2   2   0   0   2   2   0   2   2   0   2   2   2   2   0   0   2   0   0   0   0   2   2   0   2   2   0   2   2   0   2   0   2   2   0   0   0   0   2   2   0   2   0   2   2   2   2   0   2   2   2   0   0   0   0   0   2   2   2   0   0   2   2   2   0   0   2   0   0   2   2   0   0   2   0   0   2   0   0   2   0   2   0   2   2   0   2   0   0   0   0   0   2   0   2   0   0   0   0   0   0   2   0   0   0   0   2   2   2   2   2   0   2   2   2   0   2   0   0   2   2   2   0   2   0   0   0   0   2   0   2   2   0   2   0   2   0   2   0   0   2   0   0
 MK-5-8                 0   0   2   2   0   2   2   2   0   0   2   2   0   2   0   2   0   0   2   2   0   0   2   0   2   2   2   2   0   2   2   0   2   2   0   2   0   2   0   0   2   2   0   2   2   0   2   2   0   2   2   0   0   0   0   2   2   2   0   0   0   2   2   0   2   2   0   2   2   2   2   0   0   2   0   0   0   0   2   2   0   2   0   0   2   0   0   2   0   2   2   0   2   0   0   2   2   0   2   0   2   2   2   2   0   2   2   2   0   0   0   0   0   2   2   2   0   0   2   2   2   0   0   2   0   0   2   2   0   2   2   0   0   2   0   0   2   0   2   0   2   2   0   2   0   0   0   0   0   2   0   2   0   0   0   0   0   0   2   0   0   0   0   2   2   2   2   2   2   2   0   2   0   2   2   0   2   2   2   0   2   2   0   0   0   2   0   2   2   0   2   0   2   0   2   0   0   2   0   0
 MK-5-9                 0   0   2   2   0   2   2   2   0   0   2   2   0   2   2   2   0   0   2   2   0   0   2   0   2   2   0   2   0   2   2   2   2   2   0   2   0   2   0   0   2   2   2   2   2   0   2   2   0   2   2   0   0   0   0   2   2   0   0   0   0   2   2   0   0   2   2   2   2   2   2   0   0   2   0   0   0   0   2   2   0   2   0   0   2   0   0   2   0   2   2   0   2   0   0   2   2   0   2   0   2   2   2   2   0   2   2   2   0   0   0   2   0   2   2   2   0   0   2   2   2   0   0   2   0   0   0   2   0   2   2   0   0   2   0   0   2   0   2   0   2   2   0   2   0   0   0   0   0   2   0   2   0   0   0   2   2   0   2   0   0   0   0   2   2   2   2   2   2   2   0   0   2   2   0   0   2   2   2   2   2   2   0   0   0   2   0   2   2   0   2   0   2   2   2   0   0   2   0   0
 MK-5-10                0   0   2   2   0   2   2   2   0   0   2   2   0   2   2   2   0   0   2   2   0   0   0   0   2   2   0   2   0   2   0   2   2   2   2   2   0   2   0   0   2   2   2   2   2   0   2   2   2   2   2   0   0   2   2   2   2   0   0   0   0   2   2   0   0   2   2   2   2   2   2   0   0   2   0   0   0   0   0   2   0   2   0   2   0   0   0   2   2   2   2   0   2   0   2   2   2   0   2   2   2   2   0   2   0   2   2   0   0   0   0   2   0   2   2   2   2   0   2   2   2   0   0   2   0   0   0   2   0   2   2   0   2   2   0   2   2   0   2   0   2   2   0   2   0   0   0   0   0   2   0   0   0   0   0   2   2   0   2   0   0   0   2   2   2   2   2   2   2   2   0   2   2   2   0   0   2   2   2   2   2   2   0   0   0   2   0   0   2   0   2   0   2   2   2   0   0   2   0   0
 MK-5-11                0   0   2   2   0   0   2   2   0   0   2   2   0   2   2   2   0   0   2   2   0   0   0   0   2   2   0   2   0   0   0   2   0   2   2   2   0   2   0   0   2   2   2   2   2   0   2   2   2   2   2   2   0   2   2   2   0   0   0   0   0   2   0   0   0   2   2   2   2   2   2   0   0   2   0   0   0   0   0   2   0   2   0   2   0   0   0   2   2   2   2   0   2   0   2   2   2   0   2   2   2   0   0   2   0   2   2   0   0   0   0   2   0   2   2   2   2   0   2   2   2   0   0   2   0   0   0   2   0   2   2   0   2   2   2   2   2   0   2   0   0   2   0   2   0   0   0   0   0   2   0   0   2   0   0   2   2   0   2   0   0   0   2   2   2   2   0   2   2   0   0   2   2   2   0   0   0   2   2   2   2   2   0   0   0   2   0   0   2   0   2   0   2   2   2   0   0   2   0   0
 MK-5-12                0   0   2   2   0   0   2   2   0   0   2   2   0   2   2   2   0   2   2   2   0   0   2   0   2   2   0   2   0   0   0   2   0   2   2   2   0   2   0   0   2   2   2   2   2   0   2   0   2   0   2   2   2   2   2   2   0   0   2   0   0   2   0   0   0   2   2   2   2   2   0   0   0   2   0   0   0   0   0   2   0   2   0   2   0   2   0   2   0   2   2   0   2   0   2   2   2   0   2   2   2   0   0   2   0   2   2   0   0   0   0   2   0   2   2   2   2   0   2   2   2   0   0   2   0   0   0   2   0   2   2   0   2   2   2   2   2   0   2   0   0   2   0   2   0   0   0   0   0   2   0   0   2   0   2   2   2   2   2   2   0   0   2   2   2   2   0   2   2   0   0   2   2   2   0   2   0   2   2   2   2   2   0   0   0   2   0   0   2   0   2   0   2   2   2   0   0   2   2   0
 MK-5-13                0   0   2   2   0   0   2   2   0   0   2   2   0   2   2   2   0   2   2   2   0   0   2   0   2   2   0   0   0   0   0   2   0   2   2   2   0   2   2   0   2   2   2   2   2   2   2   0   2   0   0   2   0   2   2   2   0   0   2   0   0   2   0   0   0   2   0   2   2   2   0   0   0   2   0   0   0   0   0   2   0   2   0   0   0   2   0   2   0   0   2   0   2   0   2   2   2   0   2   2   0   0   2   2   2   2   2   0   0   0   2   2   0   2   2   2   2   0   2   2   2   0   0   2   0   2   2   2   0   2   2   2   2   2   2   2   2   0   2   0   0   2   0   2   0   0   0   0   0   2   0   0   2   0   2   2   2   2   2   2   0   0   2   2   2   2   0   2   0   0   0   2   2   2   2   2   2   2   2   2   0   2   0   0   0   2   0   2   2   0   2   0   2   2   2   0   0   2   2   0
 MK-5-14                0   0   2   2   0   0   2   0   0   0   0   2   0   2   2   2   0   2   2   0   2   0   2   0   2   2   0   0   0   0   0   2   0   2   2   2   0   2   2   0   2   2   2   2   2   2   2   0   2   0   0   2   0   2   2   2   2   0   2   0   0   2   0   0   0   2   0   2   2   2   0   0   0   0   2   2   0   0   0   2   0   2   0   0   0   2   0   0   0   0   0   0   2   0   2   2   2   0   2   2   0   0   2   2   2   2   2   0   0   0   0   2   0   2   2   2   2   0   2   2   2   0   0   2   0   2   2   0   0   2   0   2   2   2   2   2   2   0   2   2   2   2   0   0   0   0   0   0   0   2   0   2   2   0   2   2   2   2   2   2   0   0   2   2   2   2   0   2   0   0   0   2   2   2   2   2   2   2   2   2   0   0   0   0   2   2   0   2   2   0   2   0   2   2   2   0   0   2   2   0
 MK-5-15                0   0   2   2   2   2   2   0   0   0   0   2   0   2   2   2   0   2   2   0   2   0   2   0   2   2   0   0   0   0   0   2   0   2   2   2   0   2   2   0   0   2   2   0   0   2   2   0   2   0   0   2   0   2   2   2   2   0   2   0   0   2   0   0   0   2   0   2   2   0   0   0   0   0   2   0   2   0   0   2   0   2   0   0   2   2   0   0   0   0   0   0   2   0   2   2   2   0   2   2   0   0   2   0   2   2   2   0   2   0   0   2   0   2   2   0   2   0   2   2   2   0   0   2   0   2   2   0   0   2   2   2   0   2   2   2   2   0   0   2   2   2   0   0   0   0   0   0   0   2   0   2   2   2   2   2   2   2   2   2   0   0   2   2   2   2   0   2   0   0   0   2   2   2   2   2   2   2   2   0   2   0   0   0   2   2   0   2   2   0   0   0   2   2   2   0   0   2   2   0
 MK-5-16                0   0   2   2   2   2   2   0   0   0   0   2   0   2   2   2   0   2   2   0   2   0   2   0   2   0   0   0   0   0   0   2   0   0   0   2   0   2   2   0   0   2   2   0   0   2   2   0   2   0   0   2   0   2   2   2   0   0   2   0   0   2   0   0   0   2   0   2   2   0   0   0   0   0   2   2   2   0   0   2   0   2   2   0   2   2   0   0   2   0   0   0   0   0   2   2   2   0   2   2   0   0   2   0   2   2   2   0   2   0   0   2   0   0   2   0   2   0   2   2   2   2   0   2   0   0   2   0   0   2   2   2   0   2   2   2   2   0   0   2   0   2   2   0   0   0   0   2   0   2   0   2   2   2   2   2   0   2   2   2   0   0   0   2   2   2   0   2   0   0   0   2   2   2   2   2   0   2   2   0   2   0   0   0   2   2   2   2   2   2   0   0   2   2   2   0   0   2   2   0
 MK-6-1                 0   0   2   0   2   0   0   2   0   0   0   0   0   0   2   2   2   0   0   2   0   2   0   0   0   0   2   2   2   0   2   2   2   2   2   2   2   0   2   0   2   0   2   0   0   2   2   0   2   2   2   0   2   0   0   0   2   2   2   0   2   0   2   2   2   2   2   0   2   2   0   0   0   0   2   2   2   2   0   0   2   2   2   2   0   0   0   2   0   2   2   2   2   0   2   0   0   2   0   0   0   0   2   2   0   0   2   0   0   2   2   2   2   2   0   2   2   0   0   0   2   2   0   2   2   2   0   0   0   0   0   0   0   2   0   0   0   2   2   2   2   2   2   0   2   0   0   2   0   0   0   0   0   0   0   2   2   0   0   2   2   2   0   2   2   2   2   2   0   2   0   2   0   0   2   0   2   2   0   0   0   0   0   2   0   0   2   0   2   0   2   2   0   2   0   0   2   2   2   2
 MK-6-2                 0   0   2   0   2   2   0   2   0   0   0   0   0   0   2   2   2   0   0   2   0   2   0   0   0   0   2   2   2   0   2   2   2   2   2   2   2   0   2   0   2   0   2   0   0   2   2   0   2   2   2   0   2   0   0   0   2   2   2   0   0   0   2   2   0   2   2   0   2   2   0   0   0   0   2   2   2   2   0   0   2   2   2   2   0   0   0   2   0   2   2   2   2   0   2   0   2   2   0   0   2   0   2   2   0   0   2   0   0   2   2   2   2   2   0   2   2   0   0   0   2   0   0   0   2   2   0   0   0   0   2   0   0   0   0   0   0   2   2   2   2   2   2   0   2   0   0   2   0   0   0   0   2   0   0   2   0   0   0   2   2   2   0   2   2   2   2   0   0   2   0   2   0   0   2   0   2   2   2   0   2   0   0   2   0   0   0   0   2   0   2   2   0   2   0   0   2   2   2   2
 MK-6-3                 2   0   2   0   2   2   0   2   0   0   0   0   0   0   2   2   2   0   0   2   0   0   0   0   2   0   2   2   2   2   2   2   0   2   2   2   2   0   2   0   0   0   2   0   0   2   2   0   2   2   2   0   2   0   0   0   2   2   2   2   0   0   2   0   0   0   2   0   2   2   0   0   0   0   2   2   2   2   0   2   2   2   2   2   0   0   0   2   0   2   2   2   2   0   2   0   2   2   0   2   2   0   2   2   0   0   2   0   0   2   2   2   2   2   0   2   2   2   0   0   2   0   0   0   0   0   0   2   0   0   2   0   0   2   0   2   0   2   2   2   2   2   2   0   2   0   0   2   0   0   0   0   2   2   0   2   0   0   0   2   2   0   0   2   2   2   0   2   0   2   0   2   0   0   2   0   2   2   2   0   2   2   0   2   0   0   0   0   2   0   2   2   2   2   0   0   2   2   2   2
 MK-6-4                 2   0   2   0   2   0   0   0   0   2   0   0   0   0   2   2   2   0   0   2   0   0   0   0   2   0   2   2   2   2   2   2   0   2   2   2   0   0   2   0   0   0   2   0   0   2   2   0   2   0   2   0   2   0   0   0   2   2   2   2   0   0   2   0   0   2   2   0   2   2   0   0   0   0   2   2   2   0   0   2   2   2   2   2   2   0   2   2   0   2   0   2   2   0   0   0   2   2   0   0   2   0   2   2   0   0   2   0   0   0   2   2   2   2   0   2   2   2   0   2   2   0   0   2   0   0   2   2   0   0   2   0   0   2   0   2   0   2   2   2   2   2   2   2   2   0   0   2   0   0   0   0   2   2   2   2   0   0   0   0   2   0   0   2   2   2   0   0   0   2   0   2   0   0   2   0   2   2   2   0   0   2   0   0   0   0   0   0   2   0   2   2   2   2   2   0   2   2   2   2
 MK-6-5                 2   2   0   2   2   0   2   0   0   2   0   0   0   0   2   2   2   2   0   2   0   2   0   0   2   0   2   0   2   2   2   2   0   2   2   2   0   0   2   0   2   0   2   0   0   2   2   0   2   0   2   0   2   0   0   2   2   2   2   2   2   0   2   0   0   2   2   0   2   2   0   0   0   2   2   2   2   0   0   2   2   2   2   2   2   0   2   2   0   2   0   2   2   0   0   0   2   2   0   0   2   0   2   2   0   0   2   0   2   0   2   2   2   2   0   0   2   2   0   2   0   0   0   2   0   0   2   2   0   0   2   0   0   2   0   2   0   2   2   2   2   2   2   2   2   0   0   2   0   0   0   0   2   2   2   2   0   0   0   0   2   0   0   2   2   2   0   0   0   2   0   2   0   2   2   0   2   2   2   2   0   2   0   0   2   0   0   0   2   0   2   2   2   2   2   0   2   2   2   2
 MK-6-6                 2   2   0   2   0   0   2   0   0   0   0   0   0   0   0   0   2   2   0   2   0   2   0   0   2   0   2   0   2   2   2   2   0   2   2   2   0   0   2   0   0   0   2   0   0   2   2   0   2   0   2   0   0   0   0   2   2   2   2   2   2   0   2   0   0   2   2   0   2   2   0   0   0   2   2   2   2   0   0   2   2   2   0   2   2   0   2   2   0   2   0   2   2   0   0   0   2   2   0   0   2   0   2   2   0   0   2   0   2   0   2   2   2   2   0   0   2   2   0   2   0   0   0   2   0   0   2   0   0   0   2   0   0   2   0   2   0   2   2   2   2   2   2   0   2   0   0   0   0   0   0   0   2   2   2   2   0   0   0   0   2   2   0   0   2   2   0   0   0   2   0   2   2   2   2   0   0   2   2   2   0   2   0   0   2   0   0   0   2   0   2   2   2   2   2   0   2   2   2   2
 MK-6-7                 2   2   0   2   0   2   2   0   0   0   0   0   0   0   0   0   0   2   0   2   0   0   0   0   2   0   2   0   2   0   2   0   0   2   2   2   0   0   2   0   0   0   2   0   0   2   2   0   2   0   2   0   0   0   0   2   0   0   0   2   2   0   2   0   0   2   2   0   0   2   0   0   2   2   2   2   2   2   0   2   2   2   0   2   2   0   2   2   0   2   0   0   2   0   0   2   2   2   0   0   2   0   2   0   2   0   2   0   2   2   0   2   2   2   0   0   2   2   0   2   0   0   0   2   0   2   2   0   0   0   2   0   0   2   0   2   0   2   2   2   2   2   2   0   2   0   0   0   0   0   0   0   0   2   2   2   0   0   0   0   2   2   0   0   2   2   0   0   0   2   0   2   2   2   2   0   0   2   2   2   0   2   0   0   2   0   0   0   0   0   2   2   0   2   2   2   2   2   2   2
 MK-6-8                 2   2   0   2   2   2   2   0   0   0   2   0   0   0   2   0   0   2   0   2   0   0   0   0   2   0   2   0   2   0   2   0   0   2   0   2   0   2   2   0   0   0   2   0   2   2   2   0   2   0   2   0   0   0   0   2   0   0   0   2   2   0   2   2   0   2   2   0   0   2   0   0   2   2   2   2   2   2   0   2   2   0   0   2   2   0   2   2   0   0   0   0   2   0   0   2   2   2   2   0   2   0   2   0   2   0   2   0   2   2   0   2   2   2   2   0   2   0   0   2   0   0   0   2   2   2   2   0   0   0   2   0   0   2   0   2   0   2   2   0   2   0   2   0   2   0   0   0   0   0   2   0   0   2   2   2   0   0   0   0   2   2   0   2   2   2   0   0   0   0   0   2   2   2   0   0   0   0   2   2   0   2   2   0   2   0   0   0   0   0   0   2   2   2   2   2   2   2   2   2
 MK-6-9                 2   2   2   2   2   2   2   0   0   0   0   0   0   0   2   0   0   2   0   2   0   0   0   0   2   0   2   0   2   0   2   0   0   2   0   2   2   2   2   0   2   0   2   0   2   2   2   0   2   0   2   0   0   2   0   2   0   0   0   2   2   0   2   2   0   2   2   0   0   2   0   0   2   0   2   2   2   2   0   2   2   0   2   2   0   0   2   2   0   0   0   2   2   0   0   2   2   2   2   0   2   0   2   0   0   0   2   0   2   2   0   2   2   2   2   0   2   0   0   0   2   0   0   2   2   2   2   0   0   0   2   0   0   2   0   2   0   2   2   0   2   0   2   2   2   0   2   0   0   0   2   0   0   2   2   2   0   0   0   2   2   2   0   2   2   2   0   0   0   0   0   2   2   2   0   0   0   0   2   2   0   2   2   0   2   0   0   0   0   0   2   0   2   2   2   2   0   0   0   2
 MK-6-10                2   2   0   0   2   2   2   0   0   0   0   0   0   0   2   0   0   2   0   2   0   0   0   0   0   2   2   0   2   0   2   0   0   2   0   0   2   2   2   0   2   0   0   0   2   2   0   0   2   0   2   0   0   2   0   2   0   0   0   0   2   0   2   0   0   2   2   0   0   2   0   0   2   0   2   0   2   2   0   2   2   0   2   2   0   0   2   2   0   0   0   2   2   0   0   2   2   2   2   0   2   0   0   0   0   0   2   0   2   2   0   2   2   2   2   0   2   0   0   0   2   0   0   2   0   2   2   0   0   0   2   2   0   2   0   2   0   0   2   0   2   0   2   2   2   0   2   0   0   0   2   0   0   2   2   2   0   0   0   0   2   2   0   2   2   2   0   0   0   0   0   2   2   2   0   0   0   0   2   2   0   2   2   0   2   0   0   0   0   0   2   2   2   2   2   2   0   0   0   2
 MK-6-11                2   2   0   0   0   2   2   0   0   0   0   0   0   0   2   0   0   2   2   2   0   0   0   0   0   2   2   0   2   0   2   0   0   2   0   0   2   2   2   0   2   0   0   0   2   2   0   0   2   0   2   0   0   2   0   2   0   0   0   0   2   0   0   0   0   2   2   0   0   2   0   0   2   0   2   0   2   2   0   0   2   0   2   2   0   0   2   2   0   0   0   2   2   0   0   2   2   2   2   0   2   2   0   0   0   0   2   0   2   0   0   2   2   2   2   0   2   0   0   0   2   0   2   2   0   2   2   0   0   0   2   2   0   2   0   2   0   0   2   0   2   0   2   2   2   0   2   0   0   0   2   0   0   2   2   2   0   0   2   0   0   2   0   2   2   2   0   0   0   2   0   2   2   2   2   0   0   0   2   2   0   2   2   0   0   0   0   0   0   0   2   2   2   2   2   0   0   0   0   0
 MK-6-12                0   2   0   0   0   2   2   0   2   0   0   0   0   0   2   0   0   2   2   2   0   0   0   0   0   2   2   2   2   0   2   2   0   2   2   0   2   2   2   0   2   0   2   0   2   2   0   0   2   0   2   0   0   2   0   2   0   2   0   0   0   0   0   0   0   2   2   0   0   2   2   0   2   0   2   0   2   2   0   0   2   0   2   2   0   0   2   0   0   0   0   2   2   0   0   2   2   0   2   0   2   0   0   0   0   0   2   0   2   0   0   0   2   2   2   0   2   0   0   0   2   0   2   2   0   2   2   0   0   0   2   2   0   2   0   2   0   2   2   2   2   0   2   2   2   0   2   0   0   0   2   2   2   2   2   2   0   0   2   0   0   2   0   2   2   2   0   0   0   0   0   0   2   2   2   0   0   0   2   0   0   2   2   0   0   0   2   0   0   0   2   2   2   2   2   0   0   2   0   0
 MK-6-13                0   2   0   0   0   2   2   0   2   0   0   0   0   0   2   0   0   2   2   2   0   0   0   0   0   2   0   0   2   0   2   2   2   2   2   0   2   2   2   0   2   0   2   0   2   2   2   0   2   0   2   2   0   2   0   2   0   2   0   0   2   0   2   0   0   2   2   0   0   2   2   0   2   0   2   0   2   2   0   0   2   0   0   0   0   2   2   0   0   0   0   2   2   0   2   2   2   0   2   0   2   0   0   0   0   2   2   0   0   0   0   2   2   2   2   0   2   0   0   0   2   0   2   2   0   2   2   2   0   0   2   0   0   2   0   2   2   2   2   2   2   0   2   0   2   0   2   0   0   0   0   2   2   2   2   2   0   0   2   0   0   2   0   2   2   2   0   0   0   0   0   0   2   2   2   0   0   0   2   0   0   2   2   0   0   0   0   0   0   2   2   2   2   2   2   0   0   2   0   0
 MK-6-14                0   2   2   0   0   2   2   0   2   0   0   0   0   0   2   0   0   2   2   2   0   0   0   0   0   2   0   0   2   0   2   2   2   0   2   0   2   2   2   0   2   0   2   2   2   2   2   0   2   0   2   2   0   2   0   2   2   2   0   0   2   0   2   0   0   2   2   0   0   2   2   0   2   0   2   0   2   2   0   0   2   0   2   0   0   2   2   2   0   0   0   2   2   2   2   2   2   0   0   0   2   0   0   0   0   2   2   0   0   0   0   2   2   2   2   0   2   0   0   2   2   0   2   2   0   2   2   2   0   0   2   0   0   2   0   2   2   2   2   2   2   0   2   0   2   0   2   2   0   2   0   2   2   0   2   2   0   0   2   0   0   2   0   2   2   2   0   0   0   0   0   2   2   2   2   0   0   0   0   2   0   2   2   0   0   0   0   0   0   2   2   2   2   2   2   0   0   2   0   0
 MK-6-15                0   2   2   0   0   2   2   0   2   0   0   0   0   0   2   0   0   2   2   2   0   0   0   0   0   2   0   0   2   0   2   0   2   2   2   0   2   2   2   0   2   2   2   2   2   2   2   0   2   0   2   2   0   2   0   2   2   2   0   0   2   0   0   0   0   2   0   0   0   2   2   0   2   0   2   0   2   0   0   0   2   0   2   0   0   2   0   2   0   0   2   0   2   2   2   2   2   0   0   0   2   0   0   0   0   0   0   0   0   0   2   2   2   2   2   0   2   0   0   2   2   0   2   2   0   2   2   2   0   0   2   0   0   2   0   2   2   2   2   2   2   0   2   0   2   0   2   2   0   2   0   2   2   0   2   2   0   0   2   0   0   2   0   2   2   2   0   0   0   0   0   2   0   2   2   0   0   0   0   2   0   2   2   0   0   0   0   0   0   2   2   2   2   2   2   0   0   0   2   0
 MK-6-16                2   2   2   0   2   2   2   0   2   0   0   0   2   0   2   0   0   2   2   0   0   0   0   0   0   2   0   0   2   0   2   0   2   2   2   0   2   2   2   2   2   2   2   0   2   2   2   0   2   0   2   2   0   2   0   2   2   2   0   0   2   0   0   0   0   2   0   0   0   0   2   2   2   0   2   2   2   0   0   0   2   0   2   2   0   2   0   2   0   0   2   0   2   2   2   2   2   0   0   0   2   0   0   2   0   0   0   0   0   0   2   2   2   2   2   0   2   0   0   2   2   0   0   2   0   2   2   2   0   0   2   0   2   0   0   2   2   2   2   2   0   0   2   0   2   0   2   2   0   2   0   2   2   0   2   2   0   0   2   0   0   2   0   2   2   2   0   0   0   0   0   2   0   2   0   0   0   0   0   2   0   2   2   0   0   0   0   0   0   0   2   2   2   2   2   0   0   0   2   0
 
!****************************************** Phenotypic Data **********************************************************
!-100.0 is resevred for missing phenotype
SimulatedTrait1         9.1462    9.5345   11.2970   10.9009    9.1612    9.1444   10.8042    9.5574    7.7909    8.2818   12.4504   12.1949   10.1400    8.6130   11.2272   12.3682   12.0814    8.9297    8.3154   11.7440   12.4851   10.4304   11.0973    9.5846   11.5487    7.9853    9.1209   10.6384    8.5984   11.1670   10.0867   11.0099   10.1402    9.8847    9.2290    8.1979   11.0227   11.0448    9.7701    9.1530   11.7747   11.1187    9.3547   10.2691    9.6855   10.0544    9.6480    9.7889    9.9995    7.7910   11.6268   10.0557   10.6516    7.9316   11.3216    9.3770   10.9875    9.9621   11.2365    7.3828    9.6246   11.1457    8.7921    6.8791   10.2067    8.7287    9.4785   11.1911    8.5567   10.4602   10.5453   10.7564    9.6213    9.6713   10.1209    9.9665   10.2515    9.2436   10.6624   10.0311    7.7910    9.4601    8.3997    6.7674    9.4236    8.4188    7.5957    9.2850    9.8048   10.8321   11.3473   10.0342   10.7080    8.8479   13.2103   10.9326   10.4075    9.7644    8.2908    7.3618   11.0625    9.2795   11.2964    9.8613   13.4148    7.3373   11.6511   11.1258   10.3891    9.9978    8.7907    9.8449   11.3013    8.5815   11.1232    9.6284    7.9792   12.0483    8.9827    9.1971   12.5563    9.2815    8.6527   10.6293   11.3252   12.3236    7.9087    8.1268    9.3592    9.2732   12.1693    9.5526   13.3660    9.4371    8.8796    8.3729    9.7756   10.6997    8.0503   10.6446   11.5695    5.8097   11.0039   12.7653   10.7703   10.3591    7.9379   12.0882    8.2449   12.1615    8.2502   11.4808    8.7266    8.5517   10.7952   11.7095    8.4502    7.7475   12.2677    9.8349    9.6556    9.1666   10.4792    9.1538    9.6300    9.1046   10.5692    9.1895   10.9640   11.1141    7.9083   10.4470   12.9430    7.6851    8.5934    9.5656    9.0857    9.6010   10.1049   11.0187   10.0335   10.7096    9.9265    7.6410    9.2174    9.8165   10.9496    9.4823   11.5619    7.9936    7.3313   11.7724   10.1542    8.7040   12.3019   10.3200    9.0229   11.8535    9.3618   11.5894
SimulatedTrait2        14.6892   14.3171   15.5364   17.2960   16.6564   13.7352   14.3922   14.2105   15.7819   15.4215   16.9763   15.3392   16.0946   13.9459   14.6770   16.9678   14.3385   15.1527   15.1590   16.8831   14.6309   12.4111   14.1449   15.7366   16.6804   12.4070   14.7714   15.8672   15.7672   14.3866   16.1641   14.3455   17.0847   16.0444   16.1154   17.3313   13.5945   15.0039   13.8244   11.9624   14.1410   17.7397   15.4031   14.6354   15.7831   15.1791   14.3327   16.3628   15.3549   12.1642   14.8700   13.7164   15.8263   17.7030   15.6600   14.6291   15.5421   15.2912   16.3110   14.1815   15.7558   16.0773   14.7268   13.0649   16.2685   14.0495   15.7914   13.8668   15.5830   15.4989   17.3029   14.4103   15.2578   15.8680   15.2850   15.3189   13.3183   12.5883   15.1425   15.6479   13.5710   14.6443   16.2338   13.1367   14.3986   14.4910   12.5821   14.9354   12.2651   17.0660   15.5324   14.9964   14.1745   15.6799   14.4610   14.9028   14.9215   16.0825   15.5622   13.7506   18.3591   15.3182   14.4935   15.2855   16.6616   14.4372   13.7786   13.9244   14.9625   15.3135   13.6683   15.3785   14.3928   15.9805   16.6087   17.1136   17.1056   15.0887   14.4969   16.7215   15.9655   13.7220   15.9311   16.6365   15.4231   15.1303   13.7910   13.8633   13.9319   17.4596   16.3049   13.3876   15.6226   15.6538   13.8769   13.3252   16.1244   15.4086   14.9666   16.0507   14.9448   14.7312   14.2957   13.7462   15.8145   14.7192   14.3395   15.4370   13.6055   16.4585   14.4265   16.6947   12.3006   18.3687   17.4763   13.8325   14.7048   14.4026   16.4552   14.0055   15.1894   14.6896   14.3280   13.8493   15.5895   15.8135   15.9721   14.8377   14.5286   16.8978   17.3189   15.3433   15.1226   14.7410   13.8927   16.5139   13.5417   14.9172   17.4079   15.1723   16.2559   12.8341   14.6247   16.2560   14.7742   16.0916   13.8265   13.3521   16.7473   16.1373   16.6790   15.1965   13.7872   15.7047   11.5966   14.8334   11.2563   14.2607   13.8985   13.4159
 
