# Supplementary material for: Inclusive Composite Interval Mapping of QTL by Environment Interactions in Biparental Populations
Source: PLoS One. 2015 Jul 10;10(7):e0132414. doi: 10.1371/journal.pone.0132414 (PMC4498613; doi:10.1371/journal.pone.0132414)
Supplement: S3 File — (ZIP) [file pone.0132414.s003.zip › Simulation for unliked model/Simulated popualtions/run_00097.met]

!**********************Note: lines staring with "!" are remarks and will be ignored in the program********************
!*********************************General Information**********************************
!Assuming F1 = P1 x P2, populations available in QTL IciMapping are: 
!  1, P1BC1F1 = P1 x F1, the first backcrossing where P1 is used as the recurrent parent;
!  2, P2BC1F1 = P2 x F1, the first backcrossing where P2 is used as the recurrent parent;
!  3, F1DH, F1-derived doubled haploids; 
!  4, RIL or F1RIL, recombination inbred lines through the repeated selfing of F1;
!  5, P1BC1RIL, recombination inbred lines through the repeated selfing of P1BC1F1;
!  6, P2BC1RIL, recombination inbred lines through the repeated selfing of P2BC1F1;
!  7, F2, the selfing generation of F1;
!  8, F3, the selfing generation of F2;
!  9, P1BC2F1, the second backcrossing where P1 is used as the recurrent parent; 
! 10, P2BC2F1, the second backcrossing where P2 is used as the recurrent parent;
! 11, P1BC2RIL, recombination inred lines through the repeated selfing of P1BC2F1; 
! 12, P2BC2RIL, recombination inred lines through the repeated selfing of P2BC2F1; 
! 13, P1BC1F2, the selfing generation of P1BC1F1; 
! 14, P2BC1F2, the selfing generation of P2BC1F1; 
! 15, P1BC2F2, the selfing generation of P1BC2F1; 
! 16, P2BC2F2, the selfing generation of P2BC2F1; 
! 17, P1BC1DH, P1BC1F1-derived doubled haploids; 
! 18, P2BC1DH, P2BC1F1-derived doubled haploids; 
! 19, P1BC2DH, P1BC2F1-derived doubled haploids; 
! 20, P2BC2DH, P2BC2F1-derived doubled haploids; 
   3      !Mapping Population (see remarks above)
   2      !Mapping Function (1 for Kosambi; 2 for Haldane; 3 for Morgan)
   2      !Marker Space Type (1 for intervals; 2 for positions)
   1      !Marker Space Unit(1 for centiMorgans; 2 for Morgan)
   6      !Number of Chromosomes (or Linkage Groups)
 200      !Size of the mapping population
   2      !Number of environments
 
!***************************************** Chromosomes and Linkage Maps **********************************************
!Chromosome                 NumMarkers
-CH1                        16
-CH2                        16
-CH3                        16
-CH4                        16
-CH5                        16
-CH6                        16
!Linkage map (Marker name followed by position or the interval length)
 MK-1-1                1     0.000
 MK-1-2                1    10.000
 MK-1-3                1    20.000
 MK-1-4                1    30.000
 MK-1-5                1    40.000
 MK-1-6                1    50.000
 MK-1-7                1    60.000
 MK-1-8                1    70.000
 MK-1-9                1    80.000
 MK-1-10               1    90.000
 MK-1-11               1   100.000
 MK-1-12               1   110.000
 MK-1-13               1   120.000
 MK-1-14               1   130.000
 MK-1-15               1   140.000
 MK-1-16               1   150.000
 MK-2-1                2     0.000
 MK-2-2                2    10.000
 MK-2-3                2    20.000
 MK-2-4                2    30.000
 MK-2-5                2    40.000
 MK-2-6                2    50.000
 MK-2-7                2    60.000
 MK-2-8                2    70.000
 MK-2-9                2    80.000
 MK-2-10               2    90.000
 MK-2-11               2   100.000
 MK-2-12               2   110.000
 MK-2-13               2   120.000
 MK-2-14               2   130.000
 MK-2-15               2   140.000
 MK-2-16               2   150.000
 MK-3-1                3     0.000
 MK-3-2                3    10.000
 MK-3-3                3    20.000
 MK-3-4                3    30.000
 MK-3-5                3    40.000
 MK-3-6                3    50.000
 MK-3-7                3    60.000
 MK-3-8                3    70.000
 MK-3-9                3    80.000
 MK-3-10               3    90.000
 MK-3-11               3   100.000
 MK-3-12               3   110.000
 MK-3-13               3   120.000
 MK-3-14               3   130.000
 MK-3-15               3   140.000
 MK-3-16               3   150.000
 MK-4-1                4     0.000
 MK-4-2                4    10.000
 MK-4-3                4    20.000
 MK-4-4                4    30.000
 MK-4-5                4    40.000
 MK-4-6                4    50.000
 MK-4-7                4    60.000
 MK-4-8                4    70.000
 MK-4-9                4    80.000
 MK-4-10               4    90.000
 MK-4-11               4   100.000
 MK-4-12               4   110.000
 MK-4-13               4   120.000
 MK-4-14               4   130.000
 MK-4-15               4   140.000
 MK-4-16               4   150.000
 MK-5-1                5     0.000
 MK-5-2                5    10.000
 MK-5-3                5    20.000
 MK-5-4                5    30.000
 MK-5-5                5    40.000
 MK-5-6                5    50.000
 MK-5-7                5    60.000
 MK-5-8                5    70.000
 MK-5-9                5    80.000
 MK-5-10               5    90.000
 MK-5-11               5   100.000
 MK-5-12               5   110.000
 MK-5-13               5   120.000
 MK-5-14               5   130.000
 MK-5-15               5   140.000
 MK-5-16               5   150.000
 MK-6-1                6     0.000
 MK-6-2                6    10.000
 MK-6-3                6    20.000
 MK-6-4                6    30.000
 MK-6-5                6    40.000
 MK-6-6                6    50.000
 MK-6-7                6    60.000
 MK-6-8                6    70.000
 MK-6-9                6    80.000
 MK-6-10               6    90.000
 MK-6-11               6   100.000
 MK-6-12               6   110.000
 MK-6-13               6   120.000
 MK-6-14               6   130.000
 MK-6-15               6   140.000
 MK-6-16               6   150.000
!*********************************** Marker Types ********************************************************************
!Co-dominant marker: When heterozygote F1 is present, P1 is coded as 2, F1 is coded as 1, and P2 is coded as 0; Otherwise, P1 is coded as 2, and P2 is coded as 0. 
!Dominant marker: When heterozygote F1 is present, P1 and F1 are coded as 12, and P2 is coded as 0; Otherwise, P1 is coded as 2, and P2 is coded as 0.  
!Recessive markers: When heterozygote F1 is present, P1 is coded as 2, and F1 and P2 are coded as 10; Otherwise, P1 is coded as 2, and P2 is coded as 0. 
!Missing marker is coded as -1. 
 MK-1-1                 2   2   0   2   2   0   2   0   2   0   0   2   2   2   0   2   2   0   0   0   2   2   2   2   2   2   0   2   2   2   2   0   2   2   2   2   0   2   0   2   0   2   0   2   2   0   0   0   0   0   2   2   0   2   2   2   2   2   0   0   2   2   0   0   0   0   2   2   0   0   2   2   0   0   2   0   2   2   2   2   2   0   2   2   2   2   0   0   0   2   2   2   2   0   0   2   0   0   0   2   2   0   0   2   2   0   0   2   0   0   2   0   0   2   2   2   2   2   0   0   0   2   2   0   2   0   2   2   0   2   0   2   0   2   0   2   2   2   0   0   2   0   0   0   2   2   0   2   2   2   2   2   0   0   0   0   2   2   2   0   0   2   0   0   0   0   2   2   0   2   0   2   2   0   0   0   2   0   0   2   0   0   0   2   0   2   2   2   0   2   0   0   2   0   2   0   0   0   0   0
 MK-1-2                 2   2   0   2   2   2   2   0   2   0   0   2   2   2   2   2   2   0   0   0   2   2   2   2   2   2   0   2   2   2   0   0   2   2   2   2   0   2   0   2   0   2   0   2   2   0   0   0   0   0   2   2   0   2   2   2   2   2   0   0   2   2   2   2   0   0   0   2   0   2   0   2   0   0   0   0   2   2   2   2   2   0   0   2   2   2   0   0   0   2   2   2   2   0   0   2   0   0   0   2   0   0   2   2   2   0   0   2   0   0   2   0   0   2   2   2   2   2   0   2   0   2   2   0   2   0   2   2   0   2   0   2   0   2   0   2   2   2   0   0   2   0   0   0   2   2   0   2   2   2   2   2   0   0   0   2   2   2   2   0   0   2   2   2   0   0   2   2   0   2   0   2   2   0   0   0   2   0   2   2   0   0   0   2   0   2   2   2   2   2   0   0   2   0   2   0   0   0   0   0
 MK-1-3                 2   2   0   2   2   2   2   0   2   0   2   2   2   2   2   2   2   0   0   0   0   2   2   0   2   2   0   0   2   2   0   0   2   2   2   2   0   2   0   2   2   2   0   2   2   0   0   2   0   0   2   2   0   2   2   2   2   2   0   0   2   2   2   2   2   2   0   2   0   2   0   2   0   0   0   0   2   0   2   2   0   0   0   2   2   2   2   0   0   2   2   2   0   2   0   2   0   0   0   2   0   0   2   2   2   0   0   2   0   0   2   0   0   0   2   2   2   2   0   0   0   2   2   0   2   0   2   2   0   0   0   2   0   2   0   2   2   2   0   0   2   0   0   0   2   2   0   2   2   2   2   2   0   0   0   2   2   2   2   0   0   2   2   2   0   0   2   2   0   2   0   2   2   0   2   0   2   0   2   2   0   0   0   0   0   2   2   2   0   2   0   0   0   0   2   0   0   0   0   0
 MK-1-4                 2   2   0   2   2   2   2   0   2   0   2   2   2   2   2   2   2   0   0   0   0   2   2   0   2   2   0   0   2   2   0   0   2   2   2   2   0   2   0   2   2   2   0   0   2   0   0   2   0   0   2   2   2   2   2   2   2   2   0   2   2   2   2   0   2   0   0   2   0   2   0   2   0   0   0   0   2   0   2   2   0   0   0   0   2   2   2   0   0   2   2   2   0   2   0   2   0   0   0   2   0   0   2   2   2   0   2   2   0   0   2   0   0   0   2   2   2   2   0   0   0   2   0   0   2   2   2   2   0   0   0   2   0   2   0   2   2   2   0   0   0   2   0   0   2   2   0   2   2   2   2   2   0   0   0   2   2   2   2   0   0   2   2   2   0   0   2   2   0   2   0   2   2   0   2   0   2   0   2   2   0   2   0   0   0   2   2   2   0   2   0   0   0   0   2   0   0   0   2   0
 MK-1-5                 2   2   0   2   2   2   2   0   2   0   2   2   2   2   2   2   2   0   2   2   0   2   2   2   2   2   0   0   0   2   0   0   2   2   2   2   0   2   2   2   2   2   0   0   2   0   0   2   0   0   2   2   2   2   2   2   2   2   0   2   2   2   2   0   2   2   0   2   0   2   0   2   0   0   0   0   2   2   2   2   0   0   0   0   2   2   2   0   0   0   2   0   0   2   0   2   0   2   0   2   0   0   2   2   2   0   2   2   0   0   2   2   0   0   2   2   2   2   0   0   0   0   0   0   0   2   2   2   0   0   0   2   0   0   0   2   2   2   0   0   2   2   0   0   2   2   0   2   2   2   2   2   0   0   2   2   2   2   2   0   0   2   2   2   0   0   2   2   0   2   0   2   2   2   2   0   2   0   2   2   0   2   0   0   0   2   2   2   0   2   0   0   2   0   2   0   0   0   2   0
 MK-1-6                 2   2   0   2   2   0   2   0   0   0   2   2   2   2   2   2   2   0   2   2   0   2   2   0   2   2   0   2   0   2   0   0   0   2   2   2   0   2   2   2   2   0   0   0   2   0   0   0   0   0   2   2   2   2   2   2   2   2   0   2   0   2   2   0   2   0   0   2   0   2   0   2   2   0   0   0   0   2   2   2   0   0   0   0   2   2   2   0   0   0   2   0   0   0   0   2   0   2   0   2   0   0   2   2   2   0   2   2   0   0   2   2   0   0   2   2   2   2   0   0   0   0   0   0   0   2   2   2   0   0   0   2   0   0   0   2   2   2   0   0   2   2   2   0   2   2   0   2   2   2   2   2   0   0   2   2   2   2   2   0   0   2   2   2   0   0   0   2   0   2   0   2   2   2   0   0   0   0   2   2   2   2   0   0   0   2   2   2   0   2   0   0   2   0   2   2   2   0   0   0
 MK-1-7                 2   2   0   2   2   0   2   0   0   0   2   2   2   2   2   2   2   0   2   2   0   2   2   0   2   0   0   2   0   2   0   0   0   0   2   2   0   0   2   0   0   0   0   0   2   2   0   0   0   0   2   2   2   2   2   2   2   2   0   2   2   0   2   0   2   0   0   2   0   2   0   2   2   0   0   0   0   2   2   2   0   0   0   0   0   2   2   0   0   0   2   0   0   0   0   2   0   2   0   2   0   0   0   2   2   0   2   2   0   0   2   2   0   0   2   2   0   2   0   0   0   0   0   0   0   2   2   2   0   0   0   2   0   0   0   0   2   2   0   0   2   2   2   0   2   2   0   2   2   2   2   2   0   0   2   0   2   0   0   0   0   2   2   2   0   0   0   2   0   2   0   2   2   2   0   0   0   0   2   2   2   2   0   0   0   2   2   2   0   2   0   0   2   0   2   0   0   0   0   0
 MK-1-8                 2   2   2   2   0   0   2   0   0   2   2   2   2   2   2   2   2   0   2   2   0   2   0   0   2   2   0   2   0   2   0   0   0   0   2   2   2   0   2   0   0   0   0   0   0   2   0   0   0   0   2   2   0   2   2   2   2   2   0   2   2   0   2   0   2   0   2   2   0   2   0   2   2   0   0   0   0   2   2   2   0   0   0   0   0   2   2   0   0   0   2   0   0   2   0   2   0   0   0   0   0   2   0   2   2   0   2   2   0   0   2   2   0   0   2   0   0   2   0   2   0   0   0   0   0   2   2   2   0   0   0   0   0   0   0   0   2   2   0   0   2   2   2   0   2   2   0   2   2   2   2   2   0   0   2   0   2   0   0   0   2   2   2   2   0   0   0   2   0   2   0   2   2   2   0   0   0   0   2   2   2   2   0   0   0   2   2   2   0   0   0   0   2   0   2   0   0   0   0   0
 MK-1-9                 2   2   2   2   0   0   2   0   0   2   2   2   2   2   0   2   2   0   2   0   0   2   0   2   0   2   2   2   0   2   0   0   0   0   2   2   2   0   2   0   0   0   0   0   0   2   0   0   0   0   2   2   0   2   2   2   2   2   0   2   2   0   2   0   2   0   2   2   0   2   0   2   2   0   0   0   0   0   2   2   0   0   0   0   0   0   2   0   0   0   0   0   2   2   0   0   0   2   0   0   2   2   0   2   0   0   2   2   0   0   2   2   2   2   0   2   0   2   0   2   0   0   0   0   0   2   0   2   0   2   0   0   0   0   0   0   2   2   0   0   2   2   2   2   2   2   0   2   2   2   2   2   0   0   2   0   0   2   2   0   2   2   2   2   0   0   0   2   0   2   2   2   2   2   0   0   2   0   2   0   2   2   0   0   0   2   2   2   0   0   0   0   2   0   2   0   0   0   2   0
 MK-1-10                2   2   0   2   0   0   2   0   0   2   2   2   2   2   0   2   2   0   2   0   0   2   0   2   0   2   2   2   0   2   0   0   0   0   2   2   2   0   2   0   0   0   0   0   0   2   0   0   0   0   2   2   0   2   2   2   2   2   0   2   2   0   0   0   0   0   2   2   0   2   0   2   2   0   0   0   0   0   2   2   2   0   0   0   0   0   2   0   0   0   0   0   2   2   0   0   2   2   0   0   2   2   0   2   0   0   2   2   0   0   2   2   2   0   0   2   2   2   0   2   0   0   0   0   0   0   0   2   0   2   0   2   0   0   0   0   2   2   0   0   2   2   2   2   2   2   0   2   2   2   2   2   0   0   2   0   0   2   2   2   2   2   2   2   2   0   0   2   0   2   2   2   2   2   0   0   2   0   2   0   2   2   0   0   0   2   2   2   0   0   0   0   2   0   2   0   0   0   2   0
 MK-1-11                0   2   0   2   0   0   2   0   0   2   2   2   2   2   0   2   2   0   2   0   0   2   0   2   0   2   2   2   0   2   2   0   0   0   2   2   2   0   2   0   0   2   0   0   0   2   0   0   2   0   2   2   0   2   2   2   2   2   0   2   2   0   0   0   0   0   2   2   0   2   0   2   2   0   0   0   0   0   2   2   2   0   0   0   0   0   2   0   0   0   0   0   2   2   2   0   2   2   0   0   0   2   0   2   0   0   2   2   0   2   2   2   2   0   0   2   2   2   0   0   2   0   0   0   0   0   0   2   2   0   0   2   0   0   0   0   2   0   2   0   2   2   2   2   0   2   0   2   2   0   2   2   0   2   2   2   0   2   2   2   2   2   2   2   2   0   0   2   0   2   2   2   2   2   0   0   2   0   2   0   2   2   0   0   0   0   2   2   0   0   0   0   2   0   0   0   0   0   2   0
 MK-1-12                2   2   0   2   0   0   2   0   0   2   0   2   2   2   0   2   2   0   2   0   2   2   0   2   0   2   2   2   0   2   2   0   0   0   2   2   0   0   2   0   0   2   0   0   0   0   2   0   2   0   0   2   0   2   2   2   2   2   2   2   2   0   0   0   0   0   2   2   0   2   0   0   0   0   0   0   0   0   2   2   0   0   0   0   0   0   2   0   0   0   0   0   2   2   2   0   2   2   2   0   0   2   2   2   0   0   2   2   0   0   2   2   2   0   0   2   2   2   0   0   2   0   0   0   0   0   0   2   2   0   0   0   0   0   0   0   2   0   2   0   2   2   2   2   0   0   0   2   2   0   2   2   0   2   0   2   0   2   2   2   2   2   2   2   2   0   0   2   0   2   2   2   2   2   0   2   2   0   2   0   2   2   2   0   0   0   2   2   0   0   0   2   2   0   0   0   0   0   2   0
 MK-1-13                0   2   0   0   0   0   2   0   0   2   0   0   2   2   0   2   2   0   2   0   2   2   0   2   0   2   2   2   0   0   2   0   0   0   0   2   0   0   2   0   0   2   0   0   0   0   0   0   0   0   0   2   0   2   2   2   2   2   2   2   2   0   0   0   0   0   2   2   0   2   0   0   0   0   0   0   0   0   2   2   0   0   0   2   0   0   2   0   0   2   0   0   2   2   2   0   2   2   2   0   0   2   2   2   0   0   2   0   0   0   2   0   2   0   0   2   2   2   0   0   2   0   0   0   2   0   0   2   2   0   0   0   0   0   0   0   0   0   2   0   2   2   2   2   0   0   0   2   2   0   2   2   0   2   2   2   0   2   2   2   2   2   2   2   2   2   0   2   0   2   2   2   2   2   0   2   2   0   2   0   2   2   0   0   0   0   2   2   0   0   0   2   2   0   0   0   0   0   2   0
 MK-1-14                0   2   0   0   0   0   2   0   0   2   0   0   2   2   0   2   2   0   2   0   2   2   0   2   2   2   2   2   0   0   2   0   0   0   0   2   0   2   2   0   0   2   0   0   0   0   0   0   0   0   0   2   0   2   2   2   2   2   2   0   2   0   0   0   0   0   2   2   0   2   0   0   0   0   0   0   0   0   2   2   0   0   0   0   0   2   2   2   2   2   0   0   0   2   2   0   2   2   2   0   0   2   2   0   0   0   2   0   0   0   2   0   2   0   0   2   2   2   0   0   2   0   0   0   2   0   0   2   2   0   0   2   0   0   0   0   0   0   2   0   2   0   2   2   2   0   0   2   2   0   2   2   0   2   2   2   0   2   2   2   2   2   2   2   2   0   0   2   0   2   2   2   2   2   0   0   2   0   2   0   2   2   0   0   0   0   2   2   0   0   0   0   2   0   0   0   0   0   2   0
 MK-1-15                0   2   0   0   0   0   2   0   0   2   0   0   2   2   0   2   2   0   2   0   2   2   0   2   2   2   2   2   0   0   2   0   0   0   0   0   0   2   2   0   0   2   0   0   0   0   0   0   0   2   0   2   2   2   2   2   2   2   2   0   2   0   2   0   0   0   2   2   0   2   0   0   0   0   2   0   0   0   2   2   0   0   0   0   0   2   2   2   0   2   0   0   2   2   2   0   2   2   2   0   0   2   0   0   0   0   0   0   0   0   2   0   2   0   0   2   2   2   0   0   2   0   0   0   2   0   0   2   2   0   2   2   0   0   0   2   0   0   2   0   0   0   2   2   2   2   2   2   0   0   2   2   0   0   0   2   0   2   2   2   2   2   2   2   0   2   0   2   0   2   2   2   2   2   0   0   2   0   2   2   2   2   0   0   2   0   2   2   0   0   0   0   2   0   0   0   0   0   0   2
 MK-1-16                0   2   0   0   0   0   2   0   2   2   0   0   2   2   0   2   2   0   2   0   2   2   0   2   2   2   2   2   0   0   2   0   0   0   0   0   0   2   2   0   0   2   0   2   2   0   0   0   2   2   0   2   2   2   2   2   2   2   2   0   2   0   2   0   0   0   2   0   0   2   0   0   0   0   2   0   2   0   2   2   0   0   0   0   0   2   2   2   2   2   0   0   2   2   2   0   2   2   2   2   0   2   0   0   0   0   0   0   0   2   2   2   0   0   0   2   2   2   0   2   2   0   0   0   2   0   0   2   2   0   2   2   0   0   0   2   0   0   2   0   0   2   2   2   2   2   2   2   2   0   2   2   0   0   0   2   0   2   2   2   2   2   2   2   0   2   0   2   0   2   2   2   2   2   2   0   2   0   2   0   2   2   2   0   2   0   2   2   0   0   0   0   2   0   0   0   0   0   2   2
 MK-2-1                 2   2   0   0   2   0   2   0   2   2   0   0   2   2   0   0   2   0   0   0   2   0   2   0   0   0   2   2   0   2   2   2   0   2   0   0   0   2   0   2   0   2   0   0   2   2   0   2   0   0   0   0   2   0   2   0   2   0   0   0   2   2   2   2   2   0   0   2   2   0   0   0   2   2   2   0   0   2   0   0   0   0   0   2   2   0   2   2   0   2   2   0   2   2   2   2   0   2   0   0   0   0   2   0   0   2   2   2   2   0   2   0   0   2   0   0   0   2   2   2   0   0   0   2   2   2   2   2   0   0   2   2   0   2   2   2   0   2   2   2   0   0   0   2   0   0   2   0   2   0   0   2   2   0   2   0   0   0   2   2   0   2   2   2   0   0   0   2   0   0   0   0   0   0   2   0   2   2   2   2   0   2   2   2   0   2   0   2   0   0   2   0   2   2   2   2   0   2   0   0
 MK-2-2                 2   0   0   0   2   0   2   0   2   0   0   0   2   2   0   0   2   0   0   0   2   0   2   0   0   0   2   0   0   2   2   2   0   2   0   0   0   2   0   2   0   2   0   0   0   2   0   0   0   0   0   0   2   0   2   0   2   0   2   0   2   2   2   2   2   0   0   2   2   2   0   0   2   0   2   0   0   2   0   0   0   0   0   2   2   0   2   2   0   0   0   0   2   2   2   2   0   2   0   0   0   0   0   0   0   2   2   2   2   0   2   0   0   2   0   0   2   2   2   2   0   0   0   2   2   2   2   0   0   0   2   2   0   2   2   2   0   0   2   0   0   0   0   2   0   0   0   0   2   0   0   0   2   2   2   0   0   0   2   2   0   2   0   2   0   0   0   2   0   0   0   0   0   0   2   0   2   2   2   0   0   2   2   2   0   2   0   2   0   0   2   0   2   2   2   2   0   2   0   2
 MK-2-3                 0   0   2   0   2   0   2   0   2   0   0   0   2   2   0   0   2   0   0   0   2   0   2   0   0   0   2   0   0   2   2   2   2   2   0   0   0   2   0   2   0   2   0   0   0   2   0   0   0   0   0   0   2   0   2   2   2   0   2   0   2   0   2   2   2   0   0   2   2   2   0   0   2   0   2   0   0   2   0   0   0   0   0   0   0   0   2   2   2   0   2   0   2   2   2   2   0   2   0   0   0   0   0   2   0   2   2   2   2   0   2   2   0   2   0   0   2   2   2   2   0   0   0   2   2   2   2   0   0   2   2   2   0   2   2   2   0   0   2   0   0   0   0   2   0   0   0   0   2   0   0   0   2   2   2   0   0   0   2   2   0   2   0   2   0   0   0   2   0   2   0   0   0   0   2   0   0   2   2   0   0   2   2   2   0   2   0   2   0   0   2   0   2   2   2   2   0   2   0   2
 MK-2-4                 0   0   2   0   0   0   2   0   2   0   0   0   2   2   2   0   2   0   0   0   2   0   2   0   0   0   2   0   2   2   2   2   2   2   0   0   0   2   0   2   0   2   0   0   0   2   0   2   0   0   0   0   2   0   2   2   0   2   2   0   2   0   2   2   2   0   0   2   2   2   0   0   2   0   2   0   0   2   2   0   0   0   2   0   0   0   2   2   2   0   2   0   2   2   2   2   2   2   0   0   0   0   0   2   2   2   2   2   2   0   2   2   0   2   0   0   2   2   2   2   0   0   0   2   2   2   2   2   0   0   0   2   0   2   2   2   0   0   0   0   2   0   0   0   0   0   2   0   2   0   0   0   2   2   0   0   0   0   2   2   2   2   0   2   0   0   0   0   0   2   0   0   2   0   2   0   0   0   2   0   0   2   2   2   0   0   0   2   0   0   2   0   2   2   2   2   0   2   0   0
 MK-2-5                 0   0   2   0   0   0   2   0   2   0   0   0   2   2   2   0   2   0   0   2   2   0   2   0   0   0   2   0   2   2   2   2   2   2   0   2   0   2   0   2   0   0   0   0   0   2   0   2   2   0   0   0   2   0   2   2   0   0   2   0   2   0   2   2   2   0   0   2   0   2   0   0   2   0   2   0   2   2   2   0   2   0   2   0   0   0   2   2   2   0   2   0   2   2   2   2   2   2   2   0   0   0   0   2   2   2   2   2   2   0   2   2   0   2   0   0   2   2   2   2   0   0   0   2   2   2   2   2   0   0   0   2   0   2   2   2   0   0   0   0   2   2   0   0   0   0   2   0   2   0   0   0   2   2   0   0   0   0   2   2   2   2   0   2   0   0   0   0   0   2   2   0   2   0   2   0   0   0   2   0   0   2   0   2   0   0   0   0   0   0   2   0   2   2   2   2   0   2   0   0
 MK-2-6                 0   0   2   0   0   2   2   0   2   0   0   0   2   2   2   0   2   0   0   2   0   0   2   0   0   0   2   0   2   2   2   2   2   0   2   2   0   2   2   2   0   0   0   0   0   2   0   2   2   0   0   0   2   0   0   2   2   0   2   2   0   0   2   2   2   0   0   2   0   2   0   0   2   2   2   0   2   2   2   0   2   0   2   0   0   0   2   2   2   0   0   0   2   2   2   2   2   2   2   0   0   0   0   2   2   2   2   2   0   0   2   0   0   2   0   0   2   2   2   2   0   2   0   2   2   2   2   2   0   0   0   2   0   2   2   2   0   0   0   2   2   2   0   0   0   0   0   0   2   0   0   0   2   2   0   0   0   0   0   2   2   2   2   2   0   0   0   0   2   2   2   2   2   2   2   0   0   0   2   0   0   2   0   2   0   0   0   0   0   0   2   0   2   2   2   2   0   2   0   0
 MK-2-7                 0   2   2   0   0   0   2   0   0   0   0   0   2   0   2   0   2   2   0   2   0   0   2   0   0   0   2   0   2   2   2   2   0   0   2   2   0   2   2   2   0   2   0   0   0   2   2   2   2   0   2   0   2   0   0   2   0   0   2   2   0   0   2   2   2   0   0   2   0   2   0   2   0   0   2   0   2   2   2   0   2   0   2   0   0   0   2   2   2   0   0   0   2   2   2   2   2   2   2   0   0   0   2   2   2   2   0   2   0   0   2   0   0   2   0   0   2   0   2   2   0   2   0   2   2   2   2   2   0   0   0   0   0   2   2   0   0   0   0   2   2   2   0   0   0   0   0   0   2   0   0   2   2   2   0   2   0   2   0   2   2   2   2   2   0   0   0   0   2   2   2   2   2   2   2   0   0   0   2   0   0   2   2   2   0   0   0   0   0   0   2   0   2   2   2   2   0   2   0   0
 MK-2-8                 0   0   2   0   2   0   2   0   0   2   0   0   2   0   2   2   2   2   0   2   0   0   2   0   0   0   2   0   2   2   2   2   0   0   2   2   0   0   2   2   0   2   0   0   0   0   2   2   2   0   2   0   2   0   0   2   0   0   2   2   0   0   2   2   0   0   0   2   0   2   0   2   0   0   2   0   2   0   2   2   2   0   2   0   2   0   2   2   2   0   2   0   2   2   2   2   2   2   2   0   0   0   2   2   2   2   0   2   2   0   0   0   0   0   0   2   0   0   2   2   0   2   0   2   2   2   2   2   0   0   0   0   0   2   2   0   0   0   0   2   2   2   0   0   0   0   0   0   2   0   0   2   2   2   0   2   0   2   0   2   2   2   2   2   0   0   0   0   2   2   2   2   2   2   2   0   0   0   2   2   0   2   2   2   0   0   0   0   2   0   0   0   2   2   2   2   0   2   0   0
 MK-2-9                 0   0   2   0   2   0   2   0   0   2   0   0   2   0   2   2   2   2   0   2   0   0   2   0   0   0   2   0   2   0   2   2   0   0   2   2   0   0   2   2   0   2   0   2   0   0   2   2   2   0   2   0   2   0   0   2   0   0   2   2   0   0   2   2   0   0   0   2   0   2   0   2   0   0   2   0   2   0   2   2   2   2   2   0   2   0   0   2   2   0   2   0   2   2   2   2   2   2   2   0   0   0   2   2   2   2   0   0   2   0   0   0   0   0   0   2   0   0   2   2   0   2   2   2   2   2   2   2   0   0   0   0   0   2   2   0   0   0   2   2   2   2   0   0   0   0   0   0   2   0   0   2   2   2   0   2   0   2   0   2   0   2   2   2   2   0   0   0   2   2   2   2   2   0   2   0   0   0   2   2   2   2   2   2   0   0   0   0   2   0   0   0   0   0   2   2   0   2   0   0
 MK-2-10                0   0   2   0   2   0   2   0   0   2   0   0   2   0   2   2   2   2   0   2   0   2   0   0   0   0   0   0   0   0   2   2   0   0   2   2   0   0   2   2   0   2   0   2   0   0   2   0   2   0   2   0   2   0   0   2   0   0   2   2   0   0   0   2   0   0   0   2   0   0   0   0   0   0   2   0   2   0   2   2   2   2   2   0   2   0   0   2   2   0   2   0   2   2   2   2   2   2   2   0   0   0   2   2   2   2   0   0   2   0   2   0   2   2   0   2   0   0   2   0   2   0   2   2   0   2   2   2   0   0   0   0   0   2   2   0   0   0   0   2   2   2   0   0   0   0   0   0   2   0   0   2   0   2   0   2   0   2   2   0   0   2   2   2   2   0   0   0   2   2   2   2   2   0   2   2   0   0   0   2   2   2   2   2   0   0   0   0   2   0   0   0   0   0   2   2   0   2   0   0
 MK-2-11                0   0   2   0   2   0   2   0   0   2   0   0   2   0   0   2   2   2   0   2   0   2   2   0   0   0   0   0   0   2   2   2   0   0   2   2   0   0   2   2   0   2   0   2   0   0   2   0   2   0   2   0   2   0   0   2   0   0   2   2   0   0   0   2   0   0   0   2   0   0   0   0   2   2   2   0   2   0   2   2   2   2   2   0   2   0   0   2   2   0   2   2   2   2   0   2   2   2   2   0   0   2   2   2   2   2   0   0   2   0   2   0   0   2   0   2   0   0   2   0   2   2   2   2   0   2   0   2   0   0   0   0   0   2   2   0   0   0   0   2   2   2   0   2   0   0   0   0   2   0   0   2   0   2   0   2   2   2   0   0   0   2   2   2   2   0   2   0   2   2   2   2   2   0   2   2   0   0   0   2   2   2   2   2   0   0   0   0   2   0   0   0   0   0   2   2   0   0   0   0
 MK-2-12                0   0   0   0   2   0   2   0   0   2   0   0   2   0   0   2   2   0   0   2   0   2   0   0   2   2   0   0   0   2   2   2   0   0   2   2   0   0   2   2   0   2   0   2   0   0   2   0   2   0   2   0   2   0   0   2   0   0   2   2   0   0   0   2   0   0   0   2   0   0   0   0   2   2   2   0   2   0   2   2   2   2   2   0   2   0   0   2   2   0   2   2   2   2   0   2   2   2   2   0   0   2   2   2   2   2   0   0   2   2   2   0   0   2   2   2   0   0   2   0   2   2   2   2   0   2   2   2   0   0   0   0   2   2   2   0   0   0   0   0   2   0   0   2   0   0   0   0   2   0   0   2   2   2   0   2   0   2   2   0   0   2   2   2   2   0   2   0   2   2   2   2   2   2   2   2   2   0   0   0   2   2   2   2   0   0   0   0   2   0   0   0   0   0   2   2   0   0   0   0
 MK-2-13                0   0   0   0   2   0   2   2   0   2   0   0   0   0   2   2   2   0   0   2   0   2   0   0   2   2   0   0   2   2   2   2   0   0   2   2   0   0   2   2   0   2   0   2   0   0   0   0   2   0   2   0   2   0   0   2   0   0   2   2   0   0   0   2   0   0   0   2   2   0   0   2   2   0   2   0   2   0   2   2   2   2   2   0   2   0   0   0   2   2   2   2   2   2   0   2   2   2   0   0   0   2   2   2   2   2   0   0   2   2   2   0   0   2   0   0   0   0   2   0   2   2   2   2   0   2   2   2   0   0   0   0   2   2   2   0   0   0   2   0   2   0   0   2   0   0   0   0   2   0   0   2   0   0   0   2   0   2   2   0   0   2   2   0   2   0   2   0   2   2   2   2   2   2   2   2   2   0   2   0   2   0   2   2   2   0   0   2   2   0   0   0   0   0   2   2   0   0   0   0
 MK-2-14                0   2   0   0   2   0   2   0   2   2   0   0   0   0   2   2   2   0   0   2   0   2   0   0   2   2   0   0   2   2   2   2   0   0   2   2   0   0   0   2   0   2   0   2   0   0   0   0   2   2   2   0   2   0   0   2   0   0   2   2   0   0   0   2   0   0   0   2   2   0   0   2   2   0   2   0   2   0   2   2   2   2   0   0   2   2   0   0   2   2   2   2   2   2   0   2   0   2   0   0   0   2   2   2   2   2   0   2   0   2   0   0   2   2   2   0   0   0   2   0   2   2   2   2   2   2   2   2   0   0   0   0   2   2   2   0   0   0   0   0   2   0   2   2   0   0   0   0   2   0   0   2   0   0   0   2   0   2   2   2   0   2   0   0   2   0   2   0   2   2   2   2   2   2   2   2   2   0   2   0   0   2   0   0   2   0   0   2   2   0   0   0   0   0   2   2   0   0   0   0
 MK-2-15                0   2   0   0   2   0   2   0   2   2   0   0   0   0   2   2   2   0   0   2   0   2   2   0   2   0   0   0   2   2   2   2   0   0   2   2   0   0   0   2   0   2   0   2   0   0   0   0   2   0   2   0   2   0   0   2   0   0   0   2   2   0   0   2   0   0   0   0   2   0   0   2   2   0   2   0   2   0   2   2   2   2   0   0   2   2   0   2   2   2   2   2   2   2   0   2   0   2   0   0   0   2   2   2   2   2   2   2   0   2   0   0   0   2   2   0   0   0   0   0   2   2   2   0   2   2   2   0   0   0   0   0   2   2   2   0   0   0   0   0   2   0   2   2   2   0   0   0   0   0   0   2   0   0   0   2   0   2   2   2   0   2   0   2   2   0   2   0   2   2   2   0   2   2   2   2   2   0   2   0   0   2   0   0   2   0   2   2   2   0   0   0   0   0   2   2   0   0   0   0
 MK-2-16                0   2   0   0   2   0   2   0   2   2   2   0   0   0   2   2   2   0   0   2   0   2   2   0   2   0   0   0   2   2   2   0   0   0   0   2   0   0   0   2   0   2   0   2   2   2   2   0   0   0   2   0   2   0   0   2   0   0   0   2   2   0   0   2   2   0   0   2   2   0   0   2   0   0   2   0   2   0   2   2   2   2   0   2   2   2   0   2   2   2   2   2   2   2   0   2   0   2   0   0   0   2   2   2   2   2   2   2   0   0   0   0   2   2   2   0   0   0   0   0   2   2   2   0   2   2   2   0   0   2   0   0   2   2   0   0   0   0   0   0   2   0   2   2   2   0   0   0   0   2   0   2   0   0   0   2   0   2   2   2   0   2   0   2   2   2   2   0   2   2   2   0   2   2   2   2   2   0   2   2   0   2   0   2   2   0   2   2   2   0   0   0   0   0   2   2   0   0   0   2
 MK-3-1                 0   2   0   0   0   2   0   0   2   2   0   0   0   2   2   0   0   2   0   0   2   0   2   2   2   2   2   0   0   0   2   2   0   2   2   2   0   2   2   0   2   0   2   0   0   2   2   2   2   0   0   2   2   0   2   2   0   0   0   2   2   0   0   2   0   0   2   0   0   2   2   0   2   0   2   0   2   2   0   0   2   2   2   0   2   0   2   2   0   2   0   2   0   2   0   2   0   2   2   2   2   2   2   2   2   0   0   2   0   2   2   2   2   2   2   0   0   0   2   2   2   2   0   0   0   0   2   0   2   2   2   0   2   2   0   0   2   0   0   0   2   0   2   2   0   0   2   2   0   0   2   2   2   2   2   2   0   2   0   0   2   2   2   0   2   2   0   0   0   2   0   2   2   2   2   2   0   0   0   0   0   2   2   2   0   0   2   2   2   2   2   2   0   0   0   0   0   0   2   2
 MK-3-2                 0   2   0   0   0   2   0   0   2   2   0   0   0   2   2   0   0   2   0   0   0   0   2   0   2   2   2   0   0   2   2   2   0   2   2   0   0   2   2   0   2   0   2   0   0   2   0   2   2   0   0   2   2   0   2   2   0   2   2   2   2   0   0   2   0   0   2   0   0   2   2   0   2   0   2   0   2   2   0   2   2   2   2   0   2   2   2   2   0   2   0   2   0   2   0   2   0   2   2   2   2   2   2   2   2   2   0   2   0   0   2   2   2   2   2   0   0   0   2   2   2   2   0   0   0   0   2   0   0   2   2   2   0   2   0   0   2   0   0   0   0   0   2   2   2   0   2   2   0   2   0   2   0   2   2   2   0   2   0   2   2   2   2   0   0   2   0   0   0   2   0   2   2   2   2   2   0   0   0   0   0   2   2   2   0   0   2   2   2   2   2   2   0   0   0   0   0   0   2   2
 MK-3-3                 0   0   0   0   0   2   0   0   0   2   0   0   0   2   2   0   0   2   0   0   0   0   2   0   2   2   2   0   0   2   2   2   0   2   2   0   0   2   2   0   2   0   2   0   0   2   0   2   2   0   0   2   2   0   2   2   0   2   2   2   2   0   0   2   0   0   0   0   0   2   0   0   2   0   2   0   0   2   0   2   2   2   0   0   2   2   2   0   0   2   0   2   0   2   0   2   0   2   2   2   2   0   0   2   2   2   0   2   0   0   2   2   0   2   2   0   0   0   0   2   0   2   0   0   0   0   2   0   0   2   0   2   0   0   0   0   2   0   0   0   0   0   2   2   2   0   2   2   2   2   0   2   0   2   2   2   0   2   0   2   0   2   0   0   0   2   0   0   0   2   0   2   2   2   2   2   0   0   2   2   2   2   2   2   0   0   0   2   2   2   2   0   0   0   0   0   0   0   2   2
 MK-3-4                 0   0   0   0   0   2   0   0   0   2   0   0   0   2   2   0   0   2   0   0   0   0   2   0   2   2   2   0   0   2   2   2   0   2   2   0   0   2   2   2   2   0   2   0   0   2   0   2   0   0   0   2   2   0   2   2   0   2   2   2   2   0   0   2   0   0   0   0   0   2   0   0   2   0   2   0   0   2   0   2   2   2   0   0   2   2   2   0   2   2   0   2   0   2   0   0   0   2   2   2   2   0   0   2   2   0   0   2   0   0   2   2   0   2   2   0   0   0   0   2   0   2   0   0   0   0   2   0   0   2   0   2   0   0   0   0   2   0   0   0   0   2   2   2   2   0   2   2   2   2   0   2   0   2   2   2   0   2   2   0   0   0   0   0   0   2   0   0   0   2   0   2   2   2   2   2   0   0   0   2   0   2   2   2   0   2   0   2   2   2   0   0   0   0   0   0   2   2   2   2
 MK-3-5                 0   0   0   0   0   2   0   0   0   2   0   0   2   2   2   0   0   2   0   0   0   0   2   0   2   2   2   0   0   2   2   2   0   2   2   0   0   2   2   2   2   0   2   0   0   0   0   2   0   0   0   2   2   2   2   2   0   2   2   2   2   0   0   2   0   0   0   0   0   0   0   0   0   0   2   0   0   2   0   2   2   2   0   0   2   2   2   0   2   2   2   2   0   2   0   0   0   2   2   2   0   0   0   2   2   0   0   2   0   0   2   2   0   2   2   0   0   0   0   0   0   2   0   0   0   0   2   0   0   2   0   2   0   0   0   0   0   0   0   0   0   2   2   2   2   2   0   2   2   2   0   2   0   2   2   2   0   2   0   0   0   0   0   0   0   2   0   0   0   2   0   2   2   2   2   2   0   0   2   2   2   2   2   2   0   2   0   2   2   2   0   0   0   0   0   0   2   2   2   2
 MK-3-6                 0   0   0   0   2   2   0   2   0   2   0   0   2   2   2   0   0   2   0   0   0   0   2   0   0   2   2   0   0   2   2   2   0   2   2   0   0   2   2   2   2   0   2   0   0   0   0   2   0   2   0   2   2   2   2   2   0   0   2   2   2   0   0   2   0   0   0   0   0   0   0   0   2   0   2   0   0   2   0   2   2   2   0   0   2   2   2   0   2   2   2   2   0   2   0   0   0   2   2   2   0   0   2   2   0   0   0   2   0   0   2   2   0   2   2   0   0   0   0   0   2   2   0   0   0   0   2   0   0   2   2   0   0   0   0   0   0   0   0   0   0   2   2   2   2   2   0   2   2   2   2   2   0   2   2   2   0   2   0   0   0   0   0   0   2   2   0   0   0   2   0   2   2   2   2   2   0   0   2   2   2   2   2   2   0   2   0   2   2   2   2   2   0   0   0   0   2   2   2   0
 MK-3-7                 0   0   0   0   2   2   0   2   0   2   0   2   2   2   2   2   0   2   0   0   2   0   0   0   2   2   2   0   0   2   2   2   0   2   2   0   0   2   2   2   2   0   2   0   0   0   0   2   0   2   2   2   2   2   2   2   0   0   2   2   0   0   0   2   0   0   0   0   0   0   0   0   2   0   2   0   2   2   0   0   2   2   2   0   2   2   2   2   2   2   2   2   0   2   0   0   0   2   2   2   0   0   2   2   0   0   0   2   0   0   2   2   0   2   2   0   0   0   0   0   2   2   0   0   0   0   2   0   0   2   2   0   0   0   2   0   0   0   0   0   0   2   2   2   2   2   0   2   2   2   2   2   0   2   0   2   2   2   0   0   0   0   2   0   2   2   0   0   0   2   0   2   2   2   2   2   0   0   2   2   2   2   2   2   0   2   0   2   2   2   2   2   0   0   0   0   2   2   0   0
 MK-3-8                 0   0   0   0   2   2   0   2   0   2   0   2   2   2   0   2   0   0   2   0   2   0   0   0   2   2   2   0   0   2   0   2   0   2   2   0   0   2   2   2   2   0   2   0   0   0   0   2   2   2   0   2   2   2   2   2   0   0   2   0   0   0   0   2   2   0   0   0   0   0   0   2   2   0   2   0   2   2   2   0   2   2   2   0   2   2   2   2   2   2   2   2   2   2   0   0   0   0   2   2   2   0   2   2   2   0   0   2   0   0   2   2   0   2   2   2   0   0   0   0   2   2   0   0   0   0   2   0   0   2   2   0   0   0   2   0   0   0   0   0   0   2   0   2   2   2   2   2   2   2   2   2   0   2   0   2   2   0   0   0   0   0   2   0   2   2   0   0   0   0   0   2   2   2   2   2   0   0   2   2   2   2   2   2   0   2   0   0   2   2   2   2   0   0   2   0   2   2   0   0
 MK-3-9                 0   0   0   0   2   2   0   2   0   2   0   2   2   2   0   2   0   0   2   0   0   0   0   0   2   0   2   0   0   2   0   2   0   2   2   2   0   2   2   2   2   0   2   0   0   0   0   0   2   2   0   2   2   2   2   2   0   0   2   0   0   0   0   2   2   0   0   0   0   0   0   2   0   0   2   0   2   2   2   0   0   2   2   0   2   2   0   0   2   2   2   2   2   2   0   0   0   0   2   2   2   0   2   2   2   0   0   2   0   0   2   2   0   2   2   2   0   0   0   0   2   2   0   0   0   0   2   0   0   2   2   0   0   2   2   0   0   0   0   0   0   2   0   2   2   2   2   2   2   2   2   2   0   2   2   2   2   2   0   0   0   0   2   0   2   2   0   0   2   0   0   2   0   2   2   2   0   0   2   2   0   2   2   2   2   2   0   0   2   2   0   0   2   0   2   0   2   2   0   2
 MK-3-10                0   0   0   0   2   2   0   2   0   2   0   2   2   2   0   0   0   0   2   0   0   0   0   0   2   0   2   0   2   2   0   2   0   2   2   2   0   2   2   0   2   0   2   0   0   0   0   0   0   2   0   2   2   2   2   2   0   2   2   0   0   0   0   2   0   0   0   0   0   0   0   2   0   0   2   2   2   0   2   0   0   2   2   0   2   2   0   0   2   2   0   2   2   2   0   0   0   0   0   2   2   0   2   2   2   0   0   2   0   0   2   2   0   2   2   2   0   0   0   0   2   2   0   0   0   0   2   0   0   2   2   2   0   2   2   0   0   0   0   0   0   2   0   0   0   2   2   2   2   2   2   2   0   2   2   2   2   2   0   0   0   0   2   0   2   2   0   0   2   0   0   2   0   2   2   0   0   0   2   2   2   2   2   2   2   2   0   0   2   2   0   0   2   0   2   0   2   2   0   0
 MK-3-11                0   0   2   2   2   2   0   2   0   2   0   2   2   2   0   0   2   0   2   0   0   0   0   0   0   2   2   0   2   0   0   2   0   2   2   2   0   2   2   0   2   2   2   0   0   0   0   0   0   2   0   2   2   2   2   2   0   2   2   0   0   0   0   2   0   0   0   0   0   0   0   2   0   0   2   2   2   0   2   0   0   0   2   0   0   2   0   0   2   0   2   2   2   2   0   0   0   0   2   2   2   0   2   2   2   0   0   2   2   0   2   2   0   2   2   2   0   0   2   0   2   2   0   0   0   2   2   2   0   2   2   2   2   2   2   0   0   0   0   0   0   2   0   0   0   2   2   0   2   2   2   2   0   0   2   2   2   2   0   0   0   0   0   0   2   2   0   0   2   0   0   2   2   2   0   0   0   0   2   2   2   2   2   2   2   2   0   0   2   2   2   0   2   0   2   0   2   2   0   0
 MK-3-12                0   0   0   2   2   2   0   0   0   2   0   2   2   0   0   0   2   0   2   0   0   2   0   0   0   2   2   0   2   0   0   2   0   2   2   2   0   2   2   0   2   2   2   0   2   0   0   0   0   2   0   2   2   2   2   2   0   2   2   0   0   0   0   2   0   0   0   0   0   0   0   0   0   0   2   2   2   0   2   0   0   0   2   0   0   2   0   0   0   0   2   2   2   2   0   0   0   0   2   2   2   0   2   2   2   0   0   0   2   0   2   2   0   2   2   2   0   0   2   0   2   2   0   0   0   2   2   2   0   2   2   2   2   2   2   2   0   0   0   0   0   2   0   0   0   0   2   0   2   2   2   2   0   0   2   0   2   2   0   0   0   0   0   0   2   2   0   0   2   0   0   0   2   2   2   0   0   0   2   2   2   2   2   2   2   2   0   0   2   2   2   0   2   2   2   0   0   2   0   0
 MK-3-13                0   0   0   2   2   2   0   0   0   2   0   2   2   0   0   0   2   0   2   0   0   2   0   0   0   2   2   0   2   0   0   2   0   2   2   2   0   2   2   0   2   2   0   0   2   0   0   0   0   2   0   2   2   2   2   2   0   2   2   0   2   0   0   2   0   0   0   0   0   0   0   0   2   2   2   2   2   0   2   0   2   2   2   0   0   2   0   0   0   0   2   2   2   0   0   0   0   0   0   2   2   0   2   2   2   0   0   0   2   0   2   2   0   2   2   0   0   0   2   2   2   0   2   0   0   2   2   2   0   2   2   2   2   2   2   2   0   0   0   0   0   2   0   0   0   0   2   0   2   2   0   2   2   0   2   2   2   2   0   0   0   0   0   0   2   2   0   0   2   0   0   0   2   2   2   0   0   0   2   2   2   2   2   2   2   2   0   0   2   2   2   0   0   2   2   0   0   2   0   2
 MK-3-14                0   0   0   2   2   2   0   0   0   2   0   2   2   0   0   0   2   0   2   0   0   2   0   0   0   2   2   0   2   0   0   2   0   2   2   0   0   2   2   0   2   2   0   0   2   0   0   0   0   2   0   2   2   2   0   2   0   2   2   0   2   0   0   2   0   0   0   0   0   0   0   0   2   2   2   2   0   0   2   0   2   2   2   0   0   2   0   0   0   0   2   2   2   0   0   0   0   0   0   2   2   0   2   2   0   0   0   0   2   0   2   2   0   2   0   2   0   0   2   2   2   0   2   0   0   0   2   2   0   2   2   2   2   0   2   2   0   0   0   2   0   2   0   0   0   0   2   0   0   2   0   2   2   0   2   2   2   2   0   0   0   0   0   0   2   2   0   0   2   2   0   0   2   2   2   0   0   0   2   2   2   2   2   2   0   2   0   0   2   2   2   2   0   2   2   0   0   2   0   2
 MK-3-15                0   0   0   2   2   2   0   0   0   2   2   2   2   0   0   0   2   0   2   0   0   2   0   0   0   0   2   0   2   0   0   2   0   2   0   0   0   2   2   0   2   2   2   0   2   0   0   0   0   0   0   2   2   2   0   2   0   2   2   0   0   2   0   2   0   0   0   0   2   0   0   0   2   2   2   0   2   0   0   0   2   2   2   0   0   2   0   0   0   0   2   2   2   2   0   0   2   0   0   2   2   0   2   2   0   0   2   0   2   0   2   2   0   2   0   0   0   0   2   2   2   0   2   0   0   0   2   2   0   2   2   2   2   0   2   2   0   0   0   2   0   2   0   0   2   0   2   0   0   2   2   2   2   0   2   2   2   2   0   0   0   0   0   0   2   2   0   0   2   2   0   0   0   2   0   0   0   0   2   2   2   2   2   2   0   2   0   0   2   2   0   2   0   2   2   0   0   2   0   2
 MK-3-16                0   0   0   2   2   2   0   0   0   0   2   2   2   2   0   0   2   0   2   0   0   2   0   0   0   0   2   0   2   0   0   2   0   2   0   2   0   2   2   0   2   0   2   0   2   0   2   0   0   0   2   2   2   2   0   2   0   2   0   0   0   2   0   2   0   0   0   0   2   0   0   0   2   0   2   0   2   0   0   0   2   2   2   0   0   2   0   0   0   0   2   2   2   0   0   0   2   0   0   2   2   0   2   2   0   0   2   0   0   0   2   2   0   2   0   0   0   0   2   2   2   0   2   0   0   0   2   2   2   2   2   2   2   0   2   2   0   0   0   2   0   2   0   0   2   0   2   0   0   2   2   0   2   0   2   2   2   2   0   0   0   0   0   0   2   2   0   0   2   2   0   0   0   2   0   0   0   0   2   2   2   2   2   2   0   2   2   0   2   2   2   2   0   2   2   0   0   2   0   2
 MK-4-1                 0   2   0   0   0   0   0   2   2   0   2   0   2   0   2   0   2   2   0   2   0   2   0   2   0   2   2   2   0   0   2   2   2   2   2   2   2   0   2   2   2   0   2   2   2   2   0   2   0   0   0   0   0   2   2   2   0   2   0   0   2   0   0   0   2   0   0   2   0   0   2   0   0   0   2   0   0   2   0   2   0   2   0   0   0   2   0   2   2   0   0   2   0   0   0   2   2   0   2   2   0   2   0   2   0   2   2   2   0   2   2   2   0   0   0   0   2   0   0   0   0   2   0   0   2   2   2   0   0   2   2   0   2   2   2   0   2   2   0   0   0   0   2   2   0   0   2   0   2   0   2   0   2   2   2   2   0   2   0   0   2   0   2   0   2   0   2   0   0   0   0   0   2   0   0   2   2   2   2   2   0   2   2   2   0   0   0   0   0   2   0   2   2   0   0   2   2   0   0   2
 MK-4-2                 0   2   0   0   0   0   0   2   2   0   2   0   2   0   2   0   2   2   0   2   2   2   0   2   0   2   2   2   0   2   2   2   2   2   2   2   2   0   2   2   2   0   2   2   0   2   0   2   0   0   0   0   0   2   2   2   0   2   0   0   2   0   0   2   2   0   0   2   0   0   2   0   0   0   2   0   0   2   0   2   0   2   0   2   0   2   0   2   2   0   0   2   0   0   0   2   0   0   2   2   0   2   0   0   0   2   2   2   0   2   2   2   0   0   0   0   2   0   0   0   0   2   2   0   2   2   2   0   0   2   2   0   2   2   2   2   2   2   0   0   0   0   2   0   0   0   2   0   2   0   2   0   2   2   2   2   0   2   2   0   2   0   2   2   2   2   2   2   0   0   0   0   2   0   0   2   2   2   2   2   0   2   0   2   0   0   0   0   0   2   0   2   2   0   0   2   2   0   0   2
 MK-4-3                 0   2   0   0   0   0   0   2   2   0   2   0   2   0   2   0   2   2   0   0   2   2   0   2   0   2   2   0   0   2   2   0   2   2   2   2   2   0   0   0   2   0   2   2   0   2   0   2   0   0   0   0   0   2   2   2   2   2   0   0   2   0   0   2   2   0   0   2   0   0   2   0   0   0   2   0   2   2   0   2   0   2   0   2   0   2   0   2   2   0   0   2   2   0   0   2   2   0   2   2   0   2   0   0   0   2   2   2   2   2   2   0   2   0   0   0   2   0   0   0   0   0   0   0   2   2   2   0   0   2   2   0   2   2   2   2   2   2   0   0   0   0   2   0   0   0   2   0   2   0   2   2   2   0   2   0   0   2   2   0   2   0   2   2   2   2   2   2   0   0   0   0   2   0   0   2   2   2   0   2   0   2   0   2   2   0   0   2   0   2   0   2   2   0   2   2   2   0   0   2
 MK-4-4                 0   2   0   0   0   0   0   2   2   2   2   0   2   0   2   2   0   2   0   2   2   2   0   0   0   2   2   0   0   2   2   0   2   2   2   2   0   0   0   0   2   0   2   2   0   2   0   2   0   0   0   0   0   2   2   2   2   2   0   2   2   2   0   2   2   0   2   2   0   0   2   0   0   0   2   0   2   2   0   2   0   2   0   2   2   2   0   2   2   0   0   0   2   2   0   2   2   0   2   2   0   2   0   0   0   2   2   2   2   2   2   0   2   0   0   0   2   0   0   0   0   0   0   0   2   2   2   0   0   2   0   2   2   0   2   2   2   2   0   0   0   0   2   0   0   0   2   0   2   2   2   2   2   2   2   0   0   2   0   2   2   0   2   2   2   2   2   2   0   0   2   0   0   0   0   2   2   2   0   2   0   2   0   2   2   0   0   0   0   0   2   2   2   0   2   2   2   2   0   2
 MK-4-5                 0   2   0   0   0   0   0   2   2   2   2   0   2   0   2   2   0   2   0   2   2   2   2   0   2   2   2   0   0   2   2   0   2   2   2   0   0   2   0   0   2   0   2   2   0   2   0   2   0   0   0   0   2   2   2   2   2   2   2   2   2   2   0   2   2   0   2   2   0   0   2   0   0   0   2   0   2   2   0   0   0   0   0   2   2   2   0   2   2   2   0   0   2   2   0   2   2   0   2   2   0   2   2   0   0   2   2   2   2   2   2   0   2   0   0   0   0   0   0   0   0   0   0   0   2   2   2   0   0   2   0   2   2   0   0   2   2   2   0   0   0   0   2   0   0   0   2   2   2   2   2   2   0   2   2   0   0   2   0   2   0   0   2   0   2   2   2   2   0   0   2   0   0   0   2   0   2   2   0   2   0   2   0   2   2   0   0   0   0   2   2   2   2   0   0   2   2   2   0   2
 MK-4-6                 0   2   0   2   0   0   0   2   2   2   2   2   2   0   2   2   0   2   0   2   2   0   2   0   2   2   2   0   0   2   2   0   0   2   2   0   0   2   0   0   2   0   2   2   0   2   0   2   2   0   0   0   2   2   2   0   2   2   2   2   2   2   0   2   2   2   2   2   0   2   2   0   2   0   2   0   2   2   0   2   0   0   0   2   2   2   0   2   0   2   0   0   2   2   0   2   2   0   2   2   0   2   2   0   0   2   2   2   2   2   2   0   2   0   0   2   0   0   0   0   0   0   0   0   2   2   2   0   0   2   2   2   2   0   0   2   2   2   0   0   0   0   2   0   0   0   2   0   2   2   2   2   0   2   2   0   0   2   0   2   0   0   0   0   2   0   2   2   0   0   2   0   0   0   2   0   2   2   0   2   0   2   0   2   2   0   2   0   0   2   2   2   2   0   0   2   2   2   0   2
 MK-4-7                 0   2   0   0   0   0   0   2   2   2   2   0   2   2   0   2   0   2   0   2   2   0   2   2   2   2   2   0   0   0   2   0   0   0   2   0   0   2   0   0   2   0   2   2   2   2   0   2   2   0   0   0   2   2   2   0   2   2   2   0   2   0   0   2   2   2   2   2   0   2   2   0   2   0   2   2   2   2   0   0   0   0   0   2   2   2   0   2   0   2   0   2   2   2   0   2   2   0   2   2   0   2   2   0   0   2   2   2   2   2   2   0   2   0   0   2   0   0   0   0   0   2   0   0   2   2   0   0   0   2   2   2   2   0   0   0   2   2   0   0   0   2   2   0   0   0   2   2   2   2   2   2   0   2   2   0   0   2   0   0   0   2   0   0   2   0   2   2   0   0   0   0   0   0   2   0   2   2   0   0   0   0   0   2   2   0   2   0   0   2   2   2   2   0   0   2   2   2   0   2
 MK-4-8                 0   0   0   0   0   0   0   0   2   2   2   0   2   2   0   2   0   2   0   2   2   0   2   0   2   2   2   0   0   0   2   0   0   0   2   0   0   2   0   0   2   0   2   2   2   2   0   2   2   0   2   0   2   2   0   2   2   2   2   0   2   0   0   2   2   2   2   2   0   2   2   0   2   0   0   2   2   2   0   0   0   0   0   2   2   2   2   0   0   2   0   2   2   0   0   2   2   0   2   2   0   2   2   0   0   2   2   2   2   2   2   0   2   0   0   2   0   0   0   0   0   2   0   0   2   2   0   0   0   2   2   0   2   0   2   0   2   2   0   0   0   2   2   2   0   0   2   2   2   2   2   0   0   2   2   0   0   2   0   0   0   0   0   0   2   0   2   2   0   0   0   0   0   0   0   0   2   2   0   0   2   0   0   2   2   0   2   0   0   2   2   2   2   0   0   2   2   2   2   2
 MK-4-9                 0   2   0   0   0   0   0   0   2   0   2   0   2   2   0   2   0   2   2   2   2   0   2   2   2   2   2   0   0   0   2   0   0   0   2   0   0   2   0   0   2   0   2   2   2   2   0   2   2   0   2   0   0   2   0   2   2   2   2   0   2   0   0   2   2   2   2   2   0   2   2   0   2   0   0   2   2   2   2   0   0   0   0   2   2   2   2   0   0   2   0   0   2   0   0   2   2   0   2   2   0   2   2   0   0   2   0   2   2   2   2   0   0   0   0   2   2   0   0   0   0   2   0   0   2   0   0   0   0   0   2   0   2   0   2   0   2   2   0   0   0   0   2   2   0   0   2   2   2   2   2   0   0   2   2   0   0   2   0   0   0   0   0   0   2   0   2   2   0   0   0   0   0   0   0   0   2   2   2   0   2   0   0   2   2   0   2   0   0   2   2   2   0   0   0   2   2   2   2   2
 MK-4-10                0   2   0   0   0   0   0   0   0   0   2   0   0   2   0   2   0   2   2   2   2   0   0   2   2   2   0   0   0   0   2   0   0   0   2   0   0   2   2   0   2   0   2   2   2   2   0   2   2   0   2   0   0   2   0   2   2   0   2   0   2   0   0   0   2   2   2   2   0   2   2   2   0   0   0   2   0   0   2   0   0   0   0   2   2   2   0   0   0   2   0   0   2   0   0   2   2   2   0   2   2   2   2   0   0   2   2   2   2   2   2   0   0   0   0   2   2   0   0   0   0   2   0   0   2   0   0   0   0   0   2   0   2   0   2   0   2   2   0   0   0   0   2   2   0   0   2   2   2   2   2   0   2   2   2   0   0   2   0   0   2   0   2   0   2   0   0   2   0   0   0   0   0   0   0   0   2   2   2   0   2   0   0   2   2   0   2   2   2   2   2   2   0   0   0   2   2   0   2   2
 MK-4-11                0   2   0   0   0   0   0   0   0   0   2   0   0   2   0   2   0   0   2   2   2   0   0   2   2   2   2   0   0   0   2   0   0   0   2   0   0   2   2   0   2   0   2   2   2   2   0   0   2   0   2   0   0   2   0   2   2   0   2   0   2   0   0   2   2   2   2   2   0   2   2   2   0   2   0   2   0   0   2   0   0   0   0   2   2   2   0   0   0   2   0   0   2   0   0   0   2   2   0   2   0   0   2   0   0   2   2   2   0   2   2   0   2   0   0   2   2   0   0   0   0   2   2   0   2   0   0   0   0   0   2   0   2   0   2   0   2   2   0   0   0   0   2   2   0   0   2   2   2   2   2   0   2   2   2   0   0   2   0   0   2   2   2   0   2   0   0   0   0   0   0   0   2   0   0   0   2   2   2   0   2   2   2   2   2   0   2   2   2   2   2   2   0   2   0   2   2   0   2   2
 MK-4-12                0   2   0   2   0   0   0   0   0   0   2   0   0   2   0   2   0   2   0   0   2   0   0   2   2   2   2   0   0   0   2   0   0   2   2   0   0   2   2   2   2   0   2   2   2   2   0   0   2   0   2   0   0   2   0   2   2   0   2   0   2   0   0   2   2   2   2   2   0   2   2   2   0   2   0   2   0   0   2   0   0   0   0   2   2   2   0   0   0   2   0   0   2   0   0   0   2   2   0   2   0   0   2   0   0   2   2   2   2   0   2   0   2   0   0   2   2   0   2   0   0   2   2   0   2   2   0   2   0   0   2   0   0   0   2   0   2   2   0   0   2   0   0   2   0   0   2   2   2   2   2   2   0   2   2   0   0   2   0   0   2   0   2   2   2   0   0   0   2   2   2   2   2   0   0   0   0   2   2   0   2   2   2   2   2   0   2   2   0   2   2   2   0   2   0   2   2   0   2   2
 MK-4-13                0   2   0   2   0   0   0   0   0   0   2   0   0   2   0   2   0   2   0   0   2   0   0   2   0   2   2   2   0   0   2   0   0   0   2   0   0   0   2   2   2   0   2   2   2   2   2   2   2   0   2   0   0   2   0   2   2   0   2   0   0   0   0   2   2   2   2   2   0   2   2   2   0   2   0   0   0   0   2   0   0   0   0   2   2   2   0   0   0   2   0   0   2   0   0   0   2   2   0   2   0   0   2   0   0   2   2   2   2   0   0   0   2   0   0   2   0   0   2   0   0   2   2   0   2   2   2   2   0   0   2   0   0   0   2   0   2   2   0   0   0   0   0   2   0   0   2   2   2   2   2   2   0   2   2   0   0   2   0   0   2   0   2   0   2   0   0   0   2   2   2   2   2   0   0   2   0   2   2   0   2   2   2   2   2   0   2   2   0   2   2   2   0   2   0   2   0   0   2   2
 MK-4-14                0   2   0   2   0   0   0   0   0   0   2   0   0   2   2   2   0   2   0   0   2   0   2   2   0   2   2   2   0   0   2   0   0   0   2   0   0   0   2   2   0   0   2   2   2   2   2   2   2   0   2   0   0   2   0   2   2   2   0   0   0   0   0   2   2   2   2   2   0   2   2   2   0   2   0   0   0   0   2   0   2   0   0   2   2   2   2   2   0   2   0   0   2   2   0   0   2   2   0   2   2   0   2   2   0   2   2   2   2   0   0   0   2   0   0   2   0   0   0   0   0   2   0   0   2   2   2   2   0   0   2   0   0   0   2   0   2   2   0   0   0   0   0   2   0   0   2   2   2   2   2   2   0   2   2   0   0   2   0   0   2   0   2   0   2   2   0   0   2   2   2   2   2   0   2   2   0   2   0   0   2   2   2   0   2   0   2   2   0   2   2   2   0   2   0   2   0   0   2   2
 MK-4-15                2   2   0   2   0   0   0   0   0   0   2   0   0   2   2   2   0   2   0   0   2   0   2   2   0   2   2   2   0   0   2   0   0   0   2   0   0   0   2   2   0   0   0   2   2   2   2   2   2   0   2   0   0   2   0   2   2   2   0   0   0   0   0   2   2   2   2   2   0   2   2   2   0   2   0   0   0   0   2   0   2   2   2   2   2   2   2   0   0   2   0   0   2   2   0   0   2   0   0   2   2   0   2   2   0   2   2   2   2   0   0   0   0   0   0   2   0   0   2   0   0   2   0   0   2   2   2   2   0   0   2   0   0   0   2   0   2   2   0   0   0   0   0   0   0   0   2   2   0   2   2   2   0   2   2   0   0   2   0   0   2   0   2   0   2   2   0   2   2   2   2   2   0   0   2   2   0   0   0   2   2   0   2   0   2   0   2   2   0   2   2   2   0   2   2   2   2   0   2   2
 MK-4-16                2   2   0   2   0   0   0   0   0   0   2   0   0   2   2   2   0   2   0   0   2   0   2   0   0   2   2   2   0   2   2   2   2   0   2   0   0   0   0   2   0   0   0   2   2   2   2   2   2   0   2   0   0   2   0   2   2   2   0   0   0   0   0   2   2   2   2   2   0   0   2   2   2   2   0   0   0   0   2   2   2   2   2   2   2   2   2   0   0   2   0   0   2   2   2   0   2   0   0   2   2   0   2   2   0   2   2   2   2   0   0   0   0   0   0   2   0   0   2   0   0   2   0   0   2   0   2   2   0   0   2   0   0   0   2   0   2   2   0   2   0   0   0   0   2   0   2   2   0   2   2   2   0   2   2   0   0   2   0   0   0   2   2   0   2   2   0   2   2   2   2   2   0   0   2   2   0   0   0   2   0   0   2   0   2   0   0   2   0   2   2   2   0   0   2   2   2   0   2   2
 MK-5-1                 2   2   2   0   0   2   0   2   2   0   2   0   2   0   0   0   0   2   0   0   0   0   0   2   0   0   0   2   0   0   2   0   2   0   2   2   0   0   2   0   2   0   2   0   2   2   2   2   2   2   0   0   0   2   2   0   2   2   0   2   2   2   0   2   0   0   2   0   2   2   2   0   2   2   0   0   0   0   0   2   2   2   2   2   2   0   2   0   2   2   0   0   2   0   2   2   2   0   0   0   0   0   2   2   2   2   0   0   0   0   2   2   2   2   0   2   0   0   2   0   2   2   0   0   0   0   0   0   2   2   2   0   2   0   2   2   2   2   2   2   0   2   0   2   2   2   2   2   2   2   2   2   0   2   2   0   2   0   0   2   0   0   2   2   2   2   2   0   2   0   2   0   0   2   2   0   0   2   2   2   2   2   2   2   0   0   2   0   2   0   0   2   0   2   0   2   0   0   0   0
 MK-5-2                 2   2   2   0   0   2   0   2   2   2   2   0   2   0   0   0   0   2   0   0   0   0   0   2   0   0   0   2   0   0   2   0   2   0   2   2   0   0   2   0   2   2   2   0   2   2   2   0   0   2   0   2   0   2   2   2   2   2   0   2   2   2   0   2   0   0   2   0   2   2   0   0   2   2   0   0   0   0   0   2   2   2   2   2   2   0   2   0   2   2   0   0   2   0   2   2   2   0   0   0   0   0   0   2   2   2   0   0   0   0   2   2   2   0   0   2   0   0   2   0   2   2   2   0   0   0   0   0   2   2   2   0   2   2   2   2   2   2   2   2   0   2   0   2   2   2   2   2   2   2   2   2   0   2   2   0   2   0   0   2   0   0   2   2   2   2   2   0   2   0   2   0   0   2   2   0   0   2   2   2   2   2   2   2   0   0   2   0   2   0   0   2   0   2   0   2   0   0   0   0
 MK-5-3                 2   2   2   0   0   2   0   2   2   2   2   0   2   0   0   0   0   2   0   0   0   0   0   2   0   0   2   2   0   0   2   0   2   0   0   0   0   0   2   0   2   2   2   0   2   2   2   0   0   0   0   2   0   2   2   2   2   2   0   2   2   2   2   2   0   0   2   2   2   2   0   0   2   2   0   0   0   0   0   2   2   2   0   2   2   2   2   0   2   2   0   0   2   0   2   2   2   0   0   0   0   0   0   2   2   2   0   0   0   0   2   2   2   0   0   2   0   2   2   0   2   2   2   0   0   0   0   0   2   2   2   2   2   2   2   2   2   2   2   2   0   0   0   2   2   2   2   2   2   2   2   2   0   2   0   0   2   2   2   0   0   0   2   2   2   2   2   0   0   0   0   0   0   2   2   0   0   2   2   2   2   2   2   2   0   0   2   0   2   0   0   2   0   2   0   2   0   0   2   0
 MK-5-4                 2   2   2   0   0   2   0   2   2   2   2   0   2   2   0   0   0   2   0   0   2   0   0   2   0   0   2   2   0   0   2   0   2   0   0   0   0   0   2   2   0   2   0   2   2   2   2   0   0   0   0   2   0   2   2   2   2   0   0   2   2   2   2   2   0   0   2   2   2   2   0   0   2   2   0   0   0   0   0   2   2   2   0   2   2   2   0   0   2   2   0   0   2   0   0   2   0   0   0   0   0   2   0   2   2   2   0   0   0   0   2   2   2   0   0   0   0   2   2   0   2   2   2   0   0   0   0   0   2   2   2   2   2   2   2   2   2   2   2   0   2   0   0   0   2   2   2   2   0   2   2   2   0   2   0   0   2   2   2   0   0   0   2   2   2   2   2   2   0   0   0   0   0   2   2   0   0   2   2   2   2   2   0   0   0   0   2   0   2   0   0   2   0   2   2   2   0   0   2   2
 MK-5-5                 2   2   0   0   2   2   0   0   2   2   2   0   2   2   0   0   0   0   0   0   2   0   0   2   0   0   2   2   2   0   2   0   2   0   0   0   0   0   2   2   0   2   0   2   2   2   2   0   0   0   0   2   0   2   2   2   2   0   2   2   2   2   0   2   0   0   2   2   2   2   0   0   0   2   0   0   0   0   0   2   0   2   0   2   2   2   0   0   2   2   0   0   2   0   2   2   0   0   0   0   0   2   0   2   2   2   0   0   2   0   2   2   0   0   0   0   0   2   2   0   2   2   2   0   0   0   0   0   2   0   2   2   2   2   2   2   2   2   2   0   2   0   0   0   2   2   2   2   2   2   2   2   2   2   0   0   2   2   0   0   0   0   2   2   2   0   2   2   0   2   0   0   0   2   2   0   0   2   2   2   2   2   0   0   2   0   2   0   2   0   0   2   0   2   2   0   0   2   2   2
 MK-5-6                 2   2   2   0   2   2   0   0   2   2   2   0   2   2   0   2   2   0   0   0   2   2   0   0   0   0   2   2   2   0   2   0   2   0   0   2   0   2   2   0   0   0   0   2   2   2   2   0   0   0   0   2   0   2   2   2   2   0   2   2   2   2   0   2   0   0   2   2   2   0   0   0   0   2   0   0   0   0   0   2   0   2   0   2   2   2   0   0   2   2   0   0   2   0   2   2   0   0   0   0   0   2   0   2   2   2   0   0   2   0   2   2   0   0   0   0   0   0   2   0   2   2   2   0   0   2   0   2   2   0   2   2   2   0   0   0   2   2   2   0   2   0   0   0   2   2   2   2   2   0   2   2   2   2   0   0   2   2   0   0   2   0   2   2   2   0   2   2   0   2   0   0   0   2   2   0   0   2   0   2   2   2   0   0   2   0   2   0   2   0   2   2   0   2   2   0   0   2   2   2
 MK-5-7                 2   0   2   0   2   2   0   0   2   2   2   0   2   2   0   2   2   0   0   0   2   2   0   0   0   0   2   2   2   0   2   0   2   0   0   2   0   2   0   0   0   0   0   2   2   2   2   2   0   0   0   2   0   2   2   2   2   0   2   2   0   2   0   2   2   0   2   0   2   0   0   0   0   2   0   0   0   0   0   2   0   2   0   2   2   0   0   0   0   2   0   0   2   2   2   2   0   0   0   0   0   2   0   2   2   2   0   0   0   0   2   2   0   0   0   0   0   0   0   0   2   2   2   0   0   2   0   2   2   0   0   2   2   0   0   0   2   2   2   0   2   0   2   0   2   2   2   2   2   0   2   2   2   2   0   0   2   2   0   0   2   0   0   0   2   0   2   2   0   2   0   0   0   0   2   0   0   2   0   2   2   2   0   0   2   0   2   2   2   0   2   2   0   2   2   0   0   2   2   2
 MK-5-8                 2   0   2   0   2   2   0   0   2   2   2   0   2   2   0   2   2   0   0   2   2   2   0   0   0   0   2   2   2   0   2   0   2   0   0   2   0   2   0   0   0   2   2   2   0   2   2   2   0   0   0   2   0   2   2   2   2   0   2   2   0   2   0   2   2   0   2   0   2   0   0   0   0   2   0   0   0   0   0   2   0   2   0   2   2   0   0   0   0   2   0   0   2   2   2   2   2   0   0   0   0   2   0   2   2   2   2   0   0   0   2   2   2   0   0   0   0   0   0   2   2   0   2   2   0   0   0   2   0   0   0   2   2   0   0   0   2   2   2   0   2   0   2   0   2   2   2   2   2   0   0   2   2   2   0   0   2   2   0   2   2   0   0   0   2   0   2   2   0   2   0   0   0   0   2   0   0   2   0   2   2   2   0   0   2   0   2   2   2   0   2   2   0   2   2   0   0   2   2   2
 MK-5-9                 2   0   0   0   2   2   0   0   2   2   0   2   2   2   0   2   2   0   0   2   2   2   0   0   0   0   2   2   2   2   2   0   2   0   0   2   0   0   2   0   0   0   2   2   0   0   2   2   0   0   0   2   0   2   0   2   2   0   2   2   0   2   0   2   2   0   2   0   2   0   0   0   0   2   0   0   0   0   0   2   0   0   0   2   2   0   0   0   0   0   0   0   2   2   2   2   2   0   2   0   0   2   0   0   2   2   2   0   0   0   2   2   2   0   0   0   0   0   0   2   2   0   2   0   0   0   2   2   0   0   0   2   2   0   0   2   2   2   0   0   2   0   0   0   2   2   2   2   2   0   2   2   2   2   0   0   2   2   0   2   2   0   0   0   2   2   2   2   0   2   0   0   0   0   2   0   0   2   0   2   2   2   0   0   2   0   2   2   2   0   2   0   2   2   2   0   0   2   2   2
 MK-5-10                2   0   0   0   2   2   0   0   2   2   0   2   2   2   0   2   2   0   0   2   0   2   0   0   0   0   0   2   0   2   2   0   0   0   0   2   0   0   2   0   0   0   2   2   2   0   0   2   0   0   0   2   0   2   0   2   2   0   2   2   0   2   2   2   2   0   2   2   2   0   0   0   0   2   2   0   2   0   0   0   0   0   0   2   2   0   0   0   0   0   0   0   0   2   2   2   2   2   2   0   0   2   0   0   2   2   2   0   0   0   2   2   2   0   0   0   0   0   0   2   2   0   2   0   0   0   2   0   0   0   0   0   2   0   0   2   2   2   0   0   2   0   0   0   2   2   2   2   2   0   2   2   2   2   0   0   2   2   0   2   2   0   0   0   2   2   2   2   0   2   2   0   0   0   2   0   0   2   0   2   2   2   0   0   0   0   2   2   2   0   2   0   2   2   2   0   0   2   2   2
 MK-5-11                2   0   0   0   2   2   2   0   2   2   0   0   2   2   2   2   2   0   0   2   0   2   0   0   0   0   0   2   0   2   2   0   0   0   0   2   0   0   2   0   0   0   2   2   2   0   0   2   0   0   0   2   0   2   0   2   2   0   2   2   0   2   2   2   2   0   2   2   2   0   0   0   0   2   2   0   2   0   2   0   0   0   0   2   2   0   0   0   0   0   0   0   2   2   2   0   2   2   2   0   0   2   0   0   2   2   0   0   0   0   2   2   2   0   0   0   0   0   0   2   2   2   2   0   0   0   0   0   0   0   0   0   2   0   0   2   0   2   0   0   2   0   0   0   2   2   2   2   2   0   2   2   2   2   0   0   2   2   2   2   2   0   0   0   2   2   2   2   0   2   2   0   0   0   2   0   0   2   0   2   2   2   0   0   0   2   2   2   2   0   2   0   2   2   2   0   0   2   2   2
 MK-5-12                2   0   0   0   0   2   0   0   2   2   0   0   2   2   2   2   2   0   0   2   0   2   0   0   0   0   2   2   0   2   2   0   0   0   0   2   0   0   0   0   0   0   0   2   2   0   0   2   0   0   0   2   0   2   0   2   2   2   2   2   0   2   0   2   2   0   2   2   2   2   0   0   0   2   0   0   2   0   2   0   0   2   2   2   2   0   0   0   0   0   0   0   2   0   2   2   2   2   2   0   0   2   0   0   2   2   0   0   0   0   2   2   2   2   0   0   0   0   0   2   2   2   2   0   0   0   0   0   0   0   0   0   2   0   0   0   2   2   0   2   2   0   0   0   0   2   2   2   2   0   2   2   2   2   0   0   2   2   2   2   2   0   0   0   2   2   2   2   0   2   2   0   0   2   2   2   0   2   0   2   2   2   2   0   0   2   2   2   2   0   2   0   2   2   0   0   0   2   2   2
 MK-5-13                2   0   0   0   0   2   0   0   2   2   0   0   2   2   2   2   0   0   0   2   0   2   2   0   0   0   2   2   0   2   0   0   0   0   0   2   0   2   0   0   0   0   0   2   2   0   0   2   0   0   0   2   0   2   0   2   2   2   2   2   0   2   0   2   2   0   2   2   2   2   0   0   0   2   0   0   2   0   2   0   0   2   2   2   2   0   0   0   0   0   0   0   2   0   2   2   2   2   0   0   0   2   0   0   2   2   0   0   0   0   2   2   2   2   0   0   0   2   0   2   2   2   2   0   0   0   0   0   0   0   0   0   2   0   0   0   2   2   2   2   2   0   0   0   2   2   2   2   2   0   2   2   2   2   0   0   2   2   2   2   0   0   0   0   2   2   2   2   2   2   2   0   0   2   2   2   0   2   0   2   2   2   2   2   0   2   2   2   2   0   0   0   0   2   0   0   0   2   2   2
 MK-5-14                2   2   0   0   0   2   0   0   2   2   0   2   2   2   2   2   0   0   0   2   0   2   0   0   0   2   2   2   0   2   0   0   0   0   0   0   0   2   2   0   0   0   0   2   2   0   0   2   2   0   0   2   2   0   0   2   2   2   2   2   0   2   0   2   2   0   2   2   0   2   0   0   0   0   0   2   2   0   2   0   0   0   2   2   2   2   0   0   0   0   2   0   2   0   2   2   0   2   0   0   0   2   0   0   2   2   0   0   0   0   2   2   2   2   0   0   0   2   0   2   2   2   2   0   0   0   0   0   0   0   0   0   2   0   0   0   2   2   2   2   2   0   0   0   2   2   2   2   2   0   2   2   2   2   0   0   2   2   2   2   0   0   0   0   2   2   2   2   2   2   2   0   0   2   2   2   0   2   0   2   0   2   2   0   0   2   2   2   2   0   0   0   0   2   0   0   0   2   0   2
 MK-5-15                2   2   0   0   0   2   0   0   2   2   2   2   2   2   2   2   0   0   0   2   0   2   0   0   0   2   2   0   0   2   0   0   0   0   0   0   2   2   2   0   0   2   0   2   2   2   0   2   2   0   0   2   2   2   0   2   0   2   2   2   0   2   2   2   2   0   2   2   0   2   0   0   0   0   0   2   2   0   2   0   0   0   2   2   0   2   0   0   0   0   0   0   2   0   2   2   2   0   2   0   0   0   0   0   2   2   0   0   0   0   2   2   2   2   0   0   0   0   2   2   2   2   2   0   0   0   0   0   0   0   0   0   2   0   0   0   2   2   2   2   2   0   0   0   2   2   2   2   2   0   2   2   2   2   0   0   2   2   2   2   0   0   0   0   2   2   2   2   2   2   2   0   0   2   0   2   0   2   0   2   0   2   0   0   0   2   2   2   2   0   0   0   0   2   0   0   0   2   0   0
 MK-5-16                2   2   0   0   0   2   0   0   2   2   2   2   2   2   2   2   0   0   0   0   0   2   0   0   0   2   2   0   0   2   0   0   0   0   0   0   2   2   2   0   0   2   0   2   2   2   0   2   0   0   0   2   2   2   0   2   0   2   2   0   0   2   2   2   0   0   2   2   0   2   0   2   0   0   0   2   2   0   2   0   0   0   2   2   0   2   0   0   0   0   2   0   2   0   2   2   2   0   2   0   0   0   0   2   2   2   2   0   0   0   2   2   0   2   0   2   0   0   2   0   2   2   2   0   0   0   0   0   0   0   0   0   2   0   0   0   0   2   2   2   2   0   0   0   2   0   2   2   2   0   2   2   2   2   0   2   2   0   2   2   0   0   0   0   2   2   2   2   0   0   2   2   0   2   0   2   0   2   0   2   0   2   0   0   0   2   0   2   2   0   0   0   2   2   0   0   0   2   0   2
 MK-6-1                 0   0   0   2   0   2   2   0   0   0   0   2   2   2   2   0   0   0   2   0   0   0   2   0   2   0   0   0   2   2   0   2   0   2   0   2   0   0   0   2   2   2   2   2   2   0   2   2   2   0   0   2   2   0   2   2   2   2   0   2   2   2   2   0   0   0   0   2   2   2   0   0   0   0   0   0   0   2   0   0   2   0   2   2   2   2   0   2   0   0   0   2   0   0   2   0   2   0   0   2   0   2   2   0   2   2   2   2   0   0   0   2   2   0   0   2   0   2   0   2   2   0   0   0   0   2   0   0   0   2   2   2   0   2   0   0   2   0   0   0   2   0   2   2   2   2   0   2   0   0   0   0   2   2   0   0   0   0   0   0   0   2   2   0   0   0   2   2   0   2   0   2   2   2   2   0   2   0   2   2   2   2   2   2   0   0   2   0   2   2   0   2   2   2   2   0   2   2   0   0
 MK-6-2                 0   0   0   2   0   2   2   0   0   0   2   2   2   2   2   0   0   0   2   2   2   0   2   0   2   2   0   0   2   2   0   2   0   0   0   2   0   0   0   0   2   2   2   2   0   0   2   2   2   0   2   2   2   0   2   2   2   2   0   2   2   2   2   0   2   0   0   2   2   2   0   0   0   0   0   0   0   2   2   0   2   0   2   0   0   2   0   0   0   0   0   2   0   0   2   0   2   0   0   2   0   2   2   0   2   2   2   2   0   0   0   2   2   0   0   2   2   2   0   2   0   0   0   0   0   2   0   0   0   2   2   2   0   2   0   0   2   2   0   0   2   0   2   2   2   2   0   2   0   0   0   0   2   2   2   0   0   0   2   0   0   2   2   0   0   0   2   2   0   2   0   2   2   0   2   0   2   0   2   2   2   2   2   2   0   0   2   0   2   2   0   2   2   2   2   0   0   2   0   0
 MK-6-3                 0   0   0   2   0   2   2   0   0   2   2   2   2   2   2   0   2   0   2   2   2   0   2   0   2   2   0   0   2   2   0   2   2   0   2   2   0   0   0   0   2   2   2   0   0   0   2   2   2   0   2   0   2   0   2   0   2   2   0   2   2   2   2   0   2   0   0   2   2   2   0   0   2   0   0   0   0   2   2   0   2   0   2   0   0   2   0   0   0   0   0   2   0   0   2   0   2   0   0   2   0   2   2   0   2   2   2   2   0   0   0   2   2   0   0   2   2   2   0   2   0   0   0   0   0   2   0   2   0   2   2   2   0   2   0   0   2   2   0   0   2   0   2   2   2   2   0   2   0   0   0   0   2   2   2   0   0   0   2   0   2   2   2   0   2   0   0   2   0   2   0   2   2   2   2   0   2   0   2   2   2   2   2   2   2   2   2   0   2   2   0   0   2   2   2   0   0   2   0   0
 MK-6-4                 0   0   0   2   0   2   2   0   0   2   0   2   2   2   2   0   2   0   0   2   2   0   2   0   2   2   0   0   2   2   0   2   2   0   0   2   0   0   0   2   2   2   2   0   0   0   2   2   2   0   2   0   2   0   2   0   2   2   0   2   2   2   2   0   0   0   2   2   2   2   0   0   2   0   0   0   0   2   0   0   2   0   2   0   0   2   2   0   0   0   2   2   0   0   2   0   2   0   0   2   0   2   2   0   2   2   2   2   0   0   0   2   0   0   0   2   2   2   0   2   0   0   0   0   0   2   0   2   0   2   2   2   0   2   0   0   2   2   0   0   2   0   2   2   2   2   0   2   0   0   0   0   2   0   2   0   0   0   2   0   0   2   2   0   2   0   0   2   0   2   0   2   0   2   2   0   2   0   2   0   2   2   0   2   2   2   2   0   2   2   0   0   2   2   2   0   0   2   0   0
 MK-6-5                 0   0   0   0   0   2   2   0   0   2   0   2   0   2   2   0   0   0   0   2   2   0   2   0   2   2   0   0   2   2   0   2   2   0   0   2   0   0   0   2   2   2   2   0   2   0   2   2   2   0   2   2   2   0   2   2   0   2   0   2   2   2   2   0   0   0   2   2   2   2   0   0   2   0   0   0   0   2   2   0   2   0   2   0   0   2   2   0   0   2   2   2   0   0   2   0   2   0   0   2   0   2   2   0   2   2   2   2   0   0   0   2   2   0   0   2   2   0   0   2   0   0   0   0   0   2   0   2   0   2   2   2   0   2   0   0   2   2   0   0   0   0   2   2   0   2   0   2   0   0   0   0   2   0   2   0   0   0   2   0   0   2   2   0   2   0   0   2   0   2   0   2   0   2   2   0   2   0   2   0   2   2   0   2   2   2   2   0   2   2   2   2   2   2   0   2   0   2   0   0
 MK-6-6                 2   0   2   0   0   2   2   0   0   2   0   2   0   2   2   2   0   0   2   2   2   0   2   0   2   2   0   0   2   0   0   2   2   0   0   2   0   0   0   2   2   2   2   0   2   0   0   2   2   0   2   2   2   0   2   2   0   2   0   2   2   2   2   0   0   0   2   2   2   2   0   0   2   0   0   0   0   2   2   0   2   0   0   0   0   0   2   2   0   2   2   0   0   0   2   0   2   0   2   2   0   2   2   0   2   2   2   2   0   0   0   2   2   0   0   2   2   0   0   2   0   0   0   0   0   2   0   2   0   2   2   2   0   2   0   0   2   2   0   0   0   0   0   2   0   2   2   0   0   0   0   0   2   0   2   0   2   2   2   0   0   2   2   0   2   0   0   2   0   0   0   2   0   2   2   0   2   0   0   0   2   2   0   2   2   2   2   0   0   2   2   2   2   2   0   2   2   2   0   0
 MK-6-7                 2   0   2   0   0   2   2   0   0   2   0   2   0   2   2   2   0   0   2   2   2   0   2   0   2   2   0   0   2   0   0   2   2   0   0   0   2   0   0   2   2   2   2   0   2   0   2   2   2   0   2   0   2   0   2   2   0   2   2   2   2   2   2   0   2   0   0   2   2   2   0   0   2   0   2   0   0   2   2   0   2   0   0   0   0   0   2   2   0   2   2   0   0   0   2   0   2   0   2   2   0   2   2   0   0   2   2   2   0   0   0   2   2   0   0   2   2   0   0   2   0   0   0   0   0   0   0   2   0   2   0   0   0   2   0   0   2   0   0   0   2   0   0   2   0   2   2   0   0   0   0   0   2   0   2   0   2   2   2   0   0   2   0   0   2   2   0   2   0   0   0   2   0   2   0   0   2   0   0   0   2   2   0   2   2   2   2   0   0   0   2   2   2   0   0   0   2   2   0   2
 MK-6-8                 2   0   2   0   0   2   0   0   0   2   0   2   0   2   2   0   0   0   2   2   2   0   2   0   2   0   0   0   2   0   0   2   2   2   0   0   2   0   0   2   2   2   2   2   0   0   2   2   2   0   2   0   2   0   0   0   0   2   2   2   2   2   2   0   2   0   0   0   2   2   2   0   2   0   2   0   0   2   0   0   2   0   0   0   0   0   0   0   0   2   2   0   0   0   2   0   2   0   2   2   0   2   0   0   0   2   2   2   0   0   0   2   2   0   0   2   2   0   0   2   0   0   0   0   0   0   0   2   0   2   0   0   0   2   0   0   2   0   0   0   2   2   0   2   0   2   2   0   0   0   0   0   2   0   2   0   2   2   2   0   0   2   0   0   2   2   0   2   0   0   0   2   0   2   0   0   0   0   0   0   0   0   0   2   2   2   0   0   0   0   2   0   2   0   0   2   2   2   0   2
 MK-6-9                 2   0   2   0   0   2   0   2   0   2   0   2   0   2   2   0   0   0   2   2   2   0   0   0   0   2   0   0   2   0   0   0   2   2   0   0   2   2   0   2   2   0   2   2   0   0   2   2   2   0   2   0   0   0   2   0   0   2   2   0   0   0   2   0   0   0   0   0   2   2   2   0   2   0   0   0   0   2   0   0   2   0   0   0   0   0   0   0   0   2   2   0   0   0   2   0   2   2   2   2   0   2   0   0   0   2   2   2   0   2   0   2   2   0   0   2   2   0   0   0   0   0   0   0   0   0   0   2   2   2   0   0   0   2   0   0   2   0   0   0   0   2   0   2   0   2   2   0   0   0   0   0   2   0   2   0   2   2   2   0   0   2   0   0   0   2   0   2   2   0   0   2   0   2   0   0   2   0   0   0   0   0   0   2   2   2   0   0   2   0   2   0   2   2   0   2   0   0   0   2
 MK-6-10                2   0   0   0   2   2   0   2   0   2   0   0   0   2   2   0   0   0   2   2   2   0   0   0   0   2   0   0   2   0   0   0   2   2   2   0   2   2   0   2   0   0   2   2   0   0   2   2   2   2   2   0   0   0   0   0   0   2   2   0   0   0   2   0   0   0   0   0   2   2   2   0   2   0   0   2   0   2   0   0   2   0   0   0   0   0   0   0   2   2   2   0   0   0   2   2   2   2   2   2   0   0   0   2   0   2   2   2   0   0   0   2   2   0   2   0   2   0   0   0   0   0   0   0   0   0   0   2   0   2   0   0   0   2   0   0   2   0   0   0   0   2   0   2   0   2   2   0   0   0   0   0   2   0   0   0   2   2   2   0   0   2   0   0   0   2   0   2   2   0   0   2   0   2   0   0   2   2   0   0   0   0   0   2   2   2   0   0   2   0   2   0   2   2   0   0   0   0   0   2
 MK-6-11                2   0   0   0   2   2   0   2   0   0   0   0   2   2   2   0   0   0   2   2   2   0   0   0   0   2   2   0   2   0   0   0   2   2   2   0   2   2   0   2   0   0   2   2   0   0   2   2   2   2   2   0   0   2   0   0   0   2   2   0   0   0   2   0   0   0   2   0   2   2   2   0   2   0   0   2   0   2   0   2   2   0   0   0   0   0   0   2   2   2   2   0   0   0   2   2   2   2   2   2   2   0   0   2   0   0   0   2   2   0   0   2   2   2   2   0   2   0   0   0   0   2   2   0   0   0   0   2   0   2   2   0   0   2   0   0   2   0   2   0   0   2   0   2   0   2   2   0   0   0   2   0   2   2   0   0   2   0   2   0   2   2   0   0   0   2   0   2   2   0   2   2   0   2   2   0   2   2   0   0   2   0   0   2   2   2   0   0   2   0   0   0   0   2   0   0   0   0   0   2
 MK-6-12                2   0   0   0   2   0   0   2   0   0   0   0   2   2   0   0   0   0   2   2   2   0   2   0   0   2   2   0   2   0   0   0   2   2   2   0   2   2   0   2   0   0   2   2   0   0   2   2   0   2   2   0   0   2   0   0   0   2   2   0   0   0   2   0   0   2   2   0   2   2   2   2   2   0   0   2   0   2   0   2   2   2   0   0   0   0   0   2   2   2   2   0   0   0   2   2   2   2   2   2   2   0   2   2   0   0   0   2   2   2   0   2   2   2   2   0   2   0   0   0   0   2   2   0   0   0   0   2   0   2   2   0   0   2   0   0   2   0   2   0   0   2   0   2   2   2   2   0   0   0   0   0   0   2   0   0   2   0   2   0   2   2   0   0   0   2   0   2   2   0   2   2   0   2   2   0   2   0   0   0   2   0   0   2   2   2   0   0   2   0   0   0   0   2   0   0   2   2   0   2
 MK-6-13                2   0   0   0   2   0   0   2   0   0   0   0   2   2   0   0   0   0   2   2   2   0   2   0   0   2   0   0   2   2   0   0   2   2   2   0   2   2   0   2   0   0   2   2   0   0   0   2   0   2   2   0   0   2   0   0   0   2   2   0   0   0   2   0   0   2   2   0   2   2   2   2   2   0   0   2   0   2   0   2   2   2   0   0   0   0   0   2   2   2   2   0   0   0   2   2   2   2   2   2   2   2   2   2   0   2   0   2   2   2   0   0   2   2   0   0   2   0   0   0   0   2   2   0   0   0   0   2   0   2   2   0   0   2   0   0   2   0   0   0   0   2   0   2   2   2   2   0   0   0   0   0   0   2   0   0   2   0   2   0   2   2   2   0   0   2   0   2   2   0   2   2   0   2   2   0   2   0   0   0   2   0   0   2   2   0   0   0   2   0   0   0   0   2   0   0   2   2   0   2
 MK-6-14                2   2   0   2   2   0   0   2   0   0   0   0   0   2   0   0   0   0   2   2   0   0   2   0   0   2   0   0   2   2   0   0   2   2   2   0   2   2   0   0   0   0   2   2   0   0   0   2   2   2   0   0   0   2   0   0   2   2   2   0   0   0   2   2   0   2   2   2   2   2   2   2   0   0   2   2   0   2   2   2   2   2   0   0   0   0   0   2   2   2   2   0   0   0   2   2   2   2   2   0   2   0   2   2   0   0   0   2   2   2   0   0   2   2   0   0   0   0   0   0   0   2   2   0   0   0   0   2   0   2   2   0   0   2   0   0   2   0   0   0   2   0   0   2   2   2   2   0   0   0   0   0   0   2   0   0   0   2   2   0   2   0   2   0   2   2   0   2   2   0   2   2   0   2   2   0   2   0   0   0   2   0   0   2   2   0   0   0   0   0   0   0   0   2   0   0   2   2   0   2
 MK-6-15                2   2   0   0   2   2   0   2   0   0   0   0   0   2   0   0   0   0   2   2   0   0   2   0   0   2   0   0   2   2   0   0   0   2   2   0   0   2   0   0   0   0   2   2   0   0   0   2   2   2   0   0   0   2   0   0   2   0   2   0   2   0   2   2   0   0   2   2   2   2   2   0   0   0   2   2   0   2   2   2   2   0   0   0   0   0   0   2   2   2   0   0   0   0   2   2   2   0   2   0   2   0   0   2   0   0   0   2   2   0   0   2   2   2   2   0   0   0   0   0   0   2   2   0   0   2   0   2   0   0   2   0   0   2   0   0   2   2   0   0   2   2   0   2   2   2   2   0   0   0   0   0   0   2   0   0   0   2   2   0   2   0   2   0   2   2   0   2   2   0   2   2   0   2   2   0   2   0   0   0   0   0   0   2   2   0   0   0   0   0   0   0   0   2   0   0   0   2   0   2
 MK-6-16                2   2   0   0   2   2   0   2   0   0   0   0   0   2   0   0   0   0   0   2   0   0   0   0   0   2   0   0   2   2   0   0   0   2   0   0   0   2   0   0   0   0   2   2   0   0   0   2   2   2   0   0   0   2   0   0   2   0   2   0   2   0   2   2   0   0   2   2   2   2   2   0   0   0   2   2   0   2   2   2   2   0   0   0   2   0   0   2   2   2   0   0   0   0   2   2   2   0   2   0   2   0   0   2   2   0   0   2   2   0   0   2   2   2   2   0   0   0   0   0   2   2   2   0   0   2   0   2   0   0   2   0   2   2   0   0   2   2   0   0   0   2   0   2   2   2   2   0   0   0   2   0   0   2   0   0   0   2   2   0   2   0   2   0   2   2   0   2   2   0   2   2   0   2   2   0   2   0   0   0   0   0   0   2   2   0   0   0   0   0   0   2   2   2   0   0   0   2   0   2
 
!****************************************** Phenotypic Data **********************************************************
!-100.0 is resevred for missing phenotype
SimulatedTrait1        11.4066   10.1762    8.2152    8.8829   10.5329   11.0459    9.9154    9.7999   13.5886   10.0428   11.7396   10.8341   10.9760   10.3149   11.1753   10.8880    9.1507    9.8095    6.9806    9.5614   11.1944   12.5589   10.5369    9.7796    7.9460    9.4478    9.7995    9.7508    8.8178   11.6468   10.6816    7.5539   10.2328   10.5420   10.1224   11.9048    7.3374   10.0156    8.1374   12.3213   10.1430   10.0336    9.6633   13.2543   10.4629   11.5008    9.0752   13.0125    7.4057    6.6650    9.6487    9.3807    9.2642   11.7286   12.5968   11.2923   11.2429   10.9280    9.3972    7.9078   10.6122   11.8325    8.3260   13.5876    9.6878    7.8256   10.6114   12.8783   11.4070    9.1964    8.9044    9.9124    8.3098    8.2649   11.0252    8.9140   10.4730   10.2674    8.8081   11.3206    6.3087    8.2330    7.7655   12.1159   12.5964   11.0621    9.3996    7.8146   10.7809   10.8950   11.0555    8.7357    9.9239   12.4285    8.7507   12.4662    9.5531    9.7241    8.2711    9.7522    7.2071   10.5555    8.2357   10.5144    9.2590   12.6770    9.8097    9.6976    7.8612    8.4928   11.1919    8.3703    8.3690    9.9058    9.8630    7.5371   11.9269   11.6592   11.0276   10.9307    9.4238   10.6329    9.7808    8.9236    9.3567   11.2899   11.8069    8.9553    8.3220   10.9678   11.9201   11.0040    9.5706   10.4550   10.9087   11.0288   11.9736   10.6764   10.0259    6.8853    9.1186    7.4254    8.6086    9.4429   11.2020    9.8901   11.2656   11.7650   13.5133    9.5162   10.9137   10.7974   10.4537   10.9230    9.9810    8.8777   11.0288    8.8745   10.8010   11.4122    9.1040   10.2792   10.9651   11.7963   10.1003    8.3063   12.6132   11.4328    7.8918    8.6632    9.6059   10.1714    9.0059    8.7880   11.2140    9.6007   12.4358   10.3478   12.2452   12.4375   10.4821    9.9110    7.8414   12.2071    7.8558   10.0585    8.7846    9.8523    8.3761   10.9649    8.9861   10.4037   10.2233   10.3638   12.5816    9.7874    8.5540    8.6178    9.9033   10.6162
SimulatedTrait2        15.2413   15.2765   13.7208   15.6206   14.7601   18.5085   13.9874   14.8185   13.8361   15.3313   14.4432   13.7214   15.5164   17.1742   15.9098   15.2443   14.4818   16.1620   15.8217   14.5102   15.1455   13.9165   13.9457   16.8177   15.7127   15.7199   15.0257   14.7708   15.4082   13.9267   14.9825   13.4888   15.9348   16.6190   16.9846   15.0254   13.5514   14.9830   16.2803   13.9043   15.0177   13.5890   13.9618   14.9692   14.9983   13.4254   13.7986   13.0815   12.3297   14.4709   15.2499   18.1819   13.2251   16.0130   14.9328   17.4854   13.8538   16.6376   13.8986   17.0473   16.4134   15.6707   14.3905   15.4087   13.4768   15.0535   16.0578   14.6585   15.2079   17.6453   14.2688   16.2161   14.3023   15.1297   13.0867   13.8071   15.2881   16.7846   15.4207   16.1545   15.1406   15.6510   13.5778   16.1640   13.8240   17.9216   14.2972   13.9981   15.5983   16.7656   15.6983   15.0552   13.6615   15.5423   11.7767   15.8727   12.9754   15.4393   14.6569   15.7754   13.6913   14.5549   14.8434   15.4658   19.1855   13.8609   12.1311   13.7553   13.5474   14.0144   15.9586   14.9995   14.6278   13.2922   16.0946   13.5969   13.9450   15.8520   12.7580   14.3405   16.0910   17.3049   17.6083   13.0870   15.0681   14.5751   16.8635   14.5711   14.3533   16.3956   13.8308   15.8185   17.0898   13.9972   13.3739   15.8499   17.4600   14.0358   13.4691   15.1949   14.8594   17.1637   15.1008   12.4596   15.7333   15.7706   15.6902   17.4573   15.8091   17.1784   16.4141   16.1135   13.8626   15.9888   15.3751   15.4214   16.4738   16.6904   14.0957   13.3338   13.3112   14.1689   14.5167   15.0784   13.9586   15.7096   17.0147   15.3613   13.7480   16.8080   13.2113   16.5350   17.7574   15.3919   16.4767   15.6604   14.6082   14.5362   15.2616   15.1939   14.1037   15.7997   12.9815   14.0306   14.5465   13.4289   14.9821   14.1110   14.6011   16.7829   12.0647   15.4446   14.0243   15.6490   17.0588   15.0639   14.4075   17.6459   15.9267   15.8763
 
