# Supplementary material for: Inclusive Composite Interval Mapping of QTL by Environment Interactions in Biparental Populations
Source: PLoS One. 2015 Jul 10;10(7):e0132414. doi: 10.1371/journal.pone.0132414 (PMC4498613; doi:10.1371/journal.pone.0132414)
Supplement: S3 File — (ZIP) [file pone.0132414.s003.zip › Simulation for unliked model/Simulated popualtions/run_00098.met]

!**********************Note: lines staring with "!" are remarks and will be ignored in the program********************
!*********************************General Information**********************************
!Assuming F1 = P1 x P2, populations available in QTL IciMapping are: 
!  1, P1BC1F1 = P1 x F1, the first backcrossing where P1 is used as the recurrent parent;
!  2, P2BC1F1 = P2 x F1, the first backcrossing where P2 is used as the recurrent parent;
!  3, F1DH, F1-derived doubled haploids; 
!  4, RIL or F1RIL, recombination inbred lines through the repeated selfing of F1;
!  5, P1BC1RIL, recombination inbred lines through the repeated selfing of P1BC1F1;
!  6, P2BC1RIL, recombination inbred lines through the repeated selfing of P2BC1F1;
!  7, F2, the selfing generation of F1;
!  8, F3, the selfing generation of F2;
!  9, P1BC2F1, the second backcrossing where P1 is used as the recurrent parent; 
! 10, P2BC2F1, the second backcrossing where P2 is used as the recurrent parent;
! 11, P1BC2RIL, recombination inred lines through the repeated selfing of P1BC2F1; 
! 12, P2BC2RIL, recombination inred lines through the repeated selfing of P2BC2F1; 
! 13, P1BC1F2, the selfing generation of P1BC1F1; 
! 14, P2BC1F2, the selfing generation of P2BC1F1; 
! 15, P1BC2F2, the selfing generation of P1BC2F1; 
! 16, P2BC2F2, the selfing generation of P2BC2F1; 
! 17, P1BC1DH, P1BC1F1-derived doubled haploids; 
! 18, P2BC1DH, P2BC1F1-derived doubled haploids; 
! 19, P1BC2DH, P1BC2F1-derived doubled haploids; 
! 20, P2BC2DH, P2BC2F1-derived doubled haploids; 
   3      !Mapping Population (see remarks above)
   2      !Mapping Function (1 for Kosambi; 2 for Haldane; 3 for Morgan)
   2      !Marker Space Type (1 for intervals; 2 for positions)
   1      !Marker Space Unit(1 for centiMorgans; 2 for Morgan)
   6      !Number of Chromosomes (or Linkage Groups)
 200      !Size of the mapping population
   2      !Number of environments
 
!***************************************** Chromosomes and Linkage Maps **********************************************
!Chromosome                 NumMarkers
-CH1                        16
-CH2                        16
-CH3                        16
-CH4                        16
-CH5                        16
-CH6                        16
!Linkage map (Marker name followed by position or the interval length)
 MK-1-1                1     0.000
 MK-1-2                1    10.000
 MK-1-3                1    20.000
 MK-1-4                1    30.000
 MK-1-5                1    40.000
 MK-1-6                1    50.000
 MK-1-7                1    60.000
 MK-1-8                1    70.000
 MK-1-9                1    80.000
 MK-1-10               1    90.000
 MK-1-11               1   100.000
 MK-1-12               1   110.000
 MK-1-13               1   120.000
 MK-1-14               1   130.000
 MK-1-15               1   140.000
 MK-1-16               1   150.000
 MK-2-1                2     0.000
 MK-2-2                2    10.000
 MK-2-3                2    20.000
 MK-2-4                2    30.000
 MK-2-5                2    40.000
 MK-2-6                2    50.000
 MK-2-7                2    60.000
 MK-2-8                2    70.000
 MK-2-9                2    80.000
 MK-2-10               2    90.000
 MK-2-11               2   100.000
 MK-2-12               2   110.000
 MK-2-13               2   120.000
 MK-2-14               2   130.000
 MK-2-15               2   140.000
 MK-2-16               2   150.000
 MK-3-1                3     0.000
 MK-3-2                3    10.000
 MK-3-3                3    20.000
 MK-3-4                3    30.000
 MK-3-5                3    40.000
 MK-3-6                3    50.000
 MK-3-7                3    60.000
 MK-3-8                3    70.000
 MK-3-9                3    80.000
 MK-3-10               3    90.000
 MK-3-11               3   100.000
 MK-3-12               3   110.000
 MK-3-13               3   120.000
 MK-3-14               3   130.000
 MK-3-15               3   140.000
 MK-3-16               3   150.000
 MK-4-1                4     0.000
 MK-4-2                4    10.000
 MK-4-3                4    20.000
 MK-4-4                4    30.000
 MK-4-5                4    40.000
 MK-4-6                4    50.000
 MK-4-7                4    60.000
 MK-4-8                4    70.000
 MK-4-9                4    80.000
 MK-4-10               4    90.000
 MK-4-11               4   100.000
 MK-4-12               4   110.000
 MK-4-13               4   120.000
 MK-4-14               4   130.000
 MK-4-15               4   140.000
 MK-4-16               4   150.000
 MK-5-1                5     0.000
 MK-5-2                5    10.000
 MK-5-3                5    20.000
 MK-5-4                5    30.000
 MK-5-5                5    40.000
 MK-5-6                5    50.000
 MK-5-7                5    60.000
 MK-5-8                5    70.000
 MK-5-9                5    80.000
 MK-5-10               5    90.000
 MK-5-11               5   100.000
 MK-5-12               5   110.000
 MK-5-13               5   120.000
 MK-5-14               5   130.000
 MK-5-15               5   140.000
 MK-5-16               5   150.000
 MK-6-1                6     0.000
 MK-6-2                6    10.000
 MK-6-3                6    20.000
 MK-6-4                6    30.000
 MK-6-5                6    40.000
 MK-6-6                6    50.000
 MK-6-7                6    60.000
 MK-6-8                6    70.000
 MK-6-9                6    80.000
 MK-6-10               6    90.000
 MK-6-11               6   100.000
 MK-6-12               6   110.000
 MK-6-13               6   120.000
 MK-6-14               6   130.000
 MK-6-15               6   140.000
 MK-6-16               6   150.000
!*********************************** Marker Types ********************************************************************
!Co-dominant marker: When heterozygote F1 is present, P1 is coded as 2, F1 is coded as 1, and P2 is coded as 0; Otherwise, P1 is coded as 2, and P2 is coded as 0. 
!Dominant marker: When heterozygote F1 is present, P1 and F1 are coded as 12, and P2 is coded as 0; Otherwise, P1 is coded as 2, and P2 is coded as 0.  
!Recessive markers: When heterozygote F1 is present, P1 is coded as 2, and F1 and P2 are coded as 10; Otherwise, P1 is coded as 2, and P2 is coded as 0. 
!Missing marker is coded as -1. 
 MK-1-1                 2   2   2   2   0   0   0   0   2   2   0   0   2   2   0   0   2   2   0   2   0   2   0   0   2   0   0   0   2   2   2   2   0   2   2   0   2   0   2   2   0   0   0   0   0   0   2   0   2   2   2   2   2   0   2   2   2   2   2   0   2   2   2   2   2   0   2   0   2   2   0   2   0   0   0   0   0   2   2   0   0   0   2   0   0   0   0   2   0   2   0   2   2   2   2   0   0   0   0   0   0   0   0   2   2   0   0   2   0   2   0   2   2   0   2   2   2   2   0   2   0   0   0   0   0   0   0   0   0   0   2   2   2   2   0   0   2   2   2   0   2   2   0   2   0   2   2   0   2   0   2   0   2   0   0   0   0   2   0   0   0   2   2   2   0   2   2   0   0   0   0   2   0   2   0   0   2   2   2   0   0   2   2   0   0   2   0   0   2   2   0   0   2   0   2   2   0   2   0   0
 MK-1-2                 2   2   0   2   0   0   0   0   2   2   0   0   0   2   0   0   2   0   2   2   0   2   0   0   0   0   2   0   2   2   2   2   0   2   2   0   2   0   2   2   0   0   0   0   0   0   2   0   2   2   0   2   2   0   2   2   2   2   2   0   2   0   2   2   0   2   2   0   2   2   0   2   0   0   0   0   0   2   2   0   0   0   2   0   0   2   0   2   0   2   0   2   0   2   2   0   0   0   0   0   0   0   0   2   2   0   0   2   0   2   0   2   2   0   2   2   2   2   0   2   0   0   0   0   0   2   0   2   0   0   2   2   2   2   0   0   2   2   2   0   2   2   0   2   0   2   2   0   2   0   2   0   0   2   0   0   0   0   0   0   0   2   2   2   0   2   2   0   0   0   0   2   0   2   0   0   2   2   0   0   0   2   2   0   0   2   0   0   2   2   0   0   2   0   2   2   0   2   0   0
 MK-1-3                 2   2   0   2   0   0   0   0   2   2   2   0   0   2   0   0   2   0   2   2   0   2   2   0   2   0   2   0   2   2   2   2   0   2   2   0   0   0   2   0   0   0   0   0   0   0   2   0   2   2   0   2   2   0   2   0   2   2   2   0   0   0   2   2   0   2   2   2   2   2   0   2   0   0   0   0   0   2   2   0   0   0   2   0   0   2   0   2   0   2   0   2   0   2   2   0   0   0   0   0   0   0   0   2   2   2   0   2   0   2   0   2   2   0   2   0   2   2   0   0   0   0   0   0   0   2   2   2   0   0   2   2   2   2   0   0   2   2   2   0   2   0   0   2   0   2   2   0   2   2   2   0   0   2   0   0   0   0   0   0   0   2   2   2   0   2   0   0   0   0   0   2   0   2   0   0   0   2   0   2   0   2   2   0   0   2   0   0   2   2   0   0   2   0   0   2   0   2   0   0
 MK-1-4                 2   2   0   2   0   2   0   0   2   2   2   0   2   2   0   0   2   0   0   2   0   2   2   0   2   0   2   0   2   0   2   2   0   2   2   0   0   0   2   0   0   0   0   0   0   0   2   0   2   2   0   2   2   0   2   0   2   2   2   0   0   0   2   2   0   2   2   2   2   2   0   2   0   0   0   0   0   2   2   0   0   0   2   0   0   2   0   2   0   2   0   2   0   2   2   0   0   0   0   0   0   0   0   2   2   2   0   2   0   2   0   2   2   0   2   0   2   2   0   0   0   0   0   2   0   2   2   2   0   0   2   2   2   2   0   0   2   2   2   0   2   0   0   2   0   2   2   0   2   2   2   0   0   2   0   2   0   0   0   0   0   2   2   2   0   2   0   0   0   2   0   0   0   2   0   0   0   2   0   2   0   0   2   0   0   2   0   0   2   2   2   0   2   0   2   2   0   2   0   0
 MK-1-5                 0   2   0   2   0   2   0   0   2   2   2   0   2   2   0   0   2   0   2   2   0   2   2   2   2   0   2   0   2   0   2   2   0   2   2   0   0   0   2   0   0   0   0   0   0   0   2   0   2   2   0   0   2   0   2   2   0   2   2   0   0   0   2   2   0   2   0   2   2   2   2   2   0   0   0   0   0   2   2   0   0   0   2   0   0   2   2   2   0   2   0   2   0   2   2   0   0   0   0   0   0   0   0   2   2   0   0   2   0   2   0   2   2   0   2   0   0   2   0   0   2   0   0   2   0   2   2   2   0   0   2   2   2   2   0   0   2   2   2   0   2   0   0   0   0   2   2   0   2   0   2   0   0   2   0   2   0   0   0   0   2   2   2   2   2   2   0   0   0   2   0   0   0   2   2   0   0   2   0   2   0   0   2   0   0   2   0   0   2   2   0   0   2   0   2   0   0   2   0   0
 MK-1-6                 0   2   0   2   0   2   0   0   2   2   2   0   2   2   0   0   0   0   2   2   0   2   2   2   0   0   2   0   0   0   2   2   0   2   2   0   0   0   2   0   0   0   0   0   0   0   2   0   2   2   0   0   0   0   2   0   0   2   2   0   0   2   2   2   2   2   0   2   2   2   2   0   0   0   0   0   0   0   2   0   0   0   2   0   0   2   2   2   0   0   0   2   0   2   2   0   0   0   0   0   0   0   2   2   0   2   0   2   0   2   0   2   2   0   2   0   0   0   2   0   2   0   0   2   0   2   0   2   0   0   2   2   2   2   2   0   2   2   2   0   2   0   0   0   0   2   2   0   2   0   2   0   2   2   0   2   2   0   2   0   0   2   2   2   2   2   0   0   0   2   0   0   0   2   2   0   0   2   0   2   0   0   0   0   0   2   0   0   2   2   0   0   2   0   2   0   0   2   0   0
 MK-1-7                 0   2   0   2   0   0   0   0   2   2   2   0   2   2   2   2   0   0   2   2   0   0   2   2   0   0   2   0   0   0   2   2   0   2   2   0   0   0   2   0   0   0   2   0   0   0   2   2   2   2   0   0   0   0   2   0   0   2   2   0   0   2   2   2   2   0   2   0   2   2   2   0   0   2   0   0   0   2   2   2   0   0   2   2   0   2   2   2   0   0   0   2   0   2   2   0   0   0   0   0   0   0   2   2   0   2   0   2   0   2   0   2   2   0   2   0   0   0   2   0   2   0   0   0   0   0   2   2   2   0   2   2   2   2   2   0   2   2   2   0   0   0   0   0   0   2   2   0   2   0   2   0   2   2   0   2   2   2   2   0   2   2   0   2   2   2   0   0   0   2   0   0   0   2   2   0   0   2   0   2   0   0   0   0   0   2   0   0   2   2   0   2   2   2   0   0   2   2   0   0
 MK-1-8                 0   2   0   0   0   0   0   0   2   2   2   0   2   2   2   2   0   0   0   2   0   0   2   2   0   0   2   0   0   0   2   0   0   2   2   0   0   0   0   0   2   0   2   0   0   0   2   2   2   2   0   0   0   0   0   0   0   2   2   0   0   2   2   2   2   0   2   0   2   2   2   0   0   2   2   0   0   2   2   2   0   0   2   2   0   2   2   2   0   0   0   2   0   2   2   0   0   0   0   0   0   0   0   2   0   2   0   2   0   2   0   0   0   2   2   0   2   0   2   0   2   0   0   0   0   0   2   2   2   0   2   2   0   2   2   0   2   2   2   0   0   0   0   0   0   2   2   0   2   0   2   0   2   2   0   0   2   2   2   0   2   0   0   2   2   2   0   0   0   2   0   0   0   2   2   0   0   2   0   2   0   0   0   0   0   2   0   0   2   2   0   2   0   2   2   0   2   2   0   0
 MK-1-9                 0   2   0   2   0   0   0   0   2   2   2   0   2   2   2   2   0   0   0   2   0   0   2   2   0   0   2   0   0   0   2   0   0   2   2   0   0   0   0   0   2   0   2   0   0   0   2   2   2   2   0   0   0   0   0   0   0   2   2   0   0   2   0   2   2   0   2   0   2   2   2   0   0   2   2   0   0   0   2   2   0   2   2   2   0   2   0   2   0   0   0   2   0   2   2   2   0   0   0   0   0   0   2   2   0   2   0   2   0   0   2   0   0   2   2   0   2   0   2   0   2   0   0   0   2   2   2   2   2   0   2   2   0   2   2   0   2   2   2   0   0   0   0   0   0   2   2   0   2   0   2   0   2   2   2   0   2   2   2   0   2   0   0   2   2   2   0   0   0   2   0   0   0   2   2   0   0   2   0   2   0   0   0   0   0   0   0   0   2   2   0   2   0   2   2   0   2   2   0   0
 MK-1-10                0   2   0   2   0   0   0   0   2   2   2   0   0   0   0   2   0   0   0   2   0   0   2   2   0   2   0   0   0   0   2   0   2   2   0   0   0   0   0   0   2   0   2   0   0   2   2   2   2   0   0   2   0   2   2   0   0   2   2   0   0   2   0   2   2   0   2   0   2   2   2   0   0   2   2   2   0   0   2   2   0   2   2   2   0   2   0   2   0   0   0   2   0   2   2   2   0   0   0   0   0   0   2   2   0   2   0   2   0   0   2   0   0   2   2   2   0   0   2   0   2   0   0   0   2   2   2   2   0   0   2   2   0   2   2   2   2   2   2   0   0   2   0   0   0   2   2   0   2   0   2   0   2   2   2   0   2   2   2   0   2   2   0   2   0   2   0   0   0   2   0   0   0   2   2   0   0   2   0   2   0   0   0   0   0   0   0   0   2   2   0   2   2   2   2   0   0   2   0   2
 MK-1-11                2   2   0   2   0   0   0   2   2   2   0   0   0   0   0   0   0   0   0   2   0   0   2   2   0   2   0   0   0   0   2   0   2   2   0   0   0   0   0   0   2   0   0   0   0   2   2   2   2   0   0   2   2   2   2   0   0   2   2   0   0   2   0   2   2   0   2   2   2   2   2   0   0   2   2   2   0   0   2   2   0   2   2   2   0   2   0   2   2   0   0   2   0   2   2   2   0   2   0   0   0   0   2   2   0   2   0   2   0   0   2   0   0   2   2   2   0   0   2   0   2   0   0   0   2   2   2   2   0   0   0   0   2   2   2   2   2   2   2   0   0   2   0   0   0   2   2   0   2   0   2   2   2   2   2   0   2   2   2   0   2   2   0   2   0   2   0   0   0   2   0   2   0   2   2   0   2   2   0   2   0   0   0   0   0   0   0   0   2   2   0   2   2   2   2   0   0   2   0   2
 MK-1-12                2   2   0   2   0   0   0   2   2   2   0   0   0   0   0   0   0   0   0   2   0   0   2   2   0   2   0   2   0   2   2   0   2   2   0   0   0   0   0   0   2   0   0   0   0   2   2   2   2   2   0   2   2   2   2   0   0   2   2   0   0   2   0   2   2   0   2   2   2   2   2   0   0   2   2   2   0   0   2   2   0   0   2   2   0   2   0   2   2   0   0   2   0   2   2   2   0   2   0   0   0   0   2   2   0   0   0   2   0   0   2   0   0   2   2   2   0   0   2   0   2   0   0   0   2   2   0   2   0   0   0   0   2   0   2   2   2   2   0   0   0   2   0   0   0   2   2   0   2   0   0   2   2   2   2   0   2   2   2   0   2   2   0   2   0   2   0   0   0   2   0   2   0   2   2   0   2   2   0   2   0   0   0   0   0   0   0   0   2   2   0   2   2   0   2   0   0   2   0   2
 MK-1-13                2   2   0   2   0   0   0   2   2   2   0   0   0   0   0   0   0   0   0   2   0   0   2   2   0   2   2   0   0   2   2   0   2   2   0   0   0   0   0   0   2   0   0   0   0   0   2   2   2   2   0   2   2   2   2   0   0   2   2   0   0   2   0   2   2   2   2   2   2   2   2   0   0   2   2   2   0   0   2   2   0   2   2   2   0   2   0   2   2   0   0   2   0   2   2   2   2   2   0   0   0   0   2   2   0   0   0   2   0   0   2   0   0   2   2   2   2   0   2   0   2   0   0   0   2   2   0   2   0   0   0   0   2   0   2   2   2   2   0   0   0   2   0   0   0   2   2   0   2   0   2   0   2   0   2   0   2   2   2   0   2   2   0   2   0   2   0   0   2   2   0   2   0   2   2   0   2   2   0   2   0   0   0   0   0   0   0   0   2   2   0   0   0   0   2   2   0   2   0   2
 MK-1-14                2   2   0   2   0   0   0   0   2   2   0   0   0   0   0   0   0   0   0   0   0   0   2   2   0   2   2   0   0   2   2   0   2   2   0   0   0   0   0   0   2   0   0   0   0   0   2   2   2   2   0   2   2   2   2   0   0   2   2   2   0   2   0   2   2   2   0   2   2   2   2   0   0   2   2   2   0   0   2   2   0   2   2   2   0   2   0   2   2   0   0   0   0   2   2   2   2   2   0   0   0   2   2   2   0   0   0   2   0   0   0   0   0   2   2   2   0   0   2   0   2   0   0   0   2   2   0   2   0   0   0   0   0   2   2   2   2   2   2   0   0   0   0   2   0   2   2   0   2   0   0   0   2   0   2   0   2   2   2   0   2   0   2   2   0   2   0   0   0   2   0   2   0   2   2   2   2   2   0   2   0   0   0   0   0   2   0   0   2   2   0   0   0   0   2   2   0   2   0   0
 MK-1-15                2   2   0   2   0   0   0   0   0   2   0   0   0   0   0   0   0   0   0   0   0   0   2   2   0   2   0   0   0   2   2   0   2   2   0   0   0   2   0   0   2   0   0   0   0   0   2   2   2   2   0   2   2   2   2   0   0   2   2   2   0   2   0   2   2   2   0   2   0   2   2   0   0   2   2   0   0   0   0   2   0   2   2   2   0   2   0   2   2   0   0   0   2   2   0   2   2   2   2   0   0   2   2   2   0   0   0   2   0   0   0   0   0   2   2   2   2   0   2   0   2   0   0   0   2   2   0   2   0   2   0   2   0   2   2   2   2   2   2   0   0   0   0   0   0   2   2   0   2   0   0   0   0   0   2   0   2   2   2   2   2   0   2   2   0   2   0   0   0   2   0   0   2   2   2   2   2   2   0   2   0   0   0   2   0   2   0   2   2   2   0   0   0   0   2   2   0   2   0   0
 MK-1-16                2   2   0   2   0   0   0   0   0   2   0   0   0   0   0   0   0   0   0   0   0   2   2   2   0   2   0   0   0   2   2   0   0   2   0   0   2   2   0   0   0   0   0   0   0   0   0   2   2   2   0   2   2   2   2   0   0   2   0   2   0   2   0   2   2   2   0   2   0   2   2   0   2   2   2   0   0   0   0   2   0   2   2   2   0   2   0   2   2   0   0   0   2   2   0   2   2   2   2   0   0   2   2   2   0   0   0   2   0   0   0   0   0   0   2   2   2   0   2   0   2   0   0   0   2   2   0   2   0   2   0   2   0   2   2   2   2   2   2   2   0   0   2   0   0   2   2   0   2   0   0   0   0   0   2   0   2   2   2   0   2   0   2   2   0   2   0   0   0   2   0   0   2   2   2   2   0   2   0   2   0   0   0   2   0   2   0   2   2   2   0   2   2   0   2   2   0   2   0   0
 MK-2-1                 2   2   0   2   0   2   0   2   2   2   2   2   0   2   2   2   0   2   0   0   2   0   0   0   0   2   2   2   2   0   2   0   2   2   0   0   2   2   0   0   2   2   2   0   2   0   0   0   0   2   0   2   0   2   0   2   2   0   2   0   0   0   0   2   0   2   0   0   2   0   2   2   0   2   2   0   0   2   0   2   2   0   2   2   2   0   0   2   2   2   0   2   2   2   2   0   2   0   2   2   0   0   2   0   0   2   0   0   0   0   0   2   2   2   0   2   2   0   2   0   0   2   2   0   2   0   2   2   0   2   0   0   2   2   2   0   0   0   0   0   0   2   0   0   2   2   2   2   0   0   0   0   2   2   2   2   0   0   0   2   0   2   0   2   2   0   2   2   2   2   0   2   0   2   0   2   0   0   0   2   2   2   0   2   2   0   0   0   0   0   0   2   0   0   0   0   0   2   0   2
 MK-2-2                 2   2   0   2   0   2   0   2   0   2   2   2   0   2   0   2   0   2   2   0   2   0   0   0   2   2   2   2   2   0   2   0   2   2   0   0   2   2   0   0   2   2   2   0   2   0   0   0   0   0   0   2   0   2   0   0   2   2   2   0   0   0   0   2   0   0   0   0   2   0   2   2   0   0   2   0   0   2   0   2   2   2   2   2   2   0   0   2   2   2   0   2   2   2   0   0   2   2   2   2   0   0   2   0   0   2   2   0   0   0   0   2   2   2   0   2   2   0   2   0   0   2   2   0   2   0   2   2   0   2   0   0   2   2   2   0   0   0   0   0   0   2   0   0   2   2   2   2   0   0   2   0   2   2   2   2   0   0   0   0   2   2   0   2   2   0   2   2   2   2   0   2   0   2   0   2   0   0   0   2   2   2   0   2   2   0   0   0   0   0   2   2   0   2   0   2   0   2   0   2
 MK-2-3                 2   2   0   2   0   2   2   2   0   2   2   2   0   2   0   0   0   2   2   0   2   0   0   0   0   2   2   2   2   0   2   0   2   2   0   0   2   2   0   0   2   2   2   0   2   0   0   0   0   0   0   0   0   2   0   0   2   2   2   2   0   0   0   2   0   0   0   0   0   0   2   2   0   0   2   0   0   2   0   2   2   2   2   2   2   0   0   2   2   2   0   0   2   2   0   0   0   2   2   2   0   0   2   0   0   2   2   0   2   0   0   2   2   2   0   2   2   2   2   0   0   2   0   0   0   0   2   0   0   2   2   0   0   2   2   0   0   0   0   0   0   2   0   0   2   0   2   2   0   2   2   2   2   2   2   0   2   0   0   0   2   2   0   2   2   0   2   0   2   2   2   2   0   2   0   2   0   0   0   2   2   2   0   2   2   0   0   0   0   0   2   2   0   2   0   2   0   2   0   2
 MK-2-4                 2   2   0   2   0   2   2   2   0   2   2   2   0   2   0   0   0   2   2   0   2   0   0   0   0   2   2   2   2   0   2   0   2   2   0   0   2   2   0   2   2   2   2   0   0   0   0   0   0   0   0   0   2   2   0   2   2   2   2   2   0   0   0   0   0   0   0   0   0   0   2   0   0   0   2   0   2   2   0   2   2   2   2   2   2   0   0   2   2   0   0   0   2   2   0   0   0   2   2   2   0   0   2   0   0   2   2   2   2   0   0   2   2   0   0   0   2   0   0   0   0   0   0   2   0   2   2   0   0   2   2   0   2   2   2   0   0   0   0   0   0   2   0   0   0   0   2   2   0   2   2   0   2   2   2   0   0   0   0   0   2   2   0   0   2   0   2   0   2   2   2   2   0   2   0   2   0   0   0   0   0   2   2   2   2   0   0   0   0   0   0   2   0   2   0   2   2   2   0   2
 MK-2-5                 2   2   2   2   0   2   2   2   0   2   2   2   0   2   0   0   0   2   2   0   2   0   0   0   0   2   2   2   2   2   2   0   2   2   0   0   2   0   2   0   2   2   2   0   0   0   0   0   0   0   0   0   2   2   2   0   2   0   2   2   0   0   0   0   0   0   0   0   0   0   2   0   2   0   0   0   2   0   2   2   2   2   2   2   2   0   2   2   2   0   0   0   2   2   0   0   0   2   2   2   0   0   2   2   0   2   2   2   2   0   0   2   2   0   0   0   0   0   0   0   0   0   0   2   0   2   0   0   0   2   2   0   2   2   2   0   0   0   0   0   0   2   0   0   0   0   2   2   0   2   2   0   2   2   2   0   0   0   0   0   2   2   0   0   0   0   2   0   2   2   2   2   0   2   0   2   0   0   0   0   2   2   2   0   0   0   0   0   0   0   0   2   0   2   0   2   2   2   0   2
 MK-2-6                 2   0   2   2   0   2   2   2   0   2   0   0   0   2   2   0   0   2   2   0   2   0   0   0   0   2   2   2   2   2   2   0   2   2   0   0   0   0   2   0   2   2   2   0   0   0   0   0   0   0   0   0   2   2   2   0   2   0   2   2   0   0   0   0   0   0   0   0   0   2   2   0   2   0   0   0   2   0   2   2   2   2   0   2   2   0   2   2   2   0   0   0   2   2   0   0   0   2   2   2   0   0   2   2   0   2   2   2   2   0   0   2   2   0   0   0   0   0   0   0   0   0   2   2   0   2   0   0   0   2   2   0   2   2   2   0   0   0   0   0   2   0   2   0   2   0   2   2   0   2   2   0   2   2   2   0   0   0   0   0   2   0   0   0   0   0   2   0   2   2   2   2   0   0   2   2   0   0   0   2   2   0   2   0   0   0   0   0   0   0   0   2   0   2   0   2   2   2   0   2
 MK-2-7                 2   0   2   2   0   2   2   2   0   2   0   0   0   2   2   0   0   0   2   0   2   0   2   0   0   2   2   2   2   2   2   0   2   2   0   0   0   0   0   0   2   2   2   0   0   2   0   0   0   2   0   0   2   2   2   0   2   0   2   2   0   0   0   2   0   0   0   0   0   2   2   0   2   0   0   0   2   0   2   2   2   2   0   2   2   0   2   2   2   0   0   0   2   2   0   0   0   2   2   2   0   0   0   2   0   2   2   2   2   2   0   2   2   0   0   2   0   0   0   2   0   2   2   2   0   2   0   0   2   2   2   2   2   2   2   0   0   0   0   0   2   0   2   2   0   0   0   0   0   2   2   0   2   2   2   0   0   0   0   0   2   0   0   2   0   0   2   0   2   2   2   2   0   0   2   2   0   0   0   2   2   0   2   0   0   0   0   0   0   0   0   2   0   2   0   2   2   2   0   2
 MK-2-8                 2   0   2   2   0   2   2   2   0   2   0   0   0   0   2   0   0   0   2   0   2   0   2   0   0   2   2   2   2   2   2   0   2   2   0   0   2   0   0   0   2   2   2   0   0   2   0   0   0   2   0   0   2   2   2   0   2   0   2   2   0   0   0   2   0   0   0   0   0   2   2   0   2   2   0   0   2   0   2   0   2   2   0   0   2   0   2   2   0   0   0   0   2   2   0   0   0   2   2   2   0   0   0   2   0   0   2   2   0   2   0   2   2   0   0   2   2   0   0   2   0   0   2   2   0   2   0   0   2   0   2   2   2   2   2   0   0   0   0   0   2   0   2   2   0   0   2   0   0   2   2   0   2   2   2   0   0   0   0   0   2   0   0   2   0   0   2   2   2   2   2   0   2   2   2   2   0   0   0   2   2   0   2   2   0   0   0   2   0   0   0   2   0   0   0   2   0   2   0   2
 MK-2-9                 2   0   2   2   0   2   2   2   0   2   0   0   0   0   2   0   0   0   2   0   2   0   2   0   0   2   2   2   2   2   0   0   2   2   0   0   2   0   0   0   2   2   2   2   0   2   0   0   0   2   0   0   2   2   2   0   2   0   2   2   2   0   0   2   0   0   0   0   2   2   2   0   2   2   0   0   2   0   2   0   2   2   2   0   2   0   2   0   0   0   0   0   2   2   2   0   0   2   2   2   0   0   0   2   0   0   2   2   0   0   2   2   2   0   0   2   2   2   0   2   0   0   2   2   2   2   0   0   2   0   2   2   2   2   2   0   0   0   0   0   2   0   2   2   0   0   2   0   0   2   2   0   2   0   2   0   2   0   0   0   2   0   0   2   0   0   2   2   2   2   0   0   2   2   2   2   0   0   0   2   0   0   2   2   0   0   0   2   0   0   0   2   0   0   0   2   0   2   0   0
 MK-2-10                2   0   2   0   0   2   2   2   0   2   0   2   0   0   2   0   0   0   2   0   2   0   2   2   0   2   2   2   2   2   0   0   2   2   0   0   2   0   0   0   2   2   2   2   0   2   0   0   0   0   0   2   2   2   2   0   2   0   2   2   2   0   0   2   0   0   0   0   2   2   2   0   0   2   2   0   2   0   0   0   0   2   2   2   2   0   2   0   0   0   2   0   2   2   2   2   0   2   2   2   0   0   0   2   2   0   2   2   0   0   2   2   2   0   0   2   2   2   0   0   0   0   2   2   2   2   0   0   2   0   2   2   2   2   2   0   0   0   0   0   2   0   2   2   2   0   2   0   0   2   2   0   2   0   2   2   2   0   0   0   2   0   2   2   0   0   2   2   2   2   0   0   2   2   2   2   0   0   2   2   0   0   2   2   2   0   0   2   2   0   0   2   0   2   0   2   0   2   0   0
 MK-2-11                2   0   2   0   0   2   2   2   0   2   0   2   0   0   2   0   0   0   2   0   2   2   2   2   0   2   2   2   2   2   0   0   2   2   0   2   2   0   0   0   0   2   2   2   2   2   0   0   2   0   0   2   2   2   2   0   2   0   2   2   2   0   0   0   2   0   2   0   2   2   2   0   0   2   2   2   2   0   0   0   0   2   2   2   2   0   0   0   0   0   2   0   2   2   2   2   0   2   2   2   2   0   0   2   2   0   2   2   0   2   2   2   2   2   0   2   2   2   0   0   0   0   2   2   2   2   2   0   0   2   0   2   2   2   2   0   0   0   0   0   2   0   2   2   2   0   2   0   0   2   2   0   2   0   2   2   2   0   0   0   2   0   2   2   0   0   2   2   2   2   0   0   0   2   2   2   0   0   2   2   2   0   2   2   0   0   0   2   2   0   0   2   0   2   0   2   0   2   0   2
 MK-2-12                2   0   2   0   0   2   2   2   0   2   0   2   0   0   2   0   0   0   2   0   2   2   2   2   0   2   0   2   2   2   2   0   2   0   0   2   2   0   0   0   0   0   2   2   2   2   0   0   2   0   0   2   2   2   2   0   2   0   2   2   2   0   0   0   2   0   2   2   2   2   2   0   0   2   0   2   2   0   0   0   0   2   2   2   2   0   0   2   0   0   2   2   2   2   2   2   2   2   2   2   2   0   0   2   2   0   2   2   0   2   0   0   2   2   2   2   2   0   2   0   0   0   2   2   2   2   2   0   0   2   0   2   2   2   2   2   0   2   0   0   2   0   2   2   2   0   2   0   0   2   2   2   2   2   2   0   2   0   2   0   2   2   2   0   0   0   0   2   2   2   0   0   0   2   2   2   0   0   2   2   2   0   2   2   0   2   0   2   2   2   0   0   0   2   0   2   0   0   0   2
 MK-2-13                2   0   2   2   0   2   2   2   0   2   0   2   0   2   2   0   0   0   2   0   2   2   2   2   0   2   0   2   0   2   2   0   2   0   0   2   2   0   0   0   0   0   2   2   2   2   0   0   2   0   0   2   2   2   2   0   2   0   2   2   2   0   0   0   2   0   2   2   2   2   2   0   0   2   0   2   2   0   0   0   0   2   2   2   2   0   0   2   0   0   2   2   2   2   2   2   0   2   2   2   2   0   0   2   2   0   2   2   0   2   0   0   2   2   2   2   2   0   2   0   0   0   2   0   2   2   2   0   0   2   0   2   2   2   2   2   0   2   0   0   2   0   2   2   2   0   2   0   0   2   2   2   2   0   2   0   2   0   2   0   2   0   2   2   0   0   0   2   2   2   0   2   0   2   2   2   0   0   2   2   0   0   0   2   0   2   2   2   2   2   0   0   0   2   0   2   0   0   0   2
 MK-2-14                2   0   2   2   0   0   2   2   0   2   0   2   2   2   2   0   0   0   2   0   2   2   2   2   0   2   0   2   0   2   2   0   2   0   2   2   2   0   0   0   0   0   2   2   2   2   0   0   2   0   0   2   2   2   2   0   2   0   2   2   2   0   0   0   2   0   2   2   2   2   2   0   0   2   2   2   2   0   0   2   0   2   2   0   2   0   0   2   0   0   2   2   0   2   2   2   0   2   2   2   2   0   0   2   2   0   2   2   0   2   0   0   2   2   2   2   0   0   0   0   0   0   0   0   0   2   2   0   0   2   0   2   2   0   2   2   0   0   0   0   0   0   2   2   2   0   2   0   0   2   2   2   2   0   2   0   2   0   2   0   2   0   2   2   0   0   0   2   2   2   0   2   0   2   2   2   0   0   2   2   0   0   0   2   0   2   2   0   2   2   0   0   0   2   2   2   0   0   0   2
 MK-2-15                2   2   2   2   0   0   2   2   0   2   0   2   2   2   0   0   0   0   2   0   2   2   2   2   0   0   0   2   0   2   2   0   2   2   0   2   2   0   2   0   0   0   2   2   2   2   2   0   2   2   0   2   2   2   0   0   0   0   2   2   2   0   0   0   2   0   2   2   2   0   2   0   0   2   2   2   0   0   0   2   0   2   2   0   2   0   0   2   2   2   2   2   0   2   2   2   0   2   2   2   2   0   0   2   2   0   2   2   0   2   0   0   2   2   2   2   0   0   0   0   0   2   2   0   0   0   2   0   0   2   0   2   2   0   2   2   0   0   0   0   0   0   2   2   2   0   2   0   0   2   2   2   2   0   0   0   2   0   0   0   2   0   0   2   0   0   0   2   0   2   0   2   0   2   2   2   0   0   2   0   0   0   0   2   0   2   2   0   2   0   0   0   2   2   0   2   0   0   0   2
 MK-2-16                2   2   2   2   0   0   2   2   0   2   0   2   2   2   0   0   0   0   2   0   2   2   2   2   0   0   0   2   0   2   2   0   2   2   2   2   2   0   0   0   0   2   2   2   2   2   2   0   2   2   0   2   2   2   0   0   0   0   2   2   2   0   0   0   2   0   2   2   2   0   2   0   2   2   2   2   0   0   0   2   0   2   2   0   2   0   0   2   2   2   2   2   0   2   2   2   0   2   0   2   2   0   0   2   2   0   2   2   0   2   0   2   0   2   2   2   0   0   0   0   0   0   2   0   0   0   2   0   0   0   2   2   2   0   2   0   0   0   0   0   0   0   2   2   2   2   2   0   0   2   2   2   2   0   0   0   2   0   0   2   2   0   2   2   0   0   0   2   0   2   0   2   0   2   2   2   0   0   2   0   0   0   0   2   0   2   2   0   2   0   2   2   0   2   0   2   0   0   0   2
 MK-3-1                 0   0   0   0   0   0   2   2   0   2   2   2   0   2   2   0   2   2   2   0   2   2   0   2   2   0   2   0   0   0   2   2   2   2   2   2   2   2   0   2   0   0   0   0   2   2   0   0   0   2   0   2   2   2   0   0   0   0   2   2   2   2   2   0   2   2   0   0   0   0   2   0   0   0   0   2   0   2   0   2   0   0   2   0   0   2   0   0   2   0   2   0   2   2   0   2   2   0   2   0   2   0   0   0   2   2   0   0   2   2   2   2   0   0   2   2   0   0   2   0   0   2   2   0   0   2   0   2   0   0   2   2   0   0   2   0   0   0   2   0   2   0   0   0   2   2   2   2   0   2   2   2   0   0   0   2   2   2   2   0   2   2   0   2   2   0   2   0   2   0   0   2   2   2   2   0   2   2   2   0   0   2   2   2   2   0   2   2   2   0   2   2   2   2   2   0   2   0   0   0
 MK-3-2                 0   0   0   0   0   0   2   2   0   2   2   2   0   2   0   0   2   2   2   0   2   2   0   0   2   0   2   0   2   0   2   2   2   0   2   2   2   2   0   2   0   0   0   0   2   2   0   0   0   2   0   2   2   0   0   0   0   0   2   2   2   2   2   0   2   2   0   0   0   2   2   0   0   0   0   2   0   2   0   2   0   0   2   0   0   2   0   0   2   0   2   0   2   0   0   2   2   2   2   0   2   0   0   0   2   2   0   0   2   0   2   2   0   0   0   2   2   0   2   0   0   2   2   0   0   2   2   2   0   0   2   2   0   2   2   0   0   0   2   0   2   0   0   0   2   2   2   2   0   0   2   2   0   0   0   2   2   2   2   0   2   2   0   2   2   0   2   0   2   0   0   2   2   2   2   0   0   2   2   0   0   0   2   2   2   0   2   2   2   0   0   2   2   2   2   0   2   0   0   0
 MK-3-3                 0   0   0   0   0   0   2   2   0   2   2   2   0   2   0   0   2   0   2   0   2   2   0   2   2   0   2   0   2   0   2   2   2   0   2   2   2   2   0   2   0   0   0   0   0   2   0   0   0   2   0   2   2   0   2   0   0   0   2   2   2   2   0   0   2   2   0   0   0   2   2   0   0   0   0   2   2   2   2   2   0   0   2   0   0   2   0   0   2   0   2   0   2   0   0   2   2   2   2   0   2   0   0   0   2   2   0   0   2   0   2   2   0   0   0   2   2   0   2   0   0   0   2   0   0   2   2   2   0   0   0   2   0   2   2   0   0   0   2   0   0   0   0   2   2   2   2   0   0   0   2   2   0   0   0   2   2   2   2   0   2   2   0   2   2   0   2   0   2   0   0   2   2   2   2   0   0   2   2   0   0   0   2   2   2   0   2   0   2   0   0   2   2   2   2   0   2   0   0   0
 MK-3-4                 0   0   0   0   0   0   2   2   0   2   2   2   0   2   0   0   2   0   2   0   2   2   0   2   2   0   2   0   2   0   2   2   2   0   2   2   2   2   0   0   0   0   0   0   0   2   0   2   0   0   2   2   2   0   2   0   0   0   2   2   2   2   0   0   2   2   0   0   0   2   2   2   0   0   0   2   2   2   2   2   0   0   2   0   0   2   0   0   2   0   2   0   2   0   0   2   2   2   2   0   2   2   0   0   2   2   0   0   2   0   2   2   0   0   0   2   0   0   0   0   0   0   2   0   0   2   2   2   0   0   0   2   2   2   0   0   0   0   2   0   0   0   0   0   0   2   2   0   0   2   2   2   0   0   0   2   2   2   2   0   2   2   0   2   2   0   2   0   2   0   0   2   2   0   2   0   0   0   2   0   0   0   0   2   2   0   2   0   2   0   0   2   2   2   2   0   2   2   0   0
 MK-3-5                 0   0   0   0   0   0   2   2   0   2   2   2   0   2   0   0   2   0   2   0   2   2   0   2   2   0   2   0   2   0   2   2   0   0   2   2   0   2   2   0   0   0   0   0   0   2   0   2   0   0   2   0   2   0   2   0   0   0   2   2   2   2   0   2   0   2   0   0   0   2   0   2   0   0   0   2   2   2   2   2   0   0   2   0   0   2   0   0   0   2   2   0   2   0   0   2   2   0   0   0   2   2   0   0   2   2   2   0   2   2   2   2   0   0   0   2   0   0   0   0   2   2   0   0   0   2   2   2   0   0   0   2   2   2   0   0   0   0   2   0   0   0   0   2   2   2   2   0   0   2   2   2   0   2   2   2   2   2   2   0   2   2   0   2   2   0   0   0   2   0   0   2   2   0   2   0   0   0   2   0   0   0   0   2   2   0   2   0   2   0   0   2   2   2   2   0   2   2   0   2
 MK-3-6                 0   0   0   0   0   0   2   2   0   2   2   0   0   2   0   0   2   0   2   0   2   2   0   2   2   0   2   0   0   0   2   2   0   0   2   2   0   0   2   0   0   0   0   0   0   2   0   2   0   0   0   0   2   2   2   0   0   0   2   2   2   0   0   2   0   2   2   0   0   2   0   2   0   2   0   2   2   0   2   2   0   0   2   0   2   2   0   2   0   0   2   0   2   0   0   2   2   0   0   0   2   2   0   0   2   2   2   0   2   0   0   2   0   0   0   2   2   0   0   0   2   2   0   0   2   2   2   2   0   0   0   2   2   2   0   0   0   0   2   0   0   0   2   2   2   2   2   0   0   2   2   2   0   2   2   2   2   2   2   0   2   0   0   2   2   0   2   0   2   0   2   0   2   0   2   2   0   0   2   0   0   0   2   2   2   0   2   0   2   0   0   2   2   2   2   0   2   2   0   0
 MK-3-7                 0   0   2   0   2   0   2   2   0   2   2   0   0   2   0   0   2   0   2   0   2   2   0   2   2   2   2   2   0   0   2   2   0   0   2   2   0   0   0   0   0   0   0   0   0   2   0   2   0   2   2   0   2   2   2   0   0   0   2   2   2   0   0   2   0   0   2   0   0   2   0   0   0   2   0   2   2   0   2   2   0   0   2   0   2   2   0   2   2   0   2   0   0   0   0   2   2   0   0   0   2   0   0   0   2   2   2   0   2   0   0   2   0   0   0   2   2   0   0   0   2   0   0   0   2   2   2   2   0   0   2   2   2   2   0   0   0   0   2   0   0   2   2   2   2   2   2   0   0   2   2   2   0   2   2   2   2   2   2   0   2   0   0   2   2   0   2   0   2   0   2   0   2   2   2   2   0   0   0   0   0   0   2   2   2   0   2   2   2   0   0   2   2   2   2   0   2   2   0   0
 MK-3-8                 0   0   0   0   2   0   2   0   0   2   0   0   0   2   0   0   0   2   2   0   2   2   0   2   2   2   2   2   0   0   2   2   0   0   2   2   0   0   0   0   0   0   0   0   0   2   0   2   0   0   2   0   2   2   2   2   0   0   2   2   2   0   0   2   0   2   0   0   0   2   0   0   0   2   0   2   2   0   2   2   0   0   2   0   2   2   2   2   2   0   2   0   0   2   0   2   2   2   0   0   2   0   0   2   2   2   2   0   2   0   0   2   0   2   0   2   2   0   0   0   2   2   0   0   0   2   2   2   0   0   2   2   2   2   0   0   0   0   2   0   0   2   2   0   2   2   2   0   0   2   0   2   0   2   2   2   2   2   2   0   2   0   0   2   2   0   2   0   2   0   2   0   2   2   2   2   0   2   0   0   0   0   2   2   2   0   2   2   2   0   0   2   2   2   2   0   2   2   0   0
 MK-3-9                 0   0   0   0   2   0   2   0   2   2   0   0   0   2   0   2   0   2   2   0   2   2   0   2   2   2   2   2   2   0   2   0   0   0   2   2   0   0   0   0   0   0   0   0   0   2   2   2   0   0   2   0   2   2   2   0   0   0   2   2   0   0   0   2   0   2   0   0   0   2   2   0   0   2   0   0   2   0   2   2   0   0   2   0   2   2   2   0   2   0   2   0   0   2   2   2   2   2   0   0   0   2   0   0   2   2   2   0   2   0   0   2   0   2   0   0   2   0   0   0   2   2   0   0   0   2   2   2   0   0   2   2   2   2   0   0   0   0   2   0   0   2   2   0   2   2   2   0   0   2   2   2   0   2   2   2   2   2   2   0   2   0   0   2   2   0   2   0   2   0   2   0   2   2   2   2   0   2   2   2   0   0   2   2   0   0   2   2   2   0   0   2   2   2   2   0   2   2   0   0
 MK-3-10                0   0   0   0   2   0   0   0   2   2   0   0   0   2   0   2   0   2   2   0   0   0   0   2   2   2   2   2   2   0   2   0   0   0   2   2   0   0   0   0   0   2   2   0   0   0   0   0   0   0   2   2   2   2   2   0   0   2   2   2   0   0   0   2   0   2   0   0   0   0   2   0   0   2   0   0   0   2   2   0   0   2   2   0   2   0   2   0   2   2   2   0   0   2   2   0   2   2   0   0   0   0   0   0   2   2   0   0   2   0   0   2   0   2   0   0   2   2   0   0   2   2   0   0   2   2   2   2   0   0   2   2   2   2   0   2   2   0   2   0   0   2   2   2   2   2   2   0   0   2   2   0   0   2   2   2   2   2   2   0   2   0   0   2   2   0   2   2   2   0   2   0   2   2   2   2   2   2   2   2   0   2   2   2   0   0   2   2   0   0   0   2   2   2   2   0   2   2   0   0
 MK-3-11                0   0   0   0   0   0   0   0   2   2   0   0   0   2   0   2   2   2   2   0   0   0   0   2   2   2   2   2   0   0   2   0   0   0   0   2   0   0   0   0   0   2   2   0   0   0   0   0   0   0   2   2   2   2   2   0   2   2   2   2   0   0   0   0   0   2   0   0   0   0   2   2   0   2   0   0   0   2   2   0   0   2   2   0   2   0   2   0   0   2   2   0   0   2   2   0   2   2   0   0   0   0   2   0   2   2   0   0   0   0   0   2   0   2   0   0   2   0   0   0   2   2   2   0   2   2   2   2   0   0   2   2   2   2   0   2   2   0   2   0   0   2   2   2   2   2   2   0   0   2   2   0   0   2   2   2   2   2   2   0   2   0   0   0   2   0   2   2   0   2   2   0   2   2   2   2   0   2   2   2   0   2   2   2   2   0   2   2   0   0   0   2   2   2   2   0   2   2   0   0
 MK-3-12                0   0   2   0   0   0   0   0   0   2   0   0   0   0   0   2   0   2   2   0   0   2   0   2   2   2   2   2   0   0   2   0   0   0   0   2   0   0   0   2   0   2   2   0   0   0   0   0   0   0   2   2   2   0   2   0   2   0   2   2   0   0   0   2   0   2   0   0   0   0   2   2   2   2   0   0   0   0   0   0   0   2   2   0   0   0   2   0   0   2   2   0   2   2   2   0   2   2   0   0   0   0   2   2   2   2   0   2   0   0   0   2   0   2   0   0   2   0   0   0   2   2   2   0   2   2   2   2   0   0   0   2   2   2   0   2   0   0   2   0   0   2   2   2   2   2   2   0   0   2   2   0   0   0   2   2   2   0   2   2   2   0   0   0   2   0   2   2   2   2   2   0   2   2   2   2   0   2   2   2   0   2   2   0   2   0   2   2   0   0   0   2   2   0   2   0   2   0   0   0
 MK-3-13                0   0   2   0   0   0   0   0   0   0   0   0   0   0   0   2   0   2   2   0   0   2   2   0   0   2   2   0   0   0   2   0   0   0   2   2   0   0   0   2   0   2   2   0   2   2   0   0   0   0   2   2   2   2   2   0   2   0   2   2   0   0   0   2   0   2   0   0   0   0   2   2   2   2   0   0   0   0   0   0   0   2   2   0   0   0   2   0   0   2   2   0   2   2   2   0   2   2   0   0   0   0   2   2   2   2   0   2   2   0   0   2   0   2   0   0   2   0   0   0   2   2   2   0   2   2   2   2   0   0   0   2   2   0   0   2   0   0   2   2   0   2   2   2   2   2   2   0   0   2   2   0   0   0   2   2   2   0   2   2   2   0   0   0   2   0   2   2   2   2   2   0   2   0   2   2   0   2   2   2   0   2   2   0   2   0   2   2   0   0   2   2   2   0   2   0   2   0   0   0
 MK-3-14                2   0   2   0   0   0   0   0   0   2   0   0   0   0   0   2   0   2   2   2   0   2   2   0   0   2   2   0   0   0   2   0   0   0   2   2   0   2   0   2   2   2   2   0   2   2   0   0   0   0   2   2   2   2   2   0   2   0   2   2   0   0   0   2   2   2   0   0   0   0   2   2   2   2   0   0   2   0   0   0   0   2   2   0   0   0   2   0   2   2   2   0   2   2   2   0   2   2   0   0   0   0   2   2   2   2   0   0   2   0   0   2   0   2   0   0   2   0   0   0   2   2   2   0   2   2   2   2   0   0   0   2   2   0   0   0   0   0   2   2   0   2   0   2   0   2   2   0   2   2   2   0   0   0   2   2   2   0   2   2   2   0   0   0   2   0   0   2   2   2   2   0   2   0   2   2   0   2   2   2   0   2   2   0   2   0   0   2   0   0   2   2   2   0   2   0   2   0   0   0
 MK-3-15                2   0   2   0   0   0   0   0   0   2   0   0   0   0   0   2   0   2   2   2   0   2   2   0   0   2   2   0   0   0   2   0   0   0   2   2   0   2   0   2   2   2   2   0   2   2   0   0   0   0   2   2   2   2   2   0   2   2   0   2   0   0   0   2   2   2   0   0   0   0   0   2   2   2   0   0   2   0   2   0   2   2   2   0   0   2   0   0   2   2   2   0   2   2   2   0   2   2   0   0   0   0   0   2   2   0   0   0   2   0   0   2   0   2   0   0   2   0   0   0   0   2   2   0   2   2   2   2   0   2   0   2   2   0   0   0   0   0   2   2   2   2   2   2   0   2   2   0   2   2   2   0   0   0   2   2   2   0   2   0   2   0   0   2   2   0   0   2   2   2   2   2   2   0   2   2   0   2   2   2   0   0   2   0   2   0   0   2   0   0   2   2   0   0   2   0   2   0   0   0
 MK-3-16                2   0   2   2   0   0   0   0   0   0   0   0   0   0   0   2   0   2   2   2   0   2   2   0   0   2   2   0   0   0   2   2   2   0   2   0   2   2   0   2   2   0   2   2   2   2   0   0   0   0   2   2   2   2   2   0   2   2   0   2   0   0   2   2   2   2   2   0   0   0   0   2   2   2   0   0   2   0   0   0   2   2   2   0   0   0   0   0   2   2   2   0   2   2   2   0   2   2   0   0   0   0   0   2   2   0   0   0   2   2   0   2   0   2   0   0   2   0   0   0   0   2   2   0   2   2   2   0   2   2   0   2   2   0   0   0   0   0   2   2   2   2   2   2   0   2   2   0   2   2   0   0   0   0   2   2   2   0   2   0   2   0   0   2   2   0   0   0   2   2   2   2   2   0   2   2   0   2   2   2   0   0   2   2   2   0   2   2   0   0   2   2   0   0   2   2   2   0   0   0
 MK-4-1                 0   0   0   0   0   2   2   0   0   2   0   0   0   2   2   0   2   0   0   0   2   0   2   0   2   0   2   0   2   0   2   2   2   0   0   2   2   0   2   2   2   2   2   0   0   0   2   2   0   2   0   2   2   2   2   0   2   0   0   0   2   0   2   0   2   0   2   0   0   2   0   2   2   0   2   2   2   2   2   0   2   2   0   0   2   0   2   0   2   2   2   0   0   2   0   0   2   0   0   2   2   2   2   2   0   2   2   0   2   0   0   2   0   0   2   2   0   0   0   0   2   2   0   2   2   0   2   0   2   0   0   2   0   2   0   0   2   0   0   2   2   0   0   0   2   2   2   0   0   2   2   2   0   2   0   2   2   2   2   2   0   2   0   0   0   2   2   0   0   0   2   0   0   2   2   2   0   2   0   0   2   0   0   2   2   0   2   2   0   0   2   0   0   0   0   0   2   2   0   2
 MK-4-2                 0   0   0   0   0   2   2   0   0   2   0   0   0   2   2   0   2   0   0   2   2   0   2   0   2   0   2   0   2   2   2   2   2   0   0   2   0   0   2   2   2   2   2   2   0   0   2   2   2   2   0   2   2   0   2   0   2   2   0   0   2   0   2   0   2   0   2   0   0   0   0   2   2   0   2   2   2   2   2   2   2   2   0   0   2   0   2   0   2   2   2   0   0   0   0   2   2   0   0   2   0   2   2   2   0   2   2   0   2   2   0   2   2   0   2   2   2   0   0   0   2   2   0   0   0   0   2   0   2   0   0   2   0   2   0   0   2   0   0   2   0   0   0   2   2   0   2   2   0   2   2   2   0   2   0   2   2   2   2   2   0   2   0   0   0   2   2   0   0   0   2   0   0   2   2   2   0   2   0   0   2   0   0   2   2   0   2   2   0   0   2   0   0   0   0   0   0   2   0   2
 MK-4-3                 0   0   0   0   0   2   2   0   0   2   0   0   0   2   2   2   0   0   0   2   2   0   2   2   2   0   2   0   2   2   2   2   2   0   0   2   0   0   2   2   2   0   2   2   0   0   2   2   2   2   0   2   2   0   2   0   2   2   0   0   2   0   2   0   2   0   2   0   0   0   0   2   0   2   2   2   2   2   2   2   2   2   0   0   2   0   2   2   2   2   0   2   0   0   0   2   2   0   0   2   0   2   2   2   2   2   2   0   2   2   0   2   2   0   2   0   2   0   0   2   2   2   0   0   2   2   2   0   2   0   0   2   0   2   0   0   2   0   0   2   0   0   0   2   2   0   2   2   0   2   2   2   0   2   0   2   2   2   2   2   0   2   0   0   2   2   2   0   0   0   2   0   2   2   2   2   0   0   0   0   2   0   0   2   2   0   2   2   0   0   2   2   0   0   0   0   0   2   0   2
 MK-4-4                 0   0   0   0   0   2   2   0   0   0   0   0   0   2   2   2   0   0   0   2   2   0   2   2   2   0   2   0   2   2   2   2   2   0   0   2   0   0   2   0   2   0   0   2   0   0   0   2   2   2   0   2   2   0   2   0   2   2   0   0   2   0   2   0   2   0   2   0   0   0   0   2   0   2   2   2   2   2   2   2   2   2   0   0   2   0   2   2   2   2   0   2   0   0   0   2   2   2   0   2   0   2   2   2   2   2   2   0   2   2   0   2   2   2   2   0   2   0   0   2   2   2   0   0   0   2   2   0   2   0   0   2   2   2   0   0   2   0   0   2   0   0   0   2   2   0   2   2   0   2   2   2   0   2   0   2   2   2   2   2   0   2   0   0   2   2   2   0   0   0   2   2   2   2   2   0   0   0   0   0   0   0   0   2   2   0   2   2   0   0   2   2   0   2   0   2   0   2   2   2
 MK-4-5                 0   0   0   2   0   2   2   0   0   0   0   0   2   2   2   2   0   0   0   2   2   0   2   2   2   0   0   2   2   2   2   2   2   2   0   0   0   0   2   0   2   2   0   2   2   0   0   2   2   2   0   2   2   0   0   2   2   2   0   0   2   0   2   0   2   0   2   0   0   0   0   2   2   2   2   2   2   0   2   2   2   2   0   0   2   0   0   2   2   2   0   2   0   0   0   2   2   2   2   2   0   2   2   2   2   2   2   2   2   2   0   2   2   2   0   0   2   0   0   0   2   2   0   0   0   2   2   0   0   0   2   2   2   2   0   0   2   0   0   2   0   0   0   2   2   0   2   2   0   2   2   2   0   0   0   2   2   2   2   2   0   2   0   2   2   2   2   0   0   0   2   2   0   2   2   0   0   0   2   0   0   0   0   0   2   0   2   2   0   0   2   2   0   2   0   2   0   2   0   2
 MK-4-6                 0   0   0   2   0   2   2   0   0   0   0   0   0   2   2   2   0   0   0   2   2   0   2   2   2   0   0   2   2   2   2   2   2   2   0   0   2   0   2   0   2   0   0   2   2   0   0   2   2   2   0   2   2   0   0   2   2   2   0   0   2   0   2   0   2   0   2   0   0   0   0   0   2   2   2   2   2   0   2   2   2   2   0   0   2   0   0   0   2   0   0   2   0   0   0   0   2   2   0   2   0   2   2   2   2   2   2   2   2   2   0   2   2   0   0   2   2   0   0   0   2   2   2   0   0   2   2   0   0   0   2   2   0   2   0   0   2   0   0   2   0   0   0   2   2   0   2   2   2   2   2   2   0   0   0   2   2   2   2   2   0   2   0   2   2   2   0   0   0   0   2   2   0   2   0   0   0   0   2   0   0   0   0   0   2   0   2   0   0   0   2   2   0   2   2   2   2   2   0   0
 MK-4-7                 0   0   0   2   0   2   2   0   0   0   0   2   0   2   2   2   0   0   0   2   2   0   2   2   2   0   0   2   2   2   2   2   2   2   0   2   2   0   2   0   2   0   0   2   2   0   0   2   2   2   0   2   2   0   0   2   2   2   0   0   0   0   2   0   0   0   0   0   2   0   0   0   2   2   2   2   2   0   0   0   2   2   0   0   2   0   0   0   2   0   0   2   0   0   0   0   0   2   0   2   0   0   2   0   2   2   0   2   2   2   0   0   2   0   0   2   2   0   0   2   2   0   2   0   0   2   0   0   0   0   2   2   0   2   0   2   2   0   0   2   0   0   0   2   2   0   2   2   2   2   2   2   0   0   0   0   2   2   2   2   0   0   0   0   2   0   2   0   0   0   0   0   0   2   0   0   0   2   2   0   0   0   0   2   2   0   2   0   0   0   0   2   0   2   2   2   2   2   0   0
 MK-4-8                 0   0   0   2   0   2   2   0   0   0   0   0   0   2   2   2   0   2   0   2   2   0   2   2   0   0   0   2   2   2   2   2   2   2   0   2   2   0   2   0   2   0   0   2   2   0   0   2   2   0   0   2   0   0   0   2   2   0   0   0   2   0   2   0   0   0   0   0   2   0   0   0   2   2   2   2   2   0   0   2   2   2   0   0   2   2   0   0   2   2   0   2   0   0   0   0   0   2   0   0   0   0   2   0   2   2   0   2   2   2   0   0   2   0   0   0   2   0   0   2   0   0   2   0   0   2   0   0   0   0   2   2   0   2   0   2   2   0   0   2   0   0   0   0   2   0   2   0   2   2   2   2   0   0   0   0   2   2   2   2   0   0   0   0   2   0   2   0   0   0   0   0   0   2   2   0   0   2   2   0   0   0   0   2   2   0   2   0   0   2   0   0   2   2   2   2   2   2   0   0
 MK-4-9                 0   0   2   0   0   2   2   0   0   0   0   0   0   2   2   2   0   2   0   2   2   0   2   2   0   0   0   2   2   2   2   2   2   2   0   2   2   0   2   0   2   0   0   2   2   0   0   2   2   0   0   2   0   0   0   2   2   0   0   0   2   0   2   2   0   0   0   0   2   0   0   0   0   2   0   2   2   0   0   2   2   0   0   0   2   2   0   0   2   2   0   2   0   0   0   0   0   2   0   0   0   2   2   0   2   2   0   2   2   0   0   0   2   0   2   0   2   2   0   2   0   0   2   0   0   2   0   0   0   0   2   2   2   2   0   2   2   0   0   2   0   0   0   0   2   0   0   2   2   2   2   2   2   0   0   0   2   2   2   2   0   0   0   0   0   2   2   0   0   0   0   0   0   2   2   0   0   0   2   0   0   0   0   2   2   2   0   0   2   2   0   0   2   2   2   2   2   2   0   0
 MK-4-10                0   0   2   0   0   2   2   0   0   0   0   0   0   2   2   2   0   0   0   2   2   0   2   2   0   0   0   2   2   0   2   2   2   2   0   2   2   0   2   0   2   0   0   2   2   0   0   2   2   0   0   2   0   2   0   2   2   0   0   0   2   0   2   2   2   0   0   0   2   0   0   0   0   2   0   2   2   0   0   2   2   0   0   0   2   2   0   2   2   2   0   2   0   0   0   0   0   2   0   0   0   2   2   0   2   2   0   2   2   0   0   0   2   0   2   0   2   2   0   2   0   0   2   0   0   2   0   0   0   0   2   2   2   2   0   2   2   0   0   2   0   0   0   0   2   0   0   2   2   2   2   2   2   0   0   2   2   0   2   2   0   0   0   0   0   0   2   0   2   0   0   0   2   2   2   0   0   0   2   0   0   0   0   2   2   2   2   0   2   0   0   0   2   2   2   2   2   2   0   0
 MK-4-11                0   0   2   0   0   2   2   2   0   0   0   0   0   2   2   2   0   0   0   2   2   2   2   2   0   0   0   2   2   0   2   0   0   2   0   2   2   0   2   0   2   0   0   2   2   0   0   2   2   0   0   2   0   2   0   2   2   0   0   0   0   2   2   2   2   0   0   0   2   0   0   0   0   2   0   2   2   0   0   2   2   2   0   0   2   2   0   2   2   2   0   0   0   0   0   0   0   2   0   0   0   2   2   0   2   2   2   2   2   0   0   0   2   0   2   0   2   2   0   2   0   0   2   0   0   2   0   0   0   0   2   2   2   2   0   2   2   0   0   2   0   2   0   0   2   2   0   2   2   2   2   0   2   0   0   2   0   0   2   2   0   0   0   0   0   0   2   0   2   0   0   0   2   2   2   0   0   0   2   0   0   0   0   2   2   2   2   0   2   0   0   0   2   2   2   2   2   2   0   2
 MK-4-12                0   0   2   0   0   2   2   2   0   2   0   0   0   2   2   0   0   0   0   0   2   2   2   2   0   0   0   2   0   0   2   0   0   2   0   2   2   0   2   0   2   0   0   2   2   0   0   2   2   2   2   2   0   2   0   2   2   0   0   0   0   2   0   2   2   0   0   0   2   0   0   0   0   2   0   2   2   0   0   2   2   2   0   0   2   2   0   2   2   2   0   0   2   0   2   2   0   2   0   0   2   2   2   0   2   2   2   2   2   2   2   0   2   0   2   0   2   2   0   2   0   0   2   0   0   2   0   0   2   0   2   0   2   2   0   2   2   0   0   2   0   2   0   0   2   2   0   2   2   2   2   0   2   0   0   2   0   0   2   2   0   0   0   0   2   0   2   0   2   0   0   0   2   2   2   0   2   0   2   0   0   0   0   2   2   2   2   0   2   0   0   0   0   2   2   2   0   2   0   2
 MK-4-13                0   0   2   0   0   2   2   2   0   2   0   0   0   2   2   0   2   0   0   0   2   0   2   2   0   0   2   2   2   0   2   0   0   2   0   2   2   0   2   0   2   0   0   2   2   0   0   2   2   2   2   2   0   2   0   2   2   2   2   0   2   2   0   2   0   0   0   0   2   0   0   0   0   0   0   2   0   0   0   2   2   2   0   0   2   2   0   2   2   2   0   0   2   0   0   2   0   2   0   0   2   2   0   0   2   0   2   2   2   2   2   0   2   0   2   0   2   2   2   2   0   0   0   0   0   2   0   0   2   0   2   0   2   2   0   2   2   0   0   2   2   2   0   0   2   2   0   2   2   2   2   0   2   0   0   2   0   2   2   2   0   0   0   0   2   2   2   0   2   0   0   0   2   2   2   0   2   0   2   0   0   0   0   2   2   2   2   0   2   0   0   0   0   2   2   2   0   2   0   2
 MK-4-14                0   0   2   2   2   2   2   2   0   2   0   0   2   0   2   0   2   2   2   0   2   0   2   2   0   0   2   2   2   0   2   0   0   2   0   2   2   0   2   0   2   0   0   2   2   0   0   2   2   2   0   2   0   2   0   2   2   2   0   0   2   2   0   2   0   0   0   2   2   0   0   0   0   0   0   2   0   0   0   2   2   2   0   0   2   2   2   2   2   2   0   0   2   0   2   2   0   2   2   0   2   2   0   0   2   0   2   2   2   2   2   0   2   0   2   0   2   2   2   2   0   0   0   0   2   2   2   0   2   0   2   0   2   2   2   2   2   0   0   2   2   2   0   0   2   2   0   2   2   2   2   0   2   0   0   2   0   2   0   2   0   0   0   2   2   2   2   0   2   0   0   0   2   2   2   0   0   0   2   0   0   0   0   2   2   2   2   2   2   0   0   0   0   2   2   2   0   2   2   2
 MK-4-15                0   0   2   2   2   2   2   2   2   2   0   0   2   0   2   0   2   2   2   0   2   0   2   2   0   0   2   0   2   0   2   0   0   2   0   2   2   0   2   0   0   0   0   2   2   0   0   2   2   2   0   2   0   2   0   2   2   2   0   0   2   2   0   2   0   0   0   2   0   2   0   0   0   0   0   2   0   0   0   2   2   2   0   0   2   2   2   2   0   2   0   0   2   0   2   2   0   2   2   0   2   2   0   0   2   0   2   2   2   2   2   0   0   0   2   0   2   2   2   2   2   0   2   0   0   2   2   0   2   0   2   0   2   2   2   2   2   0   2   2   2   2   0   0   2   2   2   2   2   2   2   0   2   0   0   2   0   2   0   2   0   0   0   2   2   2   2   0   2   0   2   0   2   2   2   0   0   0   0   0   0   0   0   2   2   0   2   2   2   0   0   0   0   2   2   2   0   2   2   2
 MK-4-16                0   0   2   2   2   2   0   2   2   2   0   0   2   0   2   0   2   0   0   0   2   0   2   2   0   0   2   2   2   0   2   0   0   0   0   2   2   0   2   0   2   2   0   2   2   0   0   2   2   2   0   2   2   0   0   2   2   0   0   2   2   2   0   2   0   0   0   2   0   2   0   0   2   0   0   2   0   0   0   2   2   2   0   0   2   2   2   2   0   2   2   0   2   0   2   2   0   2   2   0   2   2   0   0   2   0   2   2   2   2   2   0   0   0   2   0   2   2   2   2   2   0   2   0   0   2   2   0   2   0   2   0   2   2   2   0   2   0   2   2   2   2   0   0   2   2   2   2   2   2   2   0   2   0   0   2   0   2   0   2   0   0   2   0   2   2   2   0   2   0   2   0   2   2   2   0   0   0   0   0   0   0   2   2   2   0   2   2   2   0   0   0   2   2   2   2   0   2   2   2
 MK-5-1                 2   0   2   2   0   0   2   2   0   2   2   2   2   0   0   2   0   2   2   0   0   0   0   2   2   2   2   2   2   0   0   2   2   2   0   0   0   2   0   0   2   2   0   2   2   0   2   0   0   2   2   0   0   0   0   0   0   0   0   0   2   0   2   2   0   2   0   0   2   0   2   2   0   2   0   0   2   2   2   0   2   0   0   2   2   0   0   2   2   0   0   0   2   2   0   0   2   2   2   0   0   0   0   0   0   0   2   0   0   2   2   2   2   0   0   0   2   0   0   0   0   0   0   2   2   2   0   0   2   0   2   2   2   0   0   2   2   0   2   0   2   2   0   2   0   0   0   0   2   0   0   0   2   0   0   0   2   0   2   2   0   2   0   2   2   2   0   2   0   0   2   2   0   0   0   2   2   2   0   0   2   0   0   2   0   2   0   2   0   0   2   0   2   2   2   2   0   2   0   2
 MK-5-2                 2   2   2   2   0   0   2   2   0   2   2   2   2   0   0   2   0   0   2   0   0   0   0   2   2   2   2   2   2   0   0   2   2   2   0   0   0   2   0   2   2   2   0   2   2   0   2   0   0   2   2   0   2   0   0   2   0   0   0   0   2   0   2   2   2   2   0   0   2   0   2   2   0   0   0   0   2   2   2   0   2   0   0   2   2   0   0   0   2   0   0   0   2   2   2   0   2   2   0   0   2   0   0   0   0   0   2   0   0   2   2   2   0   0   0   0   2   0   0   0   0   0   2   2   2   0   2   0   2   0   2   2   2   2   0   2   2   0   2   0   2   2   0   2   0   0   0   0   2   0   0   0   2   0   0   0   2   0   2   2   0   2   0   2   0   2   0   2   0   0   2   2   0   0   0   2   2   2   0   0   0   0   0   2   0   2   0   2   2   0   2   0   0   2   2   2   2   2   2   2
 MK-5-3                 2   2   0   2   0   0   2   2   0   2   2   2   2   0   2   2   0   0   2   0   0   0   0   2   2   2   2   2   2   0   0   2   2   2   2   0   0   2   0   2   0   2   0   0   2   0   2   0   0   2   2   0   2   0   0   2   0   0   0   0   2   0   2   2   2   2   0   0   2   0   2   2   0   0   0   0   2   2   2   0   2   0   0   2   2   0   0   0   2   0   0   0   2   0   2   0   2   2   0   0   2   0   0   0   2   0   2   0   2   2   2   0   0   0   0   0   2   0   0   0   0   0   2   2   2   0   0   0   2   0   2   2   2   2   0   2   2   2   2   0   2   2   0   2   0   0   0   0   2   0   0   0   2   0   0   0   2   2   2   2   0   2   0   2   0   2   0   2   0   0   2   2   0   0   0   2   2   2   0   0   0   0   0   2   0   2   0   2   2   0   2   0   2   2   2   2   2   2   2   2
 MK-5-4                 2   2   0   2   0   2   2   2   0   2   2   2   2   0   2   2   0   0   2   0   0   0   0   2   0   2   2   2   2   0   0   2   0   2   2   0   0   0   0   2   0   0   0   0   2   0   2   0   0   2   0   0   2   0   0   2   0   2   0   0   2   0   2   2   0   2   0   0   2   2   2   2   0   0   0   0   2   2   2   0   2   0   0   2   2   0   0   0   2   0   0   0   2   0   0   0   2   2   0   0   2   0   0   0   2   0   2   0   2   2   2   0   0   0   0   0   2   0   0   0   0   0   2   2   2   0   0   0   2   0   2   2   2   2   0   2   2   2   2   0   2   2   0   2   0   0   0   2   2   0   0   0   2   0   0   0   2   2   2   2   0   2   0   2   0   2   0   2   0   0   2   0   0   0   2   2   2   2   0   0   2   0   0   2   0   2   0   2   2   0   2   0   2   2   0   0   2   2   2   2
 MK-5-5                 2   2   0   2   0   2   2   2   0   2   2   0   2   0   2   2   0   0   0   0   2   0   0   2   0   2   0   2   2   0   0   2   0   2   2   2   0   2   0   2   0   0   2   0   2   0   2   2   0   2   0   0   2   0   0   2   0   2   0   0   2   0   2   2   2   2   0   0   2   2   0   2   2   0   0   0   2   2   2   0   2   0   0   2   2   0   0   0   2   0   0   0   2   0   0   0   2   2   2   0   2   0   0   0   2   0   2   2   2   2   2   0   0   0   0   0   2   0   0   2   0   0   2   2   0   2   0   0   2   0   2   2   2   0   0   0   2   2   2   0   2   2   0   2   0   0   0   2   2   2   0   0   2   0   0   0   2   0   2   2   0   2   0   2   0   2   0   0   0   0   2   0   0   0   2   2   2   2   0   0   2   0   0   2   0   2   0   2   0   0   2   0   2   2   0   0   0   2   2   2
 MK-5-6                 2   2   0   2   0   2   2   2   2   2   2   0   2   0   2   0   0   0   0   0   2   0   0   2   0   2   0   0   2   0   0   2   0   2   2   2   0   2   0   2   0   0   2   0   2   0   2   2   0   2   2   0   2   0   0   2   0   2   0   0   2   0   2   2   2   0   0   2   2   2   0   2   2   0   0   0   2   2   2   0   2   0   0   2   2   0   0   0   2   2   0   0   2   0   0   0   0   2   2   0   2   0   0   0   2   0   2   2   2   2   2   0   0   0   0   0   2   0   0   2   0   0   2   2   0   2   0   0   2   2   2   2   2   0   0   0   0   2   2   0   0   2   2   2   0   0   0   2   2   2   0   0   2   0   0   0   2   2   2   2   0   2   0   2   0   2   0   0   0   0   2   0   0   0   2   2   2   0   0   0   2   0   0   2   0   2   0   2   0   0   2   0   2   0   2   2   0   2   2   2
 MK-5-7                 2   2   0   2   0   2   0   2   0   2   2   0   2   0   2   0   0   0   0   2   2   0   2   0   0   2   0   0   2   0   0   2   2   2   2   2   0   0   2   2   0   0   0   0   2   0   2   2   0   0   2   2   0   0   0   2   0   2   0   0   2   2   2   2   2   2   0   2   2   2   0   2   2   0   0   0   2   2   2   0   2   0   0   2   2   0   0   0   2   2   0   0   0   0   0   0   0   2   2   0   2   0   0   0   2   0   2   2   2   2   2   0   2   0   0   0   2   0   0   2   0   0   2   2   0   2   0   0   2   2   2   2   2   0   2   0   0   0   0   0   0   2   2   2   0   0   0   2   2   2   0   0   2   0   0   0   2   2   2   2   0   2   0   2   0   2   0   0   0   2   2   0   0   0   2   2   2   0   0   0   2   0   0   2   0   2   0   2   2   0   2   0   2   0   2   2   0   2   2   2
 MK-5-8                 2   2   0   2   0   2   2   2   2   2   0   2   2   2   2   0   0   0   0   2   2   0   2   0   0   2   0   0   2   0   0   2   2   2   2   0   0   0   2   2   0   0   0   0   2   0   2   0   0   0   2   0   0   0   2   2   0   2   0   0   2   2   2   2   2   2   0   2   2   2   0   2   2   0   0   0   2   2   2   0   2   0   0   2   2   0   2   0   2   2   0   0   0   0   0   0   0   2   2   0   2   2   0   0   2   2   2   2   2   2   0   0   2   0   0   0   2   0   0   2   0   0   2   0   0   2   0   0   2   2   2   2   2   0   2   0   0   0   0   0   0   2   0   2   0   0   2   2   2   2   0   0   2   2   0   0   0   2   2   2   0   2   0   0   0   0   0   0   0   2   2   0   0   0   2   2   2   0   0   0   2   0   0   2   2   2   0   2   2   0   2   0   2   0   2   2   0   2   2   2
 MK-5-9                 2   2   0   2   0   0   2   0   2   2   0   2   2   2   2   0   0   0   0   2   2   0   2   0   0   2   0   0   2   0   0   2   2   0   2   0   0   0   2   2   0   0   0   0   2   0   2   0   0   0   2   0   0   0   2   2   2   2   0   0   2   0   2   2   0   2   0   2   2   2   0   2   2   0   0   2   0   2   2   0   2   2   2   2   2   0   2   0   2   2   0   0   0   0   0   0   0   2   2   0   2   2   0   0   2   0   2   2   2   2   0   0   2   0   0   2   2   0   0   2   0   0   2   0   2   2   0   0   2   2   2   2   2   0   2   0   2   0   0   0   0   2   0   2   0   0   2   2   2   2   0   0   2   2   0   0   0   2   2   2   0   2   0   0   0   0   0   0   0   2   2   0   0   0   2   2   2   0   0   0   2   0   0   2   2   2   0   2   2   2   2   0   2   0   2   2   2   2   2   2
 MK-5-10                2   2   0   2   0   2   2   0   0   2   2   2   2   2   2   0   0   0   0   2   2   0   2   0   0   2   0   0   0   0   0   2   2   0   2   0   0   0   2   2   0   0   0   0   2   0   0   0   0   0   2   0   0   0   2   2   2   2   0   0   2   0   0   2   0   2   2   2   2   2   0   2   2   0   0   2   0   0   2   0   2   2   0   2   2   0   2   0   2   2   0   0   0   0   0   0   0   2   2   0   2   2   0   0   0   0   2   2   2   2   0   0   2   0   0   2   2   0   2   2   0   0   2   0   2   2   0   0   0   2   2   2   2   0   2   0   2   0   0   0   0   2   0   2   2   2   2   0   2   2   0   0   2   2   0   0   0   2   2   2   0   2   0   0   0   0   0   0   0   2   2   0   0   0   2   2   2   0   0   2   2   0   0   0   2   2   0   2   0   2   2   0   2   0   2   2   2   0   2   2
 MK-5-11                2   2   0   2   0   2   2   0   0   2   2   2   2   2   2   0   2   0   0   2   2   0   2   0   0   2   0   0   0   0   0   0   2   2   2   0   0   0   0   2   0   0   0   0   0   0   0   0   0   0   2   0   0   0   0   2   2   2   2   0   2   0   0   2   0   2   2   2   2   2   0   2   2   0   0   2   0   0   2   0   2   2   0   2   2   0   2   0   2   2   0   0   0   2   0   0   0   2   2   0   2   0   0   0   0   0   2   2   2   2   0   0   2   0   0   0   2   0   2   2   0   0   0   0   2   2   0   0   2   2   0   2   2   2   2   0   2   0   0   0   0   2   2   2   2   2   2   0   0   2   0   0   2   2   0   0   0   2   0   0   0   2   0   2   0   0   0   0   0   2   0   0   0   0   2   2   2   0   0   2   2   0   0   0   2   2   0   2   0   2   2   0   2   0   0   2   2   0   2   2
 MK-5-12                2   0   0   0   0   2   2   0   0   2   2   2   2   2   0   0   2   0   0   2   2   0   2   2   0   2   0   0   0   0   2   0   2   2   2   0   0   0   0   2   0   0   0   0   0   0   0   0   0   0   2   0   0   0   0   2   2   2   2   0   2   2   0   2   0   2   2   2   2   2   0   2   2   0   0   2   0   0   2   0   2   2   0   2   2   0   2   0   0   2   0   0   0   2   0   0   0   2   2   0   2   0   0   0   0   0   2   2   2   2   2   0   2   0   0   0   0   0   0   0   2   0   0   0   2   2   0   0   2   2   0   2   2   2   2   0   2   0   0   0   0   2   2   2   2   2   2   0   0   2   0   0   2   2   2   0   0   2   0   0   0   2   0   2   0   0   0   0   0   2   0   0   0   0   2   2   2   0   0   2   2   0   0   0   2   2   0   2   0   2   2   0   2   2   0   2   2   0   2   2
 MK-5-13                2   0   0   0   0   2   2   0   0   2   2   2   2   2   0   0   2   0   0   2   2   2   2   2   0   2   0   0   0   0   2   0   2   2   2   0   0   0   0   2   0   0   0   0   0   0   0   0   0   0   2   0   0   0   2   2   0   2   2   0   2   2   0   2   0   2   2   2   2   2   0   2   2   0   0   2   0   0   2   0   2   2   0   2   2   2   2   0   0   2   0   0   2   2   0   0   0   2   2   0   2   0   0   0   0   0   2   2   2   2   2   0   2   0   0   0   0   0   0   2   2   0   0   0   2   2   0   0   2   2   0   2   2   2   2   0   2   0   0   0   0   2   2   2   0   2   2   2   0   2   0   2   2   2   2   0   0   2   0   0   0   2   2   2   0   0   0   0   0   2   0   0   0   0   2   2   2   0   0   2   2   2   0   0   2   2   0   2   2   2   2   0   2   2   2   2   2   0   2   2
 MK-5-14                2   0   0   0   0   0   2   0   0   2   2   2   2   2   0   0   2   0   0   2   2   2   0   2   0   2   0   0   0   2   2   0   2   2   2   0   0   0   0   2   0   0   0   0   2   0   0   0   0   0   2   0   2   0   2   2   0   2   2   0   2   2   0   0   0   2   2   2   2   2   0   2   2   0   0   0   0   0   0   0   2   2   0   0   2   2   0   0   0   2   0   0   2   2   0   0   0   2   0   0   0   2   0   0   0   0   2   2   2   2   2   0   2   0   0   0   0   0   2   2   2   0   0   0   2   2   0   0   2   2   0   2   0   2   2   0   2   0   0   0   0   2   2   2   0   2   2   0   0   2   0   2   0   2   2   0   0   2   0   0   2   0   2   2   0   0   0   0   0   2   0   0   0   0   2   2   2   2   0   2   2   2   0   0   2   2   0   2   2   0   2   0   2   2   2   2   2   0   2   2
 MK-5-15                2   0   0   0   0   0   2   0   0   2   2   2   2   2   0   0   2   0   0   2   2   2   0   2   0   2   0   2   0   2   2   0   2   2   2   0   0   0   0   2   0   0   0   0   0   0   0   0   0   0   2   0   2   0   0   2   0   0   2   0   2   2   0   0   0   2   2   0   2   2   0   2   2   0   0   0   0   0   0   0   2   2   2   0   2   2   0   0   0   2   0   0   2   2   0   0   0   2   0   0   0   2   0   0   0   0   2   2   2   2   2   0   2   0   0   0   0   0   2   2   2   0   0   0   2   2   0   2   2   2   0   2   0   0   2   0   2   0   0   0   0   2   2   2   0   2   2   2   0   2   2   2   0   2   2   0   0   0   0   0   2   0   2   2   0   0   0   0   0   2   0   0   0   0   2   2   2   2   2   2   0   2   0   2   2   0   0   2   2   2   2   0   2   2   2   2   2   0   2   2
 MK-5-16                2   0   0   0   0   0   0   0   0   2   2   2   2   2   0   0   2   0   0   2   2   2   0   2   2   0   0   2   0   2   2   0   2   2   2   0   0   0   0   2   0   0   0   0   0   0   0   0   0   0   2   0   2   0   0   0   0   0   2   0   2   2   0   0   0   2   0   2   2   2   0   2   2   0   0   0   0   0   0   0   2   2   2   0   2   2   0   0   0   2   0   0   2   2   0   0   0   2   0   0   0   2   0   0   0   0   2   2   2   2   2   0   2   0   0   0   0   0   2   2   2   2   0   0   2   2   0   2   0   2   0   2   0   0   2   0   2   0   0   0   0   2   2   2   0   2   2   2   0   2   2   2   0   2   2   0   0   0   0   0   2   0   2   2   0   0   0   0   0   2   0   0   0   0   2   2   2   2   2   2   0   2   0   2   2   0   0   2   2   2   2   0   2   2   2   2   2   2   2   2
 MK-6-1                 0   0   2   0   2   0   0   2   2   0   0   2   0   0   0   0   0   2   0   0   2   2   0   2   2   2   0   0   0   0   2   0   2   0   2   2   0   2   0   2   0   0   2   0   0   2   2   2   2   0   0   2   0   2   0   2   0   0   2   0   0   2   0   0   0   2   2   2   0   2   2   2   0   2   0   2   0   0   2   0   2   0   2   0   2   2   2   2   2   0   2   0   2   0   2   0   2   2   0   2   2   2   0   0   2   2   2   0   0   2   0   0   2   0   0   0   0   0   0   0   0   0   2   0   0   0   2   2   2   0   0   0   2   0   0   0   0   0   2   2   2   2   2   0   2   0   0   0   0   2   2   2   2   2   2   0   2   2   0   0   0   2   2   2   0   0   0   0   2   0   0   2   0   2   0   2   0   2   2   0   0   0   0   2   0   0   0   0   2   2   0   0   2   2   2   2   0   2   0   2
 MK-6-2                 0   0   2   0   2   0   0   2   2   0   2   2   0   0   0   0   0   2   2   0   2   2   0   2   2   2   0   0   0   0   2   0   0   0   2   2   0   2   0   0   0   0   2   0   0   2   2   0   2   2   0   2   0   2   2   2   0   0   2   0   0   2   0   0   0   2   2   2   0   2   2   2   0   2   0   2   0   0   2   0   0   0   2   0   2   2   2   2   2   0   2   0   2   0   2   0   2   2   0   0   2   2   0   0   2   2   2   0   0   2   0   2   2   0   0   0   0   0   0   0   0   0   2   0   2   2   2   2   2   0   0   2   2   0   2   0   0   0   2   2   2   2   2   0   2   0   0   0   0   0   2   2   2   2   2   0   2   2   0   0   0   2   2   2   0   0   0   0   2   2   0   2   0   2   0   2   0   2   2   0   2   0   0   2   0   0   0   0   2   2   0   0   2   2   2   2   0   2   0   2
 MK-6-3                 0   0   2   2   2   0   0   2   2   0   2   0   0   0   0   0   0   2   2   0   2   2   0   2   2   2   0   0   0   0   2   0   0   2   2   2   0   2   0   0   0   0   2   0   0   2   2   2   2   2   0   2   2   2   0   0   0   0   2   0   0   2   0   0   2   2   2   2   2   2   2   2   0   2   0   2   0   0   2   0   0   0   2   0   2   0   2   2   2   0   2   0   2   0   2   0   2   2   0   0   2   2   0   0   2   2   2   0   0   2   0   2   2   0   0   0   0   0   0   0   0   0   2   0   2   2   0   2   2   0   0   2   2   0   2   0   0   0   2   2   2   2   2   0   2   0   0   0   0   0   2   2   2   2   2   0   0   2   0   0   0   2   2   2   2   0   0   0   2   2   0   2   0   2   0   2   0   2   2   0   2   0   0   2   0   0   0   0   2   2   0   0   2   2   2   2   0   2   0   2
 MK-6-4                 2   0   0   2   2   0   0   2   2   2   2   0   2   0   0   0   0   2   2   0   2   2   0   2   2   2   0   0   0   0   2   0   2   2   2   2   0   2   0   0   0   0   2   0   0   2   2   2   2   2   0   2   2   0   0   0   0   0   2   0   0   2   2   0   2   2   2   2   2   0   2   2   0   2   0   2   0   0   2   0   0   0   2   0   2   0   2   2   2   0   2   0   0   0   2   0   2   2   0   0   0   2   0   0   2   2   2   2   0   0   0   2   2   0   0   0   0   2   0   0   0   0   2   0   2   2   0   2   2   0   0   2   0   0   2   0   0   0   2   2   2   2   2   0   2   0   2   2   0   0   2   2   2   2   2   0   0   2   0   0   0   2   2   2   2   0   0   0   2   2   0   2   0   2   0   2   0   2   2   0   2   0   0   2   0   2   0   0   2   2   2   0   2   2   0   0   0   2   0   2
 MK-6-5                 2   0   0   2   2   0   0   2   2   2   2   0   2   2   0   0   0   2   2   0   2   2   0   2   2   2   0   0   0   0   0   0   2   2   2   2   0   2   0   0   0   0   0   2   2   2   2   2   2   2   0   2   2   0   2   0   0   0   2   0   0   2   0   2   2   0   2   2   2   0   2   2   0   2   0   0   0   0   2   0   0   0   2   0   0   0   2   2   0   0   2   0   0   0   2   2   0   2   0   0   0   2   0   0   0   2   2   2   0   0   0   2   2   0   0   0   0   2   0   0   0   0   0   0   2   2   0   2   0   0   0   2   0   0   2   0   0   0   2   0   0   2   2   0   0   0   0   2   0   0   2   2   2   2   2   0   0   2   0   0   0   2   2   2   2   0   2   2   2   2   0   2   0   2   0   0   0   2   2   0   2   2   0   2   0   2   0   0   2   2   2   2   2   2   0   0   0   2   0   2
 MK-6-6                 2   0   0   2   2   0   0   2   2   2   2   0   2   2   0   0   0   2   2   2   0   2   0   0   2   2   0   0   0   0   0   2   2   2   0   2   0   2   0   0   2   2   0   2   2   2   2   0   2   2   0   2   0   0   2   0   0   0   2   0   0   2   0   2   2   0   2   2   2   0   2   2   0   2   0   0   0   0   2   0   0   0   2   0   0   0   2   2   0   0   2   2   0   0   2   0   0   2   0   0   0   2   0   0   0   0   2   2   0   0   0   2   0   0   0   0   0   2   0   0   0   0   0   0   2   2   0   2   0   0   2   2   0   0   2   0   0   2   2   0   0   2   2   0   0   0   0   2   0   0   2   2   2   2   2   0   0   2   0   0   0   2   2   2   2   0   2   0   2   2   0   2   0   2   0   0   0   2   2   0   2   2   0   2   0   2   0   0   2   2   2   2   2   2   0   0   0   2   0   2
 MK-6-7                 2   0   0   2   0   0   0   2   2   2   0   0   2   2   0   0   0   2   2   2   0   2   0   0   2   2   0   0   0   2   0   0   2   2   0   2   0   2   0   0   2   2   0   2   2   2   2   0   2   0   0   2   0   0   2   2   0   0   2   0   0   2   0   2   2   0   2   2   2   0   2   2   0   2   0   0   2   0   2   2   0   0   2   2   2   0   0   2   0   0   2   2   0   0   0   0   0   2   0   0   0   2   0   0   0   2   2   2   0   0   0   2   0   0   0   0   0   2   2   0   0   0   2   0   2   0   0   2   2   0   2   2   0   0   2   0   0   2   2   0   0   2   2   0   0   0   0   2   2   0   2   2   2   2   2   2   0   2   0   0   0   2   2   2   2   0   2   0   2   2   0   2   0   2   0   0   0   2   2   0   2   2   0   2   0   2   0   0   2   2   2   0   2   2   0   0   0   2   0   2
 MK-6-8                 2   0   0   2   0   0   0   2   2   2   0   0   2   2   0   0   0   2   2   0   0   2   0   0   2   2   0   0   0   2   0   0   2   2   2   2   0   2   0   0   2   0   0   2   2   2   2   0   0   0   0   2   0   0   2   2   0   0   2   0   0   2   0   2   2   0   2   2   0   0   2   2   0   2   0   0   0   0   2   2   0   0   2   2   0   0   0   2   0   0   2   2   0   0   0   0   0   2   0   0   0   2   0   0   0   0   2   2   0   0   0   2   0   0   0   0   0   2   2   0   2   2   0   0   2   0   2   2   2   0   2   2   0   0   2   0   0   2   2   0   0   2   2   0   0   0   0   2   0   0   2   2   2   2   2   2   0   2   0   0   0   2   2   0   2   0   2   0   0   2   0   2   2   0   2   0   0   2   2   0   2   2   0   2   0   2   0   0   2   2   2   0   2   2   0   0   0   2   0   0
 MK-6-9                 2   0   0   2   0   0   0   2   2   2   0   2   2   2   0   0   0   2   2   2   0   0   0   0   2   0   0   0   0   2   0   0   2   0   2   2   0   2   0   0   2   0   2   2   2   2   2   2   0   0   0   0   2   0   2   2   0   2   2   0   0   2   0   2   2   0   2   0   0   0   2   2   0   2   2   0   0   0   2   2   2   2   2   2   0   0   0   2   0   0   2   2   0   0   0   0   0   2   0   0   0   0   0   0   0   0   2   2   0   0   0   2   0   2   0   0   0   2   2   0   0   2   0   0   2   0   2   2   2   0   2   2   0   0   2   0   0   2   2   0   0   2   2   0   0   0   0   2   0   0   2   2   2   2   2   2   0   2   0   0   0   2   2   0   2   0   2   2   0   2   0   2   2   0   2   0   0   2   2   0   2   2   0   2   0   2   0   0   2   2   2   0   2   2   0   0   0   2   0   0
 MK-6-10                2   0   0   2   0   0   0   2   2   2   0   0   2   2   0   0   0   2   2   2   0   0   0   0   2   0   0   0   0   2   0   0   2   0   2   2   0   2   0   0   2   0   2   2   2   2   2   2   0   0   0   0   2   2   2   0   0   2   2   0   0   2   0   2   2   0   2   0   0   0   2   2   0   2   2   0   0   0   2   0   2   2   2   2   0   0   0   2   0   0   2   2   0   0   0   0   0   2   0   0   0   0   0   0   0   0   2   2   0   0   0   2   0   2   0   0   0   2   2   0   2   2   0   0   2   0   2   2   2   0   2   2   0   0   2   0   0   2   2   0   0   2   2   0   0   0   0   2   0   0   2   2   2   2   2   2   0   2   0   0   0   2   2   0   2   0   2   2   0   2   0   2   2   0   2   0   0   0   2   0   2   2   0   2   0   2   0   2   0   2   2   0   2   0   0   0   0   2   2   0
 MK-6-11                0   0   2   0   2   0   0   2   2   2   0   0   2   2   0   0   0   2   2   2   0   0   0   0   2   0   0   0   0   0   0   2   2   0   2   2   0   2   0   0   2   0   2   2   2   2   2   2   0   0   0   0   0   2   2   0   0   2   2   0   0   2   0   2   2   0   2   0   0   0   0   2   0   0   2   0   0   0   2   0   2   2   2   2   0   0   0   2   0   0   2   2   0   0   0   0   0   2   0   0   0   2   0   0   0   0   2   2   0   0   0   2   0   2   0   0   0   2   2   0   2   2   0   0   2   0   0   2   2   0   2   0   2   0   2   0   0   2   2   0   0   2   2   0   2   0   2   2   0   0   2   2   2   2   2   2   0   2   0   0   0   2   2   0   2   0   2   2   0   2   0   2   2   2   2   0   0   0   2   0   2   2   0   2   0   2   2   2   0   2   2   0   2   0   0   0   0   2   2   0
 MK-6-12                0   0   2   0   2   0   0   2   0   2   0   0   2   2   0   0   0   2   2   2   0   0   0   0   0   0   0   0   0   0   0   2   2   0   2   2   0   2   0   0   2   0   2   2   2   2   2   2   0   0   0   0   0   2   2   0   0   2   2   0   0   2   0   2   2   2   2   0   0   0   0   2   0   0   2   0   0   0   2   0   2   2   2   2   0   0   0   2   0   2   2   2   0   0   0   0   0   2   0   0   0   2   0   0   0   0   2   2   0   0   0   2   2   2   0   0   0   2   2   0   2   2   0   2   2   0   0   2   2   0   2   0   2   0   2   0   0   2   2   0   0   2   2   0   2   0   2   2   0   0   2   2   2   2   2   2   0   2   0   0   2   2   2   0   2   0   2   2   0   2   2   2   2   2   2   0   0   2   2   0   2   2   0   2   0   2   2   2   0   2   2   0   2   0   0   0   0   2   2   2
 MK-6-13                0   0   2   0   2   0   0   2   0   2   0   0   2   2   0   0   2   2   2   2   0   0   0   0   0   0   0   0   0   0   0   0   2   0   2   2   0   2   0   0   2   0   2   2   2   2   2   2   0   0   0   0   0   2   2   0   0   2   2   0   0   2   0   2   2   2   2   0   0   2   0   2   0   2   2   0   0   0   2   0   2   2   2   2   0   2   0   0   0   2   2   2   0   0   0   0   0   2   0   0   0   2   0   0   0   0   2   2   0   0   0   2   0   2   0   2   2   2   2   0   2   2   0   2   2   0   0   2   2   0   2   2   2   0   2   0   2   2   2   2   0   2   2   0   2   0   2   2   0   0   2   2   2   2   2   2   0   2   0   0   2   2   2   0   2   0   2   2   0   2   0   2   2   2   2   2   0   2   2   0   2   2   0   2   0   2   2   2   0   2   2   0   2   0   0   0   0   0   2   2
 MK-6-14                2   0   2   0   2   2   0   2   0   2   0   0   2   2   0   0   2   2   2   2   0   2   0   0   0   0   0   0   0   0   0   0   2   0   2   2   0   2   0   0   2   0   2   2   2   0   2   2   0   0   0   0   0   2   2   0   2   0   2   0   0   0   0   2   2   2   2   0   0   2   0   0   0   2   2   0   0   0   0   0   2   2   2   2   0   2   0   0   0   2   2   2   0   0   0   0   0   0   0   2   0   2   0   0   2   0   2   2   0   0   0   2   0   2   0   2   2   2   2   0   0   2   0   2   2   0   0   2   2   0   2   2   2   0   2   0   2   0   2   2   0   2   2   0   2   0   0   2   0   0   2   2   0   2   2   2   0   2   0   2   2   2   2   0   2   0   2   2   0   2   0   2   2   2   2   2   0   2   2   0   2   2   0   2   0   2   2   2   0   2   2   0   2   0   0   0   0   0   2   2
 MK-6-15                2   0   2   2   2   2   0   2   0   2   0   0   2   2   0   0   2   2   2   2   0   2   0   0   0   0   0   0   0   0   0   0   0   0   2   2   0   2   2   0   2   2   2   2   2   0   2   2   0   0   0   2   0   0   2   0   2   0   2   0   0   0   2   2   2   2   2   0   0   2   0   0   0   2   2   0   0   0   0   0   2   2   0   2   0   2   0   0   0   2   2   2   0   0   0   0   0   0   0   2   0   2   2   0   2   0   2   2   2   0   0   2   0   2   0   2   2   2   2   0   2   2   0   2   2   0   0   2   2   0   0   2   2   0   2   0   2   0   2   2   0   2   2   0   2   0   0   2   0   0   2   2   0   2   2   2   0   0   0   2   2   2   2   0   0   0   2   2   0   2   0   2   2   2   0   2   0   2   2   0   2   2   0   0   0   2   2   2   0   2   2   0   2   0   0   0   0   0   2   2
 MK-6-16                2   2   2   2   2   2   0   2   0   2   0   0   2   2   0   0   2   2   2   2   0   2   0   0   0   0   0   2   2   0   0   0   0   0   2   2   0   2   0   0   2   2   0   2   2   0   2   2   0   0   0   2   0   0   2   0   2   2   0   0   0   0   2   2   0   0   0   0   0   2   0   0   0   2   0   0   0   0   0   0   2   0   0   2   0   0   0   0   0   2   2   2   0   0   0   0   2   0   0   2   0   2   0   0   2   0   2   2   2   0   0   2   2   2   0   2   2   2   2   0   2   2   2   2   2   0   0   0   2   0   0   2   2   0   2   0   0   0   2   2   0   2   2   2   2   2   0   2   0   0   2   2   0   2   2   2   0   0   0   2   2   0   2   0   0   0   2   2   2   2   0   2   2   2   0   2   0   2   2   0   2   2   0   0   0   2   2   2   0   2   2   0   2   0   0   2   0   0   2   2
 
!****************************************** Phenotypic Data **********************************************************
!-100.0 is resevred for missing phenotype
SimulatedTrait1         9.5477   10.6240    7.1869   12.0409    7.5253   11.0648   11.1761    9.6740    9.7782   10.9369   12.7486   10.6993    7.3518   11.3346   10.2017   10.9410    8.9825    6.6876   11.2408   10.0981   12.0536   10.4008    9.3350    9.7881   12.4599   12.1186   11.9440   10.1593   11.2685   10.7838   10.2672   11.4995    9.6649   10.4733    9.9875    9.6018    8.4993    9.4469    9.3781    8.6227    9.9375    8.3245    8.4666    8.9700   11.0150    6.8707   10.4705    9.9339    9.3418   12.9438    6.8136   10.8614   11.6895    7.3741   11.5245    8.5241    9.0462   12.4386    9.4345    7.0254   10.7783    7.3837   10.2643   11.0204   11.7975   12.2815    8.9462    6.0802   10.2470    7.5601    8.2786   13.2922    8.8743    9.8590   11.3829    8.0631   10.0309   12.4114   11.5577    9.6311   11.3961    9.8064    9.4048    8.4388   11.1164    7.4670    9.7628   10.7212   10.8541   11.9347    8.4845   10.4966   10.2504   10.0664   10.3007    8.3269   11.5086   10.2872   10.4614   10.2942   11.0028    8.5215    8.5536   10.7027   11.2407    8.7865    8.4477    9.1615    9.8907   11.9821    9.4821   11.8304   12.1296    9.8376    8.3804    8.1601   11.6101    7.7476    9.2733   10.2473    9.4961    8.6379    9.2471    9.0481   11.0860   11.4944    8.8998   10.8045    8.9130    8.8480   10.1018   10.4931   12.4501   10.7160    9.8577    8.8535   11.6791    9.8988    9.1132   10.1166   11.0327   10.6077    7.6408   11.0945   11.6815   11.5957   10.6378   11.1406    7.9692    9.0006   10.1008    9.7802   10.8606   10.4547   11.7224   10.0598    8.8274    8.3841    9.0150   10.9994    8.3669    9.5833    8.6953   12.3880    9.7657   10.6723   10.3658   11.3888    9.3011    9.5953   10.4805   10.0732    9.7103   12.2157   10.1758    9.7903   10.2623    8.0297    6.0175    9.3252    7.7336    9.8149    8.8197   11.1809    9.2705   10.4368   10.0053    7.9795   10.2055    9.7973   10.3298   10.8269    8.9502    9.0836    9.2011    8.7029    9.2640   10.8425   11.1674   12.6086
SimulatedTrait2        14.5838   15.3470   13.8128   13.5050   13.2243   14.6094   14.4992   13.9124   14.1290   17.2902   16.3027   15.8556   16.2627   15.4272   14.0077   15.2031   14.0908   12.9013   15.0775   13.7942   16.3098   15.3983   15.9772   15.2424   14.9594   14.4262   15.8019   14.2413   17.6074   15.3391   15.3354   18.2292   14.5166   14.9262   17.1494   15.8821   12.6989   14.3682   14.5203   14.1388   13.4606   14.4516   13.3923   12.5959   12.7099   14.8464   17.2652   14.4209   16.9270   14.1630   13.6640   13.9470   17.5141   12.1086   16.3156   16.1149   13.9685   15.8495   13.7521   15.9578   18.6508   13.4751   16.3737   15.8573   14.2092   16.1986   17.5176   13.6119   16.2083   16.7041   14.9713   15.3527   14.4408   13.2228   13.3017   15.2689   15.5589   16.2582   15.5540   14.8638   13.9851   13.1957   15.5255   13.4483   14.3793   16.2747   14.4420   14.9492   13.3211   15.4266   14.3676   13.3286   16.1443   12.6728   15.1912   13.4929   15.7282   16.5530   13.2348   13.1012   15.2969   14.2359   12.6802   14.2006   18.2501   14.3100   14.7268   15.7360   16.6492   15.4669   15.7386   15.4962   13.0746   12.7233   14.2133   14.7444   15.0984   16.2996   13.0465   15.5444   14.2438   12.3189   15.3949   15.5364   13.1798   17.9426   13.5213   13.1487   17.1182   12.3678   17.3252   17.3220   16.3732   13.9085   13.5844   12.3243   16.1688   16.7825   18.8032   14.8912   15.8306   14.7335   13.0231   15.0664   12.2747   14.5642   15.2316   14.3623   15.8220   15.3501   16.5787   14.2160   14.5254   14.7773   12.5835   15.0048   15.2478   16.0879   19.1005   13.6859   14.1717   15.1317   15.6528   16.0329   14.0891   17.0102   14.1533   13.8876   13.4193   12.3711   14.0579   14.1275   16.8221   14.9528   15.6086   15.1539   15.5969   16.9828   13.1625   13.4706   13.8334   13.9979   15.8348   13.6204   12.6951   15.0339   16.0478   13.8561   19.1114   14.4671   14.7799   12.8864   18.5801   15.7932   14.9170   12.6933   13.7406   16.0284   15.6113   15.9876
 
