# Supplementary material for: Inclusive Composite Interval Mapping of QTL by Environment Interactions in Biparental Populations
Source: PLoS One. 2015 Jul 10;10(7):e0132414. doi: 10.1371/journal.pone.0132414 (PMC4498613; doi:10.1371/journal.pone.0132414)
Supplement: S3 File — (ZIP) [file pone.0132414.s003.zip › Simulation for unliked model/Simulated popualtions/run_00099.met]

!**********************Note: lines staring with "!" are remarks and will be ignored in the program********************
!*********************************General Information**********************************
!Assuming F1 = P1 x P2, populations available in QTL IciMapping are: 
!  1, P1BC1F1 = P1 x F1, the first backcrossing where P1 is used as the recurrent parent;
!  2, P2BC1F1 = P2 x F1, the first backcrossing where P2 is used as the recurrent parent;
!  3, F1DH, F1-derived doubled haploids; 
!  4, RIL or F1RIL, recombination inbred lines through the repeated selfing of F1;
!  5, P1BC1RIL, recombination inbred lines through the repeated selfing of P1BC1F1;
!  6, P2BC1RIL, recombination inbred lines through the repeated selfing of P2BC1F1;
!  7, F2, the selfing generation of F1;
!  8, F3, the selfing generation of F2;
!  9, P1BC2F1, the second backcrossing where P1 is used as the recurrent parent; 
! 10, P2BC2F1, the second backcrossing where P2 is used as the recurrent parent;
! 11, P1BC2RIL, recombination inred lines through the repeated selfing of P1BC2F1; 
! 12, P2BC2RIL, recombination inred lines through the repeated selfing of P2BC2F1; 
! 13, P1BC1F2, the selfing generation of P1BC1F1; 
! 14, P2BC1F2, the selfing generation of P2BC1F1; 
! 15, P1BC2F2, the selfing generation of P1BC2F1; 
! 16, P2BC2F2, the selfing generation of P2BC2F1; 
! 17, P1BC1DH, P1BC1F1-derived doubled haploids; 
! 18, P2BC1DH, P2BC1F1-derived doubled haploids; 
! 19, P1BC2DH, P1BC2F1-derived doubled haploids; 
! 20, P2BC2DH, P2BC2F1-derived doubled haploids; 
   3      !Mapping Population (see remarks above)
   2      !Mapping Function (1 for Kosambi; 2 for Haldane; 3 for Morgan)
   2      !Marker Space Type (1 for intervals; 2 for positions)
   1      !Marker Space Unit(1 for centiMorgans; 2 for Morgan)
   6      !Number of Chromosomes (or Linkage Groups)
 200      !Size of the mapping population
   2      !Number of environments
 
!***************************************** Chromosomes and Linkage Maps **********************************************
!Chromosome                 NumMarkers
-CH1                        16
-CH2                        16
-CH3                        16
-CH4                        16
-CH5                        16
-CH6                        16
!Linkage map (Marker name followed by position or the interval length)
 MK-1-1                1     0.000
 MK-1-2                1    10.000
 MK-1-3                1    20.000
 MK-1-4                1    30.000
 MK-1-5                1    40.000
 MK-1-6                1    50.000
 MK-1-7                1    60.000
 MK-1-8                1    70.000
 MK-1-9                1    80.000
 MK-1-10               1    90.000
 MK-1-11               1   100.000
 MK-1-12               1   110.000
 MK-1-13               1   120.000
 MK-1-14               1   130.000
 MK-1-15               1   140.000
 MK-1-16               1   150.000
 MK-2-1                2     0.000
 MK-2-2                2    10.000
 MK-2-3                2    20.000
 MK-2-4                2    30.000
 MK-2-5                2    40.000
 MK-2-6                2    50.000
 MK-2-7                2    60.000
 MK-2-8                2    70.000
 MK-2-9                2    80.000
 MK-2-10               2    90.000
 MK-2-11               2   100.000
 MK-2-12               2   110.000
 MK-2-13               2   120.000
 MK-2-14               2   130.000
 MK-2-15               2   140.000
 MK-2-16               2   150.000
 MK-3-1                3     0.000
 MK-3-2                3    10.000
 MK-3-3                3    20.000
 MK-3-4                3    30.000
 MK-3-5                3    40.000
 MK-3-6                3    50.000
 MK-3-7                3    60.000
 MK-3-8                3    70.000
 MK-3-9                3    80.000
 MK-3-10               3    90.000
 MK-3-11               3   100.000
 MK-3-12               3   110.000
 MK-3-13               3   120.000
 MK-3-14               3   130.000
 MK-3-15               3   140.000
 MK-3-16               3   150.000
 MK-4-1                4     0.000
 MK-4-2                4    10.000
 MK-4-3                4    20.000
 MK-4-4                4    30.000
 MK-4-5                4    40.000
 MK-4-6                4    50.000
 MK-4-7                4    60.000
 MK-4-8                4    70.000
 MK-4-9                4    80.000
 MK-4-10               4    90.000
 MK-4-11               4   100.000
 MK-4-12               4   110.000
 MK-4-13               4   120.000
 MK-4-14               4   130.000
 MK-4-15               4   140.000
 MK-4-16               4   150.000
 MK-5-1                5     0.000
 MK-5-2                5    10.000
 MK-5-3                5    20.000
 MK-5-4                5    30.000
 MK-5-5                5    40.000
 MK-5-6                5    50.000
 MK-5-7                5    60.000
 MK-5-8                5    70.000
 MK-5-9                5    80.000
 MK-5-10               5    90.000
 MK-5-11               5   100.000
 MK-5-12               5   110.000
 MK-5-13               5   120.000
 MK-5-14               5   130.000
 MK-5-15               5   140.000
 MK-5-16               5   150.000
 MK-6-1                6     0.000
 MK-6-2                6    10.000
 MK-6-3                6    20.000
 MK-6-4                6    30.000
 MK-6-5                6    40.000
 MK-6-6                6    50.000
 MK-6-7                6    60.000
 MK-6-8                6    70.000
 MK-6-9                6    80.000
 MK-6-10               6    90.000
 MK-6-11               6   100.000
 MK-6-12               6   110.000
 MK-6-13               6   120.000
 MK-6-14               6   130.000
 MK-6-15               6   140.000
 MK-6-16               6   150.000
!*********************************** Marker Types ********************************************************************
!Co-dominant marker: When heterozygote F1 is present, P1 is coded as 2, F1 is coded as 1, and P2 is coded as 0; Otherwise, P1 is coded as 2, and P2 is coded as 0. 
!Dominant marker: When heterozygote F1 is present, P1 and F1 are coded as 12, and P2 is coded as 0; Otherwise, P1 is coded as 2, and P2 is coded as 0.  
!Recessive markers: When heterozygote F1 is present, P1 is coded as 2, and F1 and P2 are coded as 10; Otherwise, P1 is coded as 2, and P2 is coded as 0. 
!Missing marker is coded as -1. 
 MK-1-1                 2   2   2   2   2   0   2   2   0   2   2   2   2   0   0   2   0   0   0   2   2   0   0   2   0   2   0   2   2   2   0   2   2   2   0   0   2   2   2   2   2   2   2   0   2   0   2   2   2   2   2   0   0   2   2   2   0   2   2   0   0   0   2   0   2   2   2   0   2   0   0   2   0   2   0   0   2   0   2   0   2   2   2   2   2   0   2   0   2   0   0   2   2   0   2   2   2   0   2   0   2   2   0   0   0   0   0   2   0   0   0   0   2   2   2   2   2   2   2   2   2   2   2   2   0   2   2   2   0   2   0   0   2   0   2   0   0   2   0   2   2   0   0   2   0   2   0   2   0   0   2   2   2   2   0   2   0   2   2   2   2   2   0   2   2   0   0   2   0   2   2   0   2   2   0   2   2   2   2   0   2   0   0   2   2   0   0   2   0   0   0   0   2   0   2   2   2   0   0   2
 MK-1-2                 2   2   2   2   2   0   0   0   0   2   2   2   2   0   0   2   0   0   2   2   2   2   0   2   0   2   0   0   2   0   0   2   2   2   0   0   0   2   2   2   2   2   2   0   2   0   2   2   2   2   2   0   0   2   2   2   0   2   2   0   2   0   2   0   2   2   2   0   2   0   0   2   0   2   0   0   2   2   2   0   2   2   2   2   2   0   2   0   2   0   0   0   2   0   2   0   2   2   2   0   2   2   0   0   0   0   0   2   0   0   0   0   2   2   0   2   2   2   2   2   2   2   2   2   0   2   2   2   0   2   0   0   2   0   2   0   0   2   0   2   2   0   0   2   0   0   0   2   0   0   2   2   2   2   0   2   0   2   2   2   0   2   0   2   2   0   0   2   0   2   0   0   2   2   0   2   2   2   2   0   2   0   0   2   2   0   0   0   0   0   0   0   2   0   2   0   2   0   0   2
 MK-1-3                 2   2   2   2   2   0   2   2   2   2   2   2   2   0   0   2   0   0   2   2   2   2   0   2   0   2   0   0   2   0   0   2   2   2   0   0   0   2   2   2   2   2   2   0   2   0   2   2   0   2   2   0   2   0   2   2   0   0   2   0   2   0   2   0   2   2   2   0   2   0   0   2   0   2   2   2   2   2   2   0   2   2   2   2   2   0   2   2   2   0   0   0   2   0   2   0   2   2   2   0   2   2   0   0   0   0   0   2   0   0   0   0   2   0   0   2   2   2   2   0   2   2   2   2   0   2   2   2   0   2   0   0   2   0   2   0   0   2   2   2   2   0   0   2   0   0   0   2   0   0   2   2   2   2   0   2   2   2   2   2   2   2   0   2   2   0   0   2   0   2   0   0   2   2   2   2   2   2   2   0   0   0   0   2   2   0   0   0   0   0   0   0   2   0   2   0   2   0   0   2
 MK-1-4                 2   2   2   2   2   0   2   2   2   2   2   2   2   0   0   2   0   0   2   2   2   2   0   2   0   2   0   0   0   0   0   2   2   2   0   0   2   2   0   2   2   2   2   0   0   0   2   2   0   2   2   0   2   0   2   2   0   0   2   0   2   0   2   0   2   2   2   0   2   0   0   2   2   2   2   2   2   2   2   0   0   2   2   0   0   0   2   2   2   0   0   0   2   0   2   0   2   2   2   0   2   2   0   0   0   0   0   2   0   0   0   0   2   0   0   2   2   2   2   0   2   2   2   2   0   2   2   2   0   2   2   2   2   0   2   0   0   2   2   2   0   0   0   2   2   0   0   2   0   0   2   2   2   2   0   2   2   2   2   2   2   2   0   0   2   0   0   2   0   2   2   0   2   2   2   2   2   2   2   0   0   0   0   0   2   0   0   0   0   0   0   0   2   2   2   0   2   0   2   2
 MK-1-5                 2   2   2   2   2   0   2   2   0   2   2   2   2   0   0   2   0   0   0   2   2   2   0   2   0   2   0   0   0   0   0   2   2   2   0   0   2   0   0   2   2   2   2   0   0   0   2   2   0   2   2   0   2   2   2   0   0   0   2   0   2   0   2   0   0   2   2   0   2   0   0   2   2   0   2   2   2   2   0   0   0   2   2   2   0   0   2   2   2   0   0   2   2   2   2   0   2   2   2   0   2   2   0   2   0   0   0   2   0   0   0   0   2   2   0   2   2   2   2   0   2   2   2   2   0   2   2   2   0   0   2   2   2   0   2   0   0   2   2   2   0   0   0   2   2   0   0   2   0   0   2   2   2   2   0   2   2   2   2   2   0   2   0   0   2   0   0   2   0   0   2   2   2   2   2   2   2   2   2   0   2   0   0   0   2   0   0   0   0   0   0   0   2   2   2   0   2   0   2   2
 MK-1-6                 2   2   2   2   2   0   2   0   2   2   2   2   2   0   0   0   0   0   0   0   2   2   0   2   0   2   0   0   0   0   0   2   2   2   0   0   2   0   0   0   2   2   2   0   0   0   2   2   0   2   2   2   2   0   2   0   0   0   2   0   2   2   2   0   0   2   2   0   2   0   0   2   2   0   2   2   2   2   0   0   0   0   2   2   0   0   0   0   0   0   0   2   2   0   2   0   2   2   2   0   2   2   0   2   0   0   0   2   0   0   0   0   0   2   0   2   2   0   2   0   2   2   2   2   0   2   2   2   2   0   2   2   2   0   2   0   0   2   2   2   0   0   0   2   0   0   0   0   0   0   2   2   2   2   0   2   2   2   2   2   0   2   0   0   2   0   0   2   0   0   2   2   2   2   2   2   2   2   2   0   2   0   0   0   2   0   0   0   0   0   2   0   2   2   2   0   2   0   2   2
 MK-1-7                 2   2   0   2   2   0   2   0   2   2   2   2   2   0   0   0   0   0   0   0   2   2   0   2   0   2   2   0   0   0   0   2   2   2   0   0   2   0   0   2   0   2   2   0   0   0   2   2   0   2   2   0   2   2   2   0   0   0   0   0   2   2   2   0   0   2   2   0   2   2   0   2   2   0   2   2   2   2   2   2   0   0   2   0   0   0   0   0   0   2   0   0   2   0   2   0   2   0   2   0   2   2   0   2   0   0   0   2   0   0   0   0   2   2   0   2   2   2   0   0   2   2   2   2   0   2   2   0   2   0   2   2   2   0   2   0   0   2   2   2   0   0   0   2   0   0   0   0   0   0   2   2   2   2   0   2   2   2   2   2   2   2   0   0   2   0   0   2   0   0   2   2   2   2   2   2   2   2   2   0   2   0   2   0   2   0   0   0   0   0   0   2   2   2   2   0   2   0   2   2
 MK-1-8                 2   2   0   0   2   0   0   2   2   2   2   2   2   0   0   0   0   0   0   0   2   0   0   2   0   2   2   0   0   0   0   2   2   2   0   2   2   2   0   2   0   2   2   0   0   0   2   2   0   2   2   0   0   2   2   0   0   0   0   0   2   2   2   0   0   2   0   0   2   2   2   2   2   0   2   2   2   2   2   2   0   0   2   0   0   0   0   0   0   2   2   0   2   0   2   0   2   2   2   0   2   2   0   2   0   0   0   0   0   0   0   0   2   2   0   2   2   2   0   0   2   2   2   2   0   2   2   2   2   0   2   2   2   0   2   0   0   2   2   2   0   0   2   2   0   0   0   0   0   0   2   2   2   2   0   2   2   2   2   0   2   2   2   0   2   0   2   2   0   0   2   2   2   2   2   2   2   2   2   0   2   0   2   0   0   0   0   0   0   0   0   2   2   2   2   0   2   0   2   0
 MK-1-9                 2   2   0   0   2   0   0   2   2   2   2   2   2   0   0   0   0   0   0   0   2   0   0   2   0   2   2   0   0   2   2   2   2   2   0   2   2   2   2   0   0   2   2   0   0   0   2   2   0   2   2   0   0   2   2   0   0   0   0   0   2   2   0   0   0   2   0   0   0   2   2   2   2   0   2   2   2   2   2   2   0   0   2   0   0   0   0   0   0   2   2   0   2   0   2   0   2   2   0   0   2   2   0   2   0   0   0   0   0   0   0   0   2   2   0   2   2   0   0   0   2   2   0   2   0   2   2   2   2   0   2   2   2   0   2   0   0   0   2   2   0   0   2   2   0   0   2   0   0   0   2   2   0   2   0   2   2   2   2   0   2   2   2   0   2   0   2   2   0   0   2   2   2   0   2   2   2   2   2   0   2   0   2   0   0   0   0   0   0   0   0   0   2   2   2   0   2   2   2   0
 MK-1-10                2   2   0   0   2   0   0   0   2   0   2   2   2   0   0   0   0   0   0   0   2   0   0   2   0   2   2   0   2   2   2   2   2   2   0   2   0   0   2   2   0   2   2   0   0   0   2   2   0   0   2   0   0   2   0   0   0   0   0   0   2   2   0   0   0   2   0   0   0   2   2   2   0   0   2   2   2   2   2   0   0   0   2   0   2   0   2   0   0   2   2   0   2   0   2   0   2   0   0   0   2   2   0   2   0   0   0   0   0   0   0   0   2   2   0   2   2   0   0   0   2   2   0   0   0   2   0   2   2   0   2   2   2   0   2   2   0   0   2   2   0   0   2   2   0   0   2   0   0   0   2   2   0   2   0   2   2   2   2   0   2   2   2   0   2   0   2   2   0   0   2   0   2   0   2   2   2   2   2   0   2   0   2   0   0   0   0   0   0   0   2   0   2   2   2   0   2   2   2   2
 MK-1-11                2   2   0   0   2   0   0   0   2   0   2   2   2   0   0   0   0   0   0   0   2   2   0   2   0   2   2   2   0   2   2   2   2   2   0   0   0   2   2   2   0   2   2   0   0   0   2   2   0   0   2   0   0   2   0   0   0   0   0   0   2   0   2   0   0   2   0   0   0   0   2   2   0   0   2   2   2   2   2   0   0   0   2   0   2   0   2   0   0   2   2   0   2   2   2   0   2   0   0   0   2   2   0   2   0   0   0   0   0   0   0   2   2   2   0   2   2   0   0   0   2   2   0   0   0   2   2   2   2   0   2   2   2   0   2   2   0   0   2   0   0   0   2   2   0   2   2   0   0   0   2   2   0   2   0   2   2   2   0   0   2   2   2   0   2   0   2   2   0   2   2   0   2   2   2   2   0   2   2   0   2   0   2   0   0   0   0   0   0   2   2   0   2   2   2   0   2   2   2   2
 MK-1-12                2   2   0   0   2   0   0   0   2   2   2   2   0   0   0   0   0   0   2   0   0   2   0   2   0   2   2   2   0   2   2   2   2   2   0   0   0   2   2   2   0   2   2   0   0   0   2   2   0   0   2   0   0   2   2   0   0   0   0   0   0   0   2   0   0   2   0   0   0   0   2   2   0   0   2   2   2   2   2   0   2   0   2   0   2   0   2   0   2   2   2   0   2   2   2   0   2   0   0   0   2   2   0   2   0   0   0   0   2   0   0   2   2   2   0   2   2   0   0   0   2   2   0   0   0   0   2   2   2   0   2   0   0   0   2   2   0   0   2   0   0   0   0   2   2   2   2   2   0   2   2   0   0   2   0   0   0   2   0   0   2   2   2   2   2   0   2   2   0   2   2   0   0   2   2   2   0   2   2   2   2   0   2   2   0   0   0   0   0   2   0   0   2   2   2   0   2   2   2   2
 MK-1-13                2   2   0   0   2   0   0   0   0   2   2   2   0   0   0   2   0   0   2   0   2   2   0   0   0   2   2   0   0   0   2   2   2   2   0   0   0   2   2   2   2   2   2   0   2   0   2   2   0   0   2   0   0   2   2   0   0   0   0   0   0   2   2   0   0   2   0   0   0   0   2   2   0   0   2   2   2   2   2   0   2   0   2   0   2   0   2   0   2   2   2   0   2   2   2   0   2   0   0   0   0   2   0   2   0   0   2   0   2   2   2   2   2   0   0   2   2   0   0   0   2   2   0   0   2   0   2   2   2   0   2   0   0   2   2   2   0   0   2   0   2   0   2   2   2   2   2   2   0   2   2   0   0   2   0   0   0   2   0   0   0   2   2   2   2   0   2   2   0   2   2   0   0   2   0   2   0   2   2   0   2   0   0   2   0   2   0   0   2   2   0   0   2   2   2   0   2   0   0   2
 MK-1-14                2   2   0   0   2   0   0   0   2   2   2   2   0   0   0   2   0   0   2   0   2   2   0   0   0   0   2   0   0   0   2   2   2   2   0   0   0   2   0   0   2   2   2   0   2   0   2   2   0   0   2   0   0   2   2   0   0   0   0   0   2   2   2   0   0   2   2   0   0   0   2   2   0   0   2   2   2   2   2   0   2   0   2   0   2   2   2   0   2   2   2   0   2   2   2   0   2   0   0   0   0   2   0   2   0   0   2   2   2   2   2   2   0   0   0   2   2   0   2   0   2   2   0   0   2   0   2   2   0   0   2   0   0   2   0   2   0   0   2   2   2   0   2   2   2   2   2   2   0   2   2   0   0   2   0   2   0   2   0   0   2   2   2   2   2   0   2   2   0   2   2   0   2   2   0   2   0   2   2   0   2   0   0   2   0   2   0   0   2   2   0   0   2   2   2   0   2   0   2   2
 MK-1-15                2   2   0   0   2   0   0   0   2   2   2   2   0   0   0   2   0   0   2   0   2   2   2   0   0   2   2   0   0   0   0   2   2   2   0   0   0   2   0   2   2   2   2   0   2   0   2   2   0   0   2   0   0   0   2   0   0   0   0   0   2   2   2   0   0   0   2   0   0   0   0   2   2   2   2   2   2   2   2   0   0   0   2   0   0   0   2   0   2   0   2   0   2   2   2   0   2   0   0   0   0   2   0   2   0   0   0   2   2   2   2   2   0   0   0   2   2   0   0   0   2   2   0   0   2   0   2   2   2   0   2   0   2   2   0   2   0   0   2   2   2   0   2   2   2   2   2   2   0   2   2   0   0   2   0   0   2   2   0   0   2   2   2   2   2   0   0   2   0   2   2   0   2   2   0   2   0   2   2   0   2   0   0   2   0   2   0   0   2   2   0   0   2   2   2   0   2   2   2   2
 MK-1-16                2   2   0   0   2   0   0   0   2   2   0   0   0   0   0   2   0   2   2   0   2   2   2   0   0   2   2   0   0   0   0   2   2   2   0   0   0   2   0   2   2   2   2   0   2   2   2   2   0   0   0   0   0   0   0   2   0   0   0   0   2   2   2   0   0   0   2   0   0   0   0   2   2   2   2   2   2   0   2   0   0   0   0   0   0   0   2   0   2   0   2   0   0   2   2   0   2   0   2   2   0   2   0   2   0   0   0   2   2   2   2   2   0   0   0   2   2   0   0   0   2   2   2   0   2   0   2   0   2   2   2   0   2   2   0   2   0   0   0   0   2   0   2   2   2   2   2   2   0   2   2   2   0   2   0   2   2   2   2   0   2   2   2   2   2   0   0   2   0   2   2   0   2   2   0   2   0   2   2   0   2   0   0   2   2   2   0   0   2   2   0   0   2   2   2   0   2   2   2   2
 MK-2-1                 0   0   2   2   0   0   2   0   0   0   0   0   0   2   2   2   2   0   2   2   0   0   0   2   0   0   2   0   0   0   2   0   2   2   0   0   2   2   2   2   2   0   0   2   0   2   2   2   0   2   2   2   0   0   2   2   2   0   0   0   0   2   0   2   0   2   0   2   2   2   0   2   2   0   2   0   2   2   0   2   0   0   2   2   0   2   2   2   2   0   0   2   0   2   2   0   0   0   2   0   2   2   0   2   2   0   2   0   0   0   0   0   0   2   2   0   0   0   0   2   0   2   0   2   2   0   2   2   2   0   0   0   0   2   0   2   0   0   2   0   2   0   2   2   0   2   0   0   2   2   0   0   2   0   2   2   0   0   0   2   2   0   0   2   2   2   0   2   0   2   0   2   0   0   0   2   2   2   2   2   0   0   2   2   0   0   2   2   0   0   0   2   2   2   0   0   0   2   0   2
 MK-2-2                 0   0   2   2   0   0   2   0   0   0   0   0   0   2   0   2   0   0   2   2   0   0   0   2   0   0   2   0   0   0   2   0   2   2   0   0   2   2   2   0   2   0   0   2   2   0   2   2   0   2   2   2   0   0   2   2   2   0   0   0   0   2   0   2   0   2   0   2   2   2   0   2   2   0   2   0   2   2   0   2   0   0   2   2   0   2   2   2   2   0   0   2   0   2   0   0   0   0   2   0   2   2   2   2   2   0   0   0   0   0   0   0   0   0   2   0   0   0   0   2   0   2   2   2   2   2   2   2   2   0   2   0   2   2   0   2   0   0   2   0   2   0   2   2   0   2   2   0   2   2   0   0   2   0   2   2   0   0   0   0   0   0   0   2   2   2   0   2   0   2   0   2   0   2   0   2   2   2   2   2   0   0   2   2   0   0   2   2   0   0   0   2   2   2   2   0   0   2   2   2
 MK-2-3                 2   0   2   2   0   0   2   0   0   0   0   0   0   2   0   2   0   0   2   0   0   0   0   2   0   0   2   0   0   0   2   0   2   2   0   2   2   2   0   0   2   0   0   2   0   0   2   2   0   2   2   2   0   0   2   2   0   0   0   0   0   2   0   2   0   2   0   2   2   2   0   2   2   0   2   0   2   2   0   2   0   0   2   2   0   2   2   2   2   0   2   2   0   2   0   0   0   0   2   0   2   2   2   2   2   0   0   0   0   0   0   0   0   0   2   0   0   0   0   2   0   2   2   2   2   2   2   2   2   0   2   0   2   2   0   2   0   0   2   0   2   0   2   2   2   2   2   0   2   2   0   0   2   0   2   2   0   0   0   0   0   0   0   2   2   2   0   2   0   2   0   2   0   0   0   2   2   2   2   2   0   0   0   2   0   0   2   2   0   0   0   0   2   2   2   0   0   2   2   2
 MK-2-4                 2   0   2   2   0   0   2   0   2   0   0   0   2   2   0   2   0   0   2   0   0   0   0   2   0   0   2   0   0   0   2   0   2   2   0   0   2   0   0   0   2   0   0   2   0   2   2   0   0   2   2   2   0   0   0   2   0   0   0   0   0   0   0   2   0   2   0   2   2   2   0   2   2   0   2   0   2   2   2   2   0   0   2   2   0   2   0   2   2   0   2   2   0   2   0   0   0   0   2   0   2   2   2   2   2   0   0   0   0   0   0   2   0   0   2   0   0   0   0   2   0   2   2   2   2   2   2   2   2   0   2   0   2   2   0   2   0   0   2   0   2   0   2   2   2   2   2   2   2   2   0   2   2   0   2   2   0   0   0   2   2   2   0   2   2   2   0   2   0   2   0   2   0   2   0   2   0   2   2   2   0   0   0   2   0   0   2   2   0   2   0   0   2   2   2   0   0   2   2   2
 MK-2-5                 2   2   2   2   0   0   0   2   2   0   0   0   2   2   0   0   0   0   2   0   0   0   0   2   0   0   2   0   0   0   0   0   2   2   0   0   0   2   0   0   2   0   2   2   0   2   0   0   0   2   2   2   0   0   0   2   0   0   0   0   0   0   0   2   0   2   0   2   2   2   0   2   2   0   2   0   2   0   2   0   0   0   2   2   0   2   0   2   2   0   2   2   2   2   2   0   0   0   2   0   0   2   2   2   2   0   0   2   0   0   0   2   0   0   2   0   0   0   0   2   0   0   2   0   2   2   2   2   0   0   2   0   2   0   0   2   0   0   2   0   2   0   2   0   0   2   2   2   2   2   0   0   2   0   0   2   0   2   0   0   2   2   0   2   2   2   0   2   0   2   0   2   0   2   0   2   0   2   2   2   0   0   0   2   0   0   2   2   2   2   0   0   2   2   0   0   0   2   0   2
 MK-2-6                 2   2   2   2   0   0   2   2   2   0   0   0   2   2   0   0   0   0   2   0   0   0   0   2   0   0   2   0   0   0   0   0   2   2   0   0   2   0   0   0   2   2   2   2   0   2   0   0   0   2   2   0   0   0   0   2   0   0   0   0   0   0   2   2   0   2   0   2   0   0   0   0   0   0   2   0   2   2   2   0   0   2   2   2   0   2   0   0   2   2   2   0   2   2   2   0   0   0   2   0   0   2   2   2   2   0   2   2   0   0   0   2   0   0   2   0   0   0   0   2   2   0   2   0   2   0   0   2   2   0   2   0   2   0   0   2   0   0   2   0   0   0   2   0   0   2   2   2   2   2   0   0   2   0   0   2   0   0   0   0   0   2   0   2   2   2   2   2   0   2   0   2   0   0   2   2   0   2   2   2   0   0   0   2   0   0   2   2   2   2   0   0   2   0   0   0   0   2   0   0
 MK-2-7                 2   2   2   2   0   0   2   2   2   0   0   0   2   2   0   0   0   0   2   2   2   0   0   2   0   0   2   2   0   0   2   0   2   2   0   2   2   0   0   0   2   0   2   2   0   2   2   0   0   2   2   2   0   0   0   2   0   0   0   0   0   0   2   2   0   2   0   2   2   0   0   0   0   0   0   0   2   2   0   0   0   0   2   2   0   2   0   0   2   2   0   0   2   2   2   0   0   0   2   0   0   2   2   2   2   0   2   2   0   0   0   2   0   0   2   0   0   0   0   2   2   0   2   0   2   0   0   2   0   0   2   0   2   0   0   2   0   0   2   0   0   0   2   0   0   2   0   2   2   2   2   2   2   0   0   2   0   0   0   0   0   2   0   2   2   2   0   2   0   2   0   2   0   0   2   2   0   0   2   2   0   0   0   2   0   0   2   2   2   2   0   0   2   0   0   0   0   2   0   0
 MK-2-8                 2   2   2   2   0   0   2   2   2   2   0   0   0   2   0   2   0   0   2   2   2   0   0   0   2   0   2   0   0   0   2   0   2   2   0   2   2   0   0   0   2   2   0   2   0   2   0   0   0   2   2   2   0   0   0   2   0   2   0   0   0   0   0   2   0   2   0   2   2   0   0   0   0   0   0   0   2   2   0   0   0   0   2   2   0   2   0   0   2   2   0   0   2   2   2   0   0   0   2   2   2   2   2   2   2   0   2   2   0   0   2   2   0   0   0   0   0   0   0   2   2   0   2   0   2   0   0   2   0   0   2   0   2   0   0   2   0   0   2   0   0   0   2   0   0   2   0   2   2   2   2   2   2   0   0   2   2   0   0   0   0   2   2   2   0   2   0   2   0   2   2   2   0   0   2   2   0   0   2   0   0   0   0   2   0   0   2   2   2   2   0   0   2   0   0   0   0   2   0   0
 MK-2-9                 2   2   2   2   0   0   2   2   2   2   0   0   0   2   0   2   2   0   2   2   2   0   0   0   2   0   2   0   2   0   0   0   2   2   2   2   2   0   0   0   2   2   0   2   0   2   0   0   0   2   2   2   0   0   0   2   0   2   0   0   0   0   0   2   0   2   2   2   2   0   0   2   0   0   0   0   2   2   0   0   2   0   2   2   0   0   0   0   2   2   0   0   2   2   2   0   0   0   2   2   2   2   2   2   2   0   2   2   0   0   2   2   0   0   0   2   2   0   0   2   2   0   2   0   2   0   0   2   0   2   2   0   2   2   0   2   0   0   2   0   0   0   2   0   2   2   0   2   2   2   2   2   2   0   0   2   2   0   0   0   2   2   2   2   0   2   0   2   0   2   2   2   0   0   2   2   0   0   2   0   0   0   2   2   0   0   2   2   2   2   0   0   2   0   0   0   0   2   0   0
 MK-2-10                2   2   2   0   0   0   2   0   2   2   0   0   0   2   0   2   0   0   2   2   2   0   2   0   2   0   2   0   2   0   0   0   2   0   2   2   2   0   0   0   2   2   0   2   0   0   0   0   0   2   2   2   0   0   0   2   0   2   0   0   0   0   0   2   0   2   2   2   2   0   0   2   0   0   0   2   2   2   0   0   2   2   2   2   0   0   0   0   2   2   0   0   2   2   2   0   0   0   2   2   2   2   2   2   2   0   2   2   0   0   2   2   2   0   0   2   2   0   0   2   2   0   2   0   2   0   0   2   0   2   2   0   2   2   0   2   0   0   2   0   0   0   2   0   2   0   0   2   2   2   2   2   2   0   0   2   0   0   2   0   2   2   2   2   0   2   2   2   0   2   2   2   0   0   2   2   0   0   2   0   0   0   2   2   0   0   2   2   2   2   0   0   2   0   0   0   0   2   0   0
 MK-2-11                2   2   2   0   0   0   2   0   2   2   0   0   0   2   0   2   0   0   2   0   2   0   2   0   2   0   2   0   2   0   0   0   2   0   2   2   2   0   0   0   2   2   0   2   0   0   0   0   2   2   2   0   0   0   0   2   0   2   0   0   0   0   2   2   2   2   2   2   2   2   0   2   2   0   0   2   2   2   0   0   2   2   2   2   0   0   0   0   2   2   0   2   2   2   2   0   0   0   2   2   2   2   2   0   2   0   2   2   0   0   2   2   2   0   0   2   2   0   0   2   2   0   2   0   0   0   0   2   2   0   2   0   2   2   0   2   0   2   0   0   0   0   2   0   2   0   0   2   2   2   2   2   2   2   0   2   0   0   2   2   2   2   2   2   0   2   2   2   0   2   2   2   0   0   2   2   0   0   2   0   0   0   2   0   0   0   2   2   2   0   2   0   2   0   0   0   0   2   0   0
 MK-2-12                2   2   2   0   0   0   2   2   2   2   0   0   0   2   0   2   0   0   2   0   2   0   2   0   2   0   2   0   2   0   0   0   2   0   2   2   0   0   0   0   2   2   0   2   0   0   0   0   2   2   2   0   0   0   2   0   0   0   0   0   0   2   2   2   2   2   2   2   2   0   0   2   2   0   0   2   2   2   0   0   2   2   2   2   2   0   0   0   2   2   0   2   2   2   2   2   0   0   2   2   2   2   2   0   2   0   2   0   2   0   2   2   2   2   0   2   2   0   0   2   2   0   2   0   2   2   0   2   2   0   2   0   2   0   0   2   0   2   0   0   0   0   0   0   2   0   0   2   2   2   2   2   2   2   0   2   0   0   2   2   2   2   2   0   0   2   2   2   0   2   2   2   0   2   2   2   0   0   2   0   0   0   2   0   0   2   2   2   0   0   2   0   2   0   0   0   0   0   0   0
 MK-2-13                2   0   2   0   0   0   2   2   2   2   0   0   0   2   0   2   2   0   2   0   2   0   2   0   0   0   2   0   2   0   0   0   2   0   2   2   0   0   0   0   2   2   0   2   0   0   2   0   0   2   2   0   0   0   2   0   0   0   0   2   0   2   2   2   2   2   0   0   2   0   0   2   2   0   0   2   2   2   0   0   2   2   2   2   2   2   0   0   2   2   0   2   2   2   2   2   0   0   2   2   2   2   2   0   2   0   2   0   2   0   2   2   2   2   0   2   2   0   0   2   2   0   2   2   2   2   0   0   2   2   2   0   2   0   0   2   0   2   0   0   0   0   0   0   0   0   0   2   2   2   2   2   2   2   2   0   0   0   2   2   2   2   2   0   0   2   2   2   0   2   2   2   0   2   2   2   0   0   0   0   0   0   2   0   0   2   2   2   0   0   2   0   2   0   0   0   0   0   0   0
 MK-2-14                0   0   2   0   0   0   2   2   2   2   0   0   0   2   0   0   2   0   2   0   2   0   2   0   0   0   2   0   2   0   0   0   0   0   0   2   2   0   0   0   2   2   0   2   0   0   2   0   0   2   2   0   2   2   2   0   0   0   0   2   2   2   2   2   0   2   2   0   2   0   0   2   2   0   2   2   0   2   0   0   2   2   2   2   2   2   2   0   0   2   0   2   2   2   2   2   0   0   2   2   2   2   2   2   2   0   2   0   2   0   2   2   2   2   2   2   2   0   0   0   2   0   2   2   2   0   0   0   2   2   2   0   2   0   0   2   0   2   0   0   0   0   0   2   0   0   2   2   2   2   2   2   2   2   2   0   2   0   2   2   2   2   2   0   0   2   2   2   0   2   2   2   0   2   0   2   0   0   0   0   0   0   2   0   0   2   2   2   0   0   2   0   2   0   0   0   0   0   0   0
 MK-2-15                0   0   2   0   0   0   2   2   2   2   0   0   0   2   0   0   2   0   2   0   2   0   0   0   0   0   2   0   2   0   0   2   0   0   0   2   2   0   0   0   2   2   0   2   0   0   2   0   0   2   2   0   2   2   2   0   0   0   0   2   2   0   2   2   0   2   2   2   2   0   0   2   2   0   2   2   2   2   0   0   2   2   2   2   2   2   2   0   0   2   0   2   2   2   2   2   0   0   2   2   2   2   2   2   2   0   2   0   2   0   2   2   2   2   2   2   2   0   0   0   2   0   2   2   2   0   2   0   2   2   2   0   2   0   0   2   0   2   0   0   2   0   2   2   0   0   2   2   2   2   2   2   2   2   2   0   2   0   2   2   2   2   2   0   0   2   2   2   0   2   2   2   0   2   0   2   0   0   0   2   0   0   2   0   0   2   2   2   0   0   2   0   2   0   0   0   2   0   0   2
 MK-2-16                0   0   2   0   0   0   2   2   2   2   0   0   0   2   0   0   2   0   2   0   0   0   2   0   0   0   0   0   2   0   0   0   0   0   0   2   2   0   0   0   2   2   0   2   0   0   0   0   0   2   0   0   2   2   0   0   0   2   0   2   2   0   2   2   0   2   2   2   2   0   0   0   2   0   2   2   2   2   0   0   0   2   2   2   2   2   2   0   0   2   0   2   2   2   2   2   0   0   2   2   2   2   2   2   2   2   0   0   2   0   2   2   2   2   2   2   2   0   0   2   2   0   2   2   2   0   2   0   2   2   2   0   2   0   0   2   0   2   0   0   2   0   0   2   0   0   2   2   2   2   2   2   2   2   2   0   2   0   2   2   2   2   2   0   0   2   2   2   0   2   2   0   0   2   0   2   0   0   0   2   0   2   2   0   0   2   2   2   2   2   2   2   2   0   0   0   2   0   0   2
 MK-3-1                 2   2   2   0   2   0   0   0   2   0   0   2   2   2   2   0   0   0   2   0   0   2   2   0   0   0   0   2   0   2   0   0   0   0   0   0   0   0   2   0   0   0   2   2   2   2   2   2   0   2   2   0   0   2   2   2   0   2   0   0   0   0   2   0   0   2   0   0   2   0   0   2   2   2   0   0   2   0   0   2   2   2   2   0   0   0   2   2   0   2   0   0   2   2   0   0   0   0   0   0   2   2   2   2   2   2   2   0   0   0   0   2   0   2   2   0   2   2   0   2   2   2   2   2   0   2   2   0   2   0   2   0   0   2   0   2   0   2   0   0   2   0   2   0   0   0   0   0   0   2   0   2   2   0   0   0   2   2   0   2   2   2   0   2   0   0   2   2   0   2   2   0   2   0   0   2   2   2   2   0   2   0   0   0   0   0   2   0   0   2   2   2   2   2   0   0   0   2   2   2
 MK-3-2                 0   2   2   0   2   0   0   0   2   0   0   2   0   0   0   0   0   0   2   0   0   2   2   0   0   0   2   2   0   2   0   0   0   0   2   0   0   0   2   0   0   0   2   2   2   2   2   2   0   2   2   0   0   2   2   2   0   2   0   0   0   0   2   0   0   2   0   0   2   0   0   2   0   2   0   0   2   2   2   2   2   2   2   0   0   0   2   2   0   2   0   2   2   2   0   0   0   0   0   0   2   2   0   2   2   0   2   0   0   0   0   2   2   2   0   0   2   2   0   0   2   2   2   2   2   2   2   0   2   0   2   0   0   2   0   2   0   2   0   0   2   0   2   0   0   0   2   0   0   2   0   2   2   0   0   2   2   2   0   2   2   2   0   0   0   0   2   2   0   2   0   0   2   0   0   2   2   2   2   0   2   0   0   0   0   0   2   2   0   2   2   2   2   2   2   2   0   0   2   2
 MK-3-3                 0   2   2   0   2   0   0   0   2   0   0   2   0   0   0   0   0   0   2   0   0   0   2   0   0   0   2   2   0   2   0   0   0   0   2   0   0   0   2   0   0   0   2   2   0   2   2   2   0   2   2   0   0   2   2   2   2   2   0   0   0   0   2   0   0   2   0   0   2   0   0   2   0   2   0   0   2   2   2   2   2   2   2   0   0   0   2   2   0   2   0   2   2   2   0   0   2   0   0   0   2   2   0   2   2   0   2   0   2   0   0   2   2   2   0   0   2   2   0   0   2   2   2   2   0   2   2   0   2   0   2   0   0   2   2   2   0   2   0   0   2   0   2   0   0   2   2   0   0   2   0   2   2   0   0   2   0   2   0   2   2   2   0   2   0   0   2   2   0   0   0   0   2   0   0   2   2   2   2   0   2   0   0   0   0   0   0   2   0   2   2   2   2   2   2   2   0   0   2   2
 MK-3-4                 0   2   2   0   2   0   0   0   2   0   0   2   0   0   0   0   0   0   2   0   0   0   2   0   0   0   2   2   0   2   0   2   2   0   2   0   0   0   2   0   0   0   2   0   0   2   2   2   0   2   2   0   0   2   0   2   2   2   0   0   0   0   2   0   2   2   0   0   2   0   0   2   0   2   0   0   2   2   2   2   2   2   2   2   0   2   2   2   0   2   0   2   2   2   0   0   2   0   0   0   2   0   0   2   2   0   2   0   2   0   2   2   2   2   0   0   2   2   0   0   0   2   2   2   0   2   2   0   2   0   2   0   0   2   2   2   0   2   0   0   2   0   2   0   0   0   2   0   0   2   2   2   2   0   0   2   0   2   0   2   2   2   0   2   0   0   2   2   0   0   0   0   2   0   2   2   2   2   2   0   0   0   0   0   0   0   0   2   0   0   2   2   2   2   2   2   0   0   2   0
 MK-3-5                 0   2   2   0   2   2   0   0   2   0   2   2   0   0   0   0   0   0   2   0   0   0   2   0   0   0   2   2   0   2   0   2   2   0   2   0   0   0   2   0   0   2   2   0   0   2   2   2   2   2   2   0   0   0   2   2   2   2   0   0   0   0   2   0   2   2   0   0   2   0   0   2   0   0   0   0   2   2   2   2   2   0   2   2   0   2   2   2   0   2   0   2   2   0   0   2   2   0   0   0   2   0   0   2   2   0   0   0   2   0   2   2   2   2   0   0   2   2   0   0   0   2   2   2   0   2   2   0   2   0   2   0   2   2   2   2   2   2   0   0   2   0   0   0   0   0   2   0   0   2   2   2   2   0   0   2   0   2   0   2   0   2   0   2   0   0   2   2   0   0   0   0   2   0   2   0   2   2   2   0   0   0   0   2   0   0   0   2   0   0   2   0   2   2   2   2   0   2   2   0
 MK-3-6                 0   2   2   0   2   2   0   0   0   2   2   2   0   0   0   0   0   0   2   0   2   0   0   0   0   0   2   2   0   2   0   2   2   2   2   0   0   0   0   0   0   2   2   0   0   2   2   2   2   2   0   0   2   0   2   2   2   2   0   0   0   0   2   0   2   2   0   0   2   0   0   2   2   2   0   0   2   2   2   0   2   0   2   2   0   2   2   2   0   2   0   2   0   0   0   2   2   0   0   0   2   0   0   2   2   0   0   0   2   0   2   2   2   2   0   0   2   2   0   0   2   2   2   2   0   2   2   0   2   0   2   0   2   0   2   2   2   2   0   0   2   2   0   0   0   0   2   0   0   2   2   2   2   0   2   2   0   2   0   2   0   2   0   2   0   0   2   2   0   0   2   0   2   0   2   0   2   2   2   0   0   0   0   2   0   0   0   2   0   0   2   0   2   2   2   2   0   2   2   0
 MK-3-7                 0   2   2   0   0   2   0   0   0   2   2   2   0   0   0   0   0   0   2   0   0   0   2   0   2   0   2   2   0   2   0   2   2   2   2   0   0   0   0   0   0   2   2   0   0   2   2   2   2   0   0   0   2   2   2   2   0   2   0   2   2   0   2   0   2   2   0   0   2   0   0   0   2   2   0   2   2   2   2   0   2   0   2   2   0   0   2   2   0   2   0   2   0   0   0   2   2   2   0   0   2   0   0   2   0   0   0   0   2   0   2   2   2   2   0   2   2   2   0   0   2   2   2   2   0   2   0   0   2   0   2   0   2   0   2   0   2   2   0   0   2   2   0   0   0   0   2   0   0   2   2   2   2   0   2   2   0   2   0   2   0   2   0   2   0   2   2   2   0   2   2   0   2   0   2   0   2   2   2   0   2   0   0   2   0   0   0   2   0   0   2   0   2   2   2   2   0   2   0   0
 MK-3-8                 0   2   2   0   0   2   0   0   0   2   2   2   0   0   2   0   0   0   2   0   0   0   2   0   0   2   0   2   0   2   0   0   2   0   0   0   2   0   0   0   0   0   2   0   0   2   2   2   2   0   0   0   2   2   2   2   0   2   2   2   2   0   2   0   2   2   0   0   2   0   0   0   2   2   0   2   2   2   2   0   2   0   2   2   0   0   2   2   0   2   0   2   0   0   0   2   2   2   2   0   2   0   0   2   0   0   0   2   0   0   2   2   2   2   0   2   2   2   0   2   2   2   2   2   0   2   0   0   2   0   2   0   2   0   2   0   2   2   2   0   2   2   0   0   0   0   2   0   0   2   2   2   2   0   2   2   0   2   0   2   2   2   0   2   0   2   2   2   0   2   2   0   2   0   2   0   2   2   2   0   2   2   0   2   0   0   2   2   0   0   2   0   2   2   2   2   0   2   0   2
 MK-3-9                 0   2   2   0   0   2   0   0   0   2   2   2   0   0   2   0   0   0   0   0   0   0   2   0   0   0   0   2   0   2   0   0   2   2   2   0   2   0   0   0   0   0   2   0   0   0   2   2   2   0   0   0   2   2   2   2   0   2   2   2   2   2   2   2   0   2   2   0   2   0   0   0   2   2   0   2   2   0   2   0   2   0   0   2   0   0   2   2   0   2   0   0   0   2   0   2   2   2   2   0   0   0   0   2   0   0   0   2   0   0   2   2   2   2   2   2   2   0   0   2   2   2   2   2   0   2   0   2   2   0   2   0   2   0   2   0   2   2   2   0   2   2   0   2   0   0   2   0   0   0   2   2   2   0   2   2   0   2   0   2   2   2   0   2   0   2   2   2   0   2   0   0   0   0   2   0   2   2   0   0   2   2   0   2   0   0   2   0   0   0   2   0   2   2   2   2   0   2   0   2
 MK-3-10                0   2   2   0   0   2   0   0   0   2   0   2   0   0   2   0   0   0   0   0   0   0   0   0   0   2   0   0   0   0   0   0   0   2   2   2   2   0   0   0   0   0   2   0   0   0   2   2   2   0   0   0   2   2   0   2   0   2   2   2   2   2   2   2   0   2   0   2   0   2   0   0   2   2   2   2   2   0   2   2   2   0   2   2   0   2   2   2   0   2   0   0   0   2   0   2   2   2   2   0   0   0   0   2   0   2   0   2   2   0   2   2   2   2   2   2   2   0   0   2   2   2   2   2   0   2   0   2   2   0   2   0   2   0   2   0   2   2   2   2   2   2   0   2   0   0   2   0   0   0   2   2   0   0   2   2   0   2   0   2   0   2   2   2   0   2   2   2   0   0   0   0   0   0   2   0   2   2   0   0   2   2   0   2   0   0   2   0   2   0   2   0   0   2   2   2   0   2   0   0
 MK-3-11                0   2   2   2   0   2   2   0   0   2   2   2   0   0   2   0   0   0   0   0   0   0   0   0   0   2   0   0   0   2   0   0   0   2   2   2   2   0   2   0   0   2   2   0   0   0   2   2   2   0   0   0   2   2   0   2   0   2   2   0   2   0   2   2   0   2   0   2   0   2   0   0   2   2   2   2   2   0   2   2   2   2   2   0   0   2   2   2   0   2   0   0   0   2   0   2   2   0   2   0   0   0   0   2   0   2   0   2   2   0   2   2   2   2   2   2   0   0   0   2   2   2   2   2   0   0   0   2   2   0   2   0   2   0   2   2   0   2   2   2   2   2   0   2   0   2   2   0   0   0   2   2   0   0   2   2   0   2   0   2   0   2   2   2   0   0   2   2   2   0   0   0   0   0   2   0   2   2   0   2   2   0   2   2   0   0   2   0   2   0   2   0   0   2   2   2   0   2   0   0
 MK-3-12                0   0   2   2   0   2   2   0   2   2   2   2   0   0   2   0   0   2   0   0   0   0   0   0   0   2   0   0   0   2   0   0   0   2   2   2   0   0   2   2   0   2   2   0   2   0   2   2   2   0   2   0   2   2   0   2   0   2   2   0   2   0   2   2   0   2   0   0   0   2   0   0   2   2   2   0   2   2   2   2   2   2   2   0   0   2   2   2   0   2   0   0   0   2   0   2   2   0   2   0   0   0   0   2   0   2   0   2   2   2   2   2   2   2   2   2   0   0   0   2   2   2   2   2   0   0   0   2   2   0   2   0   2   0   2   2   0   2   2   2   2   2   0   2   0   2   2   0   0   0   2   0   0   0   2   2   0   2   0   2   2   2   2   2   0   0   2   2   2   0   0   0   0   0   2   0   2   2   0   2   2   0   2   2   0   0   2   0   2   0   2   0   0   2   2   2   2   2   0   0
 MK-3-13                0   0   2   2   0   2   2   0   2   2   2   2   0   0   2   2   0   2   0   2   2   0   0   0   0   2   0   0   0   2   0   0   0   2   2   2   0   0   2   0   2   2   2   0   2   0   2   2   2   0   2   0   2   2   0   2   0   2   2   0   2   0   2   2   0   2   0   0   0   2   0   0   2   0   2   0   2   2   2   0   0   2   2   2   0   2   2   2   0   2   0   0   0   2   0   2   0   0   2   0   0   0   2   2   0   2   2   2   2   2   2   2   2   2   2   2   0   0   0   2   2   2   2   2   2   0   0   2   2   0   2   0   2   0   2   2   0   2   2   2   2   2   0   2   0   2   2   0   0   0   2   0   2   0   2   2   0   2   0   2   2   0   2   2   0   0   2   2   2   0   2   0   0   0   2   0   2   2   0   2   2   0   0   2   0   0   2   0   2   0   2   0   0   2   2   0   2   2   0   0
 MK-3-14                2   0   0   2   0   2   2   0   2   2   2   2   0   0   2   2   0   2   0   2   2   0   0   0   2   2   0   0   0   2   0   0   0   2   2   2   0   0   0   0   2   2   2   0   0   0   2   2   2   0   2   0   2   2   0   2   0   2   2   0   2   2   2   2   0   2   2   0   0   2   0   0   2   0   2   2   0   2   2   0   0   2   2   2   0   2   2   2   0   2   0   0   0   2   0   0   0   0   2   0   0   0   2   2   0   2   2   2   2   0   2   2   2   2   2   2   0   0   0   2   0   2   2   2   2   0   0   2   2   0   2   0   2   2   2   0   0   2   2   2   2   2   0   2   0   2   2   0   0   0   2   0   2   0   2   2   0   2   0   2   2   0   2   2   0   0   2   2   2   0   2   0   0   0   2   2   0   2   0   2   2   0   0   2   0   0   0   0   0   0   2   0   0   2   2   2   2   2   0   0
 MK-3-15                2   0   0   2   0   2   2   0   2   2   2   2   0   0   2   2   0   2   2   2   2   0   0   0   2   2   0   0   0   2   0   0   2   2   2   2   0   0   0   0   2   2   2   2   0   0   2   2   2   0   0   0   2   2   0   2   0   2   2   0   2   2   2   2   0   2   2   0   0   2   0   0   2   0   2   2   0   2   2   2   2   2   0   2   0   2   2   2   0   2   0   0   0   2   0   0   2   0   2   0   0   2   2   2   0   2   2   2   2   0   2   2   2   0   2   2   0   0   2   0   0   2   2   2   2   0   0   2   0   0   2   0   2   2   2   0   0   2   2   2   2   2   0   2   0   2   2   0   0   0   2   0   2   0   2   2   0   2   0   2   2   0   2   2   2   0   2   2   2   0   2   0   0   0   2   2   0   2   0   2   2   0   0   2   2   0   0   0   2   2   2   0   0   2   2   2   2   2   2   0
 MK-3-16                2   0   0   2   0   2   2   0   2   2   2   0   0   0   2   2   0   2   2   2   0   0   0   0   2   2   0   0   0   2   0   0   0   2   2   2   0   2   0   0   2   2   2   2   0   0   2   2   2   0   0   0   2   0   0   2   0   2   2   0   2   2   2   2   0   2   2   0   0   2   0   0   2   0   2   2   0   2   2   2   2   2   0   2   0   0   2   2   0   2   0   0   0   2   0   0   2   0   2   0   0   2   2   2   0   0   2   2   2   0   0   2   2   0   2   2   0   0   2   0   0   2   2   2   2   0   0   2   0   0   0   0   2   2   2   0   0   2   2   2   2   2   0   0   0   2   2   0   0   0   0   0   2   0   2   2   0   2   0   0   2   0   2   2   2   0   2   2   2   0   0   0   0   0   2   2   0   2   0   2   2   0   0   2   0   0   0   0   2   0   2   2   2   2   2   2   0   0   2   0
 MK-4-1                 0   0   0   0   0   2   2   2   2   2   2   0   2   2   2   0   2   0   2   2   0   0   0   2   2   2   2   0   0   0   0   0   2   0   0   2   2   0   2   2   2   2   2   2   2   0   0   0   0   2   2   0   2   0   0   2   0   2   0   2   2   0   0   2   0   0   2   2   0   2   0   0   2   0   2   2   2   0   2   0   2   0   0   2   2   2   2   0   0   0   2   2   2   2   2   2   0   2   2   0   0   2   0   0   0   0   2   0   0   0   0   0   2   0   2   0   2   2   2   0   2   0   2   2   0   2   2   2   0   2   2   2   0   2   2   2   0   0   0   0   2   0   2   0   2   2   2   2   0   2   2   2   2   2   0   2   2   2   2   0   0   0   0   0   2   0   0   2   0   2   2   0   0   2   2   2   2   0   0   0   2   0   2   0   2   2   2   0   0   0   0   0   0   0   0   0   0   0   2   2
 MK-4-2                 0   2   0   0   0   2   2   2   2   2   2   0   2   0   2   0   2   0   2   2   0   0   0   2   2   2   2   0   0   0   0   0   2   0   0   2   2   0   2   2   2   2   2   2   2   0   0   2   0   2   2   0   2   0   0   2   0   2   0   2   2   0   0   2   0   0   2   2   0   2   0   0   2   0   2   2   2   0   0   0   2   0   0   2   2   2   2   0   0   0   2   2   2   2   2   2   0   2   2   0   0   2   0   0   0   0   2   0   0   0   0   0   2   0   2   0   2   2   2   0   2   2   2   2   0   2   2   2   0   2   2   2   0   2   2   2   0   0   2   0   2   0   2   0   2   2   2   2   0   2   2   2   2   2   0   2   2   2   2   0   0   0   0   0   2   0   0   2   2   2   2   0   0   2   2   2   2   0   2   0   2   0   2   0   2   2   2   0   0   0   0   0   0   0   0   0   0   0   2   2
 MK-4-3                 0   2   2   0   0   2   2   2   2   2   2   0   2   0   2   0   2   0   2   2   0   0   0   2   0   2   0   0   0   0   0   0   2   0   0   2   2   0   2   2   2   2   2   2   2   0   0   0   0   2   0   0   2   0   0   2   0   2   0   2   2   0   0   2   0   0   2   2   0   0   0   0   2   0   2   2   2   0   0   0   2   0   0   2   2   2   2   0   0   0   2   2   2   2   0   2   0   2   2   0   0   2   0   0   0   0   2   0   2   0   0   0   2   0   2   0   2   2   2   0   0   2   2   0   0   2   0   2   0   2   2   2   0   2   2   2   0   0   2   0   2   0   2   2   2   2   0   2   0   2   2   2   2   2   0   2   2   2   2   2   0   0   0   0   0   0   0   2   0   2   2   0   0   2   2   0   2   0   2   0   2   0   2   0   2   2   2   0   0   0   0   0   0   0   0   0   0   0   2   2
 MK-4-4                 0   0   2   0   0   2   2   2   0   2   2   2   2   0   2   2   0   0   2   2   0   0   0   2   0   2   0   0   0   0   0   0   0   0   0   2   2   2   2   2   2   2   2   2   2   2   0   0   2   2   0   0   2   2   0   2   0   2   0   2   2   0   0   2   0   0   2   2   0   0   0   0   2   2   2   2   2   0   0   0   2   0   0   2   2   2   2   0   0   0   2   2   2   2   0   2   0   2   2   0   0   2   0   2   2   0   2   0   2   0   0   2   2   0   2   0   2   2   2   0   2   2   2   0   0   2   0   2   0   2   2   2   0   2   2   2   0   0   2   0   2   0   2   2   2   2   0   2   0   2   2   2   2   2   0   0   2   2   2   2   0   0   0   0   0   0   0   2   0   2   2   0   0   0   2   0   2   0   2   0   2   0   2   0   2   2   0   0   0   0   0   2   0   0   0   2   0   0   2   2
 MK-4-5                 0   0   2   0   0   2   2   2   0   2   2   2   2   0   0   2   0   0   2   2   0   0   0   2   0   2   0   0   0   0   0   0   0   0   0   2   2   2   2   2   2   0   0   0   2   2   0   0   2   2   0   0   2   2   0   2   0   2   0   0   2   0   0   2   0   0   2   2   2   0   2   0   2   2   2   2   2   0   2   0   0   0   0   2   2   2   2   0   0   0   2   2   2   2   0   2   0   2   2   2   2   0   2   2   2   0   2   0   2   2   0   2   2   0   0   2   2   2   2   2   2   2   2   0   0   2   0   2   0   2   2   2   0   0   2   2   0   0   2   0   0   0   2   2   2   2   0   2   0   2   2   2   2   2   0   2   2   2   2   2   0   0   0   0   0   0   2   0   0   2   2   0   0   0   0   0   2   0   2   0   2   0   2   0   2   0   0   0   0   0   0   2   0   0   0   2   2   0   2   2
 MK-4-6                 0   0   0   0   0   2   2   2   0   2   0   0   2   0   2   2   0   0   2   2   2   0   0   2   0   2   0   2   2   0   0   0   0   0   0   0   2   2   2   2   2   0   2   0   2   2   0   0   2   2   0   0   2   0   0   0   0   2   0   0   2   0   0   2   0   0   2   2   2   0   2   0   2   2   2   2   2   0   2   0   0   0   2   2   2   2   2   0   0   0   2   2   2   2   0   2   0   2   2   2   2   0   2   2   2   0   2   0   2   2   0   2   2   0   0   2   2   2   2   2   2   2   2   0   0   2   0   2   0   2   2   2   0   2   2   0   0   0   2   0   0   0   0   2   2   2   0   2   0   2   0   2   2   2   0   2   2   2   2   2   0   0   0   0   0   0   2   0   0   2   2   0   0   2   0   0   2   0   2   0   2   0   2   0   2   0   0   0   0   0   0   2   0   0   0   2   2   0   2   2
 MK-4-7                 2   0   0   0   0   2   2   2   0   2   0   0   2   0   2   0   0   0   2   2   0   0   0   2   0   2   0   2   2   0   0   0   0   0   0   0   2   0   2   2   2   0   2   0   2   2   0   2   2   2   0   0   2   2   0   0   0   2   0   0   2   0   0   2   0   0   2   0   2   2   2   0   2   0   2   2   2   0   2   0   0   0   2   2   2   2   2   0   0   0   2   2   2   2   0   2   0   2   2   2   2   2   2   0   2   0   2   0   2   2   0   2   2   0   0   2   2   0   2   2   2   2   2   0   0   2   0   2   0   2   2   2   0   2   2   0   2   0   2   2   0   2   0   2   2   2   0   2   2   2   0   0   2   0   0   2   2   2   2   2   0   0   0   0   0   0   2   0   0   2   2   0   0   2   0   0   2   0   2   0   0   0   2   0   2   0   0   0   0   0   0   2   0   0   0   0   2   0   2   2
 MK-4-8                 2   0   0   0   0   2   2   2   0   2   0   0   2   0   2   0   0   0   2   0   0   2   0   2   0   2   0   2   2   0   0   0   0   0   0   0   2   0   0   2   2   0   2   2   2   2   0   0   2   2   0   0   0   2   0   0   0   2   0   0   2   0   0   2   0   0   2   0   2   2   2   0   2   2   2   2   2   0   2   0   0   0   2   2   2   2   2   0   0   0   2   2   2   2   0   0   0   0   2   2   2   0   2   0   2   2   2   0   2   2   0   2   2   0   0   2   0   0   2   2   2   2   2   0   0   2   0   2   0   2   2   2   0   2   2   0   0   0   2   2   0   2   0   2   2   2   0   2   2   2   0   2   2   2   0   2   2   2   2   2   0   0   0   0   2   0   2   2   0   2   0   0   0   2   0   0   2   2   0   0   0   0   0   0   2   0   0   0   0   0   0   0   0   0   0   0   2   0   2   2
 MK-4-9                 2   0   0   0   0   2   2   2   0   2   0   0   2   0   2   0   0   0   2   0   0   0   0   2   0   2   0   2   0   0   0   0   0   0   0   0   2   0   0   2   2   0   2   2   2   2   2   2   2   2   0   0   0   2   0   0   0   2   0   0   2   0   0   2   2   0   2   0   2   2   2   0   2   2   2   0   2   0   2   0   0   0   2   2   2   2   0   2   0   0   2   2   2   2   0   0   0   0   2   2   2   0   2   0   2   2   0   0   2   2   0   2   2   0   0   2   0   0   2   0   2   2   2   0   0   2   0   2   0   2   2   0   0   2   2   0   0   0   0   2   0   2   0   2   2   2   0   2   2   2   0   2   2   2   0   2   2   2   2   2   0   0   2   0   2   0   2   2   0   2   0   0   0   2   2   0   0   0   0   0   0   0   2   0   2   2   2   0   0   2   0   0   0   0   0   0   2   0   2   2
 MK-4-10                2   0   0   0   0   0   2   2   0   2   0   0   2   0   2   0   0   0   2   2   0   0   0   2   0   0   0   2   2   0   0   0   0   0   0   0   2   0   0   2   0   0   2   2   2   2   2   2   2   2   0   0   0   2   0   0   0   2   0   0   2   0   0   2   2   0   2   0   2   2   2   2   2   2   2   0   2   0   2   0   0   0   0   2   2   2   0   2   0   0   2   2   2   2   0   0   0   2   2   2   2   0   0   2   2   2   0   0   0   2   0   2   2   0   0   2   0   0   2   0   2   2   2   0   0   2   0   2   0   0   2   0   0   2   2   0   0   2   0   2   0   2   2   2   0   0   0   2   2   2   0   2   2   2   0   2   2   0   2   2   0   0   2   0   2   0   2   2   0   2   0   0   0   2   0   0   0   0   0   0   0   0   2   0   2   2   2   0   0   2   0   2   0   0   0   0   2   0   2   2
 MK-4-11                2   0   0   0   0   0   2   2   0   2   0   0   2   2   2   0   0   0   2   2   0   0   0   2   0   0   0   2   2   0   0   0   0   0   0   0   2   2   0   2   0   2   2   2   2   2   2   2   2   2   0   0   0   2   0   0   0   2   0   0   2   0   0   0   0   0   0   0   2   2   2   2   2   0   2   0   2   0   2   0   0   0   0   2   2   2   2   2   0   0   2   2   2   2   0   0   0   2   2   2   2   0   0   2   0   2   2   0   0   0   0   2   2   0   0   2   0   0   2   0   0   2   2   0   0   2   0   2   0   0   2   0   0   2   2   0   0   2   0   2   0   2   2   2   0   2   0   0   2   2   0   2   2   0   0   2   2   2   2   2   0   0   2   0   2   0   2   2   2   2   0   0   0   2   2   0   0   0   0   0   0   0   2   0   2   2   0   0   0   2   0   2   0   0   0   0   2   0   0   2
 MK-4-12                0   0   0   0   0   0   2   2   2   2   0   0   0   2   2   0   0   0   2   2   0   0   0   2   0   0   0   0   2   0   0   0   0   0   0   0   2   2   0   2   0   2   2   2   2   2   2   2   2   2   0   0   0   2   0   0   0   2   0   0   2   0   0   0   0   0   0   0   2   2   2   2   2   0   2   2   2   0   2   0   0   0   2   0   2   2   2   2   0   2   2   2   2   2   2   0   0   2   2   2   2   0   0   2   0   2   2   0   2   0   0   2   2   0   0   2   0   0   2   0   0   2   2   0   0   2   0   2   0   0   2   0   0   2   2   0   2   0   0   2   0   2   2   2   2   2   0   0   2   2   0   2   0   0   0   2   0   2   0   2   0   2   2   0   2   2   2   2   2   2   0   0   0   2   2   0   0   0   0   0   0   0   2   0   2   2   0   0   0   2   0   2   0   0   0   0   2   0   0   2
 MK-4-13                0   0   0   0   0   0   2   2   0   0   0   0   0   2   2   0   0   0   2   2   0   2   0   0   0   0   0   0   2   0   0   2   0   0   0   0   2   2   0   2   0   2   2   2   0   2   2   2   2   2   0   0   0   2   0   0   0   2   0   0   2   0   0   0   0   0   0   0   2   2   0   2   2   0   2   2   2   0   2   0   2   0   2   0   2   2   2   2   0   2   2   2   2   2   2   0   0   2   2   2   2   0   2   2   0   2   0   0   2   2   0   2   2   0   0   2   0   0   2   0   0   0   2   0   2   2   0   2   0   2   2   0   0   2   2   0   2   0   0   2   0   2   2   0   2   2   0   2   2   2   0   2   2   0   0   2   0   2   0   2   2   2   2   0   2   2   2   0   2   2   0   0   0   2   2   0   0   0   0   0   0   0   0   0   2   2   0   2   0   2   2   2   0   0   0   0   2   0   0   2
 MK-4-14                0   0   2   0   0   0   2   2   0   0   0   0   0   2   2   0   0   0   2   2   0   2   0   0   0   0   0   2   2   0   0   2   0   0   0   0   0   2   0   2   0   2   2   2   0   0   0   2   2   2   0   0   0   0   0   0   0   0   0   0   2   0   0   0   0   2   0   0   2   2   2   2   2   0   2   2   2   0   2   0   0   0   2   0   2   2   2   2   0   2   2   0   2   2   2   0   0   2   0   2   2   0   2   2   0   2   0   0   2   2   0   2   2   0   0   2   0   0   2   0   0   0   2   0   2   2   0   2   0   2   2   0   0   2   2   0   2   2   0   2   0   2   2   0   2   2   0   2   2   2   0   2   2   0   2   2   0   2   0   2   2   2   2   0   2   2   2   0   2   2   0   0   0   2   2   0   0   0   0   0   0   0   0   0   2   2   0   2   0   2   0   2   0   0   0   0   2   0   0   2
 MK-4-15                0   0   2   0   0   0   2   2   0   0   0   0   0   2   2   0   0   0   2   2   2   2   0   0   0   0   0   2   2   2   0   0   0   0   0   0   0   2   0   2   0   2   2   2   0   0   0   2   2   2   0   0   0   0   0   0   0   0   0   2   2   0   0   0   0   2   0   0   0   2   2   2   2   0   2   2   2   0   0   0   0   0   2   0   2   2   2   2   0   2   2   2   2   2   2   0   0   2   0   2   2   0   0   2   0   2   0   0   2   2   0   2   2   0   0   2   0   0   0   0   0   2   2   0   2   2   0   2   0   0   2   0   0   2   2   0   2   2   0   2   0   2   2   0   2   2   0   2   0   2   0   2   2   0   2   2   0   2   0   0   0   2   2   0   2   2   2   0   2   2   0   0   0   2   2   0   0   0   0   2   0   0   0   0   2   2   0   2   0   2   0   2   0   0   0   0   2   2   0   2
 MK-4-16                0   0   2   0   0   0   2   2   0   2   0   2   0   2   2   0   0   0   2   2   2   2   0   0   0   0   0   2   2   2   0   2   0   0   2   0   2   2   0   2   0   2   0   2   0   0   0   2   2   2   0   0   0   0   0   0   0   0   0   2   2   0   0   0   0   2   0   0   0   2   0   2   2   0   2   2   2   0   2   0   0   0   2   0   2   2   2   0   2   2   2   2   0   0   2   0   0   2   0   2   2   0   0   0   0   0   0   0   2   2   0   2   0   0   2   2   0   0   0   0   0   2   2   0   2   2   0   2   0   0   2   0   0   2   2   0   2   2   0   2   2   0   2   0   2   2   0   2   2   2   0   2   2   0   2   2   0   2   0   2   0   2   2   0   2   2   2   0   2   0   0   0   0   0   2   0   0   0   0   2   0   0   0   0   2   2   0   2   0   2   0   2   0   0   0   0   2   2   0   2
 MK-5-1                 2   0   0   0   2   0   2   2   2   2   0   2   0   2   0   2   0   0   2   2   2   0   2   2   2   0   0   2   0   2   0   0   2   2   0   2   0   2   2   0   2   2   0   2   0   2   2   0   2   2   2   2   0   2   0   0   0   2   0   0   2   0   2   2   2   2   0   0   0   2   0   2   2   0   0   0   0   0   2   2   2   0   0   0   0   0   2   2   0   2   2   2   2   0   0   2   0   2   0   2   2   0   0   0   2   0   2   0   0   0   2   2   0   2   2   2   0   2   0   2   0   2   2   0   2   0   2   2   2   2   0   2   2   0   2   2   0   0   0   0   0   2   0   2   0   2   2   0   2   0   2   2   2   2   2   0   2   2   0   2   2   2   0   2   2   2   0   0   0   2   2   0   2   0   2   2   2   2   0   0   0   0   2   2   0   2   2   0   0   2   0   0   2   2   2   0   2   2   2   0
 MK-5-2                 2   0   0   0   0   0   0   2   2   2   0   2   0   2   0   0   0   0   2   0   2   2   2   2   2   0   0   2   2   0   0   0   2   2   0   0   0   2   2   0   2   2   0   2   0   0   2   0   2   2   2   2   0   2   0   0   2   2   0   0   2   0   2   2   2   2   0   0   0   2   2   2   2   0   0   2   0   0   2   2   2   0   0   0   0   0   0   2   0   2   2   2   2   0   0   0   0   2   0   2   2   0   0   0   0   0   2   0   0   0   2   2   0   2   2   2   2   2   0   2   0   2   0   0   2   0   2   2   2   2   0   2   2   2   2   2   0   0   0   0   0   2   0   2   0   2   2   0   2   2   2   2   0   2   2   0   2   2   0   2   2   2   0   2   2   2   0   0   0   2   2   0   2   2   0   2   2   2   0   0   0   0   2   2   0   2   2   0   0   2   0   0   2   2   2   0   2   2   2   0
 MK-5-3                 2   0   0   0   0   2   0   2   2   2   0   2   0   0   0   2   0   0   0   0   2   2   2   2   2   0   0   2   2   0   0   0   2   2   0   0   0   2   2   0   2   2   0   2   0   0   2   0   2   2   2   0   0   2   0   0   2   0   0   0   2   0   0   0   2   2   0   0   0   2   2   2   2   0   0   2   0   0   2   2   2   0   0   0   0   0   2   2   0   2   2   2   2   0   0   0   0   2   2   2   2   0   0   0   0   0   2   0   0   0   2   0   0   0   2   2   2   0   0   2   0   2   0   0   2   0   2   2   2   2   0   2   2   2   2   2   0   0   0   0   0   2   0   2   0   0   2   0   2   2   2   2   0   2   2   0   2   2   0   2   2   2   0   2   2   2   0   0   0   2   0   0   0   2   0   2   2   2   0   0   0   0   2   2   0   0   2   0   0   2   0   0   2   2   2   0   2   2   2   0
 MK-5-4                 2   0   2   0   0   2   0   2   2   2   0   2   0   0   0   2   0   0   0   0   2   2   0   2   2   0   0   0   2   2   0   0   2   0   0   0   2   2   2   0   2   2   0   2   0   0   2   0   2   2   2   0   0   2   0   2   2   0   0   0   2   0   0   0   0   2   0   0   0   2   2   2   2   0   0   2   2   2   2   2   2   0   0   0   0   0   2   2   0   2   2   2   2   0   0   0   0   2   2   0   2   0   0   0   2   2   2   0   0   0   2   0   2   0   2   2   2   0   0   0   0   2   0   0   2   0   2   2   2   2   0   2   2   2   2   2   0   0   0   0   0   0   0   2   0   0   0   0   2   2   2   2   0   2   2   0   2   2   0   2   2   2   0   2   2   0   0   0   0   2   0   0   0   2   0   2   2   0   2   2   0   0   2   2   0   0   2   0   0   2   0   0   2   2   2   0   2   2   2   0
 MK-5-5                 2   0   2   0   0   2   0   0   2   2   2   2   0   0   0   2   0   0   0   0   2   2   0   2   2   0   2   0   2   2   0   0   2   0   0   0   0   2   2   0   2   2   0   0   0   0   2   0   0   2   0   2   0   2   0   2   2   0   0   0   2   0   0   0   0   2   0   0   0   2   2   2   2   2   2   2   2   0   2   2   2   0   0   0   0   0   2   2   0   2   2   2   2   0   0   0   0   2   2   0   2   0   0   0   0   2   2   0   0   0   2   0   2   0   2   2   2   0   0   0   0   2   0   0   2   0   2   2   2   2   0   2   2   2   2   2   0   0   0   0   0   0   0   2   0   0   0   0   2   2   2   2   0   2   2   0   2   2   0   2   2   2   0   2   2   0   0   0   0   0   0   0   0   2   0   2   2   0   2   0   0   0   2   2   0   0   2   0   0   2   0   0   2   2   2   0   2   2   2   2
 MK-5-6                 2   0   0   0   2   2   0   0   2   2   2   2   0   0   0   0   0   0   0   0   2   2   0   2   2   0   0   0   2   2   0   0   2   0   0   0   0   0   2   0   2   0   0   0   0   0   0   0   0   2   0   2   0   2   0   2   2   0   0   0   2   0   0   0   0   2   0   2   0   2   2   2   2   2   2   2   2   0   2   2   0   0   0   0   0   0   0   2   0   0   2   2   2   0   0   2   0   2   2   0   2   0   0   0   0   2   2   0   0   0   0   0   2   0   2   0   2   2   0   0   0   2   0   0   2   0   2   2   2   2   0   0   0   2   2   2   0   0   0   0   0   0   0   2   0   0   0   0   2   2   2   0   0   2   2   2   2   2   2   2   2   2   0   2   2   2   0   2   0   0   0   0   0   2   0   2   2   0   2   0   0   0   2   2   0   0   2   0   0   0   0   0   2   2   2   0   2   2   2   2
 MK-5-7                 2   2   0   0   2   2   0   0   2   2   2   2   0   0   0   0   0   0   0   0   2   2   0   2   2   2   0   0   2   2   2   0   2   0   0   0   0   0   2   0   2   0   0   0   0   0   0   0   0   2   0   2   0   2   0   2   2   0   0   0   2   0   0   0   0   2   0   2   0   2   2   2   2   2   2   2   2   0   0   2   2   2   0   0   0   0   0   2   0   0   2   2   2   0   0   2   0   2   2   0   2   0   0   0   2   2   2   0   0   0   0   0   2   0   2   2   2   0   0   0   0   2   0   0   2   0   0   2   2   2   0   0   0   2   2   2   0   0   2   0   0   0   0   2   2   0   0   0   2   2   2   0   0   2   2   0   2   2   2   2   2   2   0   2   0   2   0   2   0   0   0   2   0   2   0   0   2   0   2   0   0   0   2   2   0   0   2   0   0   0   0   0   2   2   2   0   2   2   2   2
 MK-5-8                 2   2   0   0   2   2   0   2   2   2   2   2   0   0   0   0   0   0   2   0   2   2   0   2   2   2   0   0   2   2   2   0   2   2   0   2   0   0   2   0   2   0   0   0   0   0   0   0   0   2   0   2   2   2   0   2   2   0   0   0   2   2   0   0   0   2   0   2   0   2   2   2   2   0   2   2   2   0   0   2   2   0   0   0   0   0   0   2   0   0   2   0   2   0   0   0   0   2   2   0   2   0   0   0   2   2   2   0   2   0   2   0   0   0   2   2   2   0   0   0   0   2   0   0   2   0   0   2   2   2   0   0   0   2   2   2   0   0   2   0   0   0   0   2   2   2   0   0   2   2   2   0   0   0   2   0   2   2   2   2   2   2   2   2   0   2   0   2   0   0   0   0   2   2   2   0   2   0   2   0   0   0   2   2   0   0   2   0   0   0   0   0   2   0   2   0   2   0   2   2
 MK-5-9                 2   2   0   2   2   0   2   2   2   2   2   2   0   0   0   0   2   0   2   0   2   2   0   2   2   0   0   0   2   2   2   0   2   2   0   2   0   0   2   0   2   0   0   0   0   0   0   0   0   2   0   0   2   0   0   2   2   0   2   0   2   2   0   0   0   2   0   2   0   2   2   2   0   0   2   2   2   0   0   2   2   0   2   0   0   0   0   2   0   2   2   0   2   0   2   0   0   2   2   0   2   0   0   2   2   2   2   0   2   0   2   0   0   0   2   2   0   2   0   2   0   0   0   0   2   0   0   2   2   2   2   0   0   2   2   2   2   0   2   0   2   0   0   2   2   2   0   0   2   2   2   0   2   2   2   0   2   2   2   2   0   2   0   0   0   2   0   2   2   0   0   0   2   2   2   0   2   0   2   0   0   0   2   2   0   2   2   0   0   0   0   0   2   2   2   0   2   0   0   2
 MK-5-10                2   2   0   2   2   2   2   2   2   2   2   2   0   0   0   0   0   0   2   2   2   2   0   2   2   0   0   0   2   2   2   0   2   2   0   2   0   0   2   0   2   0   0   0   0   0   0   0   0   2   0   0   2   0   0   2   0   0   2   0   2   2   0   0   0   2   0   2   0   2   2   2   0   0   2   2   2   0   0   2   0   0   2   0   0   0   0   2   0   2   2   0   2   0   2   0   0   2   2   0   2   0   0   2   2   2   0   0   2   0   2   0   0   0   2   2   0   0   0   2   0   0   2   0   2   0   0   2   2   2   2   0   0   2   2   2   2   0   2   0   0   0   0   0   2   2   0   0   2   0   0   0   2   0   2   0   2   2   2   0   0   2   0   0   0   2   0   2   2   2   0   0   2   2   2   0   2   0   2   2   0   0   2   2   0   2   2   0   0   0   0   0   2   2   2   0   2   0   0   2
 MK-5-11                2   2   0   2   0   2   2   2   2   2   2   0   0   0   0   0   0   0   2   2   2   2   0   2   2   2   0   0   2   0   2   0   2   2   0   2   0   0   2   0   2   0   0   0   2   0   2   0   0   0   0   0   2   0   0   2   0   0   2   0   2   0   0   0   0   2   0   2   0   2   2   2   0   0   2   2   0   0   0   2   0   0   2   0   0   2   0   2   0   2   2   0   2   0   2   0   2   2   2   0   2   0   0   2   2   2   0   0   2   2   2   0   0   0   2   2   0   0   0   2   0   0   2   0   2   0   0   2   2   2   0   0   0   0   2   2   2   0   2   0   0   0   0   0   2   2   0   0   2   0   2   0   0   2   2   0   2   0   2   2   0   2   0   0   0   2   0   2   2   2   0   0   2   2   2   0   2   0   2   2   0   0   2   2   0   0   2   2   0   0   0   0   2   2   2   0   2   0   0   0
 MK-5-12                2   2   0   2   0   2   2   0   2   2   2   2   0   2   2   0   0   2   2   2   2   0   2   2   2   2   0   0   2   0   2   0   2   2   0   2   0   0   2   0   2   0   0   0   2   0   2   0   0   0   0   0   0   0   0   2   0   0   2   0   2   0   0   0   0   2   0   2   0   2   2   2   0   0   2   2   0   0   0   2   0   0   2   0   0   2   0   2   0   2   2   0   2   2   2   0   2   2   2   0   2   0   0   2   2   2   0   0   2   2   2   2   0   0   2   2   0   0   0   2   0   2   2   0   2   0   0   2   2   2   2   2   0   0   0   0   2   0   2   0   0   2   0   0   2   2   0   0   2   0   2   0   0   2   2   0   2   0   2   0   2   2   0   0   0   2   0   2   2   2   0   0   2   2   2   2   2   0   2   2   0   0   2   2   0   0   2   2   0   0   0   0   2   2   2   0   2   0   0   0
 MK-5-13                0   2   0   0   0   2   2   0   2   2   2   2   0   2   2   0   0   2   0   2   2   0   2   2   2   2   0   0   2   0   2   0   2   0   2   2   0   0   2   0   2   0   0   0   2   0   2   0   0   0   0   0   0   0   0   2   0   0   2   0   2   0   0   2   0   2   0   2   0   2   2   2   0   0   2   2   0   0   0   2   0   0   0   0   0   2   0   0   0   2   2   0   2   2   0   0   0   2   2   0   2   0   2   2   2   2   0   0   2   2   2   2   0   0   0   2   0   0   0   2   0   2   2   2   0   0   0   0   2   2   2   2   0   0   0   0   2   0   0   0   0   2   0   0   2   2   0   0   2   0   2   0   0   2   2   0   2   0   2   0   2   2   0   0   0   2   0   2   0   2   0   0   2   2   0   2   2   0   2   2   0   0   2   2   0   0   2   2   0   0   2   0   2   2   0   0   0   0   0   0
 MK-5-14                0   2   0   0   0   2   0   0   2   2   2   2   0   2   2   2   0   2   0   2   2   0   2   2   2   2   0   2   2   0   2   0   2   0   2   2   0   0   0   0   2   0   0   0   2   0   2   2   0   0   0   0   0   0   0   2   0   0   2   0   2   0   0   2   0   2   0   2   0   0   2   2   0   0   0   2   0   0   0   2   2   0   0   0   0   2   0   0   0   2   2   0   2   2   0   0   0   2   2   0   2   0   2   2   2   2   0   0   0   2   2   2   0   0   0   2   0   0   2   2   0   2   2   2   0   0   0   0   0   2   2   2   0   0   0   0   2   0   0   0   0   2   0   0   2   2   0   0   2   0   2   2   0   2   2   0   2   0   2   0   0   2   0   0   0   2   0   2   0   2   0   0   2   2   0   2   2   0   2   2   0   0   2   2   0   0   2   2   0   0   2   2   2   2   0   0   0   0   0   0
 MK-5-15                0   2   0   0   0   0   0   2   2   2   2   2   0   2   2   2   2   2   0   2   2   0   2   0   2   2   0   2   2   0   2   0   2   0   2   2   0   0   0   2   2   0   2   0   2   2   2   2   0   0   0   0   0   0   0   2   0   0   2   0   2   0   0   2   0   2   0   2   0   0   2   2   0   0   0   2   0   0   0   0   2   0   0   0   0   2   0   0   0   2   2   0   2   2   0   0   0   2   2   0   2   0   2   2   2   2   0   0   0   2   2   2   0   0   0   2   0   0   2   2   0   2   2   2   0   0   0   0   0   2   2   2   0   0   0   2   2   0   0   0   0   2   0   0   2   2   2   0   2   0   2   2   0   2   2   0   2   0   2   0   0   2   2   0   0   2   0   2   0   2   0   0   2   0   0   0   2   0   2   2   0   0   2   0   0   0   2   2   0   0   2   2   2   2   0   0   0   0   2   0
 MK-5-16                0   2   0   0   0   0   0   0   2   2   0   2   2   2   2   2   2   0   0   2   0   0   2   0   2   2   0   2   2   0   2   0   2   0   2   2   0   0   0   2   2   0   2   0   2   2   2   2   0   2   0   0   0   0   0   2   0   0   2   0   2   0   2   2   0   2   0   2   0   0   2   2   0   0   2   2   0   0   0   0   2   0   0   0   0   2   0   0   0   2   2   0   2   2   0   0   0   2   2   0   2   0   2   2   2   2   0   0   0   2   2   2   0   0   0   0   0   2   2   2   2   2   0   2   2   0   0   0   0   2   2   2   2   0   0   2   2   0   0   0   0   2   0   0   2   2   2   0   2   0   2   0   0   2   2   0   2   0   2   2   0   2   2   0   0   2   2   2   0   2   2   2   2   0   0   0   2   0   2   2   0   0   2   0   0   0   2   0   0   0   2   2   2   2   0   2   0   0   2   0
 MK-6-1                 0   2   2   0   0   0   2   0   0   0   0   0   2   2   0   0   0   2   0   0   0   0   0   0   0   0   0   2   2   0   0   2   0   0   2   0   0   2   0   2   0   2   0   0   0   2   2   0   2   2   0   2   2   2   2   0   0   0   2   0   2   2   0   0   2   2   0   0   0   0   0   2   2   2   2   2   0   0   0   0   0   2   2   0   0   2   0   0   2   0   2   0   0   0   2   0   2   0   0   0   0   0   2   0   2   0   2   0   0   0   2   2   2   2   2   0   0   2   0   2   2   2   0   2   0   0   2   0   2   0   0   2   2   0   0   2   0   2   2   2   0   0   2   2   0   2   2   2   2   0   2   0   0   0   0   0   0   2   2   0   0   0   2   0   2   0   2   2   2   2   0   2   0   0   2   0   0   2   2   0   0   2   2   2   0   2   0   2   2   0   2   2   0   0   2   0   2   2   2   2
 MK-6-2                 0   2   2   0   0   0   2   0   2   0   0   0   2   2   2   0   0   2   0   0   0   0   2   0   0   0   2   2   2   0   0   0   0   0   2   0   0   2   0   2   2   2   0   0   0   2   2   0   2   2   0   2   2   2   2   0   0   0   2   0   2   2   0   0   2   2   0   2   0   0   0   0   2   2   2   2   0   0   0   0   0   0   2   2   0   2   0   2   2   0   2   0   0   0   0   0   2   0   0   2   0   0   2   0   2   2   2   0   0   0   2   2   2   2   2   0   0   2   0   2   2   2   0   2   0   0   2   0   2   0   0   2   2   0   0   2   0   2   2   2   0   0   2   2   0   2   2   2   2   0   2   0   0   2   0   0   0   2   2   2   0   0   2   0   2   0   2   2   2   2   0   2   0   0   2   0   0   2   2   0   0   2   0   2   0   0   0   2   2   0   2   2   0   0   2   0   2   2   2   2
 MK-6-3                 0   2   2   0   0   0   2   0   2   0   0   0   0   2   2   0   0   2   0   0   0   0   2   2   0   0   2   2   0   0   0   0   0   0   2   0   0   2   2   2   2   2   0   0   0   2   2   0   2   2   0   2   2   2   2   0   0   0   2   0   2   2   0   0   2   2   0   2   0   2   0   0   2   2   2   2   0   0   0   0   0   0   0   0   2   2   0   2   2   0   0   2   0   0   0   0   2   2   0   2   0   0   2   0   2   0   2   0   0   0   2   2   2   2   2   0   0   2   0   2   2   2   0   2   0   0   2   0   2   0   0   2   2   0   0   2   0   2   2   2   0   0   2   2   0   2   0   2   2   0   2   2   0   2   0   0   0   2   2   2   0   0   0   0   2   0   2   2   2   2   0   2   0   0   2   0   0   2   0   0   0   2   0   0   0   0   0   2   2   0   2   2   0   0   0   0   2   2   2   2
 MK-6-4                 0   2   2   0   0   2   2   0   0   0   0   0   0   2   0   2   0   0   0   0   0   0   2   2   0   0   2   2   0   0   0   0   0   0   2   0   0   2   2   2   2   0   0   0   0   2   2   0   2   2   0   2   2   2   2   0   2   0   2   0   2   2   0   0   2   2   0   2   0   2   2   0   2   2   2   2   0   2   0   0   0   0   0   0   2   2   0   0   2   0   0   2   0   0   0   0   2   2   0   2   0   0   2   0   0   0   2   0   0   0   2   2   2   2   2   0   0   2   0   2   2   2   0   0   2   0   0   0   2   0   0   2   2   2   0   2   0   2   2   0   0   0   2   2   0   2   0   2   2   0   2   2   0   2   2   0   0   2   2   2   0   0   0   2   2   0   2   2   2   2   0   2   0   0   2   2   0   2   0   0   0   2   2   0   0   0   0   2   2   0   2   2   0   0   0   0   2   2   0   2
 MK-6-5                 0   2   2   2   0   2   2   0   0   0   0   0   0   2   0   2   0   0   0   0   0   0   2   2   0   0   2   2   0   0   2   0   0   0   2   0   0   2   2   2   2   0   0   0   0   2   2   0   2   0   0   2   2   2   2   0   2   0   0   0   2   2   0   0   2   2   0   2   0   2   2   0   2   2   2   2   0   2   0   0   0   0   0   0   2   2   0   0   2   0   0   2   0   0   0   0   2   2   0   2   0   0   2   0   2   0   2   0   0   0   2   2   2   0   2   0   2   2   0   2   2   2   0   0   2   0   0   0   2   0   0   2   2   2   0   0   0   2   2   2   0   0   2   2   0   2   0   2   2   0   2   2   0   2   2   0   0   2   0   2   0   0   0   2   2   0   2   2   2   2   0   2   2   0   2   2   0   2   0   0   0   2   2   0   0   0   0   2   2   0   2   2   0   0   0   0   2   2   0   2
 MK-6-6                 0   2   2   2   0   2   2   0   0   0   0   0   2   0   0   2   0   0   0   2   0   0   0   0   0   0   2   2   0   0   0   0   0   0   2   0   0   2   2   2   2   0   0   0   0   2   2   2   2   0   0   0   2   2   2   0   2   0   0   0   2   2   0   0   2   2   0   2   0   2   2   0   2   2   2   2   0   2   0   0   0   0   0   0   2   2   0   0   2   0   0   2   0   0   2   0   0   2   0   2   0   0   2   0   2   0   2   0   2   0   2   2   2   0   2   0   2   2   0   2   2   2   0   0   2   0   0   0   2   0   0   2   2   2   0   0   0   2   2   2   0   2   2   2   0   2   0   2   2   0   2   2   0   2   2   0   0   2   0   0   0   0   0   2   2   0   2   2   2   2   0   2   2   0   2   2   0   2   0   0   0   2   2   0   0   0   0   2   2   0   2   2   0   0   0   0   2   2   0   2
 MK-6-7                 0   2   2   2   0   2   0   0   0   0   0   0   2   0   2   0   0   0   0   2   0   0   2   0   0   0   2   2   0   0   0   0   0   0   2   0   0   2   2   2   0   0   0   0   0   2   2   2   2   0   0   0   0   2   0   2   2   0   0   0   2   2   0   0   2   2   0   2   0   2   2   0   0   2   2   2   0   2   0   0   0   0   0   0   0   2   0   0   2   0   2   2   0   0   2   0   0   2   0   2   0   2   2   0   2   0   2   0   2   0   2   2   2   0   2   0   2   2   0   2   0   0   0   0   0   0   0   0   0   0   0   2   2   2   0   0   0   2   2   2   0   2   2   2   0   2   0   2   0   0   2   2   0   0   0   0   0   2   0   0   0   0   0   2   2   0   2   2   0   2   0   2   2   0   2   2   0   2   0   0   0   2   2   0   0   0   0   2   2   0   2   2   0   0   0   0   2   2   2   2
 MK-6-8                 0   2   2   2   0   0   0   0   0   0   0   0   2   0   2   0   0   0   0   2   0   0   2   0   0   0   2   2   0   0   2   0   0   0   2   0   0   2   2   2   0   0   0   0   0   2   2   2   2   0   0   2   0   2   0   2   2   0   0   0   2   2   0   0   2   2   0   2   2   2   2   0   0   2   0   2   0   2   0   0   0   0   0   0   0   2   0   0   2   0   2   2   2   0   2   2   0   2   0   2   0   2   2   0   2   0   0   2   2   0   2   2   2   0   2   0   2   2   0   2   0   0   0   0   0   0   0   0   0   0   0   2   2   2   0   0   0   2   2   2   0   2   2   0   0   2   0   2   0   0   2   2   0   0   2   0   0   0   0   2   2   0   0   2   2   0   2   2   0   2   2   2   2   0   2   2   0   2   2   0   0   2   2   2   0   2   0   2   2   0   0   2   0   0   0   0   2   2   2   2
 MK-6-9                 0   2   2   2   0   0   0   0   0   0   0   0   2   0   0   2   0   0   0   2   0   0   2   0   0   0   2   2   0   0   2   0   0   0   2   0   0   2   2   2   2   0   0   2   0   2   2   2   2   0   0   2   0   2   0   2   2   0   0   0   2   2   0   0   2   2   0   2   0   2   2   0   0   2   0   0   0   2   2   0   0   0   0   2   0   2   2   0   2   0   2   2   2   0   2   2   0   2   0   2   0   2   0   0   2   0   2   2   2   0   2   2   2   0   2   0   2   2   0   2   0   0   2   0   0   0   0   0   0   0   0   2   2   2   0   0   0   2   2   2   0   2   2   0   0   2   0   2   0   0   2   2   2   0   2   0   0   0   0   2   2   0   0   2   2   0   2   2   0   2   2   2   2   0   2   2   0   2   2   2   0   2   2   2   0   2   0   2   0   0   0   2   2   0   0   0   2   2   2   2
 MK-6-10                0   2   2   2   0   2   0   0   0   0   0   0   2   2   0   2   2   0   0   2   0   0   2   0   0   2   2   2   0   0   2   0   2   0   2   0   0   2   2   2   2   2   0   2   0   2   2   0   2   0   0   2   2   2   0   2   2   0   0   0   2   2   0   0   2   2   0   2   0   0   2   2   0   2   0   0   0   2   2   0   0   0   0   0   0   2   2   0   2   0   2   2   0   0   2   2   0   2   0   2   0   2   0   0   2   0   2   2   2   2   2   2   2   0   2   0   2   2   0   0   0   0   2   0   0   0   0   0   0   0   0   2   2   2   2   2   2   2   2   2   0   2   0   0   0   2   0   2   0   2   2   2   2   0   2   0   0   0   0   2   2   0   0   2   2   0   2   2   0   2   2   2   2   0   2   2   0   2   2   2   0   2   2   2   0   2   0   2   0   0   0   2   2   2   0   0   2   2   2   0
 MK-6-11                0   2   2   2   0   0   2   0   0   0   0   0   2   2   2   2   2   0   0   2   0   2   2   0   0   2   2   2   0   0   2   0   2   0   2   0   2   2   2   2   2   2   0   0   0   2   2   0   0   2   0   2   2   2   0   2   2   0   0   2   2   2   0   0   2   2   0   2   0   0   2   2   0   2   0   0   0   2   2   0   0   0   0   0   0   2   2   0   2   0   2   2   0   2   2   2   0   2   0   2   0   2   0   0   2   0   2   2   2   2   2   2   2   0   2   0   2   2   0   0   0   0   2   0   0   0   0   0   0   0   0   2   2   2   2   0   2   2   2   2   0   2   0   0   0   2   0   2   0   2   2   2   2   0   2   2   0   0   0   2   2   0   0   2   2   0   2   2   0   2   2   2   2   0   2   2   2   2   2   2   2   2   2   2   0   2   0   2   0   0   0   2   2   2   2   0   2   2   2   0
 MK-6-12                0   2   2   2   2   0   2   0   2   0   0   0   2   2   2   2   2   0   0   2   0   2   0   0   0   2   2   2   0   0   2   0   2   0   2   0   2   2   0   2   0   2   2   0   0   2   2   0   0   2   0   2   2   2   0   2   2   0   0   0   2   2   0   0   2   2   0   0   0   0   2   2   0   2   0   0   0   2   2   0   0   0   0   0   0   2   2   0   2   0   2   2   2   2   2   2   0   2   0   2   0   2   0   0   2   0   2   2   2   2   2   2   2   0   2   0   2   2   0   0   0   0   2   0   2   0   0   0   0   0   0   2   2   0   2   2   2   2   2   2   0   2   0   0   0   2   0   2   0   2   2   2   2   0   2   2   0   0   0   2   2   0   2   2   2   0   2   0   0   2   2   2   2   0   2   2   2   0   2   2   2   2   2   2   0   2   0   2   0   0   0   0   2   2   2   0   2   2   2   0
 MK-6-13                0   2   2   0   2   2   2   0   2   0   0   0   2   2   2   2   2   0   0   2   0   2   0   0   0   2   2   2   0   0   0   0   2   2   2   0   0   2   2   2   0   2   2   0   0   2   2   0   0   2   0   2   2   2   0   2   2   0   0   0   2   2   0   0   2   2   0   0   0   0   2   2   0   2   0   0   0   2   2   0   0   0   0   0   0   2   2   0   2   0   2   2   2   2   2   2   0   2   0   2   0   2   0   0   2   0   2   2   2   2   2   2   2   0   2   2   2   2   0   0   0   0   2   0   2   0   0   0   0   0   0   2   2   0   2   2   2   2   2   2   0   2   0   0   0   0   0   2   0   2   2   2   2   0   2   2   0   0   0   0   2   0   2   2   2   0   2   0   2   2   2   2   2   0   2   2   2   0   2   2   2   2   2   0   0   2   0   2   0   0   0   0   2   2   2   2   2   2   0   0
 MK-6-14                0   2   2   0   2   2   2   0   0   0   0   0   2   2   2   2   2   0   0   2   0   2   0   0   0   2   2   2   0   2   0   0   2   2   2   0   0   2   2   2   0   2   2   0   0   2   2   0   0   2   0   2   2   2   0   2   2   2   0   0   2   2   0   0   2   2   0   0   0   0   2   2   0   2   2   0   0   2   2   0   0   0   2   0   0   2   2   0   2   0   2   2   2   2   2   2   0   2   0   2   0   2   0   0   2   0   2   2   2   2   2   2   2   0   2   2   2   0   2   0   0   0   2   2   2   2   0   0   0   0   0   0   2   0   2   2   0   2   2   0   0   2   0   0   0   0   0   0   0   2   0   2   2   0   0   2   0   0   0   0   2   0   2   2   2   0   2   0   2   2   0   2   2   0   0   2   2   0   2   2   2   2   2   0   2   0   2   2   0   0   0   0   2   2   2   2   2   2   0   0
 MK-6-15                0   2   0   0   2   0   2   2   0   0   0   0   2   2   2   2   2   0   0   2   0   2   2   0   0   2   2   2   0   2   0   0   2   2   2   0   0   2   2   2   0   2   2   0   0   2   2   2   0   2   2   0   2   2   0   2   2   2   0   0   0   2   0   0   0   0   0   0   0   0   2   2   0   2   2   0   2   2   2   0   0   0   2   2   0   2   2   0   2   0   2   2   0   2   2   2   0   2   0   2   0   2   0   0   2   0   2   2   2   2   2   2   2   0   2   2   2   0   2   0   0   0   2   2   2   2   0   0   2   0   0   0   2   0   2   2   0   2   2   0   0   2   2   0   0   0   0   0   2   2   0   0   2   0   2   2   0   2   0   0   2   0   2   2   0   2   2   0   0   2   0   2   0   0   0   2   2   0   2   2   0   2   2   0   2   0   2   2   0   0   0   0   2   2   2   2   2   2   0   0
 MK-6-16                0   2   0   0   2   2   2   2   2   0   0   0   2   2   2   2   2   0   0   2   0   2   2   0   0   2   2   2   0   2   0   0   2   2   2   2   2   2   0   2   0   2   2   0   0   0   2   2   0   2   0   0   2   2   0   2   2   2   0   0   0   2   0   0   0   0   0   0   0   0   2   2   0   2   0   0   2   2   2   0   0   0   2   0   0   2   2   0   2   0   2   2   0   2   2   2   0   2   0   2   0   2   2   0   2   0   2   2   2   0   0   2   2   0   2   2   2   0   2   2   0   0   2   2   2   2   0   0   2   0   0   0   2   0   2   2   0   2   2   0   0   0   2   0   2   0   0   0   0   2   0   0   2   0   2   2   0   2   0   0   2   0   2   2   2   2   2   0   2   2   0   0   2   0   0   2   2   0   2   2   0   2   2   0   2   0   2   2   0   0   0   0   2   2   2   2   2   2   0   0
 
!****************************************** Phenotypic Data **********************************************************
!-100.0 is resevred for missing phenotype
SimulatedTrait1        10.3138    9.9263   12.9772   11.8188    7.3093    9.6137    9.2851    7.9855    9.7221   10.7672    9.4407    9.1379   10.6699   11.7852    8.2114   12.3414   10.5762    7.5886    9.2541    9.1959    9.3374   10.1859    9.3852   13.2262    9.4830   11.4072    9.8050    7.3472    9.2070    8.6421    8.7035    8.2639   12.7505   10.2090    8.7444    9.0337    8.1897   11.3128   10.8024   12.1734   12.8260   10.6343    9.6617   10.3376    9.7194   11.1375   10.8238   11.2039    8.0522   11.1067    9.9607   10.8420    8.9056    8.9022    8.7379   12.1395    9.7911   11.5726   10.7452    7.4791   11.2299   10.6227    7.4427   10.5091   10.7368   10.9654   10.2306   11.1234   11.1987   10.6273    9.4075   11.5373   11.0056    9.8323    8.5309   12.1805   10.8934   10.0889    9.1629    8.6720   11.3517    9.1341    9.9097   10.2653   10.3690    9.2472   11.1449   11.0024   10.9442    7.8755   11.5451   11.3664   12.1014    9.0770    8.1529    8.9052    9.3592   10.9835   14.2113    7.4046   13.5382   12.7957    9.3439   10.0244    9.1140    8.8046   10.6950    9.1163    9.1739    8.8092   10.3525    7.7624   14.1745    9.3944   11.0126    9.5359   10.5223   10.7809   10.4167   10.8383    9.2613   11.6972   10.8530    9.8554    9.7107   12.4014   11.3800   11.8842   10.7156   11.0253   10.3668    9.7199   12.0278   11.3234   10.0138   10.4081    7.8576    8.4721   11.3688   10.2686   12.4451    7.1279   10.2810   11.7257    8.8402    9.4003    8.8230   12.8423    9.3055   10.2525   11.3258   11.2269   10.6767   12.2515   10.6813    9.5378   11.7323   10.8080   10.0540   11.4304   10.8489    8.3020    7.3569   12.4167   11.4291    8.6482    7.3397   11.7080    9.0856   11.5006    9.0917    7.2841    8.9444    9.5728   12.2131   10.7566   12.6251    9.9141   12.4534    7.6250    8.7663    7.7606   11.2592   12.1822    9.0227    8.1913    9.4072    9.3648    8.2036    8.1756    8.9067    9.1029   10.7931   10.4907    9.3580    7.5167    8.4165    8.5879    9.3289   12.1262
SimulatedTrait2        15.2028   16.0735   16.2274   13.0535   17.7536   16.8811   11.4300   13.2702   15.8179   16.7914   15.6806   16.5894   16.2879   13.5372   12.9190   15.4154   12.1658   14.4144   15.0949   15.6919   17.2001   15.1935   15.5175   14.5909   15.3450   15.0197   15.1080   15.1796   15.5652   17.2606   12.9702   16.5646   13.9915   13.0984   12.7420   13.8862   12.3818   14.8523   16.7741   12.9589   15.0070   16.6165   14.6867   13.9134   17.0198   13.5594   16.7298   15.4037   15.7490   15.7453   17.5747   15.5541   16.1114   16.7439   12.6875   16.1699   15.0388   17.7551   12.6909   14.2738   16.0975   13.1841   16.6246   14.1376   17.1461   17.1187   15.4517   14.3166   15.2227   15.3817   13.6965   17.8670   13.7675   15.8288   12.8878   13.9678   16.5328   15.5204   15.8760   12.7824   15.8331   15.8147   14.8917   15.3980   15.8946   12.4033   16.1741   14.9614   13.9891   15.2260   16.2985   15.1125   18.8792   14.6596   14.6607   13.0071   14.4931   16.1187   14.0543   13.0891   16.1704   14.0475   13.0857   15.0068   15.2358   14.7089   16.2844   14.1657   13.8559   13.5170   16.7052   13.7295   15.8141   15.4958   12.1629   15.9994   15.0295   16.0551   15.6424   13.2156   14.0541   15.1370   15.0089   14.2334   14.8927   15.6000   17.1686   14.2765   15.6932   16.1686   14.8583   14.9991   16.1021   15.3470   16.2796   12.9653   16.2117   15.0261   13.1333   16.3435   13.9260   13.6928   14.5447   14.2282   12.8677   12.3859   14.0656   15.3259   12.0698   14.5019   18.6484   17.2653   14.8090   17.5671   13.2553   15.1251   15.9901   16.6672   17.1706   17.9037   15.9558   16.2875   13.7990   15.0974   15.2615   13.5824   14.6681   14.9404   14.3252   14.1204   15.2043   12.3848   15.7352   16.8603   15.9332   14.8161   15.5129   14.8564   16.2170   14.9737   13.4123   13.2036   14.5322   15.0341   15.1034   11.3262   13.8748   14.5000   13.6338   16.7195   14.4572   13.9566   17.0332   15.7144   16.0295   15.5475   15.5329   13.8636   17.3385   13.2493
 
