# Supplementary material for: Inclusive Composite Interval Mapping of QTL by Environment Interactions in Biparental Populations
Source: PLoS One. 2015 Jul 10;10(7):e0132414. doi: 10.1371/journal.pone.0132414 (PMC4498613; doi:10.1371/journal.pone.0132414)
Supplement: S3 File — (ZIP) [file pone.0132414.s003.zip › Simulation for unliked model/Simulated popualtions/run_00100.met]

!**********************Note: lines staring with "!" are remarks and will be ignored in the program********************
!*********************************General Information**********************************
!Assuming F1 = P1 x P2, populations available in QTL IciMapping are: 
!  1, P1BC1F1 = P1 x F1, the first backcrossing where P1 is used as the recurrent parent;
!  2, P2BC1F1 = P2 x F1, the first backcrossing where P2 is used as the recurrent parent;
!  3, F1DH, F1-derived doubled haploids; 
!  4, RIL or F1RIL, recombination inbred lines through the repeated selfing of F1;
!  5, P1BC1RIL, recombination inbred lines through the repeated selfing of P1BC1F1;
!  6, P2BC1RIL, recombination inbred lines through the repeated selfing of P2BC1F1;
!  7, F2, the selfing generation of F1;
!  8, F3, the selfing generation of F2;
!  9, P1BC2F1, the second backcrossing where P1 is used as the recurrent parent; 
! 10, P2BC2F1, the second backcrossing where P2 is used as the recurrent parent;
! 11, P1BC2RIL, recombination inred lines through the repeated selfing of P1BC2F1; 
! 12, P2BC2RIL, recombination inred lines through the repeated selfing of P2BC2F1; 
! 13, P1BC1F2, the selfing generation of P1BC1F1; 
! 14, P2BC1F2, the selfing generation of P2BC1F1; 
! 15, P1BC2F2, the selfing generation of P1BC2F1; 
! 16, P2BC2F2, the selfing generation of P2BC2F1; 
! 17, P1BC1DH, P1BC1F1-derived doubled haploids; 
! 18, P2BC1DH, P2BC1F1-derived doubled haploids; 
! 19, P1BC2DH, P1BC2F1-derived doubled haploids; 
! 20, P2BC2DH, P2BC2F1-derived doubled haploids; 
   3      !Mapping Population (see remarks above)
   2      !Mapping Function (1 for Kosambi; 2 for Haldane; 3 for Morgan)
   2      !Marker Space Type (1 for intervals; 2 for positions)
   1      !Marker Space Unit(1 for centiMorgans; 2 for Morgan)
   6      !Number of Chromosomes (or Linkage Groups)
 200      !Size of the mapping population
   2      !Number of environments
 
!***************************************** Chromosomes and Linkage Maps **********************************************
!Chromosome                 NumMarkers
-CH1                        16
-CH2                        16
-CH3                        16
-CH4                        16
-CH5                        16
-CH6                        16
!Linkage map (Marker name followed by position or the interval length)
 MK-1-1                1     0.000
 MK-1-2                1    10.000
 MK-1-3                1    20.000
 MK-1-4                1    30.000
 MK-1-5                1    40.000
 MK-1-6                1    50.000
 MK-1-7                1    60.000
 MK-1-8                1    70.000
 MK-1-9                1    80.000
 MK-1-10               1    90.000
 MK-1-11               1   100.000
 MK-1-12               1   110.000
 MK-1-13               1   120.000
 MK-1-14               1   130.000
 MK-1-15               1   140.000
 MK-1-16               1   150.000
 MK-2-1                2     0.000
 MK-2-2                2    10.000
 MK-2-3                2    20.000
 MK-2-4                2    30.000
 MK-2-5                2    40.000
 MK-2-6                2    50.000
 MK-2-7                2    60.000
 MK-2-8                2    70.000
 MK-2-9                2    80.000
 MK-2-10               2    90.000
 MK-2-11               2   100.000
 MK-2-12               2   110.000
 MK-2-13               2   120.000
 MK-2-14               2   130.000
 MK-2-15               2   140.000
 MK-2-16               2   150.000
 MK-3-1                3     0.000
 MK-3-2                3    10.000
 MK-3-3                3    20.000
 MK-3-4                3    30.000
 MK-3-5                3    40.000
 MK-3-6                3    50.000
 MK-3-7                3    60.000
 MK-3-8                3    70.000
 MK-3-9                3    80.000
 MK-3-10               3    90.000
 MK-3-11               3   100.000
 MK-3-12               3   110.000
 MK-3-13               3   120.000
 MK-3-14               3   130.000
 MK-3-15               3   140.000
 MK-3-16               3   150.000
 MK-4-1                4     0.000
 MK-4-2                4    10.000
 MK-4-3                4    20.000
 MK-4-4                4    30.000
 MK-4-5                4    40.000
 MK-4-6                4    50.000
 MK-4-7                4    60.000
 MK-4-8                4    70.000
 MK-4-9                4    80.000
 MK-4-10               4    90.000
 MK-4-11               4   100.000
 MK-4-12               4   110.000
 MK-4-13               4   120.000
 MK-4-14               4   130.000
 MK-4-15               4   140.000
 MK-4-16               4   150.000
 MK-5-1                5     0.000
 MK-5-2                5    10.000
 MK-5-3                5    20.000
 MK-5-4                5    30.000
 MK-5-5                5    40.000
 MK-5-6                5    50.000
 MK-5-7                5    60.000
 MK-5-8                5    70.000
 MK-5-9                5    80.000
 MK-5-10               5    90.000
 MK-5-11               5   100.000
 MK-5-12               5   110.000
 MK-5-13               5   120.000
 MK-5-14               5   130.000
 MK-5-15               5   140.000
 MK-5-16               5   150.000
 MK-6-1                6     0.000
 MK-6-2                6    10.000
 MK-6-3                6    20.000
 MK-6-4                6    30.000
 MK-6-5                6    40.000
 MK-6-6                6    50.000
 MK-6-7                6    60.000
 MK-6-8                6    70.000
 MK-6-9                6    80.000
 MK-6-10               6    90.000
 MK-6-11               6   100.000
 MK-6-12               6   110.000
 MK-6-13               6   120.000
 MK-6-14               6   130.000
 MK-6-15               6   140.000
 MK-6-16               6   150.000
!*********************************** Marker Types ********************************************************************
!Co-dominant marker: When heterozygote F1 is present, P1 is coded as 2, F1 is coded as 1, and P2 is coded as 0; Otherwise, P1 is coded as 2, and P2 is coded as 0. 
!Dominant marker: When heterozygote F1 is present, P1 and F1 are coded as 12, and P2 is coded as 0; Otherwise, P1 is coded as 2, and P2 is coded as 0.  
!Recessive markers: When heterozygote F1 is present, P1 is coded as 2, and F1 and P2 are coded as 10; Otherwise, P1 is coded as 2, and P2 is coded as 0. 
!Missing marker is coded as -1. 
 MK-1-1                 2   2   2   2   0   0   0   2   0   2   2   0   2   0   2   2   2   0   0   2   0   2   2   2   0   2   2   2   2   2   0   0   2   0   0   2   0   0   0   2   0   0   0   0   0   0   2   0   0   2   2   2   0   0   2   2   0   2   2   2   0   0   2   2   0   0   0   2   0   0   0   2   2   2   0   0   2   0   2   0   2   0   2   2   2   0   0   2   0   0   2   2   2   0   2   0   0   0   2   0   2   0   0   2   0   0   0   2   2   0   2   0   2   0   2   2   2   0   2   0   0   0   0   2   0   2   2   2   2   2   0   2   0   0   0   0   0   2   0   2   0   2   0   0   2   2   2   2   2   0   0   0   2   2   2   2   2   0   2   2   0   0   2   2   0   0   0   0   0   0   2   0   0   2   0   0   2   0   0   0   2   2   2   2   0   0   2   2   2   0   0   2   0   2   2   0   2   2   2   0
 MK-1-2                 2   2   2   2   0   0   0   0   0   0   2   0   2   0   2   2   2   0   2   0   0   0   0   2   0   2   0   2   2   2   0   0   2   0   0   2   0   0   2   2   2   0   0   0   0   0   2   0   0   2   2   2   0   0   2   0   0   2   2   2   0   0   2   2   0   2   0   2   0   0   0   0   2   2   2   0   2   0   2   0   2   0   2   2   2   0   0   2   0   0   2   2   2   0   2   0   0   0   2   0   0   0   0   2   0   0   0   2   2   0   2   2   2   0   2   2   2   0   2   0   0   0   0   2   0   2   2   0   2   2   0   2   0   0   2   2   0   2   0   2   0   2   0   0   0   2   2   2   2   0   2   0   2   0   2   2   2   0   2   2   0   0   2   2   0   0   0   0   0   0   2   2   0   2   0   0   2   0   0   0   2   2   2   2   0   0   0   2   2   0   0   2   0   2   2   0   2   2   2   0
 MK-1-3                 2   2   2   2   2   0   0   0   0   0   2   0   0   0   2   2   0   0   2   0   0   2   0   2   0   2   0   0   2   2   0   0   2   0   0   2   2   0   2   2   2   0   0   0   0   0   2   0   0   2   2   2   0   0   2   0   2   2   2   2   0   0   2   2   0   2   0   2   0   0   0   0   2   2   2   0   2   2   2   0   2   2   0   2   2   0   0   2   0   0   2   2   0   0   2   0   2   0   0   0   0   0   2   2   0   0   0   2   2   0   2   0   2   0   0   2   0   0   2   0   0   0   0   2   0   2   2   0   2   2   2   2   0   0   2   2   0   2   0   2   0   2   0   0   0   2   2   2   2   2   2   0   2   0   2   0   2   0   2   2   0   0   2   2   2   0   2   0   0   0   2   2   0   2   0   0   2   0   0   0   2   2   0   2   0   0   0   2   2   0   0   2   0   0   2   0   2   2   2   0
 MK-1-4                 2   2   2   2   0   2   0   0   0   0   2   0   0   0   2   2   2   2   2   0   0   2   0   2   0   2   0   0   2   2   0   0   2   0   0   2   2   0   2   2   2   0   0   0   0   2   2   0   0   2   2   2   0   0   2   0   0   0   2   0   0   0   0   2   0   2   0   2   2   0   0   0   2   2   2   0   2   2   2   0   0   2   0   2   2   0   0   2   0   0   2   2   0   0   2   0   2   0   0   0   0   0   2   2   0   0   0   2   2   0   2   0   2   0   0   2   0   0   2   0   0   0   0   2   0   2   2   0   0   2   2   2   0   0   2   2   0   2   0   2   0   2   0   0   0   2   2   2   2   2   2   0   2   0   2   2   2   0   2   2   0   0   0   2   2   0   2   0   0   0   0   2   0   2   0   0   2   0   0   0   2   2   0   0   0   0   2   2   2   0   0   2   0   0   2   0   2   2   2   0
 MK-1-5                 2   2   2   2   0   2   0   0   2   0   2   0   2   0   2   2   2   2   2   0   0   2   0   2   0   2   0   0   2   2   0   0   2   0   0   2   2   0   2   0   0   0   0   0   0   2   2   0   0   2   2   2   0   0   2   0   2   0   2   0   0   0   0   2   2   2   0   2   2   0   0   0   0   2   2   0   2   2   2   0   0   2   0   2   2   0   0   0   0   0   2   2   0   0   2   0   2   0   0   2   0   0   2   2   0   2   0   2   2   0   2   0   0   0   0   2   0   0   2   0   0   0   0   2   0   2   2   2   0   2   2   2   0   2   2   2   0   2   0   2   0   2   0   0   0   2   2   2   2   2   2   0   2   0   2   2   2   0   2   2   0   0   0   2   0   0   2   0   0   0   0   2   0   2   0   0   2   0   0   0   0   2   0   0   2   0   2   2   2   0   0   2   0   0   2   2   2   2   2   0
 MK-1-6                 2   2   2   2   0   2   0   0   2   0   2   2   2   0   2   2   2   2   2   0   0   2   0   2   0   2   0   2   2   2   0   0   2   2   0   2   2   0   2   0   0   0   0   0   0   2   2   0   0   2   2   2   0   0   2   0   2   0   2   0   0   0   0   2   2   2   0   2   2   0   0   0   0   2   2   0   2   2   2   0   0   2   0   2   2   2   0   0   0   0   2   2   0   0   2   2   2   0   0   2   0   2   2   2   0   2   0   2   2   0   2   0   0   0   0   2   0   0   2   0   0   2   0   2   0   2   2   2   0   2   2   2   2   2   0   2   0   2   0   2   0   2   2   0   0   2   2   2   2   2   2   0   2   0   2   2   2   0   2   2   0   0   0   2   2   0   2   2   0   0   0   2   0   2   0   0   2   0   0   0   0   2   0   2   2   0   2   2   2   0   0   2   0   0   0   2   2   2   2   2
 MK-1-7                 2   2   2   2   0   2   0   0   2   0   2   2   2   0   2   2   2   2   2   0   0   2   0   2   0   2   2   2   2   2   0   0   2   2   0   2   2   0   2   0   2   0   2   0   0   2   2   2   0   2   2   0   0   2   2   0   2   2   2   0   0   0   0   2   0   2   0   2   2   0   0   0   0   2   2   0   2   2   2   0   0   2   0   2   0   2   0   0   0   0   2   2   0   0   2   0   2   0   0   2   0   2   2   0   2   2   0   0   0   2   2   0   0   0   0   2   0   0   2   0   0   2   0   2   0   2   2   2   0   2   2   2   2   2   2   2   0   2   0   2   2   2   2   0   0   2   2   2   2   2   2   0   2   0   2   2   2   0   2   2   0   0   0   2   2   0   2   2   0   0   0   2   0   2   0   0   2   0   0   0   0   2   0   2   2   0   2   2   2   0   0   2   0   0   0   2   2   2   2   2
 MK-1-8                 2   2   2   2   0   2   0   0   2   0   0   2   2   0   2   2   2   2   2   0   0   2   0   2   2   2   2   2   2   2   0   0   2   2   0   2   2   0   2   0   2   0   2   0   0   2   2   2   0   2   2   0   0   2   2   0   2   2   2   0   0   2   0   2   0   2   0   2   2   0   0   0   0   2   2   0   2   2   2   0   0   2   0   2   0   2   2   0   0   0   2   2   0   0   2   0   2   0   0   2   0   2   0   0   2   2   0   0   0   2   2   0   0   0   0   2   2   0   2   0   0   2   0   2   0   2   2   2   0   2   2   0   2   0   2   2   0   2   0   2   2   2   2   0   0   2   2   2   0   2   2   0   2   0   2   2   2   0   2   2   0   0   0   2   2   0   2   2   0   0   0   2   2   2   0   0   0   0   0   0   0   2   0   2   0   0   2   2   2   0   0   2   0   2   0   2   2   2   0   2
 MK-1-9                 2   2   2   2   2   2   2   0   2   0   0   2   2   0   2   0   0   2   2   0   0   2   0   2   2   2   2   2   2   2   0   0   2   0   0   2   2   0   2   2   2   0   2   0   0   0   0   0   0   2   2   0   0   2   2   0   2   2   2   0   2   2   0   2   0   2   0   2   2   0   0   0   0   2   2   0   2   2   0   0   0   2   0   0   0   2   2   0   0   0   2   2   0   0   0   0   2   0   0   2   0   2   0   0   2   2   0   2   0   0   2   0   0   0   0   2   2   0   2   0   0   2   0   2   0   2   2   2   0   2   0   0   2   0   2   2   0   2   0   2   0   2   2   0   0   2   2   2   0   2   2   0   2   0   2   0   2   0   2   2   0   2   2   2   2   0   2   2   0   0   0   2   2   2   0   2   0   0   0   0   0   2   0   2   0   0   0   2   2   0   0   2   0   2   0   2   2   2   2   2
 MK-1-10                0   2   2   2   2   2   2   0   2   0   0   0   2   0   2   0   0   2   2   0   0   2   0   2   2   2   0   2   2   2   0   0   2   0   0   2   2   0   0   2   2   0   2   2   0   0   0   0   0   2   2   0   0   2   2   0   2   2   2   0   2   2   2   2   0   2   0   2   2   0   0   0   2   2   2   0   2   2   0   0   0   2   0   2   0   2   2   0   0   0   2   2   0   0   0   0   2   0   2   2   0   2   0   0   2   2   0   2   0   0   2   0   0   0   0   2   2   0   2   0   0   2   0   2   2   2   2   2   0   2   0   2   2   2   2   2   0   2   0   2   0   2   2   0   0   2   2   2   0   2   2   0   2   0   2   0   2   0   2   2   0   2   2   2   2   0   2   2   0   0   0   2   2   2   0   2   0   0   0   0   2   2   0   2   0   0   0   2   2   0   0   2   0   0   0   2   2   2   2   2
 MK-1-11                0   2   2   2   2   2   2   2   2   0   0   0   2   0   0   0   0   0   2   0   0   2   0   2   2   2   0   2   2   2   0   0   2   2   0   0   2   0   0   2   2   0   2   2   0   0   0   0   0   2   2   0   0   2   2   0   2   2   2   0   0   2   2   2   0   2   0   2   0   0   0   0   2   2   2   0   2   2   0   0   0   2   0   2   0   2   2   2   0   2   2   2   0   0   0   2   2   0   2   2   0   2   0   0   2   2   0   2   0   0   2   0   0   2   0   2   2   0   2   2   0   2   0   2   2   2   2   2   0   2   0   2   2   2   2   2   0   2   0   2   0   2   2   0   2   2   2   2   0   2   2   0   2   0   2   0   2   2   2   2   0   2   2   2   2   0   2   2   0   0   0   2   0   2   0   2   2   0   2   0   2   0   0   2   0   0   0   2   2   0   0   2   0   0   2   2   2   2   2   2
 MK-1-12                0   2   2   2   2   2   2   2   2   0   0   0   2   0   0   0   0   0   2   0   0   2   2   2   2   2   0   2   0   2   0   0   2   2   0   0   2   0   0   2   2   0   2   2   0   0   2   2   0   2   2   0   0   2   2   0   2   2   2   0   2   2   2   2   0   2   0   2   2   0   0   0   2   2   2   0   2   2   0   0   0   2   0   2   0   2   2   0   0   0   0   2   0   0   0   0   2   0   2   2   0   2   0   0   0   2   0   2   0   0   2   0   0   2   0   2   2   0   2   2   0   2   0   2   2   2   2   2   0   2   0   2   2   2   2   2   0   2   0   2   0   2   2   0   2   2   2   2   0   2   2   0   2   0   2   0   2   2   2   2   0   2   2   2   2   0   2   2   0   0   0   2   0   2   0   2   2   0   2   0   2   0   0   2   0   0   0   2   2   0   0   2   0   0   2   2   2   0   2   2
 MK-1-13                0   2   2   0   2   2   2   2   2   0   0   0   2   0   0   0   0   0   2   0   0   2   2   2   2   2   0   2   0   2   0   2   2   2   0   0   2   0   0   2   2   0   2   2   0   0   2   2   0   2   0   0   0   2   2   0   2   2   2   2   2   2   2   2   0   2   0   2   2   0   2   0   2   2   2   0   2   2   0   0   0   2   0   2   0   2   2   0   0   0   0   2   0   0   0   0   2   0   2   2   0   2   0   0   0   2   0   2   0   0   2   0   0   2   0   2   2   0   2   2   0   2   0   2   2   2   2   0   0   2   0   2   2   2   0   2   0   2   0   2   0   2   2   0   2   2   2   2   0   2   2   0   2   0   2   0   2   2   2   2   0   2   2   2   2   0   2   2   0   0   0   2   0   2   0   2   2   0   2   0   2   0   0   2   0   0   0   2   2   0   0   2   0   0   2   2   0   0   2   2
 MK-1-14                2   2   2   0   2   2   0   2   0   2   0   0   2   0   0   0   0   0   2   0   0   2   2   2   2   2   0   2   0   2   0   2   2   2   0   0   2   0   0   2   2   0   2   2   0   0   2   2   0   2   0   0   0   2   2   2   2   2   2   2   2   2   2   2   0   2   0   0   2   0   2   2   2   2   2   0   2   2   0   0   0   2   0   2   0   2   2   0   2   0   0   2   0   0   0   0   0   0   2   2   0   2   0   0   0   2   0   2   0   0   2   0   2   2   0   2   2   0   2   2   0   2   0   2   2   2   2   0   0   2   0   2   2   2   0   2   0   2   0   2   0   0   2   0   2   0   2   2   0   2   2   0   2   2   2   0   0   2   2   2   0   2   2   2   2   0   2   2   0   0   0   2   0   2   0   2   2   0   2   0   2   0   0   2   0   2   2   0   2   0   0   2   0   0   2   2   0   0   2   2
 MK-1-15                2   2   2   2   2   2   2   2   0   2   0   0   2   0   0   0   0   0   2   0   0   2   2   2   2   2   2   2   0   2   0   2   2   2   0   0   2   0   0   2   2   0   0   2   0   0   2   2   0   2   0   0   0   2   2   0   2   0   2   2   2   2   2   2   0   2   0   0   2   2   0   2   2   2   2   0   2   2   0   0   0   2   2   2   0   2   2   0   2   0   0   2   0   0   0   0   0   0   0   2   0   2   0   0   0   2   0   2   0   0   2   0   2   2   2   2   2   0   2   2   0   0   2   2   0   2   2   0   0   2   0   2   2   2   0   2   0   2   0   2   0   0   2   0   2   0   2   2   0   2   2   0   2   2   2   0   0   0   2   2   0   2   2   2   2   0   2   2   0   0   0   2   0   2   0   2   2   0   2   0   2   0   0   2   0   2   2   0   2   0   0   2   0   0   2   2   0   0   2   2
 MK-1-16                2   0   2   2   2   2   2   2   0   2   0   0   2   0   0   0   0   0   0   0   0   2   2   2   2   2   2   2   0   2   0   2   2   2   0   0   2   0   0   2   2   2   0   2   0   0   2   2   0   2   0   0   0   2   2   0   2   0   2   2   2   2   0   2   0   2   0   0   2   2   0   2   2   0   2   0   0   2   0   0   0   2   2   2   0   2   2   0   2   0   2   0   0   0   0   0   0   0   0   2   0   2   0   0   2   2   0   2   0   0   2   0   2   2   0   2   2   0   2   2   2   0   2   2   0   2   2   0   0   2   0   2   2   2   0   2   0   2   0   2   0   2   2   0   2   0   2   0   0   0   2   0   2   2   0   2   0   0   2   2   0   2   2   2   2   0   2   2   0   0   0   0   0   2   0   2   2   0   2   0   2   0   0   2   0   2   2   0   2   0   0   0   0   0   2   2   0   0   2   2
 MK-2-1                 2   0   0   0   0   0   0   2   0   0   0   2   2   2   0   2   2   2   0   2   2   2   2   0   2   0   2   0   0   0   0   0   2   2   2   2   2   2   0   0   2   0   0   0   0   2   2   2   0   0   2   2   2   2   2   2   0   2   0   0   0   2   2   0   0   0   2   2   2   0   0   2   2   0   2   0   0   0   0   0   2   0   0   0   0   2   2   2   0   0   0   0   2   0   2   0   2   2   2   2   0   0   2   0   2   2   0   2   2   2   0   0   0   2   2   0   2   2   2   0   0   2   2   2   2   0   2   2   2   2   2   0   0   2   2   0   0   0   2   0   2   2   2   2   2   2   2   0   2   0   2   0   2   0   0   2   2   2   0   0   0   0   0   2   2   0   2   0   0   2   0   2   2   0   2   0   0   2   2   2   0   2   2   0   0   2   0   2   0   2   0   2   2   2   0   2   0   2   2   2
 MK-2-2                 2   0   2   0   0   0   0   2   0   0   0   2   2   2   0   2   2   2   0   2   2   2   2   0   2   0   2   0   0   0   0   2   2   2   2   2   2   2   0   0   2   0   0   0   0   0   2   2   0   0   2   2   2   2   2   2   0   2   0   0   0   2   2   0   0   0   2   2   0   0   0   0   2   0   2   0   0   0   0   0   2   0   0   0   0   2   2   2   2   0   0   0   2   0   0   0   2   2   0   2   0   0   2   2   2   2   2   2   2   2   0   0   0   2   2   0   2   2   2   0   0   2   2   2   2   0   2   2   2   2   2   0   0   2   2   2   0   0   2   0   0   2   2   2   0   2   2   0   2   0   2   0   2   0   0   2   2   2   0   0   0   0   0   2   2   0   2   0   0   2   0   2   2   0   2   2   0   0   2   2   0   2   0   0   2   2   0   2   0   2   0   2   2   2   0   2   0   2   2   2
 MK-2-3                 2   0   2   2   0   0   0   2   0   0   0   2   2   2   0   2   0   2   0   2   0   2   2   0   2   0   2   0   0   2   0   2   2   2   2   2   2   2   0   0   2   0   0   0   0   0   2   2   0   0   2   2   2   2   2   2   0   2   0   0   0   2   2   0   0   0   2   2   0   0   0   2   2   0   2   0   0   0   0   0   0   0   0   0   0   2   2   2   2   0   0   0   2   0   0   2   2   2   0   2   0   0   2   2   2   2   2   2   2   2   0   0   0   2   2   0   2   2   2   0   0   2   2   2   2   0   2   2   2   2   2   0   2   2   2   2   0   0   2   0   0   2   2   2   0   2   2   0   2   0   2   0   2   0   0   0   2   2   0   0   0   0   2   2   2   0   2   0   0   2   2   2   2   0   2   2   0   0   2   0   0   2   0   0   2   2   0   2   2   2   0   2   2   2   0   2   2   2   2   2
 MK-2-4                 2   0   2   2   0   0   0   2   2   0   0   2   2   2   2   2   0   2   0   2   0   2   0   0   2   0   2   0   0   2   0   0   2   0   2   2   0   2   0   0   2   0   0   0   0   0   2   2   0   0   2   2   2   0   2   2   0   2   2   2   0   2   2   0   0   0   2   2   0   0   0   2   2   2   2   0   0   0   0   0   0   0   0   0   0   2   2   2   2   0   0   0   2   0   0   2   2   2   0   2   0   0   2   2   2   2   2   0   2   2   0   0   0   2   2   0   0   2   2   0   0   2   2   2   0   0   2   2   2   2   2   0   2   2   2   2   2   0   2   0   0   2   0   0   0   2   2   0   2   0   0   0   2   0   0   2   2   2   0   0   0   0   2   2   2   0   2   0   0   2   2   2   2   0   2   2   0   0   2   0   0   2   0   0   2   0   0   2   2   2   0   2   2   2   0   2   0   2   2   2
 MK-2-5                 2   0   2   2   0   0   0   2   2   0   0   2   2   2   0   2   0   2   0   2   0   2   0   0   2   0   0   0   0   2   0   0   2   0   2   2   0   0   0   0   2   0   0   0   0   0   0   2   0   0   2   2   2   0   2   2   0   2   2   2   0   2   2   2   0   0   2   2   0   0   0   0   2   2   0   0   2   0   0   0   0   0   0   0   0   0   2   2   2   0   2   0   2   0   0   2   2   2   0   2   0   0   2   2   0   0   0   0   2   2   0   0   0   2   2   0   0   2   2   0   0   0   2   2   0   0   0   2   2   2   2   0   2   0   2   2   2   0   2   0   0   2   2   0   0   2   2   2   2   0   0   0   2   0   0   2   2   2   0   0   0   0   2   2   2   0   2   0   2   2   2   2   2   0   2   2   0   0   2   0   0   2   0   0   2   0   0   2   2   2   0   2   2   2   0   2   0   2   2   2
 MK-2-6                 2   0   0   2   0   0   2   2   0   0   0   0   2   2   0   2   0   2   0   2   0   2   0   2   0   0   0   0   0   2   0   0   0   0   2   2   0   0   0   0   2   2   0   0   0   0   0   2   0   0   2   2   2   0   0   2   0   2   2   2   0   2   2   2   0   2   2   2   0   0   0   0   2   2   0   2   0   0   0   0   0   2   0   0   0   0   2   2   0   2   2   0   2   0   0   0   2   2   0   2   0   0   2   2   0   0   0   0   2   2   0   2   0   2   2   0   0   0   2   0   0   2   2   2   0   0   2   0   0   2   2   0   2   2   2   2   0   0   2   0   0   2   2   0   0   2   2   2   2   0   0   0   2   0   0   0   2   2   0   0   0   0   2   2   2   0   2   0   2   2   2   2   2   0   0   2   0   0   2   0   0   2   0   0   2   0   0   2   2   2   0   2   2   2   0   2   0   2   2   2
 MK-2-7                 2   0   0   2   0   0   2   2   0   0   0   0   2   2   0   0   0   2   0   0   0   2   0   2   0   0   0   0   0   2   0   0   0   2   2   2   0   0   0   2   2   2   0   0   0   0   0   2   0   0   2   2   2   0   0   2   0   2   2   2   0   2   2   2   0   0   2   2   0   0   0   0   2   2   0   0   0   0   0   0   0   2   0   0   0   0   2   2   0   2   2   0   0   0   0   2   2   2   0   2   0   0   2   2   0   2   0   0   2   2   0   2   0   2   2   0   2   0   2   0   0   2   2   2   0   0   2   0   2   2   2   0   2   2   2   0   0   0   2   0   0   2   0   0   0   2   2   2   2   0   0   0   2   0   0   0   0   2   0   2   0   0   2   2   2   0   2   0   2   2   2   2   2   0   0   2   0   0   2   0   0   2   0   2   0   0   2   2   2   2   0   2   0   2   0   2   0   2   0   2
 MK-2-8                 0   0   0   2   0   0   2   0   0   0   0   0   2   2   0   2   0   2   0   0   0   2   0   2   0   0   0   2   0   2   0   0   0   2   0   2   0   2   0   2   2   2   0   0   0   0   0   2   0   0   2   0   2   0   0   2   0   2   2   2   0   2   2   2   0   2   2   2   0   0   0   0   2   2   2   0   0   0   0   0   0   2   0   0   0   0   2   2   2   2   2   0   0   0   0   2   2   2   0   2   0   0   2   2   0   2   0   0   2   0   0   2   0   2   2   0   2   0   0   0   0   0   2   2   0   0   2   0   2   2   2   0   2   0   2   2   0   0   2   0   0   2   0   0   0   2   2   2   2   0   0   0   2   0   0   0   2   2   0   2   2   2   2   2   2   0   2   0   2   2   2   2   2   0   0   2   0   0   2   0   2   2   0   0   0   0   0   2   2   2   2   0   0   2   0   2   0   2   0   2
 MK-2-9                 0   0   0   2   0   0   2   2   0   0   0   0   2   2   0   2   0   2   0   0   0   2   0   2   0   0   0   2   2   2   0   0   2   2   0   2   0   2   0   2   2   2   0   0   0   0   0   2   0   0   0   0   2   0   0   2   0   2   2   2   0   2   2   2   0   2   2   2   0   0   0   0   0   2   2   0   0   0   0   0   0   2   0   0   0   0   2   2   2   2   2   0   0   0   0   2   2   2   0   2   0   2   2   2   0   2   0   0   2   0   0   0   2   2   2   2   2   0   0   0   0   0   2   2   0   0   2   0   0   2   2   0   2   0   2   0   2   0   0   0   0   2   0   0   0   2   2   2   2   2   0   0   2   0   0   0   2   2   0   2   2   2   2   2   2   0   2   0   2   2   2   2   2   0   0   2   0   2   2   0   2   2   0   2   0   0   0   2   2   2   2   0   0   2   0   2   0   0   0   2
 MK-2-10                0   0   0   2   0   0   2   0   0   0   0   0   2   2   0   2   0   2   0   0   0   2   0   2   0   0   0   2   0   2   0   0   2   2   2   2   0   2   0   2   2   2   0   0   0   0   2   2   0   0   0   0   2   0   0   2   0   2   2   2   0   2   2   2   0   2   2   0   0   2   0   0   0   2   2   0   0   0   0   0   0   2   0   0   0   0   2   2   2   2   2   0   0   0   0   0   2   2   2   2   0   2   2   2   2   2   0   0   2   0   0   0   2   2   2   2   2   2   0   0   0   0   2   2   0   0   2   0   2   2   2   0   2   0   2   0   2   0   0   0   0   2   0   2   0   2   2   2   2   2   0   0   2   0   0   0   2   2   0   0   2   2   0   2   2   0   2   0   2   2   2   0   2   0   0   2   0   2   2   0   2   2   2   2   2   0   0   2   2   2   2   0   0   2   2   2   0   0   0   2
 MK-2-11                0   0   0   2   0   0   2   0   0   0   0   0   0   2   0   2   0   2   0   0   0   2   0   2   2   0   0   2   0   2   0   0   2   2   2   2   0   2   0   2   2   2   0   0   0   0   2   2   0   0   0   0   2   0   0   2   0   2   2   2   0   2   2   2   0   2   2   0   0   2   0   0   0   2   2   0   0   0   0   0   0   2   0   0   0   0   2   2   2   2   2   0   0   0   0   2   2   2   2   2   0   2   2   2   2   2   0   0   2   0   0   0   2   2   0   2   0   2   0   0   0   0   2   0   0   0   2   0   2   2   2   0   2   0   2   0   2   0   0   0   0   2   0   2   0   2   2   2   2   2   0   0   2   0   0   0   2   2   0   0   2   0   0   0   2   0   2   0   2   2   2   0   2   0   0   0   0   2   2   0   2   2   2   2   2   0   2   2   2   2   2   0   2   0   2   0   0   0   0   2
 MK-2-12                2   0   0   2   0   2   2   0   0   0   0   0   2   2   0   2   0   2   0   2   0   2   0   2   2   0   2   2   0   2   0   0   2   2   2   2   0   2   0   2   2   2   0   0   0   0   2   2   2   0   0   0   2   0   0   2   2   2   2   2   0   2   0   2   0   2   2   0   0   0   0   0   2   2   2   2   0   0   0   0   0   2   0   0   0   2   2   2   2   2   2   0   0   0   2   2   2   2   2   2   0   2   2   2   2   2   0   0   2   2   0   0   2   2   0   2   0   0   0   0   0   0   2   0   0   0   2   0   2   2   2   0   2   0   2   0   2   0   0   0   0   2   0   2   0   2   2   2   2   2   0   0   2   0   0   2   0   2   0   0   2   0   0   0   2   0   2   0   2   2   2   0   2   0   2   0   0   2   2   0   2   2   2   2   2   0   2   2   2   2   2   0   2   2   2   0   0   0   0   2
 MK-2-13                2   0   0   2   0   2   2   0   2   0   0   0   2   2   0   2   0   2   0   2   0   2   0   2   2   0   2   2   2   2   2   0   2   2   2   2   0   2   0   2   2   2   2   0   0   0   2   2   0   0   0   0   2   0   0   2   2   2   2   2   0   0   0   2   0   0   0   0   0   0   0   0   2   2   2   2   0   0   0   0   0   2   0   0   0   2   2   2   0   2   2   0   0   0   2   2   2   2   2   2   0   2   2   2   2   2   0   0   2   2   0   0   2   2   0   2   0   0   0   0   0   0   2   0   0   0   2   0   2   2   2   0   2   0   2   2   2   0   0   0   0   2   0   2   2   2   2   2   2   0   0   0   2   0   0   2   0   2   2   0   2   0   0   0   2   0   2   0   2   2   2   0   2   0   2   0   0   2   2   0   2   2   2   0   2   0   2   2   2   2   2   0   2   2   2   0   0   0   0   2
 MK-2-14                2   0   0   0   0   2   2   0   2   0   0   0   2   2   0   2   0   2   0   2   0   0   0   2   2   0   2   2   2   2   2   0   2   2   2   2   0   2   0   2   2   2   2   0   0   0   2   2   0   0   0   0   2   0   0   2   2   2   2   2   0   0   0   2   0   2   0   0   2   0   2   0   0   2   2   2   0   0   0   0   0   0   0   2   2   2   2   2   0   2   2   0   0   0   2   2   2   2   2   2   0   2   2   2   2   2   0   0   2   2   0   0   2   2   0   2   0   0   0   0   0   0   2   0   0   0   2   0   2   2   0   0   2   0   2   2   2   0   0   0   0   2   0   2   2   2   2   2   2   2   0   0   2   0   0   2   0   2   2   2   2   0   0   0   2   0   2   2   2   2   2   0   2   0   2   0   0   2   2   0   2   2   2   0   2   0   2   2   2   2   2   0   2   2   2   0   2   0   0   2
 MK-2-15                2   0   2   0   2   2   2   0   2   2   0   0   2   2   0   2   0   2   0   2   0   0   0   2   2   0   2   2   2   2   2   0   2   2   0   2   0   2   0   2   2   2   2   0   2   0   2   2   0   0   0   0   2   2   0   2   2   2   2   2   0   0   0   2   0   2   0   2   2   0   2   0   0   2   2   2   0   0   0   0   0   0   0   2   2   2   2   2   0   2   2   0   0   0   0   0   2   2   2   2   0   2   2   2   2   2   0   2   2   2   0   0   2   2   0   2   0   0   0   0   0   0   2   0   0   0   0   0   0   2   0   0   2   0   2   2   2   0   0   0   0   0   0   2   2   2   2   2   2   2   0   2   2   0   0   2   0   2   2   2   2   0   0   0   2   0   0   2   2   2   2   0   2   0   2   0   0   2   2   0   2   2   2   0   2   0   2   2   2   2   2   0   0   2   2   0   2   0   0   2
 MK-2-16                0   0   2   0   2   2   2   0   2   2   0   0   2   2   0   2   0   2   0   2   0   0   2   2   2   0   2   2   2   2   2   0   2   2   0   2   0   2   0   2   2   2   2   0   2   0   2   2   0   0   0   0   2   2   0   0   2   2   2   2   0   0   0   2   0   2   0   2   0   0   2   0   0   2   2   2   0   0   0   0   0   0   0   2   2   2   2   2   0   2   2   0   2   0   0   0   2   2   2   0   0   2   2   2   2   2   0   2   2   2   0   0   2   2   0   2   0   0   2   0   0   0   2   0   0   0   0   0   0   2   0   0   2   0   2   2   2   0   0   2   0   0   0   2   2   2   2   2   2   0   0   2   2   2   0   2   2   2   2   2   2   0   0   0   2   0   0   2   2   2   2   2   2   0   2   0   0   0   0   2   2   0   2   0   2   0   2   2   2   2   0   0   0   2   2   0   2   0   0   2
 MK-3-1                 0   0   0   0   0   0   0   2   0   2   2   0   2   2   2   0   0   0   2   2   2   0   2   0   0   0   2   0   0   0   2   0   2   0   2   0   0   2   2   2   2   2   0   0   0   2   0   0   0   2   0   2   0   0   2   2   0   0   2   2   2   2   2   2   2   2   2   2   2   0   0   2   2   0   0   0   2   2   2   2   0   0   2   2   2   0   2   0   0   0   2   2   2   2   2   2   2   0   2   0   2   0   0   0   2   0   2   2   2   2   0   2   0   0   0   2   2   2   2   0   2   2   0   0   0   0   0   0   2   0   0   0   2   2   2   0   0   0   2   0   2   0   2   0   0   0   2   2   0   0   0   0   2   2   2   2   0   0   2   0   2   0   2   0   2   2   0   0   0   0   2   0   2   0   0   0   2   0   2   2   2   0   2   0   2   2   0   2   0   2   0   0   2   2   2   0   2   0   2   0
 MK-3-2                 0   0   0   0   0   0   0   2   0   2   2   0   2   2   2   0   0   0   2   2   2   0   0   0   0   0   2   2   0   0   2   2   2   0   0   0   0   2   2   2   2   2   0   0   0   2   0   0   2   2   0   2   0   0   2   2   0   0   0   2   2   2   2   2   2   2   2   2   2   0   0   2   2   0   0   0   2   2   2   0   0   0   2   2   2   2   2   0   0   0   2   2   2   2   2   2   2   0   2   0   0   0   0   0   2   0   2   2   2   2   0   2   0   0   0   2   2   2   2   0   2   0   0   0   0   0   0   0   2   0   0   0   2   2   0   0   0   0   2   0   2   0   2   0   0   0   2   2   0   0   0   0   2   2   2   2   0   0   2   0   2   2   2   0   2   2   0   0   0   2   2   2   2   0   0   0   2   0   2   2   2   0   2   0   2   2   0   2   0   2   0   0   2   2   2   0   2   0   2   0
 MK-3-3                 0   0   0   0   0   0   0   2   0   2   2   2   2   2   2   2   0   0   2   2   2   0   0   0   0   0   2   2   0   0   2   2   2   0   2   0   2   2   2   2   2   2   0   0   0   2   0   0   2   2   0   0   0   0   2   2   0   0   0   2   2   2   2   2   2   2   0   2   2   0   2   2   2   0   0   0   2   2   2   0   0   0   2   2   2   2   2   0   0   0   2   2   2   2   2   0   2   0   2   0   0   0   0   0   2   0   2   2   2   2   2   2   0   0   0   0   2   2   2   0   2   0   0   0   0   0   0   2   2   0   0   0   2   2   0   0   0   0   2   0   2   0   2   0   0   0   2   2   0   0   0   0   2   2   2   2   0   2   0   0   2   2   2   0   2   2   0   0   0   2   2   2   2   0   0   0   2   0   2   2   2   0   2   0   2   2   0   2   0   2   2   0   2   2   2   0   2   2   2   0
 MK-3-4                 0   0   0   0   0   0   0   2   0   2   2   2   2   0   2   0   0   0   2   2   2   0   0   0   0   0   2   2   0   0   2   2   2   0   2   0   0   2   2   2   2   2   2   0   0   2   0   0   2   2   0   0   0   0   2   2   0   0   0   2   2   0   2   2   2   2   0   2   2   0   2   2   2   0   0   0   2   2   2   0   0   0   0   2   2   2   2   0   0   0   2   2   2   2   2   0   2   0   2   0   0   2   0   0   0   2   2   2   2   2   2   2   0   0   2   0   2   2   2   0   2   0   0   0   0   0   0   2   2   0   0   0   2   2   0   0   0   0   2   0   2   0   2   2   0   0   2   2   0   0   0   2   2   2   2   2   0   2   0   0   2   0   0   0   2   2   0   0   0   2   2   2   2   0   0   0   2   0   2   2   2   0   2   0   0   2   0   2   0   2   0   0   2   2   2   2   0   2   2   0
 MK-3-5                 0   0   0   0   0   0   0   2   0   2   2   2   0   0   2   0   0   0   2   2   2   0   0   0   0   2   2   0   0   0   2   2   2   0   2   0   0   2   2   2   2   2   2   0   0   2   0   0   2   2   2   0   0   0   0   2   0   0   0   2   2   0   2   2   2   2   0   2   2   0   2   2   2   0   0   0   2   2   2   0   0   0   2   2   2   2   2   0   0   0   2   2   2   2   2   0   2   0   2   0   0   2   0   0   0   2   2   2   2   2   2   0   0   0   2   2   2   2   2   0   2   0   2   0   0   2   0   0   2   0   0   0   2   2   0   0   0   0   2   0   0   2   2   2   0   0   2   2   0   0   0   2   2   2   2   2   0   2   0   0   2   0   0   0   2   2   0   0   0   2   2   0   2   0   0   0   2   0   2   2   2   0   2   0   0   2   0   2   0   2   0   0   2   2   2   2   0   2   2   0
 MK-3-6                 0   0   0   0   0   0   0   0   0   2   2   2   0   2   2   2   0   0   2   2   2   0   0   0   0   2   2   0   0   2   2   2   2   0   2   0   0   2   2   2   2   2   2   0   0   2   0   0   2   0   2   0   0   0   0   2   0   0   0   2   2   0   2   2   2   2   0   0   2   0   2   0   2   0   0   0   2   2   2   0   0   0   2   2   2   2   0   2   0   0   2   2   2   2   2   2   2   0   2   0   0   2   0   0   0   2   2   2   0   2   2   0   0   0   2   2   2   0   0   0   2   2   2   0   0   2   0   0   0   0   0   2   2   2   0   0   2   0   2   0   0   2   2   2   0   0   2   2   0   0   0   2   0   2   2   2   0   2   0   0   2   0   0   0   2   2   0   0   0   2   0   0   2   0   0   0   2   0   2   2   2   0   2   0   0   2   0   2   0   2   0   0   2   2   0   2   0   2   2   0
 MK-3-7                 0   2   0   0   0   0   0   0   0   2   2   0   0   2   2   2   0   0   0   2   2   0   0   0   0   0   2   0   0   2   2   2   2   0   0   0   0   0   2   2   2   2   2   0   0   2   0   0   2   0   2   0   0   0   0   2   0   2   2   2   2   0   2   2   2   2   0   0   2   2   2   0   2   0   0   0   2   2   0   0   0   0   2   2   0   2   2   2   0   0   2   0   2   2   2   2   2   0   2   0   0   2   0   0   0   2   2   2   0   2   2   2   0   0   0   2   2   0   0   0   2   2   2   0   0   2   0   0   0   0   0   2   2   2   0   0   2   0   2   0   0   2   2   2   0   2   2   2   0   0   0   2   0   2   2   2   0   2   2   0   2   0   0   0   0   2   0   0   2   2   2   0   2   0   0   0   2   0   2   2   2   0   2   2   0   2   0   2   0   2   0   2   2   2   0   2   0   2   2   0
 MK-3-8                 0   2   0   0   0   0   0   0   0   2   2   0   0   2   2   2   0   0   0   2   0   0   0   0   0   0   2   0   0   2   2   2   2   0   0   0   0   0   2   0   0   2   2   0   2   2   0   0   2   0   2   0   0   0   0   2   0   2   2   2   2   0   2   2   2   2   0   0   0   2   2   0   2   0   0   0   2   2   0   0   2   0   0   0   0   2   0   2   0   0   2   0   2   2   2   2   2   0   2   0   0   2   0   0   2   2   2   2   0   2   0   2   0   2   0   0   2   0   0   0   2   2   2   0   0   2   0   0   0   0   0   2   2   2   0   0   2   0   2   0   0   2   2   2   2   2   2   2   0   0   0   2   0   2   2   2   0   2   2   0   2   0   0   0   0   2   0   0   2   2   2   0   2   0   0   0   2   2   2   2   2   0   2   2   2   0   0   2   0   2   0   2   2   2   0   2   0   2   2   0
 MK-3-9                 0   2   0   0   0   0   0   0   0   2   0   0   0   0   0   2   0   0   0   0   0   0   0   0   0   0   0   0   0   2   2   2   2   0   0   0   2   0   2   0   0   2   2   0   2   2   0   0   2   0   2   0   2   2   0   2   0   2   2   2   2   0   2   2   2   2   0   0   0   2   2   0   2   0   0   0   2   2   0   0   2   0   0   0   0   2   0   2   2   0   2   0   2   2   2   0   2   0   2   0   0   2   0   0   2   2   2   2   0   2   0   2   0   2   0   2   2   0   0   0   2   2   2   0   2   2   0   0   0   0   0   2   2   2   2   0   2   0   2   0   0   2   2   2   2   2   2   0   0   0   0   2   2   2   2   2   0   2   2   0   2   0   0   0   0   2   0   0   2   2   2   0   2   0   0   2   2   2   2   2   2   0   2   2   2   2   0   2   0   2   0   2   2   2   2   2   2   2   2   0
 MK-3-10                0   2   0   0   0   0   0   0   0   2   0   0   0   0   2   2   0   0   0   0   0   0   0   0   0   0   0   2   0   0   2   2   2   0   2   0   0   0   2   0   0   2   2   0   2   2   0   0   2   0   2   0   2   0   0   2   0   2   2   2   2   0   2   2   2   2   0   0   0   2   2   0   2   0   0   0   2   2   2   0   2   0   0   2   0   2   0   2   2   0   2   0   2   2   2   0   2   0   2   0   2   2   0   0   2   2   0   2   0   0   0   2   0   0   0   2   2   0   0   0   2   2   2   0   2   2   0   0   0   2   0   2   2   0   2   0   2   0   2   0   0   2   2   0   2   2   2   0   0   0   0   2   2   2   2   2   0   0   2   0   2   0   0   0   0   2   0   0   2   2   2   0   2   0   0   2   2   2   2   2   2   0   2   2   2   2   2   2   0   2   0   0   2   2   2   2   2   2   2   0
 MK-3-11                0   2   0   2   2   0   0   0   0   2   0   0   2   0   2   2   0   0   0   0   0   0   0   0   0   0   0   2   0   0   2   2   2   0   2   0   0   0   2   0   0   2   2   0   2   2   0   0   2   0   2   0   2   2   0   2   0   2   2   2   2   0   2   2   2   2   0   0   0   2   2   0   0   0   0   0   2   2   2   0   2   0   2   2   0   2   0   2   0   0   2   2   2   2   2   0   2   0   2   0   2   0   2   0   2   2   0   2   0   0   2   2   0   2   0   2   2   0   2   0   2   2   2   0   0   2   0   2   0   2   0   2   2   0   2   0   2   0   2   0   0   2   0   0   2   2   2   0   2   0   0   2   2   0   2   0   0   0   2   0   2   0   0   0   2   2   0   0   2   2   2   0   2   0   0   2   2   2   2   2   2   2   2   2   2   2   2   2   0   2   2   0   2   0   2   2   2   2   2   0
 MK-3-12                0   2   0   2   2   2   0   0   0   2   0   0   2   0   2   2   2   0   0   0   0   0   0   0   0   0   2   2   0   0   2   2   0   0   2   0   0   0   2   0   0   2   2   2   2   2   0   2   2   0   2   0   2   2   0   2   0   2   2   2   2   0   0   2   2   2   2   0   0   2   2   0   0   0   0   0   2   2   2   0   2   0   2   0   0   2   0   0   0   0   2   2   2   2   2   0   2   0   2   2   2   0   2   0   2   2   0   2   0   2   2   2   0   2   0   2   0   0   0   0   2   2   2   0   0   2   0   2   0   2   0   2   2   0   2   0   2   0   2   0   0   2   0   0   2   2   2   0   2   0   0   2   2   2   2   0   0   0   2   0   2   0   0   0   2   2   0   0   2   2   2   0   2   0   0   0   2   2   2   2   2   2   2   2   2   2   2   2   0   2   2   0   2   0   2   2   2   2   2   0
 MK-3-13                0   2   0   2   2   2   0   0   0   2   2   2   2   0   2   2   2   0   0   0   0   0   0   2   0   0   2   2   0   0   2   2   0   0   2   0   0   0   2   0   0   2   2   2   2   2   0   2   0   0   2   2   2   2   2   2   0   2   2   2   2   0   0   2   2   2   2   0   2   0   2   0   0   2   2   0   2   2   2   0   0   2   2   0   0   2   0   0   0   0   2   2   0   2   2   0   2   0   2   2   2   0   2   0   2   2   2   2   0   2   2   2   0   0   0   2   0   0   2   0   2   2   2   0   0   2   0   2   0   2   0   2   2   0   2   0   2   2   2   0   0   2   0   2   2   2   2   0   2   0   0   2   2   0   2   0   0   2   2   0   2   0   0   0   2   2   0   0   2   2   2   0   2   2   0   0   2   2   2   2   2   2   0   2   2   2   2   2   0   2   2   0   2   0   2   2   2   2   2   0
 MK-3-14                0   2   0   0   2   2   0   0   0   0   2   2   0   2   0   2   2   0   0   0   0   0   0   0   0   0   2   2   0   0   2   2   0   0   2   0   2   0   2   2   0   2   2   2   2   2   0   2   0   0   2   2   2   2   2   2   0   2   2   2   2   0   0   2   2   2   0   0   2   0   2   0   0   2   2   0   2   2   2   0   0   2   2   0   0   2   0   0   0   0   2   0   0   2   2   0   2   0   2   2   2   0   2   0   2   0   2   0   0   2   2   2   0   0   0   2   0   0   2   0   2   2   2   0   0   2   0   2   0   2   0   2   2   2   2   0   2   2   2   0   0   2   0   2   2   2   2   0   2   0   0   0   2   0   2   0   0   2   2   0   2   0   0   0   2   2   0   0   2   2   2   0   2   2   0   2   2   0   2   0   2   2   0   2   2   2   0   2   0   2   2   0   2   0   2   2   2   2   2   0
 MK-3-15                0   0   0   0   2   2   0   0   0   0   2   2   0   2   0   2   2   0   0   0   0   0   0   0   0   0   2   2   0   0   2   2   0   0   2   2   2   0   2   2   0   0   2   2   2   2   0   2   0   0   0   2   2   2   2   2   0   2   2   2   2   0   0   2   0   2   0   0   2   0   2   2   0   2   0   0   2   2   2   0   0   2   2   0   0   2   0   0   0   0   2   0   0   2   2   2   2   0   0   2   2   0   2   2   2   0   0   0   0   2   0   0   0   0   0   2   0   0   2   0   2   2   2   0   0   2   0   2   0   0   0   2   0   2   2   0   2   2   2   0   2   2   0   2   2   2   2   0   2   0   0   0   2   0   2   0   0   2   2   0   0   2   2   0   2   2   0   0   2   2   2   0   2   2   0   2   2   0   2   0   2   2   0   2   2   2   0   2   0   2   0   0   2   0   2   2   2   2   2   0
 MK-3-16                2   0   0   0   2   2   0   0   0   0   2   2   0   2   0   2   2   0   2   0   0   0   0   0   0   0   2   2   2   0   2   2   0   0   2   2   2   0   2   2   0   0   2   2   2   2   0   2   0   0   0   0   2   2   2   2   0   2   0   2   2   0   0   2   0   0   2   0   0   0   2   2   0   0   0   0   2   0   2   0   0   2   2   0   0   2   0   0   0   0   2   0   2   2   2   2   2   0   0   2   2   0   2   0   2   0   0   0   0   2   0   0   0   0   0   2   0   0   2   0   2   2   2   0   0   0   0   2   0   0   0   2   0   2   2   0   2   2   2   0   2   2   0   2   2   2   2   0   2   0   0   0   2   0   2   0   0   2   2   0   0   2   2   2   2   2   0   0   2   2   2   0   2   0   0   2   2   0   2   0   2   2   0   2   2   2   0   2   2   2   0   0   2   2   2   2   0   2   2   0
 MK-4-1                 0   0   0   0   0   0   2   0   0   2   0   2   0   0   2   0   2   0   0   0   2   0   2   0   2   0   0   2   0   2   2   2   0   0   0   0   2   2   0   2   2   2   2   0   2   0   0   0   0   2   2   2   2   0   2   0   2   0   0   2   0   0   0   0   2   0   2   2   0   2   2   0   2   0   2   2   0   0   2   0   2   0   2   0   2   2   0   2   2   0   0   2   2   2   2   2   0   2   2   2   0   0   2   0   2   0   2   2   0   0   0   2   2   0   2   0   0   0   0   0   2   2   2   2   2   2   0   2   0   2   0   0   0   0   0   2   0   2   2   0   2   2   0   2   0   0   0   2   2   2   0   0   2   2   2   0   2   0   2   2   0   0   2   2   2   0   2   0   0   2   2   2   2   2   0   2   2   0   2   0   0   0   2   2   0   0   2   0   0   0   2   0   2   2   2   2   0   2   0   2
 MK-4-2                 0   0   0   0   2   0   2   2   2   2   0   2   0   0   2   0   2   0   0   0   2   0   0   0   2   0   0   2   0   2   2   2   0   0   0   0   2   2   0   2   2   2   2   0   0   0   0   0   0   2   2   2   2   0   2   2   2   0   0   2   0   0   0   0   2   0   2   0   0   2   2   0   2   0   2   0   0   2   2   0   0   0   0   0   2   2   2   2   0   0   0   2   2   2   2   2   0   2   2   2   0   0   2   0   2   0   2   2   0   0   0   2   2   0   2   0   0   0   0   0   2   2   2   2   2   2   0   2   0   2   0   0   0   0   0   2   0   2   2   0   2   0   0   2   0   0   0   0   2   2   0   2   2   2   2   0   2   0   2   2   0   0   2   2   2   2   2   0   0   2   2   2   2   2   0   2   2   2   2   0   0   0   2   2   2   0   2   0   0   0   2   0   2   0   2   0   0   2   0   0
 MK-4-3                 0   2   0   0   2   0   2   2   2   2   0   2   0   0   2   0   2   2   0   0   2   0   0   0   2   0   0   2   0   2   2   2   0   0   0   0   2   2   0   2   2   2   2   0   0   0   0   0   0   2   2   2   2   0   0   2   2   0   2   2   0   0   0   0   2   0   2   0   0   2   2   0   2   0   2   0   0   2   2   0   2   0   0   0   2   2   2   2   0   0   0   2   2   2   0   2   0   2   2   2   0   0   2   0   0   0   2   2   0   0   2   2   2   0   2   0   0   0   0   0   2   2   2   2   2   2   0   2   0   2   0   0   0   0   0   2   0   2   2   0   2   0   0   2   0   0   0   0   0   2   0   2   2   2   2   2   2   0   2   2   0   0   0   2   2   2   2   0   0   2   2   2   2   2   0   2   2   2   2   0   0   0   2   2   2   0   0   2   0   0   2   0   2   0   2   0   0   2   0   0
 MK-4-4                 0   2   0   2   0   0   0   2   2   2   0   2   0   0   0   0   2   2   0   0   2   0   0   0   2   0   0   2   0   2   2   0   0   0   0   0   2   2   0   2   2   2   0   0   0   0   0   0   0   2   2   2   2   0   0   2   2   0   2   2   0   0   0   0   2   0   2   0   0   2   2   0   2   0   2   0   0   2   2   0   2   0   0   0   2   2   2   2   2   2   0   2   2   2   0   2   0   2   2   2   0   0   2   0   0   2   2   2   0   0   2   2   2   0   2   0   0   0   0   0   2   2   0   2   0   2   0   0   0   2   0   0   0   0   2   2   0   2   2   0   2   0   0   2   0   0   0   0   0   2   0   2   2   2   2   2   0   0   2   2   0   2   0   2   2   2   2   0   0   0   2   2   2   2   2   2   2   2   2   2   0   0   2   2   2   0   0   2   0   0   2   0   2   0   2   0   2   2   0   0
 MK-4-5                 0   2   0   2   0   0   0   2   2   0   0   2   0   2   0   0   0   2   0   0   2   0   0   0   2   0   2   2   2   0   2   0   0   0   0   0   2   2   0   2   2   2   0   0   0   0   0   0   0   2   2   2   2   0   0   2   2   0   2   2   0   0   0   0   2   0   2   0   0   2   2   0   2   0   2   0   0   2   2   0   2   0   0   2   0   2   2   2   2   2   0   2   2   2   0   2   0   0   2   0   0   0   2   0   0   2   2   2   0   2   2   2   2   0   2   0   2   0   0   0   2   2   0   2   2   2   0   0   0   2   0   0   0   0   2   0   0   0   2   0   2   0   2   2   0   0   0   0   0   2   0   2   2   0   2   2   0   0   2   2   0   2   0   2   2   2   2   2   0   0   2   2   2   2   2   2   0   2   2   2   0   0   2   2   2   0   0   2   0   0   2   0   2   0   2   0   2   2   0   0
 MK-4-6                 2   2   0   2   0   2   0   2   0   0   0   2   0   2   0   2   0   2   0   0   2   0   0   0   2   0   2   2   2   0   2   0   2   0   0   0   2   2   0   2   2   2   0   2   0   0   0   0   0   2   2   2   2   0   0   2   2   0   2   2   2   0   0   0   2   0   2   0   0   2   2   0   2   0   2   0   0   2   2   0   2   2   0   2   0   2   2   2   2   2   0   2   2   2   0   2   0   0   2   0   0   0   2   0   0   0   0   2   0   2   2   2   2   2   2   0   2   0   0   0   2   2   0   0   2   2   0   0   0   2   0   0   0   0   0   2   0   0   2   0   2   0   2   2   0   0   0   0   0   2   0   2   0   0   2   0   0   0   2   2   0   0   0   2   2   2   2   2   0   0   2   2   2   2   2   2   0   2   2   2   0   0   2   2   2   0   0   0   0   0   0   0   2   0   2   0   2   2   0   0
 MK-4-7                 2   2   0   2   0   2   0   2   0   0   0   2   2   2   0   2   2   2   0   2   2   0   0   2   2   2   2   2   2   0   2   0   2   0   0   0   2   2   0   2   2   2   2   2   0   0   0   0   0   2   2   2   2   0   0   2   2   0   2   2   2   0   0   0   2   0   2   0   0   2   2   0   2   0   2   0   0   0   2   0   2   2   0   2   0   2   2   2   2   2   0   2   2   2   0   2   0   0   2   0   2   0   2   0   2   2   0   2   0   2   0   2   2   2   2   2   2   0   0   0   2   2   0   0   2   0   0   0   0   2   0   0   0   0   0   2   0   0   2   0   2   0   2   2   2   0   0   0   0   2   0   2   0   0   2   0   0   0   2   2   0   0   0   0   2   2   0   2   0   0   2   2   2   2   2   2   0   2   2   2   0   0   2   2   2   0   0   0   0   2   0   2   2   2   2   0   2   2   0   2
 MK-4-8                 2   2   0   2   0   2   2   0   2   0   0   2   2   2   0   2   2   2   0   2   2   0   0   2   2   2   0   2   2   0   2   0   2   0   0   2   2   2   0   0   2   2   2   2   0   0   0   2   0   2   2   2   2   0   0   2   2   0   2   2   2   0   0   2   2   0   2   0   0   2   2   0   2   2   2   2   0   0   2   0   2   2   0   2   0   2   2   2   0   2   0   2   2   2   0   2   0   2   2   0   2   0   2   2   2   0   0   0   0   2   0   2   2   2   2   2   2   0   2   0   2   2   0   0   2   0   0   0   0   2   0   0   0   0   0   2   0   0   2   0   2   0   2   2   2   0   0   0   0   2   0   2   0   0   2   0   2   2   2   2   0   0   0   0   2   2   0   2   0   0   2   2   2   2   2   2   0   2   2   2   0   0   2   2   2   0   0   0   0   2   2   2   2   0   2   0   2   2   0   2
 MK-4-9                 2   2   0   2   0   2   2   0   2   0   0   2   2   2   0   2   2   2   0   2   2   0   0   2   2   2   0   2   2   0   2   0   2   0   0   2   0   0   2   0   2   0   0   2   0   0   0   2   0   2   2   0   2   0   0   2   2   0   2   2   2   0   0   2   2   0   2   0   0   2   2   0   2   2   2   2   0   0   2   0   2   2   0   2   0   2   2   2   0   2   0   2   2   2   0   2   0   2   0   0   2   0   2   2   2   2   0   0   0   2   0   2   2   2   2   2   2   0   2   0   2   0   0   0   2   2   0   0   0   2   0   0   0   0   0   2   0   0   2   0   2   0   2   2   2   0   0   2   0   2   0   2   0   0   2   0   2   2   2   2   0   0   0   0   2   2   0   2   0   0   2   0   2   2   2   0   0   2   2   2   0   0   2   2   2   0   0   0   0   2   2   2   2   0   2   0   0   2   0   2
 MK-4-10                2   2   0   2   0   2   0   2   2   0   0   2   2   2   0   2   2   2   0   0   2   0   0   2   2   2   0   2   2   0   2   0   0   0   2   2   2   0   0   0   2   0   2   2   0   0   0   2   0   2   2   0   2   0   0   2   2   0   2   2   0   0   0   2   2   0   0   0   0   2   2   0   0   2   2   2   0   0   2   0   2   2   0   2   2   2   2   2   2   2   0   2   2   2   0   2   0   2   0   0   2   2   2   2   2   2   0   0   0   0   0   2   2   2   2   2   2   0   2   0   2   0   0   0   2   2   2   0   0   2   0   0   0   0   0   2   0   0   2   0   2   0   2   2   2   0   2   2   0   2   0   2   0   2   2   0   0   2   2   2   0   0   0   0   2   2   0   2   0   0   2   0   2   2   2   0   0   2   2   2   0   0   2   2   2   0   0   0   0   2   2   2   2   0   2   0   0   2   2   2
 MK-4-11                2   2   2   2   0   2   0   0   2   0   0   2   2   2   0   2   2   2   0   0   2   0   0   2   2   2   0   2   2   0   2   0   2   0   2   2   2   0   2   0   2   0   2   0   2   0   0   2   0   0   2   0   2   0   0   2   2   0   2   2   0   0   0   2   2   0   0   0   0   2   2   0   0   2   2   2   0   0   2   0   2   0   0   2   2   2   2   2   2   2   0   2   2   2   0   0   2   2   0   0   2   2   2   2   2   2   0   0   0   0   0   2   2   2   2   2   2   0   2   0   2   0   0   0   0   0   2   2   0   2   0   0   0   0   0   0   0   0   2   0   2   0   2   2   2   0   2   2   0   0   2   0   0   2   2   0   0   2   2   2   0   0   0   2   2   2   0   2   2   0   2   0   2   2   2   0   0   0   2   2   2   0   0   2   2   0   0   0   0   2   0   2   2   2   2   0   0   2   2   2
 MK-4-12                0   2   2   2   0   2   0   0   2   0   0   2   2   2   0   2   2   2   0   0   2   0   0   2   2   2   0   2   2   0   2   0   2   2   2   2   2   0   2   0   2   0   0   0   2   0   0   2   0   2   2   0   2   0   0   2   2   0   2   2   0   0   0   2   2   0   0   0   0   2   0   2   0   2   2   2   0   0   2   0   2   0   0   2   2   2   2   0   2   0   0   2   0   0   0   0   2   2   0   0   0   2   2   2   2   2   0   0   2   0   0   2   2   2   2   2   2   0   2   0   2   0   0   2   0   0   2   2   2   2   0   0   0   0   0   0   0   0   2   0   2   0   2   0   2   0   2   2   0   0   2   0   0   2   2   0   2   2   2   2   0   0   0   2   2   2   0   2   2   0   2   0   2   2   2   0   0   0   2   2   2   0   0   2   2   0   0   0   0   2   0   2   2   2   2   0   0   2   2   2
 MK-4-13                0   2   2   2   0   2   2   0   2   0   0   2   2   2   2   2   2   2   0   2   2   0   2   2   2   2   0   2   2   0   2   0   2   2   2   2   2   0   2   0   2   0   0   0   2   0   0   2   0   2   2   0   2   0   0   2   2   0   2   2   0   0   0   2   2   0   0   0   0   2   0   2   0   2   2   2   0   0   2   0   2   0   0   2   0   2   2   0   2   0   0   2   0   0   2   2   2   2   0   0   0   0   2   2   0   2   0   0   2   0   0   2   2   2   0   0   2   0   2   0   2   0   0   2   0   0   2   2   2   2   2   0   0   0   0   0   0   0   2   0   2   0   2   0   2   0   2   2   0   0   2   0   0   2   2   0   2   2   2   2   0   0   0   2   2   2   0   2   2   0   2   0   2   2   2   0   0   0   2   2   2   0   0   2   2   0   0   0   0   2   0   2   2   2   2   0   0   0   2   2
 MK-4-14                0   2   2   2   0   2   2   0   2   0   0   2   2   2   2   2   2   2   2   2   2   2   2   2   2   0   0   2   2   0   2   0   2   2   2   2   2   0   2   0   2   0   0   0   2   0   0   2   0   2   2   0   2   0   0   2   2   0   2   2   0   0   0   2   2   0   0   0   0   2   0   2   0   2   2   2   0   0   2   0   2   0   0   2   0   2   2   0   2   0   0   0   0   0   2   2   0   2   0   0   2   0   2   2   0   2   0   0   0   0   0   2   2   2   0   0   2   0   2   0   2   0   0   2   0   0   2   2   2   2   2   0   0   0   0   0   0   0   2   0   2   0   2   2   2   0   2   2   0   0   2   0   0   2   2   0   2   2   2   2   0   0   0   2   0   2   0   2   2   0   2   0   2   2   2   0   0   0   2   2   2   0   0   2   2   0   2   0   0   2   0   2   2   2   2   0   0   0   2   0
 MK-4-15                0   2   2   2   0   2   2   0   2   2   0   0   2   2   2   2   2   2   2   2   2   2   2   2   2   0   2   2   2   0   2   0   2   2   2   2   2   0   2   0   2   0   0   0   2   0   0   0   0   2   2   0   2   0   0   2   2   0   2   2   2   0   0   2   2   0   0   0   0   0   0   2   0   2   2   2   2   0   2   0   2   0   0   2   0   2   2   0   2   2   0   0   0   0   2   2   0   2   0   0   2   0   2   2   0   2   0   0   0   0   0   2   2   2   0   0   2   0   2   0   2   0   0   2   0   0   2   2   2   2   2   0   0   0   0   2   0   0   2   0   2   0   2   2   2   0   2   0   0   0   2   0   0   2   2   0   2   2   2   2   0   0   2   2   2   2   0   2   2   0   2   0   2   2   2   0   0   0   2   0   2   0   0   2   2   0   0   0   0   2   0   0   2   2   2   0   0   0   2   0
 MK-4-16                0   2   2   2   0   2   2   0   2   2   0   0   2   0   2   2   2   2   2   2   2   2   2   0   2   0   2   2   2   0   2   0   0   2   2   2   2   0   2   0   2   0   0   0   2   0   0   2   2   0   2   0   0   0   0   2   2   0   2   2   2   0   0   2   2   0   2   0   0   0   0   2   0   2   2   2   2   0   2   0   2   0   0   2   0   2   2   0   2   2   0   2   0   2   2   0   0   2   2   0   2   0   2   2   0   2   0   0   0   0   0   2   2   2   0   0   2   2   2   0   2   0   2   2   0   0   2   2   2   2   2   0   0   2   0   2   0   0   2   0   2   0   2   2   2   0   2   0   0   0   2   0   0   2   2   0   2   2   2   2   0   0   0   0   2   0   0   2   2   0   2   0   2   2   2   0   0   0   2   0   2   0   0   0   2   0   0   0   0   2   0   0   2   2   0   0   0   0   2   2
 MK-5-1                 0   2   2   2   0   2   0   0   2   0   0   0   2   2   2   0   0   0   0   0   0   2   0   2   0   0   2   0   0   0   0   0   0   0   0   2   2   2   2   2   2   0   2   0   2   2   2   0   2   2   0   2   0   0   0   0   0   0   0   2   0   0   0   2   2   2   0   0   0   2   0   2   2   0   2   0   2   0   2   2   0   2   0   2   0   0   0   0   2   2   0   0   2   0   2   0   2   2   2   2   0   0   2   0   2   0   0   2   0   0   0   2   2   2   2   2   0   2   2   0   0   0   0   0   0   2   0   0   2   0   2   0   0   2   0   0   0   2   0   0   0   2   0   0   0   2   2   0   0   2   2   2   0   2   0   2   0   2   2   2   2   0   0   0   0   0   2   0   0   2   2   2   2   0   0   0   2   2   2   0   2   0   0   2   2   2   0   2   0   0   0   0   2   2   0   2   0   2   2   2
 MK-5-2                 2   2   2   2   0   2   0   0   2   2   0   0   2   2   2   0   0   0   0   0   0   2   0   2   0   0   2   0   0   0   0   0   0   0   0   2   2   2   2   2   0   0   2   0   2   2   2   2   2   2   0   2   0   0   0   0   0   0   0   2   0   0   0   2   2   2   0   0   0   2   0   2   2   0   2   0   2   0   2   2   0   0   0   2   0   2   0   0   2   2   0   0   2   0   2   0   2   2   2   2   0   0   2   0   0   0   0   2   0   0   0   2   2   2   0   2   0   0   0   2   0   0   0   0   0   2   0   0   0   0   2   0   0   2   0   0   0   2   0   0   0   2   0   0   0   2   2   0   0   2   2   2   0   2   0   2   0   2   2   2   2   0   0   0   0   2   2   0   0   2   0   2   2   0   0   0   2   2   2   0   0   0   0   2   2   2   0   2   0   0   2   0   0   2   0   2   2   2   2   2
 MK-5-3                 0   2   2   2   0   2   0   0   2   0   0   0   2   2   2   0   0   0   0   2   0   2   0   2   0   0   2   2   0   0   2   0   0   0   0   2   0   2   2   2   0   0   2   0   2   2   2   2   2   2   0   2   0   0   0   0   0   0   0   2   0   0   2   2   2   2   0   0   0   2   0   2   2   0   2   0   2   0   2   0   0   0   2   2   2   2   0   0   2   2   0   0   2   0   0   0   2   2   2   2   0   0   2   0   0   2   0   2   0   0   0   2   0   2   0   2   0   0   0   2   0   0   0   0   0   2   0   0   2   0   2   0   0   2   0   0   0   2   0   0   0   2   0   0   0   2   2   0   0   2   2   2   0   2   0   2   2   2   2   2   2   0   0   0   0   2   2   0   0   2   0   2   2   0   0   0   2   2   2   0   0   0   0   2   2   2   0   2   2   0   2   0   0   2   0   2   2   2   2   2
 MK-5-4                 0   2   2   2   0   2   0   0   0   0   0   0   2   2   2   0   0   0   0   2   0   2   0   2   0   2   2   2   0   0   2   0   0   0   0   2   0   2   2   2   0   0   2   0   2   2   2   2   2   2   0   2   0   2   0   0   0   0   0   2   0   0   2   2   2   2   0   2   0   2   0   2   2   0   2   0   2   0   2   0   0   0   2   2   2   2   0   0   2   2   2   0   2   0   0   0   2   2   2   2   0   0   2   0   0   2   0   0   0   0   0   2   0   2   0   2   0   0   0   2   0   0   0   0   0   2   0   0   0   0   2   0   0   2   0   2   0   2   0   0   0   2   0   0   2   2   2   0   0   2   2   2   0   2   0   2   2   2   2   2   2   2   2   0   2   2   2   0   0   2   0   2   2   2   0   0   2   2   2   2   0   0   0   2   2   2   0   2   2   0   2   0   0   2   0   2   2   2   2   0
 MK-5-5                 0   2   2   0   0   0   2   0   0   0   0   0   2   2   2   0   0   0   0   2   0   2   0   2   0   2   2   0   0   2   2   0   0   0   0   2   0   2   2   2   0   0   2   0   2   2   0   2   2   2   0   2   0   2   0   0   0   2   0   2   2   0   2   2   2   2   0   2   0   2   0   2   2   0   2   0   2   2   2   0   0   0   2   2   2   2   2   2   2   2   2   0   2   0   2   0   2   2   2   2   0   0   2   0   0   2   0   0   0   0   0   2   0   2   0   2   0   0   0   0   0   0   0   0   0   2   0   0   0   0   2   0   0   2   0   2   0   2   0   0   2   2   0   0   2   2   2   0   0   2   2   2   2   2   0   2   2   2   2   2   2   2   2   0   2   2   0   2   2   2   0   2   2   2   0   0   0   0   0   2   0   0   0   2   2   2   0   0   2   0   2   0   0   2   0   2   2   2   2   0
 MK-5-6                 0   2   2   0   0   0   2   0   0   0   0   0   2   2   2   0   0   2   2   2   0   2   2   0   0   2   2   0   0   2   2   0   0   0   0   2   2   2   2   2   0   0   2   0   0   2   0   2   2   2   0   2   2   2   0   0   0   2   0   2   2   0   2   2   2   2   0   2   0   2   0   2   2   0   2   0   2   2   2   0   0   0   2   2   0   2   2   2   2   2   2   0   2   0   2   0   2   2   0   2   0   0   2   0   0   2   0   0   0   0   0   2   0   2   0   0   0   0   0   0   0   2   0   0   2   2   0   0   0   0   2   0   0   2   0   2   0   2   0   0   2   2   0   0   2   2   2   0   0   2   2   2   2   2   0   2   2   2   0   2   2   2   2   0   2   2   0   2   2   0   0   2   2   2   0   0   0   0   0   2   0   0   0   2   2   2   0   0   2   0   2   0   0   2   0   2   2   0   2   0
 MK-5-7                 0   2   2   0   0   0   2   2   0   0   0   0   2   2   2   2   0   2   2   2   0   2   2   0   0   2   2   2   0   2   2   2   0   0   0   2   2   2   2   2   0   0   2   0   0   2   0   2   2   2   2   2   2   2   2   0   2   2   0   2   2   0   2   2   2   2   0   2   2   2   0   0   2   2   2   2   2   2   2   0   0   0   2   2   0   0   2   0   2   2   2   0   2   0   2   0   2   2   0   2   0   2   2   0   0   2   0   0   0   0   0   0   0   2   2   0   0   0   0   0   0   2   0   0   2   2   0   0   0   0   0   0   0   0   0   2   0   2   0   0   2   2   0   0   2   2   2   0   0   2   2   2   2   2   0   2   2   2   0   2   2   2   2   0   2   2   0   2   2   0   0   0   2   2   0   0   0   0   0   2   0   0   0   2   2   2   0   0   2   0   2   0   0   0   0   2   2   0   2   2
 MK-5-8                 0   2   2   0   0   0   2   2   0   0   0   2   2   2   2   2   0   2   2   2   0   2   2   0   0   0   2   0   0   2   2   2   0   0   0   2   2   2   2   0   0   0   2   0   0   2   0   2   0   2   2   2   2   2   2   0   2   2   0   0   2   0   2   2   2   2   0   2   2   2   0   0   2   0   2   2   2   2   2   0   0   0   2   2   0   2   2   2   2   2   2   0   2   0   2   0   2   2   0   2   0   2   2   0   0   2   0   0   0   0   2   0   0   2   2   0   0   0   0   2   2   2   0   0   2   2   0   0   0   0   0   0   0   0   0   2   0   2   0   0   2   2   0   0   2   0   2   0   0   2   2   2   2   2   0   2   2   2   2   2   2   2   2   0   2   2   0   2   2   2   0   0   0   2   0   0   0   0   0   2   0   2   0   2   2   2   0   0   2   0   2   0   2   2   0   2   2   2   2   2
 MK-5-9                 0   0   2   0   0   0   2   2   0   0   2   2   2   2   2   2   2   2   2   2   0   2   2   0   0   0   2   0   2   2   2   2   0   0   0   2   2   2   2   2   0   0   2   0   0   2   0   2   0   0   2   2   0   2   2   0   2   2   0   2   2   2   2   2   2   2   0   2   2   2   0   0   2   0   2   2   0   2   2   0   0   0   2   2   0   2   2   2   2   2   2   0   2   0   2   0   2   2   0   2   0   2   2   0   2   2   0   0   0   0   2   0   0   2   2   0   0   0   0   2   0   2   0   2   2   2   0   0   0   0   0   0   0   0   0   0   0   2   0   0   2   2   0   2   2   0   2   0   0   2   2   2   2   2   0   2   2   2   2   0   2   2   2   0   2   2   0   2   2   2   0   0   0   2   2   0   0   0   0   2   0   2   0   0   2   2   0   0   2   0   2   0   2   2   0   2   2   0   2   2
 MK-5-10                0   0   2   0   0   0   2   2   0   0   2   0   2   2   2   2   2   2   2   2   2   2   2   0   0   0   2   2   2   2   2   0   0   0   0   2   2   2   2   0   0   0   2   2   0   2   0   2   0   0   2   2   0   2   2   0   2   2   0   2   0   2   2   2   2   0   2   2   2   2   2   0   2   0   2   2   0   2   2   0   0   0   2   2   0   2   2   2   2   2   2   0   2   0   2   0   0   2   0   2   0   2   2   0   0   2   0   0   2   0   2   0   0   2   2   0   0   0   0   2   0   2   0   2   2   2   0   0   0   0   0   0   2   0   0   2   0   2   2   0   2   2   0   2   2   0   2   0   2   2   2   0   2   2   2   2   2   2   2   0   2   0   2   0   2   2   0   2   2   0   0   0   0   2   2   2   0   0   0   2   0   0   0   2   2   2   0   0   2   0   2   0   2   2   0   2   2   0   2   2
 MK-5-11                0   0   2   0   0   0   2   2   2   0   2   0   2   2   0   2   2   2   2   2   2   2   2   0   0   0   2   0   2   2   2   0   0   0   0   2   2   2   2   0   0   0   2   2   0   2   0   2   0   0   2   2   0   2   2   0   2   2   0   2   0   2   2   2   2   0   2   0   2   0   2   0   0   0   2   2   0   2   2   0   0   0   0   2   0   2   2   2   2   2   2   0   2   0   2   0   0   2   0   0   0   0   2   0   0   2   0   0   2   0   2   0   0   2   2   0   0   0   0   2   0   2   0   2   0   2   0   0   0   0   0   2   2   0   2   2   0   2   2   2   2   2   0   2   2   0   0   0   0   2   0   0   2   2   2   2   2   2   2   0   2   0   2   0   2   2   2   2   2   0   0   0   0   2   2   2   0   0   0   2   0   0   0   2   2   2   0   0   2   0   2   0   2   2   0   2   2   0   2   2
 MK-5-12                2   0   2   0   0   0   0   2   2   0   2   0   2   2   0   0   2   2   2   2   2   2   2   0   0   0   2   0   2   2   2   0   0   0   0   2   2   2   2   0   0   0   2   0   0   2   0   0   2   0   2   2   0   2   2   0   2   2   0   0   0   2   2   2   0   0   2   0   2   0   0   2   0   0   2   2   0   2   2   0   2   0   0   2   0   2   2   2   2   2   2   0   2   0   2   0   0   2   0   0   0   0   2   0   0   2   0   0   2   0   2   0   0   0   2   0   0   0   0   0   0   0   0   2   2   2   2   0   0   0   0   0   2   0   2   2   0   2   2   2   2   0   0   2   2   2   0   0   0   2   2   0   2   2   2   2   2   2   2   0   2   0   2   0   2   2   0   2   2   0   0   0   0   0   2   0   0   0   0   2   0   0   0   2   2   2   0   0   2   0   2   0   2   2   0   2   0   2   2   0
 MK-5-13                2   0   2   0   0   0   0   2   2   0   0   0   2   2   0   2   2   2   2   2   2   2   2   0   0   0   2   0   2   2   2   2   0   0   0   0   2   2   2   0   2   0   2   0   0   2   0   0   2   0   2   2   0   2   2   0   2   2   0   0   0   2   2   2   0   0   2   0   2   0   0   2   2   2   0   2   0   2   2   0   2   0   0   2   0   2   2   2   2   2   2   0   0   0   2   0   2   2   0   0   0   2   2   0   0   2   0   0   2   0   2   0   0   2   2   0   0   0   0   0   0   0   0   2   2   0   2   2   0   0   0   0   2   0   2   2   0   2   2   2   2   0   0   2   2   2   0   0   0   2   2   0   2   2   2   2   2   2   2   0   2   0   2   2   2   2   0   2   2   0   0   0   0   0   2   0   0   0   0   2   0   0   0   2   2   0   0   0   2   0   2   0   0   2   0   0   0   2   2   0
 MK-5-14                2   0   2   0   0   0   0   2   2   0   0   0   2   2   0   2   2   0   2   2   2   2   2   0   0   0   2   0   2   2   2   2   0   0   0   0   2   2   2   0   2   0   2   0   0   2   2   0   2   0   2   2   0   2   2   0   2   2   0   0   0   2   2   2   0   0   2   0   2   0   0   0   2   0   2   2   2   2   2   2   2   0   0   2   0   2   2   2   2   2   2   0   0   2   2   0   2   2   0   2   0   2   2   0   0   2   0   0   2   2   2   0   0   2   0   0   2   0   0   0   0   0   0   2   2   0   2   0   0   0   2   0   2   2   2   2   0   2   2   2   2   0   0   2   2   2   0   0   2   2   2   0   2   2   2   2   2   2   2   0   2   0   2   2   2   2   0   2   2   0   0   0   0   0   2   0   0   0   0   2   0   0   0   2   2   0   0   0   2   0   2   0   0   2   0   0   2   2   2   0
 MK-5-15                2   0   2   0   0   0   0   2   2   0   0   0   2   2   0   0   2   0   2   2   2   0   2   0   0   0   2   0   2   2   2   2   0   0   0   0   2   2   2   0   2   0   2   0   0   2   2   0   2   0   2   2   0   0   2   0   2   2   0   0   0   2   2   2   0   0   2   0   2   0   0   2   2   0   2   2   2   2   2   2   2   0   0   2   0   2   2   2   2   2   2   0   0   2   2   0   2   2   0   2   0   2   2   0   0   2   0   0   2   2   2   0   0   0   0   0   2   0   0   0   0   0   0   2   2   0   2   2   0   0   2   0   2   2   2   2   0   2   2   2   2   2   0   0   2   2   0   0   2   2   2   0   2   2   2   2   2   0   2   0   0   0   2   2   2   2   0   2   2   0   0   0   0   0   2   0   0   0   0   2   0   0   0   2   2   0   0   0   2   0   2   2   2   2   0   0   2   2   0   0
 MK-5-16                2   2   2   0   0   0   0   2   2   0   0   0   2   2   0   0   2   0   2   2   2   0   2   0   0   0   2   0   2   2   2   2   2   0   0   0   2   2   0   0   2   0   2   0   0   2   2   0   2   0   2   2   0   0   2   0   2   2   0   0   0   2   2   2   0   0   0   0   2   0   0   2   2   0   2   2   2   2   0   2   2   0   0   2   0   2   2   2   2   2   2   0   0   0   2   0   2   0   0   2   0   2   0   0   2   2   2   0   2   2   2   0   0   2   0   0   2   0   0   0   0   0   0   2   2   0   2   2   0   0   2   0   2   0   2   2   0   2   2   0   2   0   0   0   2   2   0   0   2   2   2   0   2   2   2   2   2   0   2   0   0   0   2   2   2   2   2   2   2   0   0   0   0   2   2   0   2   0   0   2   0   0   0   2   2   2   2   0   2   0   2   2   2   2   2   0   2   2   0   2
 MK-6-1                 2   2   2   0   0   0   0   2   2   2   2   2   2   2   0   2   2   0   0   2   0   2   2   0   2   2   0   2   0   0   0   2   2   2   0   2   0   0   0   0   0   0   0   0   2   2   0   2   2   0   2   2   0   0   2   2   0   0   0   2   2   0   2   0   0   0   0   0   2   0   2   2   2   0   2   2   0   0   0   2   0   2   2   0   2   0   0   0   2   0   0   0   0   0   0   2   0   2   2   2   2   0   2   2   0   2   0   2   2   0   0   2   0   2   0   0   0   2   2   0   2   0   0   2   2   0   0   2   2   0   2   2   2   2   2   2   2   2   2   2   2   0   2   2   0   2   2   0   2   0   0   2   2   0   0   2   2   0   2   0   2   0   2   0   2   0   2   2   2   0   2   2   2   0   2   0   2   2   2   2   2   2   0   0   2   2   2   2   0   2   0   2   2   0   2   2   2   2   2   0
 MK-6-2                 2   2   2   0   0   0   0   2   2   2   2   2   0   2   0   2   0   0   0   2   0   2   2   0   2   2   0   2   0   0   0   2   2   2   0   2   0   0   0   0   0   0   0   0   2   2   2   2   2   0   2   2   0   0   2   2   0   0   0   0   0   0   2   0   0   0   0   0   2   2   2   2   2   0   2   2   0   0   0   2   0   2   2   0   0   0   0   0   0   0   0   0   0   0   0   2   0   2   0   2   2   0   0   2   0   2   0   2   2   2   2   2   0   0   0   0   0   2   2   0   2   0   0   2   2   0   2   2   2   0   2   2   2   2   2   0   2   2   2   2   2   0   2   2   0   2   0   0   2   0   0   2   2   0   0   2   2   0   2   0   2   0   2   0   2   0   2   2   2   0   2   0   2   0   2   2   2   2   2   2   2   2   0   0   2   2   2   2   0   2   0   2   2   0   2   2   2   2   2   0
 MK-6-3                 2   2   2   2   0   0   0   2   2   2   2   0   0   2   0   2   0   0   0   2   2   2   2   0   2   0   0   2   0   0   0   2   0   2   0   2   0   0   0   0   0   0   0   0   2   2   2   2   2   0   2   2   0   0   2   2   0   0   0   0   0   0   2   0   0   0   0   0   2   2   2   2   2   2   2   2   0   0   0   2   0   2   2   0   0   2   0   0   0   0   0   2   0   0   0   2   0   2   0   2   2   0   0   2   0   2   0   2   2   2   2   0   0   0   0   0   0   2   2   0   2   0   0   2   2   0   2   2   2   0   2   2   2   2   2   0   2   2   2   2   2   0   2   2   0   2   0   0   2   2   0   2   2   0   0   2   2   0   2   0   2   0   2   0   2   0   2   2   2   0   2   0   0   0   0   0   2   2   2   2   2   2   0   0   2   2   2   2   0   2   0   2   2   0   2   2   2   2   2   0
 MK-6-4                 2   2   2   2   0   0   0   2   2   2   2   0   0   2   0   2   0   0   0   2   2   2   2   0   2   0   0   2   0   0   0   2   0   2   0   2   0   0   0   0   0   0   0   0   2   2   2   0   2   0   0   2   0   0   2   2   0   2   2   0   2   0   2   0   0   0   0   0   2   2   0   2   2   2   2   2   0   0   0   2   2   2   0   0   0   2   0   2   0   0   0   2   0   0   0   2   0   2   0   2   2   0   2   2   0   2   0   2   2   2   2   2   0   0   0   0   0   2   2   0   2   0   0   0   2   0   0   2   2   0   2   2   2   2   2   0   2   2   2   2   2   0   2   2   0   2   0   0   2   2   0   2   0   2   0   2   2   0   2   0   2   2   0   0   2   2   0   2   2   0   2   0   0   2   0   0   2   2   2   2   2   2   0   0   2   2   2   2   0   2   2   2   2   0   2   2   2   2   2   0
 MK-6-5                 2   2   2   2   0   0   0   2   2   2   2   0   0   2   0   2   0   0   0   2   2   2   2   2   2   0   0   0   0   0   0   2   0   2   0   2   2   0   0   2   2   0   2   2   2   0   2   0   2   0   0   2   0   2   2   2   0   2   2   0   2   0   2   0   0   0   0   0   2   2   0   2   2   2   0   2   0   0   2   2   2   2   0   2   0   2   0   2   0   0   0   2   0   0   0   2   0   2   0   2   2   0   2   2   2   2   0   2   2   2   2   2   0   0   0   0   0   2   2   0   2   0   0   2   2   0   0   2   2   0   2   0   2   2   2   0   2   2   2   2   2   0   2   2   0   2   0   0   2   2   0   2   0   2   0   2   2   0   2   0   2   2   0   2   2   0   0   2   2   0   2   2   0   2   0   0   2   0   2   2   2   2   0   0   2   2   2   2   0   0   2   2   2   2   2   2   2   0   2   0
 MK-6-6                 2   2   2   0   0   0   0   2   2   2   2   0   0   2   0   2   0   0   0   2   2   2   2   2   2   0   0   0   2   0   0   2   0   0   0   2   2   0   0   2   0   0   2   2   2   2   2   0   2   0   0   2   0   2   2   2   0   2   2   0   2   0   2   0   0   0   0   0   2   2   2   2   2   2   0   2   0   0   2   2   2   2   0   2   0   2   0   2   0   0   0   0   0   0   0   2   0   2   0   2   2   0   2   2   2   2   0   2   2   2   2   2   0   0   0   0   0   2   2   0   2   0   0   0   2   0   0   2   2   0   2   0   2   2   2   0   2   2   2   0   2   0   2   2   0   2   0   0   0   2   0   2   0   2   0   2   2   0   2   0   2   2   0   2   2   0   0   2   2   0   2   2   0   2   0   0   2   0   2   2   0   2   0   0   0   2   2   2   2   0   2   0   2   2   2   2   2   0   2   0
 MK-6-7                 2   2   2   0   0   0   2   2   2   2   2   0   0   2   0   0   0   0   0   2   2   2   2   2   2   0   0   0   2   0   0   2   2   0   0   2   2   0   0   2   0   0   2   2   2   2   2   0   2   0   0   2   2   2   0   2   0   2   2   0   0   0   2   0   0   0   0   0   2   2   2   2   2   2   0   2   0   0   2   2   2   2   0   2   0   2   0   2   0   0   0   0   0   2   0   2   0   2   0   2   2   0   2   2   2   2   0   2   2   2   2   2   0   2   0   0   0   2   0   0   2   0   0   0   2   0   0   2   2   0   2   0   2   2   2   2   2   2   2   0   2   0   2   2   0   2   0   0   0   2   0   2   0   2   0   2   2   0   2   0   2   2   0   2   2   0   0   2   2   0   2   2   0   2   0   0   2   0   0   0   2   0   0   2   0   2   2   2   2   0   2   2   2   2   0   2   2   0   2   0
 MK-6-8                 2   0   2   0   0   0   2   2   2   2   2   0   0   2   0   0   0   0   0   2   2   2   2   2   2   0   0   0   2   2   0   2   2   0   2   2   2   0   0   0   0   0   2   2   2   0   2   0   2   0   0   2   2   2   0   2   0   2   2   2   0   0   2   0   0   0   0   0   0   2   2   2   0   2   0   2   0   0   2   2   2   2   0   2   0   2   0   2   0   0   0   0   0   2   0   2   0   2   0   2   2   0   2   2   2   2   0   2   2   2   0   2   0   2   0   0   0   2   0   0   2   0   0   0   2   0   0   2   2   0   2   0   2   2   2   2   2   2   2   0   2   0   2   2   0   2   0   0   0   2   0   2   0   2   0   2   2   0   2   0   2   2   0   2   2   0   0   2   2   0   2   2   0   2   0   0   2   0   0   0   2   0   0   2   0   2   2   2   2   0   2   2   2   2   0   2   2   0   2   0
 MK-6-9                 2   2   2   0   0   0   2   2   2   2   2   0   0   2   0   0   0   2   0   2   2   2   2   0   0   0   0   0   2   2   0   2   2   0   2   2   2   0   0   0   2   2   2   2   2   0   0   0   2   0   0   2   2   2   2   2   0   2   0   0   2   0   2   2   0   0   0   0   0   2   2   2   0   2   0   2   0   0   2   2   2   2   0   2   0   2   0   2   0   0   0   0   0   2   0   2   0   2   0   2   2   0   0   2   2   0   0   2   2   2   0   2   0   2   0   0   0   2   0   0   2   0   0   0   2   0   0   2   0   0   2   0   2   2   2   2   2   2   2   0   2   0   2   2   0   2   0   0   0   2   0   2   0   2   0   2   2   0   2   0   2   2   0   2   2   0   0   2   2   2   2   2   2   2   2   0   2   0   0   0   2   0   0   0   0   2   2   2   2   0   2   2   0   2   2   2   2   0   2   0
 MK-6-10                2   2   2   0   0   0   2   2   2   2   2   0   0   2   2   2   0   2   0   2   2   2   2   0   0   0   0   0   2   2   2   2   0   0   2   0   2   0   0   0   2   2   2   2   2   0   0   0   2   0   0   2   2   2   2   0   0   0   0   0   2   0   2   2   0   0   0   0   0   2   2   2   0   2   0   2   0   0   2   2   2   2   0   2   0   2   0   2   0   0   0   0   0   0   0   2   0   2   0   2   2   0   0   2   2   0   0   0   2   2   0   2   0   2   0   0   0   2   0   0   2   0   0   0   2   0   0   2   2   0   0   0   2   2   2   2   2   2   2   0   2   0   2   2   0   2   0   0   0   2   0   2   0   2   0   2   2   0   0   0   2   2   0   2   2   0   0   2   2   2   2   0   2   0   2   0   0   0   0   0   2   0   2   0   0   0   2   2   2   0   2   2   0   2   2   2   2   0   2   0
 MK-6-11                2   2   2   2   2   0   2   2   2   2   2   0   0   2   2   2   0   2   0   2   2   2   2   0   2   0   0   0   2   2   2   2   0   0   2   2   0   0   0   0   2   2   2   2   2   0   0   0   2   0   0   2   2   2   2   0   0   0   0   0   2   0   2   0   0   0   0   0   0   2   2   2   2   2   0   2   0   0   2   2   2   2   2   2   0   2   0   2   0   0   0   0   0   0   2   2   2   2   0   2   2   0   0   2   2   0   0   0   0   2   0   2   0   2   0   0   2   2   0   0   2   0   0   0   2   2   2   2   2   0   2   0   2   2   2   2   2   2   2   2   2   0   2   2   0   2   0   0   0   2   0   2   0   2   0   2   2   0   0   0   2   2   0   2   2   0   0   2   2   2   2   0   2   0   2   0   0   0   0   0   2   0   2   0   0   0   2   2   2   0   2   2   2   2   2   2   2   0   2   0
 MK-6-12                2   2   2   2   2   0   2   0   2   2   2   0   0   2   2   2   0   2   0   2   2   0   2   0   2   0   0   0   2   2   2   2   0   0   2   2   0   0   0   0   2   2   2   2   0   0   0   0   2   0   0   2   2   2   2   0   0   0   0   0   2   0   2   0   0   0   0   0   0   2   2   2   0   0   0   2   0   0   2   0   2   2   2   2   0   0   0   0   0   0   0   0   0   0   2   2   2   2   0   2   2   0   0   2   2   0   0   0   0   2   0   2   0   2   0   0   2   2   0   0   0   0   0   0   2   2   2   2   2   0   2   0   2   2   2   2   2   2   0   2   2   0   2   2   0   2   0   0   0   2   0   0   0   2   0   2   2   0   0   0   2   2   0   2   2   2   0   2   2   2   2   0   2   0   2   0   0   2   0   0   2   2   0   0   0   0   2   2   2   2   2   0   0   2   0   2   2   2   2   0
 MK-6-13                2   0   2   2   2   0   2   0   2   2   2   0   0   2   2   2   0   2   0   2   2   0   2   0   2   0   2   0   2   0   2   2   0   0   2   0   0   0   0   0   2   0   2   2   0   0   0   0   2   0   2   0   2   2   2   0   0   2   0   0   2   0   2   0   0   0   2   0   0   2   2   2   0   0   0   2   0   0   2   0   2   0   2   2   0   0   0   0   0   0   0   0   2   0   2   0   2   2   0   2   2   0   0   2   2   0   0   0   0   2   0   2   2   2   0   0   2   2   0   0   0   0   0   0   2   2   2   0   2   2   2   0   0   2   2   2   2   2   0   2   2   0   2   0   0   2   0   0   0   2   0   0   2   2   0   0   0   0   0   0   2   2   0   2   2   2   0   2   2   2   2   0   2   2   2   0   0   2   0   0   2   2   0   0   0   0   2   2   2   2   2   0   0   2   0   2   2   2   0   0
 MK-6-14                2   2   2   2   2   0   0   2   2   2   0   0   2   2   2   2   0   2   0   2   0   0   2   0   2   0   2   0   2   0   0   0   0   0   2   2   0   0   0   0   2   0   2   0   0   0   0   2   2   0   2   0   2   0   2   0   2   2   0   0   0   0   2   0   0   2   2   2   0   2   2   2   0   0   0   2   0   0   2   0   2   0   2   0   0   0   0   0   0   0   0   0   2   0   2   0   2   2   0   2   2   0   0   2   2   0   0   0   0   2   0   2   2   2   2   0   2   2   0   0   0   2   0   0   0   2   2   0   2   2   2   0   0   2   2   2   0   2   0   0   2   0   2   0   0   2   0   0   0   2   0   0   2   2   2   0   0   0   0   0   2   2   2   0   2   2   0   2   2   2   2   0   2   0   2   0   0   0   0   0   2   2   0   0   0   0   2   2   2   2   2   0   0   2   0   2   2   2   0   0
 MK-6-15                2   2   2   2   2   0   0   2   2   2   0   2   2   2   2   2   0   2   0   2   0   0   2   0   2   2   2   0   2   0   0   0   0   0   2   2   2   0   0   0   2   0   2   0   0   2   0   2   2   0   2   0   2   0   2   0   2   2   0   0   0   0   2   0   0   2   2   2   0   2   2   2   0   2   0   2   0   0   2   0   2   0   2   0   0   0   0   0   2   0   0   0   2   0   2   0   2   2   0   0   2   0   0   2   2   0   0   0   0   2   2   2   2   2   2   0   2   2   0   0   0   2   0   0   0   2   0   0   2   2   2   0   0   2   2   2   0   2   0   0   0   0   2   0   0   2   0   0   0   2   2   0   2   0   0   0   0   0   0   0   2   2   2   0   2   2   0   2   2   2   2   0   2   0   2   0   2   0   0   0   2   2   2   0   0   0   2   2   2   2   2   0   0   0   0   2   2   2   0   2
 MK-6-16                2   2   0   2   2   0   0   2   2   2   0   0   2   0   2   0   0   2   2   2   0   0   2   0   2   2   2   0   2   0   0   0   0   0   0   0   2   0   0   0   2   2   2   0   0   0   0   2   2   0   2   0   2   0   2   0   2   2   0   0   0   0   2   0   2   2   2   2   0   2   0   2   0   2   0   2   2   0   2   0   2   0   2   0   2   0   0   0   2   0   0   2   2   0   2   0   2   2   0   2   2   0   0   0   2   0   0   0   0   2   2   0   2   2   2   0   2   2   0   0   0   2   2   2   0   2   0   0   2   2   2   2   0   2   2   2   0   2   0   0   2   0   2   2   0   2   0   0   0   2   2   0   2   2   0   0   0   0   0   0   2   2   2   0   2   2   0   2   2   2   2   0   2   0   2   0   2   0   0   0   2   2   2   0   0   0   2   2   2   2   2   0   0   0   2   2   2   2   0   0
 
!****************************************** Phenotypic Data **********************************************************
!-100.0 is resevred for missing phenotype
SimulatedTrait1         9.9114   11.7368   10.7239   12.1740   10.0107    6.6572    4.9473    9.5664   10.3017    8.8023    8.5879   11.0442   11.8351   10.4670   11.2812    9.3496   11.9618   10.7492    6.9904   10.1047    9.6938    9.6576    9.0541   10.7573    9.5714    9.1041    9.2923    8.6669    8.6818   11.4464   10.7284   10.1306   10.2176   10.3145    8.4433   11.3178   11.6041   11.2353    9.3921   11.1689    7.8297    8.6725    9.8700    7.8115    8.8678    8.1799    8.5669   10.9238    7.6877   10.3861   10.0346   12.2974    9.9101    9.3006   10.5324    7.9244    9.9661   11.2331   11.5666   10.0041    8.3514    9.1525   12.2785    9.4705    9.9918    9.5004    8.7298   11.2355    8.1907    8.8747   11.2158    8.5923   13.5270    8.3290   11.2204    9.4235   10.3764    8.1918   10.0769    7.7058   11.3026    9.6607    7.7746   10.3623   10.9033   10.0967   10.9236   12.6154    9.1999    8.2667    9.8334    8.8123   11.6418    6.9015    9.9182    7.9166   12.0161   13.6091   11.0657   11.0621    7.0157    7.3628   10.4116    8.4043    7.1501   10.5409    9.8413   11.2126   10.1141    9.4494    8.8602   11.7228    9.5620    9.9241   10.2507    8.7115    8.1172    7.3845   10.3886    8.7291    9.7822    9.5072    9.1032   12.5553    9.9705    9.3691    7.9201    8.6193    8.7245    9.5658   11.5925   10.2040    5.9915   11.1790   11.3523    9.6822    7.2554   11.2061   10.5139   10.1679    8.5849   11.7368   11.0788    8.2428    7.7367   10.0620   10.3161   11.6070   10.7525    6.8508   11.2353   11.4155   10.7733   11.6915    9.7426   11.1098    9.6968   10.3432   11.3347   11.6184    7.9829    9.4201   10.6754   11.9793   11.4302   10.5383   10.8937    9.0968    8.1548   10.3804   11.4537   11.7430    9.7275   11.0043   10.0768    7.2595   11.8008   10.9577    8.9604    9.5739    8.5065    9.9112    9.5290   11.2420   12.2472   11.0273    7.6078   12.9922    8.4752    8.6431    7.6343   10.5751   10.9790    8.5200   10.4664    9.9742   10.4385   11.3997   11.4569    8.5215
SimulatedTrait2        15.1323   15.0344   16.0217   16.3936   13.7540   14.4215   14.9882   14.9961   13.6572   14.5495   15.5413   14.3382   16.8617   14.0759   17.2073   15.3133   13.4293   12.6180   17.3834   15.0566   14.5074   15.2973   13.7997   15.1248   14.5364   15.8015   15.5673   14.4138   15.8787   16.8807   14.9410   13.9546   14.9208   12.1565   11.7560   14.8521   14.2408   14.9505   16.2641   16.5598   16.9810   13.9628   14.8109   14.5196   15.3160   16.2974   14.5312   13.5501   14.2871   18.4267   12.6152   14.1588   11.8558   14.4111   14.9757   14.5858   13.7096   15.2212   14.8824   16.9617   15.4846   11.4896   15.0610   17.3369   16.7029   16.7009   11.9640   14.0734   14.6026   14.0738   14.9003   15.1431   16.3071   16.4077   15.5253   15.3925   18.0673   15.0505   15.6559   13.0370   13.3013   15.4027   16.5617   16.6278   18.5404   15.5941   14.6916   15.7505   14.6948   16.1130   16.6869   15.5559   15.3400   13.3834   14.6562   13.8529   14.9323   14.1322   14.3223   16.9293   13.6519   15.0193   12.5907   13.4929   13.2924   16.4069   15.7515   15.1925   14.5161   11.7502   16.2169   17.3618   15.4101   13.8055   14.6323   18.4525   13.8737   12.4264   15.3171   11.9944   16.0796   13.4176   13.8127   14.4767    9.8924   15.7824   14.0577   14.2529   14.6756   15.1069   15.4502   15.6239   15.5696   13.7738   14.0477   16.6342   12.5106   15.6686   15.1695   15.2532   13.8595   14.7725   14.5866   14.5390   16.2407   14.8103   15.7307   17.4188   13.5374   14.3994   14.3273   16.3953   16.1243   17.5780   14.9499   15.4450   14.3527   13.9844   16.1209   16.0574   18.2363   16.2552   14.2950   13.9117   17.3359   15.4742   11.9791   14.4241   14.7982   13.0683   14.8059   14.7478   14.9128   17.3539   13.1186   14.8816   17.7865   15.0352   14.9601   14.0535   15.5626   15.3573   13.8821   16.3021   13.7800   14.2533   13.3185   17.5269   14.6496   13.4248   17.2287   14.7041   14.5912   14.3845   15.6747   14.3440   14.5644   17.3989   15.8378   13.3138
 
