# Supplementary material for: Inclusive Composite Interval Mapping of QTL by Environment Interactions in Biparental Populations
Source: PLoS One. 2015 Jul 10;10(7):e0132414. doi: 10.1371/journal.pone.0132414 (PMC4498613; doi:10.1371/journal.pone.0132414)
Supplement: S3 File — (ZIP) [file pone.0132414.s003.zip › Simulation for unliked model/Simulated popualtions/run_00101.met]

!**********************Note: lines staring with "!" are remarks and will be ignored in the program********************
!*********************************General Information**********************************
!Assuming F1 = P1 x P2, populations available in QTL IciMapping are: 
!  1, P1BC1F1 = P1 x F1, the first backcrossing where P1 is used as the recurrent parent;
!  2, P2BC1F1 = P2 x F1, the first backcrossing where P2 is used as the recurrent parent;
!  3, F1DH, F1-derived doubled haploids; 
!  4, RIL or F1RIL, recombination inbred lines through the repeated selfing of F1;
!  5, P1BC1RIL, recombination inbred lines through the repeated selfing of P1BC1F1;
!  6, P2BC1RIL, recombination inbred lines through the repeated selfing of P2BC1F1;
!  7, F2, the selfing generation of F1;
!  8, F3, the selfing generation of F2;
!  9, P1BC2F1, the second backcrossing where P1 is used as the recurrent parent; 
! 10, P2BC2F1, the second backcrossing where P2 is used as the recurrent parent;
! 11, P1BC2RIL, recombination inred lines through the repeated selfing of P1BC2F1; 
! 12, P2BC2RIL, recombination inred lines through the repeated selfing of P2BC2F1; 
! 13, P1BC1F2, the selfing generation of P1BC1F1; 
! 14, P2BC1F2, the selfing generation of P2BC1F1; 
! 15, P1BC2F2, the selfing generation of P1BC2F1; 
! 16, P2BC2F2, the selfing generation of P2BC2F1; 
! 17, P1BC1DH, P1BC1F1-derived doubled haploids; 
! 18, P2BC1DH, P2BC1F1-derived doubled haploids; 
! 19, P1BC2DH, P1BC2F1-derived doubled haploids; 
! 20, P2BC2DH, P2BC2F1-derived doubled haploids; 
   3      !Mapping Population (see remarks above)
   2      !Mapping Function (1 for Kosambi; 2 for Haldane; 3 for Morgan)
   2      !Marker Space Type (1 for intervals; 2 for positions)
   1      !Marker Space Unit(1 for centiMorgans; 2 for Morgan)
   6      !Number of Chromosomes (or Linkage Groups)
 200      !Size of the mapping population
   2      !Number of environments
 
!***************************************** Chromosomes and Linkage Maps **********************************************
!Chromosome                 NumMarkers
-CH1                        16
-CH2                        16
-CH3                        16
-CH4                        16
-CH5                        16
-CH6                        16
!Linkage map (Marker name followed by position or the interval length)
 MK-1-1                1     0.000
 MK-1-2                1    10.000
 MK-1-3                1    20.000
 MK-1-4                1    30.000
 MK-1-5                1    40.000
 MK-1-6                1    50.000
 MK-1-7                1    60.000
 MK-1-8                1    70.000
 MK-1-9                1    80.000
 MK-1-10               1    90.000
 MK-1-11               1   100.000
 MK-1-12               1   110.000
 MK-1-13               1   120.000
 MK-1-14               1   130.000
 MK-1-15               1   140.000
 MK-1-16               1   150.000
 MK-2-1                2     0.000
 MK-2-2                2    10.000
 MK-2-3                2    20.000
 MK-2-4                2    30.000
 MK-2-5                2    40.000
 MK-2-6                2    50.000
 MK-2-7                2    60.000
 MK-2-8                2    70.000
 MK-2-9                2    80.000
 MK-2-10               2    90.000
 MK-2-11               2   100.000
 MK-2-12               2   110.000
 MK-2-13               2   120.000
 MK-2-14               2   130.000
 MK-2-15               2   140.000
 MK-2-16               2   150.000
 MK-3-1                3     0.000
 MK-3-2                3    10.000
 MK-3-3                3    20.000
 MK-3-4                3    30.000
 MK-3-5                3    40.000
 MK-3-6                3    50.000
 MK-3-7                3    60.000
 MK-3-8                3    70.000
 MK-3-9                3    80.000
 MK-3-10               3    90.000
 MK-3-11               3   100.000
 MK-3-12               3   110.000
 MK-3-13               3   120.000
 MK-3-14               3   130.000
 MK-3-15               3   140.000
 MK-3-16               3   150.000
 MK-4-1                4     0.000
 MK-4-2                4    10.000
 MK-4-3                4    20.000
 MK-4-4                4    30.000
 MK-4-5                4    40.000
 MK-4-6                4    50.000
 MK-4-7                4    60.000
 MK-4-8                4    70.000
 MK-4-9                4    80.000
 MK-4-10               4    90.000
 MK-4-11               4   100.000
 MK-4-12               4   110.000
 MK-4-13               4   120.000
 MK-4-14               4   130.000
 MK-4-15               4   140.000
 MK-4-16               4   150.000
 MK-5-1                5     0.000
 MK-5-2                5    10.000
 MK-5-3                5    20.000
 MK-5-4                5    30.000
 MK-5-5                5    40.000
 MK-5-6                5    50.000
 MK-5-7                5    60.000
 MK-5-8                5    70.000
 MK-5-9                5    80.000
 MK-5-10               5    90.000
 MK-5-11               5   100.000
 MK-5-12               5   110.000
 MK-5-13               5   120.000
 MK-5-14               5   130.000
 MK-5-15               5   140.000
 MK-5-16               5   150.000
 MK-6-1                6     0.000
 MK-6-2                6    10.000
 MK-6-3                6    20.000
 MK-6-4                6    30.000
 MK-6-5                6    40.000
 MK-6-6                6    50.000
 MK-6-7                6    60.000
 MK-6-8                6    70.000
 MK-6-9                6    80.000
 MK-6-10               6    90.000
 MK-6-11               6   100.000
 MK-6-12               6   110.000
 MK-6-13               6   120.000
 MK-6-14               6   130.000
 MK-6-15               6   140.000
 MK-6-16               6   150.000
!*********************************** Marker Types ********************************************************************
!Co-dominant marker: When heterozygote F1 is present, P1 is coded as 2, F1 is coded as 1, and P2 is coded as 0; Otherwise, P1 is coded as 2, and P2 is coded as 0. 
!Dominant marker: When heterozygote F1 is present, P1 and F1 are coded as 12, and P2 is coded as 0; Otherwise, P1 is coded as 2, and P2 is coded as 0.  
!Recessive markers: When heterozygote F1 is present, P1 is coded as 2, and F1 and P2 are coded as 10; Otherwise, P1 is coded as 2, and P2 is coded as 0. 
!Missing marker is coded as -1. 
 MK-1-1                 2   0   2   0   0   2   2   0   0   0   0   2   2   2   2   0   0   2   2   0   0   2   0   0   2   2   0   0   0   2   2   2   0   0   0   2   2   0   0   2   2   2   0   0   2   2   0   0   0   2   2   0   0   2   2   0   0   2   0   2   0   0   0   0   2   2   0   2   2   2   2   0   2   0   0   0   0   2   2   0   0   2   0   0   2   0   2   0   2   0   0   2   2   0   2   2   2   0   2   0   2   0   0   0   2   0   2   0   2   2   0   2   0   0   2   0   2   0   2   2   0   2   2   0   0   0   0   2   2   2   2   0   0   0   2   2   2   2   2   0   0   2   0   0   0   2   2   0   0   0   0   0   2   0   2   2   2   0   0   0   0   0   0   2   2   0   0   0   0   0   2   2   2   2   2   0   0   2   0   0   0   2   0   2   2   0   2   0   0   0   0   2   2   2   2   0   0   0   0   0
 MK-1-2                 2   0   2   0   0   2   2   0   0   0   0   2   2   2   0   0   0   2   2   0   0   2   0   0   2   2   2   0   0   2   2   2   0   0   0   2   0   0   0   2   2   0   0   0   2   2   0   0   0   2   2   2   0   0   2   0   0   2   0   2   0   0   0   0   2   0   0   2   2   0   2   0   2   0   0   0   0   0   2   0   0   2   0   0   2   0   2   0   2   0   0   2   2   0   2   0   2   0   2   0   2   0   0   0   2   0   2   0   0   0   0   2   0   0   2   0   2   0   2   0   0   2   2   0   0   0   0   2   2   2   0   0   0   0   2   2   2   2   2   0   0   2   2   0   0   2   2   0   0   0   0   0   2   2   2   2   2   0   0   2   0   0   0   0   2   0   0   0   2   0   2   0   2   2   2   0   0   2   0   0   0   2   0   2   2   0   2   2   2   0   0   0   2   2   0   0   2   0   0   0
 MK-1-3                 2   0   2   0   0   2   2   0   2   0   0   2   2   2   0   0   0   2   0   0   0   2   0   0   2   2   2   0   0   2   2   0   0   0   0   2   0   0   0   0   2   2   0   0   2   0   0   0   0   2   2   2   0   0   2   0   0   2   0   2   0   0   0   0   2   0   0   2   2   0   2   0   2   0   0   0   2   0   2   0   0   2   0   0   2   0   2   0   2   0   0   2   2   0   2   0   0   0   2   2   2   0   0   2   2   0   2   0   0   0   0   2   0   0   2   0   2   0   2   0   2   2   2   0   0   0   0   2   2   2   0   0   2   0   2   2   2   2   2   0   0   2   0   0   0   2   2   0   0   0   0   0   2   0   2   2   2   0   0   2   0   0   0   0   2   0   0   0   2   0   2   0   2   2   2   0   0   2   2   0   0   2   0   0   2   0   2   2   2   0   0   2   2   2   2   0   2   0   2   0
 MK-1-4                 2   0   2   0   0   0   2   0   2   0   0   2   2   2   0   0   0   2   0   0   2   2   0   0   2   2   2   0   0   2   2   0   0   0   0   2   0   0   0   0   2   0   0   0   2   0   0   0   0   2   2   2   0   0   2   2   0   2   0   2   0   0   0   0   2   0   0   2   2   0   2   0   0   0   0   0   2   0   2   0   0   2   0   0   2   2   0   2   2   0   0   2   2   0   2   0   0   0   2   2   2   2   0   2   2   0   2   0   0   0   0   2   0   2   2   0   2   2   2   0   2   2   0   0   0   0   0   2   2   2   0   0   0   0   2   2   2   2   2   0   0   2   2   0   0   2   2   0   0   0   0   2   2   0   0   2   2   0   0   2   0   0   0   0   0   0   0   2   2   0   2   0   0   2   2   2   0   2   2   0   0   2   0   0   2   0   2   2   0   0   0   2   2   2   2   0   2   0   2   0
 MK-1-5                 0   0   2   0   0   2   2   0   2   0   0   2   2   2   0   2   0   0   0   0   2   2   2   0   2   0   0   0   0   2   2   0   0   0   0   2   0   0   0   2   2   0   2   0   2   0   0   0   0   2   2   2   0   0   2   2   0   2   0   2   0   2   0   2   2   0   2   2   2   0   2   0   0   0   0   0   2   0   2   0   0   2   0   0   2   2   2   2   2   0   0   2   2   0   2   0   0   0   2   2   2   0   2   2   2   0   2   0   0   0   0   2   0   2   2   0   2   2   2   0   2   2   0   0   0   0   0   2   2   2   2   0   2   0   2   0   2   2   2   0   0   2   2   0   0   2   0   0   2   0   0   2   2   0   2   2   2   0   0   2   0   0   0   0   0   0   0   2   2   0   2   0   0   2   2   2   0   2   2   0   0   2   0   0   2   0   2   0   0   0   0   2   2   2   2   0   2   0   2   0
 MK-1-6                 0   0   2   0   0   2   0   0   2   0   0   2   2   2   0   2   0   0   0   0   2   0   0   0   2   0   2   0   0   2   2   2   0   0   0   2   0   0   0   2   2   2   0   0   2   0   0   0   0   2   2   2   0   0   2   2   0   0   0   2   0   2   0   0   2   0   2   0   2   0   2   0   0   0   0   0   2   0   2   0   0   2   2   0   2   2   2   2   2   0   0   2   2   0   2   0   0   0   2   2   2   0   2   2   2   0   2   0   2   0   0   2   0   2   2   2   2   2   2   0   2   2   0   0   0   0   0   2   2   2   2   0   2   0   2   0   2   0   2   0   0   2   2   0   0   2   0   0   2   0   0   2   2   0   2   2   2   0   0   2   0   0   0   0   0   0   0   2   2   0   2   0   0   0   2   2   0   2   2   0   0   2   0   0   0   0   2   2   0   0   0   2   2   2   2   0   2   0   2   0
 MK-1-7                 0   0   2   0   0   2   0   0   2   0   0   0   0   2   0   2   0   0   0   0   2   0   0   0   2   0   2   0   0   2   0   2   0   0   0   2   0   0   0   2   2   0   0   0   2   0   0   0   0   2   2   2   0   2   2   2   0   0   0   0   0   2   0   0   2   0   2   0   2   0   2   0   0   0   0   0   2   0   2   0   0   2   2   0   2   2   2   2   2   0   0   0   2   0   2   0   0   0   2   2   2   0   2   2   2   0   2   0   2   0   0   2   0   0   2   2   2   2   2   0   2   2   0   0   0   0   0   2   0   2   2   0   2   0   2   0   2   0   2   0   0   2   2   0   0   2   0   0   0   0   0   2   2   0   2   2   2   0   0   2   0   0   0   0   0   0   0   2   2   0   2   0   0   0   2   2   0   2   2   2   0   2   2   0   0   2   2   2   0   0   0   2   2   2   2   0   0   2   2   0
 MK-1-8                 0   0   2   0   0   2   0   0   2   0   0   0   0   2   0   2   2   0   0   0   0   0   2   0   2   0   2   0   0   0   2   0   0   0   0   2   0   0   2   2   2   0   0   0   2   0   0   0   0   2   2   2   0   2   2   0   0   0   2   0   0   2   0   0   2   0   2   0   2   0   2   0   0   0   0   0   2   0   2   0   0   2   2   0   2   2   2   2   2   0   0   0   2   0   2   0   0   0   2   2   2   0   2   0   2   0   2   2   2   0   0   2   0   0   2   2   2   2   2   0   2   2   0   0   0   0   2   2   0   2   2   0   2   0   2   0   0   0   2   0   0   2   2   0   0   2   0   0   0   0   0   2   2   0   2   2   2   0   0   2   0   0   0   0   0   0   0   0   2   2   2   2   0   0   2   2   0   2   2   2   0   2   2   2   0   2   2   2   0   0   0   2   2   2   2   0   0   2   2   0
 MK-1-9                 0   0   0   0   0   2   0   0   2   0   0   0   0   2   0   2   2   0   0   0   0   0   2   0   2   0   2   0   0   0   2   0   0   0   0   2   0   0   2   2   2   0   0   0   2   0   0   2   0   2   2   2   0   0   2   0   0   0   2   0   0   0   0   0   2   0   2   2   2   0   2   0   0   0   0   2   2   0   2   0   2   2   2   2   2   2   2   2   2   0   0   2   2   2   2   0   0   0   2   2   2   0   2   0   2   0   2   2   2   0   0   2   0   0   2   2   2   2   2   0   2   2   0   0   2   2   2   2   0   2   2   0   2   2   2   0   0   0   2   0   0   0   2   2   0   2   0   0   0   0   0   2   2   0   2   2   0   0   0   2   0   0   2   0   0   0   0   0   2   0   2   2   2   0   2   2   0   2   2   2   0   0   2   2   0   2   2   2   0   0   0   2   2   0   2   0   0   2   2   0
 MK-1-10                0   0   0   0   2   2   0   0   2   0   2   0   2   2   0   2   2   0   0   0   0   0   2   0   2   0   2   0   2   0   2   0   0   0   0   2   0   0   2   2   2   0   0   2   2   0   2   0   0   2   2   2   0   0   0   2   0   0   0   0   0   0   0   0   2   2   2   2   2   0   2   0   0   0   0   2   2   0   2   0   2   2   2   2   2   2   2   2   0   2   0   2   2   2   2   0   0   0   2   2   2   0   2   0   0   0   2   2   2   0   2   2   0   0   2   2   2   2   2   0   2   2   0   0   2   2   2   2   0   2   2   0   2   2   2   2   2   0   2   0   0   0   2   2   0   0   0   0   0   0   2   2   2   0   2   2   0   0   0   2   0   0   2   0   0   0   0   0   2   0   2   2   2   0   2   2   0   2   2   2   0   0   2   2   0   2   2   2   0   0   2   2   2   0   2   0   0   2   2   0
 MK-1-11                2   0   0   0   0   2   0   0   2   0   2   0   2   2   0   2   0   0   0   0   0   2   2   0   2   0   2   0   0   2   2   0   0   0   0   2   0   0   0   0   2   2   0   2   2   0   2   0   0   2   2   2   2   0   0   2   0   0   0   0   0   0   2   0   2   2   2   2   2   0   2   0   2   0   0   2   2   2   2   0   2   2   2   2   2   2   2   2   0   2   0   2   2   2   2   2   0   0   2   2   2   0   2   0   0   0   2   2   2   2   2   2   0   0   2   2   2   2   2   0   2   2   0   0   2   2   2   2   0   2   2   0   2   2   2   2   2   0   2   0   0   0   2   2   0   0   0   0   0   0   2   2   2   0   2   0   0   0   0   2   2   0   2   2   0   0   0   2   2   0   2   2   0   0   2   2   0   2   2   2   0   0   2   2   0   2   2   2   0   0   2   2   2   0   2   0   0   2   2   0
 MK-1-12                2   0   0   0   2   2   0   0   2   0   2   0   2   2   0   2   2   0   0   0   0   2   2   0   2   0   2   0   0   2   2   0   0   0   0   0   2   0   0   0   2   2   2   2   0   0   2   0   0   2   2   2   2   0   0   2   0   0   0   0   0   0   2   0   2   2   0   2   2   0   2   0   2   0   0   2   0   2   2   0   2   2   2   2   2   2   2   2   0   2   0   2   2   0   0   2   0   0   2   2   0   0   2   0   0   0   2   2   2   2   2   2   0   0   2   2   2   2   2   0   2   2   0   0   2   2   2   2   0   2   2   0   2   2   2   2   2   0   2   0   2   0   2   2   0   0   0   0   0   0   2   2   2   0   2   0   0   0   2   0   2   0   2   2   0   0   0   2   2   0   2   2   0   0   2   2   0   2   2   2   0   0   2   2   0   2   2   2   0   0   2   2   2   0   2   0   0   2   2   0
 MK-1-13                2   2   0   0   2   0   0   0   2   0   2   0   2   2   0   2   2   0   0   0   0   2   2   0   2   0   2   0   0   2   2   0   0   0   0   0   0   0   0   0   2   2   2   2   0   0   2   0   0   2   2   2   2   0   0   2   0   0   0   0   0   0   2   0   2   2   0   2   2   0   2   0   2   2   0   2   0   2   2   0   2   2   2   2   2   0   0   2   2   2   0   2   2   0   0   2   0   0   2   0   0   0   2   0   0   0   2   2   2   0   2   2   0   0   2   0   2   2   2   0   2   2   0   0   2   2   2   2   0   2   2   0   2   2   2   2   2   0   2   0   2   0   2   0   0   0   0   0   0   0   2   0   2   0   2   0   2   0   2   0   0   0   2   2   0   0   0   2   2   2   2   2   0   0   2   2   0   2   2   2   0   0   2   2   0   2   2   2   0   0   2   2   2   0   2   2   0   0   2   2
 MK-1-14                0   0   0   0   2   0   0   0   2   0   2   0   2   2   0   2   2   2   2   0   0   2   2   0   2   0   2   0   0   2   2   0   0   0   0   0   2   0   0   0   0   2   2   2   0   0   2   0   0   2   2   2   2   0   0   2   0   0   0   0   0   0   2   0   2   2   0   2   2   0   2   0   2   0   0   0   2   2   2   0   2   2   2   2   2   0   0   2   2   2   2   2   2   0   0   2   2   0   2   0   0   0   2   0   0   0   2   2   2   0   2   2   0   0   2   0   2   2   2   0   2   2   0   0   2   0   2   2   0   2   2   0   2   2   2   2   0   0   2   0   2   0   2   0   0   0   2   0   0   0   2   0   2   0   2   0   2   0   2   0   0   0   2   2   2   0   0   2   2   2   2   2   0   0   0   2   0   2   2   2   0   0   2   2   0   0   2   2   0   0   2   2   2   0   2   2   0   0   0   0
 MK-1-15                0   0   0   0   2   0   0   0   2   0   2   0   2   2   2   2   2   0   2   0   0   2   2   0   2   0   2   0   0   2   2   0   0   0   0   0   2   0   0   0   0   2   2   2   0   0   2   0   0   2   2   2   2   0   0   2   0   0   0   0   0   0   2   2   2   2   0   2   2   0   2   0   2   0   0   0   2   2   0   2   2   2   2   0   2   0   0   2   2   2   2   2   2   0   0   2   2   0   2   0   0   2   2   0   0   0   2   2   2   0   2   2   0   0   2   0   2   2   2   0   2   2   2   0   2   0   2   2   0   2   2   2   2   2   2   2   0   0   0   0   0   0   2   0   0   0   2   2   2   0   2   0   2   0   2   0   2   0   2   0   0   0   0   2   2   0   0   2   2   2   2   2   0   0   0   2   0   2   2   2   0   0   2   2   0   0   2   0   0   0   0   2   2   0   2   2   0   2   0   0
 MK-1-16                0   0   0   0   2   0   0   0   2   0   2   0   2   2   2   2   0   2   2   0   2   0   2   0   2   0   2   2   0   2   2   2   0   0   0   0   2   0   0   2   0   2   2   2   0   2   2   0   0   2   2   2   2   0   0   2   0   0   0   0   0   2   2   2   2   0   0   2   2   0   2   0   2   2   0   0   2   2   0   2   2   2   2   0   2   0   0   2   2   2   0   2   2   0   0   2   2   0   2   0   0   2   0   0   0   0   0   2   0   0   0   2   0   0   2   0   2   2   0   0   2   2   2   0   2   0   2   2   0   2   0   2   2   2   0   2   0   0   0   0   0   2   2   0   0   0   2   2   2   0   2   0   0   0   2   0   2   0   2   0   0   0   2   2   2   0   0   2   2   2   2   2   0   0   0   2   0   2   2   2   0   0   2   2   0   2   0   0   2   0   0   2   2   2   2   2   0   2   0   0
 MK-2-1                 2   0   0   2   0   0   0   0   2   0   0   0   2   2   2   0   0   2   2   2   0   2   0   0   0   0   2   0   0   0   2   0   0   0   0   0   2   2   2   2   0   0   2   2   0   2   0   0   2   0   0   0   0   0   0   2   2   0   0   0   0   2   0   2   0   2   0   0   0   0   2   2   0   2   2   0   0   2   2   2   0   0   0   0   2   2   0   2   2   0   2   0   0   2   2   0   2   0   0   2   0   0   2   2   2   0   2   2   2   0   2   0   2   2   2   0   2   2   2   0   2   2   0   0   2   2   0   0   0   2   2   2   2   2   2   2   2   2   0   2   0   2   2   0   2   0   2   2   0   0   2   2   2   2   0   2   2   0   2   2   0   0   2   2   2   2   2   0   2   2   2   0   2   2   2   0   0   2   2   2   0   2   0   2   0   2   0   0   0   0   2   0   2   2   0   2   0   0   2   0
 MK-2-2                 2   0   2   2   0   0   2   0   2   0   0   0   2   2   2   0   0   2   2   2   0   2   0   0   0   0   0   0   0   0   2   0   0   0   0   0   2   2   2   2   0   0   2   2   0   2   0   0   2   0   0   0   2   0   0   2   2   0   0   0   0   2   0   2   0   2   2   0   0   2   2   2   0   2   0   0   0   2   2   2   0   0   0   0   2   2   0   2   2   2   2   0   0   2   2   0   2   0   0   2   0   0   2   2   2   0   2   2   2   0   2   0   2   2   2   0   0   0   2   0   2   2   0   0   2   2   0   0   0   2   2   2   2   2   2   2   2   2   0   2   2   2   2   0   2   0   2   2   2   0   2   2   2   2   0   2   2   0   2   0   0   0   2   2   2   2   2   0   2   2   2   0   0   2   2   0   0   2   2   2   0   2   0   2   0   2   0   0   0   0   2   0   2   2   0   2   0   0   2   0
 MK-2-3                 2   0   2   2   0   0   2   0   2   0   0   0   2   2   2   0   0   2   2   0   2   2   0   0   0   0   2   0   0   0   2   0   0   2   0   2   2   2   2   2   0   0   2   0   0   2   0   0   2   2   0   0   2   0   0   2   2   2   0   0   0   2   0   2   0   2   2   2   0   0   2   2   0   2   0   0   0   2   2   2   0   0   0   0   2   2   0   0   2   2   2   0   0   2   2   0   2   0   0   2   0   2   2   2   2   0   0   2   2   0   2   0   2   2   2   0   0   0   2   0   2   2   0   0   2   0   0   0   2   2   2   2   2   2   2   2   2   2   0   2   2   2   2   0   2   0   2   2   2   0   2   2   2   0   0   2   2   0   2   0   0   0   2   2   2   2   2   0   2   2   2   0   0   2   2   0   0   2   2   2   0   2   0   2   0   2   0   0   0   0   2   0   2   2   0   2   0   0   2   0
 MK-2-4                 2   2   0   2   0   0   2   0   2   0   0   0   2   2   2   0   2   2   2   0   2   2   0   0   2   0   2   0   2   0   2   0   0   0   0   0   2   2   2   2   0   0   0   0   0   2   0   0   2   2   2   0   2   0   0   2   2   2   0   0   0   2   0   2   0   2   0   0   0   0   2   2   0   2   0   0   0   2   2   2   0   0   0   2   2   2   2   0   0   2   2   0   0   2   2   0   2   0   0   2   0   2   2   2   0   0   2   2   2   0   2   0   2   2   2   0   0   0   2   0   2   2   0   0   2   2   0   0   2   2   2   2   2   2   2   2   2   0   0   2   2   0   2   0   2   0   2   2   2   0   2   2   0   0   0   2   2   0   2   0   0   0   2   2   2   2   2   2   2   2   2   2   0   2   2   0   0   2   2   2   0   2   2   2   0   2   0   0   0   2   2   0   2   2   0   2   0   0   2   0
 MK-2-5                 2   0   0   2   0   0   2   2   2   0   0   2   2   2   2   0   2   0   2   0   2   2   2   0   2   0   2   0   2   0   2   2   0   0   0   0   2   2   0   2   0   0   0   0   0   2   0   0   2   2   2   0   2   0   0   2   2   2   0   0   0   2   0   2   0   2   0   0   0   0   2   2   0   2   0   2   0   2   2   2   0   0   0   0   2   2   2   0   0   2   2   0   0   2   2   0   2   0   0   2   0   2   2   2   2   0   2   2   2   0   2   0   2   2   2   0   0   0   2   2   0   2   0   0   2   0   0   0   2   2   2   2   0   2   2   2   2   0   0   2   2   0   2   0   2   0   2   2   2   0   2   2   0   0   0   2   0   0   0   0   0   0   2   0   2   2   2   2   2   0   2   2   0   2   2   2   0   2   2   2   0   2   2   2   0   2   0   0   0   2   2   0   2   2   0   2   0   2   2   0
 MK-2-6                 2   0   0   2   2   0   2   2   2   0   0   2   2   2   2   0   0   0   2   0   2   2   2   2   2   0   2   2   2   0   2   0   2   0   0   0   2   2   0   2   0   0   2   0   0   2   2   0   2   2   2   0   2   0   0   2   2   2   0   0   0   2   0   2   0   2   0   0   2   0   2   2   0   2   0   2   0   2   2   2   2   0   0   0   2   2   2   0   0   2   2   0   0   2   2   0   2   0   0   0   0   2   2   2   0   0   0   2   2   0   2   0   0   2   2   0   2   2   2   2   0   2   0   0   2   0   0   2   2   2   2   2   2   0   2   2   2   0   0   2   2   0   2   0   0   0   0   2   2   0   2   2   0   0   0   2   0   0   0   0   0   0   2   0   2   2   0   2   2   0   2   2   0   2   2   2   0   2   2   0   0   2   2   0   0   2   0   0   0   2   2   0   0   2   0   2   2   0   2   0
 MK-2-7                 2   0   0   2   2   0   2   2   2   0   2   2   2   2   2   0   2   0   2   0   2   2   2   2   2   2   2   0   2   0   2   0   2   0   2   0   2   2   0   0   0   0   2   0   0   2   2   0   2   2   2   0   2   0   0   2   2   2   0   0   0   2   0   2   0   2   0   0   2   0   2   2   0   0   0   2   0   2   2   2   2   0   0   0   2   0   2   0   0   2   2   0   0   2   2   0   2   0   2   0   0   2   2   2   0   0   0   2   2   0   2   0   0   2   2   0   2   2   2   2   0   2   0   0   0   0   0   2   2   2   2   2   0   0   2   2   2   0   0   2   2   0   2   0   0   0   0   2   2   0   2   2   0   0   0   2   0   2   0   0   0   0   2   0   2   2   0   2   0   0   2   0   0   2   0   2   0   2   2   0   2   2   2   0   0   2   0   0   0   2   2   2   0   2   0   0   2   0   2   0
 MK-2-8                 2   0   0   2   2   2   2   2   2   0   2   2   2   2   0   0   2   0   0   0   2   2   2   2   0   2   2   0   0   0   2   0   2   0   2   2   2   2   0   0   0   0   2   2   0   2   2   0   2   2   2   0   2   0   0   2   2   2   0   0   0   2   0   2   0   2   0   0   2   0   2   2   0   2   0   2   0   2   2   2   2   0   2   0   2   0   2   2   0   2   2   0   0   2   2   2   2   0   2   0   0   2   2   0   0   0   2   2   2   0   2   0   0   2   2   0   2   2   2   2   0   2   2   0   0   0   0   2   2   0   2   2   0   0   2   2   2   0   0   2   2   2   2   0   0   0   0   2   2   0   2   0   0   0   0   2   0   2   0   2   0   0   2   0   2   2   0   2   0   0   2   0   0   2   0   2   0   2   2   0   2   2   2   0   0   2   0   0   0   2   2   2   0   2   0   0   2   0   2   0
 MK-2-9                 2   0   0   2   2   2   2   2   2   0   2   2   2   2   0   2   2   2   0   0   2   2   2   2   0   2   2   0   0   2   2   0   2   0   2   2   2   2   2   0   0   0   2   2   0   2   0   0   2   0   2   0   2   0   0   2   2   2   2   0   0   2   0   0   0   2   0   0   0   0   2   2   0   2   2   2   0   2   2   0   2   0   0   0   2   0   2   2   0   2   2   0   0   2   2   2   0   0   2   0   0   2   2   0   0   0   2   2   2   0   2   0   0   2   0   2   2   2   2   2   0   2   2   0   0   0   0   2   2   0   2   0   0   0   2   2   2   2   0   2   2   2   0   0   0   0   0   2   2   0   2   2   0   0   0   2   0   2   0   0   0   0   2   0   2   2   0   2   0   0   2   0   2   2   0   2   2   2   2   0   2   0   2   0   0   2   0   0   0   2   2   2   0   2   0   0   2   0   2   0
 MK-2-10                2   0   0   2   2   0   2   2   0   0   2   2   2   2   0   2   2   2   0   0   2   2   2   2   2   2   2   0   0   2   2   0   2   2   2   2   2   2   2   0   0   0   2   2   0   2   0   0   2   0   2   0   2   0   0   2   2   2   2   0   0   2   0   0   0   2   0   0   0   0   2   2   0   2   0   2   0   2   2   0   2   0   0   0   2   2   2   0   0   0   2   0   0   2   2   2   0   0   2   2   2   2   2   0   0   0   2   2   2   0   2   0   0   2   0   2   2   0   2   2   0   2   2   0   0   0   0   2   2   0   2   0   0   0   2   2   2   0   0   2   2   2   0   0   0   0   0   2   2   0   2   2   0   0   0   2   0   2   2   0   0   0   2   0   2   2   0   2   0   0   2   0   2   2   0   2   2   2   2   2   2   2   2   0   0   2   0   0   0   2   2   2   0   2   0   0   2   2   2   0
 MK-2-11                2   0   0   2   2   0   2   2   0   0   2   2   2   2   0   2   2   2   0   0   2   2   0   2   2   2   2   0   0   2   2   0   2   2   2   2   2   2   2   0   0   0   2   2   0   2   2   0   2   0   0   0   2   0   0   2   2   2   2   0   0   2   0   0   0   2   0   0   0   0   2   2   0   2   0   2   0   0   2   0   2   0   0   0   2   0   2   0   2   0   2   0   2   2   2   2   0   0   2   2   2   2   2   0   0   0   2   2   0   0   2   0   0   2   0   2   2   2   2   2   0   2   2   0   2   0   0   2   2   0   2   0   2   2   2   2   2   0   0   2   2   2   0   0   0   0   0   2   2   0   2   2   0   2   2   2   0   0   2   0   0   0   2   0   2   2   0   0   0   0   2   0   2   2   0   2   2   2   2   2   2   2   2   0   0   2   2   2   0   2   2   2   0   2   2   2   2   2   2   0
 MK-2-12                2   0   0   2   2   0   2   2   0   0   2   2   2   2   0   2   2   2   0   0   2   2   0   2   2   2   0   0   2   0   2   0   2   2   2   2   2   2   2   2   0   0   0   2   0   0   2   0   2   0   0   0   2   2   0   2   0   2   2   0   0   2   0   0   0   2   0   0   0   0   2   2   0   2   0   2   0   0   2   2   2   0   0   0   2   0   2   0   0   0   2   0   2   2   2   2   0   0   2   2   2   2   2   0   0   0   2   2   0   0   2   0   0   2   0   2   2   2   2   0   0   2   2   0   2   0   0   2   2   0   2   0   2   2   2   0   2   0   0   2   0   2   2   0   0   0   0   0   2   0   2   0   0   2   2   2   0   0   2   0   0   0   2   0   2   0   0   0   0   0   2   0   2   2   0   0   2   2   2   0   2   2   2   2   0   2   2   2   0   2   2   2   0   2   2   2   2   2   0   0
 MK-2-13                0   0   0   2   2   0   2   2   0   0   2   2   2   2   0   2   2   2   0   0   2   0   0   0   2   2   0   0   2   0   2   0   2   2   2   0   2   2   2   2   0   0   0   2   2   0   2   2   2   0   0   0   2   2   0   2   0   2   2   0   0   2   0   0   0   2   0   0   0   2   0   0   0   2   0   2   2   0   2   2   2   0   0   0   2   0   2   0   0   0   2   0   2   2   2   2   0   0   2   2   2   2   2   0   0   0   2   2   0   0   2   0   0   2   0   2   2   2   2   0   0   2   2   0   2   0   0   2   2   0   2   0   2   2   2   0   2   0   0   2   0   2   2   0   0   0   0   0   0   0   0   0   0   2   2   0   0   0   2   0   2   0   2   0   2   0   0   0   0   2   2   0   2   2   0   0   2   2   2   2   2   2   2   0   0   2   2   2   0   2   2   2   0   2   2   2   2   2   0   0
 MK-2-14                0   0   0   2   2   0   2   2   0   0   2   2   2   0   0   0   2   2   0   0   2   0   0   0   2   2   0   0   2   0   0   2   2   2   2   0   2   2   2   2   0   0   0   2   2   0   2   2   0   0   0   0   2   2   2   2   0   0   2   0   0   2   0   0   0   2   0   0   0   0   0   0   0   2   0   2   2   2   2   2   0   0   0   0   2   0   2   0   0   0   2   0   2   2   2   2   0   0   2   2   2   2   2   2   0   0   2   2   0   0   2   0   0   2   2   2   2   2   2   0   2   2   2   0   0   0   0   2   2   0   2   0   2   2   2   0   0   0   0   2   2   0   2   0   0   0   0   0   2   2   0   0   0   2   2   0   0   0   2   0   2   2   2   0   2   0   0   0   0   2   0   0   2   2   0   0   2   2   0   2   2   0   2   2   2   2   2   2   0   2   2   2   0   2   2   2   2   2   0   2
 MK-2-15                0   0   0   2   2   2   2   2   0   0   2   2   2   0   0   0   2   0   0   0   2   0   0   2   2   2   0   0   2   0   0   0   0   2   2   0   2   2   2   2   0   0   0   2   2   0   2   2   0   0   0   0   2   2   2   2   0   0   2   0   0   0   0   0   0   0   0   0   0   0   0   0   0   2   0   2   2   2   2   2   0   0   0   0   2   0   2   0   0   0   2   0   2   2   2   2   0   0   2   2   0   0   2   2   0   0   2   2   0   2   0   0   0   0   2   2   2   2   2   0   2   2   2   0   0   0   0   2   2   0   2   0   2   2   2   0   0   0   0   2   2   2   2   0   0   0   0   0   2   2   2   2   0   2   2   0   0   2   2   0   2   2   2   0   2   0   0   0   0   2   0   0   2   2   0   0   2   2   0   0   2   0   2   2   2   2   2   2   0   2   2   2   0   2   0   2   2   2   0   2
 MK-2-16                0   0   0   2   0   2   2   0   0   0   2   2   2   0   0   0   2   0   0   0   2   0   0   2   2   2   0   0   2   0   2   2   0   2   2   0   2   2   2   2   0   0   0   2   2   0   2   2   0   0   0   2   2   2   2   2   0   0   2   0   0   0   2   0   0   0   0   0   0   0   2   0   0   2   0   2   2   2   2   2   0   0   0   0   2   0   2   0   0   0   2   0   0   2   2   2   0   0   2   2   0   0   2   2   0   0   2   2   0   2   0   0   0   0   2   2   2   2   2   0   2   0   2   0   0   0   0   2   2   0   2   2   2   2   2   0   0   2   0   2   0   2   2   0   0   0   0   0   2   2   2   0   0   0   2   0   0   2   2   0   2   2   2   0   2   0   0   0   2   0   0   0   2   2   0   0   2   2   0   2   2   0   2   2   2   2   2   2   0   2   2   2   0   2   0   2   2   2   0   2
 MK-3-1                 2   2   0   0   2   2   0   0   0   0   0   2   0   2   2   0   2   0   0   0   2   2   2   2   0   2   0   2   0   0   0   2   2   2   0   2   0   2   2   2   2   0   0   2   0   2   2   2   0   2   0   0   2   0   2   2   0   2   2   2   2   2   2   2   0   2   0   0   2   2   0   2   2   2   2   0   2   2   2   0   0   0   2   0   2   0   0   2   0   2   2   2   0   0   2   0   2   2   2   2   2   0   2   2   0   2   2   2   0   0   2   0   2   2   0   0   2   2   0   2   0   0   2   0   2   0   2   0   0   0   2   2   2   0   2   0   0   2   0   2   0   2   0   2   2   0   2   0   0   0   0   0   0   2   0   0   2   2   0   0   2   2   2   2   2   0   2   0   0   2   2   2   2   2   2   0   0   2   0   0   2   0   0   0   2   2   0   2   0   2   2   2   0   2   2   2   2   0   2   2
 MK-3-2                 2   2   0   0   0   2   0   0   0   0   0   2   0   2   2   2   0   0   0   0   2   0   2   2   0   2   0   2   0   0   0   2   2   2   0   2   0   0   2   2   2   0   0   2   0   2   2   2   0   2   0   0   2   0   2   2   0   2   2   2   0   2   2   2   0   2   0   0   2   2   0   2   2   2   2   0   2   2   2   0   0   0   2   0   2   0   0   2   0   2   2   2   0   0   2   0   2   0   2   0   2   0   2   2   0   2   2   2   0   0   2   2   2   2   0   0   2   2   0   2   0   2   2   0   2   0   0   0   0   0   2   2   2   0   2   0   0   2   0   2   0   2   0   2   2   0   2   0   0   0   0   0   0   2   2   2   2   2   0   0   2   2   0   2   2   0   2   0   0   2   2   2   2   2   2   0   0   2   0   2   2   2   0   0   2   2   0   2   2   2   2   2   0   2   2   2   2   0   2   2
 MK-3-3                 2   2   0   0   0   2   0   0   0   2   0   0   0   0   2   2   0   0   0   0   2   0   2   2   0   2   0   2   0   0   0   2   2   2   0   2   2   0   2   2   2   0   0   0   0   2   0   2   0   2   2   0   2   0   2   2   0   0   2   2   0   0   2   2   0   2   0   0   2   2   2   2   2   2   2   0   2   2   2   0   0   2   2   0   2   0   0   2   0   2   2   2   0   0   2   0   2   0   2   0   2   0   2   0   0   2   2   2   0   2   2   2   2   2   0   2   2   2   0   0   0   2   2   0   2   0   0   0   0   0   2   2   2   0   2   0   2   2   0   2   0   0   0   2   2   0   2   0   0   0   0   0   0   2   2   2   2   2   0   0   2   2   0   2   2   0   2   0   0   2   2   2   0   2   2   0   0   2   2   2   2   2   0   0   2   2   0   2   2   2   2   2   0   2   2   2   2   0   2   2
 MK-3-4                 2   0   0   0   0   2   0   0   2   2   0   0   0   0   2   0   0   0   0   0   2   0   2   2   2   2   2   2   0   2   0   2   2   2   0   2   2   0   2   2   2   0   0   0   0   2   0   2   0   2   2   0   2   0   2   2   0   0   2   2   0   0   2   2   0   2   0   0   2   2   0   2   2   2   2   0   2   0   2   0   0   2   0   0   0   0   0   0   0   2   2   2   0   0   2   0   2   0   2   0   2   0   2   0   0   2   2   2   0   2   2   2   2   2   0   0   2   2   2   0   2   2   2   0   2   0   0   0   2   0   2   2   2   0   2   0   2   2   0   2   0   0   0   2   2   0   0   0   0   0   2   0   0   2   2   2   0   2   0   0   2   2   0   2   2   0   2   0   0   2   2   2   0   2   2   0   0   2   2   2   2   2   2   0   2   2   0   2   2   2   2   2   2   0   2   2   2   0   2   2
 MK-3-5                 2   0   0   0   0   2   0   2   2   2   0   0   0   0   0   0   0   0   0   0   2   0   2   2   2   2   0   2   0   2   0   2   2   2   0   2   2   0   2   2   2   0   0   0   2   0   0   2   0   0   2   0   2   0   2   2   0   2   2   2   0   2   2   2   2   2   0   0   2   2   0   0   2   2   2   0   0   0   2   0   0   2   0   0   2   0   0   0   0   0   2   2   0   0   2   0   2   0   0   0   2   0   2   0   0   2   2   2   0   0   2   2   2   2   0   0   2   2   0   0   2   0   2   0   2   0   0   0   2   0   2   2   2   0   2   0   2   0   0   2   0   0   0   2   2   0   2   0   0   0   2   0   0   2   0   2   0   2   2   0   0   2   0   2   2   0   2   2   0   2   2   2   0   2   2   0   0   2   2   2   2   2   2   0   2   2   0   2   2   2   2   2   2   0   2   2   0   0   2   2
 MK-3-6                 2   0   0   0   0   0   0   2   2   2   0   0   0   0   0   0   0   0   0   0   2   0   2   2   2   2   2   2   0   2   0   2   2   2   0   2   2   0   2   2   0   2   0   0   2   0   0   2   0   0   0   0   2   0   2   2   0   2   2   2   0   2   2   2   2   2   0   2   2   2   0   0   2   2   2   0   0   0   2   2   0   2   0   0   2   0   0   0   0   0   2   2   0   0   2   0   2   0   0   0   2   2   2   0   0   2   2   2   0   0   2   2   2   2   0   0   2   2   2   0   2   0   2   0   2   0   0   0   2   0   2   2   2   0   2   0   2   0   0   2   0   0   0   2   0   0   2   0   0   0   2   0   0   2   0   2   0   2   2   0   2   2   0   2   2   0   2   2   0   0   2   2   0   2   0   0   0   2   2   2   2   2   2   0   2   2   0   2   2   2   2   2   2   0   2   2   0   0   2   2
 MK-3-7                 2   0   0   0   0   0   0   2   2   2   0   2   0   0   0   0   0   0   0   0   2   2   2   2   0   2   2   2   0   2   0   2   2   2   0   2   2   0   2   2   0   2   0   0   2   0   2   2   2   0   0   0   2   0   2   2   0   2   2   2   0   2   2   2   2   2   0   2   2   2   0   0   2   2   2   0   0   0   2   2   0   2   0   0   0   0   0   0   0   2   2   2   0   0   2   0   2   0   0   0   2   2   2   0   0   2   2   2   2   0   2   2   2   2   0   0   2   2   2   0   2   0   2   0   2   2   0   0   2   0   2   2   2   0   2   0   2   0   0   2   0   0   0   2   0   2   2   0   0   0   2   0   0   0   0   2   0   2   2   2   2   2   0   2   2   0   2   2   2   0   2   2   2   2   0   0   2   2   2   2   2   2   2   0   2   2   0   2   2   0   2   2   2   0   2   2   0   0   2   2
 MK-3-8                 2   0   0   0   0   0   0   0   2   2   0   2   0   0   0   0   0   0   0   0   2   2   2   0   2   2   2   2   2   2   0   0   2   2   2   2   2   0   2   2   0   2   0   0   2   2   0   2   2   0   0   0   2   2   2   2   0   2   2   2   0   2   2   2   2   2   0   2   2   2   0   0   2   2   2   0   0   0   2   2   0   2   0   0   0   0   0   0   0   0   2   2   0   2   2   0   2   0   0   0   2   2   2   0   0   2   0   2   2   0   2   2   2   2   0   0   2   2   2   0   2   2   2   0   2   2   0   0   2   0   2   2   2   0   2   0   2   0   0   0   0   0   0   2   0   2   2   0   2   0   2   0   0   0   0   2   0   2   2   2   0   2   0   2   2   0   2   2   2   0   2   2   2   2   0   0   2   2   2   2   2   2   2   0   2   2   0   2   2   0   2   2   0   0   2   2   0   2   2   2
 MK-3-9                 2   0   0   0   0   0   0   0   2   2   0   2   0   0   0   0   0   0   0   0   2   2   2   0   2   2   2   2   2   2   0   0   2   2   2   2   2   0   2   2   0   2   0   0   2   2   0   2   2   0   0   0   2   2   2   2   0   2   2   2   0   2   2   0   2   2   0   2   2   2   0   0   2   2   2   0   0   0   0   2   0   2   2   0   0   0   0   0   0   0   2   2   0   2   0   2   2   0   0   0   2   2   2   0   0   2   0   0   2   0   2   2   2   2   0   0   2   2   2   0   2   0   2   0   2   2   0   0   2   2   2   2   2   0   2   0   0   0   0   0   0   0   0   2   0   2   2   0   2   0   2   2   0   0   0   2   0   2   2   2   0   2   0   2   2   0   2   2   2   0   2   2   2   2   0   2   2   2   2   2   2   2   2   0   2   2   0   2   2   0   2   2   0   0   2   2   0   2   2   2
 MK-3-10                2   0   0   0   0   0   0   2   2   2   0   2   0   0   0   0   0   0   0   0   2   0   2   0   2   2   2   2   2   2   0   0   2   2   2   2   2   0   2   2   0   2   0   0   2   2   0   2   0   0   0   0   0   2   2   2   0   2   2   2   0   2   2   0   2   0   0   2   2   0   2   0   2   2   0   0   0   0   2   2   0   2   2   0   0   0   0   0   0   0   2   2   0   2   0   2   2   0   0   0   2   0   2   0   0   2   0   2   2   0   2   2   2   2   2   0   2   2   0   0   2   2   2   0   2   2   0   0   2   2   2   2   2   0   2   2   0   0   0   0   0   0   0   2   0   0   0   0   2   2   2   2   0   0   0   2   0   2   2   2   0   2   0   2   2   0   2   2   2   0   2   0   2   2   0   0   2   2   0   2   2   2   2   0   2   2   0   2   2   0   2   2   0   0   2   2   0   2   2   2
 MK-3-11                2   0   0   0   0   2   0   2   2   2   0   2   0   0   0   0   0   0   0   0   2   0   2   0   2   2   2   2   2   2   0   0   2   2   2   2   2   0   2   2   0   2   2   0   0   2   0   2   0   0   0   0   0   2   2   0   0   2   2   2   0   2   2   0   2   0   0   0   2   0   2   0   0   2   2   0   0   0   2   0   0   2   2   0   0   0   0   2   0   0   2   2   0   2   0   0   2   0   0   0   0   0   2   0   0   2   0   2   2   0   2   2   2   0   2   0   2   2   0   0   2   2   2   0   2   0   0   0   2   2   0   2   2   0   2   2   2   0   0   0   0   0   0   0   0   2   0   0   2   2   0   2   0   0   0   2   0   2   2   2   0   2   0   2   2   0   2   2   2   0   2   0   0   2   0   0   2   2   0   2   2   2   2   0   0   2   0   2   2   0   2   0   0   0   2   2   0   2   2   2
 MK-3-12                2   0   0   2   0   2   0   0   0   0   0   2   0   0   0   0   0   0   0   0   2   0   2   0   2   0   2   0   2   2   0   0   0   0   0   2   2   0   2   2   0   2   2   0   0   2   0   2   0   0   0   0   0   2   2   0   2   2   2   2   0   2   2   0   2   2   0   0   2   0   2   0   2   2   2   0   0   0   2   0   0   2   2   0   2   0   0   2   0   0   2   2   0   2   0   0   2   0   0   0   0   0   2   0   0   2   0   2   2   0   0   2   2   0   2   0   2   2   0   0   2   0   2   0   2   0   0   0   2   0   0   2   2   0   2   2   2   2   2   0   0   0   0   0   0   2   0   0   2   2   0   2   0   0   0   2   0   2   2   2   0   2   0   2   0   0   0   0   2   0   2   2   0   2   0   0   2   2   0   2   2   2   2   0   0   2   0   2   2   0   2   0   0   0   2   2   0   2   2   2
 MK-3-13                2   0   0   2   0   2   0   0   0   0   0   0   0   0   0   0   0   0   0   0   2   0   2   0   2   0   2   0   2   2   2   0   0   0   2   2   2   0   2   2   2   2   2   0   0   0   0   2   0   0   0   0   0   2   2   0   2   0   2   2   0   2   2   0   2   2   0   0   2   0   2   0   2   2   2   0   0   0   2   0   0   2   2   0   2   0   0   2   0   0   2   2   0   0   0   0   2   2   0   0   2   0   2   0   0   2   0   2   2   0   0   2   2   0   2   0   0   2   2   0   2   0   0   0   2   0   0   2   2   0   0   2   2   0   2   0   2   2   0   0   0   0   0   0   0   2   0   0   2   2   0   2   0   0   0   2   0   2   2   2   0   2   0   2   0   0   0   0   2   0   2   0   0   0   2   0   2   2   0   2   0   2   2   0   0   2   0   2   2   0   2   0   2   0   2   2   0   2   2   2
 MK-3-14                2   0   0   2   0   0   0   0   0   0   0   0   0   0   0   0   0   0   0   0   2   0   2   0   2   0   2   0   2   2   2   0   2   0   2   2   2   0   2   2   2   2   2   0   0   0   0   2   0   2   0   0   0   2   2   0   2   0   0   2   0   2   2   0   2   0   0   0   0   0   2   0   2   2   0   0   0   0   0   0   0   2   2   0   2   0   0   2   0   0   2   2   0   0   0   2   2   2   0   0   2   0   2   0   0   2   2   2   2   2   0   2   2   0   2   0   0   2   2   0   0   2   0   0   2   0   0   2   2   0   0   2   2   0   0   0   2   2   0   0   0   0   0   2   0   2   0   0   2   2   2   2   0   0   0   0   0   2   2   2   0   2   0   2   0   0   0   0   0   2   2   0   0   0   2   0   2   2   0   2   0   0   2   0   0   2   0   2   2   2   2   0   2   0   2   2   2   2   2   2
 MK-3-15                2   0   0   2   0   0   0   0   0   0   0   0   2   0   0   0   0   0   0   0   2   0   2   0   2   0   2   0   2   2   2   0   2   0   2   2   2   0   2   2   2   2   2   0   0   0   0   2   0   2   0   0   0   2   2   0   2   0   0   2   0   2   2   0   2   0   0   0   0   0   2   0   2   2   0   0   0   0   0   0   0   2   2   0   2   0   0   2   0   0   0   2   0   2   0   2   2   2   0   0   2   2   2   0   0   2   2   2   2   2   0   0   2   0   2   0   2   2   2   0   2   2   0   0   2   0   0   2   2   0   0   2   2   0   2   0   2   0   0   0   0   0   0   2   2   2   2   0   2   2   2   2   0   2   0   0   0   2   2   2   0   2   0   2   0   2   0   0   0   2   2   0   0   0   2   0   0   2   0   0   0   0   2   0   0   2   0   2   2   2   2   0   2   0   2   2   2   2   2   2
 MK-3-16                2   0   0   2   0   0   2   2   0   0   2   0   2   0   0   0   2   0   0   0   2   0   2   0   2   0   2   0   2   2   2   0   2   0   2   2   2   0   2   2   2   2   2   0   0   0   0   0   0   2   0   0   0   2   2   0   2   0   0   2   0   2   2   0   2   0   0   0   0   0   2   0   2   0   0   0   0   2   0   0   0   2   2   0   2   0   0   2   0   0   0   0   0   0   0   2   2   0   0   0   2   2   2   0   0   2   2   0   0   0   0   0   2   0   2   0   2   2   0   0   2   2   0   0   0   0   0   0   2   2   0   2   2   0   0   0   2   0   0   2   0   0   0   0   2   2   2   0   2   2   2   2   0   0   0   2   0   2   2   2   0   2   0   0   0   2   0   0   0   2   2   0   0   0   2   0   0   2   0   0   0   0   2   0   0   2   0   2   2   2   2   0   2   0   2   2   2   0   2   2
 MK-4-1                 2   0   2   0   2   0   2   2   2   0   0   0   2   2   0   2   2   0   0   2   0   0   0   0   0   2   2   0   0   2   2   2   0   2   2   2   2   2   2   2   0   2   0   2   0   0   2   0   2   2   0   2   0   2   0   2   0   0   2   0   2   0   2   2   0   0   0   2   0   0   2   0   2   0   0   2   0   0   2   0   2   0   0   0   0   2   0   0   2   2   2   2   0   2   2   0   0   0   2   2   2   0   0   2   2   0   2   2   2   2   0   0   0   2   2   0   2   2   2   2   2   0   2   2   2   0   2   2   2   0   2   0   0   0   2   2   0   2   0   0   2   0   2   0   0   0   0   2   0   0   0   2   0   2   2   0   2   0   2   2   0   2   0   2   0   2   0   0   2   2   0   0   0   2   2   0   0   2   2   0   2   2   0   2   0   2   2   2   0   2   2   2   0   2   2   2   2   2   2   0
 MK-4-2                 2   0   2   0   2   0   0   2   2   0   0   0   2   2   0   2   2   0   0   2   0   0   0   0   0   2   2   0   0   2   2   2   2   2   2   2   2   2   2   2   0   2   0   2   2   0   2   2   2   2   0   0   2   2   0   2   0   0   2   0   2   0   0   2   0   0   2   2   0   0   2   0   2   0   0   2   2   0   2   0   2   0   0   0   0   2   0   0   2   2   2   2   0   2   2   0   0   2   2   2   0   0   0   2   2   0   2   0   2   2   0   0   0   2   2   0   2   2   2   2   2   0   2   2   0   0   2   2   2   0   2   0   2   0   2   2   0   2   0   0   2   0   2   2   0   0   0   2   0   0   0   2   0   0   2   0   2   0   2   2   0   2   2   2   0   2   2   0   2   2   0   0   0   2   2   0   0   2   0   0   2   2   0   2   0   2   2   2   0   2   2   2   0   2   2   2   2   2   2   0
 MK-4-3                 2   0   2   0   2   0   0   2   2   0   0   0   2   2   0   2   2   0   0   2   0   0   0   2   0   0   2   0   0   2   2   2   2   0   0   2   2   2   0   2   2   2   0   2   2   2   2   2   2   2   0   0   2   2   0   2   0   0   2   0   2   0   2   2   0   0   2   2   0   0   2   0   2   0   0   2   2   0   2   0   2   0   0   0   0   2   0   0   2   2   2   2   0   2   2   0   0   2   2   2   0   0   0   2   2   0   2   0   2   2   0   0   0   2   2   0   2   2   2   2   2   0   2   2   0   2   2   2   2   0   2   0   2   0   2   2   0   2   0   2   2   0   2   2   0   0   0   2   0   0   0   2   0   0   2   0   2   0   2   2   0   0   2   2   2   2   2   0   2   2   0   0   0   2   2   0   2   0   0   2   2   2   0   2   0   2   2   2   0   0   0   0   0   2   2   0   2   2   2   2
 MK-4-4                 2   0   2   0   2   0   0   2   2   2   0   0   2   2   0   2   2   0   0   2   0   0   0   2   0   0   2   0   0   2   2   0   2   0   0   2   2   2   0   0   2   2   0   2   2   2   2   2   2   0   0   0   2   2   0   2   0   0   2   2   2   0   2   0   0   0   2   0   0   0   2   0   2   2   0   2   2   2   2   0   2   0   0   0   0   2   0   0   2   2   2   2   0   2   0   0   0   2   2   2   0   0   0   2   2   0   2   0   2   2   0   0   0   2   2   0   2   2   2   2   2   0   0   2   0   2   2   2   2   0   2   0   2   0   2   2   0   2   0   2   2   0   2   2   0   0   0   2   2   0   0   2   0   2   2   0   2   0   2   2   0   0   2   2   2   2   2   0   0   0   2   0   0   2   0   0   2   0   0   2   2   2   0   2   0   2   2   2   0   0   0   0   0   2   2   0   2   2   2   2
 MK-4-5                 2   0   2   0   2   0   2   2   2   2   0   0   2   2   0   2   0   2   0   2   0   0   0   2   0   0   2   0   0   2   2   0   2   0   0   2   2   2   0   2   2   2   0   2   2   2   2   2   0   0   0   2   2   2   0   2   0   0   2   2   2   0   2   0   0   0   2   2   2   0   2   0   2   2   0   2   2   2   0   0   0   0   0   0   0   2   0   0   2   2   2   2   0   2   0   0   0   2   2   2   0   0   0   2   2   0   2   0   2   2   0   0   2   2   2   0   2   2   2   2   2   0   2   2   0   0   2   2   2   0   0   0   2   0   0   2   0   2   2   2   2   0   2   2   0   0   0   0   2   0   2   2   0   0   2   0   2   0   2   2   0   0   2   2   2   2   2   0   0   0   2   0   0   2   0   0   2   0   0   2   0   2   0   2   0   2   2   2   0   2   0   0   0   2   2   0   2   2   2   2
 MK-4-6                 2   0   2   0   2   0   2   2   2   2   0   0   2   2   0   2   0   2   0   2   0   0   0   2   0   0   2   0   0   2   0   0   2   2   0   0   2   2   0   2   2   2   2   2   2   0   2   2   0   2   0   2   2   2   0   2   0   0   2   2   2   0   0   0   0   0   2   2   2   0   2   0   2   0   0   2   2   2   2   0   0   2   0   0   0   2   0   0   2   0   2   2   0   2   0   0   0   2   2   2   0   0   0   2   0   0   2   0   2   2   0   2   2   2   2   0   2   2   2   2   2   0   2   2   0   0   2   2   2   0   0   0   2   0   0   2   0   2   2   2   2   0   2   2   0   0   0   0   2   0   2   2   0   0   2   0   2   0   2   2   0   0   2   2   2   2   2   0   2   0   2   0   0   2   0   0   2   0   0   2   0   2   0   2   0   2   2   2   0   2   0   0   0   2   2   0   2   2   2   2
 MK-4-7                 2   0   2   0   2   0   2   2   2   2   0   0   2   2   0   2   0   2   0   2   0   0   2   2   0   0   2   0   0   2   0   0   2   2   0   0   2   2   0   2   2   2   2   2   2   0   2   2   0   0   0   2   2   2   0   2   0   0   2   2   0   0   0   0   2   0   2   2   2   2   2   0   2   0   0   2   2   0   2   0   0   2   0   0   0   2   0   0   2   0   2   2   0   2   0   0   0   2   2   2   2   0   0   2   0   0   2   0   2   2   0   2   2   0   2   0   2   2   2   2   2   0   2   2   0   0   2   2   0   0   2   0   2   0   0   2   0   0   0   2   2   0   2   2   0   0   0   2   2   0   2   2   0   0   2   0   2   0   2   2   0   0   2   2   2   2   2   0   0   0   2   0   0   2   0   0   2   0   0   2   0   2   0   2   0   2   0   2   0   2   0   0   0   2   2   2   2   2   2   2
 MK-4-8                 2   0   2   2   2   0   2   2   0   2   0   0   2   2   0   2   0   2   0   2   0   0   2   2   0   0   2   0   0   2   0   0   2   2   0   0   0   2   0   2   2   0   2   2   0   0   0   2   0   0   2   2   2   2   0   2   0   0   2   2   0   0   0   2   2   2   2   2   2   2   2   0   2   0   0   2   2   2   2   0   0   2   0   0   2   2   2   0   2   0   2   2   0   2   0   0   0   2   2   2   2   0   2   2   0   0   2   0   2   2   0   0   0   0   2   2   2   2   2   2   2   0   0   2   0   0   2   2   0   0   2   0   2   0   0   2   0   0   0   2   2   0   2   2   0   0   0   2   2   0   2   2   0   0   2   0   0   0   2   2   0   0   2   2   2   2   2   0   0   0   2   0   0   2   0   0   2   0   0   2   0   0   0   2   0   0   0   2   0   2   0   0   0   2   2   2   2   2   2   2
 MK-4-9                 2   0   2   2   0   0   2   2   0   2   0   2   2   2   0   2   0   2   0   2   0   0   2   2   0   2   2   0   0   2   0   0   2   0   0   0   0   2   0   2   0   0   2   2   0   0   2   2   0   0   0   2   2   2   2   2   0   0   2   2   0   0   0   2   2   2   2   2   2   2   2   0   0   0   0   0   2   0   2   0   0   2   0   0   2   2   2   0   2   0   2   2   0   2   0   0   0   2   2   2   0   0   2   2   0   0   2   0   2   2   0   0   0   0   2   2   2   2   2   2   2   0   2   2   0   0   2   2   0   0   2   0   2   2   0   2   0   0   0   2   0   0   2   2   2   0   0   2   2   0   2   2   0   0   0   0   0   0   2   2   0   0   2   2   0   2   2   0   0   0   2   0   0   2   0   2   2   0   0   2   0   2   0   2   0   0   0   2   0   2   0   0   0   2   2   2   2   2   2   2
 MK-4-10                2   0   2   2   0   0   2   2   2   2   0   2   0   2   0   2   0   2   0   0   0   0   2   2   0   2   2   0   0   2   0   0   2   0   0   0   2   2   0   2   2   0   2   2   0   0   2   2   0   0   0   2   2   2   2   2   0   0   2   2   0   0   0   0   2   2   2   2   2   2   0   0   0   0   0   0   2   0   2   0   0   2   0   0   2   2   2   0   2   0   2   2   0   2   0   0   0   0   0   2   0   0   2   2   0   0   2   0   2   2   0   0   0   0   2   0   0   2   2   2   2   0   2   2   0   0   2   0   0   0   2   0   2   2   0   2   0   0   0   2   0   2   2   2   0   0   0   2   2   2   2   0   0   0   0   2   0   0   2   2   0   0   2   2   0   2   2   0   0   0   2   0   0   2   2   2   2   0   0   2   0   2   0   2   0   0   0   0   0   2   0   0   0   2   2   2   0   2   2   0
 MK-4-11                2   0   2   0   0   0   2   2   2   2   0   2   2   2   0   2   0   2   0   0   0   0   2   2   0   2   2   0   0   0   2   0   2   0   0   0   2   0   0   2   0   0   2   2   2   0   2   2   0   0   0   2   2   2   2   2   0   0   2   2   0   0   0   0   2   2   2   2   2   2   0   0   0   2   0   0   2   0   2   2   0   2   0   0   2   2   2   0   2   0   2   2   0   2   0   0   0   0   0   2   0   0   2   2   0   0   2   0   2   2   0   0   0   0   2   0   0   0   2   0   2   0   2   2   2   0   2   0   0   0   2   0   2   2   0   2   0   0   2   0   0   2   2   2   0   0   0   2   2   2   2   0   2   0   0   2   2   0   2   2   0   0   2   0   0   2   2   0   0   0   2   0   2   2   0   2   2   2   0   2   0   2   2   2   0   0   0   0   2   2   0   0   0   2   2   2   0   2   2   2
 MK-4-12                2   0   2   0   0   0   2   2   2   2   0   0   2   2   0   2   0   2   0   2   0   0   2   2   2   2   2   0   0   0   2   0   2   0   0   0   0   0   0   2   0   0   2   2   2   0   2   2   0   0   0   2   2   2   2   2   0   0   2   2   0   0   0   0   2   2   2   2   2   2   0   0   2   0   0   0   2   0   2   2   0   2   0   0   2   2   2   0   2   0   2   0   0   0   0   0   0   2   0   2   0   0   2   2   0   0   2   0   2   2   0   0   0   0   2   0   0   2   2   0   2   0   2   2   2   0   2   0   2   0   2   0   0   2   0   2   0   0   2   0   0   2   2   2   2   0   0   2   2   2   2   0   2   0   0   0   0   0   2   2   0   0   2   0   0   2   2   0   0   0   2   0   2   2   0   2   2   2   0   2   0   2   2   2   0   0   0   2   2   2   0   0   0   2   2   2   0   2   2   2
 MK-4-13                2   0   2   0   0   0   2   2   2   2   0   0   0   2   0   0   0   2   0   2   0   0   2   2   2   2   2   2   0   0   2   0   2   0   0   0   0   0   0   0   0   0   2   2   2   0   0   2   2   0   0   2   2   0   2   2   0   0   2   2   0   0   0   0   2   2   2   2   2   2   0   0   2   0   0   0   2   0   2   2   0   2   2   0   2   2   2   0   2   0   2   0   0   0   0   0   0   0   0   2   0   0   2   2   0   0   2   0   2   0   0   2   0   0   2   0   0   2   2   0   2   0   2   2   2   0   2   0   2   0   2   0   0   2   0   2   0   0   2   0   2   2   2   2   2   0   0   2   2   2   2   2   2   0   0   0   0   0   2   2   0   0   2   2   0   2   2   2   0   0   0   0   2   2   0   2   2   0   0   2   2   2   2   2   0   0   2   2   2   2   0   0   0   2   2   2   0   2   2   2
 MK-4-14                2   0   2   0   0   0   2   2   2   2   0   2   2   2   0   0   0   2   0   2   0   0   2   2   2   2   2   2   0   0   2   0   2   2   0   0   0   0   0   0   0   0   2   2   2   0   0   0   2   0   0   2   2   0   2   2   0   0   0   2   0   0   0   0   2   2   2   2   2   2   0   0   2   0   2   0   2   2   2   2   0   2   2   0   2   2   2   0   2   0   2   0   0   0   0   0   0   0   0   2   0   0   2   2   0   0   2   0   2   0   0   2   0   2   2   0   0   2   2   0   2   2   2   2   0   0   2   0   2   0   2   0   0   2   0   2   0   2   2   0   2   2   2   2   2   0   0   2   0   2   2   2   2   0   0   0   0   0   2   2   0   0   2   2   0   2   2   2   0   0   0   0   2   2   0   2   2   0   0   2   2   2   2   2   0   0   2   2   2   2   2   0   0   2   2   2   0   2   2   2
 MK-4-15                0   0   2   0   0   0   2   2   2   2   0   2   2   2   0   0   0   2   0   0   0   2   2   2   2   2   2   0   0   0   2   2   2   2   0   0   0   0   0   0   2   0   2   2   2   0   0   0   2   0   0   2   2   0   2   2   0   2   0   2   0   0   0   0   2   2   0   2   2   0   0   0   2   2   2   2   0   2   2   2   0   2   2   0   2   2   2   0   2   0   2   0   0   0   0   0   2   0   0   2   0   0   2   2   2   0   2   0   0   0   2   2   0   2   2   0   0   2   2   0   2   2   2   2   0   0   2   0   2   0   2   0   0   0   0   2   0   2   2   0   2   2   2   2   2   0   0   2   0   2   0   2   2   0   0   0   0   0   0   2   0   0   2   2   0   2   2   2   0   0   0   0   2   2   0   2   2   2   0   2   2   2   0   2   0   0   0   2   2   2   2   0   0   2   2   2   0   2   2   2
 MK-4-16                0   0   2   0   2   0   2   2   2   2   0   2   0   2   0   2   0   2   0   0   0   2   2   2   2   2   2   0   0   0   0   2   2   2   0   0   0   0   0   0   2   0   2   2   2   0   0   0   2   0   0   2   2   0   2   2   0   2   0   2   0   0   0   0   0   2   0   2   2   2   0   0   2   0   2   2   0   2   2   2   0   2   2   0   2   2   2   0   2   0   2   0   0   0   0   0   2   0   0   2   0   0   2   2   2   0   2   2   0   0   0   2   0   2   2   0   0   0   2   0   2   2   2   2   0   0   0   0   2   0   2   0   0   0   0   2   0   2   2   0   2   2   0   2   2   0   0   2   0   2   0   2   2   0   0   0   0   0   0   2   0   0   2   2   0   2   0   2   0   0   0   0   2   2   0   2   2   2   0   2   2   2   0   2   0   0   0   2   2   2   2   2   0   2   2   2   0   2   2   2
 MK-5-1                 0   2   0   2   2   0   2   2   2   0   2   0   0   2   2   2   2   0   0   2   0   0   0   0   0   0   2   2   0   2   2   2   2   0   0   0   2   0   0   0   0   2   0   2   0   2   2   0   2   0   0   0   2   2   0   2   0   2   2   0   0   2   2   2   2   0   2   2   2   2   0   0   2   2   2   0   2   0   0   0   0   0   2   0   0   0   2   0   0   0   0   0   0   2   2   0   2   2   2   0   0   0   2   2   2   0   2   0   0   0   0   2   0   0   0   2   0   2   0   0   0   2   2   2   0   0   2   2   0   0   2   2   2   0   2   0   2   2   2   0   0   2   0   0   0   0   2   0   2   2   0   2   0   2   2   2   0   0   0   2   2   0   0   0   0   2   2   2   0   2   2   2   2   0   2   2   0   0   0   2   0   2   0   0   2   2   2   0   0   0   2   0   2   2   0   0   2   0   0   2
 MK-5-2                 0   2   2   2   0   0   2   2   2   0   2   0   0   2   2   2   2   0   0   2   0   0   0   0   0   2   2   0   0   2   2   2   2   0   0   0   2   0   0   0   0   2   0   2   0   0   2   0   0   0   0   0   2   2   0   2   0   2   2   0   0   2   2   2   2   0   0   2   2   2   0   0   2   2   2   0   2   0   0   0   0   0   2   0   0   0   2   0   0   0   2   0   0   2   2   0   2   0   2   0   0   0   2   2   2   0   2   0   0   0   0   2   0   0   0   2   2   2   0   0   0   2   2   2   0   0   2   2   0   0   2   2   0   0   2   0   2   2   2   0   2   2   0   0   0   0   2   0   2   2   0   2   2   2   0   2   0   0   0   2   2   0   0   0   0   2   2   2   0   2   2   2   0   0   0   2   2   0   0   2   0   2   0   0   2   2   2   0   0   0   2   0   2   2   0   0   2   0   0   2
 MK-5-3                 0   2   2   2   0   0   2   2   2   0   2   0   0   2   2   2   2   0   0   2   2   0   0   0   0   2   2   0   0   2   2   2   2   0   2   0   2   0   0   0   0   2   0   2   0   0   2   0   0   0   2   0   2   2   0   2   0   2   2   0   0   2   2   0   0   0   0   2   2   2   0   0   2   2   2   0   2   0   0   2   0   0   2   0   0   0   2   0   0   0   2   2   0   2   2   0   2   2   2   0   0   0   2   2   2   0   2   0   2   0   0   0   0   0   0   0   2   2   0   2   2   2   2   2   2   0   2   2   0   0   2   2   0   0   2   0   2   2   2   0   2   2   0   2   0   0   2   0   2   0   0   2   0   2   0   2   0   0   2   0   2   0   0   0   0   2   2   0   0   2   2   2   2   0   0   2   2   0   0   2   0   2   0   0   2   2   2   0   0   0   2   0   2   2   0   0   2   0   0   2
 MK-5-4                 0   2   2   2   0   0   2   2   2   0   2   0   0   2   2   2   2   0   0   2   2   0   0   0   0   0   2   0   0   2   2   2   2   0   2   0   2   0   0   0   0   2   0   0   0   0   2   2   0   0   2   0   2   2   0   2   0   2   2   0   0   2   2   2   0   0   0   2   2   2   0   0   0   2   2   0   2   0   0   0   0   2   2   0   0   0   2   0   0   0   2   2   0   2   2   0   2   2   2   0   0   0   2   2   2   0   2   2   2   0   0   0   0   0   0   0   2   2   0   2   2   0   2   2   2   0   2   2   0   0   2   2   0   0   2   0   0   2   2   0   2   2   0   2   0   0   2   0   2   0   0   2   0   2   0   2   0   0   2   0   2   0   0   0   0   2   0   0   0   2   2   2   2   2   0   2   2   0   0   2   0   2   0   0   2   2   2   0   0   0   2   0   2   2   0   0   2   0   0   2
 MK-5-5                 0   2   2   2   0   0   2   2   2   0   2   0   0   2   2   2   2   0   0   2   2   2   0   0   0   0   2   0   0   2   0   2   2   0   2   0   2   0   0   2   0   2   0   0   0   0   0   2   0   2   2   0   2   2   0   2   0   2   2   0   0   2   2   2   0   0   0   2   2   2   0   0   0   2   2   0   2   0   0   0   0   2   2   0   0   2   2   0   0   0   2   2   0   2   2   0   2   2   0   0   0   0   2   2   2   0   2   2   2   0   0   0   0   0   2   0   2   2   2   2   2   0   2   2   2   0   2   2   0   0   2   2   0   0   2   2   0   2   2   0   2   2   0   2   0   0   2   0   2   0   0   2   0   2   0   2   0   0   2   0   2   0   0   0   0   0   0   2   0   2   2   0   2   2   0   2   2   0   0   2   0   2   0   0   2   2   2   0   0   0   2   0   0   2   0   0   2   0   0   2
 MK-5-6                 0   2   2   2   0   0   2   0   2   0   2   0   0   2   2   2   2   0   0   2   2   2   0   0   0   0   2   0   0   2   0   2   2   2   0   0   0   0   0   0   0   0   2   0   0   0   0   2   0   0   2   0   2   2   0   2   0   2   2   0   0   2   2   2   0   0   0   2   2   2   0   2   0   0   2   0   0   0   0   0   0   2   2   0   0   2   2   2   0   0   2   0   0   2   0   0   2   2   0   0   0   0   2   2   2   0   2   2   2   0   0   0   0   0   2   0   2   2   2   2   2   0   2   0   2   0   2   2   2   0   2   2   0   0   2   2   0   2   2   0   2   2   0   2   0   2   2   2   2   0   0   2   2   2   0   2   2   0   2   0   2   0   0   0   0   0   0   2   0   2   2   2   2   2   0   0   2   0   0   0   0   2   0   0   2   2   2   0   0   0   2   0   0   2   0   0   2   0   0   0
 MK-5-7                 0   2   0   2   2   0   2   0   2   0   2   0   0   2   2   2   2   0   0   2   2   2   0   0   0   0   2   0   0   2   2   2   2   2   0   0   0   0   0   0   2   0   2   0   2   0   0   2   0   0   2   0   2   2   0   2   0   0   2   0   0   2   2   2   0   0   0   2   2   0   0   2   0   0   2   0   2   0   0   0   0   2   2   0   0   2   2   2   2   0   2   0   0   0   0   2   2   2   0   0   2   0   2   2   2   0   2   2   2   0   2   0   0   0   2   0   2   2   2   2   2   0   2   0   2   0   0   2   2   0   2   2   0   0   2   2   0   2   2   0   2   2   0   2   0   2   2   2   0   0   0   2   2   2   0   2   2   0   2   0   2   2   0   0   0   0   0   2   0   2   2   2   2   2   0   0   2   0   0   2   0   0   0   0   2   2   2   0   0   0   2   0   2   2   0   0   2   0   0   0
 MK-5-8                 0   2   0   0   2   0   2   0   2   0   2   0   0   0   2   2   2   0   0   2   2   2   0   0   0   0   2   0   0   0   0   2   2   2   2   0   0   0   0   0   2   0   2   0   2   2   0   2   0   0   2   0   2   2   0   2   2   0   0   0   0   2   0   2   0   0   2   2   2   0   0   2   0   0   2   0   2   0   0   0   0   2   2   0   0   2   2   2   0   0   2   0   0   2   0   2   2   2   0   0   2   0   2   2   2   0   2   2   2   0   2   0   0   0   2   0   2   2   2   2   2   0   2   0   2   0   0   2   2   0   2   2   2   0   2   2   0   2   2   0   2   2   0   0   0   2   2   2   0   2   0   2   2   2   0   2   2   0   2   2   2   2   0   0   0   0   0   2   0   2   2   2   2   2   0   0   2   0   0   2   0   0   0   0   2   2   2   0   0   0   2   0   2   2   0   0   2   0   0   0
 MK-5-9                 0   0   0   0   2   0   2   0   2   0   0   0   0   0   2   2   2   0   0   2   2   0   0   0   0   0   2   0   0   0   0   2   2   2   2   2   0   0   0   0   2   0   2   0   2   2   0   2   0   0   2   0   2   2   0   2   2   0   0   0   0   2   0   2   0   0   2   2   0   2   0   2   0   0   2   2   2   0   2   0   2   2   0   0   0   2   2   0   0   0   2   0   2   2   0   2   2   2   0   0   0   0   2   2   0   0   2   2   2   2   0   0   0   0   2   0   2   2   2   2   2   0   2   0   2   0   0   2   2   0   2   2   2   0   2   2   0   2   2   0   2   2   0   0   0   2   2   2   0   2   0   2   2   2   2   2   2   0   2   0   2   2   0   0   2   0   2   2   0   2   2   2   2   2   0   0   2   2   0   2   0   2   0   2   0   2   2   0   0   0   2   0   2   2   0   0   2   0   0   0
 MK-5-10                0   0   0   0   2   0   2   0   0   0   0   0   0   0   2   2   2   0   0   2   2   0   0   0   0   0   2   2   0   0   0   2   0   2   2   2   0   0   0   0   2   0   2   0   2   2   0   2   0   0   2   0   2   2   0   2   2   0   0   0   0   2   0   2   0   0   2   0   0   2   0   2   0   0   2   0   2   0   2   0   2   2   0   0   0   2   0   0   0   0   2   0   2   2   0   2   2   2   0   0   0   0   2   2   0   0   2   2   2   2   0   2   0   0   2   0   2   2   0   2   2   0   2   0   2   0   2   0   2   0   2   2   2   2   2   2   0   2   2   0   2   2   0   0   0   2   0   2   0   0   0   2   2   2   2   2   0   0   2   0   2   2   0   0   2   2   2   0   0   2   2   2   2   2   0   0   2   2   0   2   0   2   0   2   0   2   2   0   0   0   2   0   2   2   0   0   2   0   2   0
 MK-5-11                0   0   0   0   2   0   2   0   0   0   0   0   0   0   2   0   0   0   0   2   2   0   0   0   0   0   2   2   0   0   0   2   0   2   2   2   0   0   0   0   0   0   2   2   2   2   0   2   0   0   2   0   2   2   0   2   2   0   0   0   0   0   0   2   0   0   2   0   0   2   0   2   0   0   2   0   2   0   2   2   2   2   0   0   0   2   0   0   0   0   2   0   2   2   0   2   2   2   0   0   0   0   2   2   0   0   2   2   2   2   0   0   0   2   0   0   2   2   2   2   2   0   2   0   2   0   2   0   2   0   2   2   2   2   2   2   2   2   2   0   2   2   0   0   0   2   0   0   0   0   2   2   2   2   2   2   0   0   2   0   2   2   0   0   2   2   2   0   0   2   2   2   2   2   0   0   2   2   0   2   2   2   0   2   0   0   2   0   0   0   2   0   2   2   0   0   2   0   2   0
 MK-5-12                0   0   0   0   2   0   2   0   0   2   0   0   0   0   2   0   0   0   0   2   2   0   0   0   0   0   2   2   0   0   0   2   0   2   2   2   0   0   0   0   0   0   2   2   2   2   2   2   0   0   2   2   2   2   0   2   2   0   0   0   0   0   0   2   0   0   2   2   0   2   0   2   0   0   2   0   2   0   2   2   2   2   0   0   2   2   0   0   0   0   0   0   2   2   0   2   2   2   0   0   0   0   2   0   0   0   2   2   2   2   0   0   0   2   0   0   2   2   2   2   2   0   2   0   2   0   2   0   0   0   2   2   2   2   2   2   2   2   2   0   2   2   0   0   2   2   0   0   0   0   2   2   0   0   0   2   0   0   2   0   2   2   0   0   2   2   2   0   0   2   0   2   2   2   0   0   2   0   0   2   2   2   0   2   0   0   2   0   0   0   2   2   2   2   0   2   2   0   2   0
 MK-5-13                2   0   0   0   2   0   2   0   2   2   0   0   0   0   2   0   0   0   0   2   2   0   0   0   0   0   2   2   0   0   0   2   0   2   0   2   2   0   0   0   0   2   2   2   2   2   2   2   0   0   2   2   2   2   0   2   2   0   0   0   0   0   0   2   0   0   0   2   0   2   0   2   0   0   2   0   2   0   2   2   2   2   0   0   2   2   0   0   0   0   0   0   2   2   0   2   2   2   0   2   2   2   2   0   0   2   2   2   2   2   0   0   0   2   0   0   2   2   2   2   2   0   2   0   0   0   2   0   0   0   2   2   2   2   2   2   0   2   2   0   2   2   0   0   2   2   0   0   0   0   2   2   0   0   0   2   0   0   2   0   2   2   2   0   2   0   2   0   0   2   0   0   2   2   0   0   2   0   0   2   2   2   0   2   0   0   2   0   0   0   2   2   2   2   0   2   2   0   2   0
 MK-5-14                2   0   0   0   2   0   2   0   2   2   2   0   0   0   2   0   0   2   0   0   2   0   0   0   0   0   2   2   0   0   0   2   0   0   0   2   2   0   0   0   0   2   2   2   2   2   2   2   0   0   2   0   2   2   0   2   2   0   0   0   0   0   0   2   0   0   0   2   0   2   2   2   0   0   2   0   2   0   2   0   2   2   0   0   2   2   0   0   0   0   2   0   2   2   0   2   0   2   0   2   2   2   2   0   0   2   2   0   0   2   0   0   0   2   0   0   2   2   2   2   2   0   2   0   0   0   2   0   0   0   2   0   2   2   2   2   0   2   2   0   2   2   0   0   2   2   0   0   2   2   0   2   0   0   0   2   0   0   2   0   2   0   2   0   2   0   2   0   0   2   0   0   2   2   0   0   2   0   0   2   2   2   0   2   0   0   2   0   0   0   2   0   2   2   0   2   0   2   0   0
 MK-5-15                2   0   0   0   0   0   2   2   2   2   0   0   0   0   2   2   0   2   0   0   2   0   0   0   0   0   2   2   2   0   0   2   0   0   0   0   2   0   0   2   0   0   2   2   2   2   2   2   2   0   2   0   2   2   0   2   2   0   0   0   0   0   0   2   2   0   0   2   0   2   2   2   0   0   2   0   2   0   2   0   2   0   0   0   2   2   0   0   0   0   2   0   2   2   0   2   0   2   0   2   2   2   0   0   0   2   2   0   0   2   0   0   0   2   0   0   2   2   2   2   2   0   0   2   0   0   2   0   0   0   2   0   2   2   2   2   0   2   2   0   2   2   0   2   2   2   0   0   2   2   0   2   2   0   2   0   0   0   2   0   2   2   2   0   2   2   2   0   2   2   0   0   2   2   0   0   2   0   2   2   2   2   0   0   0   0   2   0   0   0   2   0   0   2   0   2   0   2   0   0
 MK-5-16                2   0   0   2   0   0   2   2   2   2   0   0   0   0   2   2   0   0   0   0   2   0   0   0   0   0   2   2   2   0   0   2   0   2   2   0   2   0   0   0   0   2   2   2   2   2   0   2   2   0   2   0   0   2   0   2   2   0   0   0   0   0   0   2   2   0   0   2   0   2   2   2   0   0   2   0   2   0   2   0   2   0   0   0   2   2   2   0   0   0   2   2   2   2   0   2   0   2   0   0   2   2   2   2   0   2   2   0   0   2   0   0   0   2   0   0   2   2   2   2   2   0   0   2   2   0   2   0   0   0   2   0   2   0   2   2   0   2   2   0   2   2   0   2   2   2   0   0   2   2   0   2   2   0   2   0   0   0   2   0   2   2   2   0   2   2   2   0   2   2   0   2   2   2   0   0   2   0   2   2   2   2   0   0   0   0   2   0   0   0   2   0   0   0   2   2   0   2   0   0
 MK-6-1                 0   2   0   2   0   0   2   2   0   2   0   2   0   0   0   0   2   0   2   2   0   0   0   0   2   0   0   0   0   0   2   2   0   0   0   0   0   2   0   2   2   0   2   0   0   0   0   2   2   2   2   2   2   2   0   2   0   2   0   2   2   0   2   2   0   2   2   2   0   0   0   2   0   0   0   0   2   2   2   0   0   2   2   0   0   0   2   2   2   2   2   0   0   2   0   0   2   2   2   0   2   0   0   2   2   2   0   0   2   0   0   2   0   2   0   0   0   2   2   0   2   0   0   0   0   0   0   0   2   2   2   0   2   0   2   0   2   0   2   0   0   2   0   0   0   0   2   2   0   0   0   2   2   2   0   2   0   0   2   0   0   0   0   0   2   2   0   2   0   2   2   0   0   2   0   2   0   0   2   0   0   2   2   0   0   0   0   2   2   0   2   0   2   0   2   0   0   2   2   0
 MK-6-2                 0   2   0   2   0   0   2   2   0   2   0   2   0   0   2   0   0   0   2   2   0   0   0   0   2   0   0   0   0   0   0   0   0   0   0   0   0   0   0   2   2   0   2   0   0   0   0   0   2   2   2   2   2   2   2   2   0   2   0   2   2   0   2   2   2   2   2   2   0   0   0   2   0   2   0   0   2   2   2   0   0   2   2   0   0   2   2   2   2   2   2   0   0   2   0   0   2   2   2   2   0   0   0   2   0   2   0   0   2   0   0   2   0   2   0   0   0   2   2   0   2   0   0   0   2   0   0   0   2   2   2   0   2   0   2   0   2   0   2   0   0   2   0   0   0   0   2   2   0   0   0   2   2   2   0   2   0   0   2   0   0   0   0   0   2   2   0   2   0   2   2   0   0   2   0   2   0   0   2   0   0   2   2   0   0   0   0   2   0   0   2   0   2   0   2   0   0   2   2   2
 MK-6-3                 0   2   0   2   0   0   2   2   0   0   0   2   0   0   2   0   0   0   2   2   0   0   0   0   2   0   2   0   0   0   0   0   0   0   0   0   0   0   0   2   2   0   2   0   0   0   0   0   2   2   2   2   2   2   2   2   0   2   0   2   2   2   2   2   2   2   2   2   2   0   0   2   2   2   0   2   2   2   2   0   0   2   2   0   0   2   2   2   2   2   2   0   2   2   0   0   2   2   2   2   0   0   0   2   0   2   0   0   2   0   0   2   0   2   0   0   2   2   2   0   2   0   0   0   2   0   0   0   2   2   0   0   0   2   2   0   0   0   2   0   0   2   0   0   0   0   2   2   0   0   0   2   2   2   0   2   0   0   2   0   0   0   0   0   2   2   0   2   0   2   2   0   0   0   0   2   0   0   2   0   0   2   2   0   0   0   0   2   0   0   2   0   0   0   0   0   0   2   2   2
 MK-6-4                 0   2   0   2   0   0   2   2   0   0   0   2   0   2   2   0   0   0   2   0   0   2   0   0   2   0   2   0   0   0   0   2   0   0   0   0   0   0   0   0   2   0   2   0   0   0   0   0   2   2   2   2   2   2   2   2   0   0   0   2   2   2   2   2   2   2   2   2   2   0   0   0   2   2   0   2   2   2   2   0   0   2   2   0   0   2   2   2   2   2   2   0   0   0   0   0   2   2   2   2   0   0   0   2   2   2   0   0   0   0   2   2   0   0   0   0   2   2   2   0   2   0   0   2   2   0   0   0   2   0   0   0   0   2   2   0   0   0   0   0   0   2   0   0   0   0   2   2   0   0   0   0   2   2   0   2   0   0   2   0   0   0   0   0   2   2   0   2   0   2   2   0   0   0   0   2   0   0   2   0   0   2   2   0   0   0   0   0   0   0   2   0   0   0   0   0   0   2   2   2
 MK-6-5                 0   2   0   2   0   0   2   2   0   0   0   2   0   2   0   0   0   0   2   0   0   2   0   0   2   0   2   0   0   0   0   2   0   2   0   0   0   0   0   0   0   0   2   0   0   0   0   0   2   0   2   2   0   2   2   0   0   2   0   2   2   2   2   2   2   2   2   2   2   0   0   0   2   2   0   2   2   0   2   0   0   2   2   0   0   2   2   2   2   2   2   0   2   0   0   0   2   2   2   2   0   0   0   2   2   2   0   0   0   0   2   2   0   0   0   0   2   2   2   0   2   0   2   2   0   0   0   0   2   0   0   0   0   2   2   0   0   0   0   0   0   2   0   0   0   0   2   2   0   0   0   0   2   0   0   2   0   0   2   0   0   0   0   0   2   2   0   2   0   2   2   0   0   2   0   2   0   2   2   0   0   2   2   0   0   2   0   0   0   0   2   0   0   0   0   0   0   2   2   2
 MK-6-6                 0   2   0   2   0   0   2   2   0   0   0   0   2   2   0   0   0   0   2   0   0   2   0   0   2   0   2   0   2   0   0   2   0   2   0   0   0   0   0   0   0   2   2   0   0   0   2   0   2   0   2   2   0   2   2   0   0   2   0   2   2   2   0   2   2   0   2   2   2   0   2   0   2   2   0   0   2   0   2   0   0   2   2   0   0   2   2   2   2   2   2   2   2   0   0   0   2   0   0   2   2   0   2   2   2   2   0   0   0   0   2   0   0   0   0   2   2   2   2   0   0   0   2   2   0   0   0   0   0   0   0   0   0   2   2   0   0   0   0   0   0   0   0   0   2   0   2   2   0   0   0   0   2   0   0   2   0   0   2   0   0   0   0   2   0   2   0   2   0   2   2   0   0   2   0   2   0   2   2   0   0   2   2   0   2   2   0   0   0   0   2   0   0   0   0   0   0   2   2   2
 MK-6-7                 0   2   0   2   0   0   2   2   0   0   0   0   2   2   0   0   0   0   2   0   0   2   0   0   2   0   2   0   2   0   0   2   0   2   0   2   0   0   0   2   0   2   2   0   0   0   2   0   2   0   2   2   0   0   2   0   2   2   0   2   2   2   0   2   2   0   2   2   2   0   2   0   2   0   0   0   2   0   2   0   0   2   2   0   0   2   2   2   2   2   2   2   2   0   0   0   2   0   2   2   2   0   2   2   2   2   0   0   0   0   2   0   2   0   0   2   0   0   2   0   0   0   2   2   0   2   0   0   0   0   0   0   0   2   2   0   0   0   0   0   0   0   2   0   2   0   2   2   0   0   0   0   2   0   0   0   0   0   2   0   0   0   0   2   0   2   0   0   0   2   2   0   0   2   0   2   0   2   2   0   0   0   2   2   2   2   0   0   0   0   2   0   0   0   0   0   0   2   2   2
 MK-6-8                 2   2   2   0   0   0   2   2   0   0   0   0   2   2   0   0   0   2   2   0   0   2   0   0   2   0   2   2   2   0   0   2   0   2   0   0   0   2   0   2   0   2   2   0   0   0   2   0   2   2   0   2   0   0   2   2   2   2   0   2   2   2   0   0   2   0   2   2   2   0   2   0   2   0   0   0   2   0   2   0   2   2   2   0   0   2   2   2   0   2   2   2   2   0   0   0   2   0   2   2   2   0   2   2   2   2   2   0   0   0   2   2   0   0   0   2   0   2   0   0   0   2   2   0   0   2   0   0   0   0   0   0   0   2   2   0   0   0   0   0   0   0   2   0   2   0   2   2   0   0   0   2   2   0   0   0   2   0   2   0   0   0   0   2   0   2   0   0   0   0   2   0   0   2   0   2   0   2   2   2   0   0   2   2   2   2   0   0   2   0   2   0   0   0   0   0   0   2   2   2
 MK-6-9                 2   2   2   2   0   0   2   2   0   0   0   0   2   2   0   0   0   2   2   0   0   2   0   0   0   0   2   2   0   0   0   2   2   2   0   0   0   2   0   2   0   0   2   0   2   2   2   0   2   2   0   2   0   0   2   2   2   2   0   2   2   2   0   0   2   0   2   2   2   0   2   0   2   0   0   0   2   0   2   0   2   2   2   0   0   2   2   2   0   2   2   2   2   0   0   0   2   0   2   2   2   0   2   2   2   2   2   2   0   0   2   2   0   0   0   2   0   0   0   0   0   2   2   0   0   2   0   0   0   0   0   0   0   2   2   0   0   0   0   0   0   0   2   2   2   0   2   2   0   0   0   2   2   0   0   0   2   0   2   0   0   0   0   2   0   2   0   0   0   0   2   0   0   2   0   2   0   2   2   2   0   0   2   2   2   2   2   2   2   0   2   0   0   0   0   2   0   2   2   2
 MK-6-10                2   2   0   2   0   0   2   2   0   0   0   0   2   2   0   0   0   2   2   0   0   2   0   0   2   0   2   2   2   0   0   2   2   2   0   0   0   2   0   0   0   0   2   0   2   2   2   0   2   2   2   2   0   0   2   2   2   2   0   2   2   2   0   0   2   0   2   2   2   0   0   0   2   0   0   0   2   0   2   2   2   2   2   0   0   2   2   2   0   2   2   0   2   0   2   0   2   0   2   2   2   0   2   2   2   2   0   2   0   0   2   2   0   0   0   2   0   0   0   0   0   2   2   0   2   2   0   2   0   0   0   0   0   2   2   0   0   0   0   0   0   0   2   2   2   0   2   2   0   0   0   2   2   0   0   0   2   2   2   0   0   0   0   2   0   2   0   0   0   0   2   2   0   2   0   2   0   2   2   2   0   2   2   2   2   2   2   2   2   0   2   0   0   0   0   2   0   2   2   2
 MK-6-11                2   0   0   2   0   0   2   2   0   2   0   0   2   2   0   0   0   2   2   0   0   2   0   0   0   0   0   2   2   0   0   2   2   2   0   0   0   2   0   0   2   0   2   2   2   2   2   0   2   2   2   0   0   0   2   2   2   2   0   2   2   2   0   0   2   0   0   2   2   0   0   0   2   0   2   0   2   0   2   2   2   2   2   0   0   2   2   2   0   0   2   0   0   0   2   0   2   0   2   2   2   0   2   2   2   2   0   2   0   0   2   0   0   0   2   2   0   0   0   0   0   2   2   0   2   0   0   2   0   0   0   0   0   0   0   2   0   2   0   0   0   0   2   2   2   0   0   2   0   0   0   2   2   0   0   0   2   2   0   0   0   0   0   2   0   2   0   0   2   0   2   2   0   2   0   2   0   2   2   2   0   2   2   0   2   2   2   2   2   0   2   0   0   0   0   2   0   2   2   2
 MK-6-12                2   2   0   2   0   0   2   0   0   0   0   0   2   2   0   0   2   2   0   0   0   2   0   0   0   0   0   2   2   0   0   2   2   2   0   0   0   2   0   0   2   0   2   2   2   2   2   0   2   2   2   0   0   0   2   2   2   2   0   2   0   2   2   0   2   0   0   2   2   0   2   0   2   0   0   0   2   0   2   2   2   2   2   0   0   2   2   2   0   0   2   0   0   0   2   0   2   0   2   2   2   0   2   2   2   2   0   2   0   0   2   0   0   0   0   2   0   0   0   0   0   2   2   0   2   0   0   2   0   0   0   0   0   0   0   2   0   2   2   0   0   0   2   2   2   0   0   2   0   0   0   2   2   2   0   0   2   2   0   0   0   0   0   2   0   2   0   0   2   2   2   2   0   2   0   2   0   2   2   2   0   2   2   0   2   0   2   2   2   0   2   0   0   0   0   2   0   2   2   2
 MK-6-13                2   2   0   2   0   0   2   0   0   0   0   2   2   2   0   0   2   2   0   0   0   2   0   0   0   0   2   2   2   0   0   2   2   2   0   0   0   2   0   0   2   0   2   2   2   2   2   0   2   2   2   0   0   0   2   2   2   2   0   2   2   2   2   0   2   0   0   2   2   0   2   0   2   0   0   0   2   0   0   2   2   2   2   0   2   2   2   2   0   2   2   0   2   0   2   0   2   0   2   2   2   0   2   2   2   0   0   2   0   0   2   0   0   0   0   2   0   0   0   0   0   2   2   0   0   2   0   2   0   0   2   0   0   0   0   0   0   2   2   0   0   0   2   2   2   0   0   2   0   2   0   2   2   2   0   0   2   2   0   0   0   0   0   2   0   2   0   0   2   2   2   2   0   0   0   0   0   2   2   2   0   2   2   0   2   0   2   2   2   0   2   0   0   0   0   2   0   2   2   2
 MK-6-14                2   2   0   2   0   0   2   0   0   0   0   2   2   2   0   0   2   2   0   0   0   2   0   0   0   0   2   2   2   0   0   2   2   2   0   0   0   2   0   0   2   0   2   2   0   2   2   0   2   2   2   0   0   0   0   0   2   2   0   2   2   2   2   0   2   0   0   2   2   0   2   0   2   0   0   0   2   0   0   0   2   0   2   0   0   2   2   2   0   0   2   0   2   0   0   0   2   0   2   2   2   0   0   2   2   0   0   2   2   0   2   0   0   0   0   2   0   0   0   0   0   2   2   0   0   2   0   2   0   0   2   2   0   0   2   0   0   2   2   0   0   0   0   2   2   0   0   2   0   2   0   2   2   2   2   0   2   2   0   0   0   0   0   2   0   2   0   0   2   2   2   0   0   0   0   0   0   2   2   2   0   2   0   0   2   0   2   2   2   0   2   0   0   0   0   2   2   2   2   2
 MK-6-15                0   2   0   2   0   0   2   0   2   0   0   2   2   2   0   0   2   2   0   0   0   2   0   0   2   0   2   2   2   0   0   2   2   2   0   0   0   2   0   0   2   0   2   2   0   2   2   0   2   2   2   0   0   0   0   0   2   0   0   2   2   2   2   0   2   0   0   2   2   0   0   0   2   2   0   2   2   2   0   0   2   0   2   0   2   2   2   2   2   0   2   0   2   0   0   0   2   0   2   2   2   2   0   2   2   0   0   2   2   0   0   2   0   0   0   2   0   0   0   0   0   2   2   0   0   0   0   2   0   0   2   2   0   0   2   0   0   2   2   2   0   2   0   2   2   0   0   2   0   2   0   2   0   2   2   0   2   2   0   0   0   0   0   2   0   2   0   0   2   2   2   0   0   0   0   0   0   2   2   2   0   2   0   0   2   0   2   2   2   0   2   0   2   0   0   2   2   2   2   2
 MK-6-16                0   2   0   2   0   0   2   0   2   0   2   2   2   2   0   0   2   2   0   0   2   2   0   0   2   0   2   2   2   0   0   2   2   0   0   0   0   2   0   0   2   0   2   2   0   2   2   0   2   2   2   0   0   0   2   0   2   2   0   2   2   2   2   0   2   2   0   2   2   0   0   0   2   2   0   2   2   2   0   0   2   0   0   0   2   2   0   2   2   0   2   0   2   0   0   0   2   0   2   2   2   2   0   2   2   0   0   2   0   0   0   2   0   0   0   2   0   0   0   0   0   2   2   0   0   0   2   2   2   0   2   2   2   0   2   0   0   0   2   2   0   2   2   2   2   2   0   2   0   2   0   2   2   2   2   0   2   0   0   2   0   0   0   2   0   2   0   0   2   2   2   0   0   0   0   0   2   2   2   2   2   2   0   0   2   0   2   2   2   0   2   0   2   0   0   0   2   2   2   2
 
!****************************************** Phenotypic Data **********************************************************
!-100.0 is resevred for missing phenotype
SimulatedTrait1         9.9128    9.8094   10.8386   10.9371    7.6653    8.5828   11.3977   10.6399    9.9189    9.3128   10.6186    7.2582   11.6476   12.2851    9.1119    8.8841    9.4858    9.4147    7.8937   11.3118    8.5272    8.7519    7.9158    8.9420   10.2551    8.5497   11.8523    6.9452    8.5018   10.4762    9.7736   10.5612    8.1570    7.2700    8.0377   10.9245   11.5766    9.8376    9.5641   12.4928    9.2660   10.5656    9.2114    9.6024   10.5666   10.2125    7.5316    7.7350    9.7830    9.8888    9.8529    8.9139   10.6480    9.5828    5.8840   12.5876    9.8712   11.9306   10.8643   10.7539    9.2088    9.5526    8.2748   12.7671   10.2170    9.8633   10.5191   11.5411   10.1098   10.2977   13.0361    7.1732   12.0418    9.7061    7.5517    8.0341   11.0546    9.7000   11.3274    9.2997    6.9058   10.0350    8.1423    8.3317    9.8374   10.7257    9.9898    9.4827   11.1234    8.2643   11.3028   11.1632    9.5930   11.0370   12.2920    8.1104    9.6607   11.9081   10.3436    9.0505   10.0287    8.4369   11.0597   11.5610   12.2843    9.4847   11.5526   10.5092   11.3579    8.9559    8.9079    7.7425   11.5101    8.9749   11.3418    9.5126   11.8638   11.8598   12.3908    8.7578   13.1462    9.6678   10.9539    8.8850    9.6415   11.4512    8.9405   10.7340   12.5833   10.7518   12.3900   10.2712   10.4838   10.2567   11.3057   10.4317   10.8687   11.1244    8.5477   11.0818   10.0665    9.6422    9.7633    8.7256   11.1953    8.6928   10.1105    8.9753   10.3460    8.3420    9.4259    8.6291    9.4015   11.8842   10.3207    9.9798   13.1108    7.7916   11.7785   11.7028    9.6953    8.5233   10.4325    9.6806   11.7239   10.3811   11.2546    9.7001   10.6196   11.0793   12.5958    9.1824    9.4391   12.4475    8.9554    8.8835    8.7203   11.7355    8.0775   10.6937    9.5967   12.3424    8.0667    9.3783    9.1659   10.8871   11.9670    9.0883    8.5143    6.5712   10.6015    8.2188    9.0131   11.9396    8.1760    8.4510   10.4181    6.9551   10.7550   11.0939
SimulatedTrait2        13.5629   13.9609   15.7462   13.9562   13.8006   15.7849   13.7197   13.4574   15.2471   13.7140   15.3970   14.7551   16.5534   14.6031   15.2221   16.1080   14.1464   13.5952   13.5287   13.6213   16.4679   13.8757   14.2970   14.9975   16.0706   15.6515   17.1627   16.4246   14.4503   16.6782   11.2603   16.8438   14.0537   15.9292   14.6769   16.3927   14.2955   11.7614   13.4859   15.2486   16.7144   14.5759   11.9176   12.7247   13.8219   13.6908   13.9009   14.9674   11.8020   16.8874   17.1696   14.7972   16.6279   13.2208   15.2283   15.4728   14.5460   16.2504   14.7536   15.5689   13.5579   13.8336   16.0916   12.5400   15.3053   14.2203   13.8286   14.9332   16.3584   15.2963   12.9991   12.1968   16.3419   14.6478   16.8016   13.7255   16.9999   13.9280   14.8135   13.4759   14.3911   14.9029   15.7437   14.1880   13.5946   13.2386   15.8696   13.8987   12.6917   15.8883   13.7302   17.2717   15.5440   13.5844   15.0722   14.0937   15.1847   15.8464   16.4270   11.8666   14.6402   12.9461   15.4418   14.7527   16.2296   15.0398   15.0857   14.9765   13.2278   15.5717   15.7944   15.2662   13.6640   14.2138   13.9326   13.7480   16.2962   16.9834   14.8637   16.9169   14.8684   14.5351   16.8210   15.0558   16.5200   12.0082   15.9048   15.6235   15.4260   15.6452   13.5478   15.1520   16.1674   11.6920   17.5867   13.5643   16.0076   16.3210   16.1772   12.3389   14.2516   15.8844   13.0302   16.7830   14.5259   14.1893   13.6643   14.0326   14.0857   13.0823   14.8397   13.5274   13.3646   15.5961   14.2220   18.7285   13.8863   13.0346   16.4794   14.5807   15.3755   16.7988   13.8578   13.0167   14.7393   14.8262   12.8070   13.9596   14.1606   16.6551   15.9753   16.4787   15.0743   17.1216   15.4551   15.4347   14.7778   16.9304   14.1979   15.9921   14.9512   16.3252   13.8606   13.1403   18.2021   16.9173   15.6773   15.3113   16.1907   14.5390   15.7941   15.5433   13.3839   16.5050   16.9463   14.7165   16.6145   13.4608   14.2648   17.1223
 
