# Supplementary material for: Inclusive Composite Interval Mapping of QTL by Environment Interactions in Biparental Populations
Source: PLoS One. 2015 Jul 10;10(7):e0132414. doi: 10.1371/journal.pone.0132414 (PMC4498613; doi:10.1371/journal.pone.0132414)
Supplement: S3 File — (ZIP) [file pone.0132414.s003.zip › Simulation for unliked model/Simulated popualtions/run_00102.met]

!**********************Note: lines staring with "!" are remarks and will be ignored in the program********************
!*********************************General Information**********************************
!Assuming F1 = P1 x P2, populations available in QTL IciMapping are: 
!  1, P1BC1F1 = P1 x F1, the first backcrossing where P1 is used as the recurrent parent;
!  2, P2BC1F1 = P2 x F1, the first backcrossing where P2 is used as the recurrent parent;
!  3, F1DH, F1-derived doubled haploids; 
!  4, RIL or F1RIL, recombination inbred lines through the repeated selfing of F1;
!  5, P1BC1RIL, recombination inbred lines through the repeated selfing of P1BC1F1;
!  6, P2BC1RIL, recombination inbred lines through the repeated selfing of P2BC1F1;
!  7, F2, the selfing generation of F1;
!  8, F3, the selfing generation of F2;
!  9, P1BC2F1, the second backcrossing where P1 is used as the recurrent parent; 
! 10, P2BC2F1, the second backcrossing where P2 is used as the recurrent parent;
! 11, P1BC2RIL, recombination inred lines through the repeated selfing of P1BC2F1; 
! 12, P2BC2RIL, recombination inred lines through the repeated selfing of P2BC2F1; 
! 13, P1BC1F2, the selfing generation of P1BC1F1; 
! 14, P2BC1F2, the selfing generation of P2BC1F1; 
! 15, P1BC2F2, the selfing generation of P1BC2F1; 
! 16, P2BC2F2, the selfing generation of P2BC2F1; 
! 17, P1BC1DH, P1BC1F1-derived doubled haploids; 
! 18, P2BC1DH, P2BC1F1-derived doubled haploids; 
! 19, P1BC2DH, P1BC2F1-derived doubled haploids; 
! 20, P2BC2DH, P2BC2F1-derived doubled haploids; 
   3      !Mapping Population (see remarks above)
   2      !Mapping Function (1 for Kosambi; 2 for Haldane; 3 for Morgan)
   2      !Marker Space Type (1 for intervals; 2 for positions)
   1      !Marker Space Unit(1 for centiMorgans; 2 for Morgan)
   6      !Number of Chromosomes (or Linkage Groups)
 200      !Size of the mapping population
   2      !Number of environments
 
!***************************************** Chromosomes and Linkage Maps **********************************************
!Chromosome                 NumMarkers
-CH1                        16
-CH2                        16
-CH3                        16
-CH4                        16
-CH5                        16
-CH6                        16
!Linkage map (Marker name followed by position or the interval length)
 MK-1-1                1     0.000
 MK-1-2                1    10.000
 MK-1-3                1    20.000
 MK-1-4                1    30.000
 MK-1-5                1    40.000
 MK-1-6                1    50.000
 MK-1-7                1    60.000
 MK-1-8                1    70.000
 MK-1-9                1    80.000
 MK-1-10               1    90.000
 MK-1-11               1   100.000
 MK-1-12               1   110.000
 MK-1-13               1   120.000
 MK-1-14               1   130.000
 MK-1-15               1   140.000
 MK-1-16               1   150.000
 MK-2-1                2     0.000
 MK-2-2                2    10.000
 MK-2-3                2    20.000
 MK-2-4                2    30.000
 MK-2-5                2    40.000
 MK-2-6                2    50.000
 MK-2-7                2    60.000
 MK-2-8                2    70.000
 MK-2-9                2    80.000
 MK-2-10               2    90.000
 MK-2-11               2   100.000
 MK-2-12               2   110.000
 MK-2-13               2   120.000
 MK-2-14               2   130.000
 MK-2-15               2   140.000
 MK-2-16               2   150.000
 MK-3-1                3     0.000
 MK-3-2                3    10.000
 MK-3-3                3    20.000
 MK-3-4                3    30.000
 MK-3-5                3    40.000
 MK-3-6                3    50.000
 MK-3-7                3    60.000
 MK-3-8                3    70.000
 MK-3-9                3    80.000
 MK-3-10               3    90.000
 MK-3-11               3   100.000
 MK-3-12               3   110.000
 MK-3-13               3   120.000
 MK-3-14               3   130.000
 MK-3-15               3   140.000
 MK-3-16               3   150.000
 MK-4-1                4     0.000
 MK-4-2                4    10.000
 MK-4-3                4    20.000
 MK-4-4                4    30.000
 MK-4-5                4    40.000
 MK-4-6                4    50.000
 MK-4-7                4    60.000
 MK-4-8                4    70.000
 MK-4-9                4    80.000
 MK-4-10               4    90.000
 MK-4-11               4   100.000
 MK-4-12               4   110.000
 MK-4-13               4   120.000
 MK-4-14               4   130.000
 MK-4-15               4   140.000
 MK-4-16               4   150.000
 MK-5-1                5     0.000
 MK-5-2                5    10.000
 MK-5-3                5    20.000
 MK-5-4                5    30.000
 MK-5-5                5    40.000
 MK-5-6                5    50.000
 MK-5-7                5    60.000
 MK-5-8                5    70.000
 MK-5-9                5    80.000
 MK-5-10               5    90.000
 MK-5-11               5   100.000
 MK-5-12               5   110.000
 MK-5-13               5   120.000
 MK-5-14               5   130.000
 MK-5-15               5   140.000
 MK-5-16               5   150.000
 MK-6-1                6     0.000
 MK-6-2                6    10.000
 MK-6-3                6    20.000
 MK-6-4                6    30.000
 MK-6-5                6    40.000
 MK-6-6                6    50.000
 MK-6-7                6    60.000
 MK-6-8                6    70.000
 MK-6-9                6    80.000
 MK-6-10               6    90.000
 MK-6-11               6   100.000
 MK-6-12               6   110.000
 MK-6-13               6   120.000
 MK-6-14               6   130.000
 MK-6-15               6   140.000
 MK-6-16               6   150.000
!*********************************** Marker Types ********************************************************************
!Co-dominant marker: When heterozygote F1 is present, P1 is coded as 2, F1 is coded as 1, and P2 is coded as 0; Otherwise, P1 is coded as 2, and P2 is coded as 0. 
!Dominant marker: When heterozygote F1 is present, P1 and F1 are coded as 12, and P2 is coded as 0; Otherwise, P1 is coded as 2, and P2 is coded as 0.  
!Recessive markers: When heterozygote F1 is present, P1 is coded as 2, and F1 and P2 are coded as 10; Otherwise, P1 is coded as 2, and P2 is coded as 0. 
!Missing marker is coded as -1. 
 MK-1-1                 0   0   2   2   0   2   2   2   2   2   0   0   2   0   0   2   2   2   0   2   2   2   2   2   0   0   2   2   2   2   2   0   0   0   0   0   2   2   0   2   2   0   2   2   2   2   2   0   2   0   2   2   2   2   2   0   2   0   0   0   2   0   2   0   2   2   2   0   2   0   2   2   0   0   0   2   0   0   0   2   2   0   0   2   2   2   0   2   2   2   2   0   0   0   2   0   2   0   0   2   2   0   0   2   2   0   2   0   0   0   2   0   0   0   0   0   2   0   2   0   2   2   0   0   2   2   0   0   2   0   2   2   0   2   2   2   2   0   0   0   0   2   0   0   0   0   2   0   2   2   0   0   2   2   2   2   2   0   0   2   2   0   0   2   2   2   0   0   0   0   2   2   2   2   0   2   0   0   0   0   2   0   0   0   2   0   2   2   2   2   2   0   2   0   0   2   0   0   0   2
 MK-1-2                 0   0   0   2   0   2   2   2   2   2   0   0   2   0   0   0   2   2   0   2   2   2   0   2   0   0   2   2   0   2   0   0   0   0   0   0   2   2   2   2   2   0   2   2   2   2   2   0   2   0   0   0   2   2   2   0   2   0   0   0   2   0   2   0   2   2   0   0   0   0   2   2   0   2   0   2   0   0   0   2   0   0   0   2   2   2   0   2   2   2   2   0   0   0   2   0   2   0   0   2   2   0   0   2   0   0   2   0   0   0   2   0   0   0   0   0   2   0   2   0   2   2   0   0   2   2   0   0   2   0   2   2   0   2   2   0   2   0   0   0   0   2   2   0   0   0   2   0   2   2   0   0   2   2   2   2   2   0   2   2   2   0   0   2   2   2   0   0   0   0   2   2   2   2   0   2   0   0   0   0   0   0   0   0   0   0   2   2   2   2   2   0   2   0   0   0   0   0   0   2
 MK-1-3                 0   0   0   2   0   2   2   2   2   2   0   0   2   0   0   0   2   2   0   2   0   2   0   2   0   0   2   2   0   2   2   0   0   2   0   0   2   2   2   2   2   0   2   2   2   2   2   0   2   0   0   0   2   2   2   0   2   0   0   0   2   0   2   0   2   2   0   0   0   0   2   2   0   2   0   2   0   0   0   2   0   0   0   2   2   2   0   0   2   2   2   0   0   0   2   0   2   2   0   2   2   0   0   2   0   0   2   0   0   0   2   0   0   0   0   0   2   0   2   0   2   2   0   0   2   2   0   0   2   0   2   2   0   2   2   0   2   0   2   0   0   2   2   0   0   0   2   0   2   2   0   0   2   2   2   2   0   0   2   2   2   0   0   2   2   2   0   0   0   0   2   2   2   2   2   2   0   0   0   2   0   0   0   0   0   2   0   0   2   2   2   0   2   2   0   0   0   0   0   2
 MK-1-4                 0   0   0   2   0   2   2   2   0   2   0   0   2   0   0   0   2   2   0   2   2   0   0   2   0   0   2   2   2   2   0   0   2   2   0   2   2   0   2   2   2   0   2   2   2   2   2   0   2   2   0   0   2   2   2   0   0   0   0   0   2   0   2   0   0   2   0   0   0   0   2   2   0   2   0   2   0   0   0   2   0   0   2   2   2   2   0   0   0   2   2   0   0   0   2   0   2   2   2   2   2   0   0   2   0   0   2   0   0   0   2   0   0   0   0   0   2   0   2   0   2   2   0   0   2   2   0   0   2   0   2   2   0   2   2   0   2   2   2   0   0   2   2   0   0   0   2   2   2   0   0   0   0   2   2   2   0   0   2   2   2   0   0   2   2   2   0   0   0   0   2   2   2   2   2   2   0   0   0   2   0   0   0   0   0   2   0   2   2   0   2   0   2   2   0   0   0   0   0   2
 MK-1-5                 0   0   0   2   0   2   2   2   0   2   0   0   2   0   0   2   2   2   2   2   2   0   2   2   0   0   2   0   2   2   0   0   2   2   0   2   2   0   2   2   2   0   2   2   2   2   2   0   0   0   0   0   2   2   2   0   0   0   0   0   2   0   2   0   0   2   0   0   0   0   2   2   0   2   0   0   0   0   0   2   0   0   2   2   2   2   0   0   0   2   2   0   0   0   2   0   2   2   2   2   2   0   0   2   0   0   2   0   0   0   2   0   0   0   0   0   2   0   0   0   2   2   0   0   2   0   0   0   2   0   0   2   0   2   2   0   2   2   2   0   0   0   2   2   2   0   2   2   2   0   0   2   0   2   2   2   0   0   2   2   2   0   0   2   2   2   0   2   0   0   2   2   2   2   2   2   0   0   0   2   0   0   0   2   2   2   0   2   0   0   2   0   2   2   0   0   0   0   0   0
 MK-1-6                 0   0   0   2   0   2   2   2   0   2   0   0   2   0   0   2   2   2   2   2   2   2   2   2   0   0   2   0   2   2   0   0   2   2   0   2   2   0   2   2   2   0   2   2   2   2   2   2   0   0   0   0   2   2   2   0   0   0   0   0   2   0   2   0   0   2   0   0   0   2   0   2   0   2   0   0   0   0   0   2   0   0   2   2   2   2   0   0   0   2   2   0   0   0   2   0   2   2   2   2   2   0   0   2   0   0   2   0   2   0   2   0   2   0   0   0   2   2   0   0   2   2   0   0   2   0   0   0   2   2   0   2   0   2   2   0   2   2   2   0   0   0   2   2   2   0   2   2   2   0   0   0   2   2   2   2   0   0   2   2   2   0   0   0   2   2   0   2   0   0   2   2   2   0   2   2   0   0   0   2   2   0   0   2   2   2   0   2   0   0   2   0   2   2   0   0   0   0   0   2
 MK-1-7                 0   0   2   2   0   2   2   2   0   2   0   2   2   0   0   2   2   0   2   2   2   2   2   2   0   0   2   2   2   2   0   0   2   2   0   0   2   0   2   2   2   0   2   2   2   2   2   2   2   0   0   0   2   2   2   0   0   0   0   0   2   0   2   0   0   2   0   0   0   0   0   2   0   2   0   0   0   0   0   2   0   0   2   2   2   2   0   0   0   2   2   0   0   0   2   0   2   2   2   2   2   0   0   2   0   0   2   2   2   0   2   0   2   0   2   0   2   2   0   0   2   0   0   0   2   0   0   0   2   2   0   2   0   2   2   0   2   2   2   0   0   2   2   2   2   0   2   2   2   0   0   2   2   2   2   2   0   0   0   2   2   0   0   0   0   2   0   2   0   0   2   2   2   0   0   2   0   0   0   2   2   0   2   2   2   2   0   2   0   0   2   0   0   2   0   0   0   0   0   0
 MK-1-8                 2   0   2   2   0   2   2   2   0   2   0   2   2   0   0   2   2   0   2   2   2   2   2   2   0   0   2   2   2   2   0   0   0   2   0   0   2   0   2   2   2   0   2   2   2   2   2   2   2   0   0   0   2   2   0   2   0   0   0   0   2   0   2   0   0   2   0   0   0   0   0   0   2   0   0   0   0   0   0   2   2   0   2   2   2   2   0   0   0   2   2   0   0   2   0   0   2   2   2   2   2   0   0   2   0   0   2   2   2   0   2   2   2   0   2   0   2   0   0   0   2   0   2   0   2   0   0   0   2   2   0   2   0   2   2   0   2   2   2   0   0   0   2   2   2   0   0   2   0   0   0   2   2   2   2   2   0   0   2   2   2   0   0   0   0   2   0   2   0   0   0   2   2   0   0   2   0   0   2   2   0   0   2   2   2   0   0   2   0   0   2   0   0   2   0   0   0   0   0   2
 MK-1-9                 2   0   0   2   0   2   2   2   0   2   0   2   2   2   0   2   2   2   2   0   0   2   2   2   0   0   2   2   2   2   0   2   0   2   0   0   2   0   2   2   2   0   0   2   2   2   2   0   2   2   0   0   2   2   0   2   0   0   0   0   2   0   2   2   0   2   0   0   0   2   0   0   2   0   0   0   0   0   0   2   2   0   2   2   0   2   0   0   0   2   0   0   0   2   0   0   2   2   2   2   2   0   0   2   0   0   2   2   2   0   2   2   2   0   2   0   2   0   0   0   2   2   2   0   2   0   0   2   2   2   2   0   0   2   0   0   2   0   2   0   0   0   2   2   2   0   0   2   0   0   0   0   2   2   2   2   0   2   0   2   2   0   0   0   0   2   2   2   0   0   0   2   2   0   0   0   0   0   0   2   0   0   2   2   2   0   0   2   0   0   2   0   2   2   0   0   0   0   0   2
 MK-1-10                2   0   0   0   2   2   2   2   0   2   0   2   2   2   0   2   0   2   2   0   0   2   2   2   0   0   2   2   2   2   0   2   2   2   0   0   2   0   2   2   2   0   0   2   2   2   0   0   2   0   0   0   2   2   2   0   0   0   0   0   2   0   2   2   0   2   0   0   0   2   0   0   2   0   0   0   0   0   0   2   2   0   2   2   0   2   0   0   0   2   0   0   0   2   0   0   2   0   2   2   2   0   0   0   0   0   2   2   2   0   2   2   2   0   2   0   2   0   2   0   2   2   2   0   2   0   2   2   2   2   2   0   2   2   0   0   2   0   2   0   0   0   2   2   2   2   0   2   0   0   0   0   2   2   2   2   0   2   2   2   2   0   0   0   0   2   2   2   0   0   0   2   2   0   0   0   0   0   0   2   0   0   2   2   2   0   2   0   0   0   0   0   2   2   0   2   0   0   0   2
 MK-1-11                2   0   0   0   2   2   2   2   0   2   0   2   2   2   0   2   0   2   2   0   0   2   2   2   0   0   2   2   2   2   0   2   2   2   0   0   2   0   2   2   2   0   0   2   2   2   2   0   2   0   0   0   2   2   2   0   0   0   0   0   2   0   2   2   2   2   0   0   2   2   0   0   2   0   0   0   0   0   0   2   2   0   2   2   0   2   0   0   0   2   0   0   0   2   0   0   0   0   2   2   2   0   2   0   0   0   0   0   2   0   2   2   2   0   2   0   0   0   2   0   2   2   2   0   0   2   2   2   2   0   2   0   2   0   0   0   0   0   2   0   0   0   2   2   2   2   2   2   0   0   0   0   2   2   2   2   0   0   2   2   2   0   0   0   0   2   2   0   0   0   0   2   2   0   0   0   0   0   0   2   0   0   2   2   2   0   2   0   0   0   0   0   2   0   0   0   0   0   0   2
 MK-1-12                2   0   0   0   2   2   2   0   0   2   0   2   2   2   0   2   0   2   2   0   0   2   2   2   0   0   2   2   2   2   0   2   2   2   0   0   2   0   2   2   0   0   0   2   2   2   2   0   0   0   0   0   2   2   2   0   0   0   0   0   2   0   2   2   2   2   0   0   2   2   2   0   0   0   0   0   0   0   2   2   2   0   2   2   0   2   0   0   0   2   0   0   0   2   0   2   2   0   2   2   2   0   2   0   0   0   0   2   0   0   2   2   2   0   2   0   0   0   2   0   0   2   2   0   0   2   0   2   2   0   2   0   2   0   0   0   0   0   2   0   0   0   2   2   2   2   2   2   0   2   0   0   0   2   2   2   0   0   2   2   2   0   0   0   0   2   2   0   0   0   0   2   2   0   0   0   0   0   0   2   0   0   2   2   2   2   2   0   2   0   0   0   2   0   0   0   0   0   0   2
 MK-1-13                2   2   0   0   2   2   0   0   0   2   0   2   2   2   2   2   0   2   2   0   0   2   2   2   0   2   2   2   2   0   0   2   0   2   0   0   2   0   2   2   0   0   0   2   2   2   2   0   0   0   0   0   2   2   2   2   2   0   0   0   2   0   2   2   2   2   0   0   2   2   2   0   0   0   0   0   0   2   2   2   0   0   2   2   0   2   0   0   0   2   0   0   0   2   0   0   0   0   2   2   2   0   2   0   0   0   0   2   0   2   2   2   2   0   2   0   0   0   2   0   0   2   2   0   0   2   0   2   0   0   2   0   0   0   0   0   0   0   2   0   0   0   2   2   2   2   2   2   0   0   0   0   0   2   2   2   0   0   0   2   0   0   0   0   0   2   2   0   2   2   0   2   2   0   0   0   0   0   0   2   0   0   2   2   2   2   2   0   2   0   0   0   2   0   2   0   0   0   0   2
 MK-1-14                2   0   0   0   2   2   0   2   0   2   0   2   2   2   2   2   0   2   2   2   0   2   2   2   2   2   2   2   2   0   0   2   0   0   0   0   2   0   0   2   0   0   0   2   0   2   0   2   0   0   0   0   2   2   2   2   2   0   2   0   2   0   2   2   2   2   0   0   0   2   2   0   0   2   0   0   0   2   0   2   0   0   0   0   0   2   0   0   0   2   2   0   0   2   0   0   0   0   2   2   2   0   2   0   0   0   0   2   0   2   2   2   2   0   2   0   0   0   2   2   0   2   2   0   2   2   0   2   0   2   0   0   0   0   0   2   0   0   2   0   0   0   0   2   2   2   2   2   0   0   0   0   0   0   2   2   0   0   0   0   0   0   0   0   0   2   0   0   2   2   0   2   2   0   0   0   0   0   2   2   0   0   2   2   2   2   2   0   2   0   0   2   2   0   2   0   0   0   0   2
 MK-1-15                2   0   0   0   2   2   0   0   0   2   0   2   2   2   2   2   0   2   2   2   0   0   2   2   0   2   0   2   0   0   0   2   0   0   0   0   2   0   0   0   0   0   0   2   0   2   0   2   0   0   0   0   2   2   2   2   2   2   2   2   2   0   2   2   2   2   0   2   0   0   2   0   2   0   0   0   0   2   0   2   0   0   0   0   0   2   0   0   0   2   2   0   0   2   0   0   0   0   2   2   2   2   2   0   2   0   0   2   0   2   0   2   2   0   2   0   0   2   2   2   0   2   2   2   2   2   0   2   0   2   0   0   2   0   0   2   0   0   2   0   0   0   0   2   0   2   2   2   2   0   0   0   0   0   2   2   2   0   0   2   0   0   0   0   0   2   2   0   2   0   0   2   0   0   0   0   0   0   2   0   0   0   2   2   2   2   2   0   2   0   0   2   2   0   2   0   0   0   0   2
 MK-1-16                2   0   2   0   2   0   0   0   2   2   0   2   2   2   2   2   0   0   2   2   2   0   0   2   0   2   0   2   0   2   0   2   2   0   0   0   0   0   0   0   0   0   2   2   0   2   0   2   0   2   0   0   2   2   2   2   2   2   0   2   2   0   0   2   2   2   0   2   0   0   2   0   0   0   2   0   0   2   0   2   0   0   0   0   0   2   0   2   0   2   2   0   2   2   0   0   0   0   2   2   2   2   2   0   2   0   0   2   0   2   0   2   2   0   2   0   0   2   2   2   0   2   2   2   2   2   0   0   2   2   0   0   2   2   0   2   0   0   2   0   0   0   0   2   0   2   2   2   2   0   0   0   0   0   2   2   2   0   0   2   0   0   0   0   0   2   2   2   2   0   0   2   0   0   2   0   0   0   2   0   0   2   2   2   2   2   2   0   2   0   0   0   2   0   2   0   0   0   0   2
 MK-2-1                 2   0   2   2   0   2   0   0   0   0   2   2   2   0   2   2   0   0   2   0   2   2   0   2   2   2   0   0   0   0   2   2   0   0   0   2   2   0   0   2   0   0   0   2   0   0   0   2   0   0   2   2   2   0   2   2   2   0   0   0   0   0   0   2   2   0   0   2   2   0   2   2   0   0   0   0   0   2   2   2   0   2   0   0   2   0   2   0   2   2   0   2   0   0   2   0   2   2   2   2   0   2   0   2   0   0   2   0   2   2   2   2   2   0   0   0   2   2   2   0   0   0   0   0   0   0   0   0   0   2   0   0   0   2   2   0   0   2   2   0   0   2   0   2   0   0   0   0   2   2   2   2   2   2   2   2   0   0   2   2   2   0   0   0   0   0   0   2   2   0   2   0   2   2   2   0   2   0   2   2   2   2   0   2   2   0   0   2   2   2   2   0   0   2   2   0   0   2   0   2
 MK-2-2                 2   0   2   2   0   2   0   2   0   0   2   2   2   0   2   2   0   0   2   0   2   2   0   2   2   2   0   2   0   0   2   2   0   0   0   2   2   0   0   2   0   0   0   2   0   0   0   2   0   0   2   2   2   0   2   2   2   0   0   0   0   0   0   2   2   0   0   2   2   0   2   2   0   0   0   0   0   2   2   0   0   2   0   0   0   0   2   0   2   2   0   2   0   0   0   0   0   2   2   2   2   2   0   2   0   0   2   0   2   2   2   2   2   0   0   0   2   2   2   0   0   0   0   0   0   0   0   0   0   2   0   0   0   2   2   0   0   2   2   0   0   2   0   2   0   2   0   0   2   2   2   2   2   2   0   2   0   0   2   2   0   0   0   0   0   2   0   2   2   0   2   0   2   2   2   0   2   0   2   2   2   2   0   2   2   0   0   2   2   2   2   2   0   2   2   0   0   2   0   2
 MK-2-3                 2   0   2   2   0   2   0   2   0   0   0   2   2   0   2   2   0   0   2   0   2   2   0   2   2   2   0   0   0   0   2   0   0   0   0   2   2   0   0   2   2   0   0   2   0   0   0   0   0   0   2   0   0   0   2   2   2   0   2   0   0   0   0   2   2   2   0   2   2   0   2   2   0   0   0   0   2   0   2   0   0   2   0   0   0   0   2   0   2   2   0   2   0   0   0   0   0   2   2   2   2   2   0   2   0   0   2   0   2   2   2   2   2   0   0   2   2   2   2   0   0   2   0   0   2   0   0   0   0   2   0   0   0   2   2   0   0   2   2   0   0   2   0   2   0   2   2   0   2   2   2   2   2   2   2   2   0   0   2   2   0   0   0   0   0   2   0   2   2   0   2   2   2   2   2   0   2   0   2   2   2   2   0   2   2   0   0   2   2   2   2   2   0   2   2   0   0   2   0   2
 MK-2-4                 2   0   2   2   0   2   0   2   0   2   0   2   2   0   2   2   0   0   2   0   2   2   0   2   2   2   0   2   0   0   2   0   0   0   0   2   2   0   2   2   2   0   0   2   0   0   2   0   0   2   2   0   0   0   2   2   2   0   2   0   0   0   0   2   2   2   0   2   2   0   2   2   0   0   0   0   0   0   2   0   2   2   0   0   0   0   0   2   2   2   0   2   0   0   0   0   0   2   2   2   2   2   0   2   0   0   2   0   2   2   2   2   2   0   0   2   2   2   2   0   2   2   0   0   2   0   0   0   0   2   0   0   0   2   0   0   0   2   2   2   0   0   0   2   0   2   2   2   2   2   2   2   2   2   2   2   0   0   2   2   0   0   0   0   0   2   0   2   2   0   2   2   2   2   2   0   2   0   2   0   2   2   0   2   2   0   0   2   2   2   2   2   0   0   0   0   0   2   0   2
 MK-2-5                 2   0   2   2   0   0   2   0   0   2   0   2   2   0   2   2   0   0   2   2   0   2   0   2   2   2   0   2   0   0   0   0   2   0   0   2   2   0   2   2   2   0   0   2   0   0   2   0   2   2   0   0   0   0   2   2   2   0   2   2   0   0   0   2   2   2   2   2   2   0   0   2   0   0   0   0   2   0   2   0   2   2   0   0   0   0   0   0   2   0   0   2   0   0   0   0   2   2   2   2   0   2   0   2   0   0   2   0   2   2   2   2   2   0   2   2   2   2   2   2   2   0   0   0   2   0   0   0   0   2   0   0   0   2   0   0   0   2   2   2   2   0   0   2   0   2   2   2   2   2   2   2   2   2   2   0   0   0   2   2   2   2   0   0   0   2   0   2   2   0   2   2   2   2   0   0   2   0   2   0   2   2   0   2   2   0   2   2   2   2   2   2   0   2   0   0   0   2   2   2
 MK-2-6                 0   0   2   0   0   0   2   0   0   2   0   2   2   0   2   2   0   0   2   2   0   2   2   2   2   2   0   2   0   0   0   0   2   0   0   2   2   0   2   2   0   0   0   2   0   0   2   0   2   2   0   0   0   2   2   2   2   0   2   2   0   0   0   2   2   2   2   2   2   0   0   2   0   0   0   0   2   0   2   0   2   2   0   0   0   0   0   0   2   2   0   0   0   0   0   0   2   2   2   2   0   2   2   2   0   0   2   0   2   2   2   2   2   0   2   2   2   2   0   2   2   0   0   2   2   0   0   0   0   2   2   0   2   2   2   0   0   2   2   2   2   0   0   2   0   2   0   2   2   2   2   2   2   2   2   0   0   0   0   2   2   2   0   0   0   2   0   2   2   0   2   2   2   2   0   0   2   0   2   0   2   2   0   2   2   0   2   2   2   2   2   2   0   2   0   0   0   2   2   2
 MK-2-7                 0   0   2   0   0   0   2   0   0   2   0   2   2   0   2   2   0   0   2   2   0   2   2   2   2   2   0   2   0   0   0   0   2   0   0   2   2   0   0   2   0   0   0   2   0   0   2   0   2   2   2   0   0   2   2   2   2   0   2   2   0   0   0   2   2   2   2   2   2   0   0   2   0   0   0   2   2   0   2   0   2   2   0   0   0   0   0   0   2   2   0   0   0   0   0   0   2   2   2   0   0   2   2   2   0   0   2   0   2   2   2   0   0   0   2   2   2   2   0   2   2   0   0   2   2   0   0   0   0   2   2   0   0   2   0   2   2   2   2   2   2   2   0   2   2   2   0   2   2   2   2   2   0   2   0   0   0   0   2   2   2   2   0   0   0   2   0   2   2   0   2   2   2   2   0   0   0   0   2   0   2   2   0   0   2   0   2   2   2   2   2   2   0   2   2   0   0   2   2   2
 MK-2-8                 0   0   2   0   0   0   2   0   0   2   0   2   2   0   2   2   2   0   2   0   0   2   2   2   2   2   0   2   0   0   2   0   2   2   0   2   2   0   0   2   0   0   0   2   0   0   2   0   2   0   2   0   0   2   2   2   0   0   2   2   0   0   0   2   2   2   2   2   2   0   0   0   0   0   0   2   2   0   2   0   2   2   0   0   2   2   0   0   2   2   0   0   2   0   0   0   2   2   2   0   0   2   0   2   0   0   2   0   2   2   2   0   0   2   2   2   2   2   0   2   2   0   0   2   2   0   0   0   0   2   2   0   0   2   0   2   2   2   2   2   2   2   0   2   2   2   2   2   2   2   2   0   0   2   0   0   0   2   2   2   0   0   0   0   0   2   2   2   2   0   2   2   2   2   0   0   0   0   2   2   2   2   0   0   2   0   2   0   2   2   2   2   0   2   2   0   0   2   2   2
 MK-2-9                 2   0   2   0   0   2   2   0   0   2   0   2   2   2   2   2   2   0   2   0   0   2   2   2   2   2   0   2   0   0   0   0   2   2   0   2   2   0   2   2   2   2   0   2   0   0   2   0   0   0   2   0   0   2   0   2   0   0   2   2   0   0   0   2   2   2   2   0   2   0   0   0   0   0   0   2   2   0   2   0   2   2   0   0   2   2   0   0   2   2   0   0   2   0   0   0   2   2   2   0   0   2   0   2   0   0   2   0   2   2   2   0   0   2   2   2   2   2   0   0   2   0   0   2   2   0   0   0   0   0   2   0   0   2   0   2   2   2   2   2   0   2   0   2   2   2   2   2   2   2   2   0   0   2   0   0   2   0   2   2   0   0   0   0   0   2   2   2   2   0   2   2   2   2   0   0   0   0   2   2   2   2   2   0   2   2   2   0   2   2   2   2   0   2   0   0   0   2   2   2
 MK-2-10                2   0   2   0   0   2   2   0   0   2   0   2   0   2   2   2   2   0   2   2   0   2   0   2   2   0   0   2   0   0   0   0   2   2   2   2   2   0   2   2   2   2   0   2   2   0   0   0   2   0   2   0   0   2   0   2   0   0   2   2   0   0   0   2   2   2   2   0   2   0   0   0   0   0   0   2   2   0   2   0   2   2   0   2   2   2   0   0   2   2   0   0   0   0   0   0   0   0   2   0   0   2   0   2   0   0   2   0   2   2   2   0   0   2   2   2   2   2   0   0   2   0   2   2   2   0   2   0   0   0   0   0   0   2   0   2   2   2   2   0   0   2   2   2   2   2   2   2   2   2   2   0   0   2   0   0   2   0   0   2   0   0   0   0   0   2   2   2   2   0   0   2   2   2   0   0   0   0   2   2   2   2   2   0   0   2   2   0   2   2   0   2   0   2   2   0   0   2   2   2
 MK-2-11                2   0   0   0   0   2   2   0   0   2   0   2   0   2   2   2   2   0   2   2   0   2   0   2   2   0   2   2   0   2   0   0   2   2   2   2   0   0   2   2   2   2   0   2   2   0   2   0   2   0   2   0   0   2   0   0   0   0   2   2   0   0   0   2   2   2   2   2   2   0   0   0   0   0   0   2   0   0   2   0   2   2   0   2   2   2   0   0   2   2   0   0   0   0   0   0   0   0   2   0   0   2   0   2   0   0   2   0   2   2   2   0   0   2   2   2   2   0   0   0   2   2   2   0   2   0   0   0   2   0   0   0   2   0   0   2   2   2   2   0   0   2   2   2   2   2   2   0   2   2   2   0   0   2   0   0   2   0   2   2   0   0   0   0   2   2   2   0   2   0   0   2   2   2   2   0   0   0   2   2   2   2   2   0   0   2   2   0   2   2   0   0   0   2   2   0   2   0   2   2
 MK-2-12                2   0   0   0   0   2   2   0   0   2   0   2   0   2   0   2   2   0   2   2   0   2   0   2   2   0   2   2   0   2   0   0   2   2   2   2   0   0   2   2   2   0   0   2   2   0   2   0   2   2   2   0   0   2   0   0   2   0   2   2   0   0   0   2   2   2   2   2   2   0   0   0   0   0   0   2   0   0   2   0   2   2   0   2   2   2   0   0   0   2   0   0   0   0   0   2   0   0   2   0   0   2   0   2   0   0   2   0   2   2   2   0   0   2   2   2   2   0   2   0   0   2   2   0   2   0   0   0   2   0   0   2   2   0   0   2   2   2   2   0   0   2   2   2   2   2   0   0   2   2   2   2   0   2   0   0   2   0   2   2   0   0   0   2   2   2   2   0   2   0   0   2   2   0   2   0   0   0   2   2   0   2   2   0   0   2   2   0   2   2   0   0   0   2   0   0   2   0   2   2
 MK-2-13                2   0   0   0   0   2   2   2   0   2   0   2   0   2   2   2   2   0   2   2   0   2   2   2   2   0   2   2   0   2   0   0   2   2   2   2   0   0   2   2   2   0   2   2   2   0   2   0   2   2   0   0   0   2   0   0   2   2   0   0   0   0   0   2   2   2   2   2   2   0   0   0   0   0   0   2   0   0   2   0   2   2   0   0   2   2   0   0   0   2   0   0   0   0   0   2   0   0   2   2   0   2   0   2   0   2   2   0   2   2   2   0   0   2   2   2   2   0   0   0   0   2   2   0   2   0   0   0   2   0   0   2   2   2   2   2   2   2   2   0   2   2   2   2   2   2   0   0   2   2   2   2   0   2   0   2   2   0   2   2   0   0   0   2   2   2   2   0   2   2   0   2   2   2   2   0   0   0   2   2   0   2   2   0   2   2   2   0   0   2   0   0   2   2   0   0   2   0   2   0
 MK-2-14                2   0   0   0   0   2   2   2   0   2   0   2   0   2   2   2   2   0   2   2   0   2   2   2   2   0   0   2   0   2   0   0   2   2   2   2   0   0   2   2   2   2   2   2   2   0   0   0   2   2   0   0   0   2   0   0   2   2   0   0   0   0   0   2   2   2   0   2   2   0   0   0   0   0   0   0   0   2   2   2   2   2   0   0   2   2   0   0   0   2   0   0   0   0   0   2   2   2   2   2   0   2   0   2   0   2   2   0   2   2   2   0   0   2   2   2   2   2   0   0   0   2   2   0   2   0   2   0   2   0   2   2   2   2   2   2   0   0   0   0   2   2   0   2   2   2   0   0   0   2   2   0   0   2   0   2   2   0   2   2   0   0   0   0   2   2   2   0   2   2   0   2   2   2   2   0   0   0   2   2   0   2   2   0   2   2   2   0   0   2   0   0   2   2   0   0   2   0   2   0
 MK-2-15                2   0   0   2   0   2   2   2   0   2   0   2   0   2   2   2   2   0   2   2   0   2   2   2   2   0   0   2   0   2   0   0   2   2   0   2   0   0   2   2   2   2   0   2   0   0   0   0   2   2   0   0   0   2   2   0   0   2   2   0   0   0   0   2   2   2   0   2   2   0   2   0   0   0   0   0   0   2   0   2   0   2   0   0   2   2   0   0   0   2   0   0   0   2   2   2   2   2   2   2   0   2   0   2   0   2   2   0   2   2   2   0   0   2   2   2   2   2   0   0   0   0   2   2   2   0   2   0   2   0   2   0   2   2   2   2   0   0   0   0   2   2   0   2   2   2   0   0   0   2   2   0   2   2   0   2   2   0   2   2   0   0   0   0   2   2   2   0   2   2   0   2   2   2   2   0   0   2   2   2   0   2   2   0   2   2   2   0   0   2   0   2   2   2   0   0   2   0   2   2
 MK-2-16                2   0   0   2   2   2   2   2   0   2   0   2   0   2   0   0   2   0   2   2   0   2   2   2   2   0   0   2   0   2   0   0   2   2   0   2   0   0   2   2   2   2   0   2   2   0   0   0   2   2   0   0   0   2   2   0   0   2   2   0   0   0   2   2   2   2   0   2   2   0   2   0   0   0   0   0   0   2   0   2   0   2   0   2   2   0   0   0   0   2   0   0   0   2   2   2   2   2   2   2   0   2   0   2   0   2   2   0   2   2   2   0   0   2   2   2   2   2   0   0   0   0   2   2   2   0   2   0   2   0   2   0   2   2   2   2   0   0   0   0   2   2   2   2   2   2   2   0   2   2   2   0   2   2   0   2   2   0   2   2   0   0   0   2   2   2   2   0   2   2   0   2   2   2   2   0   0   2   2   2   0   2   2   0   2   2   2   0   0   2   0   2   2   2   0   0   2   0   2   2
 MK-3-1                 0   2   0   0   2   0   0   0   0   0   2   0   0   2   0   0   2   0   2   2   2   0   0   0   2   2   0   2   0   0   2   2   2   2   0   0   0   2   0   2   2   2   0   0   0   0   0   2   2   0   0   2   2   0   0   2   0   0   2   0   0   2   2   2   0   0   2   2   0   0   0   0   2   2   2   2   2   2   2   2   2   2   0   0   2   2   2   0   0   0   0   2   2   2   2   0   2   2   0   0   2   0   2   2   0   0   0   2   0   2   2   0   2   2   0   0   2   0   2   0   2   2   0   2   0   2   2   2   2   0   0   2   0   0   0   0   0   0   0   2   2   0   2   2   0   0   0   0   0   2   2   0   2   0   2   2   0   0   2   2   2   2   0   0   0   0   2   2   0   2   2   0   2   0   2   2   2   2   2   0   2   0   0   2   2   0   0   2   2   0   0   0   0   2   0   2   2   2   0   2
 MK-3-2                 0   2   0   0   2   0   0   0   0   0   0   0   0   2   0   2   2   0   2   2   2   0   0   2   0   2   0   2   0   0   0   2   2   2   0   0   0   2   0   2   2   2   0   0   0   0   0   2   2   2   0   2   2   0   0   2   2   0   2   0   0   0   2   2   0   0   2   2   0   0   0   0   2   2   2   2   2   2   2   2   2   2   0   0   0   2   2   2   0   0   0   2   2   2   0   0   2   0   0   0   2   0   2   2   0   0   0   2   0   2   2   0   2   2   0   0   2   0   2   0   2   2   0   2   0   2   2   2   2   0   2   0   0   0   0   0   0   0   0   2   2   0   2   2   0   0   0   0   0   2   2   0   2   0   2   2   2   0   2   2   2   2   0   0   0   0   2   2   0   2   2   0   2   0   2   2   2   2   2   0   2   0   0   2   2   0   0   0   2   0   2   0   0   2   2   2   2   0   0   2
 MK-3-3                 2   2   0   0   2   2   0   0   0   0   0   0   2   2   0   2   2   0   2   2   2   0   0   2   0   0   0   2   0   0   0   2   0   2   0   0   0   2   0   2   2   2   0   0   0   0   0   2   2   2   0   2   2   0   0   2   2   2   2   0   0   0   2   2   0   0   2   2   0   0   0   0   2   2   2   2   2   2   2   2   2   2   2   0   0   2   2   2   0   0   0   2   2   2   0   0   2   0   0   0   2   0   2   2   2   0   0   2   0   2   2   0   2   2   0   0   2   0   0   0   2   2   2   2   0   2   2   2   2   2   0   0   0   2   0   0   0   0   0   2   2   0   2   2   0   0   0   0   0   0   2   0   2   0   2   2   2   0   2   2   2   2   0   2   0   0   2   2   0   2   2   0   2   0   2   2   2   2   2   0   2   0   0   2   2   0   0   0   2   0   2   0   0   2   2   2   2   0   2   2
 MK-3-4                 2   2   0   0   2   2   2   0   0   0   2   0   2   2   0   2   2   0   0   0   2   0   0   2   0   0   0   2   0   0   0   2   0   2   0   0   0   2   0   2   2   2   0   2   2   0   0   2   2   2   0   2   2   0   0   2   2   0   2   0   0   0   2   0   0   0   2   2   0   0   0   2   2   2   2   2   2   2   2   2   2   2   2   0   0   2   2   2   0   0   0   2   2   2   0   0   2   0   0   0   2   0   2   2   2   0   0   2   0   2   2   0   2   2   0   0   2   2   0   0   0   2   2   2   0   2   2   2   2   2   0   2   0   2   0   0   0   0   0   2   2   0   2   0   0   0   0   0   0   0   2   0   0   0   2   2   2   0   2   2   2   2   0   0   0   0   2   2   0   2   2   2   2   0   0   2   2   2   2   0   2   0   0   2   2   0   0   0   2   0   2   0   0   0   2   2   2   0   2   2
 MK-3-5                 2   2   0   0   2   2   2   0   0   0   2   0   2   2   0   2   2   0   2   0   0   0   0   2   0   0   0   2   0   0   0   2   0   2   0   0   0   2   0   2   2   2   0   2   2   0   0   2   2   2   0   2   2   0   0   2   2   0   2   0   0   2   2   2   0   0   2   0   0   2   0   2   2   2   2   2   0   0   2   0   2   2   2   0   0   2   2   2   0   0   0   2   2   2   0   0   2   0   0   0   2   0   2   2   2   0   0   2   0   2   2   0   2   2   0   0   2   2   0   2   0   2   2   2   0   2   2   2   2   2   0   2   0   2   0   0   0   0   0   2   2   0   2   0   0   0   0   2   0   0   2   0   0   0   2   0   2   0   2   2   2   2   0   0   0   0   2   2   0   2   2   0   2   0   0   2   2   2   2   0   2   0   0   2   2   2   0   0   2   0   0   0   0   2   2   2   2   2   2   2
 MK-3-6                 2   2   0   0   2   2   2   0   0   0   2   0   2   2   0   2   2   0   2   0   0   0   2   2   0   0   0   2   0   0   0   2   0   2   0   2   0   0   0   2   2   2   0   2   2   0   0   2   2   2   0   2   2   0   0   2   2   0   2   0   2   2   2   0   0   0   2   0   0   2   0   2   2   2   2   2   0   2   2   2   0   2   2   2   0   2   2   2   2   0   0   2   2   2   0   2   2   0   0   0   2   0   2   2   2   0   0   2   0   2   2   0   2   2   0   0   2   0   0   0   2   2   2   2   0   2   2   2   2   2   0   0   0   2   0   0   2   0   0   2   2   0   2   0   0   0   0   2   0   0   2   0   0   2   2   0   0   0   2   2   2   2   0   0   0   0   2   2   0   2   2   0   0   0   0   2   2   2   2   0   2   0   0   2   2   2   0   0   2   0   0   0   2   2   2   0   2   2   2   2
 MK-3-7                 2   2   0   0   2   0   2   0   2   0   2   0   2   2   0   2   0   0   2   0   0   0   2   2   0   0   0   2   2   0   0   2   0   0   0   0   0   0   0   2   2   2   0   2   2   0   0   2   2   2   0   2   2   0   0   0   2   0   2   0   2   2   2   0   0   0   2   0   0   2   2   2   2   2   2   2   0   2   0   2   0   2   2   2   0   2   2   2   2   0   0   2   2   0   0   2   2   0   0   0   2   0   2   0   0   0   0   2   2   2   2   0   2   2   0   0   2   0   0   0   2   2   2   2   0   2   2   0   2   2   0   0   0   2   0   0   2   0   0   2   2   0   2   0   0   0   0   2   0   0   2   0   0   0   2   0   0   0   2   2   2   2   0   0   0   0   0   2   0   2   2   0   0   0   0   2   2   2   2   2   2   0   0   2   2   2   0   0   2   0   0   0   2   2   2   0   2   2   2   2
 MK-3-8                 2   2   0   0   2   0   2   0   2   0   2   0   2   2   0   2   0   0   2   0   0   0   2   2   0   0   0   2   2   0   0   2   0   0   0   0   0   0   0   2   2   2   0   2   2   0   0   2   2   2   0   2   2   0   0   0   0   0   2   0   2   2   2   0   0   0   2   0   0   2   0   2   2   2   2   2   2   2   2   2   0   2   2   2   0   2   2   2   0   0   0   2   2   0   0   2   2   0   0   0   2   0   2   0   0   0   0   2   2   2   2   0   2   2   0   0   2   0   0   0   2   0   2   2   0   2   2   0   2   2   0   0   0   2   0   0   0   0   0   2   2   2   2   0   0   0   0   2   0   0   2   0   0   0   2   0   0   0   2   2   2   2   0   0   0   0   0   2   0   2   2   0   0   0   0   2   2   2   0   0   0   0   0   2   2   2   0   0   2   0   0   2   0   2   2   0   2   2   2   2
 MK-3-9                 2   2   0   0   2   0   2   0   0   0   2   0   2   2   0   2   0   0   0   0   0   0   2   2   0   0   2   2   2   0   0   2   0   0   0   2   0   0   0   2   2   2   0   2   2   0   0   2   2   2   0   2   2   0   0   0   0   0   2   0   2   2   2   0   2   0   2   0   0   2   2   2   2   2   2   2   2   2   2   2   0   2   0   0   0   2   2   2   0   0   0   2   2   0   0   2   2   0   0   0   2   0   2   0   0   0   0   2   2   2   2   0   2   2   0   0   2   0   0   0   2   0   2   2   0   2   2   0   2   2   0   0   0   2   0   0   0   0   0   2   2   2   2   0   2   0   0   2   0   2   2   2   0   0   2   0   0   0   2   2   2   2   0   0   0   2   0   2   0   2   2   0   0   0   0   2   2   2   0   0   0   0   0   2   2   2   0   0   2   0   0   2   0   2   0   0   2   2   2   2
 MK-3-10                2   2   0   0   2   0   2   0   2   0   2   0   2   0   0   2   0   0   0   2   0   0   2   2   0   0   0   2   2   0   0   2   0   2   0   2   0   0   0   2   2   2   0   2   2   0   0   2   2   2   0   2   2   2   0   0   0   0   2   0   2   2   2   0   2   0   2   0   0   2   2   2   2   2   2   2   0   2   2   2   0   2   0   0   0   0   2   2   2   0   0   2   2   0   0   2   2   0   0   2   2   0   2   0   2   0   0   2   2   2   2   2   2   2   0   0   2   0   2   0   0   0   2   2   0   2   2   0   2   2   0   0   0   2   0   0   0   0   0   2   2   2   2   0   2   0   0   2   2   2   2   2   0   0   2   2   0   0   2   2   2   2   0   0   0   2   0   2   0   2   2   0   0   0   0   2   2   2   0   0   0   0   0   2   2   2   0   0   2   0   2   2   0   2   0   0   2   2   2   0
 MK-3-11                2   2   0   0   2   0   2   0   2   0   0   0   2   0   0   2   0   0   0   2   0   0   2   2   0   0   0   2   2   0   0   2   0   2   0   2   0   0   0   0   2   2   0   2   2   0   0   2   2   2   0   2   0   2   0   0   0   0   2   0   0   2   2   0   2   0   2   0   0   2   2   2   0   2   2   2   0   2   2   0   2   2   0   0   0   2   2   2   2   0   0   2   2   0   0   2   2   0   0   2   2   0   2   0   2   0   0   2   0   2   2   2   2   2   0   0   2   0   0   0   0   0   2   0   2   2   0   0   2   2   0   0   0   2   0   0   2   0   0   2   2   2   2   0   2   0   0   2   2   2   2   2   0   0   2   2   0   0   2   2   2   2   0   0   0   2   2   2   0   2   2   0   0   0   0   2   2   2   0   0   0   0   0   0   2   2   0   0   2   0   2   2   0   2   2   0   2   2   2   0
 MK-3-12                2   2   0   2   0   0   2   0   0   2   2   0   0   0   0   2   0   0   0   2   0   0   2   2   0   0   0   2   2   0   0   2   0   0   2   2   0   0   0   0   2   2   0   2   0   0   0   2   2   0   0   2   0   2   0   0   0   0   2   0   0   2   0   0   2   0   0   0   0   2   0   2   0   2   2   2   0   0   2   0   2   2   0   0   0   2   2   0   2   0   0   2   2   0   0   2   2   0   0   2   2   0   2   0   2   0   0   2   0   0   2   2   2   0   0   0   2   0   2   0   0   0   2   0   2   2   0   0   2   2   0   0   0   2   0   2   2   0   0   2   2   0   0   0   2   0   0   2   2   2   2   2   0   0   2   2   0   0   2   2   2   2   0   0   0   2   2   2   0   2   2   0   0   0   0   2   2   2   0   0   0   0   0   0   2   2   0   0   2   0   2   2   0   2   2   0   0   2   2   0
 MK-3-13                2   2   0   0   0   0   2   0   0   2   2   2   0   0   0   2   0   2   0   2   0   2   2   2   0   0   0   2   2   0   0   2   0   0   2   2   0   0   0   0   2   2   0   2   0   0   0   2   2   2   2   2   0   2   0   0   0   0   2   0   0   0   2   0   0   0   0   0   0   2   0   2   0   2   2   2   0   0   2   0   2   0   0   0   2   2   2   0   2   0   0   2   2   2   0   2   2   0   0   2   2   0   2   0   2   2   0   2   0   0   2   2   2   0   0   0   2   0   2   0   0   0   2   0   2   2   0   0   2   2   0   0   0   0   0   2   2   0   0   2   0   0   0   0   2   0   0   2   2   2   2   2   0   0   2   0   0   0   2   2   2   0   0   0   0   0   2   2   0   0   2   0   0   0   0   2   2   2   0   0   0   0   0   0   2   2   0   0   2   0   2   2   0   2   2   0   0   2   2   0
 MK-3-14                2   2   2   0   2   0   2   0   0   2   2   2   0   0   0   2   0   0   0   2   0   0   0   2   0   0   2   2   0   0   2   2   0   2   2   0   0   0   0   0   2   2   0   2   0   2   2   0   2   2   2   2   0   2   0   0   0   0   2   0   2   0   2   0   0   0   0   0   0   2   0   2   0   0   2   2   0   0   2   0   2   2   0   0   2   2   2   2   2   0   0   0   2   2   0   0   2   2   0   2   2   0   2   0   2   2   0   2   2   0   2   2   2   0   0   0   2   0   2   0   0   0   2   0   2   2   0   0   2   0   0   0   0   0   0   2   2   0   0   2   0   0   0   0   2   0   0   2   2   2   2   2   2   0   2   0   0   0   2   2   2   0   0   0   0   0   2   2   2   0   2   0   0   0   2   2   2   2   0   0   0   0   2   0   2   0   0   0   2   0   2   2   0   2   0   0   2   2   2   0
 MK-3-15                2   0   2   0   2   0   2   0   0   2   2   2   0   2   0   2   0   0   0   2   0   0   0   2   0   0   2   0   0   0   2   2   0   2   2   0   0   0   0   0   2   2   0   0   0   2   2   0   2   2   2   2   2   2   0   0   0   0   2   2   2   0   2   0   0   0   0   0   0   2   0   2   0   0   2   2   0   0   2   0   2   0   0   0   2   2   0   2   2   0   0   2   2   2   0   0   2   2   2   0   2   0   0   0   2   2   0   2   2   0   0   0   2   0   0   0   2   0   2   2   0   0   2   0   0   2   0   0   2   0   0   0   0   0   0   2   2   0   0   2   0   0   0   0   2   0   0   2   2   2   2   2   2   0   0   0   0   0   2   2   2   0   0   0   0   0   2   2   2   0   2   0   0   0   2   2   2   2   0   0   0   0   2   0   0   0   0   0   2   0   2   2   0   2   0   0   2   2   2   0
 MK-3-16                2   0   2   0   2   2   2   0   0   2   2   2   0   2   0   2   0   2   0   2   0   0   0   2   0   0   2   0   0   0   2   2   0   2   2   0   0   0   0   0   2   2   0   0   0   2   2   0   0   2   0   2   2   2   0   0   0   0   2   2   2   0   2   0   0   0   0   0   0   2   0   2   0   0   0   2   0   0   0   0   2   0   0   0   2   2   0   2   2   0   0   2   2   2   0   0   0   2   2   0   2   0   0   0   2   2   0   2   2   0   0   0   2   0   0   0   0   0   2   2   0   0   2   0   0   2   0   0   2   0   0   0   0   0   0   2   2   0   0   2   0   0   0   0   2   0   0   2   2   2   2   0   2   0   0   0   0   0   0   2   2   0   0   0   0   0   2   2   2   0   2   0   0   0   2   2   2   2   0   0   0   0   2   0   0   0   0   0   2   0   2   2   0   2   0   0   2   0   2   0
 MK-4-1                 2   0   0   0   0   0   2   2   0   2   0   0   2   0   2   2   0   2   2   0   0   0   0   0   2   0   2   0   0   0   2   0   0   0   0   0   0   2   0   0   2   2   2   2   2   0   0   0   0   0   2   2   2   0   2   0   2   2   2   2   2   2   2   0   0   0   2   2   0   2   2   0   2   0   2   2   0   2   2   2   2   2   2   0   2   0   0   2   2   0   2   0   0   2   2   0   0   0   2   2   2   2   2   2   0   0   0   2   0   0   2   2   2   2   0   2   2   0   0   2   2   2   0   2   0   2   0   0   2   0   0   2   2   2   0   2   0   2   2   2   0   2   2   0   0   0   0   0   0   0   0   0   2   2   0   2   0   2   2   2   0   0   0   2   0   2   0   0   2   2   0   2   0   0   0   2   0   0   0   2   2   0   2   0   2   0   2   0   2   0   2   0   2   2   0   2   2   2   0   2
 MK-4-2                 2   0   0   0   0   0   2   2   0   2   0   0   2   0   2   2   2   2   2   2   0   0   0   0   2   0   2   0   0   0   2   0   0   2   0   0   0   2   2   0   2   2   2   2   2   0   0   0   2   0   2   2   0   0   2   0   2   2   0   2   2   2   0   0   0   0   2   2   0   2   2   0   2   0   2   2   0   2   2   2   2   2   2   0   2   0   2   2   2   0   2   0   0   2   2   0   0   0   2   2   2   2   2   2   0   0   0   2   0   0   0   2   2   2   0   2   2   2   0   2   0   2   0   2   0   2   0   0   2   0   0   2   2   2   0   2   0   2   2   2   0   2   2   0   0   0   0   0   0   0   0   0   2   2   0   2   2   2   2   2   0   0   0   2   0   2   0   0   2   2   0   2   0   0   0   2   2   0   0   2   2   0   2   0   2   0   2   0   0   0   2   0   2   2   0   2   2   2   0   2
 MK-4-3                 0   0   0   0   0   0   2   0   2   2   0   0   2   0   2   0   2   2   2   2   0   0   0   0   2   0   2   0   0   0   2   0   0   2   0   0   0   2   2   0   0   2   2   2   2   0   2   0   2   2   2   2   0   0   2   0   2   2   0   2   2   2   0   0   0   0   2   2   0   2   2   0   2   0   2   2   0   0   2   2   0   2   2   0   2   0   2   2   2   0   2   0   0   2   0   0   0   0   2   2   2   2   2   0   0   0   0   2   0   0   0   2   2   2   0   0   2   0   0   2   0   2   0   2   0   2   0   0   2   0   0   2   2   0   0   2   0   2   2   0   0   2   0   0   0   2   0   0   0   0   0   0   2   2   2   2   2   2   2   2   0   0   0   2   0   2   0   0   2   2   0   2   0   0   0   2   2   0   0   2   2   0   2   0   2   0   2   0   0   0   2   0   2   2   0   0   2   2   0   0
 MK-4-4                 0   0   2   0   0   2   0   0   2   2   0   2   0   0   2   0   2   2   2   2   2   0   0   2   2   0   2   0   0   0   2   0   2   2   0   0   0   2   2   0   0   2   2   2   2   0   2   0   2   2   2   2   0   0   2   0   2   2   0   2   2   2   0   0   0   2   2   2   0   2   2   2   2   0   2   2   0   0   2   2   0   2   2   0   2   0   2   2   2   0   2   0   0   2   0   2   2   0   2   2   2   2   2   0   0   0   0   2   0   0   0   2   2   2   0   0   2   0   0   2   0   2   0   2   0   2   0   0   2   0   0   2   2   0   0   2   0   2   2   0   0   0   2   0   0   2   0   0   0   0   0   0   2   2   2   2   2   2   2   2   0   0   0   2   0   2   0   2   2   2   0   0   0   0   2   2   2   0   0   2   2   0   2   0   2   0   2   0   0   0   2   0   2   2   0   0   0   2   0   0
 MK-4-5                 0   0   2   0   2   2   2   0   2   2   0   2   0   0   2   0   2   2   2   2   2   0   0   2   2   0   2   0   0   2   2   0   2   2   0   0   0   2   2   2   0   2   2   2   2   0   2   0   2   2   2   2   0   0   2   0   2   2   0   2   2   0   0   0   0   0   2   2   0   2   2   2   2   0   2   2   0   0   2   2   0   2   2   0   2   2   2   2   0   0   2   2   0   2   0   0   2   0   2   2   2   2   2   0   2   0   0   0   0   0   0   2   2   2   0   0   2   0   0   2   0   0   0   2   2   2   0   0   0   0   0   2   2   0   0   2   2   2   2   0   0   0   2   0   0   2   0   0   0   0   0   0   2   2   2   2   2   2   0   0   0   2   0   2   0   0   0   0   2   0   0   0   0   0   0   2   2   0   0   2   2   0   2   0   2   0   2   0   0   0   2   0   0   2   0   0   0   2   0   0
 MK-4-6                 0   0   2   0   2   2   2   2   2   2   0   2   0   0   2   0   2   2   2   2   0   0   0   2   2   0   2   0   0   2   2   0   2   2   2   0   0   2   2   0   0   2   2   2   2   0   2   0   2   2   2   2   0   0   2   0   2   2   2   0   2   0   0   2   0   0   2   2   0   2   0   2   2   0   2   2   0   0   2   2   0   2   2   0   2   2   2   2   0   0   2   2   0   2   0   0   2   0   2   2   2   2   2   0   2   0   0   2   0   2   0   2   2   2   0   0   2   0   0   2   2   0   0   2   2   2   0   0   0   0   0   2   2   0   0   2   2   2   2   0   0   0   2   0   0   2   0   0   0   0   0   0   2   2   0   2   2   2   0   0   0   2   0   0   0   0   0   0   2   0   0   2   0   0   0   2   2   0   0   2   2   0   2   2   2   0   2   0   0   0   0   0   0   2   0   0   0   0   0   0
 MK-4-7                 0   0   2   0   2   2   2   2   2   2   0   2   0   0   2   0   2   2   2   2   0   0   0   2   2   0   2   0   0   2   2   0   2   2   2   0   0   2   2   0   0   2   2   2   2   0   2   0   2   2   2   0   0   0   2   0   2   2   2   0   2   2   0   2   0   0   2   2   2   0   0   2   2   0   2   2   0   0   0   2   0   2   2   0   0   2   2   2   0   0   2   2   2   2   0   0   2   0   2   2   2   2   2   0   2   0   0   2   0   2   0   2   2   2   0   0   2   0   0   2   2   0   0   2   2   2   0   0   2   0   0   2   0   0   0   2   2   2   2   0   0   0   2   0   0   2   0   0   0   0   0   0   2   2   0   2   2   2   0   0   0   0   2   0   0   0   2   0   2   0   0   2   0   2   0   2   2   0   0   2   2   0   2   2   2   0   2   0   0   0   0   0   0   2   0   0   0   0   0   0
 MK-4-8                 0   0   2   0   2   2   2   2   2   0   0   0   0   0   2   0   2   2   2   0   0   0   0   0   2   2   2   0   0   2   2   0   2   2   2   0   0   2   2   0   2   2   2   2   2   0   2   0   2   2   2   2   0   0   2   0   0   2   0   0   2   2   0   2   0   0   2   2   2   0   0   2   2   0   2   2   0   0   0   2   0   2   2   0   0   2   2   0   0   0   2   2   2   2   0   0   2   2   2   2   2   2   0   0   2   0   0   2   0   2   2   0   2   2   0   0   2   2   0   2   2   0   0   2   2   2   0   0   2   2   0   2   0   0   2   2   2   2   2   0   0   0   2   0   0   2   0   0   0   0   0   2   2   2   0   0   2   2   2   2   0   0   2   0   0   0   0   0   2   0   0   0   2   2   0   2   2   0   2   2   2   0   2   2   2   0   0   0   0   0   0   0   0   2   0   0   0   0   0   0
 MK-4-9                 0   0   2   0   2   2   2   2   2   0   0   0   0   0   2   0   2   2   2   0   0   0   2   0   2   2   2   0   0   2   2   0   2   2   2   0   0   2   2   0   2   2   0   2   2   0   2   0   2   2   2   2   0   0   2   0   0   2   0   2   2   2   0   2   0   0   2   2   0   0   0   2   2   0   2   2   0   0   0   2   0   2   2   0   0   2   2   2   0   0   2   2   0   2   0   2   2   2   0   2   2   2   2   0   2   2   2   2   0   2   2   0   2   2   0   0   2   2   0   0   2   0   0   2   0   2   0   0   2   2   0   2   0   0   2   2   2   2   2   0   0   0   2   2   0   2   0   0   0   0   0   2   0   2   0   0   2   2   2   0   0   0   2   0   0   0   0   0   2   0   0   2   2   2   0   2   2   0   2   2   2   0   2   2   2   0   0   0   2   0   0   0   2   2   0   0   0   0   0   2
 MK-4-10                0   0   2   0   2   0   2   2   2   0   0   0   0   0   2   0   2   0   2   2   0   0   2   0   2   2   2   0   0   2   0   0   0   2   2   0   0   2   2   0   2   2   0   2   2   0   2   0   2   2   0   2   0   0   2   0   0   0   0   2   2   2   0   2   0   0   2   2   0   0   0   2   2   0   2   2   2   0   0   2   0   2   2   2   0   2   2   2   0   0   2   2   0   2   0   0   2   2   2   2   0   2   2   2   2   2   2   2   0   2   2   0   2   0   0   2   0   0   0   0   2   0   0   2   0   2   2   0   2   2   0   0   0   0   2   2   2   2   2   0   0   0   0   2   2   2   0   0   0   0   2   2   0   2   0   0   2   2   2   0   0   0   0   0   0   0   0   0   2   0   0   2   2   2   0   2   2   0   2   2   0   0   0   2   2   0   0   0   2   0   2   0   2   2   0   0   0   0   0   2
 MK-4-11                0   2   2   0   2   0   2   2   2   0   2   0   0   2   2   0   2   0   2   2   0   0   2   0   2   2   2   0   0   2   0   0   0   2   2   0   0   2   2   0   2   2   0   2   2   0   2   0   0   2   0   2   0   0   2   0   0   0   0   2   2   2   0   2   0   0   2   2   0   0   0   2   2   0   2   2   2   0   0   2   0   2   2   2   0   2   2   2   0   0   2   2   0   2   0   0   2   2   2   2   0   2   2   2   2   2   2   2   0   2   2   0   2   0   0   2   0   0   0   0   2   0   0   2   0   2   2   0   2   2   0   0   0   0   2   2   2   2   2   0   0   0   2   2   2   2   0   0   0   0   2   2   0   2   0   0   2   2   2   0   2   0   0   0   0   0   0   0   2   2   0   2   2   0   0   2   2   0   2   0   0   0   2   2   2   0   0   0   2   0   0   0   2   2   0   0   0   0   0   2
 MK-4-12                0   2   2   0   2   0   0   2   2   0   2   0   0   2   2   0   2   0   2   2   0   0   2   0   2   2   0   0   0   2   0   0   0   2   2   0   0   2   2   2   2   2   0   2   2   0   2   0   0   2   0   2   0   0   2   0   0   0   2   2   0   2   0   2   0   0   2   2   2   0   0   2   2   0   2   2   2   0   0   2   2   2   2   2   0   2   2   2   0   0   2   2   0   2   0   0   2   2   2   2   0   2   2   2   2   2   2   2   0   2   2   0   2   0   0   2   0   0   0   0   2   0   0   2   0   2   2   0   2   0   0   0   0   0   2   2   2   2   2   0   0   0   2   2   2   2   0   0   0   0   2   2   0   2   0   0   2   2   2   2   2   0   0   0   0   0   0   0   2   2   0   2   2   0   0   0   2   0   2   0   0   0   2   2   2   0   0   0   2   0   0   0   2   2   0   2   2   0   0   2
 MK-4-13                0   2   0   0   2   2   0   2   2   0   2   0   0   2   2   0   0   0   2   2   0   0   2   0   2   2   2   0   0   2   0   0   0   2   2   0   0   2   2   2   2   2   0   2   2   0   2   0   0   2   0   2   0   0   2   0   0   0   2   2   0   0   0   2   0   0   2   2   2   0   0   2   2   0   2   2   2   0   0   2   2   2   2   2   0   2   2   2   0   0   2   2   0   2   0   0   2   2   0   2   0   0   2   2   2   0   2   2   0   2   2   0   2   2   0   2   2   0   0   2   2   0   0   2   0   2   2   0   2   0   0   0   0   0   2   2   0   0   0   0   0   0   2   2   2   0   0   2   0   0   2   2   0   2   0   0   2   2   2   2   2   0   0   0   2   0   0   0   2   2   0   2   2   0   2   0   2   0   2   0   0   2   2   2   0   0   0   0   2   2   0   0   2   2   2   2   2   0   2   2
 MK-4-14                0   2   0   0   0   2   0   2   2   0   2   0   0   2   0   0   0   0   2   2   0   0   2   0   2   2   2   0   0   2   0   0   0   2   2   0   0   2   2   0   2   2   0   2   2   0   2   0   0   2   0   2   0   0   0   2   0   0   2   2   0   0   0   2   0   0   2   2   2   2   0   2   2   0   2   2   2   2   0   2   2   2   2   2   2   2   2   2   0   0   2   2   2   2   0   0   2   2   0   0   0   0   0   2   2   0   2   2   0   2   2   0   2   0   0   2   2   0   0   2   2   0   0   2   0   2   2   0   2   0   0   0   0   0   2   2   0   0   0   0   0   0   2   2   0   0   2   2   0   0   2   2   0   0   0   2   2   2   2   2   2   0   0   2   2   0   0   0   2   2   0   2   2   0   2   0   0   2   2   0   0   2   2   2   2   0   0   0   2   2   0   0   2   2   0   0   2   0   2   2
 MK-4-15                0   2   0   0   0   0   0   2   2   0   2   0   0   2   0   0   0   0   2   2   2   0   2   0   2   2   2   0   0   2   0   0   0   2   2   0   0   2   2   0   2   2   0   2   2   0   2   0   0   2   0   2   0   2   0   2   0   0   2   2   0   0   0   2   0   0   2   2   2   2   0   2   2   0   2   2   2   2   0   2   2   0   2   2   2   2   2   2   2   0   2   2   2   2   0   0   2   2   0   0   0   0   0   0   2   0   2   2   0   2   2   0   2   0   0   2   0   0   0   2   2   0   0   2   0   2   2   0   2   0   0   0   0   0   2   2   0   0   0   0   0   0   2   2   0   0   2   2   0   0   2   2   0   0   2   2   2   2   2   2   2   0   0   2   2   0   0   0   2   2   0   2   2   0   2   0   0   2   2   0   0   2   0   0   0   0   0   0   2   0   0   0   2   2   0   0   2   2   2   2
 MK-4-16                0   2   0   0   0   0   0   2   2   0   2   0   0   2   0   0   0   0   2   2   2   0   2   0   2   2   2   0   0   2   0   0   0   2   2   0   0   2   2   0   2   2   0   0   2   0   2   0   0   2   0   2   2   2   0   2   0   0   2   2   0   0   0   2   0   0   0   0   2   2   0   2   2   0   2   2   2   2   0   2   2   0   2   0   2   2   2   2   2   0   2   2   0   2   0   0   2   2   0   0   0   0   0   2   2   0   2   2   0   2   2   0   2   2   0   2   2   0   2   2   2   2   0   2   0   0   0   0   2   0   0   0   0   0   2   2   2   0   0   0   0   0   2   2   0   0   2   2   0   0   2   2   0   0   2   2   2   2   2   2   2   0   0   2   2   0   0   0   2   2   0   2   2   0   2   0   0   2   2   0   0   2   0   0   0   0   0   0   2   0   0   0   2   2   0   2   2   0   2   2
 MK-5-1                 2   0   0   2   2   2   0   2   2   2   0   2   0   2   2   2   2   0   2   0   0   0   0   0   2   0   2   0   0   2   2   0   0   2   2   2   2   0   2   2   2   2   2   2   2   0   2   0   0   0   2   0   2   2   2   0   0   2   2   2   0   2   0   2   0   2   0   2   0   0   0   0   0   2   0   2   0   0   0   2   0   2   2   2   2   2   0   0   0   2   0   0   0   2   0   2   2   0   0   0   2   0   0   0   0   0   0   0   0   2   2   0   2   2   2   2   2   2   0   0   0   2   0   2   0   0   0   2   2   2   2   2   0   2   0   0   0   2   0   2   0   2   2   2   2   0   0   2   2   0   2   0   2   2   2   2   2   2   0   0   2   0   0   0   2   2   2   2   2   2   2   2   2   0   2   0   0   0   0   0   0   2   2   2   2   2   2   2   2   0   2   0   2   2   2   2   2   2   0   0
 MK-5-2                 2   2   0   2   2   2   0   2   2   2   0   2   0   0   2   2   2   0   2   0   0   0   0   0   2   0   2   0   0   2   2   0   2   2   0   2   2   0   2   2   2   2   2   2   2   0   2   0   0   0   2   0   2   2   2   0   0   2   2   2   0   2   0   2   0   2   0   2   0   0   0   0   0   2   0   2   0   0   2   2   0   2   2   2   0   2   2   0   2   2   0   2   0   2   0   2   2   0   0   0   2   0   0   0   0   2   0   0   0   2   2   0   0   2   2   0   2   2   0   0   0   2   0   2   0   0   0   2   2   2   2   2   0   2   0   0   0   2   0   2   0   2   2   2   2   0   0   2   2   0   2   2   2   2   2   2   2   2   0   0   2   0   0   0   2   2   0   2   2   0   2   2   2   0   2   0   0   0   0   0   0   0   2   2   2   2   2   2   2   0   2   0   2   0   2   2   2   2   0   0
 MK-5-3                 2   2   2   2   2   2   0   2   2   2   0   2   0   0   2   2   2   0   2   0   0   0   0   0   2   0   2   0   0   2   2   0   2   2   0   2   2   0   2   2   2   2   2   2   2   0   2   0   0   0   2   0   2   0   2   0   0   0   2   2   0   2   0   2   0   2   0   2   0   0   2   0   0   2   0   2   0   0   2   2   0   2   2   2   0   2   2   0   2   2   0   2   0   2   0   2   2   0   0   0   2   0   0   0   2   2   0   0   0   2   2   0   0   2   2   0   2   2   0   0   0   2   0   2   0   0   0   2   0   2   2   2   0   2   0   0   0   2   0   2   0   2   2   2   2   0   0   2   2   2   2   2   2   2   0   0   2   2   0   0   2   2   2   0   2   2   0   2   2   0   0   2   2   0   2   0   0   0   0   0   0   0   2   0   2   2   2   2   2   0   2   0   2   0   2   2   2   2   0   0
 MK-5-4                 2   2   2   2   0   2   0   2   2   2   0   2   0   2   2   2   2   0   2   0   0   0   0   2   2   0   0   0   2   2   2   0   2   2   0   2   2   0   2   2   2   2   2   2   2   0   2   2   0   0   2   0   2   0   0   0   2   0   2   2   0   2   2   2   0   2   2   2   0   0   2   0   0   2   0   2   0   0   2   2   0   2   2   2   2   2   2   0   2   0   0   2   0   2   0   2   2   0   0   0   2   0   0   0   2   2   0   0   0   2   2   0   0   2   2   0   2   2   0   0   2   2   0   2   0   0   0   2   0   2   2   2   2   2   0   0   2   2   0   2   2   2   2   2   2   0   0   2   2   2   2   2   0   2   2   0   0   2   0   0   2   2   2   0   2   2   2   0   0   0   0   2   2   0   2   0   0   0   0   0   0   0   2   2   0   2   2   2   2   0   2   0   2   0   2   2   2   2   0   0
 MK-5-5                 2   0   2   0   0   2   0   2   2   2   0   2   0   2   2   2   2   0   2   0   0   0   2   2   2   0   0   0   2   2   2   0   2   2   0   2   2   0   0   2   2   2   2   2   2   0   2   2   0   0   2   0   2   0   0   0   2   0   2   2   2   2   2   2   0   0   2   2   0   0   0   0   0   2   0   0   0   0   2   2   0   2   2   2   2   2   2   0   2   0   2   2   0   0   0   0   2   0   0   0   2   0   0   0   2   2   0   0   0   2   2   0   2   2   2   0   2   2   0   0   2   2   0   2   0   0   0   2   0   2   2   2   2   2   0   0   2   2   0   2   2   2   2   2   2   0   0   2   2   2   2   2   0   2   2   0   0   2   0   0   0   2   0   0   2   2   2   0   0   0   0   2   2   0   2   0   0   0   0   0   0   0   2   2   0   2   2   2   2   0   0   0   0   0   2   2   2   2   0   0
 MK-5-6                 0   2   2   0   0   2   0   2   0   0   0   2   0   2   2   0   2   0   0   0   0   0   2   0   2   2   0   0   2   2   2   0   2   2   0   2   2   2   0   2   2   2   2   2   2   0   2   2   0   0   2   0   2   0   0   0   2   0   2   2   2   2   2   2   2   0   2   2   0   0   0   0   0   0   0   0   0   0   2   2   0   2   2   2   2   2   2   0   2   0   2   2   0   0   0   0   2   0   0   0   2   0   0   0   2   2   0   0   0   2   2   0   2   2   0   0   2   2   0   0   2   2   0   2   0   0   0   0   0   2   2   2   2   2   0   0   2   2   0   2   2   2   2   2   2   0   0   2   2   2   2   2   0   2   2   0   0   2   0   0   0   2   0   0   2   2   0   0   0   0   0   2   2   0   2   0   0   0   0   0   0   0   0   2   0   2   2   2   2   0   0   0   0   0   0   2   0   0   2   0
 MK-5-7                 0   2   2   0   0   2   0   2   0   0   0   0   0   2   0   0   2   0   0   0   2   0   0   0   2   2   0   0   0   2   2   0   2   2   0   2   2   0   0   2   2   0   2   2   2   0   2   2   0   0   2   0   2   0   0   0   2   0   2   2   2   2   2   0   2   0   2   2   0   0   0   0   0   0   0   0   0   0   2   0   0   2   2   2   2   2   2   0   2   0   2   2   0   0   0   0   0   0   0   0   2   0   0   0   2   2   0   0   0   2   2   0   2   2   0   0   2   2   0   0   2   0   0   0   0   0   0   0   2   2   2   2   2   2   0   0   2   2   0   2   2   2   2   2   2   0   0   2   2   2   2   2   2   2   2   0   2   2   0   0   0   2   0   0   0   2   0   0   0   0   0   2   2   0   2   0   0   0   0   0   0   2   0   2   0   2   2   2   2   0   0   0   0   0   0   2   0   0   2   0
 MK-5-8                 0   2   2   0   0   2   0   2   0   0   0   2   0   2   0   0   2   0   0   0   0   0   2   0   0   2   2   0   0   2   2   0   2   2   0   2   2   0   0   2   2   0   2   2   0   0   2   2   0   0   2   2   2   0   0   0   2   0   2   2   2   2   0   0   2   0   2   2   0   0   0   0   0   0   0   0   0   2   2   0   2   2   2   2   2   2   2   0   2   0   2   0   0   0   0   0   0   0   0   2   2   0   0   0   2   0   0   0   0   2   2   0   2   2   0   0   2   2   0   0   2   0   0   0   2   2   0   0   2   2   0   2   2   2   0   0   2   2   0   2   2   2   2   2   2   0   0   2   2   2   2   2   2   2   0   0   2   0   0   0   0   2   0   0   0   2   0   0   0   0   0   2   0   0   2   0   0   0   0   0   0   2   0   2   0   2   2   2   2   0   0   0   0   0   0   2   0   0   2   0
 MK-5-9                 0   2   2   0   0   2   0   2   0   0   0   2   0   2   0   0   2   0   0   0   2   0   2   0   2   2   2   0   0   2   2   0   2   2   0   2   2   0   0   2   2   0   2   2   0   0   0   0   2   0   2   2   2   0   0   0   2   2   2   2   2   2   0   0   2   0   2   2   0   0   0   0   0   0   0   0   0   2   2   0   2   2   2   2   2   2   2   0   2   0   2   2   0   0   0   0   0   0   0   2   2   0   0   0   2   0   0   0   0   0   0   0   2   2   0   0   2   2   0   2   2   0   0   0   0   2   0   0   0   2   0   0   2   2   0   0   2   2   0   2   2   0   2   2   0   0   0   2   2   2   2   2   2   2   0   0   2   0   0   0   0   2   0   0   0   0   0   0   0   0   0   2   0   0   2   2   0   0   0   0   0   2   0   2   0   2   2   2   2   0   0   0   2   0   0   2   0   0   2   0
 MK-5-10                0   2   2   2   0   2   0   2   0   0   0   2   0   2   2   0   2   0   0   2   2   0   2   0   2   2   2   0   0   2   2   0   2   0   0   2   2   0   2   2   2   0   2   2   0   0   0   0   2   0   2   2   2   0   0   0   2   2   2   2   2   2   0   0   2   0   2   2   0   0   0   0   0   0   0   0   0   2   2   0   2   2   2   2   2   2   2   0   2   0   2   2   0   0   0   0   0   0   0   2   2   0   2   0   2   0   0   0   2   0   0   0   2   2   0   0   2   2   0   0   2   0   2   0   0   2   0   0   0   2   0   0   2   2   0   0   2   2   0   2   2   0   2   2   0   0   0   2   2   2   2   2   2   2   0   2   2   0   0   0   0   2   0   0   0   0   0   0   2   0   0   2   0   0   2   2   0   0   0   0   0   2   0   2   0   2   0   2   2   0   0   0   2   0   0   2   0   0   2   0
 MK-5-11                0   2   2   2   0   2   0   2   0   0   0   2   2   0   0   2   2   2   0   2   2   0   0   0   2   2   2   0   0   2   0   0   2   0   0   2   2   0   0   2   2   0   2   2   0   0   0   0   2   0   2   2   2   0   0   0   2   2   2   2   0   2   0   0   2   0   2   2   0   0   0   0   0   0   0   0   0   2   0   0   2   2   0   2   2   2   2   0   2   0   2   2   2   0   0   0   0   0   0   2   2   0   2   0   2   0   0   0   2   0   0   0   2   2   0   0   2   2   0   0   2   0   2   0   0   2   0   0   0   2   0   2   2   2   2   0   2   0   0   2   2   0   2   0   0   0   0   2   2   2   2   2   2   2   0   2   2   0   2   0   0   2   2   0   0   0   0   0   2   0   0   2   2   0   2   2   0   0   0   0   0   0   0   2   0   2   0   2   2   0   0   0   2   0   0   2   0   0   2   0
 MK-5-12                0   0   2   2   0   2   0   2   0   2   0   2   2   0   0   2   2   2   0   2   2   0   0   0   0   2   2   0   0   2   0   0   2   0   0   2   2   0   0   2   0   0   0   0   0   0   2   0   2   0   2   2   2   0   0   0   2   2   2   2   0   2   0   0   2   0   2   2   0   0   0   0   0   0   0   0   0   2   0   0   0   2   0   2   2   2   2   2   2   2   2   2   2   0   0   2   0   0   0   2   2   0   2   0   2   0   0   2   2   0   0   0   0   2   0   0   2   2   0   0   2   0   0   0   0   2   0   0   0   2   0   2   2   2   2   0   2   0   0   2   2   0   2   0   0   0   0   2   2   2   2   2   2   2   0   2   2   0   2   0   0   2   2   0   0   0   0   0   0   0   0   2   2   0   2   2   0   0   0   0   0   0   0   2   0   2   0   0   2   0   0   0   2   0   0   2   0   0   2   0
 MK-5-13                0   0   2   0   0   0   0   2   0   2   0   2   2   0   0   2   2   2   0   2   2   0   0   0   0   2   2   0   0   2   0   2   0   0   0   2   2   2   0   2   0   0   2   0   0   2   2   0   2   0   2   2   2   0   0   0   2   2   2   2   0   2   0   0   2   0   2   2   0   0   0   0   0   0   0   0   0   2   0   0   2   2   0   2   2   2   2   2   2   2   2   2   2   0   0   2   0   0   0   2   2   2   2   0   2   0   0   2   2   0   0   0   0   2   0   0   2   2   2   0   2   0   0   2   0   2   0   0   0   2   0   2   2   2   2   0   2   0   0   2   2   0   2   0   0   0   0   2   2   2   2   2   2   2   0   2   2   0   2   0   0   2   2   0   0   0   0   0   0   0   0   2   2   2   0   2   0   2   0   0   0   0   2   2   0   2   0   0   2   0   0   0   2   0   0   2   0   0   2   0
 MK-5-14                0   2   2   0   0   0   2   2   0   2   2   2   2   0   0   2   2   2   0   2   2   0   2   0   0   2   2   0   0   2   0   2   0   2   0   2   2   2   0   2   0   0   2   0   0   0   2   0   2   0   2   2   2   0   0   0   2   2   2   2   0   2   0   0   2   0   2   2   0   0   0   0   0   0   0   0   0   2   0   0   0   2   0   2   2   2   2   2   2   2   2   2   0   0   2   2   0   0   0   2   2   2   2   0   2   0   0   2   2   0   0   0   0   0   0   0   2   2   0   0   2   0   0   2   0   0   0   0   0   2   0   2   2   2   2   2   2   0   0   2   2   0   2   0   0   0   0   2   2   2   2   2   2   2   0   2   2   0   2   0   0   2   2   2   0   0   0   0   0   0   0   2   2   2   0   2   2   2   0   2   0   0   2   2   0   2   0   0   2   0   2   0   2   2   0   2   0   0   0   0
 MK-5-15                0   2   2   0   0   0   2   2   0   2   2   2   2   0   0   2   0   2   0   2   2   0   2   0   0   2   2   0   0   2   0   2   0   2   0   2   2   2   2   2   2   0   2   0   0   0   2   0   2   0   2   0   2   0   0   0   2   2   2   2   2   2   0   2   2   0   2   2   0   0   0   0   0   0   0   0   0   2   2   0   0   2   0   2   2   0   2   2   2   2   2   2   0   0   2   0   0   0   0   2   2   2   2   0   2   0   0   0   2   0   0   0   2   0   0   0   2   2   0   0   2   0   0   2   0   0   0   2   0   2   0   0   2   2   2   2   2   0   0   2   2   0   2   0   0   0   0   2   2   2   2   2   2   2   0   0   0   0   2   0   2   2   2   2   0   2   0   0   0   0   0   2   2   2   0   0   2   2   0   2   0   0   2   2   0   2   0   0   2   0   2   0   2   2   0   2   0   0   0   0
 MK-5-16                0   2   2   0   0   0   0   2   0   0   2   2   0   0   0   2   0   2   2   2   2   0   2   0   2   2   2   0   0   0   0   0   0   2   0   2   2   2   2   2   2   0   2   2   0   0   2   2   2   0   2   0   0   0   0   0   2   2   2   2   2   2   0   2   2   0   2   2   0   0   0   0   0   2   0   0   0   2   2   0   0   2   0   2   2   0   2   2   2   2   2   2   0   2   2   0   0   0   0   2   2   2   2   0   2   2   0   0   2   0   0   0   2   2   0   0   2   2   0   0   2   0   0   2   0   0   2   2   0   2   0   0   2   2   0   2   2   0   0   2   2   0   2   2   0   0   0   2   2   2   2   2   2   2   0   2   0   0   2   0   2   2   2   0   0   2   0   0   0   0   0   0   0   0   0   0   2   2   0   2   0   2   2   2   0   2   0   0   0   0   2   0   2   2   0   2   2   0   0   0
 MK-6-1                 2   0   2   0   0   0   0   0   2   2   2   2   0   2   2   0   2   2   2   2   2   0   2   0   0   0   0   2   0   0   2   2   2   2   0   2   0   2   0   2   2   0   0   0   2   2   2   2   0   2   2   0   0   0   2   2   2   0   2   2   0   0   0   2   0   0   0   2   2   2   0   2   0   0   0   0   2   2   0   2   2   0   0   0   2   0   0   0   2   2   0   0   2   2   2   2   0   0   0   0   0   0   0   0   2   0   0   0   2   2   0   0   0   2   0   2   0   2   2   0   0   2   2   2   2   2   2   0   0   0   0   0   0   0   2   2   2   2   2   0   0   2   2   2   0   0   2   0   2   2   0   0   0   0   0   0   2   2   0   0   0   2   0   2   2   2   2   0   0   2   0   0   2   2   2   0   0   2   0   0   0   0   0   0   2   2   2   2   2   2   2   2   0   2   0   2   0   2   2   2
 MK-6-2                 2   0   2   0   0   0   2   0   2   2   2   2   0   2   0   0   0   2   2   2   2   0   0   0   0   0   0   2   0   0   2   2   2   2   0   2   0   2   0   2   2   0   0   0   2   2   2   2   0   2   2   0   2   0   2   2   2   0   2   2   0   0   0   2   0   0   0   2   2   2   0   2   0   0   0   0   0   2   2   2   2   0   0   0   2   0   0   0   2   2   0   0   2   2   2   2   0   0   0   0   0   0   2   0   2   0   0   0   2   2   0   0   0   2   0   2   2   2   2   0   0   0   2   2   2   2   2   0   0   0   0   0   0   0   2   2   2   2   2   2   0   2   2   0   0   0   2   0   2   2   2   0   0   0   0   0   2   2   2   0   0   2   0   0   2   2   2   0   0   2   0   0   0   2   2   0   2   2   0   0   0   0   0   0   2   0   2   2   2   2   0   2   0   0   0   2   0   2   2   2
 MK-6-3                 2   0   2   2   0   0   2   2   2   0   2   2   0   2   0   0   0   2   2   2   2   0   0   0   0   0   2   2   2   0   2   2   2   2   0   2   0   2   0   2   0   0   0   0   2   2   2   2   0   2   2   0   2   0   2   2   0   2   2   2   0   0   0   2   0   0   0   2   2   2   0   2   0   0   0   0   0   2   2   2   2   0   0   0   2   0   0   0   2   2   2   0   2   2   2   2   0   0   0   0   0   0   2   0   0   0   0   0   2   2   0   0   2   2   0   2   2   2   2   0   0   0   2   2   2   2   2   2   0   0   2   0   0   0   2   2   2   2   2   2   0   2   2   0   0   0   2   0   0   2   2   0   0   0   0   0   2   2   2   0   0   2   0   0   2   2   2   0   0   0   0   0   0   2   2   0   2   2   0   0   0   0   0   0   2   0   2   2   2   2   0   2   0   0   0   2   0   2   2   2
 MK-6-4                 2   0   2   0   0   0   2   2   2   0   2   2   0   2   0   0   2   2   0   2   2   0   0   0   0   0   2   2   2   2   2   2   2   2   0   2   0   2   2   0   0   0   0   0   2   2   2   0   0   2   2   2   2   2   2   2   0   2   2   2   0   0   0   2   0   0   0   2   2   2   0   2   0   0   0   0   0   2   2   2   2   0   0   0   2   0   0   0   2   2   2   0   2   2   2   2   0   0   0   0   0   0   2   0   0   0   0   0   2   2   0   0   2   2   0   2   0   2   2   0   2   0   2   2   2   0   2   2   0   0   2   0   0   0   2   2   2   2   2   2   0   2   2   0   0   0   0   0   0   2   2   0   0   0   0   0   2   2   2   0   0   2   0   0   2   2   2   0   0   0   0   2   0   2   2   0   2   2   0   0   0   0   0   0   2   0   0   2   2   2   0   2   0   0   0   0   0   2   2   0
 MK-6-5                 0   0   2   0   0   0   2   2   2   0   2   2   0   2   0   0   2   2   0   2   2   0   0   0   0   0   2   2   2   2   2   2   2   2   0   2   0   2   0   0   0   0   0   0   2   2   0   0   0   2   2   2   0   2   2   2   0   2   2   2   0   0   0   2   0   0   0   2   2   2   0   2   2   0   0   0   0   2   2   2   2   0   0   0   2   0   0   0   2   2   2   0   2   0   2   2   0   0   0   0   0   2   2   0   0   0   0   0   2   2   0   0   2   2   0   2   0   2   2   0   2   0   2   2   2   2   2   2   0   2   2   2   0   0   2   2   0   2   2   2   0   2   2   0   0   0   0   0   0   2   2   0   0   0   0   0   2   2   0   0   0   2   0   0   2   2   2   0   0   0   0   2   0   2   2   0   0   2   2   0   0   0   0   0   2   0   0   2   2   0   0   2   2   0   2   0   0   2   2   0
 MK-6-6                 0   0   2   2   0   0   2   2   2   0   2   2   0   0   0   0   0   0   0   2   2   0   0   0   0   0   2   2   2   2   0   2   2   2   0   2   0   2   0   0   2   0   0   0   2   2   2   0   0   2   2   2   2   2   2   2   2   2   2   2   0   0   0   2   0   0   0   2   2   2   0   0   2   0   0   0   0   2   2   2   2   0   2   0   2   0   0   0   2   2   2   2   2   0   2   2   0   0   0   0   0   2   2   0   0   0   2   0   0   2   0   2   2   2   0   2   0   2   0   0   2   0   2   2   2   2   2   2   0   2   2   2   0   0   2   2   0   2   2   2   0   2   2   0   2   0   2   0   0   2   2   0   0   0   0   0   2   2   0   0   0   2   0   0   2   2   2   0   0   0   0   2   0   2   2   0   0   2   2   0   0   0   0   0   2   0   0   2   2   0   0   2   2   0   2   0   0   2   2   0
 MK-6-7                 0   0   2   2   0   2   2   2   2   0   2   2   0   2   0   0   0   0   0   2   2   2   0   0   0   0   2   2   2   2   0   2   2   2   0   2   2   2   0   0   2   0   0   0   2   2   2   0   0   2   2   2   2   2   2   2   2   2   2   2   0   0   0   2   2   0   0   2   2   2   0   0   0   0   0   0   0   0   2   2   2   0   2   0   2   0   0   0   2   0   2   2   2   0   2   2   0   0   2   0   0   2   0   0   0   0   2   0   0   2   0   0   2   2   2   2   0   2   0   0   2   0   2   2   2   2   2   2   0   2   2   2   2   0   2   2   0   2   2   2   0   2   2   0   2   0   2   0   0   2   2   0   2   0   0   0   2   2   0   0   0   2   0   0   2   2   2   0   0   0   0   2   0   2   2   0   2   2   2   0   2   0   0   0   0   0   0   2   2   0   0   2   2   0   2   0   0   2   2   0
 MK-6-8                 0   0   2   2   0   2   2   2   2   0   2   2   0   2   0   2   0   0   2   0   2   2   0   0   0   0   2   0   2   2   0   2   2   2   0   2   2   2   0   0   2   0   0   0   2   2   2   0   0   2   2   2   2   2   2   2   2   2   2   0   0   0   2   2   2   0   0   2   2   2   0   0   0   2   0   0   0   0   2   2   2   0   2   0   2   0   0   0   2   0   2   2   2   0   2   2   0   0   2   0   0   2   0   0   0   0   0   0   2   2   2   0   2   2   2   2   0   2   0   2   2   0   0   2   2   2   0   0   0   2   2   2   0   0   2   2   0   2   2   2   0   2   2   0   2   0   2   2   0   2   2   0   2   0   0   0   2   2   2   0   0   2   0   0   2   2   2   2   2   0   0   2   0   2   2   0   0   2   2   0   2   0   0   2   0   0   0   2   2   0   0   2   2   0   2   0   0   2   2   0
 MK-6-9                 0   0   2   2   0   0   2   0   2   0   2   2   0   2   0   2   2   2   2   0   2   2   2   0   0   0   2   2   2   2   0   2   2   2   0   2   2   2   0   0   0   0   0   0   2   2   2   0   0   2   2   2   2   2   2   2   2   2   2   0   0   0   2   2   2   0   0   2   2   2   0   0   2   2   0   0   0   0   2   2   2   0   2   0   2   0   0   0   2   0   2   2   2   0   2   2   0   0   2   0   0   0   0   0   0   2   0   0   2   2   2   0   2   2   2   2   0   2   0   2   2   0   0   2   2   2   0   0   0   2   2   2   0   0   0   2   0   2   2   2   0   2   2   0   2   2   2   2   0   2   2   2   2   0   0   0   2   2   0   2   0   2   0   2   2   2   2   2   2   0   0   2   0   2   2   0   0   2   2   0   0   0   0   2   0   2   0   2   0   0   0   2   0   0   2   2   0   2   2   2
 MK-6-10                0   0   0   2   0   0   2   0   2   0   2   2   0   2   0   2   2   2   2   0   2   2   2   0   0   2   2   2   0   2   0   2   2   2   0   2   2   2   2   2   0   0   2   2   2   2   2   0   0   2   2   2   2   2   2   0   2   0   2   0   0   0   2   2   2   0   0   0   2   2   0   0   2   2   0   0   2   0   2   2   2   0   2   0   2   0   0   0   2   0   2   0   2   0   2   2   0   0   2   0   0   0   0   0   0   2   0   0   2   2   2   0   2   0   2   2   0   2   0   2   2   0   0   2   0   0   0   0   0   2   0   2   0   0   2   2   0   2   0   2   0   2   2   0   2   0   2   0   0   2   2   0   2   0   0   0   2   2   0   2   2   0   0   2   2   2   0   2   2   0   0   2   0   2   2   0   0   2   2   0   0   0   0   2   0   0   2   2   0   0   0   2   0   0   2   2   0   2   2   0
 MK-6-11                0   0   0   2   0   0   2   0   2   2   0   2   0   2   0   2   2   2   2   0   2   2   0   0   0   2   2   2   0   2   0   2   2   0   0   2   2   2   2   2   0   0   2   2   2   2   0   2   0   2   2   2   2   2   2   0   2   0   2   0   0   0   2   2   2   0   0   0   2   0   0   2   2   2   0   0   2   0   2   2   2   0   2   0   2   0   0   0   2   2   2   0   2   0   2   2   0   0   2   0   0   0   2   0   0   2   0   0   2   2   2   0   2   0   2   2   0   2   2   2   0   0   0   2   0   0   0   0   0   0   0   2   0   0   2   2   0   2   0   2   0   2   2   0   2   0   2   0   0   2   2   0   2   0   0   2   2   2   0   2   2   0   0   2   2   2   0   0   0   0   0   2   0   2   2   0   0   2   2   2   0   0   0   2   0   0   2   0   0   0   2   2   0   0   2   2   0   2   2   0
 MK-6-12                0   0   0   2   2   0   2   0   2   0   0   2   0   2   0   2   0   2   2   0   2   2   0   0   0   2   2   2   2   2   0   2   2   0   0   2   2   2   2   2   0   2   2   2   2   2   0   2   0   2   0   2   2   2   2   0   0   2   2   0   0   0   2   2   2   2   0   2   0   0   2   2   2   2   0   0   2   0   2   0   2   0   2   0   2   0   2   0   2   2   2   0   0   0   2   2   0   0   2   0   2   0   0   0   0   2   0   0   2   2   0   0   0   0   2   2   0   2   2   2   0   0   0   2   0   0   0   0   0   0   0   2   0   0   2   2   0   2   0   2   0   2   2   0   2   0   2   0   0   2   2   0   2   0   0   2   2   2   0   2   2   0   0   0   2   2   2   0   0   0   0   2   0   2   2   0   0   2   0   2   0   0   0   2   0   0   2   0   2   0   2   2   0   0   2   2   0   2   2   0
 MK-6-13                0   0   0   2   2   0   2   0   2   0   0   2   0   2   0   2   0   2   2   0   2   2   0   0   0   2   2   2   0   2   0   2   2   0   0   2   2   2   2   2   0   2   2   2   2   2   2   2   0   2   0   2   2   2   2   0   0   2   2   0   2   0   2   0   2   2   2   2   0   2   2   2   2   2   0   0   2   0   2   0   2   0   2   0   2   0   2   2   2   2   0   0   0   0   2   2   0   0   2   0   2   0   0   0   0   2   0   0   2   2   0   0   0   0   2   2   0   0   2   2   0   0   0   0   0   0   0   2   0   0   0   2   0   0   2   2   0   2   0   2   0   2   2   0   2   0   2   0   0   2   2   0   2   0   0   2   2   2   0   2   2   0   0   0   0   2   2   0   0   0   0   2   0   2   0   0   2   2   0   2   0   0   0   2   0   0   2   0   2   0   0   2   0   0   2   2   0   2   2   0
 MK-6-14                0   0   0   2   2   0   2   2   2   0   0   2   2   2   0   2   0   2   2   2   2   2   0   0   0   2   2   2   0   2   0   2   2   0   0   2   2   2   2   2   0   2   2   0   2   2   2   2   0   2   0   2   2   2   2   0   0   2   2   0   2   0   2   2   2   0   2   2   0   2   2   2   2   2   0   0   2   2   2   2   2   0   2   0   2   0   2   2   2   2   0   0   0   0   2   2   0   2   2   0   2   0   0   2   0   0   0   0   2   2   0   0   2   0   2   2   0   0   2   2   0   0   2   2   0   0   2   2   0   0   2   2   2   0   2   2   0   2   0   2   0   2   2   0   2   0   2   0   0   2   2   2   2   0   2   2   2   2   0   2   2   0   0   0   0   2   2   0   0   0   2   2   0   2   0   0   2   2   0   2   0   0   0   2   0   0   2   0   2   0   0   2   0   2   2   2   0   2   2   0
 MK-6-15                0   0   0   2   2   0   2   2   2   0   0   2   2   2   0   2   0   2   2   2   2   2   0   0   0   2   2   2   0   2   0   2   2   0   2   2   2   2   2   2   0   2   2   2   2   2   2   2   0   2   0   2   2   2   2   0   0   2   2   0   0   2   2   2   2   0   2   2   0   2   2   2   2   2   0   0   2   2   2   0   2   0   2   0   2   0   2   2   2   2   0   0   0   0   2   2   0   2   0   0   2   0   0   2   0   0   0   0   2   2   0   0   2   0   2   2   0   0   2   2   0   0   2   2   0   0   2   2   0   0   2   2   2   0   2   2   2   2   0   2   0   2   2   0   2   0   0   0   0   0   2   2   2   2   0   2   2   2   0   2   2   0   0   0   0   2   2   0   2   0   2   2   0   2   2   0   2   2   0   2   0   0   0   2   0   0   2   0   0   0   0   2   0   2   0   2   2   2   2   0
 MK-6-16                0   0   0   2   2   0   2   0   2   0   0   2   2   2   0   2   2   2   2   0   2   2   0   0   2   2   2   2   0   2   0   2   2   0   2   2   2   2   2   0   0   2   2   2   2   2   2   2   0   2   2   2   2   2   2   0   0   2   2   0   0   2   2   2   2   0   0   2   0   2   2   2   2   2   0   0   2   2   2   2   0   0   2   0   0   0   2   2   2   2   0   0   0   0   2   2   0   2   0   0   2   0   0   2   0   0   0   0   2   2   0   0   2   0   2   2   0   0   2   2   2   0   2   2   0   0   2   2   0   0   2   2   2   0   2   2   2   2   0   0   0   2   2   0   2   0   0   0   0   0   2   2   0   2   2   0   2   2   0   2   2   0   0   0   0   2   2   0   2   0   2   2   2   2   2   0   2   2   0   2   0   0   0   2   0   0   2   0   0   0   0   2   0   2   0   2   2   2   2   0
 
!****************************************** Phenotypic Data **********************************************************
!-100.0 is resevred for missing phenotype
SimulatedTrait1        11.0541    6.3066    9.4307   13.0726    7.5430   12.3754    7.5924   12.0750   10.6217   10.7363    9.1838   10.6425    9.3559    7.2749   10.2817   10.5058   12.1768    8.0089   12.3518    9.5469   10.8069    9.0365    7.0080   11.7368   10.4356    7.8728    9.6922    8.5476    8.3960   10.3364   12.4515    7.6123   10.2005   10.8589    8.5832   10.1053   12.3503   10.5503   11.3667   12.3919    8.9390    9.4230   11.6058   12.5450    9.9961    9.8681   11.0037    8.7076   10.0850   10.1415   11.8826   10.7752   11.1890   11.1467   10.8580    7.5045   13.1459    7.6123    8.7793    9.7123   10.2154    9.8895   11.2470    8.4864   10.4331    9.8882    8.6691   10.9117   11.3375    9.5595   12.5990   11.5249    8.3523    8.1878    9.7890    9.4118    9.0792    8.1740   11.3228    9.9794    6.9493    9.9595    9.6563    8.9459   10.9541    9.7240   10.9077    9.4640   13.9064    9.6940   13.8537    9.2057    5.8282    9.6493    8.6269    6.0267   11.2271   10.1068    9.3012   10.6384   12.7483    9.4942    9.5049   10.7067    8.4759    8.5824   11.0751    9.8864    7.9995   10.6091   10.6209   10.4746   10.8691    9.5655    9.5570    8.0934   10.0997    9.0165   10.3039    8.4627   10.3427   11.8603    8.1634   10.7993    8.8147   10.3900    8.4648    8.5174    9.6566   11.2177    9.6067   10.4509    9.9431   10.6764    9.5328    9.4248    9.9954   11.0316   10.7639    9.0875    8.8014   12.2735   11.3027   10.9040    9.9216   10.6298    8.3020    7.8049   11.8751    9.1704   11.9545    9.4605   11.8743   12.8709   11.9610   10.4156    9.7024    8.6810   12.3576   10.9422   12.0228   10.8817    8.9366   10.1590    9.0186   12.7813    9.9223   10.4413   12.3629    9.6380   10.7371   10.6361   11.9681   10.4056   10.0484   11.1339    9.8074    7.3242   10.2605    9.5314    8.9399    9.7351   11.5270   10.4784   11.1409    9.3146    9.7845   10.6080   12.6105   10.5037   11.2283   10.1522   10.8327    9.9013    8.3951    8.6172    8.5864   11.0704    8.8395    8.2872
SimulatedTrait2        13.1542   14.7444   12.6351   15.5032   15.6274   15.3416   15.3254   15.1900   16.4396   15.3861   11.9946   12.4822   14.2264   14.8148   14.3819   13.3692   17.9918   15.9944   13.5415   14.4182   12.1763   15.6189   13.7006   16.2286   12.9959   10.7372   14.4602   14.7251   12.4566   18.6568   17.3207   12.8566   16.4129   13.5010   14.6089   14.6540   15.5915   15.3193   14.7542   15.5113   17.0120   15.4534   15.7832   15.4697   18.8176   15.1813   16.6637   14.4736   16.7699   14.1472   15.5643   14.4969   17.5911   15.9927   13.7850   13.7278   17.8525   15.5084   16.4547   15.6284   14.9166   16.0262   18.7494   14.8232   15.5078   16.0443   17.2909   15.0669   12.1270   14.8099   16.2065   15.0354   12.6704   16.7567   14.7418   14.1764   13.7627   14.2404   15.7062   16.1976   16.3528   14.4890   17.9123   15.7667   15.6408   17.8923   13.7068   16.3056   15.8216   14.9894   14.3585   15.3133   13.9043   16.5346   15.2016   13.8590   17.0093   14.5916   12.5138   12.7579   16.6853   13.0009   14.4169   14.3736   15.8118   13.4703   15.4182   14.7168   13.8128   15.5123   15.9449   12.3767   16.4101   14.3657   16.1266   14.0724   14.9978   14.8017   13.6857   13.3007   18.5050   15.8559   13.6437   14.5819   17.5283   16.7850   15.8473   16.7298   16.1307   15.1830   14.0541   16.2854   13.7702   18.2394   14.0689   13.5094   16.3270   13.9105   13.8854   15.6862   18.6027   13.8932   17.1965   13.0373   15.0113   10.4389   16.6885   14.7695   14.3600   15.2849   14.7272   13.6243   14.8806   14.2948   14.8296   14.0384   16.2068   16.3211   15.0075   16.4937   16.3931   17.2382   15.3643   14.7129   15.7856   15.9096   14.8839   15.8440   12.7049   15.6502   14.4789   15.9133   16.9834   12.5995   14.7503   15.8212   15.3400   13.8132   14.5655   13.5310   13.2682   12.2685   16.7936   16.0252   15.0421   16.8217   15.6346   13.2635   15.7955   14.8988   15.8807   14.4984   14.0541   12.3910   17.6650   16.6944   16.6767   15.0070   15.7867   15.1086
 
