# Supplementary material for: Inclusive Composite Interval Mapping of QTL by Environment Interactions in Biparental Populations
Source: PLoS One. 2015 Jul 10;10(7):e0132414. doi: 10.1371/journal.pone.0132414 (PMC4498613; doi:10.1371/journal.pone.0132414)
Supplement: S3 File — (ZIP) [file pone.0132414.s003.zip › Simulation for unliked model/Simulated popualtions/run_00103.met]

!**********************Note: lines staring with "!" are remarks and will be ignored in the program********************
!*********************************General Information**********************************
!Assuming F1 = P1 x P2, populations available in QTL IciMapping are: 
!  1, P1BC1F1 = P1 x F1, the first backcrossing where P1 is used as the recurrent parent;
!  2, P2BC1F1 = P2 x F1, the first backcrossing where P2 is used as the recurrent parent;
!  3, F1DH, F1-derived doubled haploids; 
!  4, RIL or F1RIL, recombination inbred lines through the repeated selfing of F1;
!  5, P1BC1RIL, recombination inbred lines through the repeated selfing of P1BC1F1;
!  6, P2BC1RIL, recombination inbred lines through the repeated selfing of P2BC1F1;
!  7, F2, the selfing generation of F1;
!  8, F3, the selfing generation of F2;
!  9, P1BC2F1, the second backcrossing where P1 is used as the recurrent parent; 
! 10, P2BC2F1, the second backcrossing where P2 is used as the recurrent parent;
! 11, P1BC2RIL, recombination inred lines through the repeated selfing of P1BC2F1; 
! 12, P2BC2RIL, recombination inred lines through the repeated selfing of P2BC2F1; 
! 13, P1BC1F2, the selfing generation of P1BC1F1; 
! 14, P2BC1F2, the selfing generation of P2BC1F1; 
! 15, P1BC2F2, the selfing generation of P1BC2F1; 
! 16, P2BC2F2, the selfing generation of P2BC2F1; 
! 17, P1BC1DH, P1BC1F1-derived doubled haploids; 
! 18, P2BC1DH, P2BC1F1-derived doubled haploids; 
! 19, P1BC2DH, P1BC2F1-derived doubled haploids; 
! 20, P2BC2DH, P2BC2F1-derived doubled haploids; 
   3      !Mapping Population (see remarks above)
   2      !Mapping Function (1 for Kosambi; 2 for Haldane; 3 for Morgan)
   2      !Marker Space Type (1 for intervals; 2 for positions)
   1      !Marker Space Unit(1 for centiMorgans; 2 for Morgan)
   6      !Number of Chromosomes (or Linkage Groups)
 200      !Size of the mapping population
   2      !Number of environments
 
!***************************************** Chromosomes and Linkage Maps **********************************************
!Chromosome                 NumMarkers
-CH1                        16
-CH2                        16
-CH3                        16
-CH4                        16
-CH5                        16
-CH6                        16
!Linkage map (Marker name followed by position or the interval length)
 MK-1-1                1     0.000
 MK-1-2                1    10.000
 MK-1-3                1    20.000
 MK-1-4                1    30.000
 MK-1-5                1    40.000
 MK-1-6                1    50.000
 MK-1-7                1    60.000
 MK-1-8                1    70.000
 MK-1-9                1    80.000
 MK-1-10               1    90.000
 MK-1-11               1   100.000
 MK-1-12               1   110.000
 MK-1-13               1   120.000
 MK-1-14               1   130.000
 MK-1-15               1   140.000
 MK-1-16               1   150.000
 MK-2-1                2     0.000
 MK-2-2                2    10.000
 MK-2-3                2    20.000
 MK-2-4                2    30.000
 MK-2-5                2    40.000
 MK-2-6                2    50.000
 MK-2-7                2    60.000
 MK-2-8                2    70.000
 MK-2-9                2    80.000
 MK-2-10               2    90.000
 MK-2-11               2   100.000
 MK-2-12               2   110.000
 MK-2-13               2   120.000
 MK-2-14               2   130.000
 MK-2-15               2   140.000
 MK-2-16               2   150.000
 MK-3-1                3     0.000
 MK-3-2                3    10.000
 MK-3-3                3    20.000
 MK-3-4                3    30.000
 MK-3-5                3    40.000
 MK-3-6                3    50.000
 MK-3-7                3    60.000
 MK-3-8                3    70.000
 MK-3-9                3    80.000
 MK-3-10               3    90.000
 MK-3-11               3   100.000
 MK-3-12               3   110.000
 MK-3-13               3   120.000
 MK-3-14               3   130.000
 MK-3-15               3   140.000
 MK-3-16               3   150.000
 MK-4-1                4     0.000
 MK-4-2                4    10.000
 MK-4-3                4    20.000
 MK-4-4                4    30.000
 MK-4-5                4    40.000
 MK-4-6                4    50.000
 MK-4-7                4    60.000
 MK-4-8                4    70.000
 MK-4-9                4    80.000
 MK-4-10               4    90.000
 MK-4-11               4   100.000
 MK-4-12               4   110.000
 MK-4-13               4   120.000
 MK-4-14               4   130.000
 MK-4-15               4   140.000
 MK-4-16               4   150.000
 MK-5-1                5     0.000
 MK-5-2                5    10.000
 MK-5-3                5    20.000
 MK-5-4                5    30.000
 MK-5-5                5    40.000
 MK-5-6                5    50.000
 MK-5-7                5    60.000
 MK-5-8                5    70.000
 MK-5-9                5    80.000
 MK-5-10               5    90.000
 MK-5-11               5   100.000
 MK-5-12               5   110.000
 MK-5-13               5   120.000
 MK-5-14               5   130.000
 MK-5-15               5   140.000
 MK-5-16               5   150.000
 MK-6-1                6     0.000
 MK-6-2                6    10.000
 MK-6-3                6    20.000
 MK-6-4                6    30.000
 MK-6-5                6    40.000
 MK-6-6                6    50.000
 MK-6-7                6    60.000
 MK-6-8                6    70.000
 MK-6-9                6    80.000
 MK-6-10               6    90.000
 MK-6-11               6   100.000
 MK-6-12               6   110.000
 MK-6-13               6   120.000
 MK-6-14               6   130.000
 MK-6-15               6   140.000
 MK-6-16               6   150.000
!*********************************** Marker Types ********************************************************************
!Co-dominant marker: When heterozygote F1 is present, P1 is coded as 2, F1 is coded as 1, and P2 is coded as 0; Otherwise, P1 is coded as 2, and P2 is coded as 0. 
!Dominant marker: When heterozygote F1 is present, P1 and F1 are coded as 12, and P2 is coded as 0; Otherwise, P1 is coded as 2, and P2 is coded as 0.  
!Recessive markers: When heterozygote F1 is present, P1 is coded as 2, and F1 and P2 are coded as 10; Otherwise, P1 is coded as 2, and P2 is coded as 0. 
!Missing marker is coded as -1. 
 MK-1-1                 2   2   2   2   0   0   2   2   0   0   2   2   2   0   0   0   2   0   2   2   0   2   2   0   2   0   0   2   0   0   2   0   0   2   2   2   2   2   0   0   0   2   2   0   2   2   2   2   0   0   0   2   2   2   2   2   0   2   0   0   2   2   2   2   0   2   0   0   0   2   2   2   0   0   2   0   2   2   2   2   2   0   2   2   0   2   2   2   0   2   2   0   2   0   0   0   2   0   2   0   2   2   2   2   2   0   0   2   0   0   2   0   2   0   2   2   0   2   2   0   2   2   0   2   0   0   2   2   0   2   0   2   0   2   2   0   0   2   2   2   2   2   0   2   2   2   0   0   0   2   0   0   2   2   2   2   2   0   2   0   2   2   0   0   2   0   2   2   2   0   0   0   2   2   0   0   2   2   0   0   2   0   0   2   0   2   2   0   2   2   0   0   0   0   0   0   2   0   2   0
 MK-1-2                 2   2   2   2   0   0   2   2   0   0   2   2   2   0   0   0   2   0   2   2   0   2   2   0   2   0   0   2   0   0   2   0   2   2   2   2   2   2   0   2   0   2   2   0   2   2   2   2   0   0   0   2   2   2   2   2   0   2   0   0   2   2   2   2   0   2   0   0   0   2   2   2   0   0   2   0   2   2   0   2   2   0   2   0   0   2   2   2   0   2   2   0   2   0   2   0   2   0   2   0   2   2   2   2   2   0   2   2   0   0   2   0   2   0   0   2   0   2   2   0   2   2   0   0   0   0   2   2   0   2   0   0   2   2   2   0   0   2   2   2   2   2   2   2   2   2   0   0   0   2   0   0   2   2   2   2   2   0   2   0   2   2   0   0   2   0   2   2   2   0   2   0   2   2   0   0   2   0   0   0   2   0   0   2   0   2   0   2   2   2   0   0   0   0   2   0   2   0   2   0
 MK-1-3                 2   2   2   2   0   0   2   2   0   0   2   2   2   2   0   2   2   0   0   2   0   2   2   0   2   0   0   2   0   2   2   0   2   2   2   2   2   2   0   2   0   2   2   0   2   2   2   2   0   0   0   2   2   2   2   2   0   2   0   0   0   2   2   2   0   2   0   0   0   2   2   2   0   0   2   0   2   2   0   2   2   0   2   0   0   2   2   2   0   2   2   0   2   0   2   0   2   0   0   0   2   2   2   2   2   0   0   2   0   0   2   0   2   0   0   2   0   2   2   0   2   2   0   2   0   2   2   2   0   0   0   0   2   2   2   0   0   2   2   2   2   2   2   2   2   2   2   0   0   2   0   0   2   2   2   2   2   0   2   0   2   2   0   0   2   0   2   2   2   0   2   0   2   2   0   0   2   0   0   0   0   0   0   2   0   2   0   2   2   2   0   0   0   0   2   0   2   0   2   0
 MK-1-4                 2   2   2   2   0   0   2   2   2   0   2   2   0   0   0   2   2   0   0   2   0   2   2   0   2   0   0   2   0   2   2   0   2   2   2   2   2   2   2   2   0   2   2   2   2   2   2   2   0   0   0   2   2   2   2   2   0   2   0   0   0   2   2   2   0   2   0   0   0   2   0   2   0   0   2   0   2   2   0   2   2   2   2   0   2   2   2   2   2   2   2   2   2   0   2   2   2   0   0   0   0   2   2   2   2   0   0   2   0   0   2   0   2   2   2   2   0   0   2   2   2   2   0   2   0   2   2   2   0   0   0   2   2   2   2   0   0   2   2   2   2   2   2   2   2   2   2   0   0   2   0   0   2   2   2   0   2   0   2   0   2   2   0   0   2   0   2   2   2   0   2   0   2   2   0   0   2   0   0   0   0   0   2   0   0   2   0   2   2   2   0   0   2   0   2   0   0   0   2   0
 MK-1-5                 2   2   0   2   0   0   2   2   2   0   2   2   0   0   0   2   2   0   0   2   0   2   2   0   2   0   0   2   0   2   2   0   2   2   2   2   2   2   0   0   0   2   2   0   2   2   2   2   0   0   0   2   2   2   2   2   0   2   0   0   2   2   2   2   0   2   0   2   0   2   0   2   0   0   2   0   2   2   0   2   0   2   2   0   2   2   2   2   2   2   2   2   2   0   0   2   2   0   0   0   0   2   2   2   2   0   0   2   0   0   2   0   2   2   2   2   0   0   0   2   0   2   0   0   0   2   2   0   0   0   2   2   2   2   2   0   0   2   2   2   2   2   2   2   2   0   2   0   0   2   0   0   2   2   2   0   2   0   2   0   2   2   0   0   0   0   2   2   2   0   2   0   2   2   0   2   2   0   0   0   2   2   2   0   0   2   0   2   2   2   0   0   2   0   2   2   0   0   2   0
 MK-1-6                 2   2   0   2   0   0   2   2   2   0   2   2   0   0   0   2   2   0   0   2   0   2   2   0   2   0   0   2   0   2   2   0   2   2   2   2   2   2   0   0   0   2   2   0   2   2   2   2   0   0   0   2   2   2   2   2   0   2   0   0   2   2   2   2   0   2   0   2   0   2   0   0   0   0   2   0   2   2   0   2   0   2   2   2   2   2   2   2   2   2   2   2   2   0   0   2   2   0   0   0   2   2   2   2   2   0   0   2   0   0   0   0   2   0   2   0   0   0   0   2   0   2   0   0   0   2   2   0   0   0   2   2   2   2   2   0   0   2   2   2   0   2   2   2   2   0   2   0   0   2   2   0   2   2   2   0   0   2   2   0   2   0   2   0   0   0   2   2   2   0   0   0   2   2   0   2   2   0   0   0   2   0   2   0   0   2   0   2   2   2   0   0   2   0   2   2   0   0   2   0
 MK-1-7                 2   2   0   2   0   0   2   2   2   0   2   2   0   0   0   2   2   0   0   2   0   2   2   0   2   0   0   2   0   2   2   0   2   2   2   2   2   2   0   0   0   2   2   0   2   0   0   2   0   0   0   2   2   2   2   2   0   2   0   2   2   2   2   2   0   2   0   2   0   2   0   0   0   0   2   0   2   2   0   2   0   2   2   2   2   2   0   2   2   2   2   0   2   0   0   2   2   0   0   0   2   2   2   2   2   0   2   2   2   0   0   0   0   0   2   0   0   0   0   2   0   2   0   0   0   2   2   0   0   0   2   0   2   2   2   0   0   2   2   2   0   2   2   2   0   0   2   0   0   2   2   2   2   0   0   0   0   2   2   0   2   0   2   0   0   0   2   2   2   0   0   0   2   2   0   2   2   0   0   0   2   0   2   0   0   2   0   2   2   2   0   0   2   0   2   2   0   0   2   2
 MK-1-8                 2   2   0   2   0   0   2   2   2   0   2   2   0   0   0   2   2   2   0   2   0   2   2   0   2   0   0   2   0   2   2   0   2   2   2   2   2   2   0   0   0   2   2   0   0   0   0   2   0   0   0   2   2   2   2   2   0   2   2   2   2   2   2   2   0   2   0   2   0   2   0   0   0   2   2   0   2   2   0   2   0   2   2   2   2   2   0   2   2   2   2   0   2   0   0   2   2   0   0   2   0   0   2   2   0   0   2   2   0   0   0   0   0   0   2   0   0   0   0   2   0   2   0   2   0   2   2   0   0   0   2   0   0   2   2   0   0   2   2   2   0   2   2   2   0   0   2   0   0   2   2   2   2   0   2   0   0   2   2   0   2   0   2   0   0   0   2   0   2   0   0   2   0   2   0   2   2   0   0   0   2   0   2   0   0   0   0   2   0   2   0   0   2   0   2   2   0   0   2   2
 MK-1-9                 2   2   2   2   0   0   2   2   2   2   2   2   0   0   2   2   2   2   0   2   0   2   2   0   2   0   0   0   2   2   2   0   2   2   2   0   2   2   0   0   0   2   2   0   0   0   0   2   0   0   0   2   2   2   0   2   0   2   2   0   2   2   0   2   0   2   0   2   0   2   0   0   0   2   2   0   2   2   0   2   0   2   2   2   2   2   2   2   2   2   2   0   0   0   0   2   2   2   0   2   2   0   2   2   2   2   2   2   0   0   0   0   0   0   2   0   0   0   2   0   0   2   0   0   2   2   2   0   0   0   2   0   0   2   2   0   0   2   2   2   0   2   2   2   0   0   2   0   0   2   2   2   2   0   2   0   0   2   2   0   2   0   2   0   0   0   2   0   2   0   0   2   0   2   0   2   2   0   0   0   2   0   2   0   0   0   0   2   0   2   2   0   2   0   2   2   0   0   2   2
 MK-1-10                2   2   2   2   0   2   2   2   2   0   2   2   0   0   2   2   2   2   0   2   0   0   2   0   2   0   0   0   2   2   2   0   2   2   2   0   2   0   0   0   0   0   2   0   0   0   0   2   0   0   0   2   2   2   0   2   0   2   2   0   2   2   0   2   0   2   0   2   2   0   0   0   0   2   2   0   0   0   0   2   0   2   2   2   2   2   2   2   2   2   2   0   0   0   0   2   2   2   0   2   2   0   2   0   2   2   2   2   0   0   0   0   0   0   2   0   0   0   2   0   0   0   0   0   2   2   2   0   0   0   0   0   0   2   2   0   0   0   0   2   0   2   2   2   0   0   2   0   0   2   2   2   2   0   2   0   0   2   2   2   2   0   2   0   0   2   2   0   0   0   0   2   0   2   0   2   2   0   0   0   2   0   2   0   0   0   0   2   0   2   2   0   2   0   2   2   0   0   2   2
 MK-1-11                2   2   0   2   2   2   2   2   2   0   2   2   0   0   2   2   2   2   0   2   0   2   2   0   2   0   0   0   2   2   2   0   2   2   2   0   2   0   0   0   0   0   2   0   0   0   0   2   2   2   0   2   2   2   0   2   2   2   2   2   2   2   0   2   0   2   0   2   2   0   0   2   0   2   2   0   0   0   0   2   0   2   2   2   2   2   2   2   2   2   2   0   0   0   0   2   2   2   2   2   2   0   2   0   2   2   2   2   0   0   0   0   2   0   2   0   0   0   0   0   0   0   0   0   2   2   2   0   0   0   0   0   0   2   2   0   0   0   0   2   0   2   2   2   0   0   2   0   0   2   2   2   2   0   0   0   0   2   2   2   2   2   2   0   0   2   2   0   0   0   0   2   0   2   2   2   2   0   0   0   2   0   2   0   0   0   0   2   0   2   2   0   2   0   2   0   0   0   0   2
 MK-1-12                2   2   0   2   2   0   2   2   2   2   2   2   0   0   2   2   2   2   0   2   0   2   2   0   2   0   2   0   2   2   2   0   2   2   2   0   0   0   0   0   2   0   2   0   2   2   2   2   2   2   0   2   2   2   0   2   2   2   2   2   2   2   0   2   0   2   0   2   2   0   0   2   0   2   0   0   0   0   0   2   0   2   2   2   2   2   2   2   2   2   2   0   0   0   2   2   2   2   2   2   0   0   2   0   2   2   2   2   0   0   0   0   2   0   0   0   0   2   2   0   0   0   0   0   2   2   2   0   0   0   0   0   0   2   2   0   2   0   0   2   0   2   2   2   0   0   2   0   2   2   2   2   2   0   0   0   0   2   2   2   2   2   2   2   0   0   2   0   0   0   0   2   0   2   2   2   0   0   0   0   2   2   2   0   0   0   0   2   2   0   2   0   2   2   2   0   0   0   2   2
 MK-1-13                2   2   0   2   2   0   2   2   2   2   2   2   0   0   2   2   2   2   0   2   0   2   2   0   2   0   2   0   2   2   0   0   2   2   0   0   0   0   0   0   2   0   2   0   2   2   0   0   0   2   0   2   2   2   0   2   2   2   2   2   2   2   0   2   0   2   0   2   2   2   2   2   0   2   0   0   0   0   0   2   0   2   2   2   0   2   2   2   2   2   2   2   0   0   2   2   2   2   2   2   0   0   2   0   2   2   2   2   0   2   0   0   0   2   0   0   0   2   2   0   0   0   0   0   2   2   2   0   0   0   0   0   0   2   2   0   2   0   0   2   0   2   2   2   2   0   2   0   0   0   2   2   2   0   0   0   0   2   2   2   2   2   2   2   0   0   2   2   2   0   0   2   0   2   2   2   0   0   0   0   2   0   2   0   0   0   0   2   0   2   2   0   2   2   2   0   0   0   2   2
 MK-1-14                2   2   0   2   2   0   2   0   2   0   2   0   0   0   2   2   2   2   0   2   0   2   0   2   2   0   0   0   2   2   0   0   2   2   0   0   0   0   0   0   0   0   2   2   2   2   0   0   0   2   0   2   2   2   0   2   2   2   2   2   2   2   0   2   0   2   0   2   2   2   2   2   0   0   0   0   0   2   0   2   0   2   2   2   0   2   2   2   2   2   2   2   0   0   2   2   2   2   2   2   0   0   2   0   2   2   2   2   0   2   0   0   0   2   0   0   0   2   2   2   0   0   0   0   2   2   2   0   0   0   0   0   0   2   2   0   2   0   0   0   0   2   2   0   2   0   2   0   0   0   0   2   2   0   0   2   0   2   2   2   2   2   2   2   0   2   2   2   2   0   2   2   0   2   2   0   0   0   2   0   2   0   2   0   0   0   0   2   0   2   0   0   2   2   2   0   0   0   2   2
 MK-1-15                2   2   0   2   2   2   2   0   2   0   2   0   0   0   2   2   2   2   0   2   0   0   0   2   2   0   2   0   2   2   0   0   2   2   0   0   2   2   0   0   0   0   2   2   0   2   0   0   0   2   0   2   2   2   0   2   2   0   2   2   0   2   0   2   0   2   0   2   2   2   2   2   0   0   0   0   2   2   2   2   0   2   2   2   0   2   2   2   2   2   2   2   2   2   2   0   2   2   2   2   0   0   0   0   2   2   2   2   0   2   0   0   0   2   0   0   0   2   0   2   0   0   0   0   0   2   2   2   0   0   0   0   2   2   2   0   2   0   0   0   0   2   0   0   0   0   2   0   0   0   0   0   2   0   0   2   0   2   2   2   2   2   2   2   0   2   2   2   2   0   0   2   0   2   2   2   2   0   2   0   2   0   2   0   0   0   0   2   0   0   2   0   2   2   2   0   2   0   2   2
 MK-1-16                2   2   0   2   2   2   2   0   2   0   2   2   0   0   2   2   2   2   0   2   2   0   0   2   2   0   2   0   2   2   0   0   2   2   0   0   2   2   0   0   0   2   0   2   0   2   0   0   0   2   0   2   2   2   0   2   2   0   2   2   0   2   0   2   0   2   0   2   2   2   2   2   2   0   2   0   2   2   2   2   0   2   2   2   0   2   2   2   2   2   0   2   2   2   2   0   0   2   2   0   0   0   0   2   2   2   2   2   0   2   0   0   0   2   0   0   0   2   0   2   0   0   0   0   0   2   2   2   0   0   0   0   0   2   0   0   2   0   0   0   0   2   0   0   0   0   2   0   0   0   0   0   2   0   0   2   0   2   2   0   2   2   2   2   0   2   2   2   2   0   0   2   0   2   2   2   2   0   2   0   2   2   2   0   0   0   0   2   0   0   2   2   2   0   2   0   0   0   2   2
 MK-2-1                 0   2   0   2   2   2   2   2   0   2   0   0   0   2   2   2   0   2   0   0   0   2   2   2   2   2   2   0   0   0   0   2   2   2   0   0   2   0   0   0   0   2   2   0   0   0   0   0   0   2   0   0   0   0   2   2   2   2   2   2   2   2   2   2   2   0   0   0   2   0   2   2   2   2   2   0   0   0   2   0   2   2   2   0   0   0   2   0   0   0   2   2   0   2   2   0   0   2   2   0   0   0   2   2   2   0   2   0   2   0   0   2   0   2   0   2   0   2   0   0   2   2   2   2   2   2   2   0   0   0   0   2   0   0   0   0   2   0   2   2   0   2   2   0   0   0   0   2   2   2   0   0   2   2   0   2   2   2   0   0   0   0   0   0   2   0   0   0   2   2   2   2   2   2   2   2   2   2   0   0   2   2   2   0   2   2   2   0   0   0   2   2   0   0   0   2   0   2   2   2
 MK-2-2                 0   2   0   2   2   0   2   2   0   2   0   0   0   2   2   2   0   2   0   2   0   2   2   2   2   2   2   0   0   0   0   2   2   2   0   0   2   2   0   0   0   2   2   0   0   0   0   0   0   2   2   0   2   2   2   2   2   2   2   0   2   2   2   2   2   0   0   0   2   0   2   2   2   2   2   0   0   0   2   0   2   2   2   0   0   0   2   2   0   0   2   2   0   2   2   0   0   2   2   0   0   0   2   2   2   0   2   0   2   0   0   2   0   2   0   2   0   2   0   0   2   2   2   2   2   2   2   0   0   0   0   2   0   0   0   0   0   2   2   2   0   2   2   0   0   2   0   2   2   2   0   0   2   2   0   2   2   2   0   0   0   0   0   0   2   0   2   0   2   2   2   2   2   2   2   2   2   2   0   0   2   2   2   0   2   2   2   0   2   0   2   0   0   0   0   2   0   2   2   2
 MK-2-3                 0   2   0   2   2   0   2   2   0   2   0   0   2   2   2   2   0   2   0   2   0   2   2   2   2   0   2   0   0   0   0   2   0   2   0   0   2   2   0   0   0   2   2   0   2   0   0   0   0   2   2   0   2   2   2   2   2   2   0   0   0   0   2   2   2   0   2   0   2   0   0   2   2   2   2   0   0   0   2   0   0   2   2   2   0   0   2   2   0   0   2   2   0   2   2   0   2   2   2   0   0   0   2   2   2   0   2   0   2   0   0   2   0   0   2   0   0   2   2   0   2   2   2   2   2   2   2   0   0   0   0   2   0   0   0   0   0   2   2   2   0   2   0   2   0   2   0   0   2   2   0   0   2   2   0   2   2   2   0   0   0   0   0   0   2   0   2   0   2   2   2   2   0   2   2   2   2   2   0   2   2   0   2   2   2   2   2   0   2   0   2   0   0   0   2   2   0   2   2   2
 MK-2-4                 0   2   0   2   2   0   2   2   0   2   0   0   2   2   0   2   0   0   0   0   0   0   2   2   0   2   2   0   0   0   0   2   0   2   0   0   2   0   0   0   0   2   2   0   2   0   0   0   0   2   2   0   2   2   2   2   2   2   0   0   0   0   2   2   2   0   2   0   2   0   2   2   0   2   2   0   0   0   2   0   0   2   2   2   0   2   2   2   0   0   0   2   0   2   0   0   0   2   2   0   0   0   2   2   2   0   2   0   2   2   0   2   0   0   2   2   0   0   2   0   2   2   2   2   0   2   2   0   0   0   0   2   0   0   0   2   0   2   2   2   0   2   0   2   0   2   0   0   2   2   0   0   2   2   0   0   2   2   0   0   0   0   2   0   2   0   2   0   2   2   2   2   0   2   2   2   2   2   0   2   2   0   2   2   2   2   2   0   0   0   2   0   0   0   2   2   0   2   2   2
 MK-2-5                 0   2   0   2   2   0   2   2   0   2   2   0   2   2   0   2   0   0   0   2   0   0   2   2   0   2   2   0   2   0   0   2   0   2   2   0   2   0   0   0   0   2   2   0   2   0   0   0   0   2   2   0   2   2   2   2   2   2   0   2   0   0   2   2   2   0   2   0   2   0   2   2   0   2   2   0   0   0   2   0   0   2   2   2   0   2   2   2   0   0   0   2   0   2   0   0   0   2   2   0   0   0   2   2   2   0   2   0   2   0   0   2   0   2   2   2   0   0   2   0   2   2   2   2   2   2   2   0   0   0   0   2   0   0   0   2   0   2   2   2   0   2   0   2   0   2   0   0   2   2   0   0   2   2   0   0   2   2   0   2   0   0   2   0   2   0   2   0   0   2   2   2   0   0   2   2   0   2   0   2   2   0   2   2   0   0   2   0   0   0   2   0   0   0   2   2   0   2   2   2
 MK-2-6                 0   2   0   2   2   0   2   2   0   2   2   0   2   2   0   2   0   0   0   2   0   2   2   2   0   2   2   0   2   0   0   2   2   2   2   0   2   0   0   0   0   2   2   0   2   0   0   0   0   2   2   0   2   2   2   2   2   2   0   2   0   0   2   2   2   0   0   0   0   0   2   2   0   2   2   0   0   0   2   0   0   0   2   2   0   0   2   2   0   0   0   2   0   2   0   0   0   0   2   0   2   0   2   2   2   0   2   0   2   2   0   2   2   2   2   2   0   2   2   2   2   2   2   2   2   2   2   0   0   0   0   2   0   0   0   0   0   2   0   0   0   2   0   0   0   2   0   0   0   2   0   0   2   2   0   0   2   2   0   2   0   0   2   2   2   0   2   0   2   2   2   2   0   0   2   0   2   2   2   2   2   0   2   2   0   0   2   0   0   0   2   0   0   0   0   2   0   2   2   2
 MK-2-7                 0   2   0   2   2   0   2   2   0   2   2   0   2   2   0   2   0   0   0   2   0   2   2   2   0   2   2   2   2   0   0   0   2   2   2   0   0   0   2   0   0   2   2   0   2   0   0   0   0   2   2   0   2   2   2   0   2   2   0   2   0   0   2   2   2   0   0   0   0   0   2   2   0   2   2   0   0   0   2   0   0   0   2   2   0   0   2   2   0   0   0   2   0   2   0   0   0   0   2   0   2   0   2   0   2   0   2   0   2   2   0   2   2   2   2   2   0   2   2   0   2   2   2   2   2   2   2   0   0   0   0   2   0   0   0   0   0   2   0   0   0   2   0   0   0   2   0   0   0   2   0   0   0   2   0   0   2   2   0   2   0   0   2   2   2   2   2   0   2   2   2   2   0   0   2   0   2   2   2   2   2   0   2   2   2   0   2   0   0   2   2   2   0   0   0   2   0   2   2   2
 MK-2-8                 0   2   0   2   2   0   2   2   0   2   2   0   2   0   0   2   2   0   0   2   0   2   0   2   0   2   2   2   2   0   0   0   2   2   2   0   0   0   2   0   0   0   2   2   2   0   0   0   0   0   0   0   0   2   2   0   2   2   0   2   0   0   2   2   2   0   0   0   0   0   2   2   0   2   2   0   0   2   2   0   0   0   2   2   0   0   2   2   0   0   0   2   0   2   0   2   0   0   2   0   2   0   2   0   2   0   0   0   0   2   0   2   2   2   2   0   2   0   2   0   2   2   2   2   2   2   0   0   0   0   2   2   0   0   0   2   0   0   0   0   0   2   0   0   0   2   0   0   2   2   0   0   0   2   0   0   2   2   0   2   0   0   2   2   2   2   2   0   2   2   2   2   0   0   2   2   2   2   2   2   2   0   2   2   2   0   2   0   0   2   2   2   0   0   0   2   0   2   2   2
 MK-2-9                 0   2   2   2   2   0   2   2   2   2   2   0   2   0   0   2   2   0   0   2   0   2   0   2   0   2   2   2   0   0   0   0   0   2   2   0   0   0   2   0   0   0   2   2   2   0   0   0   0   0   0   2   2   2   2   0   2   2   0   2   0   0   2   2   2   0   0   0   0   0   2   2   0   2   2   0   0   2   2   0   0   0   2   0   0   0   2   2   0   0   0   2   0   2   0   2   0   0   2   0   2   0   2   0   2   0   2   2   0   0   0   2   2   2   2   0   2   0   2   0   2   2   2   2   2   0   0   0   0   0   2   2   0   0   0   2   0   0   2   0   0   2   0   0   0   2   0   0   2   2   0   0   0   2   0   0   2   2   2   2   0   0   2   2   2   2   2   0   2   2   2   2   0   0   2   2   2   2   2   2   2   0   2   2   2   2   2   0   0   0   2   2   0   0   2   2   0   2   2   2
 MK-2-10                0   2   2   2   2   2   2   2   2   2   2   0   0   0   0   2   2   0   0   2   0   2   0   2   0   2   2   2   0   0   0   0   0   2   2   2   0   0   2   0   0   0   2   2   2   0   0   0   2   0   0   2   2   2   2   0   2   2   0   2   0   0   2   2   2   0   0   0   0   0   2   2   0   2   2   0   0   2   2   2   0   0   2   0   0   0   2   2   0   0   0   2   0   2   0   2   0   0   2   2   2   0   2   0   2   0   2   2   0   0   0   2   2   2   2   0   2   0   2   0   2   2   2   2   2   0   0   0   0   0   2   2   0   0   0   2   0   2   2   0   0   2   0   0   0   0   0   0   2   2   0   0   0   2   2   0   2   2   2   2   0   0   2   2   0   2   2   0   2   2   2   2   2   0   0   2   2   2   2   2   2   0   2   2   2   2   2   0   0   0   2   0   0   0   0   2   0   2   0   2
 MK-2-11                0   0   2   2   2   2   0   2   2   2   2   0   0   0   0   2   2   0   0   2   0   2   0   2   0   2   2   2   0   0   0   0   0   2   2   2   0   2   2   0   0   0   2   2   2   0   0   0   2   0   2   2   2   2   2   0   2   2   0   2   0   0   2   0   2   0   0   0   0   0   2   2   0   2   2   0   0   2   2   2   0   0   2   0   0   2   2   2   0   0   0   2   0   2   0   2   0   0   0   2   2   0   0   0   2   2   2   2   2   0   0   2   2   2   2   0   2   0   2   0   0   2   2   2   2   0   0   0   0   0   2   2   0   0   0   2   0   2   2   0   0   2   0   0   0   0   0   0   2   2   0   0   0   2   2   0   2   2   2   2   0   0   2   2   0   2   2   0   2   2   2   2   2   0   0   2   2   2   2   0   2   2   2   2   2   2   2   0   0   0   2   0   0   0   2   2   0   2   0   2
 MK-2-12                0   0   2   2   2   2   0   2   2   2   2   0   0   0   0   0   2   0   0   2   0   2   0   0   0   2   0   2   0   0   0   0   0   2   2   2   2   2   2   0   0   0   2   2   2   0   0   0   2   0   2   2   2   2   2   0   0   2   0   2   0   0   2   2   2   0   0   0   2   0   2   2   0   2   2   2   0   2   0   2   0   0   2   0   0   2   2   2   0   0   2   0   0   2   0   2   0   0   0   2   2   2   0   0   2   2   2   2   0   0   0   0   2   2   2   0   0   2   2   0   2   2   2   2   2   0   0   0   0   0   2   2   0   0   0   2   0   2   2   0   0   2   0   0   0   0   0   0   2   0   0   0   0   2   2   0   2   2   2   2   0   0   2   2   0   2   2   2   2   2   2   2   2   0   0   2   2   2   2   0   2   2   2   2   2   2   2   0   0   0   0   0   0   0   2   2   0   2   2   2
 MK-2-13                0   0   2   2   0   2   0   2   2   2   2   0   0   0   0   0   2   0   0   0   0   2   0   0   0   2   0   2   0   0   0   2   0   2   2   2   0   2   0   0   0   0   2   2   2   0   0   0   2   0   2   2   2   2   2   0   2   2   0   2   0   0   2   2   2   2   0   0   2   0   2   2   0   2   2   2   0   2   0   2   0   0   2   0   0   2   2   2   0   0   2   2   0   2   0   2   0   0   0   2   2   2   0   0   2   2   0   2   0   0   0   0   2   2   2   0   0   2   0   0   2   0   2   2   2   0   0   2   2   0   2   2   0   0   0   2   0   2   2   0   0   2   0   2   0   0   0   0   2   0   0   0   0   2   2   2   2   2   2   2   0   0   2   2   2   0   0   2   2   2   2   2   2   0   0   2   2   2   2   0   2   2   2   2   2   2   2   0   0   2   0   0   0   0   2   2   0   2   2   2
 MK-2-14                0   0   2   2   2   2   0   2   2   2   2   0   0   0   0   0   2   0   0   0   0   2   0   0   2   2   2   2   0   2   0   2   0   0   2   2   0   2   0   0   0   0   2   2   2   0   0   0   2   0   2   2   2   2   2   0   2   0   0   2   2   0   2   2   2   2   0   0   2   0   2   2   0   2   2   0   0   2   0   2   0   0   2   0   0   2   2   2   2   0   2   2   0   2   0   2   0   0   0   0   2   2   2   0   2   2   0   2   0   2   2   0   2   2   2   0   0   2   0   0   2   0   2   2   2   0   0   2   2   0   2   0   0   0   0   2   0   2   2   0   0   2   0   0   0   2   0   0   2   0   0   0   0   0   2   0   2   2   2   2   0   0   0   2   2   0   0   2   2   2   2   0   2   0   0   2   2   2   2   0   2   0   2   2   2   2   2   0   0   2   0   0   0   0   2   2   0   2   2   2
 MK-2-15                0   0   2   2   2   2   0   2   2   2   0   0   0   0   0   0   2   0   0   0   0   2   0   0   2   2   2   0   0   0   0   2   0   0   2   2   0   2   0   0   0   0   2   2   0   0   0   0   2   0   2   2   2   2   2   0   2   0   0   2   2   0   2   2   0   0   0   0   2   0   2   2   0   2   2   0   0   2   0   2   0   0   2   0   0   0   2   0   2   0   2   2   0   2   0   2   0   0   2   0   0   2   2   0   2   2   0   2   0   2   2   0   2   2   0   0   0   2   0   0   0   0   2   2   2   0   0   2   2   0   2   0   0   0   0   2   2   2   2   0   0   2   0   0   0   2   0   0   2   0   0   0   0   0   0   0   2   2   2   2   0   0   0   2   2   2   2   2   2   2   2   0   2   0   0   2   2   2   2   2   2   2   0   2   2   2   0   0   0   2   0   0   0   0   2   2   0   2   2   2
 MK-2-16                0   0   2   2   2   2   0   2   2   2   0   0   0   0   0   0   2   0   0   0   0   0   0   0   2   2   2   0   0   0   0   2   0   0   2   2   0   2   0   0   2   0   0   2   0   0   0   0   2   0   2   0   2   2   0   0   2   0   0   2   2   0   2   2   0   0   0   0   2   0   2   2   0   2   2   0   2   0   0   2   0   0   2   0   0   2   2   0   2   0   2   2   2   0   0   2   0   0   2   0   2   2   2   0   2   2   0   2   0   0   2   0   2   0   0   2   0   2   0   2   0   0   2   2   2   2   0   2   0   0   2   0   0   0   0   2   2   0   2   0   0   2   0   0   2   2   0   2   2   0   0   0   0   0   0   0   2   2   2   0   0   0   2   2   2   2   2   2   0   2   2   0   2   0   0   2   2   2   2   2   2   2   0   2   2   2   0   0   0   2   0   0   0   0   2   2   0   2   0   2
 MK-3-1                 0   0   2   2   2   0   0   2   2   0   0   0   2   2   0   2   0   2   0   0   0   0   0   0   2   2   0   0   2   2   0   2   2   2   0   2   0   0   0   0   2   0   2   0   0   2   2   0   0   2   0   2   0   0   2   0   0   0   0   2   0   0   0   2   2   2   2   2   0   2   2   0   0   0   2   2   2   2   2   0   2   0   2   2   0   2   0   2   0   0   2   2   0   2   2   0   0   2   2   2   0   2   2   0   0   2   2   2   0   2   2   2   0   2   2   0   0   0   2   2   0   2   2   0   0   0   2   2   2   2   0   0   2   0   2   2   2   0   0   0   2   0   0   2   2   2   0   2   2   0   2   0   0   2   2   0   2   0   2   0   0   2   2   2   2   0   2   2   2   0   2   2   0   2   2   0   0   0   2   0   0   2   2   0   0   2   0   2   0   2   0   0   2   2   2   0   2   0   2   2
 MK-3-2                 0   2   2   2   2   0   0   2   2   0   0   0   2   0   0   2   0   2   0   0   0   0   0   0   0   2   0   0   0   2   0   0   2   2   0   2   0   0   0   0   2   0   2   0   0   2   2   0   0   2   0   2   0   0   2   0   0   0   0   2   0   0   0   2   2   2   2   2   0   2   0   0   2   0   2   2   2   2   2   0   2   2   2   2   0   2   0   2   0   0   2   2   0   2   2   0   0   0   2   2   0   2   2   0   0   2   2   2   0   2   2   2   0   2   0   0   0   0   2   2   0   0   2   0   0   0   2   0   2   2   0   0   2   0   2   2   2   0   0   0   2   0   0   2   2   0   0   2   2   0   2   0   0   2   2   0   2   0   0   0   0   2   2   2   2   0   2   2   2   0   2   2   0   2   2   0   0   0   2   0   2   2   0   0   0   2   0   2   0   2   0   0   2   2   2   0   2   2   0   2
 MK-3-3                 0   2   2   2   2   2   2   2   0   0   0   0   2   0   0   0   0   2   0   2   0   0   0   0   0   2   0   2   0   2   0   2   2   2   0   0   0   0   2   0   2   0   2   0   0   2   2   0   0   0   0   2   0   0   2   0   0   0   0   2   0   2   0   0   2   2   2   2   0   2   0   0   2   0   2   2   2   2   2   0   2   2   2   2   0   2   2   2   0   0   2   2   0   2   2   0   0   0   2   2   0   2   2   2   0   2   2   2   0   2   2   2   0   2   0   0   0   0   2   0   0   0   2   0   0   0   2   2   2   2   0   2   2   0   2   2   2   0   0   0   2   0   0   0   0   0   0   2   2   0   2   0   0   0   2   0   2   2   2   0   0   2   2   2   2   0   2   2   2   0   2   0   0   2   2   0   0   0   2   0   2   2   0   0   0   2   0   2   0   2   0   0   2   2   2   2   2   2   0   2
 MK-3-4                 0   0   0   2   2   2   2   2   0   0   0   0   2   0   0   0   0   2   0   2   2   0   0   0   0   2   0   0   0   2   2   0   2   2   0   0   0   0   2   0   2   0   2   0   0   2   2   0   0   2   2   2   0   0   2   0   0   0   0   0   0   2   0   0   2   2   2   2   0   2   0   0   2   0   2   2   2   2   2   0   2   2   2   2   0   2   2   2   0   0   2   2   2   2   2   0   0   0   2   2   0   2   2   0   0   2   2   2   0   2   2   2   2   2   0   0   2   0   2   0   0   0   2   0   0   0   2   2   2   2   0   2   2   0   2   2   2   0   0   2   0   0   0   0   0   0   0   2   0   0   2   0   2   2   2   0   2   2   2   0   0   0   2   2   2   2   2   2   0   0   2   0   0   2   0   0   2   0   2   0   2   2   0   0   0   2   0   2   0   2   0   0   2   2   2   2   2   2   0   0
 MK-3-5                 0   0   0   2   2   2   2   2   0   0   0   2   2   0   0   0   0   2   0   2   2   0   0   0   0   2   0   0   0   2   2   0   2   0   0   0   2   0   2   0   2   2   2   0   0   2   2   0   0   2   2   2   0   2   2   0   0   0   2   0   0   2   0   0   2   2   2   2   2   2   0   0   2   0   2   2   2   2   2   0   2   0   2   2   0   2   2   2   0   0   2   0   2   2   2   0   0   0   2   2   0   2   2   0   0   2   2   2   0   0   2   2   2   2   0   0   2   0   2   0   2   0   2   0   0   0   2   2   2   2   2   2   2   0   2   2   2   0   0   2   0   0   0   0   0   0   0   2   0   2   2   0   0   2   2   0   2   2   2   0   0   0   2   2   2   2   2   2   0   0   2   0   0   2   0   0   2   0   2   0   2   2   0   0   0   2   0   2   0   0   0   0   2   2   0   2   2   2   0   0
 MK-3-6                 0   0   0   2   0   0   2   2   0   0   2   2   2   0   0   0   0   2   0   2   2   0   0   2   0   2   0   0   0   2   2   0   2   0   0   0   2   0   2   0   2   2   2   0   0   2   2   2   0   2   2   2   0   0   2   0   0   0   2   0   0   2   0   0   2   2   2   2   2   2   2   0   2   0   2   2   2   2   2   0   2   0   0   2   0   2   2   2   0   0   2   0   2   2   2   0   0   0   2   2   0   2   2   0   0   2   2   2   0   0   2   2   2   2   0   0   2   0   2   0   2   0   2   2   0   0   2   2   2   2   2   2   2   0   2   0   2   0   0   2   0   0   0   0   0   0   0   2   2   2   2   0   0   2   0   0   0   2   2   0   0   0   0   0   2   2   2   2   0   2   2   2   0   2   0   0   2   0   2   0   2   2   2   0   0   2   0   2   0   0   0   0   0   2   2   2   2   2   0   2
 MK-3-7                 0   0   0   2   0   0   2   0   0   0   2   2   0   2   0   0   2   0   0   2   2   0   0   2   0   2   0   0   0   2   2   0   2   0   0   0   0   0   2   0   2   2   2   0   0   2   2   2   0   2   2   2   0   0   2   0   0   0   2   0   0   2   0   0   2   2   2   0   2   2   2   0   0   0   2   2   2   0   2   0   2   0   0   2   0   0   2   2   0   0   2   0   2   2   2   0   0   0   2   2   0   2   2   0   0   2   2   2   0   0   2   2   2   2   0   0   2   0   2   0   2   0   2   2   0   0   2   2   2   2   2   2   2   0   2   2   2   0   0   0   0   0   0   0   2   0   0   2   2   2   2   0   0   2   0   0   0   2   0   0   0   2   0   0   2   2   2   2   0   2   2   2   0   2   0   0   2   0   2   0   2   0   0   0   0   2   0   2   0   0   0   0   0   2   0   2   2   2   0   0
 MK-3-8                 0   0   2   2   0   0   2   0   0   0   0   2   0   0   0   0   2   0   0   2   2   0   2   2   0   2   0   0   0   2   0   0   2   0   2   0   0   0   2   0   2   2   2   0   2   2   2   2   0   2   2   2   0   0   2   0   0   0   2   0   0   2   0   0   2   2   2   0   2   2   2   0   0   0   2   2   2   0   2   0   0   0   0   2   0   0   2   2   2   0   2   0   2   2   2   0   0   0   2   2   0   2   2   0   0   2   2   2   0   0   0   2   2   2   0   0   2   0   2   0   2   2   2   2   0   0   2   0   2   2   2   2   2   0   2   2   2   0   0   0   0   0   0   0   2   0   0   2   2   2   2   0   0   2   0   0   0   2   0   0   0   2   0   0   2   2   2   2   0   2   2   2   0   2   2   0   2   0   2   0   0   0   0   0   0   2   0   2   0   0   0   0   0   2   0   2   2   2   0   0
 MK-3-9                 0   2   2   2   0   2   0   0   0   0   0   2   0   0   2   0   2   0   0   0   2   0   2   2   0   2   0   0   2   2   0   0   2   2   2   0   0   0   2   0   0   2   2   2   2   2   2   2   0   2   2   2   2   0   2   2   2   0   0   0   0   2   0   0   2   2   2   0   2   2   0   0   0   0   0   2   2   0   2   0   0   0   0   2   0   0   2   2   2   0   2   0   2   2   2   0   0   0   2   2   0   2   2   0   0   2   2   2   0   0   0   2   2   2   0   0   2   0   2   0   2   2   0   2   0   0   2   2   0   2   2   2   2   0   2   2   2   2   0   0   0   0   0   0   2   0   0   2   2   2   0   0   0   2   0   0   0   2   0   0   2   2   0   0   2   2   2   2   0   2   2   2   0   2   2   0   2   0   2   0   0   0   0   0   0   2   0   2   0   0   0   0   0   2   0   2   2   2   0   0
 MK-3-10                0   2   0   2   0   2   0   0   0   0   0   2   0   0   2   0   2   0   0   0   2   0   0   2   0   2   0   0   2   2   0   2   2   2   2   0   2   0   2   0   2   2   2   2   2   2   2   2   0   2   2   2   2   0   0   2   2   0   0   0   2   2   0   0   2   2   2   0   2   2   0   0   2   0   0   2   2   0   2   0   0   2   2   2   0   0   2   2   2   0   2   0   2   2   2   0   0   0   2   0   2   2   2   0   2   2   2   2   2   0   0   2   0   2   0   0   2   0   2   0   2   2   0   2   0   0   2   2   0   2   2   2   2   0   2   0   0   2   0   0   0   2   0   0   2   0   0   2   2   2   0   0   0   2   0   2   0   2   0   0   2   2   0   0   2   2   2   2   0   0   2   2   0   2   2   0   2   0   2   0   0   0   0   0   0   2   0   2   2   0   0   2   0   0   0   2   0   2   0   0
 MK-3-11                0   2   0   2   0   2   0   2   0   0   0   2   0   0   2   2   2   0   0   0   2   0   0   0   0   2   0   0   2   2   0   2   2   2   0   0   2   0   2   0   2   2   2   2   2   2   2   0   0   2   2   2   2   0   2   2   2   0   0   0   2   0   0   0   2   2   2   0   0   2   0   0   2   0   0   2   2   0   2   0   0   2   2   2   0   0   2   2   0   0   2   0   2   2   2   0   0   0   2   2   2   2   2   0   2   2   2   2   2   0   0   2   0   2   0   0   2   0   2   0   2   2   0   2   0   0   2   2   2   2   2   2   2   0   2   0   0   2   0   0   0   2   0   0   2   0   0   2   2   2   0   0   0   2   0   2   0   2   0   0   2   2   0   0   2   2   2   2   0   0   2   2   0   2   0   0   0   0   2   0   0   0   0   0   0   2   0   2   2   0   0   2   0   0   0   2   0   2   0   0
 MK-3-12                0   2   0   2   2   2   0   2   0   0   0   2   0   2   2   2   2   0   0   0   2   0   2   0   0   2   0   0   2   2   0   2   2   2   0   0   2   0   2   0   2   2   2   2   2   2   0   0   0   2   2   2   0   0   2   2   2   0   2   0   2   2   0   0   2   2   2   0   2   2   0   0   2   0   0   2   2   2   0   0   2   2   2   2   0   0   2   2   0   0   2   0   2   0   2   2   0   0   2   2   2   2   2   0   2   2   2   2   2   0   2   2   0   0   0   0   2   0   2   0   2   2   0   0   0   0   2   2   2   2   2   2   2   2   2   0   0   2   0   0   0   2   0   2   2   0   0   2   0   2   0   0   0   2   0   0   0   2   0   0   2   2   0   2   2   2   2   0   2   0   2   2   0   2   0   0   0   0   2   0   0   0   0   0   2   2   0   2   2   2   0   2   0   2   0   2   0   2   0   0
 MK-3-13                0   2   0   2   2   2   0   2   0   2   0   2   0   2   2   2   2   0   0   0   2   0   2   2   2   2   0   0   2   2   0   2   2   2   0   2   2   0   2   0   2   2   2   0   2   2   2   0   0   2   2   2   0   0   2   2   2   0   2   0   0   2   0   0   2   2   2   0   2   0   0   0   0   0   0   2   2   2   0   0   2   2   2   2   0   0   2   0   0   0   2   0   2   0   2   2   0   0   2   2   2   0   2   0   2   2   2   2   2   0   2   2   0   0   0   0   2   0   2   0   2   0   0   0   0   0   2   2   2   2   2   2   2   2   0   0   0   2   0   0   0   2   0   2   2   0   0   2   0   2   0   0   0   2   0   0   0   2   0   0   2   2   0   2   2   2   0   0   2   0   2   2   0   2   0   0   0   0   2   0   0   0   0   0   2   2   0   2   2   2   0   2   0   2   0   2   0   2   0   0
 MK-3-14                0   2   0   2   2   2   0   2   0   0   0   2   0   2   2   2   2   0   0   0   2   0   2   2   2   2   0   2   2   2   0   2   2   2   0   2   0   0   2   2   2   2   0   0   2   0   2   0   2   2   2   2   0   0   2   2   2   0   2   0   2   2   2   0   2   2   2   0   2   0   0   0   0   0   0   2   2   2   0   0   2   2   2   2   0   0   2   0   0   0   2   0   2   0   2   0   2   0   2   2   0   0   0   0   2   2   2   2   2   0   2   2   0   0   0   0   2   2   2   0   2   0   0   2   0   2   2   0   0   2   2   2   2   2   0   2   0   2   0   0   0   2   0   0   2   0   0   0   0   2   0   2   0   2   0   0   0   2   0   0   2   2   0   2   2   2   2   0   2   0   2   2   0   0   0   0   0   0   2   0   0   0   0   0   2   2   0   2   2   2   0   2   0   2   0   2   0   2   0   0
 MK-3-15                0   2   0   2   0   2   0   2   0   0   0   2   0   2   2   2   2   0   0   0   2   0   2   2   2   2   2   2   2   2   2   2   2   2   0   2   2   0   0   2   2   2   0   0   2   2   2   0   2   2   2   0   0   2   2   2   2   0   2   0   2   2   2   0   2   0   0   0   2   0   0   0   0   0   0   2   2   2   0   0   2   2   2   2   0   0   2   0   0   0   2   0   2   0   2   0   2   0   2   2   2   2   0   0   2   2   2   2   2   0   2   2   0   0   0   0   2   0   2   0   2   0   0   2   0   2   2   0   0   2   0   0   2   2   0   2   0   2   0   2   0   2   0   0   2   0   0   0   2   0   0   2   0   2   0   2   0   2   0   0   2   2   0   2   0   2   2   0   0   0   2   2   0   0   0   0   0   0   2   0   0   0   0   0   2   2   2   2   2   0   0   0   0   2   0   2   2   2   2   0
 MK-3-16                0   2   0   2   0   2   2   0   0   0   2   2   0   2   2   2   2   0   0   0   2   0   2   2   0   2   2   2   2   2   2   2   0   2   0   2   2   0   0   0   2   2   0   0   2   2   2   0   2   2   2   0   0   2   2   2   2   0   2   0   2   2   2   0   2   0   0   0   2   0   0   2   0   0   0   2   2   2   0   0   2   2   2   2   0   0   2   0   0   0   2   0   0   0   2   0   2   0   2   2   2   2   0   0   2   2   2   2   2   0   2   2   0   0   0   0   2   0   2   0   2   0   0   2   2   2   0   0   0   0   2   0   0   2   0   2   0   2   2   2   0   2   0   2   2   0   0   0   2   0   0   2   0   2   0   2   0   2   0   0   2   2   0   2   2   2   2   0   0   2   2   2   0   0   0   0   0   0   2   2   2   0   0   0   2   2   2   0   2   0   0   0   0   2   0   2   2   2   2   0
 MK-4-1                 2   2   2   2   0   2   2   0   2   0   0   0   2   0   2   0   0   2   0   0   0   2   2   2   2   0   2   2   2   2   2   2   0   2   0   0   0   0   0   0   0   2   0   2   2   2   0   0   2   0   0   2   0   0   2   2   0   0   0   2   0   2   2   0   2   0   2   0   0   0   2   0   0   2   0   2   2   2   0   2   0   2   2   2   2   0   0   2   0   2   0   2   2   0   2   0   2   2   2   0   2   0   2   0   0   0   2   2   2   2   2   2   2   2   0   2   2   0   2   0   2   2   0   2   0   0   2   2   2   0   0   2   2   2   0   0   2   0   0   2   2   2   2   0   0   0   2   2   0   2   0   0   0   2   2   2   2   2   2   0   0   0   0   0   2   0   0   0   0   2   2   0   0   2   2   2   2   0   2   2   0   0   2   0   0   2   2   0   0   0   0   0   0   0   2   2   0   2   2   0
 MK-4-2                 2   2   2   2   0   2   0   0   2   0   0   0   2   0   0   2   0   2   0   0   0   2   2   2   2   0   2   2   2   2   2   2   0   2   0   0   0   0   0   0   0   2   0   2   2   2   0   2   2   0   0   2   0   0   2   2   0   0   0   2   0   2   2   0   2   2   0   0   0   0   2   0   0   2   0   2   2   2   0   2   2   2   2   2   2   0   0   2   0   2   0   2   2   0   2   0   2   2   2   0   2   0   0   0   0   0   2   2   2   0   2   2   0   2   0   2   2   0   2   0   2   2   0   2   0   0   2   2   0   0   0   2   2   2   2   0   2   0   0   2   2   2   2   0   0   0   2   2   0   2   0   0   0   2   2   0   2   0   2   0   0   0   0   0   2   0   0   2   0   2   2   0   0   2   2   2   0   2   0   2   0   0   2   2   0   2   2   0   0   2   2   0   0   2   2   2   0   2   2   0
 MK-4-3                 2   2   2   0   0   2   0   0   2   0   0   0   2   0   0   2   0   2   0   0   0   2   2   2   2   0   2   2   2   2   2   2   0   2   0   0   0   0   0   0   0   2   0   2   2   2   2   2   2   0   0   2   0   0   2   2   0   0   0   2   0   2   2   0   2   2   0   0   2   0   2   0   0   2   0   2   2   2   0   2   2   2   2   2   2   0   0   2   0   2   0   2   2   0   2   0   2   2   2   0   0   0   0   0   0   0   2   2   2   0   2   2   0   2   0   2   2   0   2   0   2   2   0   2   0   0   2   2   0   0   0   2   2   2   2   0   2   0   0   2   2   2   0   0   0   0   2   2   0   2   0   0   0   0   2   0   0   0   2   0   0   0   0   0   2   0   0   2   0   2   2   0   0   2   2   0   0   2   0   0   0   0   2   2   0   2   2   0   0   2   2   0   0   2   2   2   0   2   2   0
 MK-4-4                 2   2   2   0   0   2   0   0   2   0   0   0   0   0   0   0   0   2   0   0   2   2   2   2   2   0   0   2   0   2   2   2   0   2   2   0   0   0   0   0   0   2   0   2   2   2   2   2   2   0   0   2   0   0   0   2   0   0   0   2   0   2   2   0   2   2   0   0   2   2   2   2   0   2   0   2   2   2   0   2   2   2   2   0   2   0   0   2   0   2   0   2   2   0   2   0   2   0   2   0   0   0   2   0   0   0   2   2   2   0   2   2   0   2   0   2   2   0   2   0   2   2   0   2   0   0   2   2   0   0   0   2   2   2   2   0   2   0   0   2   2   2   0   2   0   0   2   2   0   2   0   0   0   0   2   0   0   0   2   0   0   0   0   0   2   0   0   2   0   2   2   0   2   2   2   2   0   2   0   0   0   0   2   2   0   2   2   0   0   2   0   0   0   2   2   0   0   2   2   0
 MK-4-5                 2   2   2   0   0   2   0   0   0   0   0   2   0   0   0   0   0   2   0   0   2   2   2   2   2   0   0   2   0   2   2   2   0   2   2   0   0   0   0   2   0   2   0   2   2   2   2   2   0   0   0   2   0   0   0   2   0   0   0   2   2   2   0   0   2   2   0   0   2   2   2   0   0   2   0   0   2   2   0   0   2   2   2   0   2   2   0   2   0   2   0   0   2   0   2   0   2   0   2   2   0   0   2   0   0   0   2   2   2   0   2   2   2   2   0   2   2   0   2   2   2   2   0   2   0   0   2   2   0   0   0   2   2   2   2   0   2   0   0   0   0   2   0   2   0   2   2   2   0   2   0   0   0   0   2   2   0   2   2   0   0   0   0   0   2   0   0   2   0   2   2   0   2   2   2   2   0   0   0   2   0   0   2   2   0   0   2   0   0   2   0   0   0   2   2   0   0   2   2   0
 MK-4-6                 2   2   0   0   0   2   0   0   0   0   0   2   0   0   2   0   0   2   0   2   2   2   2   2   2   0   0   0   0   2   2   0   2   0   2   0   0   0   0   2   0   2   0   2   0   2   2   2   0   0   0   2   0   0   2   2   0   0   2   2   2   2   0   0   0   2   0   0   2   2   2   0   0   2   0   0   2   2   0   0   2   2   2   0   2   0   0   2   0   2   2   0   2   0   2   0   2   0   2   2   0   0   2   0   2   0   2   2   2   0   2   2   2   2   0   2   2   0   2   2   2   2   0   0   0   0   2   2   0   0   0   2   2   2   2   2   2   0   0   0   0   2   0   2   0   2   2   2   0   2   0   0   0   0   2   0   0   2   2   0   0   0   0   0   2   0   0   2   2   0   2   0   2   0   2   2   2   2   0   0   0   0   2   2   0   0   2   0   0   2   0   0   0   2   2   0   0   2   2   0
 MK-4-7                 2   2   0   0   0   2   0   0   0   0   0   2   0   0   2   0   0   2   0   2   2   2   2   2   2   0   0   0   2   2   2   0   2   0   2   0   0   0   0   2   0   2   0   2   0   2   2   2   0   0   0   2   0   0   2   2   0   0   2   2   2   2   0   0   0   2   0   0   0   2   2   0   2   0   0   0   2   2   0   0   2   0   2   0   2   0   0   2   0   2   0   0   2   0   2   0   2   0   0   2   0   0   2   2   2   0   0   2   0   0   0   2   2   2   0   2   2   0   2   2   2   0   0   0   0   0   2   2   0   0   0   0   2   2   0   2   2   0   2   0   0   2   0   2   0   2   2   2   2   2   0   0   0   0   2   0   0   0   0   0   0   0   0   2   2   0   0   2   2   0   2   0   2   0   2   2   2   2   0   0   0   0   0   2   0   0   2   2   0   0   2   2   2   2   2   0   0   2   2   0
 MK-4-8                 2   2   2   0   0   2   0   0   0   0   0   2   0   0   0   0   0   2   0   2   2   2   0   2   0   0   0   0   2   2   2   0   2   0   2   0   0   2   0   2   0   2   0   2   0   2   2   2   0   0   0   2   0   0   2   2   0   0   2   2   2   2   0   0   0   2   0   2   0   2   2   0   2   0   0   0   2   2   0   0   2   0   2   0   2   0   2   2   0   2   2   0   2   0   0   2   2   0   0   2   0   0   2   2   2   0   0   2   0   0   0   2   2   0   2   0   2   0   2   2   2   0   0   2   0   0   0   2   2   0   0   0   0   0   0   2   2   0   2   0   0   2   0   2   0   2   2   2   2   2   0   0   0   0   2   0   0   0   2   0   0   0   0   2   2   0   0   2   2   0   2   2   2   0   2   2   2   2   0   0   0   0   0   2   0   0   2   2   0   0   2   2   2   2   2   0   0   2   2   0
 MK-4-9                 2   2   2   0   0   2   0   0   0   0   0   2   0   0   0   0   0   0   0   2   0   2   0   2   0   0   2   0   2   2   0   0   2   0   2   0   0   2   0   2   0   0   0   2   2   2   2   2   2   0   0   2   0   0   2   2   0   0   2   2   2   0   0   2   0   2   0   2   0   2   0   0   2   0   2   0   2   2   0   0   2   0   2   0   2   0   2   2   0   2   2   2   2   0   0   2   2   0   0   2   0   0   2   2   2   0   0   2   0   0   0   2   2   0   2   0   0   0   2   2   2   0   0   2   0   0   0   2   2   0   0   0   0   0   0   2   2   2   2   0   0   2   0   2   2   2   2   2   2   2   0   0   0   0   2   0   2   0   2   0   0   0   2   2   2   0   0   2   2   0   2   2   2   0   2   2   2   2   0   0   0   0   0   2   0   0   2   2   0   0   2   2   2   2   2   0   0   2   2   0
 MK-4-10                2   2   2   0   0   2   0   0   0   0   0   2   0   0   0   0   0   0   0   2   0   2   0   2   0   2   2   0   2   2   0   0   2   0   2   2   0   2   2   2   0   0   0   2   2   2   2   2   2   0   0   2   0   0   2   2   2   0   2   2   0   0   0   2   0   2   0   2   2   2   0   0   2   2   2   0   2   2   0   0   2   0   2   0   2   0   2   2   0   2   2   2   2   0   0   2   0   0   0   2   0   0   2   2   2   0   0   2   0   0   0   2   2   0   2   0   0   0   2   0   2   0   0   2   0   0   2   2   2   2   0   0   0   0   0   2   0   2   2   0   0   2   0   2   2   2   2   0   2   2   0   0   0   0   2   0   2   0   2   0   0   0   2   2   2   0   0   2   2   0   2   2   2   0   2   2   2   2   0   0   0   0   0   2   0   0   2   2   0   0   2   2   2   2   2   0   0   2   2   0
 MK-4-11                2   2   2   0   0   2   0   0   0   0   0   2   0   0   0   0   0   0   0   2   0   2   0   2   0   2   2   0   0   2   0   2   0   0   2   2   0   2   2   2   0   0   2   2   2   2   2   2   2   0   0   2   2   0   2   2   2   2   2   2   0   0   0   2   0   2   0   2   2   2   0   0   2   2   2   0   2   2   0   0   2   0   2   0   2   0   2   2   0   2   2   2   2   0   2   2   0   0   0   2   0   2   0   2   2   0   0   2   0   0   0   2   2   0   2   0   0   0   2   0   2   0   0   2   0   0   2   2   2   2   0   0   0   0   0   2   0   2   2   0   0   2   0   2   2   2   2   2   2   2   0   0   0   0   2   2   2   0   2   0   0   0   2   2   0   0   0   2   2   0   2   2   2   0   0   2   2   2   0   0   0   0   0   2   0   0   2   2   0   2   2   2   2   2   2   0   0   2   2   0
 MK-4-12                2   2   2   0   0   2   0   0   2   0   0   2   0   0   0   2   0   2   0   2   2   2   0   2   0   2   2   0   0   2   0   0   2   0   2   2   0   2   2   2   2   0   2   2   2   2   2   0   2   0   0   2   2   0   2   2   2   2   2   2   0   2   0   2   0   2   0   0   2   2   0   0   2   2   2   0   2   2   0   0   2   0   2   0   2   0   2   2   0   2   2   2   0   0   2   2   0   2   0   2   0   2   0   2   2   0   0   2   0   0   0   2   2   0   2   0   0   0   2   0   2   0   0   2   0   0   2   2   0   2   0   0   0   0   0   2   0   0   2   0   0   2   2   2   2   2   2   2   0   2   0   0   0   0   2   2   2   0   2   0   0   0   2   0   0   0   0   2   2   0   2   2   2   0   0   2   2   2   0   0   0   0   0   2   0   0   2   0   0   2   2   2   2   2   2   0   0   2   0   0
 MK-4-13                2   0   2   0   0   2   0   0   0   0   0   0   0   0   0   2   0   2   0   2   2   2   0   2   0   2   2   0   0   2   0   0   2   0   2   0   0   0   2   2   2   0   2   2   2   2   2   2   0   0   0   0   2   0   0   2   2   2   2   2   0   0   0   2   0   2   0   2   2   2   0   0   2   2   0   0   2   2   0   0   2   0   2   0   2   0   2   2   0   2   2   2   0   0   2   2   0   0   0   2   0   2   0   2   2   0   0   2   0   0   0   2   2   0   2   0   0   0   2   0   2   0   0   2   0   0   2   0   0   2   0   0   0   0   0   2   0   0   2   0   0   2   2   0   2   2   2   2   0   2   0   0   0   0   2   2   2   2   2   0   0   0   2   0   0   0   0   0   2   0   2   2   2   0   0   0   2   0   0   0   0   0   0   2   0   0   2   0   0   0   2   2   2   2   2   0   0   2   0   0
 MK-4-14                2   0   2   0   0   2   0   0   0   0   0   0   0   0   0   2   0   2   0   2   2   2   0   2   0   2   2   2   2   0   0   0   0   0   2   0   0   2   2   2   2   0   2   2   2   2   2   2   0   0   0   2   2   0   0   2   2   2   2   2   0   0   0   2   0   0   2   2   2   2   0   0   2   2   0   0   2   2   0   0   2   0   2   0   2   0   2   2   0   0   2   0   2   0   2   2   0   2   0   0   0   2   0   2   2   0   0   2   0   2   0   2   2   0   2   0   0   0   2   0   2   0   0   0   0   0   2   0   0   2   0   0   0   0   0   2   2   0   2   0   0   0   2   0   2   2   2   0   0   2   0   0   0   2   2   2   2   2   2   0   0   0   2   0   0   0   0   2   2   0   2   2   2   0   0   0   2   0   0   0   0   0   0   2   0   0   0   0   0   0   2   2   2   2   2   0   0   2   0   0
 MK-4-15                2   0   2   0   0   2   0   0   0   2   0   0   2   0   0   2   2   2   0   2   2   2   0   2   0   2   2   2   2   0   0   0   0   0   2   0   0   2   2   2   2   0   2   2   0   2   2   0   0   0   0   2   2   2   0   2   0   2   0   2   0   0   0   2   0   0   2   2   2   2   0   0   0   2   0   0   2   2   0   0   2   0   2   0   2   0   2   2   0   0   2   0   0   0   2   2   0   2   0   0   0   2   0   2   0   0   0   2   0   2   0   2   2   0   2   0   2   0   2   0   2   0   0   0   0   0   2   0   0   2   0   0   0   0   2   2   2   0   2   0   0   0   2   0   2   2   2   2   0   2   0   0   0   2   2   2   2   0   2   0   0   0   0   0   0   0   0   2   2   2   2   2   2   0   0   0   2   0   0   0   0   0   0   2   0   0   0   0   0   0   2   2   2   2   2   0   2   2   0   0
 MK-4-16                2   0   2   2   0   2   0   0   0   2   0   0   2   0   0   2   2   2   0   2   2   2   0   2   0   2   2   2   0   0   0   0   0   0   2   0   0   2   2   2   2   0   2   2   0   2   2   0   0   0   0   2   2   2   0   2   0   2   0   2   0   0   2   2   0   0   2   2   0   2   0   0   2   2   2   2   2   2   0   0   2   0   2   0   2   0   2   0   0   0   0   0   2   0   2   2   0   0   2   0   0   2   0   0   2   0   0   2   0   2   0   2   2   0   2   0   2   0   2   0   2   0   0   0   0   2   2   0   0   2   2   0   0   0   2   2   2   2   2   0   0   0   2   0   2   2   2   2   0   2   0   0   2   2   2   2   2   0   2   0   0   0   0   2   0   0   0   2   2   2   2   2   2   0   0   0   2   0   0   0   0   0   0   0   0   0   0   0   0   0   2   2   2   2   2   0   2   2   0   0
 MK-5-1                 0   0   0   2   2   2   2   2   2   0   0   2   0   0   0   0   0   0   2   0   2   0   0   0   0   2   2   2   2   2   2   2   2   2   2   0   0   2   0   0   0   2   0   2   0   2   0   0   0   2   2   2   2   0   2   2   0   0   2   2   0   2   2   0   0   2   2   2   0   2   2   2   2   0   2   2   2   0   0   0   2   2   2   0   0   0   0   0   2   2   0   2   0   0   0   0   2   0   2   2   0   2   0   2   0   2   2   2   0   2   2   2   0   0   0   2   2   2   2   2   2   2   2   2   2   2   0   2   0   2   0   2   2   2   2   2   2   0   0   0   2   0   0   2   2   2   0   0   2   0   2   0   2   0   0   2   2   0   0   0   0   2   2   2   0   2   2   2   2   2   2   2   0   0   0   2   2   0   0   2   0   0   2   2   0   2   0   0   2   0   0   0   0   2   0   0   2   2   0   0
 MK-5-2                 0   0   0   0   2   2   2   2   2   0   0   2   0   2   2   0   0   0   2   2   0   0   0   0   2   2   0   2   2   2   2   2   2   2   0   0   0   2   0   0   0   2   0   2   0   2   0   0   0   2   2   2   2   0   2   0   0   0   0   2   0   2   2   0   0   2   2   2   0   2   2   2   2   0   2   2   2   0   0   2   2   2   2   0   0   0   0   2   2   2   0   2   0   0   0   0   2   0   2   2   0   2   0   2   0   2   2   2   2   2   2   2   0   0   0   0   2   2   0   2   2   2   2   2   2   2   0   2   0   2   0   2   2   2   2   2   0   0   0   2   2   0   0   2   2   0   0   0   2   0   2   0   2   0   2   2   2   0   0   2   0   2   2   2   0   2   0   2   2   2   2   2   0   0   0   0   0   0   0   2   0   0   2   2   0   2   0   0   2   0   0   2   2   2   0   2   2   2   0   0
 MK-5-3                 0   0   0   0   0   2   2   2   2   0   0   2   0   2   2   0   0   0   2   2   0   0   0   0   2   0   0   2   2   2   2   2   2   2   0   0   0   2   0   0   0   2   0   2   0   2   0   0   0   2   2   2   2   0   2   0   0   0   0   2   2   2   2   0   0   2   2   2   0   2   2   2   2   0   2   2   2   0   2   2   2   0   2   0   0   0   0   0   2   2   0   2   0   0   0   0   2   0   2   2   2   0   0   2   0   2   2   2   2   0   2   0   0   0   0   0   2   2   0   2   2   0   2   2   2   2   0   2   0   2   0   2   2   2   2   2   0   0   2   2   2   0   0   2   2   0   0   0   2   0   2   0   2   0   2   2   2   0   0   2   0   2   2   2   0   2   0   2   2   2   2   2   0   0   0   0   0   0   2   2   0   0   2   2   0   2   0   0   2   0   0   2   2   2   0   0   2   2   0   2
 MK-5-4                 0   0   0   0   0   2   2   2   2   0   0   2   0   2   2   0   0   0   2   2   0   2   0   0   2   0   0   0   2   2   2   2   2   2   0   0   0   2   0   0   0   2   0   2   0   2   0   0   2   2   2   2   2   0   2   2   2   0   0   0   2   2   2   0   0   2   2   2   0   2   2   2   2   0   2   2   2   0   2   2   2   0   2   2   0   0   2   0   2   2   0   0   0   0   0   0   2   0   2   2   2   0   2   2   0   2   2   2   0   2   2   0   0   0   0   0   2   2   2   2   2   0   2   2   2   0   0   2   0   0   0   2   2   2   2   2   0   0   2   2   2   0   2   2   2   0   0   0   2   0   2   0   2   0   2   2   2   2   0   2   0   2   2   2   0   2   0   2   2   2   2   2   0   0   0   0   0   0   2   2   0   0   2   2   0   2   0   2   2   0   0   2   2   2   0   0   2   2   0   2
 MK-5-5                 0   0   0   0   0   2   2   2   2   0   0   2   0   2   2   0   0   0   2   2   0   2   0   0   0   0   0   0   0   2   2   2   2   2   2   2   0   2   0   0   0   2   0   2   2   2   0   0   2   2   2   2   0   0   2   2   2   0   0   0   2   0   2   0   0   2   2   2   0   2   2   2   2   0   0   2   2   0   2   2   2   0   2   2   0   0   2   0   2   2   0   0   0   0   0   0   2   0   2   2   2   0   2   2   0   2   2   2   0   2   2   0   0   0   0   0   2   2   2   2   2   0   2   2   2   0   0   2   0   0   0   2   2   2   2   2   0   0   2   2   2   0   2   2   2   0   2   0   0   0   2   0   2   0   2   2   2   2   0   2   0   2   2   2   0   0   0   2   2   2   2   2   0   0   0   0   0   0   2   2   2   0   2   2   0   2   0   2   2   0   0   2   0   2   0   0   2   0   0   2
 MK-5-6                 0   2   0   0   0   2   2   2   0   0   0   2   2   2   2   0   0   0   2   2   0   2   0   0   0   0   0   0   0   2   0   2   2   2   2   2   0   2   0   0   0   2   2   2   2   2   0   2   0   2   2   2   0   0   2   2   0   0   0   0   2   2   2   0   0   2   2   2   0   2   2   2   2   0   0   2   2   0   2   2   2   0   2   2   0   0   2   0   2   2   0   0   0   2   0   2   2   0   2   2   2   0   2   2   0   2   2   2   0   2   2   0   0   0   0   0   2   2   2   2   2   0   2   2   2   0   0   2   0   0   0   2   2   0   2   2   0   2   2   0   2   0   0   2   0   0   2   0   0   0   2   0   2   0   2   2   2   2   0   2   0   0   2   2   2   0   0   2   2   2   2   2   0   0   0   0   0   0   0   2   2   0   2   2   0   2   0   2   2   0   0   2   0   2   2   0   2   0   0   2
 MK-5-7                 0   2   0   0   0   2   2   2   0   0   0   2   2   2   2   0   0   0   2   2   0   2   0   0   0   0   0   0   0   0   0   2   2   2   2   2   0   2   0   0   0   2   2   2   2   2   0   2   0   2   2   2   0   0   2   2   0   2   0   0   2   2   2   0   2   0   0   2   0   2   2   2   2   0   0   2   0   0   2   2   2   0   0   2   0   0   2   0   2   2   0   0   0   2   0   2   0   0   2   2   2   0   2   2   0   2   2   2   0   2   2   2   0   0   0   2   2   2   2   2   2   0   2   2   2   0   2   2   0   0   0   2   2   0   2   2   0   2   2   0   2   0   0   2   0   0   2   2   0   0   2   0   2   0   2   2   2   2   0   0   0   0   2   2   0   0   0   2   2   2   2   2   0   0   0   0   0   0   0   2   2   0   2   2   0   2   0   2   2   0   0   2   0   2   2   0   2   0   0   2
 MK-5-8                 0   2   0   0   0   2   2   2   0   0   0   2   2   2   2   0   0   0   2   2   0   2   0   2   0   0   0   0   0   0   2   2   2   2   2   2   0   0   0   0   0   2   2   2   2   2   0   2   0   2   2   2   0   0   2   0   0   2   0   0   2   2   2   2   0   0   0   2   0   2   2   2   2   0   0   2   2   0   2   2   2   0   0   2   0   0   2   0   2   2   0   0   0   2   0   2   0   0   2   2   0   0   2   2   0   2   2   2   2   2   2   2   0   0   2   0   2   2   2   2   2   0   2   2   0   0   2   2   0   0   0   0   2   0   2   2   0   2   2   0   2   0   0   2   0   2   2   2   0   0   2   0   2   0   2   0   2   2   2   0   0   0   2   2   0   0   0   2   2   0   2   2   0   0   0   0   0   0   0   2   2   0   2   2   0   2   0   2   2   0   0   0   2   2   2   2   2   0   0   0
 MK-5-9                 0   2   0   0   0   2   2   2   0   0   0   2   2   2   2   0   0   0   2   2   0   0   0   2   0   0   0   0   0   0   2   2   2   0   2   2   0   0   0   0   0   2   2   2   2   0   0   2   0   2   2   2   0   0   2   0   0   2   0   0   0   2   2   2   0   0   0   2   2   2   2   2   0   0   0   0   2   0   2   2   2   2   0   0   0   0   2   0   2   2   0   0   0   2   2   2   2   0   2   2   0   0   2   2   0   2   2   2   2   2   2   2   0   2   2   0   0   2   2   2   2   0   2   2   0   0   2   2   0   0   0   0   2   0   2   2   0   2   2   0   2   0   0   2   0   2   2   2   0   0   2   0   2   0   0   0   2   2   2   0   0   0   2   2   0   0   0   2   2   2   2   2   2   2   0   0   0   2   0   2   2   0   2   2   0   0   2   2   2   2   0   2   0   2   2   2   2   0   0   0
 MK-5-10                0   2   0   0   0   2   2   2   0   0   2   2   2   2   2   0   0   0   2   2   0   0   0   2   0   0   0   0   0   0   2   2   2   0   2   2   2   0   2   0   0   2   2   2   2   0   0   2   0   2   2   2   0   0   2   0   0   2   0   0   0   2   0   2   0   0   0   2   2   2   2   2   0   0   0   0   2   0   2   2   0   2   0   0   0   0   2   0   2   2   0   0   0   2   2   0   2   0   2   0   0   0   0   2   0   2   2   2   0   2   2   2   0   2   2   0   0   2   0   2   2   0   2   2   0   0   2   0   0   0   0   0   2   0   2   2   0   2   2   0   2   2   0   0   0   2   2   2   0   0   2   0   2   0   0   0   2   0   2   0   0   0   2   2   0   0   0   2   2   2   2   2   2   2   0   0   0   2   0   2   2   2   2   2   0   0   2   0   2   2   0   2   0   2   0   2   2   0   2   2
 MK-5-11                2   2   0   0   0   2   2   2   0   0   2   2   2   2   2   0   0   0   2   2   0   0   0   2   0   0   0   0   0   2   2   2   2   0   2   2   2   0   2   0   0   2   2   2   2   0   0   2   0   2   2   2   0   0   2   0   0   2   0   0   0   2   0   0   0   0   0   2   2   2   2   2   0   0   0   2   2   0   2   2   0   2   2   0   0   0   2   0   2   2   0   0   0   2   0   0   2   0   2   0   0   0   0   2   0   2   2   2   0   2   2   2   2   2   2   0   0   2   0   2   2   0   2   0   0   0   2   2   0   0   2   2   0   0   2   2   0   2   2   0   2   2   0   0   0   2   2   2   0   0   2   0   0   0   0   0   2   2   2   0   0   0   2   2   2   0   0   2   2   2   2   2   2   0   0   0   0   2   0   2   2   2   2   0   0   0   2   0   0   2   0   2   0   2   0   2   2   2   2   2
 MK-5-12                2   2   0   0   0   2   2   0   0   0   2   2   2   2   2   0   0   0   2   2   0   0   0   2   0   0   0   0   0   2   2   2   0   0   2   2   2   0   2   0   0   2   2   2   2   0   0   2   0   2   2   2   2   0   2   0   0   2   0   0   0   2   0   2   0   0   0   2   2   2   2   2   2   0   0   2   2   0   2   2   0   2   2   0   0   0   2   0   2   2   2   0   0   2   0   2   2   0   2   0   0   0   0   2   0   2   2   2   0   2   2   2   2   2   2   0   0   2   2   0   2   0   2   0   0   0   2   2   0   0   2   2   0   0   2   2   0   2   2   0   2   2   0   0   0   2   2   2   0   0   2   0   0   0   0   2   2   2   2   0   0   0   2   2   2   0   0   2   0   2   2   2   0   0   0   0   0   2   0   2   2   2   2   0   0   0   2   0   0   2   0   2   0   2   0   0   2   2   0   2
 MK-5-13                2   2   0   0   0   2   0   2   0   0   0   2   2   2   2   0   2   0   2   2   0   0   0   0   0   0   0   0   0   2   2   2   0   0   2   2   2   0   2   0   0   2   2   2   2   0   0   2   0   2   2   0   2   0   2   0   0   2   0   0   0   2   0   2   0   0   0   2   2   2   2   2   2   0   0   2   2   0   2   2   0   2   2   0   2   0   2   0   2   2   2   0   0   2   0   2   2   0   2   0   0   0   0   2   2   2   2   2   0   2   2   2   2   0   2   0   0   2   2   0   2   0   2   0   0   0   2   2   0   0   0   2   0   0   2   2   0   2   2   0   2   2   2   0   0   2   2   2   0   0   2   0   0   2   0   2   2   2   2   0   2   0   2   2   0   0   0   2   0   2   2   2   0   2   0   0   2   0   0   2   2   2   2   0   0   0   2   0   0   2   0   2   0   2   0   0   2   2   0   2
 MK-5-14                2   2   2   0   0   2   0   2   2   0   0   0   2   2   2   0   2   0   2   2   0   0   0   0   0   0   0   0   0   2   2   2   0   0   2   2   2   2   2   0   2   2   2   0   2   0   0   2   0   2   2   0   2   0   2   2   0   2   0   0   0   0   0   2   0   2   2   2   2   0   2   2   2   0   0   2   2   0   2   2   0   2   2   0   2   0   2   0   2   2   2   0   0   0   0   2   2   0   2   0   0   0   0   0   2   2   2   2   0   2   2   2   2   0   2   2   0   2   2   0   0   0   2   2   0   0   2   0   0   0   0   2   0   2   2   2   2   2   2   2   2   2   2   0   0   2   2   2   0   0   2   0   0   2   0   2   2   2   0   0   0   0   2   2   0   0   0   0   0   2   2   2   0   2   0   0   2   0   2   2   2   2   2   0   0   0   2   0   0   2   0   2   0   2   0   0   2   2   0   2
 MK-5-15                2   2   2   0   2   2   0   2   2   0   0   2   2   2   2   0   0   0   2   2   0   0   0   0   0   0   0   0   0   2   0   2   0   2   2   2   2   2   2   0   2   2   2   0   2   0   0   2   0   2   2   2   2   0   2   2   0   2   0   0   0   0   0   2   2   0   2   2   2   0   2   2   2   2   0   2   2   0   2   2   0   0   2   0   2   0   2   2   2   2   2   0   0   0   0   2   2   0   2   0   0   0   0   0   2   2   2   2   0   2   2   2   2   2   2   2   0   2   2   0   0   0   2   2   0   0   2   2   2   0   0   2   0   2   0   2   2   2   2   2   2   2   2   0   0   2   0   2   2   0   2   0   0   2   0   2   2   2   0   0   0   0   2   2   0   2   0   0   0   2   2   2   2   2   0   0   2   0   2   2   2   2   2   0   0   0   2   0   0   2   0   2   0   2   0   0   2   2   0   2
 MK-5-16                2   2   2   0   2   2   0   2   2   0   0   2   2   2   2   0   0   0   2   2   0   0   0   0   0   0   0   0   0   2   0   2   0   2   2   2   2   2   2   0   2   2   2   0   2   0   0   2   0   2   2   2   0   0   2   2   0   2   0   0   0   0   0   2   2   0   2   2   2   0   2   2   2   2   0   2   2   0   2   2   0   0   2   2   2   2   2   2   2   2   0   0   0   2   0   2   2   0   2   0   0   0   0   0   2   2   2   2   0   2   2   2   0   2   2   2   0   2   2   0   0   0   2   2   0   0   2   2   2   0   0   2   0   0   0   2   2   2   2   2   2   2   2   0   2   2   0   2   2   0   2   0   0   2   0   2   2   0   0   0   0   0   2   2   0   0   0   0   0   2   2   2   2   2   2   0   2   0   2   2   2   0   2   0   0   2   2   0   0   2   2   2   0   2   0   0   2   2   2   2
 MK-6-1                 0   2   0   2   0   2   0   0   0   2   0   0   0   0   2   2   0   2   0   0   0   0   2   2   0   0   2   0   0   0   0   0   0   2   2   0   2   2   2   0   2   2   2   2   2   2   2   2   0   2   0   2   2   0   0   2   2   2   2   2   2   2   0   0   2   2   2   2   2   0   2   0   2   0   0   0   2   0   2   0   0   0   0   0   2   0   2   0   0   0   2   2   2   0   2   2   2   2   0   2   2   2   2   0   2   0   2   2   0   0   2   0   2   0   2   0   2   0   0   2   2   0   2   2   0   0   2   0   0   2   0   2   2   0   2   2   2   2   2   0   2   0   0   2   0   0   0   2   2   2   2   2   2   2   0   2   0   2   0   2   2   0   2   0   2   2   0   2   2   0   2   2   2   2   0   0   2   0   0   0   0   0   0   2   2   0   0   2   0   2   0   0   2   0   2   2   2   2   0   0
 MK-6-2                 0   2   0   2   0   2   0   0   0   2   0   2   0   0   2   0   0   2   0   0   2   2   2   2   0   2   2   0   0   2   0   0   0   2   2   0   2   2   2   0   2   2   2   2   2   2   2   2   0   2   0   2   2   0   0   2   2   2   2   2   2   2   0   0   2   2   2   2   2   0   2   0   2   0   0   0   2   0   2   0   0   0   0   0   2   0   2   0   0   0   2   2   2   0   2   2   2   2   0   2   2   2   2   0   2   0   2   2   0   0   2   0   2   0   2   0   2   0   0   2   0   0   2   2   0   0   2   0   0   2   0   2   2   0   2   2   2   2   2   0   2   0   0   2   0   2   0   2   2   2   2   2   2   2   0   2   0   2   0   2   2   0   0   0   2   2   0   2   2   0   2   0   2   2   0   2   2   0   0   0   0   0   0   2   2   2   0   2   0   2   0   0   2   2   2   2   2   2   0   0
 MK-6-3                 0   2   0   2   0   2   0   0   0   2   0   0   0   0   2   0   0   2   0   0   2   2   2   2   2   2   2   2   0   2   0   0   0   2   2   0   2   2   2   0   2   2   2   2   2   2   2   2   0   2   0   2   2   0   0   2   2   2   2   2   2   2   0   0   2   2   2   2   2   0   2   0   2   0   2   0   2   0   2   0   0   0   2   0   2   0   2   0   0   0   2   2   2   2   2   2   2   2   0   2   2   2   2   0   2   2   2   0   0   0   2   0   2   0   2   0   2   0   0   2   0   0   0   2   0   0   2   0   0   2   0   2   2   0   2   2   2   2   2   0   2   2   0   0   0   2   0   2   2   2   2   0   2   2   2   2   0   2   0   0   0   0   0   2   2   2   0   2   2   0   2   0   2   2   0   2   2   0   0   2   2   0   0   0   2   2   0   2   0   2   0   0   2   2   2   2   2   2   0   2
 MK-6-4                 0   2   0   2   0   2   0   0   2   2   0   0   0   0   2   0   0   2   0   0   2   0   2   2   0   2   2   2   0   2   0   0   0   2   2   2   2   0   2   0   2   2   2   2   2   2   2   2   0   0   0   0   0   0   0   2   2   2   0   2   2   2   0   0   2   0   2   2   0   0   2   0   2   0   2   0   2   0   2   0   2   0   0   0   0   0   2   0   0   0   2   2   2   2   2   2   2   2   0   0   2   2   2   2   2   2   2   0   0   0   2   0   2   0   2   0   2   0   0   2   0   0   0   2   0   0   2   0   0   2   0   2   2   0   0   2   2   2   2   2   2   2   0   0   0   2   0   2   2   2   2   0   2   2   2   2   0   2   0   0   2   0   0   2   2   2   0   2   2   0   2   0   2   2   0   2   2   0   0   2   2   0   0   0   2   2   2   2   2   2   0   0   2   2   2   2   2   2   0   2
 MK-6-5                 0   2   0   0   0   2   0   0   2   2   0   0   0   0   2   0   2   0   0   0   0   0   2   2   0   2   2   0   0   2   0   0   0   2   2   2   2   2   2   0   2   2   2   2   2   2   2   2   0   0   0   0   0   0   0   2   2   2   0   2   2   2   0   0   2   0   2   2   0   0   2   0   2   0   2   0   2   0   2   0   2   0   0   0   2   2   2   0   0   0   2   0   2   2   2   2   2   2   2   0   2   2   2   2   2   0   2   0   0   0   2   0   2   0   2   0   2   0   0   2   0   0   0   2   0   0   2   0   0   2   2   0   0   0   0   2   2   2   2   2   0   2   2   0   0   2   2   2   2   2   2   0   2   2   2   2   2   2   2   0   2   0   0   2   2   2   0   2   2   0   2   0   2   2   0   2   2   0   0   2   2   0   0   0   2   2   2   0   2   2   0   0   2   2   2   2   2   2   0   2
 MK-6-6                 0   2   0   0   0   0   0   0   2   2   0   0   0   0   2   0   2   0   0   2   0   0   0   2   0   2   2   0   2   2   0   0   0   2   2   2   2   2   2   0   2   2   2   2   2   2   2   2   0   0   0   0   0   0   0   2   2   2   0   2   2   0   0   0   2   0   2   2   0   0   2   0   2   0   2   0   2   0   2   0   2   0   0   0   2   2   2   0   0   0   2   0   2   2   2   2   0   0   2   0   2   2   2   2   2   0   2   0   0   0   2   0   0   0   2   0   2   0   0   0   0   0   2   0   0   0   2   0   0   2   2   0   0   2   0   2   2   2   2   2   0   2   2   0   0   2   2   2   0   2   2   0   2   2   2   2   2   2   0   0   2   0   2   2   2   2   0   2   2   0   2   0   2   2   0   2   2   0   2   2   2   0   2   0   2   2   2   0   2   2   0   0   2   2   2   2   2   2   0   2
 MK-6-7                 2   2   0   0   0   0   2   0   2   2   0   0   0   0   2   0   2   2   0   2   0   0   0   2   0   2   2   0   2   0   0   0   0   2   2   2   2   2   2   0   2   2   2   2   2   2   2   2   0   0   0   2   0   0   0   2   2   2   0   2   2   0   0   0   2   0   2   2   0   0   2   0   2   2   2   0   2   0   2   0   2   0   0   0   2   2   2   0   0   0   0   0   2   2   2   2   0   0   2   0   0   2   2   2   2   2   2   0   0   0   2   0   0   0   2   0   2   0   0   0   0   0   2   0   2   0   2   0   2   2   2   0   0   2   0   2   2   2   0   2   0   2   2   0   0   2   2   2   0   2   2   0   2   2   2   2   0   2   0   0   2   0   2   2   2   2   0   2   2   0   2   0   2   2   0   2   2   0   2   0   2   0   2   0   2   0   2   0   2   2   0   0   2   2   2   2   2   2   2   2
 MK-6-8                 2   2   0   0   0   0   2   0   2   2   0   0   0   0   2   0   2   2   0   2   0   0   0   2   0   2   2   0   2   0   0   0   0   2   2   2   2   2   2   0   2   2   2   2   2   2   2   2   0   0   0   2   0   0   0   2   2   2   0   2   2   0   0   2   2   0   0   2   0   2   2   0   2   2   2   0   2   0   2   2   2   2   0   0   2   2   2   0   0   0   0   0   2   2   0   2   0   0   0   0   0   2   0   2   2   2   2   0   0   0   2   0   0   0   2   0   2   0   0   0   2   0   0   0   2   0   2   0   0   2   2   2   2   0   0   2   0   2   0   2   0   2   2   0   0   2   0   2   0   2   2   0   2   2   2   2   0   2   0   0   2   0   2   2   2   2   0   2   2   0   2   2   2   2   0   2   2   0   2   0   2   0   2   2   2   0   2   0   2   2   0   0   2   2   2   2   0   2   2   2
 MK-6-9                 2   2   0   0   0   0   2   0   0   2   0   0   0   0   2   0   2   2   0   2   0   0   0   2   0   2   2   0   2   0   0   0   2   2   2   2   2   2   0   0   2   2   2   2   2   2   2   2   0   0   0   2   0   0   0   2   2   2   0   2   2   0   0   2   2   0   0   2   0   2   2   2   2   2   2   2   2   0   2   2   2   2   0   0   2   2   2   0   0   0   0   0   2   2   0   2   0   0   0   0   0   2   0   2   2   2   2   0   0   0   2   0   0   0   2   0   2   0   0   0   0   0   0   0   2   0   2   0   0   2   2   2   2   0   0   2   0   2   0   2   0   2   2   0   0   2   0   2   0   2   2   0   2   2   2   2   0   2   0   0   2   0   2   0   2   2   0   2   2   0   2   2   2   2   2   2   2   0   2   0   2   0   2   2   2   0   2   0   2   2   2   0   2   2   2   2   0   2   2   2
 MK-6-10                2   2   2   0   0   0   0   0   2   2   0   0   2   0   2   0   2   2   0   2   0   0   0   2   0   0   2   0   2   0   0   0   2   2   2   2   2   2   2   2   0   2   2   0   2   2   2   2   0   0   0   2   0   0   0   2   2   2   0   2   2   0   0   2   2   0   0   0   0   2   2   2   2   2   2   2   2   0   2   2   2   2   0   0   2   2   2   0   0   2   0   0   2   2   0   2   0   0   0   0   0   2   0   2   2   2   2   0   0   0   0   0   0   0   2   0   2   2   0   0   0   0   0   0   2   0   2   0   0   2   2   2   2   0   0   2   0   2   0   2   0   2   2   0   2   0   0   2   2   2   2   0   2   2   2   0   0   2   2   0   2   0   0   0   2   2   0   2   0   0   2   2   2   2   2   2   0   0   2   2   2   0   0   2   2   0   2   0   0   2   2   0   2   2   2   2   0   2   2   2
 MK-6-11                2   2   2   0   2   0   0   0   0   2   0   0   2   0   2   0   2   2   2   2   2   0   0   2   0   0   2   2   2   0   0   0   2   2   2   2   0   0   0   2   0   2   2   0   2   2   2   0   0   0   0   2   0   0   2   2   0   0   0   2   2   0   0   2   2   0   0   0   0   2   2   2   2   2   2   2   2   0   2   2   2   2   0   2   2   2   2   0   0   2   0   0   2   2   0   2   0   0   0   0   0   2   0   2   2   2   2   0   0   2   0   0   0   0   2   0   2   2   0   0   0   0   2   0   2   2   2   0   0   2   2   2   2   0   0   2   0   2   0   2   0   2   2   0   2   2   0   2   0   2   0   0   2   2   2   0   0   2   2   0   2   0   2   0   2   2   0   2   0   0   2   2   2   2   2   2   0   0   0   2   2   0   0   2   2   0   2   0   0   0   2   0   2   2   2   2   0   2   2   2
 MK-6-12                2   2   2   0   2   0   0   0   0   2   0   0   2   0   2   0   2   2   2   2   2   0   0   2   0   0   2   2   2   0   0   0   2   2   2   2   0   2   0   2   0   2   0   0   2   2   2   0   0   0   0   0   0   0   2   2   0   0   0   2   2   0   0   0   2   0   0   0   0   2   2   2   2   0   2   2   2   0   2   2   2   2   0   2   2   2   2   0   0   2   0   0   2   2   2   0   0   0   0   0   0   0   0   2   2   2   2   0   0   2   0   0   0   2   2   0   2   2   0   0   0   0   2   0   2   2   2   0   0   2   2   0   2   0   0   2   0   2   0   2   0   2   2   0   0   2   0   2   0   2   0   0   2   2   2   0   0   2   2   0   2   0   2   0   2   2   0   2   0   0   2   2   2   2   2   2   0   0   0   2   2   0   0   2   0   2   2   0   0   0   2   0   0   2   0   2   0   2   2   2
 MK-6-13                2   2   2   0   2   0   0   0   0   2   2   0   0   0   2   0   2   2   2   2   2   0   2   2   0   0   2   2   2   0   0   0   2   2   0   0   0   2   0   2   0   2   0   0   2   2   0   0   0   0   0   0   0   0   2   0   0   0   0   2   0   0   0   0   2   0   0   0   0   2   2   2   2   0   2   2   2   0   2   0   2   2   0   2   2   2   0   0   0   2   0   0   2   2   2   0   0   0   0   0   0   0   2   2   2   2   2   0   0   2   0   0   0   2   2   0   2   0   0   0   0   0   2   0   2   2   2   0   0   2   2   0   0   0   0   2   0   2   2   2   0   2   2   2   0   2   0   2   0   2   0   0   2   2   2   0   2   2   0   0   2   0   2   0   2   2   0   2   0   2   2   0   2   2   2   2   0   2   0   2   2   0   0   2   0   2   2   0   0   0   2   0   0   2   0   2   0   2   2   2
 MK-6-14                2   2   2   0   2   0   0   0   0   2   2   0   0   0   0   0   2   2   2   2   2   0   2   2   0   0   0   2   2   0   0   0   2   2   0   0   0   0   0   2   0   2   0   0   2   2   0   0   0   0   0   0   0   0   2   0   0   0   0   2   0   0   0   0   2   2   0   0   2   2   2   2   2   2   2   2   2   0   2   0   2   2   0   2   2   2   0   0   0   2   0   2   2   2   0   0   0   0   0   0   0   0   2   0   2   2   2   0   0   2   0   0   2   2   2   0   2   0   0   0   0   0   2   0   0   2   2   0   0   2   2   2   0   2   0   2   0   2   2   2   0   2   2   0   0   2   0   2   0   2   0   0   2   2   2   0   2   2   0   0   2   2   2   0   2   2   0   2   0   2   2   0   2   2   2   2   2   2   0   2   2   0   0   2   0   2   2   0   0   0   0   0   0   2   0   2   0   2   2   2
 MK-6-15                2   0   2   0   2   0   0   0   0   2   2   0   2   0   0   0   2   2   2   2   2   0   2   2   0   0   0   2   2   0   0   0   2   2   2   0   0   2   0   2   0   2   0   0   2   2   0   0   0   2   0   0   2   0   2   2   0   0   0   2   2   0   0   0   2   2   0   0   0   0   2   0   2   2   2   2   2   0   2   0   2   2   0   0   2   2   0   0   0   2   0   2   2   2   0   0   0   0   0   0   0   0   2   0   2   2   2   2   0   2   0   0   2   0   2   0   2   0   0   0   0   0   2   0   0   2   2   0   0   2   0   2   0   2   0   2   2   2   2   2   0   2   2   0   0   2   0   2   0   0   0   0   2   2   2   0   2   2   0   0   2   2   2   0   2   2   0   2   0   2   2   0   2   2   2   2   2   2   0   2   2   0   0   2   0   2   2   0   0   0   0   0   2   0   0   2   0   2   2   2
 MK-6-16                2   0   2   0   2   0   0   0   0   2   2   0   2   0   0   0   2   2   2   2   0   0   2   2   0   2   0   2   2   0   0   0   2   2   2   0   0   2   0   2   0   2   0   0   2   2   0   0   0   2   0   0   0   0   2   2   0   0   2   2   0   0   0   0   2   2   0   0   0   0   2   0   2   2   2   2   2   0   2   0   2   2   0   0   2   2   0   0   0   2   0   2   2   2   0   0   0   0   2   0   0   0   2   0   2   2   2   2   0   2   0   0   2   0   2   0   2   0   0   0   0   0   2   0   0   2   2   2   0   2   0   2   0   2   0   2   2   2   2   2   0   2   2   0   0   2   2   2   0   0   0   2   2   2   2   0   2   2   0   0   2   2   0   0   2   2   2   2   0   2   2   2   2   0   2   2   2   2   0   2   2   0   2   2   0   2   0   0   0   0   0   0   2   0   0   0   0   2   2   2
 
!****************************************** Phenotypic Data **********************************************************
!-100.0 is resevred for missing phenotype
SimulatedTrait1        10.8855   11.4054   10.1156    7.9097    8.7125    9.1224   12.2976    9.3226   10.0865    7.4162    9.3538   10.2321    9.4111   12.0932   10.7471    8.2242    7.8094    9.7910    9.6953   11.1518    8.9469   13.1702   10.1835    8.6144   12.2201   10.1848   10.4514    9.7343    6.0756   10.5475   12.5274    9.4802   10.1312   10.7293   11.6232    9.7199    9.0386    9.3667    9.1003    7.9504    6.8855   10.8413   11.0517   11.7743    9.5543   11.4516    9.8146   11.3792   11.1906   11.6942   10.8245    9.7044   10.0809    7.7680   10.6886   10.4131    9.6762   10.0198    8.5013    9.5906   11.3295   12.8324   12.1669    9.3685    9.0179   10.7212    9.6499    9.7770    9.9705   10.8065   11.4585   12.4927    9.5296   11.2539    9.4605    8.6158   10.0517    8.8240    8.9562   12.3818   11.1865   11.2339   11.2500   11.1207    8.0962    7.7486   11.1296   11.5728    8.3443   12.0032    9.7586    9.8524   10.7368    8.3957   11.5676    8.4286   10.5638    8.7263   11.0060    8.7290   11.8274    9.1717    9.9991   10.5020   10.8047    7.7069   11.0099   10.1882   10.0792   12.3806   11.2952    8.2480    9.1160    9.8210    8.5356   10.8776    8.6902   11.8375   11.0080    8.7536   10.7605   11.5177   10.0636   10.9051   11.1674    8.8878   10.3877   10.8288    7.8372    7.0244    9.0050   11.0247   10.7965   11.0785    9.4068    8.2649    9.2301    9.9310    9.9871   11.9636   12.2599   10.1579   11.2009    9.3983   11.3401    8.8080   10.0725   10.0837    8.5768   11.8937    7.2119    8.6386   11.5400    9.0388   10.5640   11.2657   10.3225   10.4948    9.3181    8.8317    9.2713   10.3548    9.6360    7.9141   11.7546    7.8549    9.0037   10.2946   12.2580   10.4815   10.9985   10.5052    8.1882   11.8374   10.9401    9.7472   11.1516    8.6808    7.8506    8.6472    9.1110    9.6775   10.0414    9.3649    7.4200   11.4403    9.7795    7.9712   11.3367   10.7394   10.1795   10.8031    9.4588   11.5070   10.2406   11.1040   10.4375   10.1522   11.4759    9.6839
SimulatedTrait2        15.3232   15.6800   16.0589   14.6760   14.1295   16.4205   15.7658   17.2096   17.1678   12.6385   14.4263   15.9209   17.7583   16.3195   15.5209   12.7678   15.8660   13.1432   15.9891   16.4762   14.3331   15.5023   13.8528   13.0875   11.9998   13.0083   14.3257   14.2789   12.5949   15.5895   15.7435   13.7569   17.5563   14.7441   17.3267   16.3850   14.6080   16.4806   13.7091   16.7870   15.9502   15.8713   15.1980   17.4597   15.1617   17.4715   16.7189   12.9085   15.9163   15.7312   15.8593   16.8381   14.1905   17.0630   16.7832   15.7334   14.8042   13.7146   12.0774   13.1988   14.2107   14.3525   14.1917   14.8663   15.2679   16.2778   15.3258   17.0115   12.8819   15.1392   14.9269   15.3730   15.6887   12.1230   16.5126   16.0803   16.5920   14.2335   15.3883   15.7751   16.2137   13.5664   15.7057   17.0699   12.7524   14.1353   15.7024   16.8558   14.9216   16.1807   14.5123   12.6070   15.5103   14.9693   15.6666   12.7267   15.2865   12.5746   15.0254   15.8782   15.7931   15.5342   16.3275   15.5632   11.5411   15.7349   14.5407   17.2453   13.5574   14.6471   15.7978   15.7293   16.2147   14.4248   14.3369   13.7085   18.0548   13.7751   16.9118   14.5660   15.6622   11.5044   14.8405   14.7244   13.3684   12.5857   16.0137   17.4274   16.3464   14.4273   13.4296   16.0453   17.2641   14.0521   15.4894   14.9469   16.8014   13.2759   13.7180   16.7651   15.6129   14.5026   14.0733   16.4269   15.6882   13.0954   14.0710   12.9217   14.8881   15.6137   17.2421   15.1463   14.8071   14.8088   15.7878   16.1875   15.8040   16.1038   14.6758   14.0834   13.9090   14.1189   16.3273   15.9646   14.2973   15.6467   15.7791   18.3340   14.1808   15.6844   17.8764   15.4324   13.5044   14.1747   13.1197   13.7620   14.6936   13.4634   15.7695   15.8258   14.5243   13.8585   13.6588   15.1633   12.8916   16.0584   13.9444   16.2540   18.5149   16.4519   13.6389   15.7856   16.3718   14.2137   16.0258   13.8964   18.2248   14.0276   14.5692   14.7095
 
