# Supplementary material for: Inclusive Composite Interval Mapping of QTL by Environment Interactions in Biparental Populations
Source: PLoS One. 2015 Jul 10;10(7):e0132414. doi: 10.1371/journal.pone.0132414 (PMC4498613; doi:10.1371/journal.pone.0132414)
Supplement: S3 File — (ZIP) [file pone.0132414.s003.zip › Simulation for unliked model/Simulated popualtions/run_00104.met]

!**********************Note: lines staring with "!" are remarks and will be ignored in the program********************
!*********************************General Information**********************************
!Assuming F1 = P1 x P2, populations available in QTL IciMapping are: 
!  1, P1BC1F1 = P1 x F1, the first backcrossing where P1 is used as the recurrent parent;
!  2, P2BC1F1 = P2 x F1, the first backcrossing where P2 is used as the recurrent parent;
!  3, F1DH, F1-derived doubled haploids; 
!  4, RIL or F1RIL, recombination inbred lines through the repeated selfing of F1;
!  5, P1BC1RIL, recombination inbred lines through the repeated selfing of P1BC1F1;
!  6, P2BC1RIL, recombination inbred lines through the repeated selfing of P2BC1F1;
!  7, F2, the selfing generation of F1;
!  8, F3, the selfing generation of F2;
!  9, P1BC2F1, the second backcrossing where P1 is used as the recurrent parent; 
! 10, P2BC2F1, the second backcrossing where P2 is used as the recurrent parent;
! 11, P1BC2RIL, recombination inred lines through the repeated selfing of P1BC2F1; 
! 12, P2BC2RIL, recombination inred lines through the repeated selfing of P2BC2F1; 
! 13, P1BC1F2, the selfing generation of P1BC1F1; 
! 14, P2BC1F2, the selfing generation of P2BC1F1; 
! 15, P1BC2F2, the selfing generation of P1BC2F1; 
! 16, P2BC2F2, the selfing generation of P2BC2F1; 
! 17, P1BC1DH, P1BC1F1-derived doubled haploids; 
! 18, P2BC1DH, P2BC1F1-derived doubled haploids; 
! 19, P1BC2DH, P1BC2F1-derived doubled haploids; 
! 20, P2BC2DH, P2BC2F1-derived doubled haploids; 
   3      !Mapping Population (see remarks above)
   2      !Mapping Function (1 for Kosambi; 2 for Haldane; 3 for Morgan)
   2      !Marker Space Type (1 for intervals; 2 for positions)
   1      !Marker Space Unit(1 for centiMorgans; 2 for Morgan)
   6      !Number of Chromosomes (or Linkage Groups)
 200      !Size of the mapping population
   2      !Number of environments
 
!***************************************** Chromosomes and Linkage Maps **********************************************
!Chromosome                 NumMarkers
-CH1                        16
-CH2                        16
-CH3                        16
-CH4                        16
-CH5                        16
-CH6                        16
!Linkage map (Marker name followed by position or the interval length)
 MK-1-1                1     0.000
 MK-1-2                1    10.000
 MK-1-3                1    20.000
 MK-1-4                1    30.000
 MK-1-5                1    40.000
 MK-1-6                1    50.000
 MK-1-7                1    60.000
 MK-1-8                1    70.000
 MK-1-9                1    80.000
 MK-1-10               1    90.000
 MK-1-11               1   100.000
 MK-1-12               1   110.000
 MK-1-13               1   120.000
 MK-1-14               1   130.000
 MK-1-15               1   140.000
 MK-1-16               1   150.000
 MK-2-1                2     0.000
 MK-2-2                2    10.000
 MK-2-3                2    20.000
 MK-2-4                2    30.000
 MK-2-5                2    40.000
 MK-2-6                2    50.000
 MK-2-7                2    60.000
 MK-2-8                2    70.000
 MK-2-9                2    80.000
 MK-2-10               2    90.000
 MK-2-11               2   100.000
 MK-2-12               2   110.000
 MK-2-13               2   120.000
 MK-2-14               2   130.000
 MK-2-15               2   140.000
 MK-2-16               2   150.000
 MK-3-1                3     0.000
 MK-3-2                3    10.000
 MK-3-3                3    20.000
 MK-3-4                3    30.000
 MK-3-5                3    40.000
 MK-3-6                3    50.000
 MK-3-7                3    60.000
 MK-3-8                3    70.000
 MK-3-9                3    80.000
 MK-3-10               3    90.000
 MK-3-11               3   100.000
 MK-3-12               3   110.000
 MK-3-13               3   120.000
 MK-3-14               3   130.000
 MK-3-15               3   140.000
 MK-3-16               3   150.000
 MK-4-1                4     0.000
 MK-4-2                4    10.000
 MK-4-3                4    20.000
 MK-4-4                4    30.000
 MK-4-5                4    40.000
 MK-4-6                4    50.000
 MK-4-7                4    60.000
 MK-4-8                4    70.000
 MK-4-9                4    80.000
 MK-4-10               4    90.000
 MK-4-11               4   100.000
 MK-4-12               4   110.000
 MK-4-13               4   120.000
 MK-4-14               4   130.000
 MK-4-15               4   140.000
 MK-4-16               4   150.000
 MK-5-1                5     0.000
 MK-5-2                5    10.000
 MK-5-3                5    20.000
 MK-5-4                5    30.000
 MK-5-5                5    40.000
 MK-5-6                5    50.000
 MK-5-7                5    60.000
 MK-5-8                5    70.000
 MK-5-9                5    80.000
 MK-5-10               5    90.000
 MK-5-11               5   100.000
 MK-5-12               5   110.000
 MK-5-13               5   120.000
 MK-5-14               5   130.000
 MK-5-15               5   140.000
 MK-5-16               5   150.000
 MK-6-1                6     0.000
 MK-6-2                6    10.000
 MK-6-3                6    20.000
 MK-6-4                6    30.000
 MK-6-5                6    40.000
 MK-6-6                6    50.000
 MK-6-7                6    60.000
 MK-6-8                6    70.000
 MK-6-9                6    80.000
 MK-6-10               6    90.000
 MK-6-11               6   100.000
 MK-6-12               6   110.000
 MK-6-13               6   120.000
 MK-6-14               6   130.000
 MK-6-15               6   140.000
 MK-6-16               6   150.000
!*********************************** Marker Types ********************************************************************
!Co-dominant marker: When heterozygote F1 is present, P1 is coded as 2, F1 is coded as 1, and P2 is coded as 0; Otherwise, P1 is coded as 2, and P2 is coded as 0. 
!Dominant marker: When heterozygote F1 is present, P1 and F1 are coded as 12, and P2 is coded as 0; Otherwise, P1 is coded as 2, and P2 is coded as 0.  
!Recessive markers: When heterozygote F1 is present, P1 is coded as 2, and F1 and P2 are coded as 10; Otherwise, P1 is coded as 2, and P2 is coded as 0. 
!Missing marker is coded as -1. 
 MK-1-1                 2   0   0   0   2   0   2   0   2   2   0   2   0   2   0   2   2   2   0   2   2   0   2   2   0   0   2   0   0   0   2   0   0   0   2   2   0   2   0   0   0   2   0   0   0   2   0   0   2   0   2   2   0   2   0   0   2   2   2   0   0   0   0   2   0   2   0   0   2   0   2   0   2   0   0   2   0   2   2   0   0   2   2   2   0   2   2   2   2   2   2   2   0   0   0   2   2   2   0   2   2   0   2   2   2   0   0   2   2   0   0   0   0   2   2   0   0   2   0   0   2   0   2   2   2   0   0   2   0   2   0   2   2   2   2   0   0   0   0   0   0   2   0   0   0   0   2   0   0   2   0   2   2   2   2   0   2   2   2   0   2   0   0   2   0   2   0   2   0   2   2   0   0   2   2   0   2   2   0   0   2   0   2   2   2   2   0   0   0   2   2   0   2   0   2   2   2   0   0   0
 MK-1-2                 2   2   0   0   2   0   2   0   2   0   0   2   0   2   0   2   2   2   2   2   2   0   0   2   0   0   2   0   2   0   2   0   0   0   2   2   0   2   0   0   0   2   0   0   0   2   0   0   2   0   2   2   0   2   2   2   2   2   2   2   0   0   0   2   2   0   0   0   2   0   2   0   2   0   0   2   0   0   0   0   0   2   2   2   2   2   2   0   0   2   2   2   0   0   0   0   0   0   0   2   2   2   2   0   2   0   2   2   2   0   2   0   0   2   2   0   0   2   0   0   2   0   2   2   2   0   0   2   2   2   0   2   2   2   2   0   2   0   0   0   2   2   2   2   0   0   2   0   2   0   2   2   0   2   2   0   0   2   0   0   2   0   0   2   0   2   0   2   0   2   0   0   0   2   2   0   2   2   0   0   2   0   2   2   2   2   2   0   0   2   2   0   2   0   2   2   2   0   2   0
 MK-1-3                 2   2   0   0   2   0   2   0   2   0   2   2   0   2   0   2   2   2   2   2   2   0   0   2   0   0   2   0   2   0   2   0   0   0   2   2   0   2   2   0   0   2   0   0   0   2   0   0   2   0   2   2   0   2   2   2   2   2   2   0   0   0   0   2   2   0   0   0   2   0   2   0   2   0   2   2   0   0   0   0   0   2   2   2   2   2   2   0   0   2   2   2   2   0   0   0   0   0   0   0   0   2   2   0   2   0   2   2   2   0   0   0   0   2   2   0   0   2   0   0   2   0   0   2   2   0   0   0   2   2   0   2   2   2   2   0   2   0   0   0   2   2   0   2   0   0   2   0   2   0   2   2   0   2   2   0   0   2   0   0   2   0   0   2   0   2   0   2   2   2   0   0   0   2   0   0   2   2   0   0   2   0   2   2   2   2   2   0   0   2   2   2   2   0   2   2   2   0   2   0
 MK-1-4                 2   2   0   0   2   0   2   0   2   0   2   2   0   2   2   2   2   2   2   2   2   0   0   2   0   2   2   0   2   0   2   0   0   0   2   2   0   2   2   0   0   2   0   0   0   2   0   2   2   0   2   2   0   2   2   2   2   2   2   0   0   0   0   2   2   0   0   0   2   0   2   0   2   0   2   2   0   0   0   0   0   2   2   2   2   2   2   0   0   2   2   2   2   0   0   0   0   0   0   0   2   2   2   0   2   0   2   2   2   0   0   0   0   2   2   0   0   2   0   0   2   0   0   2   2   0   0   0   2   0   0   2   2   2   2   0   2   0   0   0   2   2   0   2   0   0   2   0   2   0   2   2   0   2   2   0   0   2   0   0   2   0   0   2   2   0   0   2   2   2   0   2   0   2   0   0   2   2   0   0   2   0   0   2   2   2   2   0   0   2   2   2   2   0   2   2   2   0   0   0
 MK-1-5                 2   2   0   0   2   0   2   0   2   0   2   2   0   0   2   2   2   2   2   2   2   0   0   2   0   2   2   0   2   0   2   0   0   0   2   2   0   2   2   0   0   2   0   0   0   0   0   2   2   0   2   2   0   0   2   2   2   2   2   0   0   0   0   2   2   0   0   0   2   0   2   0   2   0   2   2   0   0   0   0   0   2   2   2   2   2   2   0   2   2   2   0   2   0   0   0   0   0   0   0   0   0   2   0   2   0   2   2   2   2   0   0   0   2   2   0   0   2   0   0   2   0   0   0   2   0   2   0   2   0   0   2   2   2   2   0   2   0   0   0   2   2   0   2   0   0   2   0   2   0   2   0   0   2   2   0   0   2   0   0   2   0   0   2   2   0   0   2   2   2   0   2   0   2   2   0   2   2   0   0   2   0   0   2   2   0   2   0   0   2   2   2   2   0   2   2   2   0   0   0
 MK-1-6                 2   2   0   0   2   0   2   0   2   0   2   2   0   0   2   2   2   2   2   2   2   2   0   0   0   0   2   0   2   0   2   0   0   0   2   2   0   2   2   0   0   2   0   0   0   0   0   2   2   0   2   2   0   0   2   2   2   2   2   0   0   0   0   2   2   0   0   2   2   0   2   0   2   0   2   2   2   0   0   0   0   2   2   2   2   2   2   0   2   2   2   0   2   0   0   0   0   0   0   2   0   2   2   0   2   0   2   0   2   2   0   0   0   2   2   0   0   2   0   0   2   0   0   0   2   0   2   0   2   0   0   2   2   2   2   0   2   0   2   0   2   2   0   2   0   0   0   0   2   0   2   0   0   2   2   0   0   2   0   0   2   0   0   2   2   0   0   2   2   2   0   2   2   0   2   0   2   2   0   0   2   0   0   2   2   0   2   2   0   2   2   0   2   0   2   2   2   0   0   0
 MK-1-7                 2   2   0   2   2   0   2   0   2   0   2   2   0   0   2   2   2   2   2   2   2   2   0   0   2   0   2   0   2   0   2   0   0   0   2   2   0   2   2   0   0   2   0   0   0   0   0   2   0   0   2   2   0   0   2   2   2   2   2   2   0   0   0   2   2   0   0   2   2   0   2   0   2   0   2   0   0   2   0   0   0   2   2   2   2   2   0   0   2   2   2   0   2   2   0   0   0   0   0   2   0   2   2   0   2   0   2   0   2   2   0   0   0   0   2   0   0   2   0   0   2   0   0   0   2   0   2   0   2   0   0   2   0   2   2   0   2   0   2   0   2   2   0   2   0   0   2   0   2   0   2   0   0   2   2   0   0   0   0   0   2   0   2   2   2   0   0   2   2   2   2   2   2   0   2   0   2   2   0   0   2   0   0   2   2   2   2   2   0   2   2   0   2   0   2   2   2   0   0   0
 MK-1-8                 2   2   0   2   2   0   2   0   2   0   2   2   0   0   2   2   2   2   2   2   2   2   2   0   2   0   2   0   0   0   2   2   0   0   2   2   0   0   2   0   0   2   0   0   0   0   0   2   0   0   2   2   0   0   2   0   0   2   2   2   0   0   0   2   2   0   0   2   2   0   2   0   2   0   2   0   0   2   0   0   0   2   2   2   0   2   0   0   2   2   2   0   2   2   2   0   0   0   0   2   0   2   2   0   2   0   2   0   2   2   0   0   0   0   2   0   2   2   0   0   2   0   0   0   2   0   2   0   0   0   0   2   0   2   2   0   2   0   2   0   2   2   0   2   0   0   2   0   2   0   2   0   0   2   2   0   0   0   0   0   2   0   2   2   0   0   0   2   2   0   2   2   0   0   2   0   2   2   0   0   2   0   0   2   2   2   2   2   0   2   2   2   2   2   2   2   2   0   0   0
 MK-1-9                 0   2   0   2   2   0   2   0   2   0   0   2   0   0   2   2   2   2   2   2   2   2   2   2   2   0   2   0   0   0   0   2   0   0   2   2   0   0   2   0   0   2   0   0   2   0   0   2   0   0   2   2   0   0   2   0   0   0   2   2   2   0   0   2   2   0   0   2   2   0   2   0   2   0   0   0   0   2   0   2   0   0   2   2   0   2   0   0   2   2   2   0   2   2   2   0   0   0   0   2   0   2   0   0   2   0   2   0   2   2   0   0   2   0   2   0   2   0   0   0   2   0   0   0   2   0   2   0   0   0   0   2   0   2   2   0   2   0   2   0   2   0   0   2   0   0   2   0   2   0   2   0   0   2   0   0   0   2   0   0   2   0   2   2   0   2   0   2   2   2   2   2   0   0   2   0   0   2   0   2   2   0   0   2   0   2   2   2   0   2   2   2   2   2   2   2   2   0   0   2
 MK-1-10                0   2   0   2   2   0   2   0   2   0   2   2   0   2   2   2   2   2   2   0   2   2   2   2   2   0   2   0   0   0   0   2   0   0   2   2   0   0   2   0   0   2   2   0   2   0   0   2   0   0   2   2   0   0   2   0   2   0   2   2   2   0   0   2   2   0   0   2   2   0   2   0   2   0   0   0   0   2   0   2   2   0   2   2   0   2   0   0   2   2   2   0   0   2   2   0   0   0   0   2   0   2   0   0   2   0   2   0   0   2   0   0   2   0   2   0   2   2   0   0   2   0   0   2   2   0   2   0   0   0   0   2   0   2   2   0   0   0   2   2   2   0   0   2   0   0   2   0   2   0   2   0   0   2   0   0   0   2   0   0   2   0   2   2   0   2   0   2   2   0   2   2   0   0   2   0   0   2   0   2   2   0   0   2   0   2   2   2   0   2   2   2   2   2   2   2   2   0   0   2
 MK-1-11                0   2   2   2   2   0   2   0   2   0   2   2   0   2   2   0   2   2   2   0   2   2   2   2   2   2   2   0   0   0   0   0   0   0   2   0   0   0   2   0   0   2   2   0   2   0   0   2   0   0   2   2   0   0   2   0   2   0   0   2   2   0   0   2   2   2   0   2   2   0   2   0   2   0   0   0   0   2   0   2   2   0   2   2   0   2   0   0   2   2   2   0   0   2   2   0   0   0   0   2   0   2   0   0   2   0   2   0   0   2   0   0   2   0   2   0   2   2   0   0   2   2   0   2   2   0   2   0   0   2   0   2   0   2   2   0   0   2   2   2   2   0   0   2   0   0   2   0   2   0   2   0   0   0   0   0   0   2   2   0   2   0   2   2   0   0   0   2   2   0   2   2   0   2   2   0   0   2   0   2   2   0   0   2   2   2   2   2   2   2   2   2   2   2   0   2   2   0   0   2
 MK-1-12                0   2   2   2   0   2   2   0   2   0   2   2   0   2   2   0   2   0   2   0   2   2   2   2   0   2   2   0   0   0   0   0   0   0   2   2   0   0   2   0   2   2   2   0   0   2   0   2   0   0   2   2   0   0   2   0   2   2   0   2   2   0   0   2   2   2   0   2   2   0   2   0   2   0   0   0   0   2   0   2   2   0   2   2   0   2   0   0   2   2   2   0   0   2   2   0   0   0   2   2   2   2   0   0   2   0   2   0   0   2   0   0   2   0   2   0   2   2   0   0   2   2   0   2   2   0   2   0   0   2   0   2   0   2   2   0   0   2   2   0   2   0   0   0   0   0   2   0   2   0   2   0   0   0   0   0   0   2   2   0   2   0   2   2   0   0   0   2   2   0   2   2   0   2   2   0   0   2   0   2   2   0   0   2   2   2   2   2   2   2   2   2   2   2   0   2   0   0   0   2
 MK-1-13                0   2   2   2   0   0   2   0   2   0   2   2   0   2   2   0   2   0   2   0   2   2   2   2   0   2   2   0   0   0   0   0   0   0   2   2   0   0   0   0   2   2   2   0   0   2   0   0   2   0   2   2   0   0   0   0   2   2   0   0   2   2   0   2   2   2   0   2   2   0   2   0   2   0   0   0   0   2   0   2   2   0   2   2   0   2   0   0   2   2   2   0   0   2   2   0   0   0   0   2   2   2   0   0   2   0   2   0   2   2   0   0   2   0   2   0   2   2   2   0   2   2   0   2   2   0   2   0   0   2   0   0   0   2   2   0   0   2   0   0   2   2   0   0   0   0   2   0   2   0   2   0   0   0   0   0   0   2   2   2   2   0   0   2   0   0   0   2   2   0   2   2   2   2   0   0   0   2   0   2   0   0   2   2   2   2   2   2   2   2   2   2   2   0   0   2   0   0   0   0
 MK-1-14                0   0   2   2   0   0   2   0   2   0   0   2   0   2   2   0   2   2   2   0   2   2   2   2   0   0   2   0   0   0   0   0   0   0   2   2   0   0   2   0   2   2   2   0   0   2   0   0   2   0   2   0   0   0   0   0   2   0   0   0   2   2   0   2   2   2   0   2   2   0   2   0   2   0   0   0   0   2   0   2   2   0   2   2   0   2   2   0   2   2   2   0   0   2   2   0   2   0   0   2   0   2   0   0   2   0   2   0   2   2   2   0   2   0   2   0   2   2   2   0   2   2   0   2   2   0   2   0   0   2   0   2   0   2   2   0   0   2   0   0   2   0   0   0   0   0   2   0   2   0   2   0   0   0   0   0   0   2   2   2   2   0   0   2   0   0   0   0   2   0   2   2   2   0   0   0   0   2   0   2   0   0   2   2   2   2   2   2   0   2   2   2   2   0   0   2   0   2   0   0
 MK-1-15                0   0   2   2   0   0   0   0   2   0   2   2   0   2   2   0   2   2   2   0   2   2   2   2   2   0   2   0   0   0   0   0   0   0   2   2   0   0   2   0   2   2   2   0   0   2   0   0   0   0   2   2   0   0   0   0   2   0   0   0   2   2   0   2   2   2   0   2   2   0   2   0   2   0   0   0   0   0   0   2   2   0   2   2   0   2   2   0   0   2   2   0   0   2   2   0   2   0   0   2   0   2   0   2   2   0   2   0   2   2   2   0   2   0   2   0   2   0   0   0   2   2   0   2   2   0   2   0   0   2   0   0   0   2   2   0   0   2   0   0   2   0   0   0   0   0   2   0   2   0   0   0   0   0   0   0   0   2   2   2   2   0   2   2   0   2   0   0   2   0   2   2   2   2   0   0   2   2   0   2   0   0   2   2   2   2   2   2   2   2   2   0   2   0   0   2   0   2   0   0
 MK-1-16                0   0   2   2   0   0   0   0   2   0   2   0   0   2   0   0   2   2   2   0   2   2   2   2   2   0   2   0   0   0   0   0   0   0   2   2   0   0   2   0   2   2   2   0   0   2   0   0   0   0   0   0   0   0   2   0   2   0   0   0   2   2   0   2   2   2   0   2   2   0   2   0   2   0   0   0   0   0   0   2   2   0   2   2   0   2   2   0   0   2   2   0   0   2   2   0   2   0   0   2   0   2   0   2   2   0   2   0   2   2   2   2   2   0   0   0   2   0   2   2   2   2   0   2   2   0   2   0   0   2   0   0   0   0   2   0   0   2   0   0   2   0   0   0   0   0   2   0   2   0   0   0   0   0   0   2   0   2   2   2   2   0   0   2   0   2   0   0   2   0   0   2   2   2   0   0   2   2   0   0   0   0   2   0   2   2   2   2   0   2   2   2   2   0   0   0   0   2   0   0
 MK-2-1                 2   2   2   0   2   0   0   0   0   0   0   2   0   0   0   2   0   2   2   0   2   0   2   0   0   2   0   2   0   2   2   2   2   0   0   2   0   2   2   2   2   2   2   2   2   2   2   0   0   0   0   0   2   0   2   2   2   2   2   0   2   0   2   0   2   0   2   2   0   2   0   2   2   2   2   2   0   2   0   2   0   0   0   0   0   2   0   2   2   0   0   0   0   0   2   2   0   0   2   0   2   2   2   0   2   2   2   0   0   2   0   2   2   0   0   2   2   2   0   2   2   2   2   2   0   2   2   0   0   0   0   0   0   2   2   0   2   2   0   0   2   2   0   2   0   0   0   2   2   0   0   0   2   0   0   0   0   2   0   0   0   0   0   0   0   0   0   2   2   0   2   0   2   2   0   0   2   0   2   2   0   0   2   0   0   0   2   0   2   0   0   0   0   0   0   0   0   2   0   0
 MK-2-2                 2   2   2   2   2   0   0   0   0   0   0   2   2   0   0   2   0   2   2   0   2   0   2   0   0   2   0   0   0   2   2   2   2   0   0   2   0   2   2   2   2   2   2   2   2   0   2   2   0   0   0   0   2   0   0   2   2   2   2   0   2   0   2   0   2   0   2   2   0   2   0   2   2   2   0   2   0   2   2   2   0   0   0   0   0   2   0   2   2   0   0   0   2   0   2   2   0   0   2   0   2   2   2   0   0   2   2   0   0   2   0   2   2   0   0   2   2   0   2   2   2   2   2   2   0   2   2   0   0   0   0   0   0   2   2   0   2   0   0   0   2   2   0   2   0   0   0   2   2   0   0   0   2   2   0   0   0   2   0   0   0   0   0   0   0   0   0   2   2   0   2   0   2   2   0   0   2   0   2   2   2   0   2   0   0   0   2   0   2   0   0   0   2   0   0   2   0   2   0   0
 MK-2-3                 2   2   2   2   2   0   0   0   0   0   2   2   2   0   0   2   0   2   2   0   2   0   2   0   0   2   0   0   0   2   2   2   2   0   0   2   0   2   2   0   2   2   2   2   2   0   2   2   0   0   0   0   2   0   0   2   2   2   2   0   2   0   2   0   2   0   2   2   0   2   0   2   2   2   0   2   0   0   0   2   0   0   0   0   0   2   0   2   2   0   0   0   2   0   2   2   0   0   2   0   0   2   2   2   0   2   2   0   0   2   0   0   2   0   0   2   2   0   2   2   2   2   2   2   2   2   2   0   0   0   0   0   0   2   2   0   0   0   2   0   0   0   0   2   2   0   0   2   2   0   0   0   2   2   0   0   0   2   0   0   0   0   0   0   0   2   2   2   2   0   2   0   2   2   0   0   0   0   2   2   2   0   2   0   0   0   2   0   2   0   0   0   2   0   0   0   0   0   0   0
 MK-2-4                 2   2   2   2   0   0   0   0   0   2   2   2   2   0   0   2   0   2   2   2   2   0   2   0   0   2   0   0   0   2   2   2   2   0   0   2   0   0   2   0   2   2   2   2   2   0   0   2   0   2   0   0   2   0   0   2   2   2   2   0   2   0   2   0   2   2   2   2   0   0   0   2   2   2   0   2   0   0   0   2   0   2   2   2   0   2   0   2   2   0   0   0   2   0   2   2   0   0   2   0   0   2   2   2   0   2   2   0   0   2   0   0   2   0   0   2   2   0   2   2   2   2   2   2   2   2   2   0   0   0   0   0   0   2   2   0   0   0   2   0   0   0   0   2   2   0   0   2   0   2   0   0   2   2   0   0   0   2   0   0   0   0   0   0   0   2   2   2   2   0   2   0   2   2   0   2   0   0   2   2   2   0   2   0   0   0   2   0   0   0   0   0   0   0   0   0   0   0   0   0
 MK-2-5                 2   2   2   2   0   0   0   0   0   2   2   0   2   0   0   2   0   2   2   2   2   0   2   2   0   2   0   0   2   2   2   2   2   0   0   2   0   2   2   0   2   2   0   2   2   0   0   2   2   2   2   0   2   0   0   0   2   2   2   0   2   0   2   0   2   2   2   2   0   2   0   2   2   2   0   2   0   0   0   2   0   2   2   2   0   2   0   2   2   0   0   0   2   2   2   2   0   0   2   0   0   2   2   2   0   2   2   0   0   2   0   0   2   0   0   2   2   0   2   2   2   2   2   2   2   2   2   0   0   0   2   0   2   2   2   0   0   0   2   0   0   0   0   2   2   0   0   0   0   2   0   0   2   2   0   0   2   2   0   0   2   0   0   0   0   2   2   2   2   0   2   0   2   2   0   2   0   2   2   2   2   0   2   0   0   0   0   0   0   0   0   0   0   2   0   0   0   0   2   0
 MK-2-6                 2   2   2   2   0   0   0   0   0   2   2   2   2   0   0   2   0   2   2   2   2   0   2   2   0   2   0   0   2   2   2   2   2   0   0   2   0   2   2   0   2   2   0   2   2   0   0   2   2   0   2   0   2   2   0   0   2   2   2   2   0   0   0   0   2   2   2   2   0   2   2   2   2   2   0   2   0   0   2   2   0   2   2   2   0   2   0   2   2   0   0   0   2   2   2   2   0   0   2   2   0   2   2   2   0   2   0   0   0   2   2   0   2   0   0   2   2   0   2   2   2   2   0   2   2   2   2   0   0   0   0   0   2   2   2   0   0   0   2   0   0   0   2   2   0   0   2   0   0   0   2   0   2   2   0   0   2   0   0   0   2   0   0   0   0   2   2   2   0   0   2   2   0   2   2   2   2   2   2   2   2   0   2   0   0   0   0   0   0   0   2   0   0   2   0   2   0   0   0   0
 MK-2-7                 2   2   2   2   0   2   2   0   0   2   2   0   2   2   0   2   2   2   2   2   2   0   2   0   2   2   0   0   2   0   2   2   2   0   0   2   0   2   2   0   2   2   0   2   2   2   0   2   2   0   0   0   2   2   0   2   2   2   2   2   0   0   0   0   2   2   2   2   2   0   2   2   2   2   0   0   0   0   2   2   2   2   2   2   0   2   0   2   2   0   0   0   2   2   2   2   0   0   2   0   0   0   2   2   0   2   0   0   0   2   2   0   2   0   2   2   2   0   2   2   2   2   0   2   0   2   2   0   0   0   0   0   2   2   2   0   0   0   2   0   0   0   2   2   0   0   2   0   0   0   2   0   0   2   0   0   2   0   0   0   2   0   0   0   0   0   2   2   0   2   2   2   2   2   2   2   2   2   2   2   2   0   2   2   0   2   0   0   0   0   2   0   0   2   0   2   0   0   0   0
 MK-2-8                 2   0   2   2   0   2   2   0   0   2   2   0   2   2   0   2   2   2   2   2   2   0   2   0   2   2   0   0   2   0   2   2   2   0   0   0   0   2   2   0   2   2   0   2   2   2   0   2   2   0   0   0   2   2   0   2   2   2   2   2   0   0   0   0   2   2   2   2   0   0   2   2   0   2   0   0   2   0   2   2   2   2   2   2   0   2   0   2   2   0   0   0   2   2   2   2   0   0   0   0   0   0   2   2   0   2   0   0   0   2   2   0   2   0   2   2   0   0   2   2   2   2   0   2   0   2   2   2   0   0   2   0   2   2   2   2   0   0   2   0   0   0   2   2   0   0   2   0   0   0   2   0   0   2   0   2   2   0   0   0   2   0   2   0   0   0   2   2   0   2   2   2   0   2   2   2   2   2   2   2   2   0   2   2   0   2   0   0   0   0   0   0   0   2   2   2   0   0   0   0
 MK-2-9                 2   0   2   2   2   2   2   0   0   2   2   0   2   2   0   2   2   2   2   2   2   2   2   0   2   2   0   0   2   2   2   2   0   0   0   0   0   2   2   0   2   2   0   2   2   2   0   2   2   0   0   0   2   2   0   2   0   2   2   0   0   0   0   0   2   2   0   2   0   0   0   2   0   2   0   0   2   0   0   2   2   2   0   2   0   2   0   2   2   0   0   0   2   2   2   2   0   0   0   0   0   0   2   2   0   2   0   0   0   2   2   0   2   0   2   2   0   0   2   2   2   2   0   2   0   2   2   2   0   0   2   0   0   2   2   2   0   0   2   0   0   0   2   2   0   0   2   0   0   0   2   0   2   2   0   2   0   0   2   0   2   0   2   2   0   0   2   2   0   2   2   2   0   0   2   2   2   2   2   2   2   0   2   2   0   2   0   0   0   2   0   2   0   2   2   2   0   0   0   0
 MK-2-10                0   0   2   2   2   2   2   2   2   2   2   0   2   2   0   2   2   2   2   2   2   2   2   0   2   2   0   0   2   2   2   2   0   0   0   0   0   2   0   0   2   2   0   0   2   2   2   2   2   0   0   0   2   2   0   2   2   2   2   0   0   0   0   0   2   2   0   2   0   0   0   2   0   2   0   0   2   0   0   2   2   2   0   2   0   2   0   2   2   0   0   0   2   2   2   2   0   0   0   0   0   2   2   2   0   2   0   0   0   2   2   0   2   0   0   2   0   2   2   2   2   2   0   2   2   2   2   2   0   0   2   0   0   2   2   2   0   0   2   0   0   0   2   2   0   0   2   0   0   0   2   0   2   2   0   0   0   2   2   0   2   0   2   2   2   0   2   0   2   2   2   2   0   2   0   2   2   2   2   2   2   2   2   2   0   2   0   0   2   2   0   2   0   2   2   2   0   0   0   0
 MK-2-11                0   2   2   2   2   2   2   2   2   2   2   0   2   2   0   2   2   2   2   0   2   2   0   2   2   2   0   0   2   2   2   2   2   0   0   0   0   2   0   0   0   2   0   0   2   2   2   2   2   0   0   0   2   2   0   2   2   2   0   0   0   0   0   0   2   2   0   2   0   0   0   2   0   2   0   0   2   0   0   2   2   2   0   2   0   0   0   2   2   0   0   0   2   2   2   2   0   0   0   0   0   2   2   2   0   2   0   0   0   2   2   0   2   2   0   2   0   2   2   2   2   2   0   2   2   2   0   0   0   0   2   0   0   0   2   2   0   0   2   0   0   0   2   2   0   0   2   2   0   0   2   0   2   2   0   0   0   2   2   0   2   2   2   2   2   2   2   0   2   0   2   0   0   2   0   0   2   2   2   2   2   2   2   2   0   0   0   0   0   2   0   2   0   2   2   2   0   0   0   0
 MK-2-12                0   2   2   2   2   2   2   2   2   2   2   0   2   2   0   2   2   2   2   0   2   2   0   2   2   2   0   0   2   2   2   2   2   0   0   0   0   2   0   0   0   2   0   0   2   0   2   2   2   2   0   0   2   2   0   2   2   2   0   2   0   0   0   0   2   2   0   0   0   0   0   2   0   2   0   0   2   2   0   2   2   2   0   2   0   0   0   2   0   0   0   0   2   2   2   2   0   0   0   2   0   2   2   2   0   2   0   0   0   0   0   0   2   2   0   2   0   0   2   2   2   2   0   2   2   0   0   0   0   0   2   0   0   0   2   2   0   0   2   0   0   0   2   2   0   0   2   2   0   0   0   0   2   2   0   0   0   2   2   0   2   2   2   2   2   0   2   0   2   0   2   0   0   0   2   0   0   2   0   2   2   0   0   2   2   0   0   0   0   2   0   2   0   2   2   0   0   2   2   0
 MK-2-13                0   2   2   2   2   2   2   2   2   2   2   0   0   2   0   2   2   2   2   0   2   2   0   2   2   2   0   0   2   2   2   2   2   0   0   0   0   2   0   0   0   2   0   0   2   0   2   2   2   2   0   0   2   2   0   0   2   2   2   2   0   0   0   0   2   2   0   0   0   2   0   2   0   2   0   0   2   2   0   2   2   2   0   2   0   0   2   2   0   0   0   0   2   2   2   2   0   0   0   2   0   2   2   2   0   2   0   0   0   0   0   0   2   2   0   2   0   0   0   0   2   2   0   0   2   0   0   0   0   0   2   0   0   0   2   2   0   0   0   0   0   2   2   2   0   0   2   2   0   0   0   0   2   2   2   0   0   2   2   0   2   2   2   2   2   0   2   0   2   0   2   0   0   0   2   0   2   2   0   2   2   0   0   2   0   0   0   0   0   2   2   2   0   2   2   0   0   0   2   0
 MK-2-14                2   2   2   2   2   2   2   2   2   2   2   0   0   2   0   2   2   2   2   0   2   2   0   2   2   2   0   0   2   2   2   2   2   0   2   0   0   2   0   2   0   2   0   0   2   0   0   2   2   2   0   0   0   2   0   0   0   2   2   2   0   0   0   0   0   2   0   0   0   2   0   2   0   2   0   0   2   2   0   2   2   2   0   0   2   0   2   2   0   0   0   0   2   2   0   2   2   0   0   2   0   2   0   2   0   2   0   0   0   0   2   0   2   2   0   2   0   0   0   0   2   2   0   0   2   0   2   0   0   0   2   0   0   2   2   2   0   2   2   0   0   2   2   2   0   0   2   2   0   0   0   2   2   0   2   0   0   2   2   0   0   2   2   2   2   0   2   2   2   0   2   0   0   0   2   0   2   2   0   2   2   2   0   2   0   0   0   0   0   2   2   2   0   2   2   0   0   0   2   2
 MK-2-15                2   2   2   2   2   2   2   2   0   0   2   2   0   2   0   2   0   2   2   0   2   2   0   2   2   2   0   0   2   2   2   2   2   0   2   0   0   2   0   2   0   2   0   0   0   0   0   2   2   2   0   0   0   2   0   0   0   2   2   2   0   0   0   0   0   2   0   0   0   2   0   2   0   0   0   0   2   2   0   2   2   2   0   0   0   2   2   2   0   0   0   0   2   2   0   2   2   2   0   2   0   2   0   2   0   2   0   0   0   0   2   0   2   2   0   2   0   0   0   0   2   2   0   0   0   0   2   0   0   0   2   0   0   2   2   2   0   2   2   0   0   2   2   2   0   0   2   2   0   0   0   0   2   0   0   0   0   2   2   0   0   2   2   2   0   0   2   2   0   2   2   2   0   0   2   0   2   2   0   2   2   2   0   2   0   0   0   0   0   2   2   0   0   2   0   0   0   0   2   2
 MK-2-16                0   2   2   2   2   2   2   2   0   2   2   2   0   2   0   2   0   2   2   0   2   2   0   2   2   2   0   0   0   2   2   2   2   0   2   0   0   2   0   2   0   2   0   2   2   0   0   2   2   2   2   0   2   2   0   0   2   0   2   2   0   0   0   0   0   2   0   0   0   2   0   2   0   0   0   0   2   2   2   0   2   2   0   0   0   2   0   2   0   2   0   0   2   2   0   2   2   2   0   2   0   2   0   2   0   0   0   0   0   0   2   0   2   2   0   2   0   0   0   0   2   2   0   0   0   0   2   0   0   0   2   0   0   2   2   2   2   2   2   2   2   2   2   2   0   0   2   2   0   0   0   2   2   0   0   0   0   2   2   2   0   2   2   2   0   0   2   2   0   2   2   2   0   0   2   0   2   2   0   2   2   2   0   0   0   0   0   0   0   2   2   0   0   2   0   0   0   0   2   0
 MK-3-1                 2   2   2   0   0   2   0   2   2   0   2   2   2   0   0   0   0   2   0   0   2   0   0   0   0   2   2   0   0   0   2   2   0   0   2   0   0   2   2   2   2   2   2   2   0   0   0   2   2   0   0   0   2   0   2   2   0   0   2   2   0   2   0   0   2   2   0   0   0   0   2   2   0   2   2   0   0   2   0   0   0   2   2   0   0   0   2   0   0   0   0   0   2   2   0   2   2   0   0   2   2   2   0   0   0   2   0   2   0   0   0   0   0   2   2   0   0   0   2   2   0   0   2   0   2   2   2   2   2   0   2   0   2   2   2   0   0   2   2   2   2   0   2   0   0   0   0   2   2   0   0   2   0   0   0   0   0   0   2   0   2   0   2   0   0   0   0   2   0   0   0   0   2   2   2   2   0   0   0   0   0   2   0   2   2   0   0   0   0   2   0   2   2   2   2   0   2   0   2   0
 MK-3-2                 2   2   2   0   0   2   0   2   2   0   2   2   2   0   0   0   0   0   0   0   2   0   0   0   0   0   2   0   0   0   2   0   0   0   2   0   2   2   2   2   2   2   2   2   0   0   0   2   2   0   2   0   2   0   2   2   0   0   2   0   0   2   0   0   2   2   0   0   0   0   2   2   0   2   2   0   0   2   0   0   0   2   2   0   0   0   2   0   0   0   0   0   2   2   0   2   2   0   0   2   2   2   0   0   0   0   2   0   0   0   0   0   0   2   2   0   0   0   2   2   2   0   2   2   2   2   2   2   2   0   2   0   0   2   2   2   0   2   2   2   2   2   2   2   0   0   0   2   2   0   0   2   0   2   2   0   0   0   2   0   2   0   2   0   0   0   0   2   2   2   0   0   0   2   2   2   0   0   0   0   0   2   0   2   2   0   0   2   2   2   0   2   2   2   2   0   2   0   2   0
 MK-3-3                 2   2   2   0   0   0   2   2   2   2   2   2   2   0   0   2   0   0   0   0   2   0   0   0   0   0   2   0   2   0   2   0   0   0   2   2   2   2   0   0   2   2   2   2   0   0   0   2   2   0   0   0   2   0   2   2   0   0   2   0   0   2   0   0   2   2   2   0   0   0   2   2   0   2   0   0   0   2   0   0   0   2   2   0   0   0   2   0   0   2   0   0   2   2   0   2   2   0   0   2   2   2   2   2   0   0   2   0   0   0   0   0   0   2   2   0   0   0   2   2   2   0   0   2   2   2   2   2   2   0   2   0   0   2   2   2   0   2   0   2   2   2   2   0   0   0   0   2   2   0   0   0   0   2   0   0   0   0   2   0   2   0   2   0   0   0   0   2   2   2   0   0   0   2   2   2   2   0   0   0   2   2   0   0   0   0   0   2   2   2   0   2   2   2   2   0   2   0   2   0
 MK-3-4                 2   2   2   0   0   0   2   2   2   2   2   2   2   0   0   2   0   0   0   0   2   0   0   0   0   0   2   2   2   0   0   0   2   0   2   2   2   0   0   0   2   2   2   2   0   0   0   2   2   0   0   0   2   2   2   2   0   0   2   0   0   2   0   0   2   2   2   0   0   0   2   2   2   2   2   0   0   2   0   0   0   0   2   0   0   0   0   0   0   2   0   0   2   2   0   2   2   0   0   2   2   2   2   2   0   0   0   0   0   0   0   0   0   0   2   0   0   0   0   2   2   0   0   2   2   2   2   2   2   0   2   0   0   2   2   2   0   2   0   2   2   2   2   0   2   0   0   2   2   0   0   0   0   2   0   0   0   0   2   0   2   0   2   0   0   0   0   2   2   2   0   0   0   2   2   2   2   0   0   0   2   2   0   0   0   0   0   2   2   2   0   2   2   2   2   0   2   0   2   2
 MK-3-5                 2   2   2   0   0   0   2   2   2   0   2   2   2   2   0   2   0   0   0   0   2   0   0   0   0   0   2   2   2   0   0   0   2   0   2   2   2   0   0   0   2   2   2   2   0   0   0   2   2   0   0   0   2   2   2   2   0   0   2   0   0   2   0   0   2   2   0   0   0   0   2   2   2   2   2   0   0   0   0   0   0   2   2   0   0   0   0   0   2   2   0   0   2   2   0   2   2   0   0   2   2   2   2   2   0   0   2   0   0   0   0   0   0   0   2   0   0   0   0   2   2   0   2   2   2   0   2   2   2   0   2   0   0   2   2   2   0   0   0   2   2   2   0   0   2   0   2   2   2   0   0   0   0   2   0   0   0   0   2   0   2   0   2   0   0   0   0   2   2   2   0   0   0   2   2   2   2   0   0   0   2   2   0   0   2   0   0   2   2   2   0   2   2   2   2   0   2   0   2   2
 MK-3-6                 0   2   2   0   2   0   2   2   2   0   2   2   0   2   0   2   0   0   0   0   2   0   0   0   0   0   2   2   2   0   0   0   2   0   2   2   2   2   0   0   0   2   2   2   0   0   0   2   0   0   2   0   2   2   2   2   2   0   2   0   0   2   0   0   0   0   0   0   0   0   2   0   2   2   2   0   0   0   0   0   0   2   2   0   0   0   0   0   2   2   0   0   2   2   0   2   2   0   0   2   2   2   2   2   0   0   2   0   0   0   0   0   0   0   2   0   0   0   2   2   2   0   2   2   2   2   2   2   2   0   2   0   0   2   2   2   2   0   0   2   2   2   0   0   2   0   2   2   2   2   0   0   2   2   0   0   0   0   2   0   2   0   2   0   0   0   0   2   2   2   0   0   0   2   2   2   2   0   0   0   2   2   0   0   2   0   0   2   2   2   0   2   2   2   2   0   0   0   2   2
 MK-3-7                 2   0   2   0   2   2   2   2   2   0   2   2   0   2   0   2   0   0   2   0   2   2   0   0   0   0   2   2   2   0   0   0   2   0   2   0   2   2   0   0   0   0   2   2   0   0   0   2   0   2   2   0   2   2   2   2   2   0   2   0   0   2   0   0   0   0   0   0   0   0   2   0   2   2   2   0   2   0   0   0   0   2   2   0   0   0   0   0   2   2   0   0   2   2   0   2   2   0   0   2   2   2   2   2   0   2   2   0   0   0   0   0   2   0   2   2   0   0   2   2   2   0   2   2   2   2   2   2   2   0   2   0   0   2   2   2   2   0   0   2   2   2   0   0   2   0   2   2   2   0   0   0   2   2   0   0   0   0   2   2   2   0   2   0   0   0   0   2   2   2   0   2   0   0   0   2   2   0   0   0   2   2   0   0   2   0   0   0   2   2   0   2   0   2   2   0   0   0   2   2
 MK-3-8                 2   2   2   2   2   2   2   2   2   0   2   2   0   0   0   2   0   0   2   0   2   2   0   0   0   0   2   2   2   2   2   0   2   0   2   0   2   2   0   0   0   0   2   2   0   0   0   2   0   2   2   0   2   2   0   2   0   0   0   0   2   2   2   0   0   0   0   0   0   0   2   2   2   2   2   2   2   0   0   0   0   2   2   2   0   0   2   0   2   2   0   2   2   2   0   2   2   0   0   2   2   0   2   2   0   2   2   0   0   2   0   0   2   0   2   2   0   0   2   2   2   0   0   2   2   2   2   2   2   0   2   0   0   2   2   2   2   0   0   2   2   2   2   0   2   2   2   2   2   0   0   0   0   2   0   0   0   0   2   2   2   0   2   0   0   0   0   2   2   2   0   2   0   0   0   2   2   2   0   0   2   2   0   0   2   0   0   0   2   2   0   0   0   2   0   2   0   2   2   2
 MK-3-9                 2   2   0   2   2   2   0   2   2   0   2   2   0   2   0   2   0   0   2   0   2   2   0   0   0   0   0   2   2   2   2   0   2   0   2   0   2   2   2   0   0   0   0   2   0   0   0   2   0   2   2   0   2   2   0   0   0   0   0   0   2   2   0   0   0   0   0   0   0   2   2   2   2   2   2   2   2   0   0   0   0   2   2   2   0   0   2   0   2   2   0   2   2   2   0   2   2   0   0   2   2   2   2   2   0   0   2   0   0   2   0   0   2   0   2   2   0   0   2   0   2   2   0   2   2   0   2   2   2   0   2   0   0   2   2   2   2   2   0   2   2   2   2   0   2   2   2   2   0   0   2   0   0   2   2   0   0   0   2   2   2   0   2   0   0   0   0   2   2   2   0   2   0   0   2   2   2   2   0   0   2   0   0   0   2   0   0   0   2   2   0   0   0   2   0   2   0   2   2   2
 MK-3-10                2   2   0   2   0   2   0   2   2   2   2   2   0   2   0   2   0   0   2   0   2   2   0   0   0   0   0   2   2   2   2   0   2   0   2   0   2   2   2   0   0   0   0   2   0   0   0   2   0   0   2   0   2   2   2   2   0   0   0   0   2   2   0   0   0   0   0   0   0   2   2   2   2   2   2   2   2   2   0   0   0   2   2   2   0   0   2   0   2   2   0   0   2   0   0   2   2   0   0   2   2   2   2   2   0   0   2   0   0   2   0   0   2   0   2   2   0   0   2   0   2   2   0   2   2   2   2   0   2   0   2   0   0   2   2   2   2   2   0   2   2   2   2   0   0   2   2   2   2   2   2   0   2   2   2   2   0   0   2   2   2   0   2   0   0   0   0   2   0   2   0   2   0   0   0   2   2   2   2   0   2   0   0   0   2   0   0   0   2   2   2   0   0   2   0   2   0   0   2   2
 MK-3-11                2   2   0   2   0   2   0   2   2   2   2   2   0   2   0   2   0   0   2   0   2   0   0   0   0   0   0   2   2   2   2   2   2   0   2   0   2   2   2   0   0   0   0   0   0   2   0   2   0   0   2   0   2   2   2   2   0   0   0   0   2   2   0   0   0   0   0   0   0   2   2   2   2   2   2   2   0   2   0   0   0   2   2   2   0   0   0   2   2   2   0   0   2   0   0   2   2   0   0   0   2   2   2   2   0   0   2   0   0   2   0   0   2   0   2   2   2   0   2   0   2   2   0   2   2   2   2   0   2   0   2   0   0   2   2   2   2   2   0   2   2   2   2   0   0   2   2   2   2   2   2   0   2   2   2   2   0   0   2   2   2   0   2   0   0   0   0   2   2   2   0   2   0   0   0   2   2   2   2   2   2   0   0   0   2   0   0   0   2   2   2   0   0   2   0   2   0   2   2   2
 MK-3-12                2   2   0   2   0   2   0   2   2   2   2   2   0   2   0   2   0   0   2   0   0   0   0   0   0   0   0   2   2   2   2   2   2   0   2   2   2   2   2   0   0   0   0   0   0   2   0   2   0   0   2   0   2   0   2   2   0   0   0   0   2   2   0   0   0   0   0   0   0   2   0   2   2   2   2   2   0   2   0   0   0   2   2   2   0   0   0   0   2   2   0   0   2   0   0   2   2   0   0   0   2   2   2   2   0   0   2   0   2   2   0   0   2   0   2   2   0   0   2   0   2   0   0   0   2   2   2   0   2   0   2   0   0   2   2   2   2   2   0   2   2   2   2   2   0   2   2   2   2   2   2   0   2   2   2   2   0   0   2   2   2   0   2   0   0   0   0   2   2   2   0   2   2   0   0   2   2   2   2   2   0   0   2   0   2   0   0   2   2   2   2   0   0   2   2   2   0   2   2   2
 MK-3-13                2   0   0   2   0   2   0   2   2   2   2   2   0   2   0   2   0   0   2   0   2   0   0   0   0   0   0   2   2   2   2   2   2   0   2   2   2   2   2   0   0   0   0   0   0   2   0   2   0   0   2   0   2   0   2   2   0   0   0   0   2   2   0   0   0   0   0   0   0   2   0   2   0   0   2   2   2   2   0   0   2   2   2   2   0   0   0   0   0   2   0   0   2   0   0   2   2   0   0   0   2   2   2   2   0   0   2   0   2   0   0   0   2   0   2   2   0   0   2   0   2   2   2   0   2   2   2   0   2   0   2   0   0   2   2   2   2   2   0   2   2   2   2   2   0   2   2   2   2   2   2   0   2   0   2   2   0   0   2   2   2   0   2   0   0   0   0   2   2   2   0   2   2   0   0   2   2   2   2   2   0   0   2   0   2   0   0   2   0   2   2   0   0   2   2   2   0   2   2   2
 MK-3-14                2   2   0   2   2   2   0   2   2   2   2   2   0   2   0   2   0   0   2   0   2   0   0   0   0   0   0   2   2   2   2   2   2   0   0   2   2   2   2   0   2   0   0   0   0   2   0   2   0   0   2   0   2   2   0   2   0   2   2   0   2   2   0   0   0   0   0   0   0   2   2   2   0   0   2   2   2   0   2   0   2   2   2   2   0   0   0   0   0   2   0   0   2   0   0   2   2   0   0   0   2   2   2   2   0   0   2   0   2   2   0   0   2   0   2   2   0   0   2   0   2   2   2   0   2   0   2   0   2   0   2   2   0   2   0   2   2   2   0   2   2   0   2   2   0   2   0   2   2   2   2   0   2   0   2   2   0   0   2   2   2   0   2   0   0   0   0   2   2   2   0   2   2   0   0   2   2   2   2   2   2   0   2   0   2   0   0   2   0   2   0   0   0   2   2   2   2   2   2   2
 MK-3-15                2   2   0   2   2   2   0   2   2   2   2   2   0   2   2   2   0   0   2   0   2   0   0   0   0   2   0   2   2   2   2   2   2   0   0   2   2   2   2   0   2   2   0   0   0   0   0   0   0   0   2   0   2   2   0   2   0   2   2   2   2   2   0   0   0   0   0   0   0   2   2   2   0   0   2   2   2   0   2   0   2   2   2   2   0   0   0   0   0   2   0   0   2   0   0   2   2   0   0   0   2   2   2   2   0   0   2   0   2   2   0   0   2   0   2   2   0   0   2   0   2   2   2   0   2   0   2   2   2   2   2   2   2   2   0   2   2   2   0   2   2   0   2   2   0   2   0   2   2   0   2   2   2   0   2   2   0   0   2   2   2   0   2   0   0   0   0   2   2   2   0   0   2   0   2   2   2   2   2   2   2   0   2   0   2   0   0   2   0   2   0   0   0   2   2   2   2   2   2   2
 MK-3-16                2   2   0   2   2   0   0   2   2   2   2   2   0   2   2   2   0   0   2   0   2   0   2   0   0   2   0   2   2   2   2   2   2   0   0   2   2   2   2   0   2   2   0   2   0   0   0   0   0   0   2   0   2   2   0   2   0   2   2   2   2   2   0   0   0   0   0   0   0   2   2   2   0   0   2   2   2   0   2   0   2   2   2   2   0   2   0   0   0   2   2   0   2   0   0   2   0   0   0   0   2   2   2   2   0   0   2   2   2   2   0   0   2   0   2   2   0   0   2   0   2   2   2   0   2   0   2   2   2   2   2   2   2   2   0   2   2   2   0   2   2   0   2   2   0   2   0   2   2   2   2   2   2   0   2   2   0   0   2   2   2   0   2   0   0   0   0   2   0   2   0   0   2   0   2   2   2   2   2   2   0   2   2   0   2   0   0   2   0   2   0   0   0   2   2   2   2   2   2   2
 MK-4-1                 0   0   2   0   0   0   0   0   2   0   2   2   0   2   0   2   2   2   0   2   0   0   0   0   2   0   2   0   0   0   0   0   2   0   0   2   2   0   0   0   0   0   2   0   0   0   0   0   2   0   2   2   0   0   2   0   0   0   0   0   0   2   2   2   2   2   0   0   0   0   0   2   2   0   0   2   0   2   2   0   0   2   0   2   0   2   2   0   0   2   0   2   2   0   2   0   2   0   2   2   2   2   0   2   0   2   2   0   2   0   0   0   0   2   2   0   2   0   2   2   0   0   2   2   2   2   0   0   2   0   2   2   2   2   0   2   0   0   2   0   0   2   2   2   2   2   2   2   0   2   2   2   0   2   0   2   2   0   2   2   2   2   2   0   2   0   2   2   0   0   0   0   0   2   0   0   2   2   0   0   0   2   2   2   0   2   2   0   2   0   2   0   0   0   2   2   0   2   0   2
 MK-4-2                 0   0   2   0   0   0   0   0   2   0   2   0   0   2   0   2   2   2   0   2   0   0   0   0   0   0   2   0   0   0   0   0   2   0   2   0   2   0   0   0   0   0   2   0   0   0   0   0   2   0   0   2   0   2   2   0   0   0   0   0   0   2   2   2   2   2   0   0   0   0   0   2   2   0   0   2   0   2   2   0   0   2   0   2   0   2   2   2   2   2   0   2   2   0   2   0   2   0   2   2   2   2   0   2   0   0   2   0   2   2   2   0   0   2   2   0   2   0   2   2   0   0   2   2   2   2   0   0   0   0   2   2   2   2   0   2   0   0   2   0   0   2   2   2   0   2   2   0   0   2   2   2   0   2   0   2   2   0   2   2   0   2   2   0   2   0   2   2   0   0   0   0   0   0   2   0   2   2   0   0   0   2   2   2   0   2   2   0   2   0   2   0   2   0   2   2   0   2   0   2
 MK-4-3                 0   0   2   0   0   0   2   0   2   0   2   0   0   2   0   2   2   0   0   2   0   0   0   0   0   0   0   0   0   0   0   0   2   0   2   0   2   0   0   2   0   0   2   0   0   0   0   0   2   0   0   2   0   2   2   0   0   0   0   0   0   2   2   2   2   0   0   0   0   0   0   2   2   0   0   2   0   2   2   0   0   2   0   2   0   2   2   2   2   2   0   2   2   0   2   2   0   2   2   0   2   2   0   2   2   0   0   0   2   2   2   0   0   2   2   0   2   2   2   2   0   0   2   2   2   2   0   0   0   0   2   2   2   2   0   2   0   0   2   0   0   2   2   2   0   0   2   2   2   0   2   2   0   2   0   2   2   2   2   2   2   2   0   0   2   0   2   2   0   0   2   0   0   0   2   2   2   2   0   0   0   2   2   2   0   2   2   0   2   0   2   0   2   0   2   2   0   2   0   2
 MK-4-4                 0   0   2   0   0   0   2   0   2   0   2   0   0   2   0   2   2   0   0   2   0   0   0   0   0   0   0   0   0   0   0   0   2   0   2   0   2   0   0   2   0   0   2   0   2   0   0   0   2   0   0   2   0   2   2   0   0   0   0   0   0   2   2   2   2   0   0   0   0   0   0   2   2   0   0   2   0   2   2   2   0   2   0   2   0   2   0   2   2   2   0   2   2   0   2   0   0   2   2   0   2   2   0   2   2   0   0   0   2   2   2   0   0   2   2   0   2   2   2   2   0   0   2   2   2   2   0   0   0   0   2   2   2   2   2   2   0   0   2   2   0   2   2   2   0   0   2   2   2   0   2   2   0   0   0   2   2   2   2   2   2   2   0   2   2   0   2   2   0   0   0   0   0   0   2   2   2   2   2   0   0   2   2   2   0   2   2   0   2   0   2   0   0   0   2   2   0   2   0   2
 MK-4-5                 0   0   2   0   2   0   2   0   2   0   2   0   0   2   0   2   2   0   0   2   0   0   0   0   0   0   0   0   0   0   0   0   2   0   0   2   2   0   0   2   0   0   2   0   2   0   0   0   2   0   0   2   0   2   2   0   0   0   2   0   0   2   2   2   2   2   0   0   0   0   0   2   2   0   0   2   0   2   2   2   0   2   0   2   2   2   0   2   2   2   0   2   2   2   2   0   0   2   2   0   2   2   0   2   2   0   0   0   0   2   0   0   0   2   2   0   2   2   2   2   0   2   2   2   2   2   2   0   0   0   2   2   2   2   2   2   0   0   2   2   0   2   2   2   0   0   0   2   2   0   2   2   0   0   0   2   2   2   2   2   2   2   0   2   2   0   2   2   2   0   0   0   0   0   2   2   2   2   2   0   0   2   2   2   0   2   2   0   2   0   2   0   0   0   2   2   0   2   0   2
 MK-4-6                 0   0   2   0   2   0   2   0   2   0   2   0   0   2   2   2   2   2   0   2   0   2   0   0   0   0   0   0   0   0   0   0   2   0   0   2   2   0   0   2   0   0   2   0   2   0   0   0   2   0   0   2   0   2   2   0   0   0   2   0   0   2   2   2   2   2   0   0   0   0   0   2   2   0   0   2   0   2   2   2   0   2   0   2   2   2   0   0   2   2   0   2   2   2   2   0   0   2   2   0   0   2   0   2   2   0   0   0   2   2   0   0   0   0   2   0   2   2   2   2   0   2   2   2   2   2   2   0   0   0   2   2   2   2   2   2   2   0   0   0   0   2   2   2   0   2   2   2   2   0   2   2   0   0   0   2   2   2   2   2   2   2   0   2   2   2   2   2   2   0   2   0   0   0   2   2   2   2   2   0   0   2   2   2   0   2   2   0   2   0   2   0   0   0   2   2   0   2   0   2
 MK-4-7                 0   0   2   0   2   0   2   0   2   0   2   2   0   0   2   0   2   2   0   2   0   2   0   0   0   0   0   0   0   0   0   0   2   0   0   2   2   0   0   2   0   0   2   2   2   0   0   2   2   0   0   2   0   2   2   0   0   0   2   0   0   2   2   0   2   2   0   0   0   0   0   2   2   2   0   2   0   2   2   2   2   2   0   0   2   2   0   0   2   2   0   2   0   2   2   0   0   2   2   2   0   2   0   2   2   2   0   0   2   2   0   0   0   0   2   0   2   2   2   0   0   2   2   2   2   2   2   0   0   0   2   0   2   2   2   2   2   0   0   0   0   2   2   2   0   2   2   2   2   0   2   2   0   2   0   2   2   2   2   2   2   0   0   2   2   0   2   2   2   2   2   0   0   0   2   0   2   2   2   2   0   2   0   2   0   2   2   0   2   0   2   0   0   2   2   2   0   2   0   2
 MK-4-8                 0   0   2   0   0   0   0   0   2   0   2   2   0   0   2   0   2   0   0   2   0   2   0   0   0   0   2   0   0   0   2   0   2   2   0   0   2   0   0   2   0   0   2   2   2   0   0   0   2   0   0   2   0   2   2   0   0   0   0   0   0   2   2   0   2   2   0   0   0   0   0   2   2   2   0   2   2   2   2   2   2   2   0   0   2   2   0   0   2   2   2   2   0   2   2   2   0   0   2   2   0   2   0   2   2   2   0   0   2   2   0   0   0   0   2   0   0   2   2   0   0   2   2   2   0   0   2   0   0   0   2   0   2   2   2   2   2   0   0   0   0   2   2   2   0   2   2   2   2   0   2   2   0   2   2   2   2   2   2   2   2   0   0   2   0   0   2   0   2   2   2   0   0   0   2   0   0   2   2   2   0   2   0   2   0   2   2   0   2   0   2   0   0   2   2   2   0   2   0   2
 MK-4-9                 0   0   2   0   0   0   0   0   2   0   2   2   0   0   2   2   2   0   0   2   2   2   0   0   0   0   2   2   0   0   2   0   2   2   2   2   2   0   0   2   0   0   2   2   2   0   0   0   2   0   0   0   0   2   2   2   0   2   2   0   0   2   0   0   2   2   0   0   0   0   0   2   2   2   0   2   2   2   2   2   2   2   0   0   2   0   0   2   2   2   2   2   0   2   2   2   0   0   2   2   0   2   0   2   2   2   0   0   2   2   0   0   0   2   2   0   0   2   2   0   0   2   2   2   0   0   2   0   0   0   2   0   2   2   0   2   2   2   0   0   0   0   2   2   2   2   2   2   2   0   0   2   0   2   2   2   2   2   2   0   2   0   0   2   0   0   2   0   2   2   2   0   0   0   2   0   0   2   2   2   0   0   0   2   0   2   2   0   2   0   2   0   0   2   2   2   0   2   0   2
 MK-4-10                0   0   0   0   0   0   0   0   2   0   2   2   0   0   2   2   2   0   0   0   2   2   0   0   2   0   2   2   0   0   2   0   2   2   2   2   0   0   0   0   0   2   2   2   2   0   0   0   2   0   0   2   0   0   2   2   0   2   2   0   0   2   0   0   2   2   0   0   0   0   0   2   2   2   0   2   2   2   2   2   2   2   0   0   2   0   0   2   2   2   2   2   0   2   2   2   0   0   2   2   0   2   0   2   0   2   0   0   2   2   0   0   0   2   2   0   0   2   2   0   0   2   2   2   2   0   2   0   2   0   2   0   2   2   0   2   2   0   0   0   0   0   2   2   2   2   2   2   2   0   0   0   2   2   2   2   2   2   2   0   2   0   0   2   0   0   2   2   2   2   2   0   0   0   2   0   0   2   2   2   0   0   0   2   0   2   2   2   2   2   2   0   0   2   2   2   0   2   2   2
 MK-4-11                0   0   2   0   0   0   0   0   2   0   2   2   0   2   2   2   2   0   0   0   2   0   0   0   2   0   2   2   0   2   2   0   2   2   2   2   0   0   0   0   2   2   2   2   2   0   2   0   0   0   0   2   0   0   2   2   0   2   2   0   0   2   0   0   2   0   0   0   0   0   0   2   2   2   0   2   2   0   0   2   2   2   0   0   2   0   0   2   2   2   2   2   0   2   2   2   0   0   2   2   0   0   0   2   0   2   0   0   2   2   0   0   0   2   2   0   0   2   2   0   0   2   2   2   2   0   2   0   2   0   2   0   2   2   2   2   2   0   0   2   0   0   0   2   2   2   2   2   2   0   0   0   2   2   0   2   2   2   2   0   2   0   0   2   0   0   2   2   2   2   2   0   0   0   2   0   0   2   2   2   0   0   0   2   0   2   2   2   2   2   2   0   0   2   2   2   0   2   2   2
 MK-4-12                0   0   0   0   2   0   0   0   2   0   2   2   0   2   2   2   2   0   0   0   2   0   0   0   2   0   2   2   0   2   2   0   2   0   0   2   0   0   0   0   2   2   2   2   2   0   2   0   0   0   0   2   0   0   2   2   0   2   2   0   0   2   0   0   2   2   2   0   0   0   0   2   2   2   0   2   2   0   0   0   0   2   0   0   2   0   0   2   2   2   2   2   2   2   0   2   2   0   2   2   2   0   0   2   0   2   0   0   2   2   0   0   0   2   2   0   0   2   2   0   0   2   0   2   2   0   2   0   2   0   2   0   2   2   2   2   2   0   0   2   0   0   0   0   2   2   2   0   2   0   0   2   2   2   0   2   2   0   2   2   2   0   0   2   0   0   2   2   2   2   2   0   0   0   2   0   0   2   2   2   0   0   2   2   2   2   2   2   2   2   2   0   0   2   2   0   0   2   2   2
 MK-4-13                2   0   0   0   0   2   0   0   2   0   2   2   0   2   2   2   2   0   2   0   2   0   0   0   2   2   2   0   0   2   2   2   2   0   0   2   0   0   0   0   0   2   2   2   2   2   2   0   0   0   0   2   0   0   2   2   0   2   2   0   0   2   0   0   2   2   2   0   0   0   0   2   2   0   0   2   2   0   0   0   0   0   0   0   2   0   0   2   2   2   2   2   2   0   0   2   2   0   2   2   2   0   0   2   0   2   0   0   2   2   0   0   0   2   2   0   0   2   2   0   0   2   0   2   2   2   2   0   2   0   2   0   2   2   2   2   2   0   0   2   0   0   0   0   2   0   2   2   2   0   0   0   2   2   0   2   2   0   2   2   2   0   0   2   0   0   2   2   2   2   2   0   0   0   0   0   0   2   2   2   0   0   2   2   0   2   2   2   2   2   0   0   0   2   2   0   0   2   2   2
 MK-4-14                2   0   0   0   0   2   0   0   2   0   2   0   0   2   2   2   2   0   2   0   0   0   0   0   2   2   2   0   0   2   2   2   2   0   0   2   0   0   0   0   0   0   2   2   2   2   2   0   0   0   0   2   0   0   0   2   0   0   2   0   0   2   0   0   2   2   2   0   0   0   0   2   2   0   0   2   2   0   0   0   0   0   0   0   2   0   2   2   2   2   2   2   2   0   0   2   2   0   2   2   2   0   0   2   0   2   0   0   2   2   0   0   0   2   2   0   0   2   2   0   0   2   0   2   2   2   2   2   2   0   2   0   0   2   0   2   0   0   0   2   0   0   0   0   2   0   2   2   2   0   0   0   2   2   0   2   0   0   0   2   2   0   0   2   0   0   2   2   2   2   2   0   2   0   0   0   0   2   2   2   0   0   2   2   0   2   2   2   2   2   0   0   0   2   2   2   0   2   2   2
 MK-4-15                0   0   0   0   0   2   0   0   2   0   2   0   0   2   2   2   2   0   2   0   0   0   0   0   2   0   2   0   2   2   2   2   2   0   0   2   0   0   0   0   0   2   0   2   2   2   2   0   0   0   0   2   0   0   0   2   2   0   2   0   0   2   0   0   2   2   2   0   2   0   0   2   2   0   2   2   2   0   0   0   0   0   0   0   2   0   2   2   2   2   2   2   2   0   0   0   2   0   2   2   2   0   0   2   0   2   0   2   2   2   0   0   0   2   2   0   0   2   2   0   0   0   0   2   2   2   2   2   2   0   2   2   0   2   0   0   0   0   2   2   2   0   0   0   2   0   2   0   2   2   2   0   2   2   0   2   0   0   0   0   2   0   0   2   0   0   2   2   2   2   2   0   2   2   0   0   0   2   2   2   0   0   2   0   0   2   2   2   2   2   0   0   0   2   2   2   0   2   2   2
 MK-4-16                0   0   0   0   2   2   0   0   2   0   2   0   0   2   2   2   2   0   2   2   0   2   0   0   2   0   2   0   2   2   2   2   2   0   0   2   0   0   0   0   0   2   0   2   2   2   2   0   0   0   0   2   0   0   2   2   2   0   2   0   0   2   0   0   2   2   2   0   2   0   0   2   2   0   2   2   2   0   0   0   0   0   0   0   2   0   2   2   2   2   2   2   2   0   2   0   2   0   2   2   2   0   0   2   0   2   0   2   2   2   0   0   0   2   2   0   0   2   2   0   0   0   0   2   2   2   0   2   2   0   2   2   0   2   2   0   0   0   2   2   2   0   0   2   2   0   2   0   2   2   2   0   2   2   0   2   2   0   0   0   2   0   0   2   0   0   2   2   2   2   2   0   0   2   0   0   0   2   2   2   0   0   2   0   0   2   2   2   2   2   0   2   0   2   2   2   0   2   2   2
 MK-5-1                 2   2   2   2   2   2   2   0   2   0   0   0   0   2   2   2   2   2   0   0   2   0   0   2   2   2   2   2   2   0   2   0   2   0   2   0   2   0   2   0   2   2   2   0   0   2   0   0   0   0   2   0   0   2   0   2   0   2   0   2   0   0   2   0   0   0   2   2   0   2   2   2   0   2   0   2   0   2   2   0   0   0   2   0   2   0   2   0   2   2   0   2   0   2   0   0   2   2   0   2   2   2   0   0   2   0   2   2   0   0   2   2   2   0   2   2   0   2   2   0   2   0   0   2   0   2   2   0   2   0   2   0   0   2   0   2   0   0   2   2   2   0   0   0   2   2   2   0   2   2   2   0   0   0   0   0   2   2   2   0   0   2   2   2   2   2   0   2   0   2   2   0   0   0   2   2   2   0   2   2   0   2   2   0   2   0   0   2   0   2   0   2   0   0   0   0   2   0   0   2
 MK-5-2                 2   2   2   2   2   2   2   0   2   0   2   0   0   2   2   2   2   2   0   0   2   0   0   2   2   2   2   2   2   0   2   0   2   0   2   0   2   0   2   0   2   2   2   0   0   2   0   0   0   0   2   0   0   2   0   2   0   2   2   2   0   0   2   2   0   0   2   2   0   2   2   2   0   2   0   2   0   2   2   0   0   0   2   2   0   0   0   0   2   2   2   0   0   0   0   0   2   2   0   2   0   2   0   0   2   2   2   2   0   0   2   2   2   2   2   2   0   2   2   0   2   0   0   2   0   2   2   0   2   0   2   0   0   2   0   0   0   0   2   2   2   0   0   0   2   2   2   0   2   2   0   0   0   0   2   0   2   2   2   0   0   2   2   2   2   2   0   2   0   2   2   0   0   0   0   2   2   0   2   2   0   2   2   0   2   0   2   2   0   2   0   2   0   0   0   0   2   0   0   2
 MK-5-3                 2   2   2   2   2   2   2   0   2   0   2   0   0   2   2   2   2   2   0   0   2   0   0   2   2   0   2   2   2   0   2   0   0   0   2   2   2   0   2   0   0   2   2   0   0   2   0   2   0   0   2   0   0   2   0   2   0   2   2   2   0   0   2   2   0   2   2   2   0   2   2   2   0   0   0   2   0   2   2   0   0   0   2   2   0   0   0   0   2   2   2   0   0   0   0   0   2   2   0   0   0   2   0   0   2   2   2   0   0   0   2   2   2   0   0   2   0   2   2   0   2   0   0   2   0   2   2   0   2   0   2   0   0   2   0   0   0   0   2   2   2   0   0   0   2   2   2   0   2   2   0   0   0   0   2   0   2   2   2   0   0   2   2   2   2   0   0   2   0   2   2   0   0   0   0   2   2   0   2   2   0   2   2   0   2   0   2   2   0   2   0   2   0   0   0   0   2   0   0   2
 MK-5-4                 2   2   2   0   2   2   2   0   2   0   2   0   0   2   2   0   2   2   0   0   2   0   0   2   2   0   2   2   2   0   0   0   0   0   2   2   0   0   2   0   0   2   0   0   0   2   0   2   0   0   2   0   0   2   0   2   0   2   2   2   0   0   2   2   0   2   2   0   0   2   2   2   0   0   0   2   0   2   2   0   2   0   0   2   0   0   0   0   2   2   2   0   0   0   0   0   2   2   0   0   0   2   0   2   2   2   2   0   2   0   2   2   2   0   0   2   0   2   2   0   2   0   0   2   0   2   2   0   2   0   2   0   0   2   0   2   0   0   2   2   2   0   0   0   2   2   2   0   2   2   2   0   0   0   2   0   2   2   2   0   0   2   2   2   2   0   0   2   0   2   2   0   0   2   0   2   2   0   2   2   0   2   0   0   2   0   2   2   0   0   0   2   0   0   0   0   2   0   0   2
 MK-5-5                 2   2   2   0   2   2   2   0   2   0   2   0   0   2   2   0   0   2   0   0   2   0   0   2   2   0   2   2   0   0   0   0   2   0   2   2   0   0   2   0   0   2   0   0   0   2   0   2   0   0   2   0   0   2   0   2   2   2   0   2   0   2   2   2   0   0   2   0   0   2   0   2   0   0   0   2   0   2   0   0   2   0   0   2   0   0   0   0   2   2   2   0   0   0   0   0   2   2   0   0   0   2   0   2   0   2   2   0   2   0   2   2   2   0   0   2   0   2   2   0   2   0   2   2   0   2   2   0   2   0   2   0   0   2   0   2   0   0   2   2   2   0   0   0   2   2   2   0   2   2   2   0   0   0   2   0   2   2   2   0   0   2   2   2   0   0   0   2   0   0   2   0   0   2   0   2   2   0   2   2   0   0   0   0   2   2   2   2   0   0   0   2   0   0   0   0   2   0   0   2
 MK-5-6                 2   2   0   0   2   2   2   0   2   0   2   0   0   2   2   2   0   2   0   0   0   0   0   0   2   0   2   2   0   0   0   0   2   0   0   2   0   0   2   0   0   0   2   0   2   0   0   2   0   0   0   0   0   2   0   2   2   2   0   2   0   2   2   2   0   0   2   0   0   2   0   2   0   0   0   2   0   2   2   0   2   0   0   2   0   0   2   0   2   2   2   0   0   0   0   0   2   2   0   0   0   2   0   2   0   2   2   0   2   0   2   2   2   0   0   2   0   0   2   0   2   0   2   0   0   2   2   0   2   2   2   0   0   2   0   2   0   0   2   2   2   0   0   0   2   2   2   0   2   2   0   0   0   0   2   0   2   2   2   2   0   2   0   2   0   0   0   2   0   0   0   2   0   2   0   2   2   0   2   2   0   0   0   0   2   2   2   2   0   0   0   2   0   0   0   0   2   0   0   2
 MK-5-7                 2   2   0   0   2   2   0   0   2   0   2   0   0   2   0   2   0   0   0   2   0   2   0   0   2   0   2   2   0   0   0   0   2   0   0   0   0   0   2   0   0   0   2   0   2   0   0   2   0   0   2   0   0   2   0   2   0   2   0   2   0   2   2   2   0   2   2   0   0   2   0   0   2   0   0   2   0   2   2   2   2   0   0   2   0   0   2   0   0   2   2   0   2   0   0   0   2   2   0   0   0   2   0   2   0   2   2   0   2   0   2   2   2   0   0   2   0   0   0   0   0   0   0   0   0   2   2   0   2   2   2   0   0   2   0   2   0   0   2   2   2   0   0   0   2   2   2   0   2   2   0   0   0   0   2   0   2   2   2   2   0   2   0   2   2   2   0   2   0   0   0   2   0   2   0   2   2   2   2   2   2   0   0   0   2   2   2   2   0   0   0   2   0   0   0   0   2   0   0   2
 MK-5-8                 2   2   0   0   0   0   0   0   2   0   2   0   0   2   0   2   0   0   2   2   0   2   0   0   2   0   2   2   0   0   0   0   2   2   0   0   0   0   2   0   0   0   2   0   2   0   0   0   0   0   0   0   0   2   0   2   0   2   0   2   0   2   2   2   0   2   2   0   0   2   0   0   0   0   2   2   0   2   2   2   0   0   0   2   0   2   0   0   0   2   2   0   2   0   0   0   2   2   0   0   0   2   0   2   0   2   2   2   2   0   2   2   2   0   0   2   0   0   0   0   0   0   0   0   0   2   2   0   2   2   2   0   0   2   0   2   0   0   2   2   2   0   0   0   2   2   2   0   2   2   0   0   2   0   2   2   2   2   2   2   0   2   0   2   2   2   0   2   0   0   0   2   0   2   0   0   2   2   2   2   0   0   0   0   2   2   2   2   0   2   0   2   0   0   0   0   2   0   0   2
 MK-5-9                 2   2   0   2   0   2   0   0   2   0   2   0   0   2   0   2   0   0   2   0   0   2   0   2   2   0   2   0   0   0   0   0   2   2   0   0   2   0   2   2   0   0   2   0   0   0   0   0   0   0   0   0   0   0   0   2   0   2   0   0   0   2   2   2   0   2   2   0   2   2   0   0   0   0   2   2   0   2   2   2   0   0   0   2   0   2   0   0   0   2   2   0   2   0   0   0   2   2   0   0   0   2   0   2   0   2   2   2   2   0   2   2   2   0   0   2   0   0   0   0   0   0   0   0   0   2   2   2   2   2   2   0   0   2   2   2   0   0   2   2   0   0   0   0   2   2   2   0   2   2   0   0   2   0   2   2   2   2   2   2   0   2   0   2   2   2   2   2   0   0   0   2   0   2   0   0   2   2   0   2   0   0   0   0   2   2   2   2   0   2   0   0   0   0   0   0   2   0   0   2
 MK-5-10                2   2   0   2   0   2   0   0   2   0   2   0   0   2   0   2   0   0   2   0   0   2   0   2   2   0   2   2   0   0   0   0   2   2   0   0   2   0   0   2   0   0   2   0   0   0   0   0   0   0   0   0   0   0   0   2   0   2   0   0   0   2   2   2   0   2   2   0   0   2   0   0   0   0   2   2   0   2   2   2   0   0   0   2   0   2   0   0   2   2   2   0   2   0   0   2   2   2   0   0   0   2   0   0   0   0   2   2   2   0   2   2   2   0   0   0   0   0   0   0   0   0   0   0   0   2   2   2   2   2   2   0   0   2   2   2   2   0   2   2   0   0   0   0   2   2   2   0   2   2   0   0   2   0   2   2   0   2   2   2   0   2   0   2   2   2   0   2   0   0   0   2   0   2   0   0   2   2   0   2   0   0   2   0   2   2   2   2   0   2   0   0   0   0   0   0   2   0   0   2
 MK-5-11                2   2   0   2   0   0   2   0   2   0   2   0   0   2   2   2   0   0   2   0   0   0   0   2   2   0   2   0   0   2   0   0   0   2   0   0   2   0   0   2   0   0   2   0   0   0   0   0   0   0   0   0   0   0   2   2   0   2   0   0   0   2   2   2   0   0   2   0   0   2   0   0   0   0   2   2   0   2   2   0   0   0   0   2   0   0   2   0   2   0   2   0   2   0   0   2   2   2   0   0   0   2   0   0   0   0   2   2   2   0   2   2   2   2   0   0   0   0   0   0   0   0   0   0   0   2   2   2   2   2   2   0   0   2   2   2   2   0   2   2   0   0   0   0   2   2   2   0   2   2   0   0   2   2   2   2   0   2   2   2   0   2   0   2   0   2   0   2   0   2   0   2   0   2   0   0   2   2   0   2   0   2   2   2   0   2   2   2   0   2   0   0   0   0   0   0   2   0   0   2
 MK-5-12                2   2   0   2   0   0   2   0   2   0   2   0   0   2   2   2   0   0   2   0   0   2   0   2   2   2   2   0   0   2   0   0   0   2   0   0   2   0   0   2   0   0   2   0   2   0   0   0   0   0   0   0   0   0   2   2   0   2   0   0   0   2   2   2   0   0   0   0   0   2   0   0   0   0   2   2   0   2   2   0   0   0   0   2   0   0   2   0   2   2   2   0   2   0   0   0   2   0   0   0   0   2   0   0   0   0   2   0   2   0   2   0   2   2   0   0   0   0   0   0   0   0   0   0   2   2   2   2   2   2   2   0   0   2   2   2   2   0   2   2   0   0   0   0   2   2   2   0   2   2   0   0   0   2   0   2   0   0   2   2   0   0   0   2   0   2   0   2   2   2   0   2   0   2   2   0   2   2   0   2   0   2   2   2   0   2   2   2   0   2   2   0   0   0   0   0   2   0   0   2
 MK-5-13                2   2   0   0   0   0   2   0   2   0   2   0   0   2   2   2   0   0   2   0   0   2   0   2   2   2   2   0   0   2   0   0   0   2   0   0   2   0   0   2   0   0   2   0   2   0   0   0   0   0   2   0   0   0   2   2   0   2   0   0   0   2   2   2   0   0   0   0   0   2   0   0   0   0   0   2   2   2   2   0   0   0   0   2   0   0   2   0   2   2   2   0   2   0   0   0   2   0   0   0   0   2   0   0   0   0   2   0   2   0   2   0   2   2   0   0   0   0   2   0   0   0   0   0   2   2   0   2   2   2   2   0   0   2   2   2   2   0   2   2   0   0   0   0   2   2   2   0   2   2   0   0   0   2   2   2   0   0   2   2   0   0   0   2   0   2   0   2   2   2   0   2   0   2   2   0   2   2   0   2   0   2   2   2   0   2   2   2   0   2   2   0   0   0   0   0   2   2   0   2
 MK-5-14                0   2   0   0   0   0   2   0   2   2   2   0   0   2   2   2   0   0   2   0   0   0   0   2   2   2   2   0   0   2   0   0   0   2   0   2   0   0   0   2   2   0   2   0   2   0   0   0   0   0   2   0   0   0   2   2   0   2   0   0   0   2   2   2   0   0   0   0   0   2   0   0   0   0   0   2   2   2   2   0   0   0   0   2   0   2   2   0   2   2   2   0   2   0   0   0   2   0   0   0   0   2   0   0   0   0   2   0   2   0   2   0   2   2   0   0   2   0   0   2   0   0   0   0   2   2   0   2   2   2   2   0   0   2   2   2   2   0   2   2   0   0   2   0   2   2   2   0   2   2   0   0   0   2   2   2   0   0   0   2   0   0   0   2   0   2   0   2   2   2   0   2   0   2   2   0   2   2   0   2   0   2   2   2   0   2   2   0   0   2   2   0   0   0   0   0   2   2   0   2
 MK-5-15                0   2   0   0   0   2   2   0   2   2   2   0   0   2   2   2   0   0   2   2   0   0   0   2   2   2   2   0   0   2   2   0   0   2   0   2   0   0   0   2   2   0   2   0   2   0   0   0   0   0   0   0   0   0   2   2   0   2   0   0   0   2   2   2   0   0   0   0   0   2   0   0   0   0   0   0   2   2   2   0   2   2   0   2   0   2   0   0   2   2   2   0   2   0   0   0   2   0   0   2   0   2   0   0   0   0   2   0   0   0   2   0   2   2   0   0   2   0   0   2   0   0   0   0   2   2   0   2   2   2   2   2   0   0   2   2   2   0   2   2   0   0   2   0   2   2   2   0   2   2   0   0   0   2   2   2   0   0   0   2   0   0   0   2   0   0   0   2   0   2   0   2   0   0   2   0   2   2   0   2   0   2   2   2   0   2   2   0   0   2   2   0   0   0   0   0   0   2   0   2
 MK-5-16                0   2   0   0   0   2   2   0   2   2   2   2   0   2   2   2   0   0   2   2   0   0   0   2   2   2   2   0   0   2   2   2   0   2   0   2   2   0   0   2   2   0   2   0   2   0   0   0   2   2   0   0   2   2   2   2   0   0   0   0   0   2   0   2   0   0   0   0   0   2   0   0   0   0   0   0   2   2   2   0   2   2   0   2   0   2   0   0   2   2   2   0   0   0   0   0   2   0   0   2   0   2   0   0   0   2   2   0   2   0   0   0   2   0   0   0   2   0   0   2   2   0   2   0   2   2   0   2   2   2   2   0   0   0   2   2   2   0   0   2   2   0   2   0   2   0   2   0   0   2   0   0   0   2   2   2   2   0   0   2   0   0   0   2   2   0   0   2   0   2   0   2   0   2   2   0   0   0   0   2   0   0   0   2   0   2   2   2   2   2   2   0   2   0   0   0   0   2   0   2
 MK-6-1                 2   0   0   0   2   0   0   2   0   2   0   2   0   2   0   2   2   2   0   0   0   0   0   2   2   2   2   0   2   2   2   2   0   2   0   2   2   2   0   2   0   2   2   2   0   2   0   0   0   2   2   2   0   0   0   0   2   2   0   0   0   2   0   2   0   2   2   2   0   0   2   2   2   2   2   0   0   0   0   0   2   2   2   0   2   2   2   2   0   0   2   0   0   0   0   0   0   0   2   2   2   0   0   2   2   0   2   0   0   2   0   0   2   2   0   0   2   2   2   2   0   2   2   2   2   2   2   0   2   2   0   2   0   0   2   2   2   0   0   0   0   2   0   2   2   0   0   2   2   2   0   0   0   0   2   0   2   0   2   0   0   0   2   0   0   2   2   2   2   0   2   0   2   2   0   0   0   2   2   0   0   2   0   2   0   2   2   2   2   2   0   0   0   2   2   2   2   0   2   2
 MK-6-2                 2   0   2   0   0   0   0   2   0   2   0   2   2   2   0   2   2   0   0   2   2   2   0   2   2   2   2   0   2   2   2   2   0   2   0   2   2   0   0   2   2   2   2   2   0   2   0   2   0   2   2   2   0   2   0   2   2   2   0   0   0   2   0   2   0   2   2   2   0   0   2   0   2   2   2   0   0   0   0   0   2   2   2   0   2   2   2   2   0   2   2   0   0   0   0   0   0   0   2   2   2   0   2   2   2   0   2   0   0   2   0   0   2   2   0   0   2   2   2   2   0   2   2   2   2   2   2   0   2   2   0   0   0   0   2   2   2   0   0   0   0   2   0   0   2   0   2   2   2   2   0   0   0   0   2   0   2   0   2   0   0   0   2   0   0   2   2   2   2   0   2   0   2   2   0   0   0   2   2   0   0   2   0   2   0   2   2   2   2   2   0   0   2   2   2   2   2   0   2   2
 MK-6-3                 2   0   2   0   0   0   0   2   0   2   0   0   2   2   0   2   2   0   0   2   2   2   0   2   2   2   2   0   2   2   2   2   2   2   0   2   2   0   0   2   2   2   2   2   0   2   2   2   0   2   2   0   0   2   0   2   2   2   0   0   0   0   0   0   0   2   2   2   0   0   2   0   2   2   2   0   0   2   0   0   2   2   2   2   2   2   2   2   0   2   2   0   0   0   0   0   0   0   0   2   2   0   2   2   2   0   2   0   0   0   0   2   2   2   0   0   2   2   2   2   0   2   2   2   2   2   2   0   2   2   0   0   0   2   2   2   2   0   0   0   0   2   0   0   2   0   2   0   2   2   0   2   0   0   2   0   2   0   2   0   0   0   2   0   2   2   2   0   2   0   2   0   2   2   0   0   0   2   2   0   0   2   0   2   0   2   0   2   0   2   0   0   2   2   2   2   2   0   2   2
 MK-6-4                 2   0   2   0   0   0   0   2   2   2   0   0   2   2   0   2   2   0   2   2   2   2   0   2   2   2   0   0   2   2   2   2   2   2   0   2   2   0   0   2   0   2   2   2   0   2   2   2   0   2   2   0   0   2   0   2   2   2   0   0   0   0   0   0   0   2   2   2   0   0   2   2   2   2   2   0   0   2   0   0   2   2   0   0   2   2   2   2   0   2   2   0   0   0   0   2   0   0   0   2   2   0   2   0   2   0   2   0   0   0   0   2   2   2   0   2   2   2   2   2   0   2   2   0   2   2   0   0   2   2   0   2   0   2   2   2   2   0   0   2   0   0   0   0   2   0   2   0   2   2   2   2   0   0   2   0   2   0   2   0   2   0   2   0   2   2   2   0   2   0   2   0   2   2   0   0   2   2   2   0   0   2   2   2   0   2   0   2   0   2   0   0   2   2   2   2   2   0   2   2
 MK-6-5                 2   0   2   0   0   0   0   2   2   0   0   0   2   0   0   2   0   0   2   2   2   2   0   2   2   2   0   0   2   2   2   2   0   2   0   2   2   0   0   2   0   2   2   2   0   2   2   2   0   2   2   0   0   2   0   2   2   2   0   0   0   0   0   0   0   2   2   2   0   0   2   2   2   2   2   0   0   0   0   0   2   2   0   0   2   2   2   2   0   2   2   0   0   0   0   2   0   0   0   2   2   0   2   0   2   0   2   2   2   0   0   2   2   2   0   2   2   2   2   2   0   2   2   2   2   2   0   0   2   2   0   2   0   2   2   2   2   0   0   2   0   0   0   0   2   0   2   0   2   2   2   0   0   0   2   0   2   0   2   2   2   0   2   0   2   0   2   0   2   0   2   0   2   0   0   0   2   0   2   0   0   2   2   2   2   2   0   2   0   2   0   0   0   2   2   2   2   0   2   2
 MK-6-6                 2   0   2   0   0   0   0   2   2   0   0   0   0   0   0   2   2   0   2   2   2   2   0   2   2   0   0   0   2   2   2   0   0   2   2   2   2   0   0   2   0   2   2   2   0   2   2   2   0   2   2   0   0   2   0   2   2   2   2   0   0   0   0   0   0   2   2   2   2   0   2   2   2   2   2   2   2   0   0   0   2   2   0   0   2   2   2   2   0   2   2   0   0   0   0   0   0   0   0   0   0   0   2   0   2   2   2   2   2   0   0   2   2   2   0   2   2   2   2   2   0   2   2   2   2   2   0   2   2   2   0   2   0   0   2   2   2   0   0   2   0   0   0   0   2   0   2   0   2   2   2   2   0   0   2   0   2   0   2   0   2   0   2   0   2   0   2   0   2   0   2   0   2   0   0   0   2   0   0   0   0   2   0   2   2   2   0   2   0   2   0   0   2   2   2   2   2   0   2   2
 MK-6-7                 2   2   2   0   0   0   0   2   2   0   0   0   2   0   0   2   2   0   2   2   2   2   2   2   2   0   0   0   2   2   2   2   2   2   2   2   2   0   0   2   0   2   2   2   0   2   0   2   0   2   2   0   0   2   0   2   2   2   2   0   0   0   0   0   0   2   2   2   2   0   2   2   2   2   2   0   2   0   0   0   2   2   0   0   2   2   2   2   0   2   2   0   0   2   0   0   0   0   0   2   0   0   2   2   2   2   2   2   2   0   0   2   2   2   0   2   2   2   2   2   0   2   2   2   0   2   0   2   2   2   0   2   0   0   2   2   2   0   0   2   0   0   0   0   2   0   2   0   2   2   0   2   0   0   2   0   2   0   0   0   2   0   2   0   2   2   2   0   2   0   0   0   2   0   0   0   2   0   0   0   0   2   0   2   2   2   0   2   0   2   2   0   2   2   2   2   0   0   2   2
 MK-6-8                 2   2   2   0   0   0   0   2   2   0   0   2   2   0   2   2   2   0   2   2   2   2   2   2   0   0   0   0   2   0   2   2   2   2   2   2   2   0   0   2   0   2   2   2   0   2   0   2   0   2   2   0   0   2   0   2   2   2   2   0   0   0   0   0   0   2   2   2   2   0   2   2   2   2   0   0   2   0   0   0   2   2   0   0   2   2   0   2   2   2   2   0   0   2   0   0   0   0   0   2   0   0   2   2   2   2   2   2   2   0   0   2   2   2   0   2   2   2   2   2   0   2   2   2   0   2   0   2   2   2   0   0   0   0   2   2   2   0   0   2   0   0   0   0   2   0   2   0   0   2   0   2   0   0   2   0   2   0   0   0   2   0   2   0   2   2   2   0   2   0   0   0   2   0   0   0   0   0   0   0   0   0   0   2   2   2   0   2   0   2   2   0   2   2   2   2   0   2   0   2
 MK-6-9                 2   2   0   0   0   0   0   2   2   0   0   2   2   0   2   2   2   0   2   2   2   2   2   0   0   0   0   0   2   0   2   2   2   0   2   2   2   0   0   2   0   2   2   0   0   2   0   2   0   2   2   0   0   2   0   2   2   2   2   0   0   0   0   2   0   2   2   2   2   2   2   2   2   2   2   0   2   0   0   0   2   2   0   0   2   2   0   2   2   2   2   0   0   0   0   0   0   0   0   2   0   2   2   2   2   2   2   2   2   2   0   2   2   2   0   2   2   2   2   0   0   2   2   2   0   2   0   2   2   2   0   0   0   0   2   2   0   0   0   2   2   0   0   0   0   0   2   0   0   2   0   2   0   0   2   2   2   0   0   0   2   0   2   0   2   2   2   0   2   0   0   0   0   0   0   0   0   0   0   0   0   0   0   2   2   2   0   0   0   0   2   0   2   2   2   2   0   2   0   2
 MK-6-10                2   2   0   0   0   0   0   2   2   2   0   2   2   0   2   2   2   0   2   2   0   2   2   0   2   0   0   0   2   0   2   2   2   0   2   2   2   0   0   2   0   2   2   0   0   2   0   2   0   2   2   0   0   2   0   2   2   2   2   0   0   0   0   2   0   2   2   2   2   2   2   2   2   2   2   0   2   0   0   0   2   0   0   0   2   2   0   2   2   2   2   0   0   0   0   0   0   0   0   2   0   2   2   2   2   0   2   2   2   2   2   2   2   2   0   2   2   0   2   0   0   2   2   2   0   2   2   2   0   2   0   2   0   0   2   2   0   0   0   2   2   0   0   0   2   0   2   2   0   2   0   2   0   0   2   2   0   0   0   0   2   0   2   0   0   2   2   0   2   2   0   0   0   0   0   0   0   0   0   0   0   0   0   2   2   2   0   0   0   0   2   2   2   2   2   2   0   0   0   2
 MK-6-11                2   2   2   0   0   0   0   0   2   2   2   2   2   2   2   0   2   0   2   2   0   2   2   0   2   0   0   0   2   0   2   2   0   0   2   2   2   0   0   2   0   2   2   2   0   2   0   2   0   2   2   0   0   2   0   2   0   2   2   0   0   0   0   2   0   2   2   2   0   2   2   2   2   2   2   2   2   2   0   0   2   0   0   0   2   2   0   2   2   2   2   0   0   0   0   0   0   0   0   2   0   0   2   2   2   2   2   2   2   2   2   0   2   2   0   0   2   0   2   2   0   2   0   2   0   2   2   2   0   2   0   2   0   0   0   2   0   2   0   2   2   0   0   0   2   0   2   0   0   2   0   0   0   0   2   2   0   0   0   2   2   0   2   0   0   2   2   0   2   2   0   2   0   0   0   0   0   0   2   0   0   0   0   2   2   2   0   0   0   2   2   2   2   2   2   2   0   0   0   2
 MK-6-12                2   0   2   0   0   0   0   0   2   2   2   2   2   2   2   0   2   0   2   2   0   2   2   0   2   0   0   0   2   0   2   2   0   0   2   2   2   0   2   2   0   2   2   2   0   2   2   2   0   2   2   0   0   2   0   2   0   0   2   0   0   0   0   2   0   2   2   2   0   2   2   2   2   2   2   0   2   2   0   0   2   0   0   0   0   2   0   2   2   2   2   0   0   0   2   0   0   0   0   2   0   0   2   2   0   2   2   2   2   2   2   0   2   2   0   0   2   0   2   2   0   2   2   2   0   2   2   2   0   2   0   2   0   0   0   2   0   2   0   2   2   0   0   0   2   0   2   0   0   2   0   0   0   0   2   2   0   0   0   2   2   0   2   0   0   2   2   0   2   0   0   2   0   0   0   0   0   0   2   0   0   0   0   2   2   2   0   0   0   2   2   2   2   2   2   2   0   0   2   2
 MK-6-13                2   0   2   0   0   0   0   0   2   2   2   0   2   0   2   0   2   0   2   2   0   2   2   0   2   0   0   0   2   0   2   2   0   0   2   2   2   0   2   2   0   2   2   0   0   0   2   2   0   2   2   0   2   2   0   2   0   0   2   0   0   2   0   2   0   2   2   2   0   2   2   2   2   2   2   0   2   2   0   2   2   0   2   0   0   2   0   2   2   2   2   0   0   2   2   0   0   0   0   2   0   0   2   2   0   2   2   2   2   2   2   0   2   2   0   0   2   0   2   2   0   2   2   2   0   2   2   2   0   2   0   2   0   0   0   0   0   2   0   2   2   0   0   0   2   0   2   0   2   2   0   0   0   0   2   2   0   0   0   2   2   0   2   0   0   2   2   0   2   0   0   2   0   2   2   0   0   0   2   0   0   0   0   2   2   0   0   0   0   2   2   2   2   0   2   2   0   0   2   2
 MK-6-14                2   0   2   0   0   0   0   0   2   2   2   0   2   0   2   0   2   0   0   2   0   0   2   0   2   2   0   0   2   0   2   2   2   0   2   2   0   0   2   2   0   2   2   0   0   0   2   2   0   2   2   0   2   0   0   2   0   0   2   0   0   2   0   2   0   2   2   2   0   2   2   2   2   2   2   0   2   2   0   2   2   0   2   0   0   2   0   2   2   2   2   0   0   2   2   0   0   0   0   2   0   0   2   2   0   2   2   2   0   2   2   0   2   2   0   0   0   0   2   2   0   2   2   2   0   2   2   0   0   2   0   2   0   0   0   0   0   2   0   2   2   2   0   0   2   0   0   0   2   2   0   0   0   0   2   0   0   0   0   0   2   0   2   2   0   2   2   0   2   0   0   2   2   2   2   0   0   0   2   0   0   0   0   2   2   0   2   0   0   2   0   2   2   0   2   2   0   0   2   2
 MK-6-15                2   0   2   0   0   0   0   0   0   0   2   0   2   0   2   0   2   0   0   2   0   0   2   0   2   2   0   0   2   0   2   2   2   0   2   2   0   0   2   2   0   2   0   0   0   0   2   2   0   2   2   0   2   2   0   2   2   0   0   0   0   0   0   2   0   2   2   2   0   2   2   2   2   2   2   0   2   2   0   2   2   0   2   0   2   2   0   2   2   2   2   0   0   2   2   0   0   0   0   2   0   0   2   2   0   2   2   2   0   2   2   0   2   2   0   0   0   2   2   2   0   2   2   2   0   0   2   0   0   2   0   2   0   0   0   0   0   2   0   2   2   2   0   0   2   0   0   0   2   2   0   0   0   0   2   0   0   0   2   0   2   0   2   2   0   2   2   0   2   0   0   2   2   2   2   0   0   0   2   0   0   0   0   2   2   0   0   0   0   2   0   0   2   0   2   2   0   0   2   2
 MK-6-16                0   0   2   2   0   0   0   0   0   0   2   0   2   0   0   0   2   0   0   2   0   0   2   0   2   2   0   0   2   0   2   2   2   0   2   2   0   0   2   2   0   2   0   0   0   0   2   0   0   2   2   0   2   2   0   2   2   0   0   0   0   0   0   2   0   2   2   0   0   2   2   2   2   2   2   2   2   2   2   2   0   0   2   0   2   2   0   2   2   2   2   0   2   2   2   0   0   0   0   2   2   0   2   2   0   2   2   2   0   2   2   0   2   0   0   0   2   2   2   2   0   2   2   2   0   0   2   0   0   0   0   0   0   0   0   0   0   2   0   2   2   2   0   0   0   0   0   0   2   2   2   0   2   0   2   0   2   0   2   0   2   0   2   2   0   2   2   0   2   0   0   2   2   2   2   0   0   0   2   0   0   2   0   2   2   0   0   0   0   2   0   2   2   0   2   2   0   0   2   0
 
!****************************************** Phenotypic Data **********************************************************
!-100.0 is resevred for missing phenotype
SimulatedTrait1        13.6463   10.0397   11.0251    6.8409   10.1609    9.2548   10.1380    9.4235    9.9016    9.2791    9.3907    8.1288    9.3251   12.2389    7.6480   10.9525    7.5515   11.7097    9.3595   11.4785    9.1915    7.7568    8.2155   10.3757    9.4818    9.0719    8.7495   10.1515   11.9109    8.5515   10.0367    8.7117    9.6104    7.3340   10.9906   10.1151    9.5436   10.6651    9.8493    8.3708    7.5321   10.8666   10.9318    7.5156   11.2158   12.6707   10.0284    8.1555   10.7694    8.8533   10.9398    9.7902   11.6033   11.4560    9.4062   10.8171   11.1592    9.2894    9.3598   10.7230   10.6526    9.1287   10.3696   10.1367   12.1928    9.4531    8.1714    8.5978    8.9436   10.8066   10.7031   11.8225    9.9724    9.2264    8.9137   13.7642    6.5747   11.4682    9.7592   10.8301    9.2694    9.1710    8.5646   12.2649    8.4402    9.2011    8.8034    9.0204   12.3557   12.0570    9.5833    9.9000   11.7240    8.6612    9.5202    9.8011    9.9801    8.2707   12.8854    9.1693   10.2881   13.5181   10.3213    9.8046   12.7119    9.4576    9.7881    7.9044   13.9334   10.6731   10.9391    9.4417   11.3076    9.3045   10.1129    7.8848    9.8337   13.8844   10.4739   11.1865    9.3410    9.2440   10.8168   12.5554    9.2016   11.0198   10.9762   10.4934   12.3373   10.5842   10.5186   11.2301    9.7552   11.6549    8.8794   10.2355    9.4144    9.8857   10.9088   10.9414   10.9662    8.6583    9.0331   10.8371    9.9494    9.7133   11.0725   10.3883   11.8741    6.3739    9.7835   10.5108    8.4280    8.0275   10.4227    8.5128    9.7181   12.2996   10.4980    7.6298   10.9886    9.8249    9.0417   11.9420    8.7847    9.3752    8.8497   12.8029    9.1345   10.0589   10.6434    6.9319    9.0429   11.6980    8.5652    8.2123   11.8296    8.9586   10.6495    9.0285    8.7322    7.1901    9.9856    9.8411    9.8322    9.1048   12.9284    8.6891    9.3951    6.5212    9.5319   11.2215    9.7947    7.2832   10.5820   10.5269   11.0979    8.4096    9.7911   10.4398
SimulatedTrait2        16.3972   16.5736   14.2747   13.1479   15.5136   14.8706   16.5752   15.6656   15.2696   13.1825   16.0714   14.3170   14.8937   17.4023   14.7288   15.9164   14.7055   14.0628   16.3009   15.2284   15.6746   13.5234   15.5177   16.4106   15.4286   13.7827   18.5334   13.3930   17.9877   13.9581   14.9643   13.6014   16.0404   13.4423   17.6188   16.9982   15.1208   13.2729   13.1032   14.2909   13.3362   16.0974   12.3044   14.0575   14.2869   15.3262   13.6055   16.1736   15.2868   14.9126   15.3923   15.1211   14.1491   17.2192   15.1627   19.0856   13.6651   14.9022   15.5576   14.2388   11.8016   17.3531   15.0953   15.3556   16.6047   16.6250   14.6572   14.1237   15.1000   14.0313   17.6509   16.1186   14.1521   16.9264   13.9252   14.5492   14.4089   13.8470   13.8926   13.0846   15.3121   15.0553   17.3942   15.6160   15.2839   14.5588   14.5286   11.6435   13.7220   15.7795   16.7357   15.3055   15.4216   15.5691   13.3286   13.6226   15.7219   14.9766   14.6262   16.1556   13.1933   17.1392   16.0680   16.5699   14.9310   16.0741   16.1304   17.3033   15.9387   13.3806   15.4090   13.4115   13.3848   14.7127   14.9283   12.4343   12.1096   16.4517   16.4787   12.9786   15.9175   13.6256   13.9206   16.4778   14.6290   16.4680   15.6500   16.2754   16.7190   13.8095   16.1568   16.0616   14.8603   15.6122   15.1407   17.3267   14.4197   13.5585   13.7980   14.1836   15.8508   15.3835   16.7602   13.9672   15.8520   16.6210   14.8830   13.8038   15.8529   16.5288   15.6733   14.2486   13.0677   15.1576   17.3978   13.2897   14.1668   14.9030   15.8892   13.7048   16.5345   14.9750   16.4976   16.1655   15.3469   14.7792   13.7137   15.8609   13.7675   16.9897   12.6421   13.9122   12.5220   17.2117   13.3286   16.6067   16.1232   14.0597   12.7831   14.2693   15.1986   14.6783   14.3260   15.0657   16.4669   14.3646   15.3635   15.7944   15.6833   17.0114   14.1038   16.2477   18.1056   15.1574   15.1639   13.5144   16.0865   13.2831   14.3398   16.4069
 
