# Supplementary material for: Inclusive Composite Interval Mapping of QTL by Environment Interactions in Biparental Populations
Source: PLoS One. 2015 Jul 10;10(7):e0132414. doi: 10.1371/journal.pone.0132414 (PMC4498613; doi:10.1371/journal.pone.0132414)
Supplement: S3 File — (ZIP) [file pone.0132414.s003.zip › Simulation for unliked model/Simulated popualtions/run_00105.met]

!**********************Note: lines staring with "!" are remarks and will be ignored in the program********************
!*********************************General Information**********************************
!Assuming F1 = P1 x P2, populations available in QTL IciMapping are: 
!  1, P1BC1F1 = P1 x F1, the first backcrossing where P1 is used as the recurrent parent;
!  2, P2BC1F1 = P2 x F1, the first backcrossing where P2 is used as the recurrent parent;
!  3, F1DH, F1-derived doubled haploids; 
!  4, RIL or F1RIL, recombination inbred lines through the repeated selfing of F1;
!  5, P1BC1RIL, recombination inbred lines through the repeated selfing of P1BC1F1;
!  6, P2BC1RIL, recombination inbred lines through the repeated selfing of P2BC1F1;
!  7, F2, the selfing generation of F1;
!  8, F3, the selfing generation of F2;
!  9, P1BC2F1, the second backcrossing where P1 is used as the recurrent parent; 
! 10, P2BC2F1, the second backcrossing where P2 is used as the recurrent parent;
! 11, P1BC2RIL, recombination inred lines through the repeated selfing of P1BC2F1; 
! 12, P2BC2RIL, recombination inred lines through the repeated selfing of P2BC2F1; 
! 13, P1BC1F2, the selfing generation of P1BC1F1; 
! 14, P2BC1F2, the selfing generation of P2BC1F1; 
! 15, P1BC2F2, the selfing generation of P1BC2F1; 
! 16, P2BC2F2, the selfing generation of P2BC2F1; 
! 17, P1BC1DH, P1BC1F1-derived doubled haploids; 
! 18, P2BC1DH, P2BC1F1-derived doubled haploids; 
! 19, P1BC2DH, P1BC2F1-derived doubled haploids; 
! 20, P2BC2DH, P2BC2F1-derived doubled haploids; 
   3      !Mapping Population (see remarks above)
   2      !Mapping Function (1 for Kosambi; 2 for Haldane; 3 for Morgan)
   2      !Marker Space Type (1 for intervals; 2 for positions)
   1      !Marker Space Unit(1 for centiMorgans; 2 for Morgan)
   6      !Number of Chromosomes (or Linkage Groups)
 200      !Size of the mapping population
   2      !Number of environments
 
!***************************************** Chromosomes and Linkage Maps **********************************************
!Chromosome                 NumMarkers
-CH1                        16
-CH2                        16
-CH3                        16
-CH4                        16
-CH5                        16
-CH6                        16
!Linkage map (Marker name followed by position or the interval length)
 MK-1-1                1     0.000
 MK-1-2                1    10.000
 MK-1-3                1    20.000
 MK-1-4                1    30.000
 MK-1-5                1    40.000
 MK-1-6                1    50.000
 MK-1-7                1    60.000
 MK-1-8                1    70.000
 MK-1-9                1    80.000
 MK-1-10               1    90.000
 MK-1-11               1   100.000
 MK-1-12               1   110.000
 MK-1-13               1   120.000
 MK-1-14               1   130.000
 MK-1-15               1   140.000
 MK-1-16               1   150.000
 MK-2-1                2     0.000
 MK-2-2                2    10.000
 MK-2-3                2    20.000
 MK-2-4                2    30.000
 MK-2-5                2    40.000
 MK-2-6                2    50.000
 MK-2-7                2    60.000
 MK-2-8                2    70.000
 MK-2-9                2    80.000
 MK-2-10               2    90.000
 MK-2-11               2   100.000
 MK-2-12               2   110.000
 MK-2-13               2   120.000
 MK-2-14               2   130.000
 MK-2-15               2   140.000
 MK-2-16               2   150.000
 MK-3-1                3     0.000
 MK-3-2                3    10.000
 MK-3-3                3    20.000
 MK-3-4                3    30.000
 MK-3-5                3    40.000
 MK-3-6                3    50.000
 MK-3-7                3    60.000
 MK-3-8                3    70.000
 MK-3-9                3    80.000
 MK-3-10               3    90.000
 MK-3-11               3   100.000
 MK-3-12               3   110.000
 MK-3-13               3   120.000
 MK-3-14               3   130.000
 MK-3-15               3   140.000
 MK-3-16               3   150.000
 MK-4-1                4     0.000
 MK-4-2                4    10.000
 MK-4-3                4    20.000
 MK-4-4                4    30.000
 MK-4-5                4    40.000
 MK-4-6                4    50.000
 MK-4-7                4    60.000
 MK-4-8                4    70.000
 MK-4-9                4    80.000
 MK-4-10               4    90.000
 MK-4-11               4   100.000
 MK-4-12               4   110.000
 MK-4-13               4   120.000
 MK-4-14               4   130.000
 MK-4-15               4   140.000
 MK-4-16               4   150.000
 MK-5-1                5     0.000
 MK-5-2                5    10.000
 MK-5-3                5    20.000
 MK-5-4                5    30.000
 MK-5-5                5    40.000
 MK-5-6                5    50.000
 MK-5-7                5    60.000
 MK-5-8                5    70.000
 MK-5-9                5    80.000
 MK-5-10               5    90.000
 MK-5-11               5   100.000
 MK-5-12               5   110.000
 MK-5-13               5   120.000
 MK-5-14               5   130.000
 MK-5-15               5   140.000
 MK-5-16               5   150.000
 MK-6-1                6     0.000
 MK-6-2                6    10.000
 MK-6-3                6    20.000
 MK-6-4                6    30.000
 MK-6-5                6    40.000
 MK-6-6                6    50.000
 MK-6-7                6    60.000
 MK-6-8                6    70.000
 MK-6-9                6    80.000
 MK-6-10               6    90.000
 MK-6-11               6   100.000
 MK-6-12               6   110.000
 MK-6-13               6   120.000
 MK-6-14               6   130.000
 MK-6-15               6   140.000
 MK-6-16               6   150.000
!*********************************** Marker Types ********************************************************************
!Co-dominant marker: When heterozygote F1 is present, P1 is coded as 2, F1 is coded as 1, and P2 is coded as 0; Otherwise, P1 is coded as 2, and P2 is coded as 0. 
!Dominant marker: When heterozygote F1 is present, P1 and F1 are coded as 12, and P2 is coded as 0; Otherwise, P1 is coded as 2, and P2 is coded as 0.  
!Recessive markers: When heterozygote F1 is present, P1 is coded as 2, and F1 and P2 are coded as 10; Otherwise, P1 is coded as 2, and P2 is coded as 0. 
!Missing marker is coded as -1. 
 MK-1-1                 2   2   0   2   0   0   2   2   2   2   2   2   2   2   2   2   0   2   0   2   2   2   2   2   2   0   2   2   2   2   2   0   2   0   2   2   0   0   2   2   0   0   2   2   0   2   0   0   2   2   0   2   2   0   0   2   2   2   2   0   2   0   0   2   2   0   0   2   2   0   0   0   2   0   0   2   0   2   0   0   2   0   2   0   2   2   0   2   2   0   0   2   0   2   2   0   0   0   2   0   2   0   2   0   0   2   0   2   2   0   0   0   2   2   2   2   0   0   0   0   0   0   0   2   0   0   2   2   0   2   0   0   2   2   2   0   2   0   2   2   2   0   0   2   2   2   2   0   0   0   0   2   0   0   0   2   2   2   0   0   0   2   2   0   2   0   0   2   2   2   0   0   0   0   0   2   2   2   2   2   0   0   0   2   0   0   0   0   0   0   0   2   2   0   2   2   0   2   2   2
 MK-1-2                 2   0   0   2   0   0   2   2   2   0   2   2   2   2   2   2   0   0   0   2   2   2   0   2   2   0   2   2   2   2   2   0   2   0   2   2   0   2   2   2   0   0   2   2   0   2   0   0   2   2   0   2   2   0   0   2   2   2   0   2   2   0   0   2   0   0   0   2   2   0   0   0   2   0   0   2   0   2   0   0   2   0   2   0   2   0   0   2   2   0   0   2   0   2   2   0   0   0   2   0   2   0   2   0   0   2   2   2   2   0   2   0   0   2   2   0   0   0   2   0   0   0   0   2   0   0   2   2   0   2   0   0   2   0   2   0   2   0   2   0   2   0   0   2   2   2   2   0   0   0   0   2   0   0   2   2   0   2   0   0   0   2   2   2   2   0   0   2   2   2   0   0   0   0   0   2   2   2   2   2   0   0   0   2   0   0   0   0   0   2   0   2   2   0   2   2   0   2   2   2
 MK-1-3                 2   0   0   0   0   0   2   2   2   0   2   2   2   2   2   2   0   2   2   2   2   2   0   0   2   0   2   2   2   2   2   0   2   0   2   2   0   0   2   2   0   0   2   2   0   0   0   0   2   2   0   0   2   0   0   2   2   2   0   2   2   0   2   0   2   0   0   2   2   0   0   0   2   0   0   2   0   2   0   0   2   0   2   2   2   0   0   2   2   0   0   2   0   2   2   2   0   0   2   0   2   0   2   0   0   2   2   0   2   2   2   2   0   0   2   0   0   0   2   0   0   0   0   2   0   0   2   2   0   2   0   0   2   0   2   0   2   0   2   0   0   0   0   2   2   2   2   0   0   0   0   2   0   0   2   2   0   2   0   0   0   2   2   2   0   0   0   2   0   2   0   0   2   0   0   2   0   2   2   2   2   2   0   2   0   0   0   0   0   2   0   2   2   0   2   2   0   2   2   2
 MK-1-4                 2   0   0   0   0   0   2   2   2   2   2   2   2   2   2   2   0   2   2   2   2   2   0   0   0   0   2   2   2   2   2   0   2   0   2   2   0   0   0   2   0   0   2   2   0   0   0   0   0   2   0   0   2   0   0   2   2   2   0   2   2   0   2   0   2   0   2   2   2   2   2   0   2   0   0   0   2   2   2   0   2   0   2   2   2   0   0   2   2   0   2   2   0   2   2   0   0   0   2   0   2   2   2   0   0   2   2   0   2   2   2   2   0   0   2   0   0   0   2   0   0   0   0   0   0   0   2   2   0   0   0   0   2   0   2   0   2   0   2   0   0   0   0   2   2   2   2   2   0   0   0   2   0   0   2   2   0   2   0   2   0   2   2   2   0   0   0   2   0   2   0   0   2   0   0   2   0   2   2   2   2   2   2   0   0   0   0   0   0   2   2   2   2   0   2   2   0   2   2   2
 MK-1-5                 2   0   0   2   0   0   2   2   0   2   2   2   2   2   2   2   0   2   2   2   2   2   0   0   0   0   2   0   2   2   2   0   2   0   2   2   0   0   0   2   0   0   2   2   0   0   0   0   0   2   0   0   0   0   0   2   2   2   0   2   2   0   2   0   2   0   2   2   2   2   2   0   2   0   0   0   2   2   2   0   0   0   2   0   2   2   0   2   2   0   2   2   2   2   2   0   0   0   2   0   0   2   2   0   0   2   2   0   2   2   2   2   2   0   2   2   0   0   2   0   0   0   0   0   0   0   2   2   0   0   0   0   2   0   2   0   2   0   2   0   0   0   0   2   2   2   2   2   0   0   0   2   2   0   2   0   0   2   0   2   0   2   2   2   0   0   0   2   0   2   0   0   2   0   2   2   0   2   2   2   2   0   2   0   0   0   0   0   0   2   0   2   2   0   2   2   2   2   2   2
 MK-1-6                 2   0   0   2   0   0   2   2   0   2   2   2   2   2   2   2   0   2   2   2   2   2   0   0   0   0   2   0   2   2   2   0   0   0   2   0   0   2   2   2   0   0   2   2   0   0   0   0   0   2   0   0   0   0   0   2   2   2   0   0   2   0   2   0   0   0   2   2   2   2   2   0   0   2   0   0   2   2   2   0   0   0   2   0   2   2   0   0   2   0   2   2   2   2   2   0   0   0   2   0   0   2   2   2   0   2   0   0   2   2   2   2   2   0   2   2   0   0   2   0   0   0   0   0   0   2   2   2   0   0   0   0   2   0   2   0   2   0   2   0   0   2   0   2   2   2   2   2   2   0   0   2   2   0   2   0   0   2   0   2   0   2   2   2   2   0   0   2   0   2   2   0   2   0   2   2   0   0   2   2   2   0   0   0   0   0   0   0   0   0   0   2   2   0   2   0   2   2   2   2
 MK-1-7                 2   2   0   2   2   0   0   2   0   2   2   2   2   2   2   2   0   2   2   2   2   0   0   0   0   0   2   0   0   2   2   0   0   0   2   0   0   2   2   2   0   0   2   0   0   0   0   0   0   2   0   0   0   0   2   2   2   2   0   0   2   0   2   0   0   0   2   2   2   2   2   0   0   2   0   0   2   2   2   0   0   0   2   0   2   2   0   2   2   0   2   2   2   0   2   0   0   0   2   0   0   2   2   2   0   2   0   0   2   2   2   2   2   2   2   2   0   0   2   0   0   2   0   0   0   2   2   2   0   0   0   0   2   0   2   0   2   0   2   0   0   2   0   2   2   2   2   2   2   0   0   2   2   0   0   0   0   2   0   2   0   2   2   2   2   0   0   2   0   2   2   0   2   0   2   0   0   2   2   2   2   0   0   0   2   0   0   2   0   0   0   2   2   0   2   0   2   2   2   2
 MK-1-8                 2   2   0   2   2   0   0   2   0   2   2   2   2   0   2   2   0   2   2   2   2   0   2   0   0   0   2   0   0   2   2   0   0   0   2   0   0   2   2   2   0   0   2   0   0   0   0   2   0   0   0   0   0   0   2   2   2   2   0   0   2   0   2   0   0   0   2   2   2   2   2   0   0   2   0   0   2   2   2   0   0   0   2   0   2   2   0   0   2   0   2   2   2   0   2   0   0   0   2   0   2   2   0   2   0   0   0   0   2   2   2   2   2   2   2   2   0   0   2   2   0   2   0   0   0   0   2   2   0   0   0   0   2   0   2   0   2   0   0   0   0   2   0   2   2   2   2   2   2   0   0   2   2   0   0   0   0   2   0   0   0   0   2   2   2   0   0   2   0   2   0   0   2   2   2   0   0   0   2   2   2   0   0   0   2   0   0   2   0   0   0   2   2   0   2   2   2   2   2   2
 MK-1-9                 2   2   0   2   2   0   0   2   0   2   2   2   2   0   2   2   0   2   2   2   2   0   2   0   0   0   2   0   0   2   2   0   0   0   0   0   0   2   2   0   0   0   2   0   0   0   0   2   0   0   0   0   0   0   2   2   2   2   0   0   2   0   2   0   0   2   2   2   0   2   2   0   0   2   0   0   2   2   2   0   0   0   2   0   2   2   0   0   2   0   2   2   2   0   2   0   0   0   2   0   2   2   0   2   0   0   0   0   2   2   2   0   2   2   2   2   0   2   2   2   0   2   0   0   2   0   2   2   0   2   0   0   2   0   2   0   2   0   0   0   0   2   0   2   2   2   2   2   2   0   0   2   2   0   0   0   0   2   0   0   0   0   2   2   2   0   0   2   2   2   0   0   2   2   2   0   2   2   2   2   2   0   0   2   2   0   0   2   0   0   0   2   2   0   2   0   2   2   2   2
 MK-1-10                2   0   0   2   2   0   0   2   0   2   2   2   2   0   2   2   0   2   2   2   2   0   2   0   0   0   2   2   2   2   0   0   2   0   0   0   0   0   2   0   0   0   0   2   2   0   0   2   0   0   0   0   0   0   2   2   2   2   0   0   2   0   0   0   0   2   2   2   0   2   2   0   0   2   2   0   2   2   2   0   2   0   2   2   2   2   0   0   2   0   2   2   2   0   2   0   0   0   2   0   2   0   2   2   0   2   2   2   2   2   2   0   2   2   2   2   0   2   2   2   0   0   0   0   2   0   2   2   0   2   0   0   2   0   2   0   2   0   0   0   2   2   0   2   2   2   2   2   2   0   0   2   0   0   0   0   0   2   0   0   0   0   2   2   0   0   0   2   2   2   0   0   2   0   2   0   2   2   2   2   2   0   2   2   2   0   0   0   0   0   0   2   0   0   2   0   2   2   2   2
 MK-1-11                2   0   0   2   0   0   0   2   0   2   2   2   2   0   2   2   0   2   2   2   2   0   2   0   2   0   2   2   2   2   0   0   0   0   0   0   2   0   2   0   0   2   0   2   2   0   0   2   0   0   0   0   0   0   2   2   2   2   0   0   2   0   0   0   0   2   2   2   0   2   2   0   0   2   0   0   2   2   2   0   2   0   2   2   2   2   0   0   2   0   2   2   2   0   2   0   0   0   2   0   2   2   2   2   0   0   2   2   2   2   2   0   2   2   2   2   0   2   2   2   0   0   0   0   2   0   2   2   0   2   0   0   2   0   2   0   2   0   0   0   2   2   0   2   2   2   2   2   2   0   0   2   0   0   0   0   0   2   0   0   0   0   2   2   0   0   2   2   2   2   0   2   2   0   2   0   2   2   2   2   2   0   2   2   2   0   0   0   0   0   0   2   0   0   2   0   2   2   2   2
 MK-1-12                2   0   0   2   0   0   0   2   0   2   2   2   2   0   2   2   0   2   2   2   2   0   2   0   0   0   2   2   2   2   0   0   0   0   0   2   2   0   2   0   0   2   0   2   2   0   0   2   0   0   0   0   0   0   2   2   2   2   0   0   2   0   0   0   0   0   2   2   0   2   2   0   2   2   0   0   2   2   2   0   0   0   2   2   0   2   0   0   2   0   2   2   0   0   2   0   0   0   2   0   2   0   2   2   0   0   2   0   0   2   2   0   2   2   2   2   0   2   2   2   2   0   0   0   2   2   2   2   0   2   0   0   2   2   2   0   2   0   0   0   2   2   0   0   2   2   2   2   2   0   0   2   0   0   0   0   0   2   0   2   2   0   0   2   0   2   2   2   2   2   0   2   2   0   2   0   2   2   2   2   2   0   2   2   2   0   0   0   2   0   0   2   0   0   2   2   2   2   2   2
 MK-1-13                2   0   2   2   0   0   0   2   0   2   2   0   2   0   2   2   0   2   2   2   0   0   2   2   0   0   2   2   2   2   0   0   2   0   0   2   2   0   2   0   0   0   0   2   2   0   0   2   0   0   0   0   0   0   2   2   2   0   0   0   2   0   0   0   0   0   2   2   0   2   2   0   2   2   0   0   2   2   2   0   0   0   0   2   0   2   0   0   2   0   2   2   2   0   2   0   2   0   2   0   2   0   2   2   0   0   2   0   0   2   2   0   0   2   2   2   0   2   2   2   2   0   0   0   2   2   2   2   0   2   0   2   2   2   2   0   2   2   0   2   2   2   0   0   2   2   2   2   2   0   0   0   0   0   0   0   0   2   0   2   2   0   0   2   0   2   2   2   2   2   0   2   2   0   2   0   2   2   2   2   2   0   2   2   2   0   0   0   2   2   0   2   0   0   2   2   2   2   2   0
 MK-1-14                2   0   2   0   0   0   2   2   0   2   2   0   2   2   2   2   0   2   2   2   2   2   2   2   0   0   2   2   0   2   2   0   2   0   0   2   2   0   2   0   0   0   0   2   2   0   0   2   0   0   0   0   0   0   2   2   2   0   0   0   2   2   0   0   0   0   2   2   0   2   2   0   0   0   0   2   2   2   2   0   0   0   2   2   0   2   0   0   2   0   2   2   2   0   2   0   2   0   2   0   2   0   2   2   0   0   2   0   0   2   2   0   0   2   2   2   2   2   2   2   2   0   0   0   2   2   0   2   0   0   0   2   2   2   2   0   2   2   0   2   2   2   0   0   2   2   2   2   2   0   0   0   0   0   0   0   0   0   0   2   2   0   0   2   0   2   2   2   2   2   0   2   2   0   2   0   2   2   2   2   2   0   2   0   2   0   0   2   2   2   0   2   0   0   2   2   2   2   2   0
 MK-1-15                2   0   2   0   0   0   2   2   0   2   2   0   2   2   2   0   0   2   0   0   2   2   2   2   0   0   2   0   0   2   2   0   0   2   0   2   2   0   2   0   0   0   0   2   2   0   0   2   0   2   0   2   0   0   2   2   2   0   0   0   2   2   0   2   0   0   2   2   0   0   2   0   0   0   0   2   2   0   2   0   0   0   2   2   0   2   0   0   2   0   2   2   2   0   2   0   0   0   2   0   2   0   2   2   0   0   2   2   0   2   2   2   0   2   2   2   2   2   2   2   2   2   0   0   2   2   0   2   0   0   0   2   2   2   2   0   2   2   2   2   2   2   0   0   2   2   2   2   2   0   0   0   0   0   0   0   0   2   0   2   2   0   0   2   2   2   0   0   2   2   0   2   2   0   0   0   2   0   2   2   2   2   2   2   2   0   0   0   2   2   0   2   0   0   2   2   2   2   2   0
 MK-1-16                2   0   2   0   2   0   2   0   0   0   2   0   2   2   2   0   0   2   0   0   2   2   2   2   0   0   2   0   0   2   2   0   0   2   0   2   2   0   2   0   0   0   0   2   2   2   0   2   0   0   0   2   0   0   2   2   2   0   0   2   2   2   0   2   0   0   2   2   0   0   2   0   0   0   0   2   2   2   2   0   0   0   2   2   0   2   0   0   2   0   2   2   2   0   2   0   0   0   2   0   2   2   2   2   0   0   2   2   2   0   2   0   0   2   2   2   2   2   2   0   0   2   0   2   2   2   0   2   0   0   2   2   2   2   2   0   2   2   2   2   2   2   0   0   2   2   2   2   2   0   0   0   0   0   0   0   0   2   0   2   2   0   0   2   2   2   0   0   2   2   0   0   2   0   0   0   2   0   2   2   2   2   2   0   2   0   0   0   2   2   0   2   0   0   2   2   2   2   2   2
 MK-2-1                 2   2   2   0   0   0   0   0   0   2   2   0   0   2   0   0   0   0   2   2   0   2   2   2   2   2   2   2   2   0   0   0   2   0   0   2   0   2   2   2   2   0   2   2   0   2   2   0   2   0   0   0   2   2   0   0   2   2   2   2   0   2   0   2   0   0   0   2   0   2   0   2   2   2   2   2   2   2   0   0   2   0   0   0   0   2   0   2   0   2   2   2   0   0   0   0   2   0   2   0   0   0   2   2   2   2   2   0   2   2   0   0   2   0   0   2   0   2   0   2   0   0   0   0   2   2   0   2   0   0   2   0   2   2   2   0   2   0   2   2   2   0   2   0   0   2   0   2   0   0   0   0   0   0   2   2   0   2   2   2   2   2   0   0   0   2   0   2   2   2   0   2   2   0   2   2   2   2   0   0   2   0   0   2   0   0   0   2   2   2   2   2   2   0   0   0   2   0   0   2
 MK-2-2                 0   2   2   0   2   0   2   0   0   2   0   0   0   2   0   0   0   0   2   2   0   2   2   2   2   2   2   2   2   0   0   0   2   2   0   2   0   2   0   2   2   0   2   2   0   2   2   0   0   0   0   0   2   0   2   0   2   2   2   2   0   0   2   2   0   0   0   2   0   2   0   0   2   2   2   0   2   2   0   0   2   0   2   0   0   2   0   2   0   2   2   2   0   0   0   2   2   0   2   0   0   0   0   2   2   2   2   0   2   0   0   0   2   0   0   0   2   2   0   2   0   0   0   0   2   2   0   2   2   0   2   0   2   2   2   0   2   0   2   2   2   0   2   2   0   0   0   0   0   0   0   0   0   0   2   2   0   2   2   2   2   2   0   0   2   0   0   2   2   2   0   2   2   0   2   2   2   2   0   0   2   0   2   2   0   0   0   2   0   2   2   2   0   0   0   0   2   0   0   2
 MK-2-3                 0   0   0   0   2   0   2   0   0   2   0   0   0   0   0   0   2   0   2   2   0   2   2   2   2   2   2   2   0   0   0   0   2   2   0   2   2   2   0   0   0   0   2   2   0   2   2   0   0   0   0   0   2   0   2   0   2   2   2   2   0   0   2   2   0   0   0   0   0   2   0   0   2   2   2   0   2   2   0   0   2   0   0   2   0   2   0   2   0   0   2   2   0   2   0   2   2   0   2   0   0   0   0   2   2   2   2   0   2   0   0   0   2   0   2   0   2   2   0   2   0   0   0   0   2   2   0   2   2   0   2   0   2   2   2   0   2   0   2   2   2   0   2   2   0   0   0   0   0   0   0   0   0   0   2   2   0   2   2   2   2   2   0   2   0   0   0   2   2   2   0   2   2   0   2   2   2   2   0   0   2   0   0   2   0   0   0   2   0   2   2   2   2   0   0   2   2   0   0   2
 MK-2-4                 0   0   0   0   2   2   2   0   0   2   0   0   2   2   0   0   0   0   2   2   0   2   2   2   2   2   2   0   0   0   0   0   2   2   0   2   2   2   2   0   0   0   2   2   0   2   2   0   0   0   2   0   2   0   2   0   2   0   2   2   0   0   2   2   0   0   0   0   0   2   0   0   2   2   2   0   2   2   0   0   2   0   0   2   0   2   0   2   0   0   2   2   0   2   0   2   2   0   2   2   0   0   0   2   2   2   2   0   2   0   0   0   2   0   2   0   2   2   0   2   0   0   0   0   2   2   0   0   2   0   2   0   2   2   2   0   2   0   2   2   2   0   2   2   0   0   0   0   0   0   0   0   0   0   2   2   2   2   2   2   2   2   0   2   0   0   0   2   2   2   0   2   2   0   0   2   2   2   0   0   2   0   0   2   0   0   0   2   0   2   2   2   2   0   0   2   2   0   0   2
 MK-2-5                 0   0   0   0   0   2   2   2   0   2   0   0   2   2   0   2   0   0   2   2   0   2   2   0   2   2   2   0   0   0   0   0   2   2   0   2   2   2   2   0   0   0   2   2   0   2   2   0   0   0   2   2   2   0   2   0   2   0   2   2   0   0   2   2   0   0   0   0   0   2   0   2   2   2   0   0   2   2   0   0   2   2   0   2   0   2   0   2   0   0   2   2   0   2   0   2   2   0   2   2   0   0   0   2   2   0   2   0   2   0   0   0   2   0   2   0   0   2   0   2   0   0   0   0   2   2   0   0   2   0   0   2   2   2   2   0   0   0   2   2   2   0   2   2   0   0   0   2   0   0   0   0   0   0   2   2   2   2   2   2   2   2   0   2   0   0   0   2   2   2   0   2   2   0   0   2   2   2   0   0   2   0   0   2   0   0   2   2   0   2   2   2   2   0   2   2   2   0   0   2
 MK-2-6                 0   0   0   0   0   2   2   2   0   2   0   0   2   2   0   2   2   0   2   0   0   2   2   0   2   2   2   0   0   0   0   0   2   2   0   2   2   2   2   0   0   2   2   2   0   2   2   0   2   0   2   2   2   0   2   0   2   0   2   2   0   0   2   2   0   0   2   2   0   2   0   2   2   0   2   0   2   2   0   2   2   2   0   2   0   2   0   2   0   0   2   2   0   2   0   2   2   0   2   2   0   2   0   2   2   0   2   0   2   0   0   0   2   0   2   0   0   2   0   2   0   0   0   0   2   2   2   0   2   0   0   2   2   2   2   0   0   0   2   2   2   0   2   2   0   0   0   2   0   0   0   0   0   0   2   0   0   2   2   2   2   2   0   2   0   0   0   2   2   2   2   2   2   0   0   2   2   2   0   0   2   0   0   2   0   0   2   2   0   2   2   2   2   0   2   0   2   0   0   2
 MK-2-7                 2   0   0   0   0   2   2   2   2   2   0   2   2   2   0   2   2   0   2   0   0   2   2   0   2   2   2   0   0   0   0   0   2   2   0   2   2   0   2   0   0   2   2   2   0   2   2   0   0   0   2   2   2   0   2   0   2   0   2   2   0   0   2   2   0   0   2   2   0   2   0   2   2   0   0   0   0   2   0   2   2   2   0   2   0   2   0   2   0   0   2   2   0   2   2   2   2   0   0   2   0   2   0   2   2   2   2   0   2   0   0   0   2   0   2   0   0   2   0   0   0   0   0   0   2   2   2   0   2   0   2   2   2   2   2   0   2   0   2   2   0   2   2   2   0   0   0   0   0   0   0   0   0   0   2   0   0   2   2   2   2   2   0   2   0   0   0   2   0   2   2   2   2   0   0   0   2   2   0   0   2   0   0   2   0   0   2   2   0   2   2   2   2   2   2   0   2   0   0   2
 MK-2-8                 2   0   0   0   0   0   2   2   2   2   0   2   2   2   0   2   2   0   0   0   0   2   2   2   2   0   2   0   0   0   0   0   2   2   0   2   2   0   2   0   0   2   2   2   0   2   0   0   0   0   2   2   2   0   0   0   2   0   0   2   0   0   2   2   0   0   2   2   2   2   0   2   2   0   0   0   0   2   0   2   2   2   0   2   0   2   0   2   0   0   0   2   0   2   2   2   2   0   0   2   0   2   0   2   2   2   2   0   2   0   0   0   2   2   2   0   0   2   0   0   0   0   0   0   2   2   2   0   2   0   2   2   2   2   2   0   0   0   2   2   0   2   2   2   0   0   0   0   0   0   0   2   0   0   0   0   0   2   2   2   2   2   0   2   0   0   0   0   0   2   2   2   2   0   0   0   2   2   0   0   2   0   0   2   0   0   2   2   0   2   0   2   2   2   2   0   2   0   0   2
 MK-2-9                 2   0   0   0   0   0   2   2   2   2   0   2   2   2   0   2   2   0   0   0   0   2   2   2   0   0   2   0   0   0   0   0   2   2   0   0   2   0   2   0   0   2   2   2   0   2   0   0   0   0   2   2   0   0   0   0   2   0   0   2   0   2   2   2   0   0   2   2   0   2   0   2   2   0   0   0   0   2   2   2   2   2   2   2   0   2   0   2   0   0   0   2   0   2   2   2   2   0   0   2   0   2   0   2   0   2   2   0   2   0   0   0   0   2   2   2   0   2   0   0   2   0   0   0   2   2   2   0   2   0   2   2   2   2   2   0   0   0   2   2   0   2   2   2   2   0   0   0   0   0   0   2   0   0   0   0   0   2   2   2   2   2   0   2   0   2   0   0   0   2   2   2   0   0   0   0   2   2   0   0   2   0   0   2   0   0   2   2   0   2   0   2   2   2   2   0   2   0   2   2
 MK-2-10                2   2   0   0   0   0   0   2   2   2   2   0   2   2   0   2   2   0   0   0   0   2   2   2   0   0   2   0   0   2   0   0   2   2   0   2   2   0   2   0   0   2   2   2   0   0   2   0   0   0   2   2   0   2   0   0   2   0   0   2   2   2   2   0   0   0   2   2   0   2   0   2   2   0   0   0   0   2   2   2   2   2   0   0   0   0   0   2   0   0   0   2   0   2   2   2   2   0   0   2   2   2   0   2   0   2   2   0   2   0   0   0   0   2   2   2   0   0   0   0   2   0   0   0   2   2   2   0   2   0   2   2   2   2   2   0   0   0   2   2   2   2   2   2   2   0   0   0   0   0   0   2   0   2   0   2   0   2   2   2   2   2   0   2   0   2   0   0   0   2   2   2   0   0   0   0   2   2   0   0   2   0   0   2   0   0   2   2   0   2   0   2   2   0   2   0   2   0   2   2
 MK-2-11                2   2   0   0   0   0   0   2   2   2   2   0   2   2   0   2   2   0   0   0   0   2   2   2   0   0   2   0   0   0   0   0   2   2   0   2   0   0   2   0   0   2   2   2   0   0   2   0   0   0   2   2   0   2   0   0   2   0   0   2   2   2   2   0   2   0   2   2   0   2   2   2   2   0   0   0   0   2   2   2   2   2   0   0   0   0   0   2   0   0   0   0   2   2   2   2   2   0   0   2   2   2   0   2   0   2   2   0   0   0   0   2   0   2   2   0   0   0   0   0   2   0   0   0   2   2   2   2   2   0   2   2   2   2   2   0   0   0   2   2   2   2   0   2   2   0   0   0   2   0   0   2   0   2   0   2   2   2   2   2   2   0   0   2   0   0   0   0   0   2   2   2   2   0   2   0   0   2   0   0   2   0   0   2   0   0   2   2   0   2   0   2   2   0   2   0   2   0   2   2
 MK-2-12                2   2   0   0   0   0   0   2   2   2   2   0   2   2   2   2   2   0   0   0   0   2   2   2   2   0   2   0   0   0   0   0   0   2   0   2   0   0   2   0   0   2   2   2   0   2   2   0   0   0   2   2   0   0   0   0   2   0   0   2   2   2   2   0   2   0   2   2   0   2   2   2   2   0   2   0   0   2   2   2   2   2   0   0   0   0   0   2   2   0   0   0   2   2   2   2   2   0   0   0   0   2   0   2   0   2   2   0   0   0   0   2   0   2   2   0   0   0   0   0   2   0   0   0   2   2   2   2   2   0   2   2   2   2   2   0   0   2   2   2   2   2   0   0   2   0   0   0   2   0   0   2   0   2   0   2   2   2   2   2   2   0   0   2   0   0   0   0   0   2   0   2   2   2   2   0   0   2   0   0   2   0   0   2   0   0   2   2   0   2   0   2   2   0   0   0   2   2   2   2
 MK-2-13                0   2   0   0   0   0   0   2   2   2   2   0   2   2   2   2   2   0   2   0   0   2   2   2   0   0   2   0   0   0   0   0   0   0   0   2   0   0   0   0   0   2   2   2   0   2   2   0   0   0   2   2   0   2   0   0   2   0   0   2   0   2   2   0   2   0   2   2   0   2   2   2   0   0   2   2   0   2   2   2   2   2   0   0   0   0   0   2   0   0   0   0   2   2   2   0   2   0   0   0   2   2   0   2   0   2   2   0   0   0   0   2   0   2   2   0   0   0   0   2   2   0   0   0   2   0   2   0   2   0   2   2   2   2   2   0   0   2   2   2   2   2   0   0   2   0   2   2   2   0   0   2   0   2   0   2   2   2   2   2   2   0   0   2   0   0   2   0   0   2   0   2   2   2   2   0   0   2   0   2   0   0   0   2   0   0   2   2   0   2   0   0   2   2   0   0   2   2   2   2
 MK-2-14                2   2   0   0   0   0   0   2   2   2   2   0   0   2   2   2   2   0   2   0   0   2   2   2   0   0   2   0   0   0   0   0   0   0   0   2   0   0   0   0   0   2   2   2   0   2   0   0   0   0   2   2   2   2   0   0   2   0   0   2   0   2   2   0   2   0   2   2   0   2   2   2   0   0   2   0   0   2   2   2   2   2   0   0   0   0   0   2   2   0   0   0   0   2   2   0   2   0   0   0   2   2   0   2   0   2   2   0   0   0   0   2   0   2   2   0   0   0   0   2   2   2   0   0   2   0   2   0   2   2   2   2   2   2   2   0   0   2   2   2   2   2   0   0   2   2   2   2   2   0   0   2   0   2   2   2   2   2   2   2   2   0   0   2   2   0   2   2   0   2   0   2   2   2   2   0   0   2   0   2   0   0   0   2   0   0   2   2   0   2   0   0   2   2   2   0   2   2   2   0
 MK-2-15                2   0   2   0   0   0   0   2   2   2   2   0   0   2   2   2   2   0   0   0   0   2   2   2   0   0   2   0   0   0   0   0   0   0   0   2   0   0   0   0   0   2   2   2   0   2   0   0   0   0   2   2   2   2   0   0   2   0   0   2   0   2   2   0   2   0   2   2   0   2   2   2   0   0   2   0   0   2   2   2   0   2   0   0   0   0   0   2   2   0   0   0   0   2   2   0   2   2   0   0   2   2   0   2   0   2   0   0   0   0   0   2   0   2   2   0   0   0   0   2   2   2   2   0   2   2   2   0   2   2   2   2   2   2   2   0   0   0   2   2   2   2   0   0   2   2   2   0   0   0   0   2   0   2   2   2   2   2   2   2   2   0   0   2   2   0   2   2   0   2   0   0   2   2   2   0   2   2   0   2   0   0   0   2   0   0   2   2   0   2   0   0   2   2   2   0   2   2   2   0
 MK-2-16                2   0   2   0   0   0   0   2   2   2   2   0   0   2   2   2   2   0   0   0   0   2   2   2   0   0   2   0   0   0   0   0   0   0   2   2   2   2   0   0   0   2   2   2   0   0   0   0   0   0   2   0   2   2   0   0   2   2   0   2   0   2   2   0   2   0   2   2   0   2   2   2   0   2   2   0   0   2   2   2   0   2   2   0   0   0   0   2   2   0   0   0   0   2   2   0   2   2   0   2   2   0   0   2   0   2   0   0   0   0   0   2   0   0   2   0   0   0   0   2   2   2   2   0   2   2   2   0   2   2   2   2   2   2   2   0   0   0   2   2   2   2   0   0   2   2   2   0   0   0   0   2   0   2   0   2   2   0   0   2   2   0   0   2   2   2   2   2   0   2   0   0   2   2   2   0   2   2   0   2   0   0   0   2   0   0   2   2   0   2   0   0   2   2   2   0   2   2   2   2
 MK-3-1                 0   2   2   0   2   2   0   2   0   0   0   0   0   2   0   0   0   0   2   2   0   2   0   2   2   0   2   0   0   2   2   2   2   2   2   2   0   2   0   0   0   2   2   0   2   2   0   0   0   0   0   0   0   2   2   2   2   2   2   0   2   2   2   0   2   0   2   0   2   2   0   2   2   2   2   0   2   2   2   0   2   2   0   2   2   2   2   0   2   2   2   2   2   2   0   2   2   2   0   0   2   2   2   2   0   0   0   0   0   2   2   0   0   0   0   2   0   0   2   2   0   2   2   2   0   0   0   2   0   0   2   0   0   0   0   2   2   0   0   2   0   0   2   2   0   2   2   0   2   0   2   0   2   2   2   2   0   2   2   0   0   0   2   2   0   0   2   0   2   0   0   2   2   0   2   2   0   2   0   2   0   2   2   0   2   0   0   2   0   0   2   2   2   0   2   0   0   2   0   2
 MK-3-2                 2   2   2   0   2   2   0   2   0   0   0   0   2   2   0   0   0   0   2   2   0   2   0   0   2   0   2   0   0   0   2   2   2   2   2   2   0   2   0   0   0   2   2   0   2   2   0   0   0   0   0   0   0   2   2   2   2   2   2   0   2   2   2   0   2   0   2   2   2   2   0   2   2   2   2   0   2   2   2   0   2   2   0   2   2   0   2   0   2   2   0   2   2   2   0   0   2   2   0   0   2   2   0   2   2   0   0   0   0   2   2   0   0   0   0   2   0   0   2   2   0   2   0   2   0   0   0   2   0   0   2   0   0   0   2   2   2   0   0   2   0   0   2   2   0   2   2   0   2   0   0   0   2   2   2   2   0   2   2   0   0   0   2   2   0   0   2   2   2   2   0   2   0   0   2   2   0   2   0   2   0   2   2   0   2   2   0   2   0   0   2   2   2   0   2   2   0   2   0   2
 MK-3-3                 0   2   2   0   2   2   0   2   0   0   0   0   2   2   0   0   0   0   2   0   0   2   0   0   2   0   2   2   0   0   2   2   2   2   2   2   0   2   0   0   0   2   2   0   2   2   0   0   0   0   0   0   0   2   2   2   2   2   2   0   2   2   0   0   2   0   2   2   2   2   0   0   2   2   2   0   2   2   2   0   2   2   0   0   2   0   2   0   0   2   0   2   2   2   0   0   2   2   0   0   2   0   0   2   2   0   0   0   0   2   0   0   0   2   0   2   0   0   2   2   0   2   0   2   0   0   0   2   0   0   2   0   0   0   2   2   2   0   0   2   0   0   2   2   0   2   2   2   2   0   0   0   2   2   2   2   0   2   2   0   0   0   0   2   2   0   2   2   0   0   2   2   0   0   0   2   0   2   0   2   0   2   2   0   2   2   0   2   0   0   2   0   2   0   0   2   0   2   0   2
 MK-3-4                 0   2   2   0   2   2   0   2   0   0   2   0   2   2   0   0   0   0   2   0   0   2   0   0   2   0   2   0   0   0   2   2   2   2   0   2   0   2   0   0   0   2   2   2   2   2   0   0   0   0   0   0   0   2   2   2   2   2   2   0   2   0   0   0   2   0   2   2   2   2   0   0   2   0   2   0   2   2   2   2   0   2   0   0   2   0   2   0   2   2   0   2   2   2   0   0   2   2   0   0   2   0   0   2   0   0   0   0   0   2   0   0   0   2   0   2   0   0   2   2   0   0   0   2   2   0   0   0   0   0   2   2   0   0   2   0   0   2   0   2   0   0   2   2   0   2   2   2   2   0   0   0   0   2   2   2   0   2   2   0   0   0   0   2   2   0   2   2   0   0   2   2   0   0   2   2   0   2   0   2   0   2   2   0   2   2   0   2   0   0   2   0   2   0   0   2   0   2   0   2
 MK-3-5                 0   2   2   0   2   2   0   2   0   0   2   0   2   2   2   0   0   0   0   2   0   2   0   0   2   0   2   0   0   0   2   2   2   0   0   2   0   2   0   0   0   2   2   2   2   2   0   0   2   0   0   0   0   2   0   0   2   2   2   0   2   0   0   0   2   0   2   2   2   2   0   0   2   0   2   0   2   2   2   2   0   0   0   0   2   0   2   0   2   0   0   2   2   2   0   0   2   2   0   0   2   0   0   2   0   0   0   0   0   2   0   0   0   2   0   2   0   0   2   2   0   0   0   2   2   0   0   0   0   0   2   2   0   0   2   0   0   0   2   2   0   0   2   0   0   2   2   2   2   0   0   0   0   2   2   2   0   2   2   0   0   0   0   2   2   0   2   2   0   0   2   2   0   0   2   2   0   2   0   2   0   2   2   0   2   2   0   2   0   0   2   2   2   0   0   2   0   2   0   2
 MK-3-6                 0   2   2   0   0   2   0   2   0   0   2   0   0   2   0   0   0   2   0   2   0   2   0   2   2   0   2   0   0   2   2   2   2   0   0   2   0   2   0   0   0   2   2   2   2   2   0   0   2   0   2   0   2   2   0   0   2   2   0   2   2   0   0   0   2   0   2   2   2   0   0   0   2   0   2   0   2   2   2   2   2   0   0   0   2   0   2   0   2   0   0   2   2   2   0   0   2   2   0   0   2   0   0   2   0   0   0   0   0   2   0   0   0   2   0   2   0   0   2   2   0   0   2   2   2   2   0   0   0   0   2   2   0   0   2   0   0   0   2   2   0   0   2   2   0   2   2   2   2   0   0   0   0   2   2   0   0   2   2   0   0   0   0   2   2   0   2   2   0   0   2   2   0   0   2   2   0   2   0   2   0   2   2   0   2   2   0   2   0   2   2   2   2   0   0   2   0   2   0   2
 MK-3-7                 0   2   2   0   2   2   0   2   0   0   2   0   2   2   0   0   0   2   0   0   0   2   0   2   2   0   2   0   0   2   2   2   2   0   0   2   2   2   0   0   0   2   2   2   2   2   0   0   2   2   2   0   2   2   0   0   0   2   0   2   2   0   0   0   2   0   2   2   2   0   0   0   2   0   2   0   2   2   2   2   2   0   2   0   2   0   2   0   2   0   0   2   2   2   0   0   2   2   0   0   2   2   0   2   0   0   0   0   0   2   0   2   0   0   0   2   0   2   2   2   2   0   2   2   2   2   0   0   0   2   2   2   0   0   0   0   2   0   2   0   2   0   2   0   0   2   2   2   2   0   0   0   0   2   2   0   0   0   2   0   0   0   0   2   2   2   2   2   0   0   0   2   0   0   2   2   0   2   0   2   0   2   2   0   2   2   0   2   0   2   2   2   2   0   0   2   0   2   0   2
 MK-3-8                 0   2   2   0   2   0   0   2   0   0   2   0   2   2   0   0   0   2   0   0   0   2   0   2   2   0   2   0   0   2   2   2   2   0   0   2   0   2   0   0   0   2   2   2   2   0   0   0   2   2   2   0   2   2   0   0   0   2   0   2   2   0   0   0   2   0   2   0   2   0   2   0   2   0   2   0   2   2   2   2   0   0   2   0   0   0   2   0   2   2   0   0   2   2   0   0   2   2   0   0   2   2   0   2   0   0   2   2   0   2   0   2   0   0   0   0   0   2   2   2   2   0   0   0   2   2   0   0   0   2   2   2   0   0   0   0   2   0   2   0   2   0   2   0   0   2   2   0   2   0   0   0   0   2   2   0   0   0   2   0   0   2   0   2   0   2   2   2   0   0   0   2   0   0   2   0   2   2   2   2   0   2   2   0   2   0   0   2   0   2   2   2   2   2   0   2   0   2   0   2
 MK-3-9                 0   2   2   0   2   2   0   2   0   2   2   0   2   2   0   0   0   2   0   0   0   2   0   2   2   0   2   0   0   2   2   2   2   0   0   2   0   0   0   0   2   2   2   2   2   0   0   0   2   2   2   0   2   2   2   0   0   2   0   2   2   0   0   0   2   0   2   0   2   0   2   0   2   0   2   0   2   2   2   2   0   2   2   0   0   0   2   0   2   0   2   0   2   2   0   0   2   2   0   0   2   2   0   2   0   0   2   2   0   2   0   2   0   0   0   0   0   2   2   2   2   0   0   0   2   2   0   0   0   2   2   2   0   0   2   0   2   0   2   0   2   2   2   0   0   2   0   0   2   0   0   0   0   2   2   0   0   0   2   0   0   2   0   2   2   2   0   2   0   0   0   2   0   0   2   0   0   2   2   2   0   2   2   0   2   0   0   2   0   2   2   2   2   2   0   2   0   0   0   0
 MK-3-10                0   2   2   0   2   2   0   2   0   2   2   2   2   2   0   0   0   2   0   0   0   2   0   2   2   0   2   2   0   2   2   2   0   0   0   2   2   2   0   0   2   2   2   2   2   0   0   0   2   0   2   0   2   2   2   0   0   2   0   2   2   0   0   0   2   0   2   0   2   2   2   2   2   0   2   0   2   2   2   2   2   2   2   0   0   2   2   0   2   0   2   0   2   2   0   0   2   2   0   0   2   2   0   2   0   0   2   0   0   2   0   2   0   0   0   0   0   2   2   2   2   0   0   0   2   2   2   0   0   2   2   2   0   0   2   0   2   0   2   0   2   2   2   0   0   2   0   2   2   0   0   0   0   2   2   0   0   0   2   0   0   2   0   2   2   2   0   2   0   0   0   2   0   0   0   0   0   2   2   2   0   2   2   0   2   0   0   2   0   2   2   2   2   2   0   2   0   0   0   0
 MK-3-11                0   2   2   0   2   2   0   2   0   2   2   2   2   2   0   0   0   2   0   0   0   2   0   2   2   0   2   2   0   2   2   2   0   0   0   2   2   2   0   0   0   2   2   2   2   0   0   0   2   2   2   0   2   2   2   0   0   2   0   2   2   0   0   0   2   2   2   0   2   0   2   2   2   0   2   2   2   2   2   2   2   2   2   0   0   2   0   0   2   0   2   0   2   2   0   0   2   2   0   0   2   2   0   2   0   0   2   0   0   2   0   2   0   2   2   2   0   0   2   2   2   0   0   0   2   2   2   0   0   2   2   2   0   0   2   0   2   0   2   0   2   2   2   0   0   2   0   2   2   2   0   0   0   2   2   2   2   0   2   0   0   2   0   2   2   2   0   2   0   0   0   2   0   0   0   0   0   2   2   2   0   2   2   0   2   2   0   2   0   2   2   2   0   2   0   2   0   2   0   0
 MK-3-12                0   2   2   0   2   2   2   2   0   2   2   2   2   2   0   0   0   2   0   0   0   2   2   2   2   0   2   2   0   2   2   2   0   0   0   2   0   2   0   0   0   2   2   2   2   0   0   0   2   0   2   0   0   2   2   2   2   2   2   2   2   0   2   2   2   2   0   0   2   0   0   0   2   0   2   2   2   2   0   2   2   2   2   0   2   2   0   2   0   0   2   0   2   2   0   0   2   2   0   0   2   2   0   2   0   0   2   0   0   2   2   2   2   2   0   2   0   0   0   2   2   0   0   0   2   2   2   0   0   2   2   2   0   0   2   0   0   0   0   0   2   2   2   0   2   2   0   2   0   2   0   2   0   2   2   2   2   0   0   0   0   2   0   2   0   2   2   0   0   0   0   2   0   0   0   0   0   2   2   2   0   0   0   0   2   2   0   2   0   2   2   2   0   2   2   2   2   2   0   0
 MK-3-13                0   2   2   0   2   2   2   2   0   2   2   0   2   2   0   0   2   2   0   0   0   2   2   0   2   2   2   0   0   0   2   2   0   0   0   2   0   2   0   0   0   2   2   2   2   2   2   0   2   0   2   0   0   2   2   2   2   2   2   2   2   0   2   2   2   2   0   2   2   0   0   0   2   0   2   2   2   2   0   2   2   2   2   0   2   2   2   2   0   2   2   0   2   2   0   0   2   0   0   0   2   2   0   2   0   0   0   2   0   2   2   2   2   0   0   2   2   0   0   2   2   0   0   0   2   2   2   0   0   2   2   2   0   0   2   0   0   0   0   0   2   2   2   0   2   2   0   2   0   2   0   0   0   2   2   2   2   0   0   0   2   2   0   2   0   2   2   2   0   0   0   2   0   0   0   0   0   2   2   2   0   0   0   0   2   0   0   2   0   0   2   2   0   2   2   2   2   2   0   0
 MK-3-14                0   2   2   0   2   2   2   2   0   2   2   0   2   2   0   0   2   0   2   0   0   2   2   0   2   0   2   0   0   0   2   2   0   2   0   2   0   2   0   0   0   2   2   2   2   2   2   2   2   0   2   0   0   2   2   2   2   2   0   2   2   0   2   2   2   2   0   2   2   0   0   0   2   0   2   2   2   2   0   2   2   2   2   0   2   2   2   2   0   0   2   0   2   2   0   0   2   0   0   0   2   2   0   2   0   0   0   2   0   0   2   2   2   0   0   2   2   0   0   2   2   0   0   0   2   2   0   0   0   2   2   0   0   0   2   0   0   0   0   0   2   2   2   0   2   2   0   2   0   2   0   0   0   2   2   0   0   2   0   0   2   2   0   0   2   2   2   0   0   0   0   2   0   0   0   0   0   2   2   2   0   0   2   0   2   2   0   2   0   0   2   2   0   2   2   2   2   2   2   0
 MK-3-15                0   2   0   0   2   2   2   2   0   2   2   0   2   0   0   0   2   0   2   0   0   2   2   0   2   0   2   0   0   0   0   2   0   2   0   2   2   2   0   0   0   2   0   2   2   2   2   2   2   0   2   0   0   2   2   2   2   0   0   2   2   0   2   2   2   2   0   2   2   0   0   0   2   0   2   0   2   0   0   2   2   2   2   0   2   2   2   2   0   0   2   0   2   2   0   0   2   0   0   0   2   2   0   2   2   2   0   2   0   0   2   0   2   0   0   2   2   0   0   2   2   0   0   0   2   2   0   0   0   2   2   0   0   0   0   0   0   0   0   2   2   2   2   0   2   2   0   2   0   2   0   0   0   0   2   2   0   2   0   0   2   0   0   0   2   2   2   2   0   0   0   2   0   0   0   0   2   2   2   2   0   2   2   0   2   2   2   2   0   0   2   2   0   2   2   2   2   2   2   0
 MK-3-16                0   2   0   0   0   2   2   2   0   2   2   0   2   0   0   0   2   0   2   2   0   2   2   0   2   0   2   0   0   0   0   2   0   2   0   2   2   2   0   0   0   2   0   2   2   2   2   2   2   0   2   2   2   2   2   2   2   0   0   2   2   2   2   2   2   2   0   2   2   0   0   0   2   0   2   0   2   0   0   2   2   2   2   0   2   2   2   0   0   0   2   0   2   2   0   0   2   0   2   0   2   2   0   2   2   0   0   2   0   0   2   0   2   2   0   2   2   0   2   2   2   0   0   0   2   2   0   0   0   2   2   0   0   0   0   0   0   2   0   2   2   2   2   0   2   2   0   0   0   2   0   0   0   0   2   2   0   2   0   0   2   0   0   0   2   2   2   2   0   0   0   2   2   0   0   0   2   0   2   2   0   2   2   0   2   2   2   2   0   0   2   2   0   2   2   2   2   2   2   0
 MK-4-1                 2   0   2   2   0   0   0   0   0   2   2   2   2   0   0   2   0   0   0   2   2   0   2   2   2   0   2   2   0   0   2   0   2   0   0   2   2   2   0   0   0   2   0   0   0   2   2   0   0   2   2   2   2   0   2   2   2   2   0   0   2   0   0   2   0   2   2   2   2   0   2   2   2   2   2   0   0   0   2   0   0   0   2   2   2   2   2   0   2   2   2   2   0   0   0   2   0   0   2   2   0   0   0   0   2   0   0   0   2   2   2   0   2   0   2   2   2   2   2   2   0   0   2   0   0   2   0   2   2   2   2   0   0   0   2   0   0   2   2   0   2   2   2   2   2   2   0   0   0   2   2   0   2   0   0   2   0   0   2   0   2   0   2   0   0   0   2   0   0   0   2   2   0   2   0   2   2   2   0   0   0   0   0   2   0   0   0   2   2   2   2   2   0   0   0   0   2   2   2   2
 MK-4-2                 2   0   2   2   0   0   0   0   0   2   2   2   2   0   0   2   0   0   0   2   2   0   2   2   2   0   2   2   0   0   2   2   2   0   0   0   2   2   0   0   0   2   0   0   0   0   2   0   2   2   2   2   2   0   0   0   2   2   0   0   2   0   0   2   0   2   2   2   2   0   2   2   2   2   2   0   0   0   2   0   0   0   2   0   2   2   0   0   2   2   2   2   2   0   2   2   0   0   2   0   0   0   0   0   2   0   0   0   2   2   2   0   2   0   2   2   2   2   2   2   0   0   2   0   0   2   0   2   2   2   2   0   2   0   2   0   0   0   2   0   2   2   2   2   2   2   0   0   0   2   2   0   2   0   0   2   0   0   2   0   2   2   2   0   0   0   2   0   2   0   2   2   0   2   0   0   2   2   0   0   0   0   0   2   0   0   0   2   0   2   2   2   0   0   2   0   0   2   2   0
 MK-4-3                 2   0   2   2   0   0   0   0   0   2   2   2   2   0   0   2   0   0   0   2   2   0   2   2   2   0   2   2   0   0   2   2   2   0   0   0   0   2   0   0   0   2   0   0   0   0   2   0   0   2   2   2   2   0   2   0   2   2   0   0   2   0   0   2   0   2   2   2   2   0   2   0   2   2   2   0   0   0   2   0   0   0   2   0   2   2   0   0   0   0   2   2   2   0   2   2   0   0   2   0   0   0   2   0   2   0   0   0   2   2   2   0   2   0   2   2   2   2   2   2   0   0   2   0   0   0   0   2   0   0   2   0   2   0   2   0   0   0   2   2   2   0   2   2   2   2   0   0   0   2   2   0   2   0   2   2   2   0   2   0   2   2   2   0   0   0   2   0   2   0   2   2   0   2   0   0   2   2   0   0   0   0   0   2   0   0   0   2   0   2   2   2   0   0   2   0   0   2   2   0
 MK-4-4                 2   2   2   2   0   0   0   0   0   0   2   0   2   0   0   2   0   2   0   2   2   2   2   2   2   0   2   2   0   0   2   2   2   0   0   0   0   2   0   0   0   2   0   0   0   0   2   0   0   2   2   2   2   0   2   0   2   2   0   0   0   0   0   2   0   2   2   2   2   0   2   0   2   2   2   0   0   0   2   2   0   0   2   0   0   2   0   0   2   0   2   2   2   2   2   2   0   0   2   0   0   0   2   0   2   0   0   0   2   2   2   0   2   0   2   2   2   2   0   2   0   0   2   0   2   2   0   2   0   0   2   0   2   0   2   0   0   0   2   2   2   0   2   2   2   2   0   0   0   2   0   0   0   2   2   2   2   0   2   0   2   2   2   0   2   0   2   0   2   2   2   2   0   2   0   0   2   2   0   0   0   0   0   2   0   0   2   2   0   2   2   2   0   0   0   0   0   2   0   0
 MK-4-5                 2   2   2   2   2   0   0   0   0   0   2   0   2   0   0   2   0   2   0   2   2   2   2   2   2   2   2   2   0   0   2   2   0   0   0   0   0   2   2   0   0   2   0   0   0   0   2   0   0   2   2   2   2   0   2   0   2   2   2   0   0   2   0   2   0   0   2   0   2   0   2   0   2   2   2   2   0   0   2   2   0   0   2   0   0   2   0   0   2   0   2   2   2   2   2   2   0   0   2   0   0   0   2   0   2   0   0   0   2   2   2   0   2   0   2   2   2   2   0   2   0   0   2   0   0   2   0   2   0   0   0   0   2   0   2   0   0   0   2   0   2   0   2   2   2   0   0   0   0   2   0   0   0   2   2   0   2   0   2   0   2   2   2   0   2   0   2   0   2   0   2   2   0   2   0   0   0   2   0   0   0   0   2   2   0   2   2   2   0   2   2   2   0   0   0   0   0   2   0   0
 MK-4-6                 2   2   2   2   2   0   0   0   2   0   2   0   2   0   0   2   0   2   0   2   2   2   2   2   0   0   2   2   0   0   2   2   0   0   0   0   0   2   2   0   0   2   0   0   0   0   2   0   0   2   0   2   2   0   2   0   2   2   2   0   0   2   0   2   2   0   2   0   2   2   2   0   2   2   0   2   0   0   2   2   2   0   0   0   0   2   0   0   2   0   2   2   0   2   2   2   0   0   2   0   0   0   2   2   2   0   0   0   2   2   2   0   2   0   0   2   2   0   0   2   0   0   2   0   0   2   0   0   0   0   0   2   2   0   2   0   0   2   2   0   2   0   2   2   2   0   0   0   0   2   0   0   0   2   2   0   2   0   2   0   2   2   2   0   2   0   2   0   0   0   2   2   0   2   0   0   0   2   0   0   2   0   2   0   0   2   2   2   0   2   2   0   0   0   0   0   0   2   0   0
 MK-4-7                 0   2   2   2   2   0   0   0   2   0   2   0   2   0   0   2   2   2   0   2   2   0   2   2   0   0   2   2   2   0   2   2   0   0   0   0   0   0   2   0   2   2   0   0   0   0   2   0   0   2   0   2   2   0   2   0   2   2   2   0   0   2   0   0   2   0   2   0   0   2   2   0   2   0   0   0   0   0   2   2   0   0   0   0   0   2   0   0   2   0   2   2   0   2   0   2   0   2   2   0   0   2   2   2   2   0   0   0   2   2   2   0   2   0   0   2   2   0   0   2   0   0   2   0   0   2   0   2   0   0   0   2   2   0   2   0   0   2   2   2   2   0   2   2   2   0   0   0   2   2   0   0   0   2   2   0   2   2   2   0   2   2   2   0   0   0   2   0   0   0   2   2   0   2   0   0   0   2   2   0   2   0   2   0   0   2   2   2   0   2   2   0   0   2   0   0   0   2   0   0
 MK-4-8                 0   2   2   2   2   0   0   0   2   0   2   0   2   2   0   2   2   2   0   2   2   0   2   2   0   0   2   2   2   0   2   2   2   0   0   0   0   0   2   0   2   2   0   0   0   0   2   0   2   0   0   0   2   0   2   0   2   2   2   2   0   2   0   0   2   0   0   0   0   0   2   0   2   0   0   0   0   0   2   2   0   0   0   2   0   2   0   0   2   0   2   2   0   2   0   2   0   2   2   0   0   2   2   0   2   0   0   0   2   2   2   0   2   0   0   2   2   2   0   2   0   0   2   0   2   2   2   2   0   0   0   2   2   0   2   0   0   2   2   2   2   0   2   2   2   0   0   0   2   2   0   2   0   2   2   0   2   2   2   0   2   0   2   0   0   0   2   0   0   2   2   0   0   2   2   0   0   2   2   0   2   0   2   0   0   2   0   2   2   2   2   0   0   2   2   0   0   2   0   0
 MK-4-9                 0   2   0   2   2   0   2   0   2   0   2   0   2   2   0   2   2   2   0   2   2   0   0   2   0   0   2   2   0   0   2   2   2   0   0   0   0   0   2   0   2   2   0   0   0   0   2   0   2   0   0   0   2   0   2   0   2   2   2   2   0   2   0   2   0   0   0   0   0   0   0   0   0   2   0   0   0   0   0   2   0   0   0   2   2   2   0   0   2   2   2   0   2   2   0   2   0   2   2   0   2   2   0   0   2   0   0   0   2   2   2   0   2   2   0   2   2   2   0   2   0   0   2   0   2   2   2   2   0   0   0   2   2   0   2   0   0   2   2   2   2   0   2   2   0   0   0   2   2   2   0   2   2   0   2   0   2   2   2   0   2   0   2   0   0   0   2   0   0   2   2   0   0   2   2   0   0   2   2   0   2   0   2   0   0   2   0   2   2   2   2   0   0   2   2   0   0   2   0   2
 MK-4-10                0   2   0   2   2   2   2   0   2   0   2   0   2   2   0   2   0   2   0   2   2   0   0   2   0   0   2   2   0   2   2   2   2   0   0   0   0   0   2   0   2   2   2   0   0   0   2   0   2   0   0   2   2   0   2   0   2   2   0   2   0   2   2   0   0   2   0   0   0   0   0   0   0   2   0   0   2   0   2   2   0   0   2   2   2   2   0   0   2   2   0   0   2   2   0   2   0   2   2   0   2   2   0   0   2   0   0   0   2   2   2   0   2   2   0   2   2   2   0   2   0   0   2   2   2   2   2   2   0   2   0   2   2   0   2   0   0   0   2   2   2   0   2   2   0   0   2   0   2   2   0   2   2   0   0   0   2   2   2   0   0   0   2   0   0   0   2   0   0   2   2   0   0   2   2   2   0   0   2   0   2   2   2   0   0   2   0   2   0   2   2   0   2   2   2   0   0   0   0   2
 MK-4-11                0   2   0   2   2   2   2   0   2   0   2   0   2   2   0   2   2   2   0   2   2   0   0   2   0   0   2   2   0   2   0   2   2   0   0   0   0   0   2   0   2   2   2   0   0   0   0   0   2   0   0   2   2   0   2   0   2   2   0   2   0   2   2   0   0   2   0   0   0   0   0   2   0   2   0   0   2   0   2   2   0   2   2   2   2   2   0   0   2   2   0   0   2   2   0   2   0   2   2   0   2   2   0   0   2   0   0   0   2   2   2   0   2   2   0   2   2   2   0   2   0   0   2   2   2   2   2   2   0   2   0   2   0   0   2   0   0   0   2   2   2   2   2   2   0   0   2   0   2   2   0   2   2   0   2   2   2   2   2   0   0   0   2   0   0   0   2   0   0   2   2   0   0   2   2   2   0   0   2   0   2   0   2   0   0   2   0   2   0   2   2   0   2   2   2   0   0   0   0   0
 MK-4-12                0   2   0   2   2   2   2   0   2   0   2   2   2   2   0   0   2   2   0   2   2   0   0   2   0   0   2   2   0   2   0   2   2   0   0   0   0   0   2   0   2   0   2   2   0   0   0   0   2   0   0   2   2   0   2   0   2   2   0   2   0   0   2   0   2   2   0   0   0   0   0   2   0   2   0   0   2   0   2   2   0   2   2   2   2   2   0   0   2   2   0   0   2   2   0   2   0   2   2   0   2   2   0   0   2   0   0   0   2   2   2   0   2   0   0   2   2   0   0   2   0   0   2   2   2   2   2   2   0   2   0   2   0   0   2   0   0   0   2   2   2   0   2   2   0   0   2   0   2   2   0   2   2   0   2   2   2   2   2   0   0   0   2   0   0   0   2   2   0   2   2   0   0   2   2   2   0   0   2   0   0   0   2   0   0   2   0   2   0   2   2   0   2   2   2   0   0   2   0   0
 MK-4-13                0   0   0   2   2   2   2   0   2   0   2   2   2   2   0   0   2   0   0   2   2   0   0   2   0   0   2   2   0   2   2   2   2   0   0   0   0   0   2   2   2   0   2   2   0   0   2   0   2   0   0   2   2   2   2   0   2   2   0   2   0   0   2   0   2   2   0   2   0   0   0   2   0   2   0   0   2   0   2   2   0   2   2   2   2   2   0   0   2   2   0   0   2   0   0   2   0   2   2   0   2   2   0   0   2   0   0   0   2   2   2   0   2   0   0   2   0   0   2   2   0   0   2   2   2   2   0   2   0   2   0   2   2   0   2   0   0   0   0   2   2   0   2   2   0   0   2   0   2   2   0   0   2   0   2   2   2   2   2   0   0   0   2   0   0   0   2   2   0   2   2   0   0   2   2   2   2   0   2   0   2   0   2   0   0   2   0   2   0   2   2   0   2   2   2   0   0   2   0   0
 MK-4-14                0   2   0   0   2   2   2   0   2   0   2   2   0   2   0   0   2   2   0   2   2   0   0   2   2   0   0   0   0   2   2   2   2   0   0   0   0   0   2   2   2   0   2   2   0   0   2   0   2   0   0   0   2   2   2   0   2   2   0   2   0   2   0   0   2   2   0   2   0   0   0   2   0   2   0   0   2   0   2   2   0   2   2   2   2   0   0   0   2   0   2   0   2   0   0   2   0   2   2   2   2   2   0   0   0   2   0   0   2   2   0   0   2   0   0   2   0   0   2   2   0   0   2   2   2   0   0   2   0   2   0   2   2   0   2   0   2   2   0   2   2   0   2   2   0   0   0   0   2   2   0   0   2   0   2   2   2   2   2   0   0   0   2   0   0   0   2   2   0   2   2   0   0   2   2   2   2   0   2   0   2   0   2   0   2   2   2   2   0   2   2   0   2   2   2   0   0   0   0   0
 MK-4-15                0   2   2   0   2   2   2   0   2   0   2   2   0   2   0   0   0   0   0   0   2   0   0   2   2   0   0   2   0   2   0   2   2   0   0   0   0   0   2   2   2   0   2   2   0   0   2   0   2   2   0   0   2   2   0   0   2   2   2   0   0   2   0   0   0   2   0   2   0   2   0   2   2   2   0   0   2   0   2   2   0   2   2   2   2   0   0   0   2   0   2   0   2   0   0   0   0   2   2   2   2   2   0   2   0   2   0   0   2   2   0   0   2   0   0   2   0   0   2   2   0   0   2   2   0   0   0   2   0   2   0   2   2   2   0   0   2   0   0   2   2   0   0   2   0   0   0   2   2   2   0   0   2   0   0   2   2   2   2   0   0   0   0   0   0   0   2   2   0   2   2   0   0   2   2   2   0   0   2   0   2   0   2   0   2   2   2   2   0   2   2   0   2   2   2   0   0   2   0   0
 MK-4-16                0   2   2   2   2   0   2   0   2   0   2   2   0   2   0   0   0   0   0   0   2   0   0   2   2   0   0   2   0   2   0   2   2   0   0   0   2   0   2   2   2   0   2   2   0   2   2   0   2   2   0   0   2   2   0   0   2   2   2   0   0   0   0   0   2   2   0   2   0   2   0   2   2   2   0   0   2   0   2   0   0   2   2   2   0   0   0   0   2   0   2   0   2   0   0   2   0   2   2   0   0   0   0   2   0   0   0   0   2   0   0   0   2   0   0   2   0   0   2   2   0   0   2   2   0   0   0   2   0   2   0   2   0   2   2   0   2   0   0   2   2   0   0   0   0   0   0   2   2   2   0   0   2   0   0   2   2   2   2   0   0   0   0   2   0   0   2   2   0   2   2   0   0   2   2   2   0   2   2   0   2   0   2   0   0   2   2   0   0   2   2   0   2   2   2   0   0   2   0   0
 MK-5-1                 2   0   2   0   0   2   0   0   0   2   0   2   2   0   2   2   2   2   0   0   0   2   0   0   0   0   0   2   0   0   0   0   0   2   0   0   0   0   2   0   0   0   0   2   2   2   0   2   0   0   2   0   0   0   2   0   0   2   2   2   0   2   0   2   2   0   2   2   0   0   2   2   0   2   0   2   0   2   0   0   2   2   0   2   0   0   2   2   2   0   0   0   0   0   2   2   2   2   2   2   2   2   0   2   2   0   0   0   0   2   0   0   2   2   2   0   2   0   2   0   0   2   2   0   2   0   2   2   2   0   0   0   2   0   2   2   0   2   2   0   0   0   0   2   2   0   0   0   2   0   0   0   2   0   0   2   0   0   0   2   2   2   2   2   0   2   0   0   0   2   2   2   0   0   2   0   0   2   0   2   2   0   2   2   2   2   0   0   0   0   0   0   2   0   0   0   0   2   0   2
 MK-5-2                 2   2   2   0   0   2   0   0   0   0   0   2   2   0   2   2   2   2   0   0   0   2   0   0   2   0   0   2   0   0   0   0   0   2   0   0   0   0   2   0   0   0   0   2   0   2   2   2   2   0   2   0   0   0   2   0   0   2   2   0   0   2   0   2   2   0   2   2   2   0   2   2   0   2   0   2   0   2   0   0   2   2   0   2   0   0   2   2   2   0   0   0   0   0   2   2   0   0   2   2   2   0   0   2   2   0   0   0   0   2   0   0   2   2   2   0   0   0   2   2   0   0   2   0   2   0   2   2   2   0   0   0   2   0   2   2   2   2   0   0   0   0   0   2   0   0   0   0   2   0   0   0   2   0   0   2   0   0   0   2   2   2   2   2   0   2   0   0   0   2   0   2   0   0   2   0   0   2   0   2   0   0   2   2   2   2   0   0   0   0   0   0   2   0   0   0   0   2   0   2
 MK-5-3                 2   2   2   0   0   2   0   0   0   0   0   2   2   0   2   2   2   2   0   0   0   2   0   0   2   0   0   2   0   0   0   0   0   2   0   0   0   0   2   0   0   0   0   2   0   2   2   2   2   0   2   0   0   0   2   0   0   2   2   0   0   2   0   2   2   0   2   2   2   0   2   2   0   2   0   2   0   2   0   2   2   2   0   2   0   0   2   2   2   0   0   0   0   0   2   2   0   2   2   0   2   0   0   2   2   0   0   2   0   2   0   0   2   2   2   0   0   0   2   2   0   0   2   0   2   0   2   2   2   0   0   0   2   0   2   0   2   2   0   0   0   0   0   2   0   2   0   0   2   0   0   0   2   0   0   2   0   0   0   2   2   2   0   2   0   2   0   0   2   2   0   0   0   0   2   0   2   2   0   2   0   0   2   0   2   2   0   0   0   0   0   0   2   0   0   2   0   2   2   0
 MK-5-4                 2   2   2   0   0   2   0   2   0   0   0   2   2   0   2   2   2   2   0   0   0   2   0   0   2   0   0   2   0   0   0   0   0   2   0   0   0   0   2   0   0   0   0   2   0   2   2   2   2   0   0   2   0   0   0   0   2   2   2   0   0   2   0   2   2   0   2   2   2   0   2   2   0   0   0   2   0   2   0   2   2   2   0   2   0   0   2   2   2   0   0   0   0   0   2   2   0   2   0   0   2   0   0   2   2   0   0   2   0   2   0   0   2   2   2   0   0   0   0   0   2   2   2   0   2   0   2   2   2   0   0   0   2   0   2   0   0   2   0   0   0   0   0   2   0   2   0   0   2   0   0   0   2   0   0   2   0   0   2   2   2   2   0   2   0   2   0   0   2   2   0   0   0   0   2   0   2   2   0   2   2   0   2   0   2   2   0   0   0   0   0   0   2   0   0   2   0   2   2   0
 MK-5-5                 2   2   2   0   0   2   0   2   0   0   0   2   0   0   2   2   2   2   0   0   2   2   0   0   2   2   0   2   0   0   0   0   0   2   0   0   0   0   2   0   0   0   0   2   2   0   2   2   2   2   0   2   0   0   0   0   2   2   2   2   0   2   0   2   2   0   2   2   2   0   2   2   0   0   0   2   0   2   0   2   2   2   0   2   0   0   2   2   2   0   0   0   0   0   2   2   0   2   0   2   2   0   0   2   2   0   0   2   2   2   0   0   2   0   2   0   0   0   0   0   2   2   2   0   2   0   2   2   2   0   0   0   2   0   2   0   0   2   0   0   0   0   0   2   2   2   0   0   2   2   0   0   2   0   0   2   2   0   2   2   2   2   0   2   0   2   0   2   2   2   0   0   0   0   2   0   2   2   0   2   2   0   0   0   2   2   0   0   0   0   0   0   2   0   0   2   0   2   2   0
 MK-5-6                 2   2   2   0   0   2   0   0   0   0   0   2   2   0   2   2   2   2   0   0   2   2   0   0   2   2   0   2   0   0   0   2   0   2   0   2   0   0   2   0   0   0   0   2   2   2   2   2   2   2   0   2   0   0   0   0   2   2   2   0   0   2   0   2   2   2   0   2   2   0   2   2   0   0   0   2   0   2   0   2   2   2   0   2   0   0   2   2   2   0   2   0   0   0   2   2   0   2   0   2   2   0   0   0   2   0   0   2   2   2   0   0   2   0   2   0   0   2   0   0   2   0   2   2   2   0   2   2   0   0   0   0   2   0   2   0   0   2   0   0   0   0   0   2   2   2   0   0   2   2   0   0   2   0   0   2   2   0   2   2   2   2   0   0   2   2   0   2   2   2   0   0   0   0   2   0   2   2   0   2   2   0   0   0   2   2   0   0   0   0   0   0   2   0   0   2   2   2   2   0
 MK-5-7                 2   2   2   0   0   2   0   0   0   0   0   2   2   0   2   2   2   2   0   0   2   2   0   0   2   2   0   2   0   0   0   2   0   2   0   2   0   2   2   0   0   0   0   2   2   0   2   2   2   2   0   2   0   0   0   0   2   2   2   0   0   2   0   2   2   2   0   2   2   0   2   2   0   0   0   2   0   2   0   2   2   2   2   2   0   0   2   2   2   0   2   0   0   0   0   2   0   2   0   2   2   0   0   0   2   0   0   2   2   2   2   0   2   2   2   0   0   2   0   0   2   0   2   2   2   0   2   2   0   0   2   2   2   0   2   0   0   2   0   0   0   0   0   2   2   2   0   0   2   2   0   2   2   0   0   2   2   0   2   2   2   2   0   0   0   2   0   2   2   2   0   0   0   0   2   0   2   2   0   2   2   0   0   2   2   2   2   0   0   0   2   0   2   0   0   2   2   2   2   0
 MK-5-8                 2   2   2   0   0   2   0   0   0   0   0   2   2   0   2   2   0   2   0   2   2   2   0   0   2   2   0   2   0   0   0   2   0   2   0   2   0   2   2   2   0   0   0   0   2   0   2   0   0   2   0   2   0   0   0   0   2   2   2   0   2   2   0   2   2   2   0   2   2   0   2   2   0   0   0   2   0   2   0   2   2   2   2   2   0   0   2   2   2   0   2   2   0   0   0   2   0   2   0   2   2   0   0   0   2   0   2   2   2   0   2   0   2   2   2   0   2   2   0   0   2   0   2   2   2   0   2   2   0   0   2   0   2   0   2   0   0   2   0   0   0   0   0   2   2   0   0   0   2   2   0   2   2   0   0   2   2   0   2   2   2   2   0   0   0   2   0   2   2   2   0   0   0   0   2   0   2   2   0   2   2   0   0   2   2   2   2   2   2   0   2   0   2   0   0   2   2   2   2   0
 MK-5-9                 2   2   0   0   0   2   0   0   0   0   0   2   2   2   2   2   0   2   0   2   2   2   0   0   2   2   0   2   2   0   0   2   0   0   0   2   0   2   2   2   0   0   0   2   2   0   2   0   0   2   0   2   0   0   0   0   2   2   2   0   0   2   0   2   0   2   0   2   2   0   2   2   0   0   0   2   0   2   0   2   2   2   2   2   0   0   2   2   2   0   2   2   0   0   0   2   0   2   0   2   2   0   0   0   0   0   2   2   2   0   2   0   2   2   2   0   2   2   0   0   2   0   2   2   2   0   2   2   0   0   2   0   2   0   2   0   0   2   0   0   0   0   0   2   2   2   0   0   2   2   0   2   0   0   0   2   2   2   2   2   2   2   0   0   0   2   0   2   2   2   0   0   0   0   2   0   2   0   2   2   2   0   0   2   2   2   2   2   0   0   2   0   0   0   0   0   2   2   2   0
 MK-5-10                2   2   0   0   0   2   0   0   0   0   0   2   2   0   2   2   0   0   0   2   0   2   0   2   2   2   0   2   2   0   0   2   0   0   0   2   0   2   0   2   0   0   0   2   2   0   2   0   0   2   0   2   0   0   0   0   2   2   2   0   0   2   0   2   0   2   0   2   2   0   2   2   0   0   0   2   0   2   0   2   2   2   2   2   0   0   2   2   0   0   2   2   0   0   0   2   0   2   2   0   2   0   0   0   0   0   2   2   2   0   2   0   0   0   2   0   2   0   0   0   2   0   2   2   2   0   2   0   0   0   0   0   2   0   2   0   0   2   0   0   0   0   0   2   2   0   0   0   2   2   2   2   2   2   0   2   2   0   2   2   2   2   0   0   0   2   0   2   2   0   0   0   0   0   2   0   2   2   2   2   2   0   0   2   2   2   2   2   0   0   2   0   0   0   0   0   2   2   2   0
 MK-5-11                2   2   0   0   0   2   0   0   2   0   0   2   2   0   2   2   0   0   0   2   2   2   0   2   2   2   0   2   2   0   2   2   0   2   0   2   0   2   0   2   0   0   0   2   2   2   2   0   2   0   0   2   0   0   0   2   2   2   2   0   2   2   0   2   0   2   0   2   2   0   2   2   0   0   0   2   0   2   0   2   2   2   2   2   0   0   2   2   0   0   2   2   0   0   0   2   0   2   2   2   2   0   0   0   0   2   2   2   2   0   2   0   0   0   2   0   2   0   0   0   2   0   2   2   2   0   2   0   0   0   0   0   2   0   2   0   0   2   0   0   0   0   0   0   2   0   0   0   2   2   0   2   2   2   0   2   2   0   2   2   2   2   0   2   0   2   0   2   2   0   0   0   0   0   2   2   2   2   2   2   2   0   2   0   2   2   2   2   0   0   2   0   0   2   0   0   2   2   2   0
 MK-5-12                2   2   0   0   0   2   0   0   2   0   0   2   2   0   2   2   0   0   0   2   2   2   0   2   2   0   0   2   0   0   2   2   0   2   0   2   0   2   2   2   0   0   2   2   2   2   2   0   2   0   2   2   0   0   2   2   2   2   2   0   2   0   0   2   0   2   2   2   2   0   2   0   0   0   0   2   0   2   0   2   2   2   2   2   0   0   2   2   0   0   2   2   0   0   0   2   0   2   2   2   2   0   0   0   0   2   0   2   2   0   2   0   0   0   2   0   0   0   0   0   2   0   2   0   2   0   2   0   0   0   0   0   2   0   2   0   0   2   0   0   0   0   0   0   2   0   0   0   2   2   2   2   2   2   0   2   2   0   0   2   2   2   0   2   0   2   0   2   2   0   0   0   0   0   2   2   2   2   2   2   2   0   2   0   2   0   2   2   0   0   2   0   0   2   0   0   2   2   2   0
 MK-5-13                2   2   0   0   0   0   0   0   2   0   0   0   2   0   0   2   0   0   0   2   2   2   0   2   2   0   0   2   0   0   2   2   0   2   0   0   0   2   2   2   0   0   2   2   2   2   2   0   2   0   2   2   0   0   2   2   2   2   0   2   2   0   0   0   0   2   0   2   2   0   2   0   0   2   2   2   0   2   0   2   0   2   2   2   0   0   2   2   0   0   2   2   0   2   0   2   0   2   2   2   2   0   0   0   0   2   0   2   2   0   2   0   0   0   2   0   0   0   2   0   2   0   2   0   2   0   2   0   0   0   0   0   2   0   2   0   0   2   0   0   0   0   0   2   2   0   0   0   2   2   2   2   2   2   0   2   2   2   0   0   2   2   0   0   0   2   0   2   2   0   0   0   0   0   2   2   2   2   2   2   2   0   2   0   2   0   2   2   0   0   2   0   0   0   0   0   2   2   2   0
 MK-5-14                2   2   0   0   0   0   0   2   0   0   0   2   2   0   0   2   0   0   0   0   0   2   0   2   2   0   0   2   0   0   2   2   0   2   0   0   0   0   2   2   0   0   2   2   2   2   2   0   2   0   2   2   0   0   2   2   0   2   0   2   2   0   0   0   0   2   0   2   2   0   2   0   0   2   0   2   2   2   0   2   0   2   2   2   0   0   2   2   0   0   2   2   0   2   0   2   0   0   2   0   2   0   0   2   0   2   0   2   2   0   0   0   0   0   2   0   0   0   2   0   2   0   2   0   2   0   2   0   0   2   0   0   2   0   2   0   0   2   0   0   0   0   0   0   2   0   0   0   2   2   2   0   2   2   0   2   2   2   0   0   0   2   0   0   0   0   0   0   2   0   2   0   2   2   0   2   0   2   2   2   2   0   2   0   2   0   2   2   0   0   2   0   2   0   0   0   2   2   2   0
 MK-5-15                2   2   0   0   0   0   0   2   0   0   0   2   2   0   2   2   0   0   0   0   0   2   2   2   2   2   0   2   2   0   2   2   0   2   0   0   0   0   2   0   2   0   2   2   2   2   2   2   2   0   2   2   0   2   2   2   0   0   0   2   2   0   0   0   0   2   2   2   2   0   2   0   0   2   0   0   2   2   0   2   0   2   2   2   0   0   2   2   0   0   2   2   0   2   0   0   0   0   2   0   2   0   0   2   0   2   0   2   2   0   0   0   0   0   2   0   2   0   0   0   2   0   2   0   2   0   2   0   0   2   2   0   2   0   0   0   0   2   0   0   0   0   2   0   0   0   0   0   2   2   2   0   2   2   0   2   2   2   0   0   0   0   0   0   0   0   0   0   2   0   2   2   2   2   0   2   2   2   2   2   2   0   2   0   2   0   2   0   2   0   2   0   2   0   0   0   0   2   2   0
 MK-5-16                2   2   0   2   2   0   0   2   0   0   0   0   0   0   2   0   0   0   0   0   0   2   2   2   0   2   0   2   2   0   2   2   0   2   0   0   0   0   0   0   2   0   2   2   2   2   2   2   2   0   2   2   0   2   2   0   0   0   0   2   2   0   0   0   0   2   2   2   0   0   2   0   2   2   0   0   2   0   0   2   2   2   2   2   0   0   2   0   0   0   2   0   0   0   0   0   0   0   2   0   2   0   0   2   2   0   0   0   2   0   0   0   0   0   2   0   2   0   0   0   2   2   2   0   0   0   2   0   0   2   2   0   2   0   0   0   0   2   0   2   0   0   2   0   0   0   0   0   2   0   2   0   2   2   0   2   2   2   0   0   0   0   0   0   0   0   0   0   2   0   2   2   2   2   0   2   2   2   2   2   2   2   2   0   2   2   2   0   2   0   0   2   2   0   0   0   0   2   2   0
 MK-6-1                 2   2   0   2   2   2   0   2   2   0   2   2   2   0   2   0   0   2   0   0   2   2   2   0   2   0   2   2   2   2   2   2   2   0   0   0   2   0   2   0   0   0   0   2   2   0   2   0   2   0   0   0   0   2   2   0   2   0   2   0   0   2   2   0   2   2   0   0   2   0   2   2   2   2   2   0   2   0   2   2   2   2   0   0   2   2   2   2   0   2   2   2   2   2   0   0   0   2   2   2   0   2   0   2   2   2   2   0   0   0   0   2   0   0   0   2   0   0   2   2   0   2   0   2   2   2   0   0   2   0   2   0   0   0   2   2   0   0   0   0   2   0   2   0   2   2   2   0   0   2   2   2   0   2   2   0   0   2   0   2   0   2   2   0   0   0   0   2   2   2   0   0   0   2   2   0   0   0   0   0   2   2   2   2   2   0   2   2   2   2   2   2   2   2   2   0   0   2   2   0
 MK-6-2                 2   2   0   2   2   0   0   2   2   0   0   2   2   0   0   0   0   2   0   0   2   2   2   0   2   0   2   2   0   2   0   2   2   2   0   0   0   0   2   0   0   0   0   0   2   0   2   0   2   0   0   0   0   2   2   0   0   0   2   0   0   0   2   0   2   2   2   0   2   0   2   2   2   2   2   0   2   2   2   0   2   2   0   0   2   2   0   0   0   2   2   2   2   2   0   0   0   2   2   2   0   0   0   2   2   2   2   0   0   0   0   2   0   0   0   2   0   0   2   2   0   2   0   2   2   2   0   0   2   0   2   0   0   0   2   2   0   0   0   0   2   0   2   2   2   0   2   2   0   2   2   2   0   2   2   0   0   2   0   2   0   2   2   0   0   0   0   2   2   2   0   0   0   2   2   0   0   0   0   0   2   2   2   2   2   0   2   2   2   2   2   2   2   2   2   0   0   2   2   0
 MK-6-3                 2   2   0   2   0   0   0   2   2   0   0   2   2   0   0   0   0   2   0   0   2   2   2   0   2   0   2   2   0   2   0   2   2   2   0   0   0   0   2   0   0   0   0   0   2   0   2   0   0   0   0   0   0   2   2   0   0   0   2   0   2   0   2   0   2   2   2   0   2   0   2   2   2   2   0   0   2   2   2   0   2   2   0   0   2   2   0   0   0   2   2   2   2   2   2   0   0   2   2   2   2   0   0   2   2   2   2   2   2   2   0   2   0   0   0   2   0   0   2   2   0   2   2   2   2   2   0   0   2   0   2   0   0   0   2   2   0   0   0   0   2   0   2   2   2   0   2   2   0   2   2   2   0   2   2   0   0   2   0   2   2   2   2   0   2   0   0   2   2   2   0   0   0   2   2   0   2   0   0   0   2   2   2   2   0   0   2   2   2   2   0   2   2   0   2   0   0   2   2   0
 MK-6-4                 2   0   0   2   0   0   0   2   2   0   2   2   2   2   0   0   0   2   0   0   2   2   2   0   2   0   2   2   0   0   0   2   2   0   0   0   0   0   2   0   0   0   0   0   2   0   2   0   0   0   0   0   0   2   2   0   0   0   2   0   2   0   2   0   2   2   2   2   2   0   2   2   0   2   0   0   2   2   2   0   2   2   0   0   2   2   0   0   0   2   2   2   2   2   2   0   2   2   2   2   2   0   0   2   2   2   2   2   2   2   0   2   0   0   0   2   0   0   2   2   0   2   2   2   2   2   0   0   2   0   2   0   2   0   2   0   0   0   0   0   2   0   2   2   2   0   2   2   0   2   2   0   0   2   2   0   0   2   0   0   2   2   2   0   2   0   0   2   2   2   0   0   0   0   0   0   2   0   0   0   2   2   2   2   0   0   2   2   2   2   0   2   2   0   2   0   0   2   2   2
 MK-6-5                 2   0   0   0   0   0   0   0   0   0   2   2   2   2   0   0   0   2   0   0   2   2   2   0   2   2   2   2   0   0   0   2   2   0   0   0   0   0   0   0   0   0   0   0   2   0   2   0   0   0   0   0   0   2   2   0   0   0   2   0   2   0   2   0   2   2   2   2   2   0   0   2   0   2   0   0   0   2   2   0   2   2   0   2   2   2   0   0   0   2   2   2   2   2   2   0   2   2   2   2   2   0   0   2   2   2   2   0   2   2   0   2   2   0   0   2   0   0   2   0   0   2   2   2   2   0   2   0   2   0   0   0   2   0   2   0   0   2   0   0   2   0   2   2   2   0   2   2   2   2   2   0   0   2   2   0   0   2   0   0   2   0   0   0   2   0   2   2   2   2   0   0   2   0   0   0   2   0   0   0   2   2   2   2   0   0   2   0   2   2   0   2   2   0   2   0   0   2   2   2
 MK-6-6                 2   0   0   0   0   0   0   0   0   0   2   2   2   2   0   0   0   2   0   0   2   2   0   0   2   2   2   2   0   0   0   2   2   0   0   0   0   0   0   0   0   0   0   0   2   0   2   0   0   0   0   0   0   2   2   0   0   0   2   0   2   2   2   0   2   0   2   2   2   0   0   2   0   2   0   0   0   2   2   0   2   2   0   2   2   0   0   0   0   2   2   2   2   2   2   0   2   2   2   2   0   0   0   2   2   2   2   0   2   2   0   2   2   0   0   2   0   0   2   0   0   2   2   2   2   0   2   0   2   2   2   0   2   0   2   0   0   2   0   2   2   0   2   2   2   2   0   2   2   2   2   0   0   2   0   0   0   2   0   0   2   0   0   0   2   0   2   2   2   0   0   0   2   0   0   0   2   0   0   0   2   2   2   2   0   0   2   0   2   2   0   2   2   0   2   0   0   2   0   2
 MK-6-7                 2   0   0   0   0   0   0   2   0   0   2   2   2   2   0   2   0   2   0   0   0   2   0   0   2   2   2   2   0   2   0   2   2   0   0   0   0   0   0   0   0   0   0   0   2   0   2   2   0   0   0   0   0   2   2   0   2   2   2   2   0   2   0   2   2   0   2   2   2   0   0   2   0   2   0   2   0   0   2   0   2   2   2   2   2   0   2   0   0   2   2   2   2   2   2   0   2   2   2   2   0   0   0   2   2   2   2   0   2   2   0   2   2   0   0   2   0   0   0   0   0   2   2   2   2   2   2   0   2   2   0   0   2   0   2   0   0   0   0   2   2   0   0   2   2   2   0   0   2   0   2   0   0   2   0   0   0   2   0   0   2   0   0   0   2   2   2   2   2   0   0   2   2   0   0   0   2   0   0   0   2   2   2   2   0   0   2   0   2   2   0   2   2   0   2   0   0   2   0   2
 MK-6-8                 2   0   0   0   0   0   0   2   0   0   2   2   2   2   0   2   0   2   0   0   0   2   0   0   0   0   2   2   0   2   0   2   2   0   0   0   2   0   0   0   0   0   0   0   2   0   2   2   0   0   0   0   0   2   2   0   2   2   2   2   0   2   0   2   2   0   2   2   0   0   0   2   0   2   0   2   0   0   2   0   2   2   2   2   2   0   2   0   0   0   2   0   2   2   2   0   2   2   2   2   0   0   0   2   2   2   2   2   2   2   2   2   2   0   0   2   0   0   0   0   0   2   2   2   2   2   2   0   2   0   0   0   2   0   2   2   0   0   0   0   2   0   0   2   2   2   0   0   0   0   2   0   0   2   0   0   0   2   0   0   2   0   0   0   2   2   2   0   2   0   0   2   0   0   0   0   2   0   0   0   2   2   2   2   0   0   2   0   0   2   0   2   2   0   0   0   0   2   0   2
 MK-6-9                 2   0   0   0   0   0   0   2   0   0   2   2   2   2   0   2   0   2   0   0   0   2   0   0   0   0   2   2   0   2   0   2   2   0   0   0   2   0   0   0   0   0   0   0   2   0   2   2   0   0   0   0   0   2   2   0   0   2   2   2   0   2   0   2   2   0   2   2   0   0   0   2   0   2   0   2   0   2   0   0   2   2   2   2   2   0   2   0   0   2   2   0   2   2   2   0   2   2   2   2   0   0   0   2   2   2   2   2   2   2   2   2   2   0   0   2   0   0   0   0   0   2   2   2   2   2   2   0   2   0   0   0   0   0   2   2   0   0   0   0   2   0   0   2   2   2   0   0   0   0   2   0   0   2   0   0   0   2   2   0   2   0   0   0   2   2   2   0   2   0   0   2   0   0   0   0   2   2   0   0   2   2   2   2   0   0   0   0   0   2   0   2   2   0   0   0   0   2   0   2
 MK-6-10                2   0   0   2   0   0   0   2   0   0   2   2   2   2   0   2   0   2   0   2   2   0   0   0   0   2   2   2   0   2   0   2   2   0   0   0   2   0   0   0   0   0   0   0   2   0   2   0   0   0   0   0   0   2   2   0   0   2   2   2   0   2   0   2   2   0   2   2   2   0   0   2   0   2   0   2   0   2   0   0   2   0   0   2   2   0   2   0   0   2   2   2   2   2   2   0   2   0   2   2   0   0   0   2   2   2   2   2   2   2   2   2   2   0   0   2   0   0   0   0   0   0   2   2   2   2   2   0   2   0   0   0   0   0   2   2   0   0   0   0   0   0   0   2   2   2   0   0   0   0   2   0   0   2   0   0   0   2   2   0   2   0   0   0   2   2   2   0   2   0   0   2   0   0   0   0   2   2   0   0   2   2   2   2   0   0   2   0   0   2   0   2   2   0   0   0   0   2   0   2
 MK-6-11                2   0   0   2   0   0   0   2   0   0   2   2   2   2   0   2   0   2   0   2   2   0   0   0   0   2   2   2   0   2   2   2   2   0   0   0   2   2   0   0   2   0   0   0   2   0   2   0   0   0   0   0   0   2   2   2   0   2   2   2   0   2   0   2   2   0   2   2   2   0   0   2   0   2   0   2   0   2   0   0   2   0   0   2   2   0   2   2   0   2   2   2   2   2   2   0   2   0   2   2   0   0   0   0   2   2   2   0   2   2   2   2   0   0   0   2   0   0   0   0   0   0   2   2   2   2   2   0   2   0   0   0   0   0   2   2   0   0   0   0   0   0   0   2   0   2   0   0   0   0   2   0   0   2   0   0   0   2   2   0   2   0   0   0   2   2   2   0   2   0   0   2   0   0   0   0   2   0   0   0   2   2   2   2   0   0   2   0   0   2   2   2   2   0   2   0   0   2   0   2
 MK-6-12                2   0   2   2   2   0   0   2   0   0   2   2   2   2   0   2   0   2   0   2   2   0   0   0   0   2   2   2   0   2   2   2   2   0   0   0   2   2   0   0   2   0   0   0   2   0   2   0   0   0   0   0   0   2   2   2   2   2   2   2   0   2   0   2   2   0   2   2   2   0   0   2   0   2   0   2   0   2   2   0   0   0   0   2   2   0   2   2   0   2   2   2   2   2   2   0   2   0   2   2   2   0   2   0   2   2   2   0   2   0   2   2   0   0   2   2   0   0   0   0   0   0   2   2   2   0   2   0   0   2   0   0   0   0   2   2   0   0   2   0   0   0   0   2   0   2   0   2   0   0   2   0   0   2   0   0   2   2   2   0   2   0   0   0   2   2   2   0   2   0   2   2   0   0   0   2   2   0   0   0   2   2   2   2   0   0   2   0   0   2   0   2   2   0   2   0   0   0   0   2
 MK-6-13                2   0   2   2   2   0   0   2   0   0   2   2   2   2   0   2   0   2   0   2   2   0   0   0   0   2   2   2   0   2   2   2   0   0   0   0   2   2   0   0   2   0   0   0   2   0   2   0   0   0   0   0   0   2   2   2   2   2   0   2   0   2   0   2   2   0   2   2   2   0   0   2   2   2   0   2   0   2   2   0   0   0   0   2   2   0   2   2   0   2   2   2   2   2   2   0   2   2   2   2   2   0   2   2   0   2   0   2   2   0   2   2   0   0   2   2   0   0   0   0   0   0   2   2   2   0   0   2   0   2   0   0   2   0   2   2   0   0   2   0   0   0   2   2   0   2   2   2   0   0   2   0   0   2   0   0   2   2   2   0   2   0   0   0   2   2   2   0   2   2   2   2   0   2   0   2   2   0   0   0   0   0   2   0   0   0   2   0   0   2   0   2   2   0   2   0   0   0   0   2
 MK-6-14                2   0   2   2   2   0   0   2   0   0   2   2   2   2   0   2   0   2   0   2   2   0   0   0   0   2   2   2   0   2   2   2   2   0   0   2   2   0   0   0   2   0   0   2   2   0   2   0   0   0   0   0   2   0   2   2   2   2   0   2   0   2   0   2   2   0   2   2   2   0   0   2   0   2   0   2   0   2   2   0   0   0   0   2   2   0   2   2   0   2   2   2   2   2   2   0   2   2   2   0   2   0   2   0   0   2   0   2   2   0   2   2   0   0   2   0   0   0   0   0   0   0   2   2   2   0   0   2   0   2   0   2   2   0   2   2   0   0   2   0   0   0   2   2   0   2   0   0   0   0   2   0   2   2   2   0   2   2   2   0   2   0   0   0   2   2   2   0   2   2   2   2   0   2   0   2   2   0   0   0   0   0   2   0   0   0   2   0   0   2   0   2   2   0   2   0   0   0   0   2
 MK-6-15                2   0   2   2   2   0   0   2   0   0   2   2   2   2   0   0   0   2   0   2   0   0   0   0   0   2   2   0   0   2   2   2   0   0   0   2   2   0   0   0   2   0   2   2   2   0   2   0   0   0   0   0   2   0   2   2   2   2   0   0   2   2   0   0   2   0   2   2   2   0   0   2   0   2   0   2   2   2   2   0   0   0   0   2   2   0   2   2   0   2   2   2   2   2   0   0   2   2   2   0   2   0   2   0   0   2   0   0   2   2   2   2   0   0   0   0   0   2   0   0   0   0   2   2   2   0   0   2   0   2   0   0   2   0   2   2   0   0   2   0   0   0   2   2   0   0   0   0   0   0   2   0   2   2   2   0   2   2   2   0   2   0   0   0   2   2   2   0   2   2   2   2   0   2   0   2   2   0   0   0   0   0   2   0   0   0   2   0   2   2   0   2   2   0   2   2   0   0   0   2
 MK-6-16                2   0   2   2   2   0   0   2   0   0   2   2   2   2   0   0   0   2   0   2   0   0   0   0   2   2   0   0   0   2   2   2   2   0   0   2   2   0   0   0   2   0   2   2   2   0   2   0   0   0   0   0   2   0   2   2   2   2   2   0   2   2   0   0   2   0   2   2   0   0   0   2   0   2   0   2   2   2   2   0   0   0   0   2   2   0   2   2   0   2   2   2   2   2   0   0   2   2   2   0   2   0   2   0   0   2   0   0   2   2   2   2   0   0   0   0   0   2   0   0   0   0   2   2   2   0   0   2   0   2   0   2   2   0   0   2   0   0   2   2   0   0   2   2   2   0   0   0   0   0   2   2   2   2   2   0   2   2   2   0   0   0   0   0   0   2   2   0   2   2   2   2   0   2   0   2   2   2   0   0   0   0   2   0   0   0   2   0   2   2   0   2   2   0   2   2   0   0   0   2
 
!****************************************** Phenotypic Data **********************************************************
!-100.0 is resevred for missing phenotype
SimulatedTrait1        11.5793   10.9499   12.5727   11.8017    6.6616   10.0393   10.1579   12.0945    8.8925    8.7187   11.0502    8.4278   11.3016    9.7397   10.1795   11.7579    9.7352    7.7023   10.8547   10.6335   11.1434   12.0284    9.2924   11.2120   12.1983   10.4886   11.5495   12.2127    9.2740    9.4968   10.7272    7.5242   11.4280    9.5168    9.6883   10.4890    7.2485    8.9059   13.1196    9.0746    9.1055   11.0133    9.5787   11.0678    6.5929   11.3563   11.4280    8.2158   13.8684   10.8640    9.7117    9.3179   10.6020    7.6967    9.6114    8.6619   12.3152   12.6341    8.6161   12.4916    9.1288    8.5409   10.3130   12.0285   11.0899    9.2878   10.7236   12.0573   11.6883    9.2765   10.0234    9.4806    9.6348    9.4046   11.3377   11.9105   10.1330   12.6166    9.6468    9.1409   12.4124    9.9842   10.8817    8.6536   10.2047    8.4719    9.9355   10.6926   10.5950    9.0391    9.2227    9.7829    8.4110    8.4165   11.6906   11.6099   11.1037   10.1182   10.1802    8.7855    9.7028    8.0000    8.9078   10.0766   10.3548   12.0462    9.3715    9.6377   12.1685    8.9442    8.8472    9.2127    9.6955    9.8905   13.4206   13.3090   11.3653    8.7948    8.1696    9.6963    8.8864    8.3657   10.5581   10.5451   11.3195    8.5700    9.7528   11.4426    9.7246    9.9006    9.5795    6.8913   12.7463    9.1495   12.5254    8.2757    9.5096    9.5425   10.4699   11.0425    8.3532    8.0974   12.1091   11.4040   10.8097   12.9435    8.2869    9.1190    9.9737    8.0628    6.3438    8.2866    9.5192    8.1722   11.4652   11.5963   10.1261   10.0758   11.4819   10.1080   10.4650   13.0896    9.8392    8.8886    9.8667    9.5645    6.7278   10.4486   11.2718   11.6828    8.2876   10.8909    9.0760    9.6122   10.8413   12.7708   10.2544   11.4647   10.0262   12.0321    9.1896    9.3418    8.6441   11.6134   10.5300    8.5502    7.2456    9.0848    8.0890   11.0259   11.0785   11.0826   11.7806    6.1206    9.0503   10.9859    7.9343   11.1989   10.1419    9.1722
SimulatedTrait2        14.6532   15.2845   15.4074   13.4564   14.8649   16.2109   13.6528   18.0886   14.6456   14.0224   15.1768   14.7397   16.1740   16.2008   15.6470   15.0583   13.9444   16.2068   13.5391   13.7927   15.6868   17.9717   13.3915   12.6700   15.4666   12.7915   15.1737   16.8686   14.0646   16.2114   15.5291   15.5410   13.8813   18.4891   15.9805   15.1289   11.8650   15.0720   15.5311   14.0095   11.4363   14.6243   13.9961   16.4991   14.6157   16.0108   14.2952   16.6968   15.8681   15.1432   13.9536   15.1241   13.2164   13.8151   16.0639   14.5991   16.9794   14.5748   13.6045   14.4791   15.6373   15.1746   14.4451   13.3165   17.8890   14.5872   14.8814   16.7598   17.5956   15.1786   15.3231   13.2316   12.6983   11.1303   14.1171   14.6996   12.6818   15.9160   14.2997   15.4573   14.1111   15.6475   15.3812   15.5625   16.7933   14.3165   14.7570   16.8565   17.6713   13.9005   13.3764   15.3442   14.9761   15.0912   14.3285   15.8794   13.4150   14.9044   11.6372   15.2702   17.1796   14.8331   14.7690   15.5625   14.4523   12.5923   12.5508   15.2752   14.0533   15.9829   14.1836   14.5382   14.5137   14.7130   15.3671   13.4693   12.2079   13.6199   15.1125   12.2901   17.3632   14.2573   15.1651   16.1487   14.1699   13.9552   18.3990   15.3708   14.8307   14.4263   14.7872   16.3245   14.3239   12.7761   15.9628   13.6076   12.9567   16.3287   12.0526   15.0220   11.0368   14.9863   12.7741   15.5393   16.7559   16.0759   17.9404   14.8653   16.0629   13.6817   13.5954   14.4259   14.5138   17.0050   15.2103   15.6875   15.8619   14.3028   13.7331   14.6835   14.1860   15.8143   14.0179   15.6629   18.2736   12.8336   15.7220   15.7539   14.0718   14.9340   15.7914   12.7150   13.2046   13.8027   15.5102   14.4625   14.7441   14.4159   14.7209   18.4305   15.3427   15.5917   16.4137   14.7883   17.4706   15.6613   13.9422   14.8243   13.2874   14.9330   12.9558   13.2281   14.7646   13.2313   14.3811   15.8691   12.4927   18.1891   16.9657   14.1753
 
