# Supplementary material for: Inclusive Composite Interval Mapping of QTL by Environment Interactions in Biparental Populations
Source: PLoS One. 2015 Jul 10;10(7):e0132414. doi: 10.1371/journal.pone.0132414 (PMC4498613; doi:10.1371/journal.pone.0132414)
Supplement: S3 File — (ZIP) [file pone.0132414.s003.zip › Simulation for unliked model/Simulated popualtions/run_00106.met]

!**********************Note: lines staring with "!" are remarks and will be ignored in the program********************
!*********************************General Information**********************************
!Assuming F1 = P1 x P2, populations available in QTL IciMapping are: 
!  1, P1BC1F1 = P1 x F1, the first backcrossing where P1 is used as the recurrent parent;
!  2, P2BC1F1 = P2 x F1, the first backcrossing where P2 is used as the recurrent parent;
!  3, F1DH, F1-derived doubled haploids; 
!  4, RIL or F1RIL, recombination inbred lines through the repeated selfing of F1;
!  5, P1BC1RIL, recombination inbred lines through the repeated selfing of P1BC1F1;
!  6, P2BC1RIL, recombination inbred lines through the repeated selfing of P2BC1F1;
!  7, F2, the selfing generation of F1;
!  8, F3, the selfing generation of F2;
!  9, P1BC2F1, the second backcrossing where P1 is used as the recurrent parent; 
! 10, P2BC2F1, the second backcrossing where P2 is used as the recurrent parent;
! 11, P1BC2RIL, recombination inred lines through the repeated selfing of P1BC2F1; 
! 12, P2BC2RIL, recombination inred lines through the repeated selfing of P2BC2F1; 
! 13, P1BC1F2, the selfing generation of P1BC1F1; 
! 14, P2BC1F2, the selfing generation of P2BC1F1; 
! 15, P1BC2F2, the selfing generation of P1BC2F1; 
! 16, P2BC2F2, the selfing generation of P2BC2F1; 
! 17, P1BC1DH, P1BC1F1-derived doubled haploids; 
! 18, P2BC1DH, P2BC1F1-derived doubled haploids; 
! 19, P1BC2DH, P1BC2F1-derived doubled haploids; 
! 20, P2BC2DH, P2BC2F1-derived doubled haploids; 
   3      !Mapping Population (see remarks above)
   2      !Mapping Function (1 for Kosambi; 2 for Haldane; 3 for Morgan)
   2      !Marker Space Type (1 for intervals; 2 for positions)
   1      !Marker Space Unit(1 for centiMorgans; 2 for Morgan)
   6      !Number of Chromosomes (or Linkage Groups)
 200      !Size of the mapping population
   2      !Number of environments
 
!***************************************** Chromosomes and Linkage Maps **********************************************
!Chromosome                 NumMarkers
-CH1                        16
-CH2                        16
-CH3                        16
-CH4                        16
-CH5                        16
-CH6                        16
!Linkage map (Marker name followed by position or the interval length)
 MK-1-1                1     0.000
 MK-1-2                1    10.000
 MK-1-3                1    20.000
 MK-1-4                1    30.000
 MK-1-5                1    40.000
 MK-1-6                1    50.000
 MK-1-7                1    60.000
 MK-1-8                1    70.000
 MK-1-9                1    80.000
 MK-1-10               1    90.000
 MK-1-11               1   100.000
 MK-1-12               1   110.000
 MK-1-13               1   120.000
 MK-1-14               1   130.000
 MK-1-15               1   140.000
 MK-1-16               1   150.000
 MK-2-1                2     0.000
 MK-2-2                2    10.000
 MK-2-3                2    20.000
 MK-2-4                2    30.000
 MK-2-5                2    40.000
 MK-2-6                2    50.000
 MK-2-7                2    60.000
 MK-2-8                2    70.000
 MK-2-9                2    80.000
 MK-2-10               2    90.000
 MK-2-11               2   100.000
 MK-2-12               2   110.000
 MK-2-13               2   120.000
 MK-2-14               2   130.000
 MK-2-15               2   140.000
 MK-2-16               2   150.000
 MK-3-1                3     0.000
 MK-3-2                3    10.000
 MK-3-3                3    20.000
 MK-3-4                3    30.000
 MK-3-5                3    40.000
 MK-3-6                3    50.000
 MK-3-7                3    60.000
 MK-3-8                3    70.000
 MK-3-9                3    80.000
 MK-3-10               3    90.000
 MK-3-11               3   100.000
 MK-3-12               3   110.000
 MK-3-13               3   120.000
 MK-3-14               3   130.000
 MK-3-15               3   140.000
 MK-3-16               3   150.000
 MK-4-1                4     0.000
 MK-4-2                4    10.000
 MK-4-3                4    20.000
 MK-4-4                4    30.000
 MK-4-5                4    40.000
 MK-4-6                4    50.000
 MK-4-7                4    60.000
 MK-4-8                4    70.000
 MK-4-9                4    80.000
 MK-4-10               4    90.000
 MK-4-11               4   100.000
 MK-4-12               4   110.000
 MK-4-13               4   120.000
 MK-4-14               4   130.000
 MK-4-15               4   140.000
 MK-4-16               4   150.000
 MK-5-1                5     0.000
 MK-5-2                5    10.000
 MK-5-3                5    20.000
 MK-5-4                5    30.000
 MK-5-5                5    40.000
 MK-5-6                5    50.000
 MK-5-7                5    60.000
 MK-5-8                5    70.000
 MK-5-9                5    80.000
 MK-5-10               5    90.000
 MK-5-11               5   100.000
 MK-5-12               5   110.000
 MK-5-13               5   120.000
 MK-5-14               5   130.000
 MK-5-15               5   140.000
 MK-5-16               5   150.000
 MK-6-1                6     0.000
 MK-6-2                6    10.000
 MK-6-3                6    20.000
 MK-6-4                6    30.000
 MK-6-5                6    40.000
 MK-6-6                6    50.000
 MK-6-7                6    60.000
 MK-6-8                6    70.000
 MK-6-9                6    80.000
 MK-6-10               6    90.000
 MK-6-11               6   100.000
 MK-6-12               6   110.000
 MK-6-13               6   120.000
 MK-6-14               6   130.000
 MK-6-15               6   140.000
 MK-6-16               6   150.000
!*********************************** Marker Types ********************************************************************
!Co-dominant marker: When heterozygote F1 is present, P1 is coded as 2, F1 is coded as 1, and P2 is coded as 0; Otherwise, P1 is coded as 2, and P2 is coded as 0. 
!Dominant marker: When heterozygote F1 is present, P1 and F1 are coded as 12, and P2 is coded as 0; Otherwise, P1 is coded as 2, and P2 is coded as 0.  
!Recessive markers: When heterozygote F1 is present, P1 is coded as 2, and F1 and P2 are coded as 10; Otherwise, P1 is coded as 2, and P2 is coded as 0. 
!Missing marker is coded as -1. 
 MK-1-1                 0   2   2   2   2   2   2   0   2   2   2   2   2   0   2   2   2   0   2   0   2   2   2   2   2   2   2   2   0   2   2   0   0   0   0   2   0   0   0   2   2   2   0   0   2   0   0   0   0   0   2   0   2   0   2   0   2   2   2   2   2   2   0   2   2   0   0   0   2   2   0   0   2   0   0   2   2   2   2   2   2   2   0   0   2   2   0   0   0   2   2   0   2   2   0   0   2   2   0   2   0   0   2   0   0   0   0   2   2   2   2   0   0   0   0   2   2   2   2   2   2   2   2   0   2   0   0   2   2   0   0   0   0   2   2   2   0   0   2   2   2   2   0   2   2   0   0   0   0   0   2   0   2   0   2   2   2   0   0   2   0   2   0   0   2   0   0   2   2   0   0   0   0   2   0   2   2   2   2   2   2   0   2   2   0   2   0   0   2   0   0   2   0   0   2   0   0   2   0   0
 MK-1-2                 0   2   2   2   0   2   2   0   2   2   2   2   2   0   2   2   2   0   2   0   2   2   2   0   2   2   2   2   0   2   0   2   0   0   0   2   0   0   0   2   2   2   0   0   2   0   0   0   2   0   0   0   2   0   0   0   2   2   2   0   2   2   0   2   2   0   0   0   0   2   0   0   0   0   0   2   0   2   2   2   2   2   0   0   0   2   2   2   0   2   2   0   2   2   0   0   2   2   0   2   0   0   2   0   0   0   2   2   2   2   2   0   0   0   0   2   2   2   2   2   2   2   2   0   2   2   0   2   2   0   0   0   0   0   2   2   0   0   2   2   2   0   0   2   2   0   0   0   0   0   2   0   2   0   2   2   2   0   0   2   0   2   0   0   2   0   0   2   2   0   0   0   0   2   0   2   2   2   0   2   2   2   2   2   0   2   0   0   2   0   0   2   0   0   2   0   0   2   0   0
 MK-1-3                 0   2   2   0   0   2   0   0   0   0   2   2   2   0   2   2   2   0   2   0   2   2   2   0   2   2   2   2   0   2   2   2   2   0   0   2   0   0   0   2   2   2   0   0   2   0   2   0   2   0   0   0   2   0   0   2   2   2   2   0   2   2   0   2   2   0   0   0   0   2   0   0   0   0   0   2   0   2   2   2   0   0   0   0   0   2   2   2   0   2   2   0   2   2   0   0   2   2   0   2   2   0   2   0   0   0   2   2   2   2   2   2   0   0   0   0   2   2   2   2   2   2   0   0   2   2   0   0   2   0   0   0   0   0   0   2   0   0   0   2   2   0   0   0   0   0   0   0   0   0   2   0   2   2   2   2   2   0   0   2   0   2   0   0   2   0   0   2   0   0   0   0   2   2   0   2   0   2   0   2   2   2   2   2   0   2   0   0   2   0   0   2   0   0   2   0   0   0   0   0
 MK-1-4                 0   2   2   0   0   2   0   0   0   2   2   2   2   0   2   0   2   0   2   0   0   2   2   0   2   2   2   2   0   2   2   2   2   0   0   2   0   0   0   2   2   2   0   0   2   0   2   0   0   0   0   0   2   0   0   2   2   2   2   0   2   2   0   2   2   0   0   0   0   2   2   0   0   0   0   2   0   2   2   2   0   0   0   0   0   2   2   2   0   2   2   0   2   2   0   0   2   2   0   2   2   0   2   0   0   0   2   2   2   2   2   2   0   0   2   0   2   2   2   2   2   2   0   0   2   2   0   0   2   0   0   0   0   0   0   2   0   0   0   2   2   0   0   0   0   0   0   0   0   0   2   0   2   2   2   2   2   0   0   2   0   2   0   0   2   0   2   2   0   0   0   2   2   2   0   0   0   2   0   2   2   0   2   2   2   2   0   0   2   0   0   2   0   0   2   0   0   0   0   0
 MK-1-5                 0   2   2   0   0   2   0   0   2   0   2   2   2   0   0   0   2   0   2   0   0   2   2   0   2   2   2   2   0   2   0   2   2   0   2   2   0   2   0   2   0   2   0   0   2   0   2   0   0   0   0   0   2   0   0   2   2   2   2   0   2   2   0   2   0   0   0   0   0   2   2   0   0   0   0   2   0   2   2   2   0   0   2   0   0   2   2   2   0   2   0   0   2   2   0   0   2   2   0   2   2   0   2   0   0   0   0   2   2   2   0   2   0   0   2   0   2   2   2   2   2   2   0   0   2   2   0   0   2   0   0   0   0   0   2   2   0   0   0   2   2   0   0   0   0   0   0   0   0   0   2   0   0   2   2   2   2   0   0   2   0   0   0   2   2   0   2   2   0   0   0   2   2   2   0   2   0   2   0   2   2   0   2   2   2   2   0   0   2   0   0   2   0   0   2   2   0   0   0   2
 MK-1-6                 0   2   2   0   0   2   0   0   2   0   2   2   2   0   0   0   2   0   2   0   2   2   0   0   2   2   0   2   0   2   0   2   2   0   2   2   0   2   0   0   0   2   0   0   0   0   0   0   0   0   0   0   2   0   0   2   2   2   2   0   2   2   2   2   2   0   0   0   0   2   2   0   2   0   0   2   0   2   2   2   0   0   2   0   0   2   2   2   2   2   0   0   0   2   0   0   2   2   0   2   2   0   2   0   0   0   0   2   2   2   0   2   0   2   2   0   2   0   2   2   2   0   0   0   2   2   0   0   2   0   2   0   0   0   2   2   0   0   0   2   2   0   0   0   0   0   0   0   0   0   0   2   0   2   2   2   2   0   0   2   0   0   0   2   2   2   2   2   0   2   0   2   2   2   0   2   0   2   0   2   2   0   2   2   2   2   0   0   0   0   0   2   0   0   2   2   0   0   0   2
 MK-1-7                 0   2   2   0   0   2   0   2   2   0   2   2   2   0   0   0   2   0   2   0   2   2   0   0   2   2   0   0   0   2   0   2   2   0   2   2   0   2   0   0   0   2   0   0   0   0   0   0   0   0   0   0   2   0   2   2   2   2   2   0   2   2   2   2   2   2   0   0   0   2   2   0   2   0   0   2   2   2   2   2   0   0   2   2   0   2   2   2   2   2   0   0   0   2   0   0   2   2   0   2   2   0   2   0   0   0   0   2   2   2   0   0   0   2   2   0   2   0   2   2   2   0   0   0   2   2   0   2   2   0   2   0   0   0   2   2   2   0   0   2   2   0   0   0   0   0   0   0   0   0   2   2   0   0   2   2   2   0   0   2   0   0   0   2   0   2   2   2   0   2   0   2   2   2   0   2   0   2   0   0   0   0   2   2   2   2   0   0   0   0   0   2   0   0   2   2   0   0   0   2
 MK-1-8                 0   2   2   0   0   2   0   0   2   0   2   2   2   0   0   2   2   0   2   2   2   2   0   0   2   2   0   0   0   2   0   0   2   0   2   2   0   2   0   0   0   2   0   0   0   0   0   0   0   0   0   0   2   2   2   2   2   2   2   2   2   2   2   2   2   2   0   0   0   2   2   0   0   0   0   2   2   2   2   2   0   0   2   2   2   2   2   2   2   2   0   0   0   2   0   0   2   0   0   2   2   0   2   0   0   0   0   2   2   2   0   0   0   2   2   0   2   2   2   2   2   0   0   0   2   2   0   2   2   0   2   0   0   0   2   2   2   0   0   2   2   0   0   0   0   0   0   0   0   0   2   2   0   0   2   2   0   0   0   2   0   0   0   2   0   2   2   2   0   0   0   2   2   2   0   0   0   2   0   0   0   0   2   2   0   2   0   0   0   0   0   2   0   0   2   2   0   0   0   2
 MK-1-9                 0   2   2   0   0   2   0   0   2   0   2   0   2   0   0   2   2   0   2   2   2   0   0   0   2   2   0   0   0   2   0   0   2   0   2   2   0   2   0   0   0   2   0   0   0   0   0   0   0   2   0   0   2   2   2   2   2   2   2   2   2   2   2   2   2   2   0   0   0   2   2   0   2   0   0   2   2   2   2   2   0   0   2   2   2   2   2   0   2   2   2   0   0   2   0   0   2   0   0   2   0   0   0   0   0   0   0   2   2   2   0   0   0   2   2   0   2   0   2   2   2   0   0   2   0   2   0   2   2   0   2   0   0   0   2   2   2   0   0   2   2   0   0   0   0   0   2   0   0   0   2   2   0   0   2   2   0   0   0   2   0   0   0   2   0   2   2   2   0   0   0   2   2   0   0   0   0   2   0   0   0   0   2   2   0   2   0   0   0   0   0   2   2   0   2   2   0   0   0   2
 MK-1-10                0   0   2   0   0   2   0   0   2   0   2   2   2   0   0   2   0   0   2   2   0   0   0   0   2   2   2   0   0   0   0   0   2   0   2   2   0   2   0   0   2   2   0   0   2   0   0   0   0   2   0   0   2   2   2   2   2   2   2   2   2   0   2   2   2   2   0   0   0   2   2   0   2   0   0   2   2   2   2   2   0   0   2   2   2   2   2   0   0   2   2   0   2   2   0   0   0   0   0   0   0   0   0   2   0   0   0   2   0   0   0   0   2   2   2   0   2   2   0   2   2   0   0   2   2   0   0   2   2   0   2   0   2   0   2   2   2   0   0   2   2   0   0   0   0   0   2   0   0   0   2   2   0   0   2   2   0   0   0   2   0   0   0   2   0   2   2   2   0   0   0   2   2   2   2   0   0   2   0   0   0   0   0   2   0   2   0   0   0   0   0   0   2   0   2   2   0   0   0   2
 MK-1-11                0   0   0   0   0   2   0   0   2   0   2   2   2   2   0   2   0   0   2   2   0   0   0   2   2   2   2   0   0   0   2   0   2   0   2   2   0   2   0   0   2   2   2   0   2   0   0   0   0   2   0   0   2   0   2   0   0   2   2   2   2   0   0   2   2   2   0   0   0   2   2   0   2   0   0   2   2   2   2   2   0   0   2   2   2   2   2   0   0   2   2   0   2   2   0   0   0   0   0   2   0   0   2   2   0   0   0   2   0   0   0   0   2   2   2   0   2   2   0   2   2   0   0   2   2   0   0   2   2   0   0   0   2   0   2   2   2   0   2   2   2   2   0   0   0   0   2   0   0   0   0   2   0   0   2   2   2   0   0   2   0   0   0   0   2   2   0   2   0   0   0   2   2   2   2   0   2   2   0   0   2   0   0   2   0   0   0   0   2   0   0   0   2   0   2   0   0   0   0   2
 MK-1-12                2   0   0   2   2   2   0   0   2   0   2   0   2   2   0   0   0   0   2   2   0   0   0   2   2   2   2   0   0   0   2   0   2   0   2   2   0   2   0   0   2   2   2   0   2   0   0   0   0   2   0   0   2   0   2   0   2   2   2   2   2   0   0   2   2   2   0   0   0   2   2   0   2   0   0   2   0   2   2   2   0   0   2   0   2   2   2   0   0   2   2   0   2   2   0   0   0   0   0   2   0   0   2   2   0   0   0   2   0   2   0   0   2   2   2   0   2   2   0   2   2   0   2   2   2   0   0   2   2   0   0   0   2   0   2   0   2   0   2   2   2   2   0   2   0   0   2   0   0   0   0   2   0   0   2   2   2   0   0   0   0   0   0   2   2   2   0   2   2   0   0   2   2   2   2   0   2   2   0   2   2   0   0   2   0   0   0   0   2   0   0   0   2   0   0   0   0   2   0   2
 MK-1-13                2   0   0   2   2   0   0   0   0   2   2   0   0   2   0   0   0   0   2   2   0   0   0   2   2   2   2   0   0   2   2   0   2   0   2   2   0   2   0   0   2   2   0   0   2   0   0   0   0   2   0   2   0   0   2   0   2   2   2   2   2   0   0   2   2   2   0   0   0   2   0   0   2   0   0   2   0   2   2   2   0   0   2   2   2   2   2   0   0   2   2   0   2   2   0   0   0   0   0   2   0   0   2   2   0   0   0   0   0   0   0   2   2   2   2   0   2   2   0   2   2   0   2   2   2   0   0   0   2   0   0   0   2   2   2   0   2   0   2   2   2   2   2   2   0   2   2   0   2   0   0   0   0   0   2   2   0   0   0   0   2   0   0   2   2   2   0   2   2   2   0   2   0   2   2   0   2   2   0   2   2   0   0   2   0   0   0   0   2   0   0   0   2   0   0   0   0   2   0   2
 MK-1-14                2   0   2   2   2   0   0   0   0   2   2   2   0   0   0   2   0   0   2   2   0   0   0   2   2   0   2   0   0   0   2   2   2   0   2   2   0   0   0   0   2   2   2   0   2   0   0   2   0   2   0   2   0   0   2   0   2   2   2   0   2   0   0   2   2   2   0   0   0   0   0   0   2   0   0   2   2   2   2   0   0   0   2   2   2   2   2   0   0   2   2   0   2   2   0   0   0   0   0   2   0   0   2   2   0   0   0   2   0   0   2   2   2   2   2   0   2   2   0   2   2   0   2   0   0   0   0   0   2   0   0   0   2   2   2   0   2   0   2   2   2   2   2   2   0   2   2   0   2   0   0   0   0   0   2   2   0   0   0   0   2   0   0   0   2   2   0   2   0   2   0   2   0   2   2   0   2   2   0   2   2   0   0   2   0   0   0   0   2   0   0   0   2   0   0   0   0   2   0   2
 MK-1-15                2   0   2   2   2   0   0   2   0   2   2   0   0   0   2   2   0   0   2   2   0   0   0   2   2   0   0   0   0   0   2   2   2   0   2   2   0   0   0   0   2   2   2   0   2   2   0   0   0   2   0   2   0   0   2   2   2   2   2   0   2   0   0   2   2   2   0   0   0   2   0   0   2   0   0   2   2   2   2   0   0   0   2   2   2   0   2   0   0   2   2   0   2   2   0   0   0   0   2   2   0   0   0   2   0   0   0   2   0   0   2   2   0   2   2   0   0   0   0   2   2   0   2   0   0   0   0   0   2   0   0   0   2   2   2   0   2   0   2   2   0   2   2   2   0   2   2   0   2   0   0   0   0   0   2   2   2   0   2   0   2   0   0   0   2   2   0   2   0   2   0   2   0   2   2   0   2   2   2   2   2   0   0   0   0   0   0   0   2   0   0   0   2   0   0   0   0   2   2   2
 MK-1-16                2   0   2   2   2   0   0   2   0   2   2   0   0   0   2   2   0   0   2   2   0   0   0   0   0   0   0   0   0   0   2   2   2   0   2   2   0   0   0   0   2   2   0   0   2   2   0   0   0   2   0   2   0   0   0   2   2   2   2   2   2   0   0   2   2   2   0   0   0   2   0   0   2   0   0   2   2   2   2   2   0   0   2   2   2   0   2   0   0   2   0   0   2   2   0   0   0   0   2   2   0   0   2   2   0   0   2   2   2   0   2   2   0   2   2   0   0   0   0   2   0   0   2   0   0   0   0   0   2   0   0   0   2   2   2   0   2   0   2   2   0   2   0   2   0   2   2   0   2   0   0   0   0   0   2   2   2   0   2   0   2   0   0   0   2   2   2   2   0   2   0   2   0   2   0   0   2   2   2   2   2   0   0   0   0   0   0   0   2   0   0   0   2   0   0   0   0   0   2   2
 MK-2-1                 0   2   2   0   0   2   2   2   2   0   2   0   2   0   0   0   2   0   2   0   0   2   0   0   0   0   0   0   0   2   0   2   2   0   0   0   2   0   2   0   2   2   0   0   0   0   0   0   0   0   2   0   2   2   2   0   2   2   0   2   2   2   0   0   2   0   2   0   0   2   0   0   0   0   0   2   2   2   0   0   0   0   2   0   2   2   2   2   0   0   0   2   0   2   2   2   2   0   2   2   0   2   0   2   2   2   2   0   0   0   2   2   0   2   2   0   0   0   0   0   0   2   0   0   0   0   2   0   2   0   2   2   0   2   2   0   0   0   0   0   0   0   0   0   2   2   0   0   2   0   2   0   2   2   2   0   0   2   2   0   0   0   2   2   0   2   2   0   0   0   2   2   2   0   0   2   0   0   2   0   0   2   0   0   2   2   2   2   2   2   2   0   0   0   2   0   0   2   2   2
 MK-2-2                 0   2   2   0   2   2   0   2   2   0   2   0   2   0   0   0   2   0   2   0   0   2   0   0   0   0   0   0   0   2   0   2   2   0   0   0   2   0   2   0   2   2   0   0   0   0   0   0   0   0   2   0   0   0   2   2   0   2   2   2   2   2   0   0   2   0   2   0   0   2   0   0   0   0   0   2   2   2   0   0   0   0   2   0   0   0   2   2   2   0   0   2   0   0   2   2   2   0   2   2   0   2   0   2   2   2   2   0   0   0   2   2   0   2   2   0   0   0   0   0   0   2   0   0   0   2   2   0   0   0   2   2   0   2   2   0   0   0   2   0   0   0   0   0   0   2   0   0   2   0   0   0   2   2   2   0   0   2   2   0   0   0   2   2   2   2   2   0   0   0   2   2   2   0   0   2   0   0   2   0   0   2   0   0   2   2   2   2   2   2   0   0   2   0   2   0   0   2   0   2
 MK-2-3                 0   2   2   0   2   0   0   2   2   0   2   0   2   0   0   0   2   0   2   2   0   2   0   0   0   0   0   0   2   2   0   2   2   0   0   0   2   0   2   0   2   2   0   0   0   0   0   0   0   0   2   2   0   0   2   2   0   2   2   2   0   2   2   0   2   2   2   0   0   2   0   0   0   0   0   0   2   2   0   0   0   0   2   0   0   0   2   2   2   0   0   2   0   0   2   2   2   0   0   2   0   2   0   2   2   2   2   0   2   0   2   2   0   2   2   2   0   0   2   2   0   2   0   0   0   2   2   0   2   2   2   2   0   2   2   0   0   2   2   0   0   0   0   0   0   2   0   0   0   0   0   0   2   2   2   0   0   2   2   0   0   0   2   2   2   2   2   0   0   0   2   2   2   0   2   2   0   0   2   0   0   2   0   2   2   0   2   2   2   2   0   0   2   2   2   2   0   0   0   2
 MK-2-4                 0   2   0   2   2   0   0   2   2   0   2   0   2   0   0   0   2   0   2   2   0   2   0   0   0   0   2   0   2   2   0   2   2   0   0   0   2   0   2   0   2   2   0   0   0   0   0   0   2   0   2   2   0   0   2   2   0   2   2   2   0   2   2   0   2   2   2   0   0   2   0   0   0   0   0   0   2   2   0   0   0   0   2   0   0   0   2   2   2   0   0   2   0   0   2   2   2   0   0   2   0   2   0   2   2   2   2   0   0   0   2   2   0   0   2   2   0   0   2   2   0   2   0   0   0   2   2   0   2   2   2   2   0   2   2   0   0   2   2   0   0   0   0   0   0   2   0   0   0   0   0   0   0   2   2   2   2   2   2   0   0   0   2   0   2   2   2   0   0   0   2   0   2   0   0   0   0   0   2   2   0   2   0   2   2   0   2   2   2   0   0   0   2   2   2   0   0   0   0   2
 MK-2-5                 0   0   0   2   0   0   0   2   2   0   2   0   2   0   0   0   2   0   2   2   0   2   0   0   0   0   2   0   2   2   0   2   2   0   0   0   2   0   2   0   2   2   0   2   0   0   0   0   0   0   2   2   0   0   2   2   0   2   2   2   0   0   2   0   2   2   2   0   0   2   0   0   0   0   0   0   0   2   0   0   0   0   2   0   0   0   0   2   2   0   0   2   2   0   2   2   2   0   0   2   0   2   0   2   0   2   2   0   0   0   2   2   0   0   2   2   0   0   2   2   0   2   0   0   2   2   2   0   2   2   2   2   0   2   0   0   0   2   2   0   0   2   2   0   0   2   0   2   0   0   0   0   0   2   2   2   2   2   2   0   2   0   2   0   2   2   2   0   0   0   2   2   2   0   2   0   2   2   2   2   0   2   2   2   2   0   2   2   2   0   0   2   2   2   2   0   0   0   0   2
 MK-2-6                 2   0   0   2   2   0   0   2   2   0   2   0   2   0   0   0   2   0   2   2   0   2   0   0   0   0   2   2   2   0   2   2   2   0   0   2   2   0   2   0   0   2   0   2   0   0   0   0   0   0   2   2   0   0   2   2   0   2   2   2   0   0   0   0   2   2   2   0   0   2   0   0   0   0   0   0   0   0   0   0   2   0   2   0   0   0   0   2   2   0   2   2   2   0   2   2   2   0   0   2   0   2   0   2   0   2   2   0   0   0   2   2   0   0   2   2   0   0   2   2   0   2   0   0   2   2   2   0   2   2   2   2   0   2   2   0   0   2   2   0   0   2   2   0   0   2   0   2   0   0   0   2   0   2   2   2   2   2   2   0   2   0   2   0   2   2   2   0   0   0   2   2   2   0   2   0   2   2   2   2   0   2   2   0   2   0   2   2   2   0   0   0   2   0   2   0   0   0   0   2
 MK-2-7                 2   0   0   2   2   0   0   2   2   2   2   0   0   0   0   0   2   0   2   2   2   2   2   0   0   0   2   2   2   0   2   2   2   0   0   2   2   0   2   0   0   2   0   2   2   0   0   0   2   0   2   2   2   0   2   2   0   0   2   2   0   0   0   0   2   2   2   0   0   2   0   0   0   0   0   0   0   0   2   0   0   0   2   0   0   0   0   2   2   0   2   2   2   0   2   2   2   0   0   2   0   2   0   2   0   2   2   0   0   0   2   2   0   0   2   2   0   0   2   2   0   2   0   0   2   2   2   0   2   2   2   2   2   2   2   0   0   2   2   0   2   2   2   0   0   2   0   2   2   0   0   2   0   2   2   2   2   2   2   0   2   0   0   0   2   2   2   0   0   0   2   2   2   0   2   0   2   0   2   2   2   2   2   0   2   0   2   2   2   0   0   0   2   0   2   0   0   2   0   2
 MK-2-8                 2   0   0   2   2   0   0   2   2   2   2   0   0   2   0   0   2   0   2   2   2   2   2   0   0   0   2   2   2   0   2   2   2   0   0   2   2   0   2   0   0   2   0   2   2   0   0   0   2   2   2   2   2   0   2   2   0   0   2   2   0   0   0   0   2   2   2   0   0   2   0   2   0   0   0   2   0   0   2   2   0   0   2   0   2   2   0   2   2   0   2   2   2   0   2   2   2   0   0   0   0   2   0   2   0   2   2   0   0   0   2   2   0   0   2   2   0   0   2   2   0   2   0   0   2   2   2   0   0   2   2   2   2   2   2   0   0   2   2   0   2   2   2   0   0   2   0   2   2   0   0   2   0   2   2   2   2   2   2   0   2   0   2   0   2   2   2   0   0   0   2   2   2   0   2   0   0   0   2   2   0   2   2   0   2   0   2   2   2   0   0   0   2   0   2   0   0   2   0   0
 MK-2-9                 2   0   0   2   2   0   0   2   0   2   2   0   0   2   0   0   2   0   2   2   2   2   2   2   2   0   2   0   2   0   2   2   2   0   2   2   2   0   2   0   0   2   2   2   2   0   0   0   2   2   2   2   2   0   2   2   0   0   2   2   0   0   0   0   2   2   2   0   0   2   0   2   0   0   0   2   2   0   2   2   0   0   2   0   2   2   0   2   2   0   2   2   2   0   2   2   2   0   0   0   0   2   0   2   0   0   2   2   2   0   2   2   2   0   2   0   0   0   0   2   2   2   0   0   2   2   2   0   2   2   2   2   2   2   2   0   0   2   0   0   2   2   2   0   0   2   2   2   2   0   0   2   0   2   2   2   2   2   2   0   2   0   2   0   2   2   2   0   0   0   2   2   2   0   2   0   0   0   2   2   0   2   2   0   2   0   2   2   2   0   0   0   2   2   2   0   0   2   2   0
 MK-2-10                0   0   0   2   0   2   0   2   0   2   2   0   0   2   0   0   2   0   2   2   2   2   2   2   2   0   2   2   2   0   2   2   2   0   2   2   2   0   2   2   0   2   2   2   2   0   0   0   2   2   2   2   2   0   0   2   0   2   2   2   0   0   2   0   2   2   2   0   0   2   0   2   2   0   0   2   2   0   2   2   0   0   2   0   2   2   2   2   2   0   2   2   0   0   0   2   2   0   0   0   0   2   0   2   0   0   2   2   2   0   2   2   2   0   2   0   0   0   0   2   2   2   0   0   0   2   2   0   2   2   2   2   2   2   2   0   0   2   0   0   2   2   2   0   0   2   2   2   2   0   0   2   2   0   2   2   0   2   2   0   2   0   2   0   2   2   2   0   2   0   2   2   2   0   0   0   0   0   2   2   0   2   2   0   2   0   2   2   2   0   0   0   2   2   2   0   0   2   2   0
 MK-2-11                0   0   0   0   0   2   0   2   2   2   2   0   0   2   0   0   2   0   2   2   2   2   2   2   2   0   2   0   2   0   2   2   2   0   2   2   2   0   2   0   2   2   2   2   2   0   0   0   2   2   2   2   0   0   0   2   0   2   2   0   0   0   2   0   2   2   2   0   0   2   0   0   2   0   0   2   2   0   2   0   0   0   2   0   2   2   2   0   0   2   0   2   0   0   0   2   2   0   0   0   2   2   0   2   0   0   2   2   2   0   2   2   2   0   2   0   0   0   0   2   0   2   0   0   0   2   2   0   2   2   2   2   2   2   2   0   0   2   0   0   2   2   0   2   0   2   2   2   2   2   0   0   2   0   2   2   0   2   2   0   2   0   2   2   2   2   0   0   2   0   2   2   2   0   0   0   0   0   2   2   0   2   2   0   2   0   0   2   2   0   0   0   2   2   2   0   0   2   2   0
 MK-2-12                0   2   0   0   0   2   2   2   2   2   2   0   0   2   0   0   2   0   2   2   2   0   2   0   2   0   0   0   2   0   2   2   2   0   0   2   2   0   2   0   2   2   2   2   2   0   0   0   2   2   2   2   0   0   0   2   2   2   2   0   0   0   2   0   2   2   0   0   0   2   0   0   2   0   0   2   2   0   2   0   2   0   2   0   0   2   2   0   0   2   0   2   0   0   0   2   2   0   0   0   2   2   0   2   2   0   2   2   2   0   2   2   2   0   2   0   0   0   0   2   0   2   0   0   0   2   2   0   2   2   0   0   0   2   2   0   0   2   0   0   2   2   0   2   0   2   2   2   2   2   0   0   2   0   2   2   0   2   2   0   0   0   2   2   2   2   0   0   2   0   2   2   2   0   0   0   0   0   2   2   0   0   2   2   2   0   0   2   2   0   0   0   2   2   2   0   0   2   2   0
 MK-2-13                0   0   0   0   0   2   0   2   2   2   2   0   0   2   0   0   2   0   2   2   2   0   2   0   2   0   2   0   2   0   2   2   2   0   0   2   2   0   2   0   2   2   2   0   2   0   0   2   2   0   2   2   2   0   0   2   2   2   0   0   0   0   2   0   2   2   0   0   0   2   0   0   2   0   2   2   0   2   2   0   2   0   2   0   0   2   2   0   0   2   0   2   0   0   0   2   2   0   0   0   2   2   0   2   0   0   2   2   2   0   2   2   2   0   2   0   0   0   0   2   0   2   0   2   0   0   2   0   2   2   0   2   0   2   2   0   0   2   0   0   2   2   0   2   2   2   2   2   2   2   0   0   2   2   2   2   0   2   2   2   0   0   2   2   0   0   0   0   2   0   2   2   2   0   0   0   2   0   2   0   2   0   2   2   2   0   0   2   2   0   2   0   2   2   2   0   0   2   0   0
 MK-2-14                0   0   0   0   0   2   2   2   2   2   2   0   0   2   0   0   2   0   2   2   2   0   2   0   2   0   2   0   2   0   2   2   2   0   0   2   2   0   2   0   2   2   2   0   2   0   0   2   2   0   2   2   2   0   0   2   2   2   0   0   2   0   2   0   2   0   0   0   0   2   0   0   2   0   2   2   0   2   2   0   2   0   2   2   0   2   2   0   0   2   0   2   0   0   0   2   2   2   0   0   2   2   0   2   0   0   2   0   2   0   2   0   2   0   2   0   2   2   0   2   2   0   2   2   0   0   2   2   2   2   2   2   0   2   0   0   0   2   0   0   2   2   0   2   2   2   2   2   2   2   0   0   2   2   2   2   0   2   2   2   0   0   2   2   0   0   0   2   2   0   2   2   2   0   0   0   2   0   2   0   2   0   2   2   2   0   2   2   2   0   2   0   2   2   0   0   0   2   0   0
 MK-2-15                0   0   0   0   0   2   2   2   2   2   2   2   0   0   0   2   2   0   2   2   2   2   2   0   2   2   2   0   2   0   2   2   0   0   0   2   2   0   2   0   2   2   0   0   2   0   0   2   2   0   2   2   2   0   0   2   2   2   2   0   2   0   2   0   0   0   2   0   2   2   0   0   2   0   2   2   0   2   2   0   2   0   2   2   0   2   2   0   0   2   0   2   0   0   0   2   2   0   0   0   2   2   2   2   0   0   2   0   2   0   2   0   2   0   2   0   2   2   2   2   2   0   2   2   2   0   2   2   2   2   2   2   0   0   0   0   0   2   0   0   2   2   0   2   2   2   2   2   2   2   0   0   2   2   2   0   0   2   2   2   0   0   2   2   0   0   0   2   2   2   2   2   0   0   0   0   2   0   2   0   2   0   2   2   0   0   2   2   2   0   2   0   2   2   0   0   0   2   0   0
 MK-2-16                0   0   2   0   0   2   2   2   2   2   2   2   0   0   0   2   2   0   2   2   2   2   2   0   2   2   2   0   2   0   2   2   2   0   0   2   2   0   2   0   2   2   0   0   2   0   0   2   2   0   0   2   2   0   0   2   2   2   2   0   2   0   0   0   2   2   0   0   2   2   0   0   2   0   2   2   2   2   2   0   2   0   2   2   0   2   0   0   0   2   0   2   0   2   0   2   2   0   0   0   2   2   2   2   2   0   2   0   0   0   2   0   2   0   2   0   2   2   0   2   2   0   2   2   2   0   2   2   2   2   2   2   0   0   2   0   0   0   0   0   2   2   2   2   2   2   2   0   2   2   0   0   2   2   2   0   0   2   2   2   0   0   2   2   0   0   0   2   0   2   2   0   0   0   2   0   2   0   2   0   2   0   2   0   2   0   2   2   2   0   2   0   2   2   0   0   0   0   0   0
 MK-3-1                 0   2   2   2   0   0   2   2   0   2   0   0   2   0   2   2   2   2   0   0   2   2   0   0   0   2   0   2   0   2   2   0   0   2   2   0   2   0   2   0   0   0   2   0   2   0   2   2   2   2   0   0   2   2   0   2   0   2   0   0   0   2   0   0   2   2   0   0   0   0   0   0   2   2   0   0   2   0   2   0   2   0   2   0   2   2   0   2   0   2   2   0   0   2   2   2   0   0   0   0   0   0   2   0   0   2   0   2   0   2   2   0   2   0   0   0   2   0   2   0   0   0   2   0   0   0   2   2   0   2   0   0   2   0   0   2   0   0   2   0   0   0   0   2   2   0   0   2   2   2   0   2   0   0   0   0   0   0   0   2   0   2   2   0   2   0   2   2   0   2   0   2   2   0   2   2   2   0   2   0   0   0   0   0   2   2   0   0   0   0   0   2   2   2   0   0   0   0   2   0
 MK-3-2                 0   2   0   2   0   2   0   2   0   2   0   0   2   0   2   2   2   2   0   0   2   2   2   0   0   2   0   2   0   0   2   0   0   2   2   0   2   0   0   0   2   0   2   0   2   0   2   0   2   2   2   0   2   2   0   2   0   2   0   2   0   2   0   0   2   2   2   0   0   0   0   0   2   2   0   0   2   0   2   0   2   2   2   0   2   2   0   2   0   2   2   2   0   2   2   2   0   0   0   0   0   0   2   0   0   2   0   2   0   2   2   0   2   0   0   0   0   2   2   0   0   0   0   0   0   0   2   2   0   2   0   0   2   0   0   2   0   0   2   0   0   0   0   2   2   0   0   0   2   2   2   0   0   0   0   0   0   0   0   2   2   2   2   0   2   0   2   2   0   2   0   2   2   0   2   2   2   0   2   0   0   0   2   0   2   2   0   2   0   0   0   2   2   2   0   2   0   0   2   0
 MK-3-3                 0   2   0   0   0   2   0   2   0   2   0   0   2   0   2   2   2   2   0   0   2   2   2   0   0   0   0   0   0   0   0   2   0   2   2   0   2   0   0   2   2   0   2   0   2   0   2   2   2   2   2   0   2   2   0   2   0   2   0   2   0   2   0   0   2   0   2   0   0   0   0   2   2   2   0   0   2   2   2   0   2   2   2   0   2   2   0   0   0   2   2   2   0   2   2   2   0   0   0   0   0   0   2   0   0   2   2   2   0   2   2   0   2   0   0   0   0   2   2   0   0   0   0   2   0   0   2   2   0   2   0   0   2   0   0   0   0   0   2   0   0   0   0   2   2   0   0   0   2   2   0   0   0   0   0   0   0   0   0   2   2   2   2   0   2   0   2   2   0   2   0   2   2   0   2   2   2   0   2   0   0   2   2   0   0   2   0   2   0   0   0   2   2   2   0   2   0   0   2   0
 MK-3-4                 0   2   0   2   0   2   0   2   2   2   0   0   2   0   2   2   2   2   2   0   2   2   2   0   0   0   2   0   0   0   0   2   0   2   2   0   2   0   0   2   2   0   2   0   2   0   2   2   2   2   2   0   2   2   2   2   0   2   2   2   0   2   2   2   2   0   2   0   0   0   0   0   0   2   0   2   2   0   2   0   2   2   2   0   2   2   0   0   0   2   2   0   0   2   2   2   2   0   0   0   0   0   2   0   2   2   2   2   0   0   2   2   2   2   0   0   0   2   0   0   0   0   0   2   0   0   2   2   0   2   0   0   0   0   0   0   0   2   2   0   0   0   0   2   2   0   0   0   2   2   0   0   0   2   0   0   0   0   0   2   2   2   2   0   2   2   2   2   0   2   0   2   2   0   0   2   0   0   2   0   0   2   2   0   0   2   0   0   0   0   0   2   0   2   0   2   0   0   2   0
 MK-3-5                 0   0   0   2   0   2   0   2   2   2   0   0   2   0   2   0   2   0   2   0   2   2   2   0   0   0   2   0   0   0   0   2   0   2   2   2   2   0   0   2   2   0   2   2   2   0   0   2   2   2   2   0   0   2   2   2   0   2   2   2   0   2   2   2   2   0   2   0   0   0   0   0   0   2   0   2   2   0   2   0   2   2   2   0   2   2   0   2   0   2   0   0   0   0   2   2   2   0   0   0   0   0   2   0   2   2   0   2   0   0   2   2   2   2   0   2   0   2   0   0   0   0   0   2   0   0   2   2   0   2   0   0   0   0   0   0   0   2   2   0   0   0   0   2   2   0   2   0   2   2   0   0   0   2   0   0   0   0   0   2   2   2   2   0   2   2   0   2   0   2   0   2   2   0   2   2   0   0   2   0   0   2   2   0   0   2   0   0   0   2   0   2   0   0   0   2   2   0   2   0
 MK-3-6                 0   0   0   2   0   2   0   2   2   2   2   0   2   0   0   0   2   0   2   0   2   2   2   0   0   0   2   0   0   0   0   2   0   2   2   2   2   0   2   2   2   0   2   2   2   0   0   2   2   0   2   0   0   2   0   2   0   2   2   2   0   2   2   2   2   0   2   0   0   0   2   0   0   0   0   2   0   0   2   0   2   2   2   0   2   2   0   2   0   2   0   0   0   0   2   2   2   0   0   0   0   2   2   0   2   2   0   2   0   0   2   2   2   0   0   2   0   0   0   2   0   0   0   2   0   2   2   2   0   2   2   0   2   0   0   0   0   2   2   0   0   0   0   2   2   0   2   0   2   2   0   0   0   0   0   0   0   0   0   2   0   2   2   0   2   2   0   2   0   0   0   2   2   0   2   0   0   0   2   0   0   2   2   0   0   2   0   0   0   2   0   2   0   0   0   2   2   0   2   0
 MK-3-7                 2   0   0   2   2   2   0   2   2   2   2   0   2   0   0   2   2   0   2   0   0   2   2   0   0   0   2   0   2   0   0   2   0   2   2   2   2   0   2   2   2   0   2   2   2   0   0   0   2   0   2   0   0   2   0   2   0   2   2   2   2   2   2   2   2   0   2   0   0   0   2   0   0   0   0   2   0   0   2   0   2   2   2   0   2   0   2   2   0   2   0   0   0   0   2   2   2   0   0   2   0   2   2   0   2   2   0   2   0   0   2   2   2   0   0   2   0   0   0   2   0   0   0   2   0   2   2   0   0   2   2   0   2   0   0   0   0   2   2   0   0   0   0   2   2   0   2   0   2   2   0   0   0   0   0   0   0   0   0   0   0   2   2   0   2   2   0   2   0   0   0   2   2   0   2   0   0   2   2   0   0   2   2   0   0   2   0   0   0   2   0   2   0   0   0   2   2   0   2   2
 MK-3-8                 2   0   0   2   2   2   0   2   2   2   2   0   2   0   0   2   2   0   2   0   0   2   2   0   0   0   2   0   2   0   0   2   0   2   2   2   2   2   0   0   2   0   2   2   2   0   0   0   2   0   2   0   0   2   0   2   0   2   2   2   2   2   2   2   0   0   2   0   0   2   2   0   0   0   0   0   0   0   2   0   2   2   2   0   2   0   2   2   0   2   0   0   0   0   2   2   2   0   0   0   0   2   2   0   0   2   0   2   0   0   2   2   0   0   0   2   0   0   0   2   0   0   0   2   0   2   2   0   0   2   2   0   2   0   0   0   0   2   2   2   0   0   0   2   2   0   0   0   2   2   0   2   0   0   0   2   0   0   0   2   0   2   2   0   2   2   0   2   0   0   0   2   2   0   2   0   0   2   2   0   2   0   2   0   0   2   2   0   0   2   0   2   0   0   0   2   2   0   2   2
 MK-3-9                 2   0   0   2   2   2   0   2   0   2   2   0   2   0   2   0   2   0   2   0   0   2   2   0   0   0   2   0   2   0   2   2   0   2   2   2   2   2   0   0   0   0   2   2   2   0   0   0   2   0   2   0   2   2   0   2   0   2   2   2   2   2   2   2   0   0   2   0   0   2   2   0   0   0   0   0   0   0   2   2   2   2   0   0   2   0   0   2   0   2   2   0   0   0   2   2   2   0   0   0   0   2   0   0   0   2   0   2   2   0   0   2   0   0   0   0   0   0   2   2   0   0   0   2   0   2   2   0   0   2   2   0   2   0   0   0   0   0   2   2   0   0   0   2   2   0   0   0   2   2   0   2   0   0   0   2   0   0   0   2   0   0   2   0   2   2   0   2   0   0   0   2   2   0   2   0   0   2   2   0   2   0   0   0   0   2   2   2   2   2   0   2   0   0   0   2   2   2   2   2
 MK-3-10                2   0   0   2   2   2   0   2   0   2   2   0   0   0   2   0   2   0   2   0   0   2   2   0   0   0   0   0   2   0   2   2   0   2   2   2   2   2   0   0   0   0   2   2   2   0   0   0   2   0   2   0   2   2   2   2   0   2   2   2   2   2   2   2   0   0   2   0   0   2   2   0   0   0   0   0   0   0   2   2   2   2   0   0   0   0   0   2   0   2   2   0   2   0   2   2   2   0   0   0   2   2   0   0   0   2   0   2   2   0   0   2   0   0   0   0   0   0   2   2   0   0   0   2   0   2   2   2   0   2   2   0   2   0   0   0   0   2   2   2   0   0   0   2   2   0   0   0   2   2   0   2   0   0   2   2   0   0   0   2   0   0   2   0   2   2   0   2   0   0   0   2   2   0   0   0   0   2   2   0   2   0   0   0   0   2   2   2   2   2   0   0   0   0   0   0   2   2   2   2
 MK-3-11                2   0   0   2   0   2   0   2   0   2   2   0   0   0   2   0   2   0   2   0   0   2   2   2   0   0   0   0   0   2   2   2   0   2   2   0   2   2   0   0   0   0   2   2   2   0   0   0   2   0   2   0   2   2   2   2   2   2   2   2   2   2   2   2   0   2   2   0   0   2   2   0   0   2   0   0   0   0   2   0   2   2   0   0   2   0   0   2   0   2   2   0   2   0   2   0   2   0   0   0   2   2   0   0   0   2   0   0   2   0   0   2   2   0   0   0   0   0   0   2   0   2   0   2   2   2   2   2   0   2   2   0   2   0   0   0   0   0   2   2   0   0   0   2   2   0   0   0   2   2   0   2   0   0   2   2   0   0   0   2   0   0   2   0   2   2   0   2   0   2   0   2   2   2   0   2   0   2   2   0   2   0   0   0   0   0   2   2   2   0   0   2   0   0   0   0   2   2   2   2
 MK-3-12                2   0   2   2   0   2   0   0   0   2   0   0   0   0   2   0   2   0   2   0   0   2   0   2   0   0   0   0   2   2   2   2   0   2   2   0   2   2   0   0   0   0   2   0   2   0   0   0   2   2   2   0   0   2   2   0   2   2   2   2   2   2   2   2   0   2   2   0   0   2   2   0   0   2   0   0   0   0   2   0   2   2   0   0   2   2   2   0   0   2   2   0   2   0   2   0   2   0   0   0   0   2   0   0   0   0   0   0   0   2   0   2   2   0   0   0   0   0   0   2   0   2   0   2   2   2   2   2   2   2   2   0   2   0   0   0   2   0   2   2   0   0   0   2   2   0   0   0   2   2   0   2   0   0   2   2   0   0   0   2   0   0   0   0   2   2   0   2   0   2   0   2   2   2   2   2   0   2   2   2   2   0   0   0   0   0   2   2   2   0   0   2   0   0   0   0   2   2   2   2
 MK-3-13                2   0   2   2   2   0   0   0   0   2   0   0   0   0   2   0   2   0   2   0   0   2   0   2   0   0   0   0   2   2   2   2   0   2   2   0   2   2   0   0   0   0   2   0   2   0   0   0   2   0   2   0   0   2   2   0   2   2   2   2   2   2   2   2   0   0   2   2   0   2   2   0   0   2   0   0   0   0   0   0   2   2   0   0   2   2   2   0   0   0   2   0   2   0   2   0   2   0   0   0   0   2   0   0   0   0   0   0   0   2   0   2   2   0   0   0   0   0   0   2   0   2   0   2   2   2   2   2   0   2   2   0   2   0   0   0   2   0   2   2   0   0   0   0   2   0   0   0   2   2   0   2   0   0   0   2   0   0   2   2   0   0   0   0   2   2   0   2   0   2   0   0   2   2   2   2   0   2   0   2   2   0   0   0   0   0   2   2   2   0   0   2   0   0   0   0   2   0   2   2
 MK-3-14                2   0   2   2   2   0   0   0   0   2   0   0   0   2   2   0   2   2   2   0   0   2   0   0   0   0   0   0   2   2   2   2   0   2   2   0   2   2   0   0   0   0   2   0   2   0   0   2   2   0   2   0   0   2   2   0   2   2   2   2   2   2   2   2   0   2   2   2   0   2   2   0   2   2   0   0   0   0   0   0   2   2   0   2   2   0   2   0   0   2   2   0   2   0   2   0   2   0   0   0   0   2   2   0   0   0   0   0   0   2   0   0   2   0   0   0   0   0   0   0   0   2   0   2   2   2   2   2   0   2   2   0   2   0   0   0   2   2   2   2   0   0   0   0   2   0   0   0   2   2   0   2   0   0   0   2   0   0   2   2   2   0   0   0   2   2   0   2   0   2   0   0   2   2   2   0   0   2   0   2   2   0   0   0   0   0   2   0   0   0   0   2   0   0   0   0   2   0   2   2
 MK-3-15                2   0   2   2   2   0   0   0   0   2   2   0   0   2   2   0   2   2   2   0   0   2   0   0   0   2   0   0   0   2   2   2   0   2   2   0   2   2   2   0   0   0   2   0   2   0   0   2   2   0   2   0   0   2   2   0   2   2   2   2   0   2   0   2   0   2   2   2   0   2   2   0   2   2   0   0   0   0   0   0   2   2   0   2   2   0   2   0   0   2   0   0   2   0   2   0   2   0   2   0   0   2   2   2   0   0   0   0   0   2   0   0   2   0   2   2   0   0   0   0   0   0   0   2   2   2   2   2   0   2   2   0   2   0   2   0   2   2   2   2   0   0   0   0   2   0   0   0   2   2   0   2   0   2   0   0   0   0   2   2   2   2   0   2   2   2   0   2   0   2   0   0   0   2   2   0   0   2   0   0   2   0   0   2   0   0   2   0   0   0   0   0   0   0   0   0   2   0   2   2
 MK-3-16                2   0   2   2   2   0   0   0   0   2   2   0   0   2   2   0   2   2   2   0   0   2   0   0   0   2   0   0   0   2   2   2   0   2   2   0   2   2   2   0   0   0   2   0   2   0   0   2   2   0   2   0   0   2   2   0   2   2   2   0   0   2   0   2   0   2   2   2   0   2   2   0   2   2   0   0   0   0   0   2   2   2   2   2   2   0   2   0   0   2   0   0   2   0   2   0   2   0   0   0   0   2   0   2   0   0   0   0   0   2   0   0   2   0   2   2   0   0   0   0   0   2   0   2   2   2   0   2   0   0   2   0   2   0   2   0   2   2   2   2   0   0   0   0   2   0   0   0   2   2   0   2   0   2   0   0   0   2   2   2   2   2   0   2   2   2   2   2   0   2   0   0   0   2   2   0   0   2   0   0   2   0   0   2   0   0   2   2   0   0   0   2   0   0   0   0   2   0   2   2
 MK-4-1                 2   0   2   2   2   2   0   2   0   2   0   2   2   0   0   0   2   2   2   0   2   2   2   0   2   2   0   2   2   0   2   0   2   2   2   0   2   2   0   2   2   0   0   2   2   0   2   0   0   0   2   2   0   0   2   0   2   0   2   2   0   0   2   2   0   2   2   0   0   2   2   2   0   0   0   0   0   2   0   2   0   2   2   0   2   0   0   0   0   2   2   0   2   0   0   2   2   0   0   0   0   0   2   2   0   0   2   0   2   2   0   2   0   0   0   0   2   2   0   0   0   2   0   2   0   2   2   0   2   0   0   0   2   2   0   2   2   0   2   2   2   2   2   2   2   0   0   2   0   2   0   2   2   0   0   0   0   0   2   2   0   0   0   0   0   0   2   0   0   2   0   0   2   0   2   0   0   2   2   2   0   0   0   2   0   2   2   2   0   2   0   2   0   0   0   2   2   0   2   0
 MK-4-2                 2   0   2   2   2   2   0   2   0   2   0   2   2   0   2   0   2   2   2   0   2   2   2   0   0   2   0   2   2   0   2   0   2   2   2   0   0   2   0   2   2   0   0   2   2   0   2   0   0   0   2   0   0   0   2   0   2   0   2   0   0   0   2   2   0   2   2   0   0   2   2   2   0   0   0   0   0   2   0   2   0   2   2   0   2   0   0   0   2   2   2   0   2   0   0   0   2   0   0   0   0   0   0   2   2   0   2   2   2   2   0   2   0   0   0   0   2   0   0   0   0   0   0   2   0   2   2   0   2   0   0   0   0   2   0   2   2   0   2   0   2   2   2   0   2   0   0   0   0   2   0   2   2   2   0   0   0   0   0   2   0   0   0   0   0   0   2   0   0   2   0   0   2   0   2   0   0   2   2   2   0   0   0   2   2   2   2   2   0   2   2   2   0   0   0   2   2   0   2   0
 MK-4-3                 2   0   2   2   2   2   2   2   0   2   0   2   0   0   2   0   2   2   2   0   2   2   2   0   0   2   0   2   2   0   2   0   2   2   2   0   0   2   0   2   2   0   0   0   2   0   2   0   0   0   2   0   2   2   2   0   2   0   2   0   0   0   2   2   0   2   2   0   0   0   2   2   0   0   0   0   0   0   2   2   0   2   2   0   2   0   0   0   2   2   2   0   2   0   0   0   2   0   0   0   0   0   0   2   2   0   2   2   2   0   0   2   2   0   0   0   2   2   0   0   0   0   0   2   0   2   2   0   0   0   0   0   0   2   0   2   2   0   2   0   2   2   2   0   2   0   0   2   0   2   0   2   2   2   0   0   0   0   0   2   0   0   0   0   0   0   2   0   0   2   0   0   2   0   2   0   0   2   2   2   0   0   0   2   2   2   2   2   0   2   0   2   0   0   0   2   2   0   2   0
 MK-4-4                 2   0   2   2   2   2   2   2   0   2   0   2   2   0   2   0   0   2   2   0   2   2   2   0   0   2   0   2   2   0   2   0   0   0   2   0   0   2   0   2   2   0   0   2   2   0   2   0   0   0   2   0   2   2   2   0   2   0   2   0   0   2   2   2   0   0   2   0   0   0   2   2   0   0   0   0   0   0   2   2   0   2   2   0   2   0   0   0   2   2   2   0   2   0   0   0   2   0   0   0   0   0   0   2   2   0   2   2   2   0   0   2   2   0   2   0   2   2   0   0   0   0   0   0   2   2   2   0   0   0   0   0   0   2   0   2   2   0   2   0   0   2   2   0   2   2   0   2   0   2   0   2   2   2   0   0   0   2   0   2   0   0   0   2   0   0   2   0   0   0   0   0   2   2   2   0   0   2   0   2   0   0   2   2   2   2   2   2   0   0   0   2   0   0   0   2   2   0   2   0
 MK-4-5                 2   0   2   2   2   2   2   2   0   2   0   2   2   0   2   2   0   2   2   0   2   2   2   0   0   2   0   2   2   0   2   0   0   0   2   0   0   2   0   2   2   0   0   2   0   0   0   0   0   0   2   0   0   2   0   0   2   0   2   0   0   2   0   2   0   0   2   0   0   0   2   2   0   0   0   0   0   0   2   2   0   2   2   0   2   0   0   0   2   2   2   0   2   0   0   0   2   0   0   0   0   0   0   2   2   0   2   2   2   0   0   2   2   0   2   0   2   2   2   0   0   0   0   0   0   0   2   0   0   0   2   0   2   2   0   2   2   0   2   0   0   2   2   2   0   2   0   2   0   2   0   2   2   2   0   0   2   2   0   2   0   0   0   0   0   0   2   0   0   0   0   0   2   2   2   2   0   2   0   2   0   0   0   2   2   0   2   2   0   0   0   0   0   0   0   2   0   0   2   0
 MK-4-6                 2   0   2   2   2   2   2   2   0   2   0   2   2   0   2   2   0   2   2   0   2   2   2   0   0   0   0   2   2   0   0   0   0   0   2   0   0   2   0   2   2   2   0   2   0   0   0   0   0   0   0   2   0   2   0   0   2   0   2   0   0   2   0   2   0   0   2   0   0   0   2   2   0   0   0   0   0   0   2   2   2   2   2   2   2   2   0   0   2   2   2   2   2   0   0   0   2   0   0   0   0   0   0   2   2   0   2   2   2   0   0   2   2   0   2   2   2   2   2   0   0   0   0   0   0   0   2   2   0   0   2   0   2   2   0   2   2   0   2   0   0   2   2   2   0   2   0   0   0   2   0   2   2   2   0   0   2   2   2   2   0   2   0   0   0   0   2   0   0   0   0   0   2   2   2   2   0   0   0   2   0   0   2   2   2   0   2   2   0   0   0   2   0   0   0   0   0   0   2   0
 MK-4-7                 2   0   2   2   2   2   2   2   0   2   0   2   2   0   2   2   0   2   2   2   2   2   2   0   0   0   0   2   2   0   0   0   0   0   2   0   0   2   0   2   2   2   0   2   0   2   0   0   2   0   0   0   0   2   0   0   2   0   2   2   0   2   0   2   0   0   2   0   0   0   2   2   0   0   0   0   2   2   0   2   2   2   2   2   2   2   0   0   2   2   2   2   2   0   0   0   2   0   0   0   0   0   0   2   2   0   2   2   2   0   0   2   2   0   2   2   2   2   2   0   0   0   0   0   0   0   2   2   0   0   2   0   2   2   0   2   2   0   2   0   2   2   2   2   0   2   0   0   0   2   0   2   2   2   0   2   2   2   0   2   0   2   0   0   0   0   2   0   2   2   0   0   2   2   2   2   0   0   0   0   0   2   2   2   2   0   2   2   0   0   0   2   0   0   0   0   0   0   2   0
 MK-4-8                 2   0   0   2   2   0   2   2   0   2   0   2   2   0   2   2   0   2   2   2   2   2   2   0   2   0   0   2   2   0   0   0   0   0   2   2   2   2   0   2   2   2   2   2   0   2   0   0   2   0   0   0   0   2   0   0   0   0   2   2   0   2   0   2   0   2   2   0   2   0   2   2   0   0   0   0   0   2   0   2   2   2   2   2   0   0   0   0   2   0   0   2   2   0   0   0   2   0   0   0   0   0   0   2   0   0   2   2   2   0   0   2   2   0   2   2   2   2   2   0   0   0   0   0   0   0   2   2   0   0   2   0   2   2   0   2   0   2   2   0   2   2   0   2   0   2   0   0   0   2   0   2   2   2   0   2   2   2   0   2   0   2   0   0   0   0   2   0   0   2   0   0   2   2   2   2   0   0   0   0   0   2   2   2   2   0   2   0   0   0   0   2   0   0   0   0   0   0   2   0
 MK-4-9                 2   0   0   2   2   0   2   2   0   2   0   2   2   0   2   2   0   2   2   2   2   2   2   0   2   0   0   2   2   0   0   0   0   0   2   2   2   2   0   2   2   2   2   2   0   2   0   0   2   0   0   0   0   2   0   0   0   0   2   2   0   2   0   2   0   2   2   0   2   0   2   2   0   0   0   0   0   2   0   2   2   2   2   2   0   0   0   0   2   0   0   2   2   0   0   0   2   0   0   0   0   0   0   2   0   0   2   2   0   0   0   2   2   0   2   0   2   2   2   0   0   0   0   0   0   0   2   2   0   0   2   2   2   2   0   2   0   2   2   0   2   2   2   2   0   2   0   0   0   2   0   2   2   2   0   2   2   2   0   2   0   2   0   0   0   0   2   0   2   2   0   0   2   2   0   2   0   0   0   0   0   2   2   2   2   0   2   0   0   0   0   2   0   0   0   0   0   2   2   2
 MK-4-10                2   0   0   2   2   0   2   2   0   2   0   2   2   0   2   2   0   0   2   2   2   2   2   2   2   0   0   2   2   0   0   0   0   0   2   2   2   2   0   0   0   2   2   2   0   2   0   0   2   0   0   0   0   2   2   0   0   0   2   2   0   2   0   2   0   2   2   0   2   0   2   2   0   2   0   0   0   2   0   2   2   2   2   2   0   0   0   0   0   0   0   2   0   0   0   0   2   0   0   0   0   0   0   2   0   0   2   2   0   0   0   2   0   0   2   0   2   2   2   0   0   0   2   0   2   0   2   2   0   0   2   2   2   2   0   2   0   2   2   0   2   2   2   2   0   2   0   0   0   2   0   2   2   2   0   2   2   2   0   2   0   2   0   0   0   2   2   0   2   2   0   0   2   2   0   0   0   0   0   0   0   2   2   2   2   2   0   0   0   0   0   2   0   0   0   0   2   2   2   2
 MK-4-11                2   0   0   0   0   0   2   0   0   2   0   2   2   0   2   2   0   0   2   2   2   2   2   2   0   0   0   2   2   0   2   0   0   0   2   2   2   2   0   0   0   2   2   2   0   2   0   0   2   0   0   0   0   2   2   0   0   0   2   2   0   2   0   2   0   2   2   0   2   0   2   2   0   2   0   0   0   2   0   2   2   2   2   2   0   0   0   0   0   0   2   2   0   0   0   0   2   0   0   0   0   0   0   2   0   0   2   2   0   0   0   2   2   0   2   0   2   2   2   0   0   0   2   0   2   0   2   2   0   0   2   2   2   2   0   2   0   2   2   0   2   2   2   0   0   2   0   0   0   2   0   2   2   2   0   2   2   0   0   0   0   2   0   0   0   2   2   0   2   2   0   0   2   2   0   0   0   0   0   0   0   2   2   2   2   0   2   0   0   2   0   2   2   0   0   0   2   2   2   2
 MK-4-12                0   0   0   0   0   0   2   0   0   2   0   2   0   0   2   2   0   0   2   2   2   2   2   2   0   0   2   2   2   0   2   0   0   0   0   2   2   2   0   0   0   2   2   0   0   2   0   0   2   0   0   2   0   2   2   0   0   0   2   2   0   2   0   2   0   2   0   0   2   0   2   2   0   2   0   0   0   2   0   0   2   2   2   2   0   0   2   0   0   0   2   2   0   0   0   0   2   2   0   2   0   0   0   2   0   0   0   2   0   0   0   0   2   0   2   0   0   2   2   0   0   0   2   0   2   0   2   2   0   0   2   2   2   2   0   2   0   2   2   2   2   2   2   0   0   2   0   0   0   2   0   2   2   2   0   2   2   0   2   2   0   2   0   0   0   2   2   0   2   2   0   0   2   2   0   0   0   0   0   0   0   2   2   2   2   2   2   0   0   2   0   2   2   0   2   0   2   2   2   2
 MK-4-13                2   0   0   2   0   0   0   0   0   2   2   2   0   0   2   2   0   0   2   2   2   2   0   0   2   0   2   2   2   0   2   0   0   0   0   2   2   2   0   0   0   0   0   0   0   2   0   0   2   0   0   2   0   2   2   0   0   0   2   0   0   2   0   2   0   2   0   0   2   0   2   2   2   0   0   0   2   2   0   0   2   2   2   2   0   0   0   2   2   0   2   2   2   0   0   0   2   2   0   2   0   0   0   2   0   0   2   2   0   0   0   0   2   0   2   0   0   2   2   0   2   0   2   0   2   0   0   2   0   0   2   2   2   2   0   2   0   2   2   2   2   2   2   0   0   0   0   0   2   2   0   2   2   2   0   2   2   0   2   2   0   2   0   0   0   2   2   0   2   2   0   0   2   2   0   0   0   0   0   0   2   2   2   2   2   0   2   0   0   2   0   2   2   0   2   0   2   2   2   2
 MK-4-14                2   0   0   2   0   0   0   0   0   2   2   2   0   0   0   2   0   0   2   2   2   2   0   0   2   0   2   2   2   0   2   0   0   0   0   2   2   2   0   0   0   0   0   0   2   2   2   0   2   0   0   0   0   2   2   0   2   0   2   0   0   2   0   2   0   2   2   0   0   0   2   2   2   0   0   0   2   2   0   0   2   2   2   2   0   0   0   2   2   0   2   2   2   0   0   2   2   2   0   2   0   2   0   2   0   0   2   2   0   0   0   0   2   2   2   0   0   2   2   0   2   0   2   0   2   0   0   2   0   0   2   2   0   2   0   2   0   2   2   2   0   2   2   0   0   0   0   0   2   2   0   2   2   2   0   2   2   0   2   2   0   2   2   0   2   2   2   0   2   2   0   0   2   2   0   0   0   0   0   0   2   2   2   2   2   0   2   0   2   0   0   2   2   0   2   0   2   2   2   2
 MK-4-15                2   0   0   0   0   2   0   0   0   0   2   0   0   0   0   2   2   0   2   2   2   2   0   0   2   2   2   2   2   0   2   0   0   2   0   2   2   2   0   0   0   0   0   0   2   2   0   0   2   0   0   0   0   2   2   0   2   0   2   0   0   0   0   2   0   2   2   0   0   0   2   2   2   0   0   2   2   2   0   0   2   2   2   2   2   0   0   2   2   0   0   2   2   0   0   0   2   2   0   2   2   2   0   2   0   0   2   2   0   0   2   0   2   2   2   0   2   2   2   0   2   0   2   0   2   0   2   2   0   0   2   2   0   2   0   2   0   2   2   2   0   2   2   0   0   0   0   0   2   2   0   2   2   2   0   2   2   0   0   0   0   2   2   0   2   2   2   0   0   0   0   0   2   2   0   0   0   0   0   0   2   2   2   2   2   0   2   0   2   0   0   2   2   0   2   0   2   2   2   2
 MK-4-16                0   0   0   0   2   2   0   0   0   0   2   0   0   0   0   2   2   2   2   2   2   2   0   0   2   2   0   2   2   0   2   0   0   2   0   2   2   2   0   0   0   0   0   0   2   2   0   0   2   0   0   0   0   0   2   0   0   0   2   0   0   2   2   2   0   2   0   0   0   0   2   0   2   0   0   2   0   2   0   2   2   2   2   2   2   0   0   2   2   0   0   2   2   0   0   0   2   2   0   2   2   2   0   2   0   2   0   0   0   2   2   0   2   0   2   0   2   2   2   0   2   0   2   0   2   0   2   2   0   0   2   2   0   2   0   2   0   2   2   2   0   0   2   0   0   0   0   0   2   2   0   0   2   0   0   2   2   0   0   0   0   2   2   0   2   2   2   0   0   0   0   0   2   2   2   0   0   0   0   0   2   2   2   2   2   0   0   0   2   0   0   2   2   0   2   2   2   2   2   2
 MK-5-1                 2   2   2   2   2   2   2   0   2   0   0   2   0   0   2   2   2   0   0   2   2   2   2   2   2   0   0   0   0   0   2   2   2   0   2   2   0   0   0   0   0   0   0   0   0   0   0   0   0   0   0   0   2   0   0   2   0   2   0   2   0   2   2   2   0   0   0   0   2   0   2   0   2   2   2   0   2   2   0   0   2   0   2   2   2   2   2   2   0   2   0   0   0   0   0   0   2   0   0   0   2   2   2   0   0   2   2   2   2   2   0   0   2   2   2   0   0   2   2   2   0   0   0   2   2   2   2   0   2   2   0   2   2   0   0   2   0   2   2   2   0   0   0   2   0   2   0   0   2   2   0   2   2   2   0   0   0   0   0   0   2   0   2   0   0   0   2   2   0   0   2   2   0   2   2   2   2   2   2   0   2   2   0   2   2   0   0   0   0   2   0   2   0   2   2   0   2   2   0   2
 MK-5-2                 2   2   2   2   2   2   2   0   2   0   0   2   0   0   2   2   0   0   0   2   2   2   2   2   2   2   0   0   0   0   2   2   2   0   2   2   0   0   0   0   0   0   0   0   0   0   0   0   0   0   0   0   2   0   0   2   0   2   0   2   0   2   2   2   0   0   0   2   2   0   2   0   2   2   2   0   2   2   0   0   2   0   2   2   2   2   0   2   0   2   0   0   0   0   0   0   2   0   0   0   2   2   2   2   2   2   2   2   0   2   2   0   2   2   2   0   0   2   2   2   0   0   0   2   2   2   2   2   2   2   0   2   2   0   0   2   0   2   2   2   0   0   0   2   0   2   2   0   2   2   2   2   2   2   0   0   0   0   0   0   2   0   2   0   0   0   2   2   0   0   2   2   0   2   2   2   2   2   2   0   2   2   0   2   2   0   0   0   0   2   0   2   0   2   2   0   2   2   0   2
 MK-5-3                 2   2   2   2   2   2   2   0   2   0   0   2   0   0   2   2   0   0   0   2   2   0   2   2   2   2   0   0   0   0   2   2   2   0   2   2   0   0   0   2   0   0   0   0   0   0   0   0   0   0   0   0   2   0   0   2   0   2   0   2   0   2   2   2   0   0   0   2   2   0   2   0   2   2   2   0   2   2   0   0   2   0   2   2   2   2   0   2   2   2   0   0   0   2   0   2   2   0   0   0   0   2   2   2   2   2   2   2   0   2   2   0   2   2   2   0   0   2   2   2   0   0   0   2   2   2   2   2   2   2   0   2   2   0   0   2   0   2   2   2   0   0   0   2   2   2   2   0   2   2   2   2   2   2   0   2   0   0   0   0   0   0   2   0   2   0   2   0   0   2   2   2   0   2   2   2   2   2   2   0   2   2   0   2   2   0   0   0   0   2   0   2   0   0   2   0   2   2   2   2
 MK-5-4                 2   2   2   2   2   2   2   0   2   0   0   2   0   0   2   2   0   2   0   2   2   0   2   2   0   2   2   0   0   0   2   2   2   2   2   2   0   0   0   2   0   0   0   0   0   0   2   0   0   0   0   0   2   2   0   2   0   2   0   0   0   2   2   2   0   0   2   2   2   0   2   0   2   2   2   0   2   2   0   0   2   0   2   2   2   2   0   2   2   2   2   0   0   2   0   2   0   2   2   2   0   2   2   2   2   2   0   2   0   2   2   0   2   2   2   0   0   2   2   2   0   0   0   2   0   2   2   2   0   2   0   0   2   0   0   2   0   0   0   2   0   2   0   2   2   2   2   0   2   2   0   2   2   2   0   2   0   0   0   0   0   0   2   0   2   0   2   0   0   2   2   2   0   2   0   2   2   2   2   0   2   2   2   2   2   0   0   0   0   2   0   0   2   0   2   0   0   2   0   2
 MK-5-5                 2   2   2   2   2   2   2   0   2   0   0   2   0   0   2   2   0   2   0   2   0   0   2   2   2   2   2   0   0   2   0   0   2   2   2   2   0   2   2   0   0   0   0   0   0   0   2   0   0   0   0   0   2   2   0   0   2   2   0   0   0   0   2   2   0   0   2   2   2   0   2   0   0   2   0   0   2   2   0   0   2   0   2   2   2   0   0   2   2   2   2   0   0   2   0   2   0   2   2   2   0   2   2   2   2   2   0   2   0   2   2   0   2   2   2   0   0   2   2   2   0   2   0   2   0   2   2   2   0   2   2   0   2   0   0   2   0   0   0   2   0   2   0   2   2   2   2   0   2   2   0   2   2   2   0   0   0   0   0   0   0   0   2   0   2   0   2   0   0   2   2   2   0   2   0   2   0   2   2   0   2   2   2   2   2   0   0   0   0   2   0   0   2   0   2   0   0   2   0   2
 MK-5-6                 2   2   2   2   2   2   2   0   2   0   0   2   0   0   2   2   0   2   0   2   2   0   2   2   2   0   2   0   0   2   2   0   2   2   0   2   0   2   2   0   0   0   0   0   0   0   2   0   0   0   0   0   2   2   0   0   2   2   0   0   0   2   2   2   0   0   2   2   2   0   2   0   0   2   0   0   2   2   0   0   2   0   0   2   2   0   0   2   2   2   2   0   0   2   0   2   0   2   2   2   0   2   2   2   2   2   0   2   0   2   2   2   2   2   2   2   0   2   2   2   0   2   0   2   0   2   2   2   0   2   2   0   2   0   0   2   0   0   0   2   2   2   0   2   2   0   2   0   0   2   0   2   2   2   0   0   0   0   0   0   0   0   2   0   2   0   2   0   0   2   2   2   0   0   0   2   0   2   2   0   0   2   0   0   0   0   0   0   0   2   0   2   2   0   2   0   0   0   0   2
 MK-5-7                 2   2   2   2   2   2   2   0   2   0   0   2   0   0   2   2   0   2   0   2   2   2   2   0   2   0   2   2   0   2   2   0   2   2   0   2   0   2   2   2   0   0   2   0   0   0   2   0   0   0   0   0   2   2   0   0   2   2   0   0   0   2   2   2   0   0   2   2   2   0   2   0   2   2   0   0   2   2   0   0   2   0   0   2   2   0   0   2   2   2   0   0   2   2   0   2   0   2   2   2   0   2   2   2   2   2   0   2   0   0   2   2   2   2   2   2   0   2   2   2   0   2   0   2   0   2   2   2   0   2   2   0   2   0   0   2   0   0   0   2   2   2   0   2   2   0   2   0   0   2   0   2   2   2   0   0   0   0   0   0   0   0   2   0   2   0   0   0   0   2   2   2   0   0   0   2   0   2   2   0   0   2   0   0   0   0   0   0   0   2   0   2   0   0   2   0   0   0   0   2
 MK-5-8                 2   2   2   2   2   0   2   0   2   2   0   2   0   0   2   2   2   2   0   2   2   2   2   0   2   0   2   0   2   2   0   0   2   2   0   2   0   2   2   0   0   0   2   0   2   0   2   0   0   0   0   0   2   2   0   0   2   0   0   0   0   2   2   2   0   0   2   2   2   0   2   2   2   2   0   0   2   2   2   0   2   0   0   2   2   0   0   2   2   2   0   0   2   2   0   2   2   2   2   2   2   2   2   2   2   0   0   2   2   2   2   0   2   0   2   2   2   2   2   2   0   2   0   2   0   2   2   2   0   2   2   0   2   0   0   2   0   0   0   0   2   2   0   2   2   2   2   0   0   2   2   2   2   2   0   0   2   0   0   0   0   0   2   0   0   0   0   0   0   2   2   2   0   0   0   2   0   2   2   0   0   2   0   0   0   0   0   0   0   2   0   2   0   0   2   2   0   0   0   2
 MK-5-9                 2   2   2   2   2   0   2   0   2   2   0   2   0   0   2   2   2   2   0   2   2   2   0   0   2   0   2   0   2   2   0   0   2   2   0   2   0   2   0   0   0   2   2   2   2   0   2   0   0   2   0   0   2   2   0   0   2   2   2   0   2   2   2   2   0   0   2   2   2   0   2   2   2   2   2   0   2   2   2   0   0   0   0   2   2   0   2   2   2   2   0   0   2   2   0   2   2   2   2   2   0   2   2   2   2   0   0   2   2   2   2   0   2   0   2   2   2   2   2   2   2   2   2   2   0   2   2   2   0   2   2   2   2   0   0   2   0   0   0   0   2   2   0   2   2   2   2   0   0   2   2   0   2   2   0   0   2   0   0   0   0   0   2   0   0   0   0   0   0   2   2   2   0   0   0   2   0   2   2   0   0   2   0   2   0   0   2   0   0   2   0   0   0   0   2   2   0   0   0   2
 MK-5-10                2   2   2   2   2   0   2   0   2   2   0   2   0   0   0   2   0   2   0   0   2   2   0   0   2   0   2   2   2   2   0   0   2   2   2   2   0   2   0   0   0   2   2   2   2   0   2   0   0   2   0   0   2   2   0   0   2   2   2   0   2   0   2   2   0   0   2   2   2   0   2   2   2   2   2   0   0   2   2   0   0   0   0   2   2   0   0   2   2   2   0   0   2   2   0   0   2   2   2   2   0   0   0   2   2   0   0   2   2   2   2   0   2   0   2   2   2   2   2   2   2   2   2   2   0   2   2   2   0   2   2   2   2   0   0   2   0   0   0   2   2   2   0   0   2   2   2   0   0   2   2   0   2   2   0   0   2   0   0   0   0   0   2   0   0   0   0   0   0   2   0   2   2   0   0   2   0   2   2   0   0   2   0   2   0   0   0   0   0   2   0   0   0   0   2   0   2   0   0   2
 MK-5-11                0   2   2   2   2   0   2   0   2   2   0   2   0   0   0   2   2   2   0   0   2   2   0   0   2   2   2   2   2   2   0   0   0   2   2   2   0   2   0   2   0   2   2   0   2   0   2   0   0   0   0   0   2   2   0   2   2   2   2   0   2   0   2   2   0   0   2   2   0   0   2   2   0   2   0   0   0   2   2   0   0   2   0   2   2   0   0   2   2   2   0   0   2   2   0   0   2   2   0   2   0   0   2   2   2   0   0   2   2   2   2   2   2   0   2   2   2   2   2   2   2   0   2   2   0   2   2   2   0   2   2   2   2   0   0   2   0   0   0   2   2   0   0   0   0   2   0   0   0   2   2   0   0   2   0   0   2   2   0   0   0   0   2   0   2   0   0   0   0   2   0   2   2   2   2   2   0   2   2   0   0   2   0   2   0   0   0   0   0   2   0   0   2   0   2   0   2   0   0   2
 MK-5-12                0   2   2   2   2   0   2   0   2   2   0   2   0   0   0   2   2   2   0   0   2   2   0   0   2   2   2   2   2   0   2   0   0   0   2   2   0   2   0   2   0   2   2   0   2   0   2   0   0   2   0   0   2   2   0   0   2   2   2   0   2   0   2   2   0   0   2   2   0   0   2   0   0   2   0   0   0   2   2   0   0   2   0   2   2   0   0   2   2   2   0   0   2   2   0   0   2   2   0   2   0   0   2   2   2   0   0   2   2   2   2   2   2   0   2   2   2   2   2   2   2   0   2   2   0   2   0   0   2   2   2   2   0   0   0   2   0   0   0   2   2   0   0   0   0   2   0   0   0   2   2   0   0   2   0   0   2   2   0   0   2   0   2   2   2   0   0   0   0   2   0   0   2   2   2   2   0   2   2   0   0   2   0   2   0   0   2   0   0   2   0   0   2   0   2   0   2   0   0   2
 MK-5-13                0   2   2   2   2   0   2   0   2   2   0   2   0   0   0   2   2   2   0   0   2   2   0   0   2   0   0   2   2   0   2   0   0   0   2   2   0   2   0   2   0   2   2   0   0   0   2   0   0   2   0   0   2   2   0   0   2   2   2   0   2   0   0   2   0   0   2   2   2   0   2   0   2   0   0   0   0   2   2   2   2   2   0   2   2   0   0   2   2   2   0   0   2   2   0   0   2   2   0   2   0   0   2   2   2   0   0   0   2   2   2   2   2   0   2   2   2   2   0   2   2   0   2   2   0   2   0   0   2   2   2   2   0   0   0   2   0   0   0   2   2   0   0   0   0   2   0   0   0   2   2   0   0   2   0   2   2   2   0   0   2   0   2   2   2   0   0   0   2   2   0   0   0   2   2   2   0   2   2   0   0   2   0   2   0   0   2   0   0   2   0   0   2   0   2   0   2   0   0   2
 MK-5-14                0   2   2   2   2   0   2   2   2   2   0   2   0   0   0   2   2   2   0   0   2   2   0   0   2   0   0   0   2   0   2   0   0   0   2   2   2   2   0   2   2   2   2   0   2   0   2   0   0   2   2   0   2   2   0   0   2   2   2   0   2   0   0   2   0   0   2   0   2   0   2   0   2   0   0   0   0   2   2   2   2   2   0   2   0   0   0   2   2   2   0   0   2   2   0   0   2   0   0   2   0   0   2   0   2   0   2   0   2   2   0   2   2   0   0   2   2   2   0   2   2   2   2   2   0   2   0   0   2   2   2   0   0   0   0   2   0   0   0   2   2   2   0   0   0   2   0   0   0   2   2   0   0   2   0   0   2   2   0   0   0   0   2   2   2   0   2   0   2   2   0   0   0   2   0   2   0   2   2   0   0   2   0   2   0   0   2   0   0   2   0   0   2   0   2   0   2   2   2   0
 MK-5-15                0   2   2   2   2   0   2   0   2   2   0   2   0   2   0   2   0   2   0   0   2   2   0   0   0   0   0   2   2   0   2   0   0   0   2   2   2   0   2   2   2   2   2   0   2   0   2   0   0   2   2   0   2   2   0   2   0   2   2   0   0   0   0   2   0   0   2   0   2   0   2   0   2   2   0   0   0   2   2   2   2   2   0   2   0   0   0   2   2   2   0   0   2   2   2   0   2   0   0   0   2   0   2   0   0   0   2   0   2   2   0   2   0   0   0   2   2   2   0   2   0   2   0   2   0   2   0   0   2   2   0   0   0   0   0   0   0   0   0   2   2   2   0   0   0   2   0   0   0   2   2   0   2   2   0   0   2   2   0   0   0   0   2   2   2   0   2   0   2   2   0   0   0   2   0   2   2   2   2   0   0   2   0   2   0   0   2   0   0   2   0   0   2   0   2   0   0   2   0   0
 MK-5-16                0   2   2   2   2   0   2   0   2   2   0   2   0   2   0   2   0   2   0   0   2   2   0   0   0   0   0   0   2   0   2   2   0   0   2   0   2   0   2   2   2   2   2   0   2   0   0   0   0   0   2   0   2   0   0   2   0   2   2   2   0   0   0   2   0   2   2   0   2   0   2   0   2   2   2   0   0   2   2   2   2   2   0   2   0   0   0   2   2   2   0   0   2   2   2   0   2   0   0   0   2   0   2   0   0   0   2   0   0   2   0   2   0   0   2   2   2   2   0   2   0   2   0   2   0   2   0   0   2   2   0   0   0   0   0   0   2   0   0   2   2   2   0   0   0   2   0   0   0   2   0   0   0   2   0   0   2   2   0   0   0   0   2   2   2   0   0   0   2   2   0   2   0   2   0   2   2   2   2   0   0   2   0   2   0   2   2   0   0   0   0   0   2   0   2   0   0   2   0   0
 MK-6-1                 2   0   2   2   0   2   0   0   0   0   2   0   2   0   0   0   0   0   2   0   0   2   0   0   0   0   2   0   0   2   2   2   2   2   0   2   0   2   2   0   0   2   2   0   2   0   0   0   0   0   2   2   0   0   2   2   2   2   2   0   0   0   0   0   2   2   2   0   0   2   0   2   2   0   0   2   2   2   2   2   0   0   0   0   0   2   2   0   2   0   2   0   0   0   0   0   0   2   2   0   0   0   0   2   0   0   2   0   2   2   0   2   2   2   2   2   0   2   0   2   2   0   2   2   0   2   0   2   2   2   0   2   0   0   0   2   2   0   2   0   2   2   0   0   2   0   0   0   2   2   2   0   2   2   0   0   0   0   2   0   0   2   2   2   0   0   2   0   2   0   2   2   2   2   2   2   0   2   0   2   0   2   0   0   0   0   2   0   2   2   2   0   0   2   2   0   2   0   0   0
 MK-6-2                 2   0   2   2   0   2   0   0   0   0   2   0   2   0   0   0   0   0   2   0   0   2   0   0   0   0   2   0   0   2   2   2   0   2   0   2   0   2   2   0   0   2   2   0   2   0   0   0   0   0   2   2   0   0   2   2   2   2   2   2   0   0   0   0   2   2   2   0   0   0   0   2   2   0   2   2   2   2   2   2   0   0   0   2   0   2   2   0   2   0   2   0   0   2   0   0   0   2   0   2   2   0   0   2   0   0   2   0   2   2   0   2   2   2   0   2   0   2   0   2   2   2   2   2   0   2   2   2   2   2   0   2   0   0   0   2   0   0   2   0   2   2   0   0   2   0   0   0   2   0   2   0   2   2   0   2   0   0   2   0   0   2   2   2   0   2   0   0   0   0   2   2   2   2   2   2   0   2   0   0   0   2   0   0   0   0   2   0   2   2   0   0   0   2   2   0   2   0   0   0
 MK-6-3                 2   0   2   2   0   2   0   0   0   0   2   0   2   0   0   0   0   0   2   0   0   2   0   0   0   0   2   0   0   2   2   2   0   2   2   2   0   2   2   0   0   0   2   0   2   0   0   0   0   0   2   2   0   0   2   2   2   2   2   2   0   0   0   0   2   2   2   0   0   0   0   2   2   0   2   2   2   2   2   2   2   0   0   2   0   2   2   0   2   0   2   2   0   2   0   0   0   2   0   2   2   0   0   2   0   0   2   0   0   2   0   2   2   2   0   2   0   2   2   0   2   2   0   2   0   2   2   0   2   2   0   2   0   0   0   2   0   0   2   0   0   2   0   0   2   0   0   2   2   0   2   0   2   2   0   2   0   0   2   0   0   2   2   2   2   2   0   0   2   0   2   2   2   2   2   2   0   2   2   0   0   2   0   0   0   0   2   0   2   2   0   0   0   2   2   0   2   0   0   0
 MK-6-4                 2   0   2   2   0   2   2   2   0   2   2   2   2   0   0   0   0   2   2   0   0   2   0   0   0   0   2   2   0   2   2   2   0   0   2   2   0   2   2   0   0   0   2   0   0   2   0   0   0   0   0   2   0   0   2   2   2   0   0   2   0   0   0   0   2   2   2   0   0   0   0   2   0   2   2   2   2   2   2   2   2   2   0   2   2   2   2   0   2   0   0   2   0   2   0   0   2   2   0   2   2   2   0   2   0   0   2   0   0   2   0   2   2   2   0   2   0   2   2   0   2   0   0   2   0   2   0   0   2   2   0   2   0   0   2   2   0   0   2   0   2   2   2   0   2   0   0   2   2   0   2   0   0   2   0   2   0   0   2   2   0   0   2   2   2   2   0   0   2   0   2   2   2   0   2   2   0   2   2   0   0   2   0   0   0   2   2   0   2   2   0   0   0   2   2   0   2   0   0   0
 MK-6-5                 2   0   2   2   0   2   2   2   0   0   2   2   2   0   0   0   0   2   2   0   0   2   0   0   0   0   2   2   0   2   2   2   0   0   2   2   0   2   2   0   0   0   2   0   0   0   0   0   0   0   2   2   0   0   2   2   2   0   0   2   0   0   2   0   2   2   2   0   0   0   0   2   0   2   2   2   0   2   2   2   2   2   0   2   2   2   2   0   2   2   0   2   0   2   0   0   2   2   2   2   2   2   0   2   0   0   2   0   0   2   0   2   0   2   0   2   0   2   2   0   2   2   0   2   0   2   0   2   0   2   0   2   0   0   2   2   0   0   2   0   2   2   2   0   2   0   0   2   2   0   2   0   0   2   0   2   0   0   2   2   0   0   2   2   2   2   2   0   2   0   2   2   2   0   2   2   0   2   0   0   0   2   0   0   0   2   2   0   2   2   0   0   0   2   2   0   0   0   0   0
 MK-6-6                 2   0   2   2   0   2   2   2   0   0   2   2   2   0   0   0   2   2   2   0   0   0   0   2   0   0   2   2   0   2   2   2   0   2   2   2   0   2   2   0   2   0   2   2   0   0   0   0   0   0   2   0   2   0   2   0   2   0   0   2   2   0   2   0   2   2   2   0   0   0   0   0   0   2   2   2   0   2   2   2   2   2   0   2   0   2   2   0   2   2   0   2   0   2   0   0   2   2   2   2   2   2   0   2   0   0   0   0   0   2   0   2   0   2   0   2   0   2   2   0   2   2   0   2   0   2   0   2   0   2   0   2   0   0   2   2   2   0   2   2   2   2   2   0   2   0   0   2   2   2   0   0   0   2   2   2   0   0   2   2   0   0   2   2   2   2   2   2   0   2   2   0   2   0   2   2   0   2   0   0   0   2   0   0   0   2   2   2   2   2   0   2   0   2   2   0   0   0   0   0
 MK-6-7                 2   0   2   2   0   2   2   2   0   0   0   2   2   0   0   0   2   2   2   0   0   0   0   2   0   0   2   2   0   2   2   2   0   2   0   2   2   2   2   0   2   0   2   2   0   0   0   0   0   0   2   0   2   0   2   0   2   0   0   2   2   0   2   2   2   2   2   0   0   0   0   0   0   2   2   2   0   2   2   2   2   2   0   2   0   2   2   0   2   2   0   2   0   2   0   0   2   2   2   2   2   0   2   2   0   0   0   0   0   2   2   2   0   2   0   2   0   2   2   2   2   2   0   2   0   2   2   2   0   2   0   2   2   0   2   2   2   0   2   2   2   2   2   0   0   0   0   2   2   2   0   0   0   2   2   2   2   0   2   2   0   0   2   2   2   2   0   2   0   2   2   0   2   0   0   2   0   2   0   0   0   2   0   0   0   2   0   2   2   2   0   0   0   2   2   0   0   0   0   0
 MK-6-8                 2   0   2   2   0   2   2   2   0   0   0   2   2   0   0   0   2   2   2   0   0   0   0   2   0   0   2   2   0   2   2   2   0   2   0   2   2   2   2   0   2   0   0   2   0   0   0   0   0   0   2   2   2   0   2   0   2   2   0   2   2   0   2   2   2   2   2   0   0   0   0   0   0   2   2   2   0   2   2   2   2   2   0   2   0   2   2   0   2   2   0   0   0   2   0   0   2   2   2   2   2   0   2   2   0   0   0   0   0   2   2   2   0   2   0   2   0   2   2   2   2   2   0   2   0   2   2   2   2   2   0   2   2   0   2   2   2   0   2   2   0   2   0   0   0   0   0   2   2   2   0   0   0   2   2   2   2   0   2   2   0   0   2   2   2   2   0   0   0   2   2   0   2   0   0   2   0   2   0   0   0   2   0   0   0   2   0   2   2   2   0   0   0   0   2   0   0   2   0   0
 MK-6-9                 2   0   2   0   0   0   2   2   2   2   0   0   2   2   0   2   0   2   2   0   0   0   0   2   2   0   2   2   0   2   2   2   0   2   0   2   2   2   2   0   2   0   2   2   0   0   0   0   2   0   2   2   2   0   2   0   2   0   0   2   2   0   2   2   2   2   2   0   0   0   0   0   0   2   2   2   0   2   0   2   2   2   2   2   0   2   0   0   2   2   0   0   0   2   0   0   2   2   2   2   2   0   2   2   0   0   0   0   0   2   2   2   0   2   0   2   0   2   2   2   2   2   0   2   0   2   2   2   2   2   0   2   2   0   2   2   2   0   0   2   0   2   0   0   0   0   0   0   2   2   0   2   0   2   2   2   2   0   2   2   2   0   2   2   2   2   0   0   0   2   2   0   2   0   0   2   0   2   0   0   0   2   0   0   0   2   0   2   2   2   0   0   0   0   2   0   0   0   0   0
 MK-6-10                2   2   2   0   0   0   0   2   2   2   0   0   2   2   0   2   0   2   2   0   0   0   0   2   0   0   2   2   2   2   2   2   0   0   0   2   2   2   2   0   2   0   2   2   0   0   0   0   2   0   0   2   2   2   2   0   2   0   0   2   2   0   2   0   2   2   2   0   0   0   0   0   0   2   2   2   0   2   0   2   2   2   2   2   0   2   0   0   2   2   0   0   0   2   2   0   0   2   2   2   2   0   2   2   0   0   0   0   0   2   2   2   0   2   0   0   0   2   2   2   2   2   0   2   0   2   2   2   2   0   0   2   2   0   2   2   2   0   0   2   0   2   0   0   0   0   0   0   2   2   0   2   0   2   2   2   2   0   2   2   2   2   2   2   2   2   0   2   0   0   2   0   2   0   0   2   0   2   0   0   0   2   0   0   0   2   0   2   2   2   0   0   0   0   2   0   0   0   0   0
 MK-6-11                2   2   2   0   0   0   0   2   2   2   0   0   2   2   0   2   0   2   0   0   0   0   0   2   2   0   2   2   2   2   2   2   0   0   0   2   2   2   2   0   2   0   0   2   0   0   0   0   2   0   0   2   2   2   2   0   2   0   0   2   2   0   0   0   2   2   2   0   0   0   0   0   0   2   2   2   2   2   0   0   2   2   2   2   0   2   0   0   2   2   0   0   0   2   2   0   0   2   2   0   2   0   2   2   0   0   0   0   0   2   2   2   0   2   0   0   0   2   0   0   2   2   0   2   0   2   2   2   2   0   2   2   2   0   2   2   0   0   0   2   2   2   0   0   2   0   0   0   2   2   0   2   0   2   2   2   2   0   2   2   2   2   2   2   2   2   0   0   0   0   2   0   2   0   0   2   0   2   0   0   0   2   0   0   0   2   0   2   2   2   0   0   2   0   2   2   0   0   0   2
 MK-6-12                2   2   2   0   0   0   0   2   2   2   0   0   2   2   0   2   0   2   0   0   0   0   0   2   2   0   2   2   2   2   2   2   0   0   0   2   2   2   2   0   2   0   0   2   0   0   0   0   2   2   0   2   2   2   2   0   2   0   0   2   2   0   2   0   2   2   2   0   0   0   2   0   0   2   2   2   2   2   0   0   2   2   2   2   0   2   2   0   2   2   0   0   0   2   2   0   0   2   2   0   2   0   2   2   2   0   0   0   0   2   2   2   2   2   0   0   0   2   0   0   2   2   0   0   0   2   2   2   2   0   2   0   2   0   2   2   0   0   0   2   2   2   0   0   2   0   0   0   2   2   0   2   0   2   2   2   2   0   2   0   2   2   2   2   2   2   0   0   0   0   0   0   2   0   2   2   0   2   0   0   2   0   0   0   0   2   0   2   2   2   2   0   2   0   2   2   0   0   0   2
 MK-6-13                2   2   2   0   0   0   0   2   2   2   0   2   0   0   2   2   0   2   0   0   0   0   0   2   2   0   2   2   2   2   2   2   0   0   2   2   2   2   2   0   2   2   0   2   0   0   0   0   2   2   0   2   0   2   2   0   2   0   0   2   2   2   2   0   2   2   2   2   0   0   2   0   0   2   2   2   2   2   0   2   2   2   2   2   0   2   2   0   2   2   0   0   0   2   2   0   0   2   2   0   2   0   2   2   0   0   0   0   0   0   2   0   2   2   0   0   2   2   0   0   2   2   0   0   0   0   2   2   2   0   2   0   2   0   2   2   0   0   0   2   2   2   0   0   2   2   0   0   2   2   0   0   0   2   2   2   2   0   2   0   2   2   2   2   2   2   0   0   2   0   0   0   2   0   2   2   0   2   0   0   2   0   0   0   0   2   0   0   2   2   2   0   2   0   2   2   0   0   0   2
 MK-6-14                2   2   2   0   0   0   0   2   0   2   0   2   0   0   2   2   0   2   0   0   0   2   2   2   2   0   2   2   2   2   0   2   0   0   2   2   0   2   2   0   2   2   0   2   2   0   0   0   2   0   0   2   0   2   2   0   2   0   2   2   2   2   2   0   2   2   2   2   0   0   2   0   2   2   2   2   2   2   0   2   2   2   2   2   0   2   2   0   2   2   0   0   0   2   2   0   0   2   2   0   2   0   2   2   0   0   2   0   0   0   2   0   2   2   0   0   2   2   0   0   2   0   0   0   0   0   2   2   2   0   2   0   2   0   2   2   0   0   0   2   2   2   0   0   2   0   0   0   2   2   0   0   0   2   2   2   2   0   2   0   0   2   2   2   2   0   0   0   2   0   0   0   2   0   2   2   0   2   0   0   2   0   0   0   0   2   2   0   0   2   2   0   2   0   2   2   0   0   2   2
 MK-6-15                2   2   2   0   0   0   0   2   0   2   0   2   0   0   2   2   0   2   0   0   0   2   2   2   2   0   2   2   2   2   0   2   0   0   2   2   0   2   2   0   2   0   2   2   2   0   0   0   2   0   0   2   2   0   2   0   2   0   2   2   2   0   2   0   2   2   2   2   0   0   2   0   2   2   2   2   2   2   0   0   2   2   2   0   0   2   2   0   2   2   0   0   2   2   2   0   0   2   2   0   0   0   2   2   0   0   2   0   2   0   2   0   2   2   0   0   2   2   0   0   2   0   0   0   0   0   2   2   2   0   2   0   2   2   2   2   2   0   0   2   2   2   0   0   2   0   2   0   2   2   0   0   0   2   2   0   2   2   2   0   0   2   2   0   2   0   0   0   2   0   0   0   2   0   0   2   0   2   0   0   2   0   0   0   0   0   2   0   0   2   2   2   2   0   2   2   0   0   2   2
 MK-6-16                2   2   2   0   0   0   0   2   0   2   0   2   2   0   2   2   0   2   0   0   0   2   2   2   2   2   2   2   0   2   2   2   0   0   2   2   0   2   2   2   2   0   2   2   2   0   0   0   2   0   0   2   2   0   2   0   2   0   2   2   2   0   2   0   2   2   2   2   0   0   2   0   2   2   2   2   2   2   0   0   2   2   2   0   0   2   2   0   2   0   0   2   2   2   2   0   0   2   2   0   0   0   2   2   0   0   0   2   2   0   2   0   2   2   0   0   2   2   0   0   2   0   0   2   0   0   2   2   2   0   2   0   2   2   2   2   2   0   0   2   2   2   0   0   2   2   2   2   2   2   0   0   0   0   2   0   2   2   2   0   2   2   2   0   2   0   0   0   2   0   0   0   2   0   0   2   0   2   0   0   2   0   0   0   0   0   2   0   0   2   2   2   2   0   0   2   0   0   2   2
 
!****************************************** Phenotypic Data **********************************************************
!-100.0 is resevred for missing phenotype
SimulatedTrait1        11.8401   12.4484   10.6841   11.9160   11.3547   12.2061   11.4036   10.1452   10.4758    9.5729    8.6707   12.2859   10.5151    7.8822   10.4151   10.3388    9.7140    9.6916   11.4794    7.8859    9.0031   12.4329    9.3834    6.7107    9.7136    9.4341   10.5506    9.4374    8.6029    9.8471    8.8578   12.1487   11.0539    9.4767   10.8538   11.3611    7.5609   10.2104    9.6410   10.3330    8.9899    8.3974    7.3950    9.4074    9.9342    6.8332   11.1300    7.1837    9.3546    6.8267    9.0213    7.6347   11.2906   11.3860   10.7531    9.4543   10.4199   10.4576    9.4171    9.6920    9.2890   12.4109   11.1432   11.1097    9.7483    8.6587   10.7342   10.6497    8.9448    9.0624   10.7112    8.9531    8.2277    9.0720    7.4194    9.9573   10.0690   12.1849   10.4504   11.3696    9.5494    8.9756    9.9346    9.0868   12.1682    9.3113   10.6591   12.2098    9.7988   10.8045    9.1259    8.2402   10.4200   10.4397    7.6587   10.1157    7.3110    9.8927   10.7599   10.4799    9.8636    8.6449    9.0385   11.6734    9.1925    8.2323   13.4971    9.7792   11.5128    9.5990   10.9714    9.7293    9.6706    9.0475   10.0006    7.6150    9.5404   11.5462    9.8308    9.5071    7.9167   10.2864    7.6338    8.3104    8.4049   10.3067   11.6317   10.8443    8.2209    9.2616    7.4543    8.6407   10.4662    9.0464    8.0980    9.4377    8.2075    8.1253    9.8744   10.5399   11.1680   10.1548    8.7581    8.9296   12.3614   12.0177   11.1781    9.9818   10.7868    9.6449    8.0051   11.1307   10.7895   10.6059    9.8593   10.0605    9.8969    9.0256    8.5535    9.1798    9.3989    9.0359   10.6218    8.9022    9.8939    8.3930   12.9648    8.8605    7.2034    8.9519    9.6350   10.1983    8.6493   10.4588   10.8276   12.4620   10.1413   10.7368    8.1881   10.3859    9.2865   11.3782   10.1407    9.5818   10.1385   10.1926   10.1815    8.5393    9.5410    9.6220    8.9182   10.8057    9.8910    9.1286   11.8329    8.9429    9.9775   10.7215    9.9547   10.6325
SimulatedTrait2        14.6991   15.1258   15.2596   17.3422   16.2813   15.0021   15.7008   13.1733   15.1137   16.0136   14.1905   16.5633   17.0711   16.2505   17.5897   17.4249   16.0257   15.6626   14.9763   16.2203   16.5200   15.7156   16.6604   15.1698   17.6551   16.6303   17.9908   16.3386   12.9001   16.6586   15.0757   16.2931   14.8716   15.6882   14.3109   17.5905   16.1480   14.1671   13.1928   17.7755   13.2062   15.2961   17.2131   13.9602   16.7427   14.4038   18.9774   14.9324   17.4941   14.7432   15.9916   13.4394   15.6717   13.4059   14.9004   16.0469   15.9994   16.4275   15.9638   16.2665   14.3625   16.1370   16.4618   15.7333   14.4891   12.1343   15.1353   15.0463   14.1814   12.9822   15.8692   13.4792   15.6590   14.7948   12.9739   13.8366   13.8804   14.7495   16.2292   13.5637   14.7185   17.1105   14.1738   14.3507   14.9941   17.2675   15.1398   15.3069   14.0545   17.2615   18.2768   13.1841   16.1936   14.9030   13.7589   14.5265   15.2929   15.3203   13.3948   12.8741   14.3529   13.9848   19.0931   14.2020   15.0818   14.1939   14.2811   17.4569   15.7751   16.4800   16.7213   14.5533   15.6312   14.2197   13.7184   16.0078   14.1723   16.7292   17.3779   15.0516   15.2666   13.1631   14.7094   15.1523   15.7902   15.1319   14.5708   16.4874   15.5706   15.7300   11.1832   13.9071   15.2772   12.8521   13.8333   15.9302   14.7623   15.3865   15.0885   14.9736   14.2290   13.4503   12.2979   16.9888   16.6906   13.6315   15.7744   14.9824   13.4991   16.2556   15.5314   15.5469   16.2242   15.9586   13.1374   15.1967   14.7255   14.1825   13.6137   16.0892   15.1267   14.9593   15.9543   13.3877   15.9771   15.5064   14.9030   17.3577   13.7906   16.8037   13.4178   13.3582   14.8225   16.1094   14.2938   15.9619   14.8863   16.0130   14.7884   15.3092   15.4185   15.9991   16.5445   16.8527   15.2714   13.9619   13.0798   11.8962   12.9639   14.5532   12.7527   14.9249   14.1334   15.7967   16.5479   13.0656   15.5049   14.7726   14.5756   12.2821
 
