# Supplementary material for: Inclusive Composite Interval Mapping of QTL by Environment Interactions in Biparental Populations
Source: PLoS One. 2015 Jul 10;10(7):e0132414. doi: 10.1371/journal.pone.0132414 (PMC4498613; doi:10.1371/journal.pone.0132414)
Supplement: S3 File — (ZIP) [file pone.0132414.s003.zip › Simulation for unliked model/Simulated popualtions/run_00107.met]

!**********************Note: lines staring with "!" are remarks and will be ignored in the program********************
!*********************************General Information**********************************
!Assuming F1 = P1 x P2, populations available in QTL IciMapping are: 
!  1, P1BC1F1 = P1 x F1, the first backcrossing where P1 is used as the recurrent parent;
!  2, P2BC1F1 = P2 x F1, the first backcrossing where P2 is used as the recurrent parent;
!  3, F1DH, F1-derived doubled haploids; 
!  4, RIL or F1RIL, recombination inbred lines through the repeated selfing of F1;
!  5, P1BC1RIL, recombination inbred lines through the repeated selfing of P1BC1F1;
!  6, P2BC1RIL, recombination inbred lines through the repeated selfing of P2BC1F1;
!  7, F2, the selfing generation of F1;
!  8, F3, the selfing generation of F2;
!  9, P1BC2F1, the second backcrossing where P1 is used as the recurrent parent; 
! 10, P2BC2F1, the second backcrossing where P2 is used as the recurrent parent;
! 11, P1BC2RIL, recombination inred lines through the repeated selfing of P1BC2F1; 
! 12, P2BC2RIL, recombination inred lines through the repeated selfing of P2BC2F1; 
! 13, P1BC1F2, the selfing generation of P1BC1F1; 
! 14, P2BC1F2, the selfing generation of P2BC1F1; 
! 15, P1BC2F2, the selfing generation of P1BC2F1; 
! 16, P2BC2F2, the selfing generation of P2BC2F1; 
! 17, P1BC1DH, P1BC1F1-derived doubled haploids; 
! 18, P2BC1DH, P2BC1F1-derived doubled haploids; 
! 19, P1BC2DH, P1BC2F1-derived doubled haploids; 
! 20, P2BC2DH, P2BC2F1-derived doubled haploids; 
   3      !Mapping Population (see remarks above)
   2      !Mapping Function (1 for Kosambi; 2 for Haldane; 3 for Morgan)
   2      !Marker Space Type (1 for intervals; 2 for positions)
   1      !Marker Space Unit(1 for centiMorgans; 2 for Morgan)
   6      !Number of Chromosomes (or Linkage Groups)
 200      !Size of the mapping population
   2      !Number of environments
 
!***************************************** Chromosomes and Linkage Maps **********************************************
!Chromosome                 NumMarkers
-CH1                        16
-CH2                        16
-CH3                        16
-CH4                        16
-CH5                        16
-CH6                        16
!Linkage map (Marker name followed by position or the interval length)
 MK-1-1                1     0.000
 MK-1-2                1    10.000
 MK-1-3                1    20.000
 MK-1-4                1    30.000
 MK-1-5                1    40.000
 MK-1-6                1    50.000
 MK-1-7                1    60.000
 MK-1-8                1    70.000
 MK-1-9                1    80.000
 MK-1-10               1    90.000
 MK-1-11               1   100.000
 MK-1-12               1   110.000
 MK-1-13               1   120.000
 MK-1-14               1   130.000
 MK-1-15               1   140.000
 MK-1-16               1   150.000
 MK-2-1                2     0.000
 MK-2-2                2    10.000
 MK-2-3                2    20.000
 MK-2-4                2    30.000
 MK-2-5                2    40.000
 MK-2-6                2    50.000
 MK-2-7                2    60.000
 MK-2-8                2    70.000
 MK-2-9                2    80.000
 MK-2-10               2    90.000
 MK-2-11               2   100.000
 MK-2-12               2   110.000
 MK-2-13               2   120.000
 MK-2-14               2   130.000
 MK-2-15               2   140.000
 MK-2-16               2   150.000
 MK-3-1                3     0.000
 MK-3-2                3    10.000
 MK-3-3                3    20.000
 MK-3-4                3    30.000
 MK-3-5                3    40.000
 MK-3-6                3    50.000
 MK-3-7                3    60.000
 MK-3-8                3    70.000
 MK-3-9                3    80.000
 MK-3-10               3    90.000
 MK-3-11               3   100.000
 MK-3-12               3   110.000
 MK-3-13               3   120.000
 MK-3-14               3   130.000
 MK-3-15               3   140.000
 MK-3-16               3   150.000
 MK-4-1                4     0.000
 MK-4-2                4    10.000
 MK-4-3                4    20.000
 MK-4-4                4    30.000
 MK-4-5                4    40.000
 MK-4-6                4    50.000
 MK-4-7                4    60.000
 MK-4-8                4    70.000
 MK-4-9                4    80.000
 MK-4-10               4    90.000
 MK-4-11               4   100.000
 MK-4-12               4   110.000
 MK-4-13               4   120.000
 MK-4-14               4   130.000
 MK-4-15               4   140.000
 MK-4-16               4   150.000
 MK-5-1                5     0.000
 MK-5-2                5    10.000
 MK-5-3                5    20.000
 MK-5-4                5    30.000
 MK-5-5                5    40.000
 MK-5-6                5    50.000
 MK-5-7                5    60.000
 MK-5-8                5    70.000
 MK-5-9                5    80.000
 MK-5-10               5    90.000
 MK-5-11               5   100.000
 MK-5-12               5   110.000
 MK-5-13               5   120.000
 MK-5-14               5   130.000
 MK-5-15               5   140.000
 MK-5-16               5   150.000
 MK-6-1                6     0.000
 MK-6-2                6    10.000
 MK-6-3                6    20.000
 MK-6-4                6    30.000
 MK-6-5                6    40.000
 MK-6-6                6    50.000
 MK-6-7                6    60.000
 MK-6-8                6    70.000
 MK-6-9                6    80.000
 MK-6-10               6    90.000
 MK-6-11               6   100.000
 MK-6-12               6   110.000
 MK-6-13               6   120.000
 MK-6-14               6   130.000
 MK-6-15               6   140.000
 MK-6-16               6   150.000
!*********************************** Marker Types ********************************************************************
!Co-dominant marker: When heterozygote F1 is present, P1 is coded as 2, F1 is coded as 1, and P2 is coded as 0; Otherwise, P1 is coded as 2, and P2 is coded as 0. 
!Dominant marker: When heterozygote F1 is present, P1 and F1 are coded as 12, and P2 is coded as 0; Otherwise, P1 is coded as 2, and P2 is coded as 0.  
!Recessive markers: When heterozygote F1 is present, P1 is coded as 2, and F1 and P2 are coded as 10; Otherwise, P1 is coded as 2, and P2 is coded as 0. 
!Missing marker is coded as -1. 
 MK-1-1                 2   2   2   2   2   2   0   2   2   2   0   2   0   2   0   2   0   0   2   0   2   2   2   2   2   2   2   0   2   0   0   0   2   0   0   0   2   0   0   0   0   0   2   0   0   2   2   0   2   2   0   2   2   0   0   2   0   0   0   2   0   0   2   2   0   2   0   2   2   0   2   2   0   2   2   2   2   2   2   2   0   2   2   0   2   2   2   2   0   0   0   0   2   2   2   2   0   0   0   0   0   0   2   2   2   0   2   0   2   0   0   2   2   2   0   0   0   2   0   2   0   0   2   0   0   0   2   0   2   0   0   2   2   0   0   0   0   2   2   2   0   0   0   2   0   2   0   0   0   0   0   0   0   0   0   0   0   2   2   2   2   0   0   2   0   0   2   0   2   2   2   0   2   2   2   2   2   0   2   0   2   2   2   0   0   2   0   0   0   0   0   2   2   0   0   0   2   2   2   2
 MK-1-2                 2   2   2   2   2   2   0   2   2   2   0   0   0   2   0   2   0   0   2   2   2   2   0   0   2   2   2   0   0   0   2   0   2   0   0   0   2   2   0   0   0   0   2   0   0   2   2   0   0   0   0   2   2   0   0   2   2   0   0   2   0   0   2   0   0   2   0   2   2   0   2   2   0   2   2   2   2   2   2   2   0   2   2   0   2   2   2   2   0   2   0   0   2   0   2   2   0   0   0   0   0   0   2   2   2   0   2   2   2   0   0   2   0   2   0   0   0   2   0   2   0   0   2   0   0   0   2   0   2   0   0   2   2   0   0   0   0   2   0   2   2   0   0   2   0   2   0   0   0   0   0   0   0   0   0   2   0   2   2   2   2   0   0   2   2   0   2   0   0   2   2   0   2   2   2   2   2   0   2   2   2   0   2   0   0   2   0   0   0   0   0   0   2   0   0   0   2   2   2   2
 MK-1-3                 2   2   2   2   2   2   0   2   2   2   0   0   0   2   0   2   0   0   2   2   2   2   0   0   2   2   2   0   0   0   2   2   2   0   2   0   2   2   0   0   0   0   2   0   0   2   2   0   0   0   0   2   2   0   0   2   0   0   0   2   0   0   2   0   0   0   0   2   2   0   0   2   0   2   2   2   2   2   2   2   0   2   2   2   2   2   2   2   0   2   0   0   2   2   2   2   0   0   0   0   0   0   2   2   2   0   2   2   2   0   0   0   0   2   0   2   2   2   0   2   0   0   2   0   0   0   2   0   2   0   0   2   2   0   0   0   0   2   0   2   2   0   0   2   0   2   0   0   0   0   0   0   0   0   0   2   2   2   0   0   0   0   0   2   2   0   2   0   0   2   2   2   2   0   0   2   2   0   2   0   2   0   2   0   0   2   0   0   0   0   0   0   2   0   0   2   2   0   0   2
 MK-1-4                 2   2   2   2   2   0   0   2   2   2   0   2   0   2   2   2   0   0   2   2   2   2   0   0   2   2   0   0   0   0   0   2   2   0   2   0   2   2   2   0   0   0   2   0   0   2   2   0   0   0   0   2   2   0   0   2   0   0   0   2   0   0   2   0   0   0   0   2   2   0   0   2   0   2   2   2   0   2   2   2   0   2   2   2   2   2   0   2   0   2   0   2   2   2   2   2   0   0   0   0   0   0   2   2   2   0   2   2   2   0   0   0   0   2   0   2   2   2   0   0   0   0   2   0   0   0   2   0   2   0   2   2   2   0   0   0   0   2   0   2   0   0   0   2   0   2   0   0   0   0   2   0   0   0   0   2   0   2   0   2   2   0   0   2   2   0   2   0   0   2   2   2   2   0   0   2   0   0   2   0   2   0   2   0   0   0   0   0   0   0   2   0   2   0   0   2   2   2   0   2
 MK-1-5                 2   2   2   2   0   0   0   2   2   2   0   2   0   2   2   2   0   0   2   2   2   2   0   0   2   0   0   0   0   0   0   2   2   2   2   0   2   2   2   0   0   0   2   0   0   0   2   0   0   0   0   0   2   2   2   0   0   0   2   2   0   2   2   0   2   0   0   2   2   0   0   2   0   2   2   2   0   2   2   2   0   2   2   2   2   2   0   2   0   2   0   2   2   2   0   2   0   0   0   0   0   0   2   2   2   0   0   0   2   2   2   0   0   2   0   2   2   2   0   0   0   0   0   0   2   0   2   0   2   0   2   2   2   0   0   0   0   2   2   2   0   0   0   2   0   2   0   0   0   0   2   2   0   2   0   2   0   0   0   2   2   0   0   2   2   0   2   0   0   2   2   0   2   0   0   2   0   0   2   0   2   0   2   0   0   0   2   0   0   0   2   0   2   0   0   2   2   2   0   2
 MK-1-6                 2   2   2   2   0   0   0   2   2   2   0   2   0   2   2   2   0   0   2   2   0   2   0   0   2   0   2   0   0   0   0   2   0   2   2   0   2   2   2   0   0   0   2   0   0   0   2   0   0   0   0   0   2   2   2   2   0   0   2   0   0   2   0   2   2   0   0   2   2   0   0   2   0   2   2   2   0   0   2   2   0   2   2   2   2   2   0   2   0   2   0   2   2   2   0   2   0   0   0   0   0   2   2   2   2   2   2   0   2   2   2   0   2   0   0   2   2   2   0   0   0   0   0   0   0   0   2   0   2   0   2   2   2   0   0   0   0   2   2   2   0   0   0   2   0   2   0   0   0   0   2   0   0   2   0   2   0   0   0   2   2   2   0   2   2   0   2   0   0   2   2   0   0   0   0   0   0   0   2   0   0   0   2   0   0   0   2   0   0   0   2   0   0   0   0   2   2   2   0   2
 MK-1-7                 2   2   2   2   2   0   0   2   2   2   0   2   0   2   2   2   0   0   2   2   0   2   0   0   2   0   2   0   0   0   0   2   0   0   2   0   2   2   2   0   0   0   2   0   0   0   2   0   0   0   0   0   2   2   2   2   0   0   2   0   0   2   0   2   2   0   0   2   2   0   2   2   0   2   2   2   2   0   2   2   0   2   2   2   2   2   0   2   0   2   0   2   2   2   0   2   0   0   0   0   0   2   2   2   2   2   2   0   2   2   2   2   2   0   0   2   2   2   0   0   0   0   2   0   0   0   0   0   2   0   2   2   2   0   0   2   0   2   2   2   0   0   0   2   0   2   0   0   0   0   2   0   0   2   0   2   0   0   0   2   0   2   0   2   2   0   2   0   0   2   2   2   0   2   0   0   0   0   2   2   0   0   2   0   0   0   2   0   0   0   2   0   0   0   0   2   0   2   0   0
 MK-1-8                 2   2   2   2   0   0   0   2   2   2   0   2   2   2   0   2   0   0   2   2   0   2   0   0   2   0   2   0   0   0   0   2   0   2   2   0   2   2   0   0   0   0   0   0   0   0   2   0   0   0   0   0   2   2   2   2   0   0   2   0   0   2   0   0   2   0   0   2   2   0   2   2   0   2   2   2   2   0   2   2   0   2   2   2   0   2   0   2   0   2   0   0   2   2   0   2   0   0   0   0   0   2   2   2   2   2   2   0   2   2   2   2   2   0   0   2   2   2   0   0   2   0   0   0   0   0   0   0   2   0   2   2   2   0   0   2   0   2   2   2   0   0   0   2   0   0   0   0   0   0   2   0   0   2   0   2   0   2   0   2   0   2   0   2   2   0   2   0   0   2   2   2   0   2   0   0   0   0   2   2   0   0   2   0   0   2   2   0   0   0   2   0   0   0   2   2   0   2   0   0
 MK-1-9                 2   2   2   2   0   0   0   2   2   2   0   2   0   2   0   2   0   0   2   2   0   2   0   0   2   0   2   0   0   2   0   2   0   2   2   0   2   2   0   0   0   2   2   0   0   0   2   0   0   0   0   0   0   2   2   2   0   0   2   0   0   2   0   0   2   0   0   2   2   0   2   2   0   0   2   2   2   0   2   2   0   2   2   2   0   2   0   2   0   2   0   0   2   2   2   2   0   0   0   2   0   2   2   2   2   0   2   0   0   2   2   2   2   0   0   2   2   0   0   0   2   0   0   2   0   0   0   0   0   0   2   2   2   0   0   2   0   2   0   2   0   2   2   2   0   0   0   0   0   0   2   0   0   2   0   2   0   2   0   2   0   0   0   0   2   0   2   0   0   2   2   2   2   2   0   0   0   0   2   2   0   0   2   0   0   2   2   0   0   0   0   0   0   0   2   2   0   2   0   2
 MK-1-10                2   2   0   2   0   0   2   2   2   2   0   2   0   0   0   2   0   0   2   2   0   0   0   0   2   0   2   0   0   2   0   2   0   2   2   0   2   2   0   2   0   2   2   0   0   0   2   0   0   0   0   0   0   2   2   0   0   0   2   0   0   2   0   0   2   0   2   2   2   0   2   0   0   2   2   2   2   0   2   2   0   2   2   2   0   2   0   2   0   2   2   0   2   2   2   2   0   0   0   2   0   2   2   2   2   0   2   0   0   2   2   2   2   2   2   2   2   0   0   0   2   0   0   2   0   0   0   2   0   0   2   2   2   0   0   2   0   2   2   2   0   2   2   2   0   0   0   0   0   0   2   0   0   2   0   2   0   2   0   2   2   0   0   0   2   0   2   0   0   2   2   2   2   2   2   0   0   0   2   2   0   0   2   0   0   2   0   0   0   0   2   0   0   0   2   2   0   2   0   2
 MK-1-11                2   2   0   2   0   0   2   2   2   0   0   2   0   0   0   2   0   0   2   2   0   0   0   0   2   2   2   0   0   2   0   0   0   2   2   0   2   2   0   2   0   2   2   0   0   0   2   0   0   0   0   0   0   2   2   0   0   0   2   0   0   2   0   0   2   2   2   2   2   0   2   0   0   2   2   2   2   0   2   2   0   0   2   2   0   2   0   2   0   2   2   0   0   2   0   2   0   0   0   2   0   2   2   2   2   0   2   0   0   2   2   2   2   0   2   2   2   0   0   0   2   0   0   2   0   0   0   2   0   2   2   2   2   0   0   2   0   2   2   2   0   2   2   2   0   0   2   0   0   0   2   0   0   2   2   2   0   2   0   0   2   0   0   2   2   0   2   0   2   2   2   2   2   2   2   0   0   0   2   2   0   0   2   0   0   2   0   0   0   0   2   0   0   0   2   2   0   2   0   2
 MK-1-12                2   0   0   0   2   0   2   2   2   0   0   2   2   0   0   2   0   0   2   2   0   0   0   0   2   2   2   0   0   2   0   0   0   2   2   0   2   2   0   2   0   2   2   2   0   0   2   0   0   0   0   0   0   2   2   0   2   0   0   0   0   2   0   0   2   2   2   2   2   0   2   0   0   2   2   0   2   0   2   2   0   0   2   2   0   2   0   2   0   2   2   0   0   2   2   2   0   0   0   2   0   2   2   2   2   0   2   0   0   0   2   2   2   0   2   2   2   0   0   0   2   0   0   2   0   2   0   2   0   2   2   0   2   2   0   2   0   2   2   2   0   2   2   2   0   0   2   0   0   0   2   0   0   2   2   2   0   2   0   0   2   2   0   2   2   0   2   0   2   2   2   2   2   2   2   0   2   0   2   0   0   0   2   0   0   2   2   0   0   0   2   0   0   0   2   2   0   2   0   2
 MK-1-13                2   0   0   0   2   0   2   2   2   2   0   2   2   0   0   2   0   0   2   2   0   0   0   0   2   2   2   0   0   2   2   0   0   2   2   0   2   2   0   2   0   2   2   2   0   0   2   0   0   0   2   0   0   2   2   0   2   0   0   0   0   2   0   0   2   2   2   2   2   0   2   0   0   2   2   0   2   0   0   2   0   0   2   2   0   0   0   2   0   2   2   0   2   2   2   2   0   0   0   2   0   2   2   0   2   0   2   0   0   0   2   2   2   0   2   2   2   0   0   2   2   0   0   2   0   2   2   2   0   2   2   0   2   2   0   2   0   2   2   2   0   2   2   0   2   0   2   0   0   0   2   0   2   2   2   2   0   2   0   0   2   2   0   2   2   0   2   0   2   0   2   2   2   2   2   0   2   0   2   0   0   0   2   0   0   2   2   0   0   0   2   0   0   0   2   2   2   2   0   2
 MK-1-14                2   2   0   0   2   0   2   2   2   2   0   2   2   0   2   2   0   0   2   2   2   0   0   0   2   2   2   0   0   2   2   0   2   2   2   2   2   2   0   2   0   0   2   2   2   0   2   0   0   0   2   0   0   2   2   0   0   0   0   0   0   2   0   0   2   0   2   2   2   0   2   0   0   2   2   0   2   0   0   2   0   0   2   2   0   0   0   2   0   2   2   0   2   0   2   2   0   0   0   2   0   2   2   0   2   2   2   0   0   0   2   2   2   0   2   2   2   0   0   2   2   0   0   2   0   2   2   2   0   0   0   0   2   2   0   2   0   2   2   2   0   2   2   0   2   0   2   0   0   2   2   0   2   2   2   2   0   0   0   0   2   2   0   2   2   0   2   0   2   2   2   2   2   2   2   0   2   0   2   0   0   0   2   0   0   2   2   0   0   2   2   0   2   0   2   2   2   2   0   2
 MK-1-15                2   2   0   0   2   0   2   2   2   2   0   2   2   0   2   2   0   0   2   2   2   2   0   0   2   2   2   0   0   2   2   0   2   2   2   2   2   2   0   2   0   0   2   0   2   0   2   0   0   0   2   2   0   2   2   0   0   0   0   0   0   2   0   0   2   0   2   2   2   0   2   0   0   2   2   0   2   0   0   0   0   0   2   2   0   0   0   2   0   2   2   0   2   0   0   2   0   0   0   2   0   2   2   0   0   0   2   0   0   0   2   2   2   0   2   2   2   0   0   2   2   0   0   2   0   2   2   2   2   0   2   0   2   2   0   2   0   2   2   2   2   0   0   0   2   0   2   0   0   2   2   0   2   2   2   2   0   0   0   0   2   2   0   2   2   0   2   0   0   2   2   2   2   2   2   0   2   0   2   0   0   0   0   0   0   2   2   0   0   2   2   0   0   0   2   2   2   2   0   2
 MK-1-16                2   2   0   0   2   0   2   2   2   0   0   2   2   2   2   2   0   0   2   2   2   2   0   0   2   2   2   2   0   2   2   2   2   2   2   2   2   2   0   2   0   0   2   0   2   0   2   2   0   0   2   2   2   2   2   0   0   0   2   0   0   2   0   0   2   0   2   2   2   0   2   0   0   2   2   0   2   0   0   0   0   0   2   0   0   0   0   2   0   2   2   0   2   0   0   2   0   2   0   2   0   2   0   0   2   0   2   0   0   2   2   2   2   0   2   2   2   2   0   2   2   0   0   2   0   2   2   2   0   0   0   0   2   2   0   0   0   2   2   2   2   0   0   0   2   0   2   0   0   2   2   2   2   2   2   2   0   0   0   0   2   2   0   2   2   0   2   0   0   2   2   0   2   2   2   0   2   2   2   0   0   2   2   0   0   2   2   0   0   2   2   0   0   0   2   2   2   0   2   2
 MK-2-1                 2   2   2   2   0   0   0   0   0   2   0   2   2   0   2   0   2   2   0   2   2   0   2   0   2   0   2   0   0   0   0   0   0   2   0   2   2   2   0   0   0   0   0   0   0   0   2   2   0   0   2   0   2   0   2   0   2   2   2   0   0   2   2   2   0   0   0   0   2   0   2   2   2   2   0   2   0   0   2   2   2   0   0   0   2   0   0   0   2   2   0   0   0   0   2   2   2   0   2   0   2   0   2   2   2   0   2   2   0   2   0   0   0   2   0   0   0   2   0   0   2   0   2   2   2   0   2   0   2   2   2   0   2   0   0   2   0   2   0   2   0   0   2   2   2   2   2   2   0   2   0   2   0   2   0   0   0   0   2   2   2   0   0   0   0   0   2   0   0   0   0   0   2   0   2   0   2   2   0   2   0   2   2   2   0   0   2   2   0   2   0   0   0   2   2   2   2   0   0   2
 MK-2-2                 2   0   2   2   0   0   0   0   0   2   0   0   2   0   2   0   2   2   0   2   2   2   2   2   2   0   2   2   0   0   0   0   0   2   0   2   2   0   0   0   0   0   2   2   0   0   2   2   0   0   2   0   2   0   2   0   2   2   2   0   0   2   2   2   0   0   0   0   2   0   2   2   2   2   0   2   0   0   2   2   2   0   0   0   2   0   0   0   2   0   0   0   0   0   2   2   2   0   2   0   2   0   2   2   2   0   2   2   0   2   0   0   0   2   2   0   0   2   2   0   2   0   2   2   2   0   2   0   2   0   2   0   2   0   0   2   2   2   0   2   0   0   2   2   2   2   2   0   2   2   0   2   0   2   0   0   0   0   2   2   2   2   0   0   0   0   2   0   0   0   0   0   2   0   2   0   2   2   0   2   0   2   2   2   0   0   0   2   0   2   0   0   0   0   2   2   2   0   0   2
 MK-2-3                 2   0   2   2   0   0   0   0   0   2   0   0   0   0   2   2   2   2   0   2   0   2   2   0   2   2   2   2   0   0   0   0   0   2   2   0   2   2   0   0   0   0   2   2   0   0   2   2   0   0   2   0   2   0   2   0   2   0   2   2   0   2   2   2   0   0   0   2   2   2   2   2   2   0   2   2   0   0   2   2   2   0   0   0   2   0   0   0   2   0   0   0   0   0   2   0   2   0   2   0   2   0   2   2   2   0   2   2   0   2   0   0   0   2   2   0   0   2   2   0   2   0   2   2   2   2   2   0   2   0   2   0   2   0   0   2   0   0   0   2   0   0   2   0   2   2   2   0   2   2   0   2   0   2   0   0   0   2   2   2   2   2   0   0   0   2   2   0   0   0   2   0   2   0   2   0   2   2   0   2   0   2   2   2   0   0   0   2   0   2   0   0   2   0   0   2   2   0   0   2
 MK-2-4                 2   0   2   2   0   0   0   0   0   2   0   2   0   0   2   2   2   2   0   2   0   0   2   0   2   2   2   2   0   0   0   0   0   2   2   0   2   2   0   2   0   0   2   2   0   0   2   2   0   0   0   0   2   0   2   0   2   0   2   2   0   2   2   2   2   0   0   2   2   2   2   2   2   0   2   2   0   0   2   2   2   0   0   0   2   0   0   0   2   0   0   0   0   0   2   0   2   0   2   0   2   0   2   2   2   0   0   2   0   2   0   0   0   2   0   0   0   0   0   2   2   0   2   2   0   2   2   0   2   2   2   0   2   0   0   2   0   0   2   2   0   0   2   0   2   2   2   0   2   2   0   2   2   2   0   0   2   2   2   2   2   2   2   0   0   2   2   0   0   0   2   0   2   0   2   0   2   2   0   2   0   0   2   2   0   2   0   2   0   2   0   0   2   0   0   2   2   0   0   2
 MK-2-5                 2   0   2   2   0   0   0   0   0   2   0   2   0   0   2   2   2   2   0   2   0   0   0   0   2   2   2   2   0   2   0   0   0   2   2   0   2   2   0   2   2   0   2   2   2   0   2   2   0   0   0   0   2   0   2   0   2   0   2   2   0   2   2   2   2   0   0   2   2   2   2   2   2   0   2   2   0   0   2   2   2   0   0   0   2   0   0   0   2   0   0   0   0   0   2   0   2   0   2   0   2   0   2   2   0   0   0   2   0   2   0   0   0   0   0   0   0   2   0   2   2   0   2   2   0   2   2   0   2   0   2   0   2   0   0   2   0   0   2   2   0   0   2   0   2   2   2   0   2   2   0   2   2   2   0   0   2   2   2   0   2   2   2   0   0   2   2   0   0   0   2   0   2   0   2   0   2   2   0   2   0   0   2   2   0   2   0   2   0   2   0   0   2   0   0   2   0   0   0   2
 MK-2-6                 2   0   0   2   0   0   0   0   0   2   2   2   0   0   2   0   2   2   0   2   0   0   0   0   2   2   2   2   0   2   0   0   2   2   2   0   2   2   2   2   2   0   2   2   2   0   2   2   0   0   0   0   2   0   2   0   2   0   2   2   0   2   2   2   2   0   0   2   2   2   2   2   2   0   2   2   0   0   2   2   2   0   2   0   2   2   0   2   0   0   0   0   2   0   2   0   2   2   2   2   2   0   2   2   0   0   0   0   0   2   0   0   0   2   2   0   0   2   0   2   2   0   2   2   0   0   2   0   2   0   2   2   0   2   2   0   0   0   2   2   0   0   2   0   2   2   0   0   2   2   0   2   0   2   0   0   2   2   2   0   2   2   2   2   0   2   2   0   0   0   2   0   2   0   2   0   2   2   0   2   0   0   2   2   0   2   0   2   0   2   0   0   2   0   0   2   0   2   0   0
 MK-2-7                 2   2   0   2   0   2   0   0   0   2   0   2   0   0   2   0   2   2   0   2   0   0   0   0   2   2   2   2   0   2   2   0   2   2   2   0   2   2   2   2   2   0   2   2   2   0   0   2   0   0   0   0   2   0   2   0   2   0   2   2   0   2   2   2   2   2   0   2   2   2   2   2   2   0   2   2   0   0   2   2   2   0   2   0   2   2   0   2   0   0   0   0   2   0   2   0   0   2   2   2   2   0   2   2   0   2   0   0   0   2   2   0   0   2   2   0   2   2   0   2   2   0   2   2   0   2   2   2   0   0   2   2   0   2   2   0   0   0   2   2   0   0   2   0   2   2   0   0   2   2   0   2   0   2   0   0   2   0   2   0   2   2   2   2   0   0   2   0   0   0   2   0   2   0   2   0   2   2   0   2   0   0   2   2   2   2   0   2   0   2   0   0   2   0   2   2   0   2   2   0
 MK-2-8                 2   2   0   2   0   2   0   0   0   2   0   2   0   0   2   0   2   2   2   2   0   0   0   0   2   0   2   2   0   2   2   2   2   2   2   0   2   2   2   2   2   0   2   2   2   0   2   2   0   0   0   0   2   0   2   0   2   0   2   2   2   0   2   2   2   2   0   0   2   2   2   2   2   0   2   2   0   0   2   2   2   0   2   0   0   2   0   2   0   0   0   0   2   0   2   0   0   2   2   2   0   0   2   0   0   2   0   0   0   2   2   0   0   2   2   0   2   2   0   2   2   0   2   2   0   2   0   2   0   2   2   2   0   0   2   0   2   0   2   2   2   0   2   0   2   2   0   2   2   2   0   2   0   0   0   0   2   0   2   0   2   0   2   2   0   0   2   2   0   0   2   0   2   0   2   0   2   2   0   2   2   0   2   2   2   2   0   2   0   2   0   0   2   0   2   2   0   2   2   0
 MK-2-9                 0   2   0   2   0   2   0   0   0   2   2   2   0   0   0   0   2   2   2   2   0   0   0   0   2   0   2   2   0   2   2   2   2   2   2   0   2   2   2   2   2   0   2   2   2   2   2   2   0   0   0   0   2   0   2   0   0   0   2   2   2   0   2   2   2   2   0   0   2   2   0   2   0   0   2   2   0   0   2   2   2   0   2   0   0   2   0   2   0   0   0   0   2   0   2   0   0   2   2   2   0   0   2   0   0   0   0   0   2   2   2   0   0   2   2   0   2   2   0   2   0   0   2   2   0   2   0   2   2   2   2   2   0   0   2   0   2   0   2   2   2   0   2   0   2   2   0   2   2   2   2   2   0   0   0   0   2   0   0   0   2   0   0   2   0   0   2   2   2   0   2   0   2   0   2   0   2   0   2   2   2   0   0   2   2   2   0   2   0   2   0   0   2   2   2   2   0   2   2   0
 MK-2-10                0   2   0   2   0   2   0   0   0   2   2   2   0   0   0   0   2   2   2   2   0   0   2   0   2   0   0   2   0   2   2   2   2   2   0   0   2   2   0   2   0   0   2   2   2   2   2   2   0   0   2   0   2   0   2   0   0   0   2   2   2   0   2   2   0   2   0   0   2   2   0   2   0   0   2   2   0   0   2   2   2   0   2   0   2   2   0   2   0   0   0   2   2   0   0   0   0   2   2   2   0   0   2   0   0   0   0   2   2   2   2   0   0   2   2   0   2   2   0   2   0   0   2   2   0   2   0   2   2   2   2   2   0   0   2   2   2   0   2   2   2   0   0   0   2   2   0   0   2   2   2   2   0   0   0   0   2   2   0   0   2   0   0   2   0   0   2   2   2   0   2   0   2   0   2   0   2   0   2   2   2   0   0   0   2   2   2   2   0   2   0   0   2   2   2   2   0   2   2   0
 MK-2-11                0   2   0   2   0   2   0   2   0   2   2   2   2   0   0   0   0   2   2   2   0   0   2   2   2   0   0   2   0   2   2   2   2   2   0   0   2   2   0   0   2   0   2   2   2   2   2   2   2   0   2   0   2   2   2   0   0   0   2   2   0   2   2   2   0   2   0   0   2   2   0   2   0   0   2   2   0   0   2   2   0   0   2   0   2   2   0   2   0   0   0   2   2   0   0   0   0   0   2   2   0   0   2   0   0   0   0   2   2   2   2   2   2   2   2   0   2   2   0   2   0   0   2   2   0   2   0   2   2   2   2   2   2   0   2   2   2   0   2   2   2   0   0   0   2   0   0   0   2   0   2   2   0   0   0   0   2   2   2   0   0   0   0   2   0   0   2   2   2   0   2   0   2   2   2   2   2   0   2   0   2   2   0   2   2   0   2   2   0   2   0   0   2   2   0   2   0   2   2   0
 MK-2-12                0   2   0   0   0   2   0   2   0   2   2   2   0   0   0   0   0   0   2   2   0   0   2   2   2   0   0   2   0   2   2   2   2   2   0   0   2   2   0   0   2   0   2   2   2   2   2   2   2   0   2   0   2   2   2   0   0   0   2   2   0   2   2   2   2   2   0   0   2   2   0   2   0   0   2   2   0   0   0   2   0   0   2   2   2   2   0   0   0   0   0   2   2   0   0   0   0   0   2   2   0   0   2   0   0   0   0   0   0   2   2   2   2   2   2   2   2   2   0   0   0   0   2   0   0   2   0   2   2   2   2   2   2   0   2   2   2   0   2   2   2   0   0   0   2   0   0   0   2   0   2   2   0   0   2   2   2   2   2   0   0   0   0   2   0   0   2   2   2   0   2   0   2   2   2   2   2   0   0   0   2   0   0   2   2   0   2   2   0   2   0   0   2   2   0   2   0   2   2   0
 MK-2-13                0   2   0   0   0   2   0   2   0   2   2   2   0   0   0   0   0   0   2   2   0   0   0   2   2   0   0   2   0   2   2   2   2   2   0   0   2   2   0   0   2   0   2   2   0   2   2   2   2   0   2   0   2   2   2   2   0   0   2   2   2   2   2   2   2   2   0   0   2   2   0   2   0   0   2   2   0   0   2   2   0   0   2   2   2   2   0   0   2   0   0   2   2   2   0   0   0   0   2   2   0   0   2   0   0   0   0   0   0   2   2   2   0   2   0   2   2   2   0   0   0   0   2   0   0   2   0   2   2   2   2   2   2   0   2   2   0   2   2   2   2   0   0   0   2   0   0   2   2   0   2   2   2   0   2   2   2   2   2   0   2   0   0   2   0   0   2   2   2   0   2   0   2   2   2   2   2   0   0   2   2   0   0   2   2   0   2   2   2   2   0   2   2   2   0   2   0   2   2   2
 MK-2-14                0   2   0   0   2   2   2   2   0   2   2   2   0   0   0   0   0   0   2   2   0   0   0   2   2   0   0   2   0   2   2   2   2   2   0   0   0   2   0   0   0   0   2   2   0   2   2   2   2   0   2   0   2   2   0   2   0   0   2   2   0   0   2   2   2   2   0   0   2   2   0   2   0   0   2   2   0   0   2   2   0   0   2   2   2   2   2   0   2   2   0   2   2   2   0   2   0   0   2   2   0   0   2   0   0   0   0   0   0   2   2   2   0   2   0   2   2   2   2   2   0   0   2   0   0   2   0   2   2   2   2   2   0   0   0   0   0   2   2   2   2   0   0   0   2   0   0   2   0   0   2   2   2   0   2   2   2   2   2   0   2   0   0   2   0   0   2   2   2   0   2   0   2   2   2   2   2   0   0   2   2   0   0   2   2   2   2   2   2   2   0   2   2   2   0   2   0   2   2   0
 MK-2-15                0   2   0   0   0   0   2   2   0   2   2   2   0   0   0   0   0   2   2   2   0   0   0   2   2   0   0   0   0   2   2   2   2   2   2   0   0   2   0   0   0   0   2   2   0   2   2   2   2   2   2   0   2   2   0   0   0   0   2   2   0   0   2   2   2   0   0   0   2   2   0   2   0   0   2   2   2   0   2   2   0   0   2   2   2   0   2   0   2   2   0   2   2   2   0   2   0   2   2   2   0   0   2   0   0   0   0   0   0   2   2   2   2   0   0   2   2   2   2   2   0   0   2   0   0   2   0   2   2   2   2   2   0   0   0   0   0   2   2   2   2   0   2   0   2   0   0   2   0   0   2   2   2   0   0   2   2   2   2   0   2   0   0   2   0   0   2   2   2   0   2   0   2   2   2   2   2   0   0   0   2   0   0   2   2   2   2   2   2   2   0   2   2   2   0   2   2   2   2   0
 MK-2-16                0   0   0   0   0   0   2   2   0   2   2   2   0   0   0   0   0   0   2   2   0   0   0   2   0   0   0   0   0   0   2   2   2   2   2   0   0   2   0   0   0   0   2   2   0   0   2   2   2   2   2   0   2   2   0   0   0   0   2   2   0   0   2   2   2   0   0   0   2   2   0   2   0   0   2   2   2   0   2   2   0   0   2   2   2   0   2   0   2   2   0   2   2   2   0   2   0   2   2   2   0   0   2   0   0   0   0   0   0   2   2   2   2   0   2   2   2   2   0   2   0   0   2   2   2   2   0   2   2   0   2   2   0   0   0   0   2   2   2   2   2   0   2   0   2   0   0   2   0   0   2   2   2   0   0   2   0   2   2   0   2   0   0   2   0   0   2   2   2   0   2   0   2   2   2   2   2   0   2   0   2   0   0   2   2   0   2   2   2   2   0   2   2   2   0   2   0   2   2   0
 MK-3-1                 0   2   0   0   0   0   0   2   0   2   0   2   0   2   2   2   2   0   2   2   2   0   2   2   0   2   0   0   2   0   0   2   0   0   0   2   2   2   0   0   0   2   2   2   2   0   2   2   2   0   2   2   2   0   0   0   0   2   0   2   2   0   2   0   0   0   2   2   0   0   0   0   2   0   0   0   2   0   2   0   0   0   2   0   2   0   2   2   2   0   2   2   0   0   0   2   2   0   2   0   0   0   0   2   2   2   0   0   2   2   0   2   2   2   2   0   2   2   0   2   2   0   2   2   0   0   0   2   0   2   0   0   2   2   0   2   0   2   2   2   2   2   0   2   2   2   0   0   0   2   2   0   0   0   0   0   0   2   2   2   0   2   2   0   0   0   0   0   0   0   0   2   0   2   0   2   2   0   2   0   2   2   0   2   2   2   2   0   2   0   0   2   2   2   0   2   2   0   0   2
 MK-3-2                 0   2   0   0   0   0   0   2   0   2   0   2   0   2   2   2   2   0   2   2   2   0   2   2   0   2   0   0   2   0   0   2   0   0   0   2   2   2   0   0   0   2   0   2   2   0   2   0   2   0   0   0   2   0   0   0   0   2   0   2   2   0   2   0   2   0   2   2   0   0   0   0   2   0   0   0   2   0   2   0   0   0   2   0   2   0   2   2   2   0   2   2   0   2   0   2   2   0   2   0   0   0   0   0   2   2   0   0   2   2   0   2   2   2   2   0   2   2   0   2   2   0   2   2   2   0   2   2   0   2   0   0   2   2   0   2   0   2   2   2   2   2   0   2   2   2   0   0   0   2   2   0   0   2   0   0   0   0   2   2   0   2   2   0   0   2   0   0   0   0   0   0   0   2   0   2   2   0   2   0   2   2   0   2   2   2   2   0   2   0   0   2   2   2   0   2   2   0   0   2
 MK-3-3                 0   2   0   0   0   0   0   2   0   2   0   2   0   2   2   2   2   0   2   2   2   2   2   2   0   2   0   0   0   0   0   2   0   0   0   2   2   2   0   0   0   2   0   2   2   0   2   0   2   0   0   0   2   0   0   0   0   2   0   2   2   0   2   0   2   0   2   2   0   0   0   0   2   0   0   0   2   0   0   0   0   0   2   2   2   0   2   2   2   0   2   2   2   0   0   2   2   0   2   0   0   0   0   0   2   2   0   0   2   2   0   2   0   2   0   0   2   2   0   2   2   0   2   2   0   0   2   2   2   2   0   0   2   2   2   2   0   2   2   2   2   2   0   2   2   2   0   0   2   2   0   0   0   2   0   0   0   0   2   2   0   2   2   0   2   2   0   0   0   0   0   0   0   2   0   2   2   0   2   0   2   0   2   2   0   2   2   0   0   0   0   2   2   0   0   2   2   0   0   2
 MK-3-4                 2   2   2   0   0   0   0   2   0   2   0   2   0   2   2   2   2   0   2   2   2   0   2   2   0   2   0   0   0   0   0   0   0   0   0   2   0   2   0   0   0   2   0   2   2   0   2   0   2   0   2   0   2   0   0   0   0   2   0   2   2   0   2   0   2   0   2   2   0   0   0   0   2   0   0   0   2   0   0   0   0   0   2   2   0   2   2   2   0   0   2   2   2   0   0   2   2   0   2   0   0   0   0   0   0   2   0   0   2   2   0   2   0   2   0   0   2   0   0   2   2   0   2   2   0   0   2   2   2   2   0   0   2   2   2   2   0   0   2   2   2   2   0   2   2   2   2   0   2   2   0   2   0   2   0   2   0   2   2   2   0   0   2   0   2   2   0   0   0   0   0   0   0   0   0   2   0   0   2   2   2   0   2   2   0   2   2   2   0   0   0   2   2   0   0   2   2   0   0   2
 MK-3-5                 2   2   2   2   0   0   0   2   0   2   0   2   2   2   0   2   2   0   2   0   2   0   2   2   0   2   0   0   0   0   0   0   0   0   0   2   0   2   0   0   0   2   2   2   2   0   2   0   2   0   2   0   2   0   0   0   0   2   2   2   2   0   2   0   2   0   2   2   0   0   0   0   2   0   0   0   2   0   0   0   0   0   2   2   0   2   2   0   0   2   2   2   0   2   0   2   2   0   2   0   0   0   0   2   0   2   0   0   2   2   0   2   2   2   2   0   2   0   0   2   2   0   2   2   0   0   0   0   0   0   0   2   2   2   2   2   0   0   2   2   2   2   0   0   2   2   2   0   2   2   0   2   0   2   0   2   0   2   2   2   0   0   2   0   2   2   0   0   0   0   0   0   0   0   0   0   0   0   2   2   2   2   2   2   0   2   2   2   0   0   2   2   2   0   0   2   2   2   0   2
 MK-3-6                 2   2   2   2   0   0   2   2   0   2   0   2   2   2   0   0   2   0   2   0   2   0   2   2   0   0   0   0   0   0   0   0   0   0   0   2   0   2   0   0   0   2   2   0   2   0   2   0   2   0   2   0   2   2   0   0   0   0   2   2   2   0   2   0   2   0   2   2   0   0   0   0   2   2   0   0   0   0   0   2   0   0   2   2   0   0   2   0   0   2   2   2   0   2   0   2   2   0   2   0   0   0   0   2   0   2   0   0   2   2   0   2   0   2   2   0   2   0   0   2   2   0   2   2   2   2   0   0   0   0   0   2   0   2   2   2   0   0   0   2   2   2   2   2   2   2   2   0   2   2   0   2   0   0   0   2   0   2   2   2   0   0   2   0   2   0   0   0   0   0   0   0   2   0   0   0   0   0   2   2   2   2   2   2   0   2   2   2   0   0   2   0   2   0   0   2   2   2   0   2
 MK-3-7                 2   2   2   2   0   0   0   2   2   2   2   2   2   2   0   0   2   2   2   0   2   0   2   2   0   0   0   0   0   0   0   0   0   0   2   2   0   2   0   0   2   0   2   0   2   2   2   0   2   0   2   0   2   2   0   0   0   0   2   0   2   0   2   0   2   0   2   2   0   0   0   0   2   2   0   0   0   0   0   2   0   0   2   2   0   0   2   0   2   2   2   2   0   2   0   2   2   0   0   0   0   0   0   2   0   2   0   0   2   2   0   2   0   2   2   0   2   0   2   2   2   0   2   0   2   2   0   0   0   0   0   2   0   2   2   2   0   0   0   2   2   2   2   2   2   2   2   0   0   2   0   2   0   2   0   2   2   2   2   2   0   0   2   0   2   0   0   0   2   2   0   0   2   0   0   0   2   0   2   2   2   2   2   2   0   2   2   2   0   0   2   0   2   0   2   2   0   2   0   2
 MK-3-8                 2   2   2   2   2   0   0   2   0   0   2   2   0   2   2   0   2   2   2   0   2   0   2   2   0   0   0   0   0   2   0   0   0   0   2   2   2   2   0   0   2   0   2   0   2   2   2   0   2   0   2   2   2   2   0   0   0   0   2   2   2   0   2   0   2   0   0   2   0   0   0   0   2   2   0   0   0   0   2   0   0   0   2   2   0   0   2   0   2   2   2   2   2   2   0   2   0   0   0   0   0   0   0   2   0   2   0   0   2   2   0   2   0   2   2   0   2   0   2   2   2   0   2   0   2   0   0   0   0   0   0   2   2   2   2   2   0   0   0   2   2   2   2   2   2   2   2   0   0   2   0   2   0   2   0   2   2   2   0   0   0   0   2   0   2   2   0   0   2   2   0   0   2   2   0   0   2   2   2   2   2   2   2   2   0   0   2   2   0   2   2   2   2   0   0   2   0   2   0   2
 MK-3-9                 2   2   2   2   2   0   0   2   2   0   2   2   0   2   2   2   2   2   2   0   2   0   0   2   0   0   0   0   0   2   0   0   0   0   2   2   0   2   0   0   2   0   2   0   2   2   2   0   2   0   2   2   2   2   0   0   0   2   2   2   2   0   2   0   2   0   0   2   0   0   0   0   2   2   0   0   0   0   2   0   0   0   2   2   0   0   2   0   2   2   2   2   2   2   0   2   0   0   0   0   0   0   0   2   0   2   0   0   2   2   0   2   0   2   2   0   2   0   2   2   2   0   2   0   2   0   0   0   0   0   0   2   2   2   2   2   0   0   2   2   0   2   2   2   2   2   2   0   0   2   0   2   0   2   2   2   2   2   0   0   0   2   2   0   2   2   0   0   2   2   0   0   2   2   0   0   2   2   2   0   2   2   2   2   0   2   2   2   0   2   2   2   2   0   0   2   0   2   0   2
 MK-3-10                0   2   2   2   2   0   0   2   2   2   0   2   0   2   2   2   0   0   2   0   2   0   0   2   2   0   0   0   0   2   0   0   0   0   2   2   0   2   0   0   2   0   2   0   0   2   2   0   2   0   2   2   2   2   0   0   0   2   2   2   2   0   2   0   2   0   0   2   2   2   0   0   2   2   2   2   0   0   2   2   0   0   2   2   0   0   2   0   2   2   2   2   2   2   0   2   2   0   0   2   0   0   0   2   0   2   0   0   2   2   0   2   0   2   0   0   2   0   2   2   2   0   2   0   2   0   0   0   0   0   0   2   0   2   2   2   0   2   2   0   0   2   2   2   2   2   2   0   0   2   0   2   0   2   2   2   2   2   0   0   0   2   2   0   2   2   0   0   2   2   0   0   0   2   0   2   0   2   2   0   2   2   2   0   0   2   2   0   2   0   2   2   2   0   0   2   0   2   0   2
 MK-3-11                0   0   2   2   0   0   0   2   2   2   0   2   0   2   2   2   0   0   2   0   2   0   0   2   2   0   0   0   0   2   0   0   0   0   0   2   0   2   0   0   2   0   2   0   0   2   2   0   2   0   2   2   2   2   0   0   0   0   2   2   2   0   2   0   2   0   0   2   2   2   0   0   2   2   2   0   0   0   2   2   0   0   2   2   0   0   0   0   2   2   2   2   2   2   0   2   2   0   0   2   2   0   0   2   0   2   0   0   2   2   0   2   0   2   0   0   2   2   0   2   2   0   2   0   2   0   0   0   0   0   0   2   2   2   2   2   0   2   2   2   0   2   2   2   2   2   2   0   0   2   0   2   0   2   0   2   0   2   0   0   0   2   2   2   2   2   2   2   2   2   0   2   0   2   0   2   0   2   2   0   2   2   2   0   0   2   2   0   2   0   2   2   2   0   0   2   0   2   0   2
 MK-3-12                0   0   2   2   0   0   0   2   2   2   0   2   0   2   2   2   0   0   2   0   2   0   0   0   0   0   0   0   0   2   0   0   0   0   0   2   0   2   0   0   2   0   2   0   0   2   0   0   2   0   0   2   2   2   0   0   0   0   0   2   0   0   2   0   2   0   0   2   2   0   0   0   2   2   2   0   0   0   2   2   0   0   2   2   0   0   0   0   2   2   2   2   2   2   0   2   2   0   0   2   2   0   0   2   0   2   0   0   2   2   0   2   0   2   0   0   2   0   0   2   2   0   2   0   0   0   0   0   0   0   0   2   2   2   2   2   0   2   2   2   0   2   2   2   2   2   2   0   0   2   0   2   0   2   0   2   0   2   0   0   0   2   2   2   2   2   2   2   2   2   0   2   0   2   0   2   0   2   2   0   2   2   2   0   0   2   2   2   2   0   2   2   2   0   0   2   0   2   2   2
 MK-3-13                0   0   2   2   0   0   0   2   2   2   0   2   0   2   0   2   2   0   2   0   2   0   0   2   0   0   0   2   0   2   0   2   0   0   0   2   0   2   0   0   2   2   2   0   0   2   2   0   2   0   0   2   2   2   0   0   0   0   0   2   0   0   2   0   2   0   0   2   2   0   0   0   0   2   2   0   0   2   2   2   0   0   2   2   0   0   0   0   2   2   2   0   0   2   2   2   2   0   0   2   2   0   0   2   0   0   0   0   2   2   0   2   0   2   0   2   0   0   0   2   0   0   2   0   0   0   0   2   0   0   0   2   2   2   2   2   0   2   2   2   0   2   2   2   2   2   2   0   0   2   0   2   0   2   0   0   0   2   0   0   0   2   2   2   2   2   2   2   0   2   0   0   0   2   2   2   0   0   2   0   2   2   2   0   0   2   2   2   2   0   2   2   2   0   0   2   0   0   2   2
 MK-3-14                0   0   2   2   0   0   0   2   0   2   0   2   2   2   0   0   2   0   2   2   2   0   0   0   2   0   0   2   0   2   2   2   2   0   0   2   0   2   0   0   2   0   2   0   0   2   2   0   0   0   0   2   2   2   0   0   0   0   0   2   0   0   2   0   2   0   0   2   2   0   0   0   0   2   2   0   0   2   2   2   0   0   2   2   0   0   0   0   2   2   2   0   0   2   2   2   2   2   0   2   2   0   0   2   0   0   2   2   2   2   0   0   0   0   2   2   0   0   0   2   0   0   2   2   0   0   0   2   0   0   0   2   2   0   2   2   0   2   2   2   0   2   2   2   2   2   2   0   0   2   0   2   0   2   2   0   0   2   0   0   0   2   2   2   2   2   2   2   0   2   0   0   0   2   2   2   2   0   2   0   2   0   0   0   0   0   0   2   2   0   2   2   2   0   0   2   0   2   2   2
 MK-3-15                0   0   2   2   0   0   2   2   0   2   0   2   2   0   0   0   2   0   2   2   0   2   0   0   2   0   0   2   0   2   2   2   2   2   0   2   0   2   0   0   2   0   2   0   0   2   2   0   0   0   0   2   2   2   0   2   0   0   0   2   0   0   2   2   0   0   0   2   2   0   0   0   0   2   2   0   0   2   2   0   0   0   2   2   0   0   0   0   2   2   0   0   0   2   2   2   2   2   2   2   2   0   0   2   0   0   2   2   2   2   0   2   0   0   2   2   2   0   0   0   0   0   0   2   0   0   0   2   0   0   0   0   2   0   0   0   0   2   2   2   0   2   2   2   2   0   2   0   0   2   0   2   0   2   2   0   0   2   0   0   0   2   2   2   2   2   2   2   0   2   0   0   0   2   0   2   2   0   0   0   2   0   0   0   0   0   0   0   2   0   2   2   2   0   0   2   0   2   2   2
 MK-3-16                0   0   2   2   0   0   2   2   0   2   0   2   2   2   0   0   2   0   2   2   0   0   0   0   2   0   0   2   0   2   2   2   2   2   0   2   0   2   0   2   2   0   2   0   2   2   2   0   0   0   0   2   2   2   0   2   0   0   0   2   0   0   2   2   0   0   0   2   2   0   0   0   0   0   2   0   2   2   2   0   0   0   2   2   2   0   0   0   2   0   0   0   0   2   2   2   2   2   2   2   2   0   0   2   0   0   2   2   2   2   2   2   2   0   2   2   2   0   0   0   0   2   2   2   0   0   2   2   0   0   0   0   2   0   0   0   2   2   2   2   0   2   2   2   2   0   2   0   0   2   0   2   0   2   0   0   0   2   2   0   0   2   2   2   2   2   2   2   0   2   2   0   0   2   0   2   2   0   2   2   2   0   2   0   2   0   0   0   2   0   2   2   2   0   0   2   0   0   2   2
 MK-4-1                 0   0   0   0   2   2   2   2   2   2   0   2   2   2   0   0   2   0   0   2   2   2   2   0   2   2   2   0   2   2   0   2   2   2   0   0   2   0   0   0   0   0   0   0   2   0   0   2   0   0   0   0   2   2   2   0   2   0   2   0   0   0   0   2   2   0   2   2   0   2   0   2   0   0   2   2   0   2   2   0   0   0   0   2   2   0   0   2   0   0   0   2   0   0   0   2   0   2   0   2   0   2   2   2   0   0   2   2   2   2   0   2   0   2   0   0   0   0   0   2   2   0   0   0   0   2   2   2   0   0   2   0   0   2   2   2   0   2   0   0   2   2   0   0   2   2   0   0   2   0   0   0   2   2   0   0   2   2   2   2   0   2   0   2   0   0   2   2   0   2   0   2   2   2   0   0   0   2   2   2   0   0   0   2   2   0   2   0   0   0   2   2   2   0   0   0   0   2   2   2
 MK-4-2                 0   2   0   0   2   2   2   2   2   2   0   2   2   2   2   0   2   0   0   2   2   0   2   0   2   0   2   0   0   2   0   0   2   2   0   0   2   0   0   0   0   0   0   0   2   0   2   2   0   0   0   0   2   2   2   0   2   0   0   0   0   0   0   2   2   0   2   2   0   2   2   2   0   0   2   2   0   0   2   0   0   0   0   2   2   0   0   2   0   0   0   2   0   0   0   0   0   2   0   2   0   2   2   0   0   0   2   2   2   2   0   2   0   0   2   0   0   0   0   2   2   0   0   0   0   0   2   2   0   2   2   0   0   2   2   0   0   2   0   0   2   0   0   0   2   2   0   0   2   0   0   0   2   2   0   0   2   2   0   2   0   2   0   2   0   0   2   2   2   2   0   2   2   2   0   0   0   0   2   2   2   0   0   2   2   0   2   0   2   2   2   2   2   2   0   0   0   0   2   2
 MK-4-3                 0   2   0   0   2   0   2   2   2   2   0   2   2   2   2   0   2   0   2   2   2   0   0   0   2   0   2   0   0   2   0   0   2   2   0   0   0   0   2   0   0   2   0   0   2   0   2   2   0   0   2   0   2   2   2   0   2   0   0   0   0   2   0   2   2   0   2   2   0   2   2   2   2   0   2   2   0   0   2   0   2   0   0   2   0   0   0   0   0   0   0   2   0   0   2   0   0   2   0   2   0   2   2   2   2   0   2   2   2   2   0   2   0   0   2   0   2   0   0   2   2   0   0   0   0   0   2   2   0   2   2   0   0   2   2   0   2   2   0   0   2   0   0   0   2   2   0   0   2   0   0   0   2   2   0   0   2   2   0   0   0   2   0   2   2   0   0   2   0   2   0   2   2   0   0   0   0   0   2   2   2   0   0   2   2   0   2   0   2   2   2   2   2   2   0   0   0   0   2   2
 MK-4-4                 0   2   0   0   2   0   2   2   2   2   2   2   0   2   2   0   2   0   0   2   2   0   0   0   2   2   2   0   0   2   0   0   0   2   0   0   2   0   2   0   0   2   2   0   2   0   2   2   0   0   2   2   2   2   2   0   2   0   0   0   0   2   0   2   2   0   2   2   0   0   2   2   2   0   2   2   0   0   2   0   2   0   0   2   0   0   0   0   0   0   0   2   0   0   2   0   0   2   2   2   0   2   2   2   2   0   2   2   0   0   0   0   0   0   2   0   2   0   0   2   2   0   0   2   0   0   2   2   0   2   2   0   0   2   2   0   2   2   0   0   0   0   0   0   2   2   0   0   2   0   0   0   2   0   0   0   2   2   0   0   0   2   0   2   2   0   0   2   0   2   0   0   2   0   0   0   2   0   2   2   2   0   0   2   2   0   2   0   2   2   2   2   2   2   0   0   0   0   2   2
 MK-4-5                 2   2   0   0   2   0   2   2   2   2   2   2   0   2   2   0   2   0   0   2   2   0   0   0   2   2   2   0   0   2   0   0   0   2   0   0   2   0   2   0   0   2   0   0   2   0   2   2   0   0   0   2   2   2   2   0   2   0   0   0   0   2   0   2   2   0   2   2   0   0   2   2   2   0   2   2   0   0   2   0   2   0   0   2   2   0   0   0   2   0   0   2   0   0   2   0   0   2   2   2   0   2   2   2   2   0   2   2   0   0   0   2   0   0   2   2   0   0   0   2   2   0   2   2   2   2   2   2   2   2   2   0   0   2   2   0   2   2   0   0   0   2   0   0   2   2   0   0   0   0   0   0   0   0   0   0   2   2   0   0   2   2   2   2   0   0   0   2   0   2   0   0   2   0   0   0   2   0   2   2   2   0   0   2   2   0   2   0   2   2   2   2   2   0   0   0   2   0   2   2
 MK-4-6                 2   2   0   0   2   0   0   2   2   2   2   2   0   0   2   0   2   0   0   2   0   0   0   0   2   2   2   0   2   2   0   0   0   2   2   2   0   0   2   0   0   2   2   0   2   0   0   2   0   2   0   2   2   2   2   0   2   0   0   0   0   2   0   0   2   0   2   2   0   0   2   2   2   0   2   2   0   0   2   0   2   0   0   2   0   0   0   0   2   0   0   2   0   0   2   0   2   2   2   2   0   2   0   2   2   0   0   2   2   0   0   2   0   0   2   2   0   0   0   2   2   0   2   2   2   2   2   2   2   2   2   0   0   2   2   0   2   2   2   2   0   2   0   0   2   2   0   0   0   0   0   0   0   0   0   0   2   2   0   0   2   2   2   2   2   0   0   2   0   2   0   0   2   0   0   0   2   0   2   2   2   2   0   2   0   0   2   0   2   2   2   2   2   2   0   0   2   0   2   2
 MK-4-7                 2   2   0   0   0   0   0   2   2   2   2   2   0   0   2   0   2   0   2   2   0   0   0   0   2   2   0   0   2   2   2   0   0   2   2   2   2   2   2   0   0   2   2   0   2   0   0   2   0   2   2   2   2   2   2   0   2   0   0   0   2   2   0   2   2   0   2   2   0   0   2   0   0   0   2   2   0   0   2   0   2   0   0   2   0   0   0   0   0   0   0   2   0   0   2   0   2   0   2   2   0   2   0   2   2   0   0   2   2   2   0   2   0   0   2   2   0   2   0   2   2   0   2   2   2   2   2   2   2   2   2   0   2   2   2   0   2   2   2   2   2   2   2   0   2   0   0   0   0   0   0   0   0   0   0   0   2   2   0   0   2   2   2   2   2   0   0   2   0   2   2   0   2   0   0   2   2   0   2   0   2   2   0   2   0   0   2   0   2   2   2   2   2   2   0   2   2   0   2   2
 MK-4-8                 2   2   0   0   2   0   0   2   2   0   2   2   0   0   0   0   2   0   2   0   0   0   0   0   2   2   0   0   2   2   2   0   2   2   2   2   2   2   2   0   0   0   2   0   2   0   0   0   0   2   2   2   2   2   2   0   2   0   0   0   0   2   2   2   2   0   0   2   0   2   2   2   0   0   2   2   0   0   0   0   2   0   2   2   0   0   0   0   0   2   0   0   0   0   2   2   2   2   2   2   0   2   0   2   2   0   0   2   2   2   2   2   0   0   2   2   0   0   0   2   2   0   2   2   2   2   2   2   2   0   2   0   2   2   2   0   2   2   2   2   2   0   2   2   2   0   0   0   0   0   0   0   0   0   0   0   2   2   0   0   2   2   2   2   2   2   0   2   0   2   2   0   2   0   0   2   2   0   2   0   2   2   0   2   0   0   2   0   2   2   2   0   2   2   0   2   2   2   2   2
 MK-4-9                 2   2   0   0   2   0   0   2   2   0   2   2   0   0   2   0   2   0   2   0   0   0   0   0   2   2   0   0   2   2   2   0   2   2   0   2   2   2   2   0   0   0   2   0   2   0   0   0   0   2   2   2   2   2   2   0   2   0   0   0   0   2   2   2   2   0   0   2   0   2   2   0   0   0   2   2   0   0   0   0   2   2   2   2   0   0   0   0   0   2   0   0   0   0   2   2   2   2   2   2   0   2   0   2   2   0   0   2   2   2   2   2   0   0   2   0   0   0   0   2   2   0   2   2   2   2   2   2   2   0   2   0   2   0   2   0   2   2   2   2   2   0   2   2   0   0   0   0   0   2   0   0   0   0   0   0   2   2   0   0   2   2   2   2   2   2   0   2   0   2   2   2   2   0   0   2   2   0   2   0   2   2   0   2   0   0   2   0   2   2   2   0   2   2   0   2   2   2   2   0
 MK-4-10                2   2   0   0   2   0   0   2   2   0   2   2   0   0   2   0   2   0   2   0   0   0   2   0   2   2   0   0   2   2   2   0   2   2   2   2   2   0   2   0   0   0   2   0   2   0   0   0   0   0   2   2   2   2   0   0   2   0   0   0   2   2   2   2   2   0   0   2   0   2   2   2   0   0   2   2   0   0   0   0   2   2   2   2   0   0   0   0   0   2   2   0   0   0   2   2   0   2   2   2   0   2   0   2   2   0   0   2   2   2   2   2   0   0   2   0   2   0   0   2   2   0   2   2   0   2   2   2   2   0   2   0   2   0   2   0   2   2   2   2   2   0   2   2   0   0   0   0   0   2   0   0   0   0   0   0   2   0   0   0   2   2   2   2   2   2   0   2   0   2   2   0   2   0   0   2   2   0   2   0   2   2   0   2   0   0   2   0   2   2   2   0   2   2   0   2   2   2   2   0
 MK-4-11                2   0   0   0   2   2   0   2   0   0   2   2   0   0   2   0   2   0   0   0   0   0   2   0   2   2   0   0   2   0   2   0   2   2   2   2   2   0   2   0   0   0   2   0   2   0   0   0   0   0   2   2   2   2   0   0   2   0   0   0   2   2   2   2   2   0   0   2   0   0   2   2   0   0   0   2   0   0   0   0   2   2   2   2   0   0   0   2   0   2   2   0   0   2   2   2   0   2   2   2   0   2   0   2   2   0   0   2   2   2   2   2   0   0   2   0   2   0   0   2   2   0   2   2   0   0   2   2   2   0   2   0   2   0   2   0   2   0   2   2   0   0   2   2   0   0   0   0   0   2   0   0   0   2   0   2   0   0   0   0   2   2   0   2   2   2   0   2   0   2   2   0   2   0   0   2   2   0   2   0   2   2   0   2   0   0   2   0   2   2   2   0   2   2   0   2   2   2   2   0
 MK-4-12                2   0   0   0   2   2   2   0   0   0   2   2   0   0   2   2   2   2   0   0   0   0   2   0   2   2   0   0   2   0   2   0   2   2   2   0   2   0   2   0   0   0   2   0   2   2   0   0   0   2   2   2   2   2   0   0   2   0   0   0   2   2   2   2   2   0   0   2   0   0   0   2   0   0   0   0   0   0   0   0   2   2   2   2   0   0   0   0   0   2   2   0   0   2   2   2   2   2   0   2   0   2   0   2   2   0   2   2   2   2   2   2   0   0   2   0   2   0   0   0   2   0   2   2   0   0   2   0   2   0   2   0   0   0   2   0   2   0   0   2   2   0   0   2   0   0   0   0   0   2   0   0   0   2   0   2   0   2   0   0   0   2   0   2   2   2   0   2   2   2   2   2   2   0   0   0   2   2   2   0   2   2   0   2   0   0   2   0   2   2   0   2   2   2   0   2   2   0   2   0
 MK-4-13                2   0   0   0   2   2   2   0   0   0   2   2   0   0   2   2   2   2   0   0   0   0   2   0   2   2   0   0   2   0   2   0   2   2   0   0   2   0   0   0   0   0   2   0   2   2   0   2   0   2   2   2   2   2   0   0   2   0   0   0   2   2   2   2   2   0   0   2   0   0   0   2   0   0   0   0   0   2   0   0   2   2   2   2   0   0   0   0   0   2   2   0   0   2   2   2   2   2   0   2   0   2   0   2   2   0   2   2   2   2   2   2   0   0   2   0   2   0   0   2   2   0   2   2   0   0   2   0   2   0   2   0   0   0   2   0   2   0   0   2   2   0   0   2   0   0   0   0   0   2   0   0   2   2   0   2   0   2   0   0   0   2   0   2   2   2   0   2   0   2   0   2   2   0   0   0   2   2   2   0   0   2   0   2   0   0   2   2   2   2   0   2   0   2   0   2   2   0   2   0
 MK-4-14                2   0   0   2   2   2   2   0   0   0   0   2   0   0   2   2   2   2   0   0   0   0   2   0   2   2   0   0   2   0   2   0   2   0   0   0   2   0   0   0   0   0   2   0   2   2   0   2   0   2   2   2   2   2   0   0   2   0   0   0   2   2   2   2   2   0   0   2   0   0   0   2   0   0   0   0   0   2   0   2   2   2   2   2   0   0   0   0   0   2   2   0   0   2   2   0   2   2   0   2   0   2   0   2   2   0   2   2   2   2   2   2   0   0   2   0   2   2   0   2   2   0   2   2   0   2   0   0   2   0   2   0   0   0   2   2   0   0   0   2   2   0   0   0   2   0   0   0   0   2   0   0   2   2   0   2   0   2   0   0   0   2   0   2   0   2   0   2   0   2   0   2   2   0   0   0   2   2   2   0   0   2   0   2   0   0   0   2   2   2   0   2   0   2   0   2   2   0   2   0
 MK-4-15                2   0   0   2   2   2   2   0   0   0   0   2   0   0   2   2   0   0   0   0   0   2   2   0   2   2   0   0   2   0   2   0   2   0   0   0   2   0   0   0   0   0   2   0   2   2   0   2   0   2   2   0   2   2   0   0   2   0   0   0   2   2   2   2   2   0   0   2   0   0   0   2   0   2   0   0   2   2   0   2   2   2   2   2   0   0   0   0   0   2   0   0   0   2   2   0   0   2   0   0   2   0   0   2   2   0   2   2   2   2   2   2   0   2   0   0   2   2   0   2   0   0   2   2   0   2   0   0   2   0   2   0   0   0   2   2   0   0   0   2   0   2   0   2   2   2   0   2   0   2   0   0   2   2   0   0   0   2   0   0   0   0   0   2   0   0   0   2   0   2   0   2   0   0   0   0   2   0   0   0   0   2   0   2   0   0   0   2   2   0   0   2   0   2   0   2   2   0   2   0
 MK-4-16                2   0   0   2   2   2   2   2   0   0   0   2   0   0   2   2   0   0   0   0   0   2   2   0   2   2   0   0   2   2   2   0   2   0   0   0   2   0   2   0   0   0   2   0   2   2   0   0   0   2   2   0   2   2   0   2   2   0   0   0   2   2   0   2   2   0   0   2   0   2   0   2   0   2   0   0   2   2   0   0   2   2   2   2   0   0   0   0   0   2   0   0   0   2   2   0   0   2   0   0   2   0   0   2   2   0   2   0   2   2   2   2   0   2   0   0   2   2   0   2   0   0   2   2   0   0   0   0   2   0   2   2   0   0   2   2   0   0   0   2   0   2   0   2   2   2   0   2   0   2   0   0   2   0   0   0   2   2   0   0   0   0   0   2   0   0   0   2   0   2   2   0   0   0   0   0   2   0   0   0   0   2   0   2   0   0   0   2   2   0   0   2   0   2   0   2   2   0   2   0
 MK-5-1                 0   0   2   2   2   2   0   0   2   2   2   0   0   0   0   2   2   2   2   0   0   2   2   2   0   0   2   0   2   2   2   2   2   2   2   0   2   0   0   0   2   0   0   0   0   2   0   2   2   0   0   0   0   2   0   0   0   0   0   2   2   0   0   0   2   0   2   2   2   0   2   0   0   0   2   2   2   2   2   0   0   0   2   2   0   0   2   0   2   0   2   2   0   2   0   2   0   0   2   2   2   0   0   0   2   2   2   0   0   0   0   2   0   2   2   0   0   0   0   2   2   2   0   2   0   0   2   0   2   0   2   0   2   0   0   2   0   2   2   2   0   2   2   2   2   2   0   0   0   2   2   0   2   2   0   2   2   2   0   0   2   2   0   2   0   0   0   2   2   2   0   0   2   2   2   2   0   0   2   0   0   0   0   2   0   0   2   0   2   2   2   2   2   2   0   0   0   0   2   2
 MK-5-2                 0   0   0   2   2   0   0   0   0   2   2   0   0   0   0   2   2   2   2   0   0   2   0   2   0   0   2   0   0   2   2   2   2   2   2   0   2   0   2   0   2   2   0   0   0   2   0   2   2   0   0   0   2   2   0   0   0   0   0   2   2   0   2   0   0   0   2   2   2   0   2   2   0   0   2   2   2   2   2   0   0   0   2   2   0   0   0   0   2   0   2   2   0   2   0   2   0   0   2   2   2   0   0   0   2   0   0   0   0   2   0   2   0   2   2   0   0   0   0   2   2   2   0   2   0   0   2   0   2   0   2   0   2   0   0   2   0   2   0   2   0   2   0   2   2   2   0   0   0   2   2   0   2   2   0   2   2   2   0   0   2   2   0   2   0   2   0   2   0   2   0   0   2   0   2   2   0   0   2   0   0   0   0   2   0   0   2   2   2   0   2   2   2   2   0   2   0   0   2   2
 MK-5-3                 0   0   0   2   2   2   0   0   0   2   2   0   0   0   0   2   2   0   2   0   0   2   0   2   0   0   2   0   0   2   2   2   2   2   0   0   0   0   2   0   2   2   0   0   0   2   2   2   2   0   0   0   2   0   0   0   0   0   0   2   2   0   0   0   0   0   2   2   2   0   2   0   0   0   2   2   2   2   2   0   0   0   2   2   0   0   0   0   2   0   2   2   0   2   0   2   0   0   2   2   2   0   0   0   2   0   0   0   0   2   0   0   2   2   2   0   0   0   2   2   2   2   0   2   0   0   2   2   0   2   2   0   2   0   0   2   0   2   2   2   0   2   0   2   2   2   0   0   0   0   2   0   2   2   0   2   2   2   0   2   2   2   0   2   0   2   0   2   2   2   0   0   2   0   2   2   0   2   2   0   0   0   0   0   0   0   2   2   2   0   2   2   2   2   0   2   0   0   2   2
 MK-5-4                 0   0   0   0   2   2   0   0   0   2   2   0   0   0   0   2   2   0   0   0   0   2   0   2   0   0   2   0   0   0   2   2   2   2   0   0   0   0   0   0   0   2   0   0   2   2   2   2   2   2   0   0   2   0   0   2   0   0   0   2   2   0   0   0   0   0   2   2   2   0   2   0   0   0   2   2   2   2   2   0   0   0   2   2   0   0   0   0   2   0   2   2   0   2   0   2   0   0   2   2   2   0   0   0   0   0   0   0   0   2   0   0   2   2   2   0   0   2   2   2   2   2   0   2   0   0   2   2   0   2   2   0   2   0   0   2   0   2   2   2   0   2   0   2   2   2   0   0   0   0   0   0   2   2   0   2   0   2   0   2   2   0   0   0   0   2   0   0   2   2   0   0   2   0   2   2   0   2   2   0   0   2   0   0   2   0   2   2   0   0   2   0   2   2   0   2   0   0   2   2
 MK-5-5                 0   2   0   0   2   2   2   0   0   0   2   0   0   2   0   2   2   0   0   0   0   2   2   2   0   0   2   0   0   0   2   2   2   2   0   0   0   0   0   0   0   2   0   0   2   2   2   2   2   0   0   0   2   0   0   2   0   0   0   2   0   2   2   0   0   0   2   2   0   0   2   0   0   0   2   2   2   2   2   2   2   0   2   2   0   0   0   0   2   0   2   2   0   2   0   2   0   0   2   2   0   0   2   0   0   0   2   0   0   2   0   0   2   2   2   0   0   2   0   2   2   2   0   2   0   0   2   2   0   2   2   0   2   0   0   2   0   0   2   2   0   2   0   2   2   2   0   0   2   0   0   2   2   2   0   2   0   2   0   2   2   0   0   0   0   2   0   2   2   2   0   0   2   0   2   2   0   2   2   0   0   2   0   0   2   0   2   2   0   0   0   0   2   2   0   2   0   0   2   2
 MK-5-6                 2   2   0   2   2   2   2   0   0   0   0   0   0   0   0   2   2   0   0   0   0   2   2   2   0   0   2   0   0   0   2   2   2   2   0   0   0   0   2   0   0   2   0   2   2   0   2   2   2   0   0   2   2   0   0   2   2   0   0   2   0   0   2   0   0   2   2   2   0   0   2   0   0   0   2   2   2   2   2   2   2   2   2   2   2   2   0   0   2   0   2   2   0   2   2   2   2   0   2   2   0   0   2   2   0   2   2   0   0   2   2   0   2   2   2   0   0   2   0   2   2   2   0   2   0   2   2   0   0   2   2   0   2   2   0   2   2   2   2   2   0   2   2   0   2   2   0   0   2   0   2   2   0   2   0   2   0   2   0   2   0   0   0   0   0   0   0   2   2   2   0   0   2   0   2   2   0   2   2   0   0   2   0   0   0   0   2   2   0   0   0   0   2   2   0   2   0   0   2   2
 MK-5-7                 2   2   0   0   2   2   2   0   0   0   0   0   0   0   0   2   2   0   0   0   0   2   2   2   2   0   0   0   0   0   2   2   2   2   0   0   0   0   0   0   0   2   0   2   0   0   2   2   2   0   2   2   2   0   0   2   2   0   0   2   0   0   2   0   2   0   2   2   0   0   2   0   0   0   2   2   2   2   2   2   0   2   2   2   2   2   0   0   2   0   2   2   0   0   2   2   2   0   2   2   0   0   2   2   0   2   2   0   0   2   2   0   2   2   2   0   0   2   0   2   2   2   0   2   0   2   2   0   0   2   2   0   2   2   0   2   2   2   2   2   0   2   2   0   2   2   0   0   2   0   2   2   0   2   2   2   0   2   0   2   0   0   0   0   0   0   0   2   0   0   0   0   2   0   2   2   0   2   2   0   0   0   0   0   0   0   2   2   0   0   0   0   2   2   0   2   0   0   2   2
 MK-5-8                 2   2   0   0   2   2   2   0   0   0   0   0   0   0   0   2   2   0   0   0   0   2   2   2   2   0   0   0   0   0   2   2   0   2   0   0   0   0   0   0   0   2   0   2   0   0   2   2   2   0   2   2   2   0   0   2   2   0   0   2   0   0   2   0   2   0   2   2   0   0   2   0   0   0   2   2   2   2   2   2   0   2   2   2   2   2   0   0   2   0   2   2   0   0   2   2   2   0   2   2   2   0   2   2   0   2   2   0   2   2   2   0   2   2   2   0   0   2   0   2   2   2   0   2   2   2   2   0   0   2   2   0   2   2   0   2   2   2   2   2   0   2   2   0   2   2   0   2   2   0   2   2   0   2   2   2   0   0   0   0   0   0   0   0   0   0   0   2   0   0   0   0   2   0   2   0   0   2   2   0   0   0   0   0   0   0   2   2   2   0   0   0   2   2   2   2   0   0   0   2
 MK-5-9                 2   2   0   0   2   2   2   0   0   0   0   0   0   0   0   2   2   0   0   0   0   2   2   2   2   2   2   0   0   0   2   2   0   2   0   0   0   0   0   0   0   2   0   2   2   0   2   2   2   0   2   2   2   0   0   2   2   0   0   2   0   0   2   0   2   0   2   2   0   0   2   0   0   0   2   2   2   2   2   2   2   2   2   2   2   2   2   0   2   0   2   2   0   0   2   2   2   0   2   2   2   0   2   2   0   2   2   2   2   2   2   0   2   2   2   0   0   2   0   2   2   2   0   2   2   2   2   0   0   2   2   0   2   2   0   2   2   2   2   2   0   2   2   0   2   2   0   2   0   0   2   0   0   2   2   0   0   2   0   0   0   0   0   0   0   2   0   2   0   2   0   0   0   0   2   2   0   2   2   0   0   0   0   2   0   0   2   2   2   0   0   0   2   2   2   2   0   0   0   2
 MK-5-10                2   2   0   0   2   2   2   0   0   0   0   0   0   0   0   2   2   0   0   0   0   2   2   2   2   0   2   0   0   2   2   2   0   0   2   2   0   0   0   0   0   2   0   2   0   0   2   2   2   0   2   2   2   0   0   2   2   0   0   2   0   0   2   0   0   0   2   2   0   0   2   0   0   0   2   2   2   2   2   2   2   2   2   2   2   2   0   0   2   0   2   2   0   2   2   2   2   0   2   2   2   0   2   2   0   2   2   0   2   2   2   0   2   2   2   0   0   2   0   2   2   2   0   2   2   2   2   0   0   2   2   0   2   2   0   2   2   2   2   2   0   2   0   0   0   2   0   2   0   0   2   0   0   2   2   0   0   2   0   0   2   0   0   0   0   2   0   2   0   2   0   0   0   0   2   2   0   2   0   0   0   0   2   2   0   0   0   2   2   0   0   0   2   0   2   0   0   0   0   0
 MK-5-11                2   2   0   0   2   2   2   0   0   0   0   0   0   0   0   0   0   0   0   0   0   0   0   2   2   0   0   0   0   2   0   2   0   0   2   2   0   0   0   0   0   2   0   2   0   2   2   2   2   2   2   2   2   0   0   0   2   0   0   2   0   0   2   0   0   0   2   2   0   0   0   0   0   0   2   2   2   2   2   2   2   2   2   2   0   2   0   2   2   0   2   2   0   2   2   2   2   0   2   2   2   0   2   2   2   2   2   0   2   2   2   0   2   2   2   0   0   2   0   2   2   2   0   2   2   0   2   0   2   2   2   0   2   2   0   2   2   2   2   0   0   2   0   0   0   2   0   2   0   0   2   0   0   2   2   0   0   2   0   0   2   0   0   0   0   2   0   0   0   2   2   0   0   0   2   2   0   2   0   0   0   0   2   2   2   0   0   2   2   2   0   0   2   0   2   0   0   2   0   0
 MK-5-12                2   2   0   2   2   2   2   0   0   0   0   0   0   0   0   0   0   0   0   0   0   0   0   2   0   0   0   0   0   0   0   2   0   0   2   2   0   0   0   0   0   2   0   2   0   2   2   2   2   2   2   2   2   0   0   2   2   0   0   2   0   0   2   2   0   0   2   2   0   0   0   0   0   0   2   2   2   2   2   2   2   2   2   2   0   2   0   2   2   0   2   2   0   2   2   2   2   0   2   2   0   0   2   2   2   2   2   0   2   2   2   0   2   2   2   0   0   2   0   2   2   2   0   2   2   0   2   0   2   2   2   0   2   2   0   2   2   2   2   2   2   2   0   0   0   2   0   2   0   0   2   2   0   2   2   0   0   2   0   0   0   0   0   0   0   2   0   0   0   2   2   0   0   0   2   2   0   2   0   0   0   0   2   2   2   0   0   2   2   0   0   0   2   0   2   0   2   2   0   0
 MK-5-13                2   2   0   2   2   2   2   0   0   0   0   0   2   0   0   0   0   0   0   2   0   0   0   2   0   0   0   0   0   0   0   0   0   0   2   2   0   0   0   0   0   2   0   2   0   2   2   2   2   2   0   2   2   0   0   2   2   0   0   2   0   2   2   2   0   0   2   2   0   0   0   0   0   0   2   2   2   2   2   2   2   2   2   0   0   2   0   2   2   0   2   2   0   2   2   2   2   2   2   2   0   0   2   2   2   2   2   2   0   2   2   0   2   2   2   0   0   2   0   2   2   2   0   2   2   0   2   0   2   2   2   0   0   2   2   2   2   0   2   2   2   2   0   0   0   2   0   2   0   0   0   2   0   2   2   0   0   0   0   0   0   0   2   0   0   2   0   0   0   2   2   0   0   0   2   2   0   2   0   0   0   0   2   2   2   2   0   2   2   2   0   2   2   0   2   0   2   0   0   0
 MK-5-14                0   2   0   0   0   2   2   0   0   0   0   0   2   0   0   0   0   0   0   2   0   0   2   2   0   0   0   0   0   0   0   0   0   2   2   2   0   0   0   0   0   2   0   2   0   2   2   2   0   2   0   2   2   0   0   2   2   0   0   2   0   2   2   2   0   0   2   0   0   0   0   0   0   0   0   2   2   2   2   2   2   2   2   0   0   2   0   2   2   0   2   2   0   2   2   2   2   2   2   2   0   0   2   2   2   2   2   0   2   0   2   0   2   2   2   0   0   2   0   2   2   0   0   2   2   0   2   2   2   2   2   0   0   2   2   2   2   0   2   2   2   2   0   0   0   2   0   0   0   0   0   2   0   2   2   0   0   0   0   0   0   0   2   0   0   2   0   0   0   2   2   0   0   0   2   2   0   2   0   0   0   2   2   2   2   2   2   2   2   2   0   0   2   0   2   2   2   0   0   0
 MK-5-15                0   2   0   0   0   2   0   0   0   0   0   0   2   0   0   0   0   0   0   2   0   0   2   2   0   0   0   0   0   0   0   0   2   2   2   2   0   0   0   2   0   2   0   2   2   2   2   2   0   2   0   2   0   2   0   2   2   0   2   2   0   0   2   2   0   0   0   0   0   0   2   0   0   0   0   2   2   2   2   2   2   2   2   0   0   2   0   0   2   0   2   2   0   2   2   2   2   2   0   2   0   0   2   2   0   2   2   0   2   0   2   0   0   2   2   0   2   0   0   2   2   0   0   2   2   0   2   2   2   2   2   0   0   2   2   2   2   0   2   2   2   0   0   0   0   2   0   0   0   0   0   2   0   0   2   0   0   0   0   0   0   0   2   0   0   2   0   0   0   2   2   0   0   0   2   2   0   2   0   0   0   2   2   2   2   2   2   2   0   2   0   0   2   0   2   2   2   0   0   0
 MK-5-16                0   2   0   0   0   0   0   0   2   0   0   0   2   2   0   0   0   0   0   2   0   0   2   2   0   0   0   0   0   0   0   0   2   2   2   2   0   0   0   2   0   2   0   2   0   2   2   2   2   2   0   2   0   2   0   2   2   2   2   2   0   0   0   0   0   0   0   0   0   0   2   0   0   0   0   2   2   2   2   2   2   2   2   0   0   2   0   0   2   0   0   2   0   2   2   2   2   2   0   2   0   0   2   2   0   2   2   0   2   0   2   0   0   2   2   0   2   0   0   2   2   0   0   2   2   0   2   2   2   2   0   0   0   2   2   2   2   2   2   2   2   0   2   0   0   2   0   0   0   0   0   2   0   0   2   0   0   0   0   0   0   2   2   0   0   2   0   0   0   2   2   0   0   0   2   2   0   2   0   0   0   2   2   2   2   2   2   2   0   0   0   0   2   0   2   2   2   0   0   0
 MK-6-1                 0   0   0   2   2   2   0   2   2   2   2   0   0   2   2   2   0   2   0   2   2   0   0   2   0   2   0   0   2   2   2   2   2   0   2   0   0   0   0   0   0   0   0   0   0   0   2   0   0   0   0   2   0   2   0   0   2   2   0   2   0   0   2   0   0   0   0   0   0   2   2   0   2   0   2   0   2   0   2   0   0   2   2   0   0   2   2   2   2   0   0   0   0   2   0   0   0   0   2   0   2   0   2   0   2   0   2   2   2   2   0   0   0   0   2   0   0   2   0   2   2   0   2   0   2   0   2   0   0   2   2   0   0   2   2   0   2   2   0   2   0   0   0   2   0   0   0   2   0   0   2   2   2   0   0   2   2   2   2   0   2   0   2   2   0   0   2   0   0   2   0   2   0   0   2   0   0   0   0   0   2   2   2   2   2   0   0   2   0   0   2   2   2   2   2   2   2   0   2   0
 MK-6-2                 0   0   0   2   2   2   0   2   2   2   2   0   0   2   2   2   0   2   0   2   0   0   0   2   2   2   0   0   2   2   2   2   0   0   2   0   0   0   2   0   0   0   0   0   0   0   2   0   0   2   0   2   0   2   0   0   2   2   0   0   2   0   0   0   2   0   0   0   0   2   2   0   0   0   2   0   2   0   2   0   0   2   2   0   0   0   2   2   2   0   0   0   2   2   2   0   0   0   0   0   2   0   2   0   2   0   2   2   2   2   2   0   0   0   2   0   0   2   0   2   2   0   2   0   2   0   2   2   0   2   2   0   0   2   2   0   2   2   0   2   2   0   0   2   0   0   0   2   0   0   2   2   2   2   0   2   2   2   2   0   2   0   2   2   0   0   0   0   0   2   0   2   0   0   2   0   0   2   0   0   2   2   2   0   2   0   0   2   2   0   0   2   2   2   2   2   0   0   2   0
 MK-6-3                 2   0   0   2   2   2   0   2   2   2   2   0   2   2   2   2   0   2   0   2   0   0   0   2   0   2   0   0   2   2   2   2   0   0   2   2   2   0   2   0   0   0   0   0   0   0   2   2   2   2   0   2   0   2   0   0   2   2   0   0   2   0   0   2   2   0   0   0   0   2   2   0   0   0   2   0   0   0   2   0   0   2   2   0   0   0   2   2   2   0   0   0   2   2   2   0   0   0   0   0   2   0   2   2   2   0   2   2   2   2   2   2   0   0   2   0   0   2   0   2   2   0   2   0   2   2   2   2   0   2   2   0   0   2   2   0   2   0   0   0   2   0   0   2   0   0   0   2   0   0   2   2   2   2   0   2   2   2   2   0   0   2   2   2   0   0   0   0   0   2   0   2   2   0   2   2   0   2   0   0   2   0   2   0   2   0   0   2   2   0   0   0   2   2   2   2   0   0   2   0
 MK-6-4                 2   0   0   2   2   0   2   2   0   2   2   0   2   2   2   2   2   2   0   2   0   0   0   2   0   2   0   0   0   2   2   2   0   0   2   2   2   0   2   0   0   0   0   0   0   0   2   2   2   2   0   2   0   2   0   0   2   2   2   0   2   0   0   2   2   0   0   0   0   2   2   0   0   0   2   0   0   0   2   0   0   0   2   0   0   0   2   2   2   0   0   2   2   2   2   0   0   0   2   0   2   2   2   2   2   0   2   2   2   2   2   2   0   0   0   0   0   2   0   2   2   0   2   0   2   2   2   2   0   2   2   0   0   2   2   0   0   0   0   0   2   0   0   2   0   0   0   2   0   0   2   0   2   2   0   2   2   2   2   0   0   2   2   2   0   0   0   0   0   2   0   0   2   0   2   2   0   2   0   0   2   0   2   0   2   0   0   2   2   2   0   0   2   2   2   2   0   0   2   0
 MK-6-5                 0   0   0   2   2   0   2   2   0   0   2   0   0   2   2   2   2   2   0   2   0   0   0   2   0   2   0   0   0   2   2   2   0   0   2   0   2   0   2   0   0   0   0   0   0   0   2   2   2   2   0   2   0   2   0   0   2   0   2   0   2   0   0   2   2   2   0   0   0   2   2   0   0   0   2   0   0   0   2   0   0   0   2   0   0   0   2   2   2   0   0   2   2   0   2   0   0   0   2   2   0   2   2   2   2   0   2   0   2   2   2   2   0   0   2   2   0   2   0   2   2   0   2   0   2   2   2   2   0   2   2   2   0   2   2   0   0   0   0   0   0   0   2   2   0   0   0   2   0   0   2   0   2   2   0   2   2   2   2   0   0   2   2   2   0   0   0   0   0   2   0   0   0   0   2   2   2   2   0   0   2   0   2   2   2   0   0   0   2   2   0   0   0   2   2   2   0   0   2   0
 MK-6-6                 0   0   0   2   2   0   2   0   0   0   2   2   0   0   2   2   2   2   0   2   0   0   0   2   0   2   0   0   0   2   2   0   0   0   2   0   2   0   2   0   0   0   0   0   0   0   2   2   2   2   0   2   0   2   0   0   2   0   2   0   0   0   0   2   2   2   0   0   0   2   2   0   0   0   2   0   0   0   2   0   2   0   0   0   0   0   2   0   2   0   0   2   2   0   2   0   0   0   2   2   0   2   2   2   2   0   2   0   2   2   2   2   0   0   2   2   2   2   0   2   0   0   2   0   2   2   2   2   0   2   2   2   0   0   2   0   0   0   0   0   0   0   2   2   0   0   0   2   0   2   2   0   2   2   2   2   2   2   0   0   0   2   2   2   0   0   0   0   0   2   0   0   0   0   2   2   2   2   0   0   2   0   0   2   2   0   0   0   2   2   0   0   0   2   2   0   0   0   2   0
 MK-6-7                 0   0   0   2   2   0   2   0   0   0   0   2   0   0   2   2   2   2   0   2   0   0   0   2   0   2   0   0   0   2   2   0   0   0   2   0   2   0   2   0   0   0   0   2   0   0   2   2   0   2   0   2   2   2   0   0   2   0   2   0   0   0   0   2   2   2   0   0   0   2   2   0   0   0   2   0   0   0   2   0   0   0   0   0   0   0   2   0   2   0   0   2   2   0   2   0   0   0   2   2   0   2   2   2   2   0   2   2   2   2   2   2   0   0   2   2   2   2   0   2   0   0   2   0   2   2   2   2   0   2   2   2   0   2   2   0   0   0   0   2   0   0   2   2   2   0   0   2   2   0   2   0   2   2   2   2   2   2   0   0   0   2   0   2   0   0   0   0   0   2   0   0   0   0   2   2   2   2   0   2   0   0   2   0   2   0   0   0   2   2   0   0   0   2   2   0   0   0   2   0
 MK-6-8                 0   0   2   2   0   0   2   0   0   0   0   2   0   0   2   0   2   2   0   2   2   2   0   2   0   2   0   0   0   2   2   0   0   2   2   0   2   0   0   0   2   0   0   2   0   0   2   2   0   2   0   2   2   2   0   0   2   0   2   0   0   0   0   2   0   2   0   0   0   2   2   0   0   0   2   0   0   0   2   0   0   0   2   0   0   2   2   2   2   0   0   2   0   0   2   0   0   0   2   0   0   2   2   2   2   0   2   2   2   2   2   2   0   0   0   2   2   2   0   2   0   0   2   0   2   2   2   2   0   2   2   2   0   2   2   0   0   0   0   2   2   0   2   2   2   0   0   2   2   0   2   0   2   2   2   0   2   2   0   0   0   2   0   2   0   0   0   0   0   2   0   0   0   0   2   2   2   2   0   0   0   0   2   0   0   0   0   0   2   2   0   2   0   2   2   0   0   2   2   0
 MK-6-9                 0   0   2   2   0   0   2   0   0   0   0   2   2   0   2   0   2   2   0   0   2   2   0   2   0   2   0   0   0   2   2   0   0   0   2   0   2   0   0   0   2   2   0   2   0   0   0   2   0   0   2   2   2   2   2   0   2   0   2   0   0   2   0   2   2   2   0   0   0   2   2   0   0   2   2   0   0   0   2   0   0   2   2   0   0   2   2   0   0   0   0   2   0   0   2   0   0   0   2   0   0   2   2   2   2   0   2   2   2   2   2   2   0   0   0   2   2   2   0   2   0   2   0   0   2   2   2   2   0   2   2   2   0   2   2   0   0   0   0   2   2   0   2   0   2   0   0   2   2   0   0   0   0   2   2   0   2   2   2   0   0   2   0   2   0   0   0   0   0   2   0   0   0   2   2   2   2   2   0   0   0   0   2   0   0   0   0   0   2   2   0   0   0   0   2   0   0   2   2   0
 MK-6-10                0   0   2   2   0   0   2   0   0   0   2   2   2   0   2   0   2   2   0   0   2   2   0   2   0   2   0   0   0   2   2   2   0   0   2   2   0   0   0   0   2   2   0   2   0   0   0   2   0   0   2   2   2   0   0   0   2   0   2   0   0   2   0   2   2   2   0   0   0   2   0   0   0   2   0   0   0   0   2   0   0   2   2   0   0   2   2   0   0   0   0   2   0   2   2   0   0   0   2   0   0   2   2   2   2   0   2   2   0   2   2   2   0   0   0   2   2   2   0   0   0   2   0   0   2   2   2   2   0   2   2   2   0   2   2   0   0   2   2   2   2   0   2   0   2   0   2   2   2   0   0   0   0   2   2   0   2   2   2   0   0   2   0   2   0   2   0   0   0   2   0   0   0   2   2   2   2   2   0   0   0   0   0   2   0   0   2   0   2   2   0   0   0   0   2   0   0   2   2   0
 MK-6-11                0   0   2   2   0   0   2   0   0   0   2   2   2   0   2   0   0   2   0   0   2   2   0   2   0   2   0   0   0   2   2   2   0   0   0   2   0   0   0   0   2   2   0   2   0   0   2   2   0   0   2   2   2   0   0   0   2   0   0   0   0   2   0   2   2   2   0   0   0   2   2   0   0   2   0   2   0   0   2   0   0   2   2   0   0   2   2   0   0   0   2   2   0   2   2   0   0   0   2   0   0   2   2   2   0   0   2   2   0   2   2   2   0   0   2   2   0   2   2   0   0   2   0   0   2   2   2   2   0   2   2   2   0   2   2   0   0   2   2   2   0   0   2   0   2   0   2   2   0   0   0   0   0   2   2   0   2   2   2   0   0   2   0   2   0   2   0   0   0   2   0   0   0   0   2   2   2   2   0   0   0   2   0   2   0   0   2   0   2   2   0   2   0   0   2   0   0   2   2   0
 MK-6-12                0   0   0   2   0   0   2   0   0   0   2   2   2   0   2   0   0   2   0   0   2   2   0   2   0   2   0   0   0   2   2   2   0   0   0   2   0   0   0   0   2   2   0   2   0   0   2   2   0   0   2   0   2   2   0   0   2   0   0   0   0   2   0   0   2   2   0   0   0   2   2   0   2   2   0   2   0   0   0   0   0   2   2   0   0   2   0   0   0   0   0   2   0   2   2   0   0   0   2   0   0   2   2   2   2   0   2   2   0   2   2   2   0   0   2   2   0   2   2   0   2   2   0   0   2   2   2   2   0   2   2   2   0   2   2   0   0   2   0   2   0   0   2   0   2   0   2   2   2   0   0   0   0   2   0   0   2   2   0   0   0   2   0   0   0   2   0   2   2   2   0   0   0   0   2   2   2   2   0   0   0   2   0   2   0   2   0   0   2   2   0   2   0   0   2   2   0   2   2   0
 MK-6-13                0   0   0   2   0   0   2   0   0   0   0   0   2   0   2   0   0   2   0   0   2   2   0   2   2   2   0   0   0   2   2   2   0   2   0   2   0   0   0   0   2   2   0   2   0   0   2   2   0   0   2   0   0   0   2   0   2   0   0   0   0   2   0   0   2   2   0   0   0   2   2   2   2   2   0   2   0   0   0   0   0   2   2   0   0   2   0   0   0   0   0   2   0   2   2   0   2   0   2   0   0   2   2   2   2   2   2   2   0   2   2   2   0   0   2   0   0   2   2   0   2   2   0   0   2   2   2   2   0   2   2   2   0   2   2   0   0   2   0   2   0   0   2   0   2   0   2   2   2   0   0   0   0   2   0   2   2   2   0   2   0   2   0   0   0   2   0   2   2   2   0   0   0   0   2   2   2   2   2   0   0   2   0   2   2   2   0   0   0   2   0   2   0   2   2   0   2   2   2   0
 MK-6-14                0   0   0   2   0   2   2   0   0   0   0   0   2   0   2   0   0   2   0   2   2   2   0   2   2   2   2   0   0   2   2   2   0   2   2   2   0   0   0   0   2   2   0   2   0   0   2   2   0   0   2   0   0   0   2   0   2   0   0   0   0   2   0   0   2   0   2   0   0   2   2   2   2   2   0   0   2   0   0   0   0   2   2   0   0   2   0   0   0   0   0   2   0   2   2   0   2   0   2   2   0   2   2   2   2   2   2   2   0   2   2   2   0   0   2   0   0   2   2   0   2   2   0   2   2   0   2   2   0   2   0   2   2   0   2   0   0   2   0   2   0   0   0   0   2   0   2   0   2   0   0   0   0   2   0   0   2   2   2   2   0   0   2   0   0   2   0   2   2   2   0   2   0   0   2   2   0   2   2   0   0   2   0   2   2   2   0   0   0   2   0   2   0   2   2   0   2   2   2   0
 MK-6-15                0   0   0   2   0   2   2   0   0   0   2   2   2   0   2   0   0   2   2   2   2   2   0   2   2   0   0   0   0   2   2   2   0   2   2   2   2   0   0   0   2   2   0   2   0   0   2   2   0   0   2   0   0   0   0   0   2   0   0   0   0   2   0   2   2   0   2   0   0   2   2   2   2   2   0   0   2   2   0   0   0   2   2   0   0   2   0   0   0   0   0   2   2   2   2   0   2   0   2   2   0   2   2   2   2   2   2   2   0   2   2   2   0   0   0   2   0   2   2   0   2   2   0   2   2   2   2   0   0   2   0   2   2   0   2   0   0   2   0   2   0   0   0   0   2   0   2   0   2   2   0   0   0   2   0   0   0   2   2   2   0   0   2   0   0   2   0   2   2   2   0   2   0   0   0   2   0   2   2   2   2   2   0   2   0   2   0   0   0   2   0   2   2   2   2   0   2   2   2   0
 MK-6-16                0   0   2   2   0   2   2   0   0   0   0   2   2   0   2   0   0   2   2   2   0   2   0   2   2   0   0   2   2   2   2   2   0   0   2   2   2   0   0   0   2   2   0   2   0   2   2   2   2   0   2   0   0   0   0   0   2   0   0   0   0   2   0   2   2   2   2   0   2   2   2   2   2   2   2   0   2   2   0   0   0   2   2   0   0   2   2   0   0   2   0   2   2   2   2   0   2   0   2   2   0   0   2   0   2   2   2   2   0   2   2   2   0   0   0   0   0   2   2   0   2   2   0   2   2   2   2   0   0   2   0   2   2   0   2   0   0   2   0   2   0   0   0   2   2   0   2   0   2   2   0   0   0   2   0   0   0   2   2   2   2   0   2   0   0   2   0   2   2   2   0   2   0   0   0   2   0   2   2   2   2   2   0   2   0   2   0   0   0   2   0   2   0   2   2   0   2   2   2   0
 
!****************************************** Phenotypic Data **********************************************************
!-100.0 is resevred for missing phenotype
SimulatedTrait1        10.0199   12.0701    9.0172    8.1606   10.5394    9.6662    9.9708    9.8124   10.0304   11.2206    9.2548   10.9938    9.3342    9.9959    7.5585   10.4135   11.3390    9.6599   10.0602   11.1724   10.0923   11.7364   10.8725   10.3187   12.0004   10.5644   12.9817    8.0720    6.4254    7.3145   10.5689   10.2463    9.7183   10.4289    9.0761   10.9428   11.1283   10.1959    8.0416    9.4744    9.2757   10.2557   10.4625   10.1995   10.3057   12.5017   12.9093   10.9897    8.4627    9.6794   10.1125    9.9806   11.2450    9.7535    8.5844    9.0729   11.8018    7.5201    9.6431   11.8713    8.2942   12.1860   10.6873    9.4783    8.4477    6.8303    9.4452   10.6005   10.3151    7.4851   12.6785   10.6673   10.1092   10.1031   10.8106   11.5694    9.2896    9.7179   11.4065   10.7085   10.1984   10.1274   11.9769    9.0817    9.0976    7.3313   10.5223    7.7905   10.3074   10.5441    7.9264    9.3686    9.0314    9.8200   10.8489   10.3792    9.3078    9.9256    9.8391    9.3626   10.6719    9.3889   12.0095   10.8587   10.5377    8.5883   11.3948   11.1991   10.2476   10.0834    6.6497    6.4700    9.8087   10.3659   12.6565    7.0797   10.4028   12.4291   10.6048    9.4831   10.6928    8.9865   11.5880    9.4075    8.9581    9.0302   11.9746    9.2253    9.6250   10.5573   10.8135    9.4736   11.3713    9.0044    8.5101    9.3391   10.5331   11.8146    8.1578   11.6819    8.6188    8.5750    9.5478   10.4535    9.9557   14.3151    9.7507    7.1426   10.4233    6.6103    7.7445    8.7226    9.6792    8.9094    9.0466   11.6271   10.2744   11.4809    7.9221   12.7448    8.2954    9.4704    8.7581   10.2107    9.7048    9.8639   10.9083   10.6462    9.5348   10.2837    9.3075    9.7250   12.2022    7.3106   11.2627    9.7458    9.4473    9.0759   10.5282   10.0666    9.3021   10.8822   11.1859   10.1358   11.2619    8.9613   10.2854    9.5960    9.8979    9.1074    9.7034    9.4479    9.2067   12.2086    8.5013   10.0885   10.5958    8.6511   10.0219   13.1401
SimulatedTrait2        13.6978   18.3649   14.0734   13.2919   16.8547   15.9904   14.3897   16.0761   15.4115   12.8594   16.9441   14.8006   11.6205   16.8276   14.9995   17.1920   15.3144   13.0712   15.6635   15.4517   16.2218   17.8590   14.5517   13.7325   13.7558   17.4374   15.6655   14.6511   15.6368   16.0219   14.3986   15.8797   16.9866   13.2699   14.0598   13.3652   11.5853   15.6393   15.3242   13.7414   14.3523   17.2961   11.2682   15.5363   17.4690   15.9906   17.4979   14.3380   15.9628   15.6106   14.3077   15.2083   15.6935   13.3168   13.4482   16.3040   10.6967   14.1472   15.1082   17.8590   14.6934   13.9214   16.5439   14.0034   15.8061   14.5186   18.1402   16.6026   12.5603   12.6311   13.2466   12.3090   13.3270   13.7187   15.6101   16.2896   14.9708   16.5557   12.8847   14.5228   14.7302   14.8505   17.4313   17.8953   14.2617   17.0935   15.6716   15.2844   13.0528   13.9513   16.5331   16.5263   14.7583   15.5915   14.9110   16.2776   13.0572   14.2586   13.4863   14.5760   11.6097   13.2914   15.0285   14.2713   13.1059   15.6247   12.3801   12.8142   16.5004   16.7439   12.3663   15.1488   16.0938   15.0814   13.2707   15.2234   17.3432   13.2435   15.6395   17.2981   15.2666   14.6973   14.6622   16.1338   12.7566   14.6128   14.2376   14.1852   16.4821   17.7706   14.9950   15.2628   16.7120   12.6721   16.0440   14.2265   13.9657   13.3321   16.5155   16.7089   15.6980   15.0120   12.6798   15.6579   14.6939   16.5457   14.6310   13.9787   16.7497   13.3078   14.5846   14.1152   15.6776   15.5422   14.5913   16.5316   13.7590   16.4718   13.5839   14.8118   13.3692   15.0350   14.0314   15.0643   17.2210   13.9192   14.8145   14.6095   16.4246   16.8992   14.7556   16.2600   16.0371   14.8404   15.5867   15.8686   12.6545   13.7460   17.6702   14.0067   17.7058   13.7855   15.2971   14.6068   15.2285   16.6574   13.9037   15.7521   13.3317   11.8237   13.0705   15.5716   16.4739   11.8443   13.0295   15.0786   15.4593   14.4774   15.9777   15.2679
 
