# Supplementary material for: Inclusive Composite Interval Mapping of QTL by Environment Interactions in Biparental Populations
Source: PLoS One. 2015 Jul 10;10(7):e0132414. doi: 10.1371/journal.pone.0132414 (PMC4498613; doi:10.1371/journal.pone.0132414)
Supplement: S3 File — (ZIP) [file pone.0132414.s003.zip › Simulation for unliked model/Simulated popualtions/run_00109.met]

!**********************Note: lines staring with "!" are remarks and will be ignored in the program********************
!*********************************General Information**********************************
!Assuming F1 = P1 x P2, populations available in QTL IciMapping are: 
!  1, P1BC1F1 = P1 x F1, the first backcrossing where P1 is used as the recurrent parent;
!  2, P2BC1F1 = P2 x F1, the first backcrossing where P2 is used as the recurrent parent;
!  3, F1DH, F1-derived doubled haploids; 
!  4, RIL or F1RIL, recombination inbred lines through the repeated selfing of F1;
!  5, P1BC1RIL, recombination inbred lines through the repeated selfing of P1BC1F1;
!  6, P2BC1RIL, recombination inbred lines through the repeated selfing of P2BC1F1;
!  7, F2, the selfing generation of F1;
!  8, F3, the selfing generation of F2;
!  9, P1BC2F1, the second backcrossing where P1 is used as the recurrent parent; 
! 10, P2BC2F1, the second backcrossing where P2 is used as the recurrent parent;
! 11, P1BC2RIL, recombination inred lines through the repeated selfing of P1BC2F1; 
! 12, P2BC2RIL, recombination inred lines through the repeated selfing of P2BC2F1; 
! 13, P1BC1F2, the selfing generation of P1BC1F1; 
! 14, P2BC1F2, the selfing generation of P2BC1F1; 
! 15, P1BC2F2, the selfing generation of P1BC2F1; 
! 16, P2BC2F2, the selfing generation of P2BC2F1; 
! 17, P1BC1DH, P1BC1F1-derived doubled haploids; 
! 18, P2BC1DH, P2BC1F1-derived doubled haploids; 
! 19, P1BC2DH, P1BC2F1-derived doubled haploids; 
! 20, P2BC2DH, P2BC2F1-derived doubled haploids; 
   3      !Mapping Population (see remarks above)
   2      !Mapping Function (1 for Kosambi; 2 for Haldane; 3 for Morgan)
   2      !Marker Space Type (1 for intervals; 2 for positions)
   1      !Marker Space Unit(1 for centiMorgans; 2 for Morgan)
   6      !Number of Chromosomes (or Linkage Groups)
 200      !Size of the mapping population
   2      !Number of environments
 
!***************************************** Chromosomes and Linkage Maps **********************************************
!Chromosome                 NumMarkers
-CH1                        16
-CH2                        16
-CH3                        16
-CH4                        16
-CH5                        16
-CH6                        16
!Linkage map (Marker name followed by position or the interval length)
 MK-1-1                1     0.000
 MK-1-2                1    10.000
 MK-1-3                1    20.000
 MK-1-4                1    30.000
 MK-1-5                1    40.000
 MK-1-6                1    50.000
 MK-1-7                1    60.000
 MK-1-8                1    70.000
 MK-1-9                1    80.000
 MK-1-10               1    90.000
 MK-1-11               1   100.000
 MK-1-12               1   110.000
 MK-1-13               1   120.000
 MK-1-14               1   130.000
 MK-1-15               1   140.000
 MK-1-16               1   150.000
 MK-2-1                2     0.000
 MK-2-2                2    10.000
 MK-2-3                2    20.000
 MK-2-4                2    30.000
 MK-2-5                2    40.000
 MK-2-6                2    50.000
 MK-2-7                2    60.000
 MK-2-8                2    70.000
 MK-2-9                2    80.000
 MK-2-10               2    90.000
 MK-2-11               2   100.000
 MK-2-12               2   110.000
 MK-2-13               2   120.000
 MK-2-14               2   130.000
 MK-2-15               2   140.000
 MK-2-16               2   150.000
 MK-3-1                3     0.000
 MK-3-2                3    10.000
 MK-3-3                3    20.000
 MK-3-4                3    30.000
 MK-3-5                3    40.000
 MK-3-6                3    50.000
 MK-3-7                3    60.000
 MK-3-8                3    70.000
 MK-3-9                3    80.000
 MK-3-10               3    90.000
 MK-3-11               3   100.000
 MK-3-12               3   110.000
 MK-3-13               3   120.000
 MK-3-14               3   130.000
 MK-3-15               3   140.000
 MK-3-16               3   150.000
 MK-4-1                4     0.000
 MK-4-2                4    10.000
 MK-4-3                4    20.000
 MK-4-4                4    30.000
 MK-4-5                4    40.000
 MK-4-6                4    50.000
 MK-4-7                4    60.000
 MK-4-8                4    70.000
 MK-4-9                4    80.000
 MK-4-10               4    90.000
 MK-4-11               4   100.000
 MK-4-12               4   110.000
 MK-4-13               4   120.000
 MK-4-14               4   130.000
 MK-4-15               4   140.000
 MK-4-16               4   150.000
 MK-5-1                5     0.000
 MK-5-2                5    10.000
 MK-5-3                5    20.000
 MK-5-4                5    30.000
 MK-5-5                5    40.000
 MK-5-6                5    50.000
 MK-5-7                5    60.000
 MK-5-8                5    70.000
 MK-5-9                5    80.000
 MK-5-10               5    90.000
 MK-5-11               5   100.000
 MK-5-12               5   110.000
 MK-5-13               5   120.000
 MK-5-14               5   130.000
 MK-5-15               5   140.000
 MK-5-16               5   150.000
 MK-6-1                6     0.000
 MK-6-2                6    10.000
 MK-6-3                6    20.000
 MK-6-4                6    30.000
 MK-6-5                6    40.000
 MK-6-6                6    50.000
 MK-6-7                6    60.000
 MK-6-8                6    70.000
 MK-6-9                6    80.000
 MK-6-10               6    90.000
 MK-6-11               6   100.000
 MK-6-12               6   110.000
 MK-6-13               6   120.000
 MK-6-14               6   130.000
 MK-6-15               6   140.000
 MK-6-16               6   150.000
!*********************************** Marker Types ********************************************************************
!Co-dominant marker: When heterozygote F1 is present, P1 is coded as 2, F1 is coded as 1, and P2 is coded as 0; Otherwise, P1 is coded as 2, and P2 is coded as 0. 
!Dominant marker: When heterozygote F1 is present, P1 and F1 are coded as 12, and P2 is coded as 0; Otherwise, P1 is coded as 2, and P2 is coded as 0.  
!Recessive markers: When heterozygote F1 is present, P1 is coded as 2, and F1 and P2 are coded as 10; Otherwise, P1 is coded as 2, and P2 is coded as 0. 
!Missing marker is coded as -1. 
 MK-1-1                 2   2   2   2   0   2   2   2   2   0   0   0   0   2   2   0   0   2   0   0   0   0   2   2   2   2   2   2   2   2   2   0   2   2   0   2   0   2   2   2   2   0   2   0   0   0   0   2   2   2   0   2   2   2   2   2   0   2   2   2   2   0   2   2   2   2   0   2   0   0   2   2   0   2   2   2   0   0   0   0   2   2   2   0   2   2   2   0   0   0   2   2   2   0   2   0   2   2   0   0   2   2   0   2   0   2   2   2   2   2   0   0   2   2   2   2   2   0   2   0   2   0   0   0   2   0   0   0   2   0   2   0   0   2   0   2   0   2   0   2   0   0   0   2   2   2   0   0   2   0   2   2   2   0   0   0   0   0   0   0   0   0   0   0   0   0   0   2   0   0   2   2   0   0   2   2   2   2   2   2   2   0   2   2   0   0   0   0   2   2   0   2   0   0   0   0   0   0   2   2
 MK-1-2                 0   2   2   2   0   2   2   2   2   0   0   0   0   2   2   0   0   2   0   0   0   0   2   2   2   2   2   0   2   2   2   0   2   2   0   2   0   2   2   2   2   0   2   0   0   2   0   2   2   2   0   2   2   2   2   2   0   2   0   2   2   0   2   2   2   2   0   2   0   0   2   2   0   2   2   2   0   0   2   0   2   2   0   0   0   2   2   0   0   0   2   2   2   0   2   0   2   2   0   0   0   2   0   2   0   2   2   2   2   2   0   0   2   2   2   2   2   0   2   0   2   0   0   0   2   0   0   2   2   0   2   0   0   2   0   2   0   2   0   2   0   0   0   2   2   2   0   0   2   0   2   0   2   0   0   0   0   0   0   0   0   0   0   0   0   0   0   2   0   0   2   2   0   0   2   2   2   0   2   2   2   0   2   0   0   0   0   0   2   2   0   2   0   0   0   0   2   0   2   0
 MK-1-3                 0   2   0   2   2   2   2   2   2   2   0   0   0   2   2   0   0   2   0   0   0   0   0   2   2   2   2   0   2   2   0   0   2   2   0   2   0   2   2   2   2   0   0   0   0   2   0   0   2   2   0   2   2   2   2   2   0   2   0   2   2   0   2   2   2   2   0   2   0   0   2   2   0   2   2   2   0   0   2   0   2   0   0   0   0   2   2   0   2   0   2   2   2   0   2   0   2   2   0   2   0   2   2   2   0   2   2   2   2   2   0   0   2   2   2   2   2   0   2   0   2   0   0   0   2   0   0   2   2   0   0   0   0   2   0   2   0   2   2   2   0   0   0   2   2   2   0   0   2   0   2   0   2   0   0   0   0   0   0   2   0   0   0   0   0   0   0   2   0   0   2   2   0   0   0   2   0   0   2   2   2   0   2   0   0   0   0   0   2   2   0   2   0   0   0   0   2   0   2   0
 MK-1-4                 0   2   0   2   2   2   2   2   0   2   0   0   0   2   2   0   0   2   0   0   0   0   0   2   0   2   2   2   2   2   0   0   2   2   0   2   0   2   2   2   2   0   0   0   0   2   0   0   2   2   0   2   2   2   2   2   0   2   0   2   2   0   0   2   2   2   2   2   0   0   2   0   0   2   2   2   0   0   2   0   2   0   0   0   0   0   2   0   2   0   2   2   2   0   2   0   2   2   0   2   0   2   2   2   0   2   2   2   2   2   0   0   2   2   2   0   0   0   2   0   2   0   0   0   2   0   0   2   2   2   0   0   0   2   0   2   0   2   2   2   0   0   0   2   2   2   0   0   2   0   2   0   2   0   0   0   0   0   0   0   0   0   0   0   0   0   0   2   0   0   2   2   0   0   2   2   0   2   2   2   2   0   2   0   0   0   2   0   2   2   0   2   0   0   0   0   2   0   2   0
 MK-1-5                 0   2   0   0   2   2   2   2   0   2   0   0   0   2   2   0   2   2   0   0   0   0   0   2   0   2   0   0   0   2   0   0   2   2   0   2   0   2   2   2   2   0   2   0   0   2   0   0   2   2   0   2   2   2   2   2   0   2   0   2   2   0   0   2   2   2   2   2   0   0   2   0   0   2   2   2   2   0   2   0   2   0   0   0   2   0   2   0   2   0   0   2   2   0   2   0   2   2   0   2   2   2   2   2   0   2   2   2   0   2   0   0   2   2   2   0   0   0   2   0   2   0   0   0   2   0   0   2   2   2   0   0   0   2   0   2   0   2   2   2   2   0   0   2   2   2   0   0   2   0   2   0   2   0   0   0   0   0   0   2   0   0   0   0   0   0   0   2   0   0   0   2   0   0   2   2   0   2   2   0   2   0   2   2   0   0   2   2   2   2   0   2   0   2   0   0   2   0   2   0
 MK-1-6                 0   0   0   0   2   2   2   2   0   2   0   0   0   2   2   0   2   2   0   0   0   0   0   0   0   2   0   0   0   2   0   0   2   2   0   2   0   2   2   2   2   0   2   0   2   0   0   0   2   2   0   2   2   2   2   2   0   0   0   2   2   0   0   2   2   2   0   2   0   0   2   0   0   2   2   2   2   0   2   2   2   0   0   2   2   2   2   0   2   0   0   2   0   0   2   0   2   2   0   2   2   2   2   0   0   2   2   0   0   2   0   0   2   2   2   0   0   0   2   0   2   0   0   0   2   0   0   2   2   2   0   0   0   2   0   2   0   2   0   2   2   0   0   2   2   2   0   0   0   0   2   0   2   0   2   0   0   0   0   2   0   2   0   0   0   0   0   2   2   2   0   0   0   0   2   2   0   2   0   0   0   0   2   2   0   0   2   2   2   2   0   2   0   0   0   0   2   0   2   0
 MK-1-7                 0   0   0   0   2   2   2   2   0   2   2   2   0   2   2   0   2   2   0   0   0   0   0   0   0   2   0   0   0   0   0   0   2   2   0   2   2   2   2   2   2   2   0   0   2   0   0   0   2   2   0   2   2   2   2   2   0   0   0   2   2   0   0   2   0   2   0   2   0   0   2   0   0   2   2   2   2   0   0   2   2   0   0   0   2   2   2   0   2   0   0   0   0   0   2   2   2   2   0   2   2   2   2   0   0   2   2   0   0   2   0   0   2   2   2   0   0   0   2   0   2   0   0   0   2   0   0   2   2   2   0   0   0   2   0   2   0   2   0   0   2   0   2   2   2   2   0   0   0   0   2   0   2   0   2   0   0   0   0   2   0   2   0   2   0   0   0   2   2   0   0   0   2   0   2   2   0   2   0   0   0   0   2   2   0   0   2   2   2   2   0   2   0   0   0   0   2   2   2   0
 MK-1-8                 0   0   0   0   2   2   2   2   2   2   2   2   0   0   0   0   2   2   0   0   0   0   0   0   0   2   0   0   0   0   0   2   2   2   0   2   2   2   2   2   2   2   0   0   2   0   0   0   2   2   0   2   2   2   2   2   0   0   0   2   2   0   0   2   0   0   0   2   0   0   2   0   0   2   0   2   2   0   0   2   2   0   2   0   2   2   2   0   0   0   0   0   0   0   0   2   2   2   2   0   2   2   2   0   0   2   0   0   2   2   0   0   2   2   2   2   0   0   2   0   2   0   0   0   2   0   0   2   0   2   0   0   0   2   0   2   0   2   0   0   2   0   2   2   2   2   0   0   0   0   2   0   2   0   0   0   0   2   0   2   2   0   0   2   0   2   0   2   2   2   0   0   2   0   2   2   0   2   2   2   0   0   2   2   0   0   2   2   2   2   0   2   0   0   0   0   2   2   2   0
 MK-1-9                 0   0   0   0   2   2   2   2   0   0   2   2   0   0   0   2   2   2   0   0   0   0   0   0   2   2   2   2   0   2   0   2   0   2   0   2   2   2   2   2   2   2   0   0   2   0   0   0   2   0   0   0   2   2   2   2   0   0   0   2   2   0   0   2   0   0   0   2   0   0   2   0   0   2   0   2   2   0   0   2   2   0   2   0   2   2   2   0   0   0   0   0   0   0   0   2   2   2   2   0   2   2   2   0   0   0   0   0   2   2   0   0   2   2   2   2   0   0   2   0   2   0   0   0   2   0   0   2   0   2   2   0   0   0   0   2   0   2   2   0   2   0   2   2   2   2   2   0   0   0   0   0   2   0   0   0   0   2   0   2   0   0   0   2   0   2   0   2   2   2   0   0   2   0   2   2   0   2   2   2   0   2   2   2   0   0   2   2   2   2   2   2   0   0   0   0   2   2   0   0
 MK-1-10                0   0   0   0   2   0   2   2   0   0   2   2   0   0   0   2   2   2   0   0   0   0   0   0   2   2   2   2   0   2   2   2   0   2   0   2   2   2   2   2   2   2   2   0   2   0   0   0   2   0   0   2   2   2   2   2   2   0   0   2   2   0   0   2   0   0   2   2   0   0   2   0   0   2   0   0   2   0   0   2   2   0   2   0   2   2   0   0   0   0   0   0   0   0   0   2   0   2   2   0   2   2   2   2   0   0   0   0   2   2   0   0   2   2   2   2   0   0   2   2   2   0   0   0   2   0   0   2   0   2   2   0   0   0   0   2   0   2   2   0   2   0   0   0   2   2   2   0   0   0   0   0   2   0   0   0   0   2   0   2   0   0   0   2   0   2   0   2   2   0   0   0   2   2   2   2   0   2   2   2   0   2   2   2   0   0   2   2   2   2   2   2   0   0   0   0   2   2   0   0
 MK-1-11                0   0   0   2   2   0   2   2   0   2   2   2   0   0   0   2   2   0   0   0   0   0   0   0   2   2   2   2   0   2   2   2   0   2   0   2   2   2   2   2   2   2   2   0   2   0   0   0   2   0   0   2   0   2   2   2   2   0   0   2   0   2   0   2   0   0   2   2   0   0   2   0   0   2   0   0   2   2   0   2   2   0   2   0   2   2   2   0   0   0   0   0   0   0   0   2   0   2   2   2   2   2   2   0   0   0   0   0   2   2   2   0   2   2   2   2   0   0   0   2   2   0   0   0   0   0   0   2   0   2   2   0   0   0   0   2   0   2   2   0   2   0   0   0   2   2   2   0   0   0   0   0   2   0   0   2   0   2   2   2   0   0   0   2   0   2   0   2   2   0   0   0   2   2   2   2   0   2   2   2   0   2   2   2   0   0   2   2   0   2   2   2   0   0   0   0   2   2   0   2
 MK-1-12                0   0   0   2   2   0   2   2   0   2   2   2   0   0   0   2   2   0   0   0   0   0   0   0   0   0   0   2   2   2   2   2   0   0   0   2   2   2   2   2   2   2   2   0   2   0   0   0   0   0   0   2   2   2   0   2   2   0   0   2   0   2   0   0   0   0   2   2   0   0   0   0   0   2   0   0   2   2   0   2   2   0   2   0   2   0   0   0   0   0   2   0   0   0   0   2   2   2   2   2   2   2   2   0   0   0   0   0   2   2   2   0   2   0   2   2   0   0   0   2   2   0   0   0   0   0   0   2   0   2   2   0   0   0   2   2   0   2   2   0   2   0   0   0   2   2   2   0   0   0   0   0   2   0   0   2   0   0   0   2   0   0   0   2   0   2   0   2   2   0   0   2   2   2   2   2   0   2   2   2   0   0   2   2   2   0   2   2   0   2   2   0   0   0   0   0   0   2   0   2
 MK-1-13                0   0   0   0   2   0   2   2   0   0   2   2   0   0   0   2   0   0   0   0   0   0   2   0   2   0   0   2   0   2   2   2   0   0   2   0   0   2   2   2   2   2   2   0   2   0   0   0   0   0   0   2   2   2   2   2   2   2   0   2   0   2   0   0   0   0   2   2   0   0   0   0   0   2   0   0   2   2   0   2   2   0   2   0   2   0   0   2   0   0   2   0   2   0   0   2   2   2   2   2   2   0   2   0   0   2   0   0   2   0   2   0   0   0   2   2   0   0   0   2   2   0   0   0   0   0   0   2   0   2   2   0   0   0   2   2   0   2   2   2   2   0   2   0   2   2   2   0   0   0   2   0   0   0   0   2   0   2   0   2   0   0   0   0   0   2   0   2   2   0   0   2   2   2   2   2   0   2   0   2   0   0   2   2   2   2   2   2   0   2   2   0   0   0   0   0   0   2   0   2
 MK-1-14                0   0   0   0   2   0   2   2   0   0   2   2   0   0   0   2   0   2   2   0   0   0   2   2   2   0   0   2   0   2   2   2   0   2   2   0   0   2   2   2   2   2   2   0   2   0   0   0   0   0   2   2   0   2   2   2   2   2   0   0   0   0   0   0   0   0   2   2   0   0   0   0   0   2   0   0   2   2   0   2   2   2   2   0   2   0   0   2   0   0   2   0   2   0   0   2   2   2   2   2   2   0   2   0   0   2   0   0   2   0   2   0   0   2   2   2   0   2   0   2   2   0   0   0   0   0   0   2   0   2   0   0   0   0   2   2   0   2   2   2   2   0   2   0   2   2   2   0   0   0   2   0   0   0   0   2   0   2   0   2   0   0   0   0   0   2   2   2   2   0   0   2   2   2   2   2   0   0   0   2   0   0   0   2   2   2   2   2   0   2   2   0   0   0   0   0   0   2   2   2
 MK-1-15                0   0   0   0   2   0   2   2   0   0   2   0   0   0   0   2   0   2   2   0   0   0   2   2   2   0   0   2   0   2   2   2   2   2   2   0   0   2   2   2   2   2   2   0   2   0   0   0   0   0   2   2   0   2   2   2   2   0   0   2   0   0   0   0   2   2   2   2   2   0   0   0   0   2   0   0   2   2   2   2   0   0   2   0   2   0   0   2   0   0   2   0   2   0   0   2   2   2   2   2   2   0   2   0   2   2   0   0   2   0   2   0   0   2   2   0   0   2   2   2   2   0   0   0   0   0   0   2   0   2   0   0   0   0   2   2   0   2   2   2   2   0   2   2   2   2   2   0   0   0   2   0   0   0   0   2   0   2   0   2   0   0   0   0   0   2   2   2   2   0   0   2   2   2   2   2   0   0   0   2   0   0   0   2   2   2   2   2   0   2   2   0   0   2   0   0   0   2   2   2
 MK-1-16                0   2   0   0   0   0   2   2   0   0   2   0   0   0   0   2   0   2   2   2   0   0   2   2   2   0   0   2   0   2   2   2   2   2   2   0   0   2   2   2   2   2   2   0   2   0   0   0   0   0   2   2   0   2   2   2   2   0   0   0   0   0   0   0   2   2   2   2   2   0   0   0   0   2   0   0   2   2   2   2   0   0   2   0   2   0   0   2   0   0   2   0   0   0   0   2   0   2   2   2   2   0   2   0   2   2   0   0   2   0   2   0   0   2   2   0   0   0   2   0   2   2   0   2   0   0   0   2   0   0   0   0   0   0   2   2   0   2   2   2   2   0   2   2   2   2   2   2   0   0   2   0   0   0   0   2   0   2   0   2   2   2   0   0   2   2   2   2   2   0   0   2   2   2   2   2   0   0   0   0   0   0   0   2   2   2   2   2   0   2   2   0   0   2   0   0   0   2   2   0
 MK-2-1                 0   2   2   0   0   0   0   2   2   0   2   2   2   2   2   0   0   0   2   0   0   2   0   2   0   0   0   2   0   2   2   2   2   0   0   0   2   2   2   2   0   0   2   0   2   2   0   0   0   2   2   2   0   0   0   0   0   0   0   2   2   0   0   0   0   2   0   2   2   0   2   2   0   0   0   0   0   0   2   2   0   0   0   0   2   2   2   0   2   2   0   2   2   2   2   2   0   2   0   0   2   2   2   2   2   0   2   2   0   2   0   2   2   0   2   2   0   0   2   2   2   0   0   0   0   2   2   2   0   2   2   0   2   0   2   2   2   0   2   0   0   0   0   0   0   2   0   2   0   0   2   2   2   2   2   2   2   2   0   0   2   0   0   0   0   0   0   2   0   0   2   0   0   2   2   2   0   0   2   0   2   0   0   0   0   2   0   2   0   0   2   2   2   0   0   0   0   0   0   0
 MK-2-2                 0   2   0   0   0   0   0   2   0   0   2   0   2   2   2   0   0   0   2   0   0   2   0   2   0   0   0   0   0   2   2   2   2   2   0   0   2   2   2   2   0   0   2   0   2   2   0   0   0   2   0   2   0   0   0   0   0   0   0   2   2   0   0   0   0   2   0   2   2   0   2   2   0   0   0   0   0   2   2   2   0   2   0   2   2   2   2   0   2   2   0   2   2   2   2   0   0   2   0   2   0   2   2   2   2   0   2   2   0   2   0   2   0   0   0   2   0   0   2   2   2   0   0   0   0   2   2   2   0   2   0   0   0   0   2   2   2   2   2   0   0   0   0   0   0   2   0   0   0   2   0   2   0   2   2   2   2   2   0   0   2   0   0   0   0   0   0   2   0   0   2   0   0   2   0   0   0   0   2   0   2   0   0   0   0   2   0   2   0   0   2   2   2   0   0   0   0   0   0   0
 MK-2-3                 0   2   0   0   0   0   0   2   0   0   2   0   2   2   2   2   0   2   2   0   0   2   0   2   0   2   0   0   0   2   2   2   2   0   0   0   2   2   2   2   0   0   2   0   2   2   0   0   0   2   0   2   0   0   0   0   0   0   0   2   2   0   0   0   0   2   0   2   2   2   2   2   0   0   0   0   0   2   2   0   2   2   0   2   2   2   2   0   2   2   0   2   2   2   2   0   0   2   0   2   0   0   2   0   2   0   2   2   0   2   0   2   0   0   0   2   0   0   2   2   2   0   0   2   0   2   2   2   0   2   0   0   0   0   2   2   2   2   2   0   0   2   0   0   0   2   0   0   0   2   0   2   0   2   2   2   2   2   0   0   2   0   0   0   0   0   2   2   0   0   2   2   0   2   0   0   0   0   2   0   2   0   0   0   0   0   0   2   0   0   2   2   2   0   0   2   0   0   2   2
 MK-2-4                 0   2   0   2   0   0   2   2   0   0   2   0   2   2   2   0   0   0   2   0   0   2   0   2   0   2   0   0   0   2   2   2   2   0   0   0   2   2   2   0   0   0   2   0   2   2   0   0   0   2   0   2   0   0   0   0   2   0   0   2   2   0   0   2   0   2   0   2   2   2   2   2   0   2   0   0   0   2   2   0   2   2   0   2   2   0   2   0   2   2   0   2   2   2   2   0   0   2   0   2   0   0   2   0   2   0   2   2   0   2   0   2   0   2   0   2   0   0   2   2   0   0   0   2   0   2   0   2   0   2   2   0   0   0   2   2   2   2   2   0   0   2   0   0   2   2   0   0   0   2   0   2   0   2   2   2   2   0   0   0   2   0   0   0   0   0   2   2   2   0   2   2   0   2   0   0   0   0   2   0   2   0   0   2   0   0   0   2   0   0   2   0   2   0   0   2   0   0   2   2
 MK-2-5                 0   0   0   0   0   0   2   2   0   0   2   0   2   2   2   0   0   0   2   0   0   2   0   2   0   2   0   0   0   2   0   2   2   0   0   0   0   2   2   0   0   0   2   0   2   2   0   0   0   0   0   2   0   0   0   0   0   0   0   2   2   0   0   2   2   2   0   2   2   2   2   2   2   2   0   2   0   2   2   0   2   2   0   2   2   0   2   0   0   2   0   0   2   2   2   0   0   2   0   2   0   2   2   0   2   0   2   2   0   2   0   2   0   2   2   2   0   0   2   2   0   0   0   2   0   2   2   0   0   2   2   2   0   0   2   2   0   2   2   0   0   2   0   0   2   2   0   0   0   2   0   2   0   2   2   2   2   0   0   0   2   0   0   0   0   0   2   2   2   0   2   0   2   2   0   0   0   0   2   0   2   0   0   2   0   0   0   2   0   0   2   2   2   2   0   2   0   0   2   2
 MK-2-6                 0   0   2   0   0   0   2   2   0   0   2   0   2   0   2   0   0   0   2   0   0   0   0   2   0   2   0   0   0   2   0   2   2   0   0   0   0   2   2   0   2   0   2   0   0   2   0   0   0   0   2   0   0   0   0   0   0   0   0   2   2   0   0   2   2   2   0   2   0   2   2   2   2   2   0   2   0   0   2   0   2   2   0   2   2   0   2   0   2   2   0   0   2   2   0   0   2   2   0   2   0   2   2   0   2   0   2   2   0   2   0   2   0   2   2   0   0   0   2   2   2   0   0   2   0   2   2   0   2   2   2   2   0   0   2   2   0   2   2   0   0   2   0   0   2   0   0   0   0   2   2   2   0   2   2   2   2   0   0   0   2   2   0   0   0   0   0   2   2   0   0   0   2   2   0   0   0   2   2   0   2   0   0   2   0   2   0   2   0   2   2   2   2   2   0   2   0   0   2   2
 MK-2-7                 0   0   2   0   0   0   2   0   0   2   2   0   2   0   2   0   0   0   0   0   2   0   0   2   0   2   0   0   0   2   0   2   0   0   0   0   2   2   0   0   2   0   2   0   0   2   2   0   0   0   0   0   0   0   0   2   0   0   0   2   2   0   0   2   2   2   0   2   0   2   2   2   2   2   0   2   0   0   2   0   2   2   0   2   2   0   2   0   0   2   0   0   2   2   0   0   0   2   0   2   0   2   2   0   2   0   2   2   2   0   0   2   0   2   2   0   0   0   2   2   2   0   0   2   0   2   0   0   2   2   2   2   0   0   2   2   0   2   0   0   0   2   0   0   2   0   0   0   0   2   2   2   0   2   2   2   2   0   0   0   2   2   0   0   0   0   0   2   2   0   0   0   2   2   0   0   0   2   2   0   2   0   0   2   0   2   0   2   0   2   2   2   2   2   0   2   0   0   2   0
 MK-2-8                 0   0   2   0   0   0   2   0   0   2   2   0   2   0   2   0   0   0   0   0   2   0   0   2   0   2   2   0   0   2   0   2   0   0   2   0   2   2   0   0   2   0   2   0   2   2   2   0   0   0   0   0   0   0   0   2   0   0   0   2   2   0   0   0   0   2   0   0   2   2   2   2   2   2   0   2   0   0   2   0   2   2   0   2   2   0   2   0   0   2   0   0   2   2   0   0   0   2   0   2   0   2   2   0   2   0   2   2   0   0   0   0   0   2   2   0   0   0   2   0   2   0   0   2   0   2   2   0   2   2   2   2   0   2   2   2   0   2   0   0   0   2   0   0   2   0   0   0   0   2   0   2   0   2   2   2   2   0   0   2   0   2   0   0   0   0   0   2   0   0   0   0   2   2   0   0   0   2   2   0   0   0   0   2   2   2   0   2   2   2   2   2   2   2   0   2   0   0   0   0
 MK-2-9                 0   0   2   0   2   0   2   0   0   2   2   0   2   0   0   0   0   0   0   0   2   0   0   2   0   2   2   0   0   2   0   2   0   0   2   0   0   2   2   0   2   0   2   0   2   2   2   0   0   0   2   2   0   0   0   0   0   0   0   2   2   0   0   0   0   2   0   0   2   2   2   2   2   0   0   2   0   2   2   0   2   2   0   2   2   0   0   0   0   2   0   0   2   2   0   0   0   2   0   2   0   2   0   0   2   0   2   2   0   0   0   0   0   0   2   0   0   0   2   0   2   0   0   2   0   2   2   0   2   0   2   2   0   2   2   2   0   2   2   0   0   0   0   0   2   0   0   0   0   2   0   2   2   0   0   2   2   0   0   2   0   2   0   0   0   0   2   2   0   2   0   0   2   2   0   0   0   2   2   0   0   0   0   0   2   2   0   2   2   2   0   2   2   2   0   2   0   0   0   0
 MK-2-10                0   0   2   0   2   0   2   0   0   2   2   0   2   0   2   0   0   0   0   0   2   0   0   2   0   2   2   0   0   2   0   2   0   0   2   0   0   2   2   0   2   0   2   0   2   2   0   0   0   0   2   2   0   2   0   0   0   0   0   2   2   0   0   0   0   2   0   0   2   2   2   2   2   0   0   2   0   2   2   0   2   2   0   0   2   0   0   0   0   2   0   0   2   2   0   2   0   2   0   2   0   2   0   0   2   0   2   2   0   0   0   0   0   0   2   0   2   0   2   0   2   0   0   2   0   2   2   2   2   0   2   2   0   2   2   2   2   2   2   0   0   0   0   0   2   2   0   0   0   2   0   2   2   0   0   0   2   0   0   0   0   2   0   0   0   2   2   2   0   2   0   0   0   2   0   0   0   2   2   0   0   0   0   0   2   2   0   2   2   2   0   2   2   2   0   2   0   0   0   0
 MK-2-11                0   0   2   0   2   0   2   0   0   2   2   0   2   0   2   0   0   0   0   0   2   0   0   2   0   0   2   0   0   2   0   2   0   0   2   0   0   2   2   0   2   0   2   2   2   2   0   0   0   0   2   2   0   2   0   0   0   2   0   2   2   0   2   0   0   2   0   0   2   2   2   2   2   0   0   2   0   2   2   0   2   2   2   2   2   0   0   0   0   2   0   0   2   2   2   2   0   2   0   2   0   2   0   0   2   0   2   2   0   0   0   0   0   0   0   0   2   0   2   0   2   0   0   2   0   2   2   2   2   0   2   2   0   2   0   2   2   2   2   0   2   0   0   0   2   2   0   0   0   2   0   2   2   0   0   2   2   0   0   0   0   2   0   0   0   2   2   2   0   2   0   2   0   2   0   0   0   2   2   0   0   0   0   0   2   2   0   2   0   2   2   2   2   2   0   2   0   2   0   0
 MK-2-12                0   0   2   0   2   0   2   0   0   2   2   0   2   0   2   2   0   0   2   0   2   0   0   2   2   0   2   0   0   2   0   2   0   0   2   0   0   2   2   0   2   0   2   2   2   2   0   0   0   0   2   2   0   2   0   0   0   2   0   2   2   0   2   0   0   0   0   0   0   2   0   2   2   0   0   2   0   2   2   0   2   0   2   0   2   0   0   0   0   2   0   2   2   2   2   2   0   2   0   2   0   0   0   0   2   0   2   2   0   0   0   0   0   0   0   2   2   0   2   2   2   0   0   2   2   2   2   2   2   0   2   2   0   2   0   0   2   2   0   0   2   0   0   0   2   2   0   0   0   2   0   2   2   0   0   2   2   0   0   0   2   2   0   2   0   2   2   2   0   2   0   2   0   2   0   0   0   2   2   0   0   0   0   0   2   2   2   2   0   2   2   2   2   2   0   2   0   2   0   0
 MK-2-13                0   0   2   0   2   0   2   0   0   2   2   0   2   0   2   2   0   0   0   0   2   0   0   2   2   0   2   0   0   0   0   2   0   0   2   0   2   0   2   0   2   0   2   2   0   2   0   0   0   0   2   2   0   2   0   0   2   2   0   2   2   0   2   0   0   0   0   0   0   2   0   2   2   0   0   0   0   2   2   0   2   0   2   2   2   0   0   0   0   2   2   2   2   2   2   2   0   2   0   0   0   0   0   0   2   0   2   0   0   0   0   0   0   0   0   2   2   0   2   2   0   0   2   2   2   0   2   2   2   0   2   2   0   2   0   0   2   2   0   2   2   0   0   0   2   2   0   0   0   2   0   2   2   0   0   2   2   0   0   0   2   2   0   2   2   2   2   2   0   2   0   2   2   2   0   0   0   2   2   0   0   0   0   0   0   2   2   2   0   2   2   2   2   2   0   2   0   0   0   0
 MK-2-14                0   0   2   0   2   0   2   0   0   2   2   0   2   0   2   2   0   0   0   0   2   0   0   2   2   0   2   0   0   0   0   2   2   0   2   0   2   0   2   0   0   0   2   2   0   2   0   0   0   0   2   2   0   0   0   0   0   2   0   2   2   0   0   0   0   2   0   0   0   0   0   2   0   0   0   0   0   2   2   0   2   0   2   2   2   0   0   0   2   2   2   2   2   2   2   2   0   2   0   0   0   0   2   0   2   0   2   2   0   0   0   0   0   0   0   2   2   0   2   2   0   2   2   2   2   0   2   0   2   0   2   2   0   2   0   0   2   2   0   2   2   0   0   0   2   2   0   0   0   2   0   2   2   0   0   2   2   0   0   0   2   2   0   2   2   2   0   2   0   2   0   2   2   2   0   0   0   2   2   0   0   2   0   0   0   2   2   2   0   0   2   2   2   2   0   2   0   0   0   0
 MK-2-15                0   0   2   0   2   0   2   0   0   2   2   0   2   0   2   2   0   2   0   0   2   0   0   2   2   0   2   0   0   0   0   2   2   0   2   0   2   0   2   0   0   0   2   2   0   2   0   0   0   0   0   2   0   0   0   0   0   2   0   2   2   0   0   0   0   2   2   2   0   0   0   2   2   0   0   0   0   2   2   0   2   0   2   2   2   0   0   0   2   2   0   0   2   2   2   2   0   0   0   0   0   0   2   0   2   2   0   2   0   0   0   0   0   0   0   2   2   2   2   2   0   2   2   2   2   0   2   0   2   0   2   2   0   2   2   0   2   2   0   2   2   0   0   0   2   2   0   0   0   2   0   0   2   0   0   2   2   2   0   0   2   2   0   2   2   2   0   2   0   2   0   2   2   2   0   0   0   2   2   0   0   2   0   0   0   2   2   2   0   0   2   2   2   2   0   2   0   0   0   0
 MK-2-16                2   0   2   2   2   0   2   0   0   0   2   0   2   0   0   2   0   2   0   0   2   2   0   2   2   0   2   0   0   0   0   2   2   0   2   0   2   0   2   0   0   0   2   0   0   2   0   0   2   0   0   2   0   0   0   0   0   2   0   2   0   0   0   2   0   2   2   2   0   2   0   2   2   0   0   0   0   2   2   0   2   0   2   2   2   0   0   2   2   0   2   0   2   0   2   2   0   2   0   0   0   0   2   2   2   2   0   2   2   0   0   2   0   0   0   2   2   2   2   2   0   2   2   2   2   0   2   0   2   0   2   2   0   2   2   0   2   2   0   2   2   0   0   0   2   2   0   2   0   2   0   0   2   0   2   2   2   2   0   0   2   2   0   2   2   2   0   2   0   2   0   2   2   2   0   0   0   2   2   0   0   2   0   0   0   2   2   2   2   0   2   2   0   2   0   2   2   0   2   0
 MK-3-1                 2   2   2   0   0   2   2   0   0   0   2   0   2   0   0   2   2   2   2   0   0   0   2   2   0   0   0   2   2   2   2   2   0   0   0   0   0   2   2   2   0   0   0   2   0   0   2   2   0   0   2   2   0   2   2   0   0   2   0   0   0   2   2   2   0   2   0   2   2   2   0   0   0   0   0   0   0   2   0   2   2   2   2   2   2   2   0   0   0   0   0   2   0   2   2   2   0   2   2   0   0   2   0   2   0   2   0   2   0   0   2   2   0   2   0   2   2   2   2   0   0   2   0   2   2   0   2   2   0   0   2   2   0   2   0   0   2   0   0   0   0   0   0   2   0   2   0   2   0   2   0   2   2   0   2   0   0   2   0   0   0   2   0   2   2   2   2   0   2   0   0   0   2   2   0   0   0   0   2   2   2   2   0   2   2   2   0   2   2   0   0   0   2   0   2   2   0   0   0   2
 MK-3-2                 2   2   2   0   0   2   2   0   0   2   2   0   2   0   0   0   0   2   0   0   0   0   2   2   0   0   0   2   2   2   2   2   0   0   0   0   0   2   2   2   0   0   2   2   0   0   2   2   0   0   2   2   0   2   0   0   0   2   0   0   0   2   2   2   0   2   0   2   2   2   0   0   2   0   0   0   2   2   0   2   2   0   2   2   2   2   0   0   0   0   0   0   0   0   2   2   0   2   2   0   0   0   0   2   2   2   0   2   0   0   0   2   0   2   0   2   2   2   2   0   0   2   0   2   2   0   2   2   0   0   0   2   0   2   0   0   2   0   0   0   0   0   0   2   0   2   0   2   0   2   0   2   2   0   0   0   0   2   0   0   0   2   0   2   2   2   2   0   2   0   0   0   2   2   0   0   0   0   0   0   2   2   0   2   2   2   0   2   2   0   0   0   2   0   2   2   0   0   0   2
 MK-3-3                 2   2   2   0   0   2   0   0   0   2   0   0   2   2   0   0   0   2   0   0   0   0   2   2   0   0   0   2   0   2   2   2   0   0   0   0   0   2   2   2   0   0   2   2   0   0   2   2   0   0   2   2   0   2   2   0   0   2   0   0   0   0   2   2   2   2   0   2   2   2   0   0   2   0   0   0   2   2   0   2   2   0   2   2   2   2   0   0   0   0   0   0   0   0   2   2   0   2   0   0   0   0   0   2   2   2   0   2   2   0   0   2   0   2   0   2   0   0   2   0   2   2   0   2   2   0   2   2   0   0   0   2   0   2   0   0   2   2   0   0   0   0   0   2   0   2   0   2   0   2   0   2   2   0   0   0   0   2   0   0   0   2   0   2   2   2   2   0   2   0   0   0   2   2   0   0   0   0   0   0   2   2   0   2   2   2   0   2   2   0   0   0   2   0   2   2   0   2   2   2
 MK-3-4                 0   2   2   0   0   2   0   0   0   2   0   0   2   2   0   0   0   2   0   0   0   0   2   2   0   0   0   2   2   2   2   2   0   0   0   0   0   2   2   2   0   0   2   2   0   0   2   2   2   0   2   2   0   2   2   0   0   2   0   0   0   0   2   2   2   0   0   2   0   2   0   0   2   0   0   0   0   2   0   2   2   0   2   0   2   2   0   0   0   0   0   0   0   0   2   2   0   2   0   0   0   0   0   0   0   2   0   2   2   0   0   2   0   2   0   2   0   0   2   2   2   2   0   2   2   0   2   2   0   0   2   2   0   2   0   0   2   2   2   0   0   0   0   2   0   2   0   2   2   2   0   2   2   0   0   0   2   2   0   0   0   2   0   2   2   2   2   0   2   0   0   0   0   2   0   0   0   0   0   0   2   2   0   2   2   2   0   2   2   0   0   0   2   0   2   2   0   2   2   2
 MK-3-5                 0   0   2   0   0   2   0   0   0   2   0   2   2   2   0   0   0   2   0   0   0   0   2   2   0   0   0   2   2   2   2   2   0   0   0   0   0   2   2   2   0   0   2   2   0   0   0   2   2   0   2   2   0   2   2   0   0   2   0   0   0   0   2   0   2   0   0   2   0   2   0   0   2   0   0   0   0   2   0   2   2   0   2   0   2   2   0   0   0   0   0   0   0   0   2   2   0   2   0   0   0   0   0   0   0   2   0   2   2   0   0   2   0   2   0   2   0   0   2   2   2   2   0   2   2   0   2   0   0   0   2   2   0   2   0   0   2   2   2   0   0   0   0   2   0   2   0   0   2   2   0   2   2   0   2   0   2   2   2   2   0   2   0   2   2   2   2   0   2   0   0   0   0   2   0   2   0   0   0   0   2   0   0   2   2   2   0   2   2   0   0   0   2   0   2   2   0   2   2   2
 MK-3-6                 0   0   2   0   0   2   0   0   0   2   0   0   2   2   2   0   0   2   2   2   0   0   0   0   0   0   0   2   0   2   2   2   0   2   0   0   0   2   2   0   0   2   2   2   0   2   0   0   0   0   2   2   0   2   2   0   0   2   0   0   2   0   2   2   2   0   0   2   0   2   0   0   2   0   0   0   2   2   0   2   2   0   2   0   2   2   0   0   0   0   2   0   0   0   2   2   2   2   0   0   0   0   0   0   0   2   2   2   2   0   0   2   0   2   0   2   0   0   2   2   2   2   0   0   2   0   2   0   0   0   2   2   0   2   0   0   0   2   2   2   0   0   0   2   0   2   2   0   2   2   0   2   2   0   2   0   2   2   2   2   0   2   0   2   2   2   2   0   2   0   0   0   0   0   0   2   0   0   0   0   0   0   2   0   2   2   0   2   2   0   0   0   2   0   2   0   0   2   2   2
 MK-3-7                 0   0   2   0   0   0   0   0   2   2   0   0   2   2   2   0   2   2   2   2   0   0   0   0   0   0   0   2   0   2   2   2   0   2   0   0   0   2   2   0   0   2   2   2   0   2   0   2   0   0   2   2   0   2   2   0   0   2   0   0   2   0   2   2   2   0   0   2   0   2   0   0   2   0   0   0   2   2   0   2   2   0   2   0   2   2   0   0   0   0   2   0   0   0   2   2   2   2   0   0   0   0   0   0   0   2   2   2   2   2   0   0   0   2   0   2   0   0   2   0   2   2   0   0   2   2   2   2   2   0   2   2   0   2   0   0   0   2   2   2   0   0   0   2   0   2   2   0   2   2   0   2   2   0   2   0   2   2   2   2   0   2   0   2   2   2   2   2   2   0   0   0   0   0   0   2   0   2   0   0   0   2   2   0   0   2   0   2   2   0   0   0   2   0   2   0   0   2   2   2
 MK-3-8                 0   2   2   0   0   0   0   0   2   2   0   0   2   2   2   2   2   2   0   2   0   0   0   0   0   0   0   2   0   2   2   2   0   2   0   0   0   2   2   0   0   2   2   2   0   2   0   2   0   0   2   2   0   2   2   0   0   0   0   0   2   0   2   2   2   0   0   2   0   2   0   0   2   0   0   0   2   2   0   2   2   0   2   0   2   2   0   2   0   0   0   0   0   0   2   2   2   2   0   0   0   0   0   0   2   2   2   0   2   2   0   0   0   2   0   2   0   0   2   0   2   2   0   0   2   2   2   2   2   0   2   2   2   2   0   0   0   2   2   2   0   0   0   2   0   2   2   0   2   2   0   2   2   0   2   0   2   2   2   2   0   2   0   0   2   2   2   2   2   0   0   0   0   0   0   2   0   2   2   0   0   2   2   2   0   2   2   2   2   0   0   0   2   2   0   0   0   2   0   2
 MK-3-9                 0   0   2   0   0   0   0   2   2   2   0   0   0   2   2   2   2   2   0   2   0   0   0   0   0   0   0   2   2   2   2   2   0   2   0   2   0   2   2   0   2   0   2   2   0   2   0   2   0   0   0   2   0   2   2   0   0   0   2   0   2   0   2   2   2   2   0   0   0   2   0   0   0   0   0   0   2   2   0   2   2   0   2   0   2   2   0   2   0   0   0   0   0   0   2   2   2   2   0   0   0   0   0   0   2   2   2   0   2   0   0   0   0   2   0   2   0   0   2   0   2   2   2   0   2   2   2   2   2   0   2   2   2   2   2   0   0   2   2   2   0   0   2   2   0   2   2   0   2   2   0   0   2   0   2   0   2   2   2   2   0   2   0   2   0   2   2   2   2   0   0   0   0   0   0   2   0   2   2   0   0   2   0   2   0   2   0   2   2   2   2   2   2   2   0   0   0   2   2   2
 MK-3-10                0   0   2   0   0   0   0   2   2   2   0   2   0   2   2   2   2   2   0   2   2   0   2   0   0   2   0   2   0   2   2   2   0   2   0   2   0   2   2   0   2   0   2   2   0   2   0   2   0   2   0   2   0   2   2   0   2   0   2   0   2   0   2   2   0   2   0   0   0   2   0   0   0   0   0   2   0   2   0   2   2   2   2   0   2   2   0   2   0   0   0   0   2   0   2   2   2   2   0   0   0   0   0   2   2   2   2   0   2   0   0   0   0   2   0   2   0   0   2   0   2   2   2   0   2   2   2   2   2   0   2   2   0   2   2   0   0   2   2   0   0   0   2   0   0   2   2   0   2   2   2   0   0   0   2   0   2   2   2   2   0   2   2   2   0   2   2   2   2   0   0   2   0   0   0   2   0   2   2   0   2   2   0   2   0   2   0   2   2   2   2   2   2   2   0   0   0   2   2   2
 MK-3-11                0   0   2   2   2   0   0   2   2   2   0   2   0   2   2   2   2   2   0   2   2   0   2   0   0   2   0   2   0   2   2   2   0   2   0   0   2   2   2   0   2   0   2   2   2   2   0   2   2   2   0   2   0   2   2   0   2   0   2   2   2   0   2   2   0   2   0   0   0   2   0   0   0   0   0   2   0   2   2   2   2   2   2   0   2   2   2   2   2   0   0   0   2   2   2   2   2   2   0   0   0   0   2   2   2   2   2   0   2   2   0   0   0   2   0   2   0   0   2   0   2   2   2   2   2   2   2   2   2   0   2   2   0   0   2   0   0   2   2   0   0   0   2   0   0   2   2   2   2   2   2   0   0   0   2   0   2   2   2   2   2   0   0   2   0   2   2   2   0   0   0   2   2   0   0   2   0   2   2   0   2   2   0   2   0   2   0   2   2   2   2   2   2   2   0   0   2   2   2   2
 MK-3-12                0   0   2   2   2   0   0   2   2   2   0   2   0   2   2   2   2   2   0   2   2   0   2   0   0   2   0   2   0   2   2   2   0   2   0   0   2   2   2   0   2   0   2   2   2   2   0   2   2   2   0   2   2   2   2   0   2   0   2   2   0   0   2   2   0   0   0   0   0   2   0   0   0   2   0   2   0   2   2   2   2   2   2   0   2   2   2   2   2   2   0   0   2   2   2   2   2   2   0   0   0   0   2   0   2   2   2   0   2   2   0   0   0   2   0   0   0   0   2   0   2   2   2   0   2   2   2   2   2   0   2   2   0   0   2   0   0   2   0   0   0   0   2   0   0   0   2   2   2   2   2   0   0   0   2   0   2   2   2   2   0   0   0   2   0   2   2   2   0   0   0   2   0   0   0   2   0   2   2   0   2   2   0   2   0   0   0   2   2   2   2   2   2   2   0   0   0   2   2   2
 MK-3-13                2   0   2   2   0   0   2   2   2   2   0   2   0   0   2   2   2   2   0   2   0   0   2   0   0   2   0   2   0   2   2   2   0   2   0   0   2   2   0   0   2   0   2   2   2   0   0   2   2   2   0   2   2   2   2   0   0   0   2   2   0   0   2   2   0   0   0   0   2   2   0   0   0   2   0   2   0   2   2   2   2   2   2   0   2   2   2   2   2   2   0   0   0   2   2   2   2   2   0   0   2   2   0   0   2   2   2   0   2   2   0   0   0   2   0   2   0   0   2   0   2   2   2   0   2   2   2   2   2   0   2   2   2   0   2   0   0   0   0   0   0   0   2   0   0   0   2   2   2   2   2   0   0   0   2   0   2   0   2   2   0   2   0   0   0   2   2   2   0   0   0   2   0   0   0   2   0   2   2   0   2   2   0   2   0   0   0   2   2   2   2   2   2   2   0   0   0   2   2   2
 MK-3-14                2   0   2   2   0   0   2   2   2   2   0   2   0   2   2   2   0   2   0   2   0   0   2   0   2   2   0   2   0   2   2   2   0   2   2   0   0   2   2   0   2   0   2   2   2   0   0   2   2   2   0   2   2   2   2   0   0   0   0   2   0   0   2   2   0   0   2   0   2   2   0   0   0   2   0   2   0   2   2   2   2   2   2   0   2   2   2   0   2   2   0   0   0   2   0   2   2   2   0   0   2   2   0   0   2   0   2   2   2   2   0   2   0   2   0   2   0   0   2   0   2   2   2   0   2   2   2   2   2   0   0   2   2   0   0   0   0   0   0   0   0   0   2   0   0   0   2   2   2   2   2   0   0   0   2   0   2   0   2   0   0   2   0   0   0   2   2   2   0   0   0   2   0   0   0   0   0   2   2   0   2   0   0   2   0   0   0   2   2   0   2   2   2   2   0   0   0   2   2   2
 MK-3-15                2   2   2   2   0   0   2   2   2   0   0   0   0   2   2   2   0   2   0   2   2   0   2   0   2   2   0   2   0   2   2   2   0   2   2   0   0   0   2   0   2   0   2   2   2   0   0   2   2   2   0   0   2   2   0   0   0   0   0   2   0   0   2   2   0   2   2   0   2   2   0   0   0   0   0   0   0   2   2   2   2   2   2   0   2   2   2   0   2   2   0   0   0   2   2   2   2   0   0   0   2   0   2   0   2   0   2   2   2   2   0   0   0   2   0   2   0   0   2   0   2   2   2   0   2   2   2   2   2   0   0   2   2   0   0   0   0   0   0   0   2   0   2   0   0   2   2   2   2   2   2   0   0   0   2   0   2   0   2   0   0   2   0   0   0   2   2   2   0   0   0   2   2   0   0   0   0   2   2   2   0   0   0   2   0   0   0   2   2   0   2   2   2   2   0   0   0   2   2   2
 MK-3-16                2   2   2   2   0   0   2   2   2   2   0   0   0   2   2   2   0   2   0   2   2   0   2   2   2   2   0   2   2   2   2   2   0   2   2   0   0   2   2   0   2   0   2   2   2   0   0   2   2   2   0   0   2   2   2   0   2   0   0   2   0   0   2   2   0   2   2   0   2   2   0   0   0   0   0   0   0   0   2   2   2   2   2   0   2   2   2   0   2   2   0   0   0   2   2   2   2   0   0   0   2   0   2   0   2   0   2   2   2   2   0   0   0   2   0   2   0   0   2   0   0   2   2   0   2   2   0   2   2   0   2   0   2   2   0   0   0   0   0   0   2   0   2   0   0   2   2   2   2   2   2   0   0   0   2   0   2   0   2   0   0   0   0   0   0   2   2   2   0   2   2   2   2   0   0   0   2   2   2   2   0   0   0   2   2   0   0   2   2   2   2   2   0   2   0   0   0   2   2   2
 MK-4-1                 0   2   2   2   0   2   0   2   2   2   0   2   0   2   2   0   2   0   2   0   2   0   2   0   0   2   0   0   2   2   2   0   2   2   0   2   0   2   0   2   2   2   2   0   2   0   2   2   2   0   0   2   2   2   0   0   0   0   2   0   2   0   0   0   0   2   2   2   0   2   2   0   2   0   0   0   2   0   2   0   2   2   2   2   0   0   2   0   0   2   0   2   2   2   0   0   0   0   0   0   0   2   0   0   2   0   2   2   2   2   2   0   2   2   0   2   0   0   0   2   2   2   0   2   2   2   0   0   2   0   0   2   0   0   0   0   0   0   2   2   0   2   0   0   0   0   2   2   2   0   2   2   2   0   0   2   0   0   2   0   2   0   0   0   2   0   2   2   2   0   2   0   0   0   0   0   0   2   0   0   0   0   2   2   0   0   0   2   2   0   2   0   0   2   0   0   0   2   0   0
 MK-4-2                 0   2   2   2   0   2   0   2   2   2   0   2   0   2   2   0   2   2   0   0   2   0   2   0   0   2   0   0   2   2   0   0   2   2   0   2   0   2   0   2   2   2   2   0   2   0   2   2   2   0   0   2   0   2   2   0   0   0   2   0   2   2   0   2   0   2   2   2   0   2   2   0   2   0   2   0   2   0   2   0   2   2   2   2   2   0   2   0   0   2   0   0   0   2   0   0   0   2   0   0   0   2   0   0   2   0   0   2   2   2   2   0   2   2   0   2   0   0   0   2   2   0   0   2   2   2   0   0   2   0   0   2   0   0   0   0   2   2   2   2   0   2   0   0   0   0   2   2   2   0   2   2   2   0   0   2   0   0   2   0   2   0   0   0   2   0   2   2   2   0   2   0   0   0   0   0   0   2   0   0   0   0   2   2   0   0   0   2   2   0   2   0   0   2   0   0   0   2   0   0
 MK-4-3                 0   0   2   2   0   2   0   2   2   2   0   2   0   2   2   0   2   2   2   0   2   0   2   0   0   2   0   0   2   2   0   0   2   2   0   2   0   2   0   2   2   2   2   2   2   0   2   2   2   0   0   2   0   2   2   2   0   0   2   0   2   2   0   2   0   2   2   2   0   2   2   0   2   0   0   0   2   0   2   0   2   2   2   2   2   0   2   0   0   2   2   0   0   0   2   0   0   2   0   2   2   2   0   0   2   0   2   2   2   2   2   0   2   2   0   2   0   2   0   2   2   0   0   2   2   2   0   0   2   0   0   2   0   0   0   0   2   2   2   2   0   2   0   0   0   0   2   2   2   0   0   2   2   0   0   2   0   0   2   0   2   2   0   0   2   0   2   2   2   0   2   0   0   0   0   0   0   0   0   0   0   0   2   2   0   0   0   2   2   0   2   0   0   2   0   0   0   2   0   0
 MK-4-4                 0   0   2   0   2   2   0   2   2   2   0   2   0   2   2   0   0   2   2   2   0   0   2   0   0   2   0   0   2   0   2   2   2   2   0   2   0   2   0   2   2   2   2   2   2   0   2   2   2   0   0   2   0   2   2   2   2   0   2   0   2   2   0   2   0   2   2   2   0   2   0   0   2   0   0   0   2   0   2   0   2   2   2   2   2   0   2   0   0   2   0   0   0   0   2   0   0   2   0   2   2   2   0   0   2   0   2   2   2   2   2   0   2   2   0   2   2   2   0   2   2   0   2   2   0   2   0   0   2   0   0   2   0   0   0   0   2   2   2   2   0   2   0   0   0   0   2   2   2   0   0   2   2   0   0   2   0   0   2   0   0   2   0   0   2   2   2   2   2   0   2   0   0   0   0   0   0   0   0   0   0   0   2   2   0   0   0   2   2   0   2   0   0   2   0   0   0   2   0   0
 MK-4-5                 0   0   2   0   2   2   0   2   2   2   0   0   0   2   2   0   0   2   2   2   0   0   2   0   0   2   0   2   2   0   2   2   2   2   0   2   0   2   2   0   2   2   2   2   2   0   0   2   2   0   0   2   0   0   2   2   2   0   2   0   2   2   0   2   0   2   2   2   0   2   0   0   2   0   0   0   0   0   2   0   2   2   2   2   2   0   2   0   0   2   0   0   0   0   2   0   0   0   0   2   2   2   0   0   0   0   2   2   2   2   2   0   2   2   0   2   2   2   0   2   2   0   2   0   0   2   0   0   2   0   0   0   0   0   0   0   2   2   0   2   0   0   0   0   0   0   0   2   0   0   2   2   2   0   0   2   0   0   2   0   2   0   0   0   2   2   2   0   2   0   2   0   0   0   0   0   2   2   0   0   0   0   2   2   0   0   0   2   2   2   0   0   0   2   0   0   0   2   2   0
 MK-4-6                 0   0   2   2   2   2   0   2   2   2   0   0   0   2   2   0   0   2   2   2   0   0   2   0   0   2   0   2   2   0   2   0   2   2   0   2   0   2   2   0   2   0   2   2   0   0   0   2   2   0   0   2   2   0   2   2   2   0   2   0   0   2   0   2   0   2   2   0   0   2   0   0   2   0   0   0   0   0   2   0   2   2   2   2   2   0   2   0   0   0   0   0   0   0   0   0   0   0   2   0   2   2   0   0   0   0   2   2   2   2   2   0   2   0   0   2   2   2   0   2   2   2   2   2   0   2   0   0   2   0   0   0   2   0   0   2   2   2   0   2   0   2   0   0   0   0   0   2   0   0   2   2   2   0   0   0   0   0   2   0   2   0   0   0   2   2   2   0   2   0   2   0   0   0   0   0   2   2   0   0   0   2   2   2   0   0   0   2   2   2   0   0   2   2   2   2   0   2   2   2
 MK-4-7                 0   0   2   2   0   2   0   2   0   2   0   0   0   2   2   0   0   2   2   2   0   0   2   0   0   2   2   2   0   0   2   0   0   2   2   2   0   2   2   0   2   0   2   2   0   0   0   0   2   0   0   2   2   0   2   2   2   2   2   0   0   2   0   2   0   2   2   0   0   2   0   0   2   0   0   0   0   0   2   0   2   2   2   0   2   0   2   0   2   2   0   0   0   0   0   0   0   0   2   0   0   2   0   0   2   0   2   2   2   2   2   0   2   0   0   0   2   2   0   0   2   2   2   2   0   2   0   0   2   0   0   0   2   0   0   2   2   0   0   2   0   2   0   0   0   0   0   2   0   0   2   2   2   0   0   0   0   0   2   0   2   0   0   0   2   2   0   0   2   0   2   2   0   0   0   0   0   2   0   0   0   0   0   2   0   0   0   2   2   2   0   0   0   2   2   2   0   2   2   2
 MK-4-8                 2   0   2   2   0   2   0   2   0   2   0   0   0   2   0   0   0   2   2   2   2   0   2   0   0   2   2   2   2   0   2   0   0   2   2   2   0   2   0   0   2   0   2   2   0   0   2   0   2   0   0   2   2   0   2   2   2   2   2   0   0   2   0   2   0   2   2   0   0   0   0   0   2   0   0   0   0   0   2   0   2   0   2   0   2   0   2   0   0   2   0   0   0   0   0   0   0   0   2   0   0   2   0   0   0   2   2   2   2   2   2   0   0   0   0   0   2   2   0   0   2   2   0   2   2   2   0   0   2   0   0   0   2   0   0   2   2   0   0   2   0   0   0   0   0   0   2   2   0   0   2   2   2   0   0   0   0   0   2   0   2   0   0   0   2   2   0   0   2   0   2   0   0   0   0   2   0   2   0   0   0   0   0   2   0   0   0   2   2   2   0   0   0   2   0   2   0   2   2   2
 MK-4-9                 2   2   2   2   0   2   0   2   0   2   0   0   0   0   0   2   0   2   2   2   2   0   2   0   0   2   2   2   2   0   0   0   0   2   2   2   0   2   2   0   2   0   2   2   0   0   2   0   2   0   0   2   2   0   2   2   2   2   2   0   0   2   0   2   0   2   2   0   0   0   0   0   2   0   0   0   0   0   2   0   2   0   2   0   2   0   0   0   0   2   0   0   0   0   0   0   0   0   2   0   0   2   0   0   2   2   2   2   2   2   2   0   0   0   0   0   2   2   0   0   2   2   0   2   2   2   0   0   2   0   0   0   2   0   0   2   2   0   0   2   0   0   0   0   0   0   2   2   0   0   2   2   2   0   0   0   0   0   0   0   2   2   0   2   2   2   0   0   2   0   2   0   0   0   0   2   0   2   0   0   0   2   0   2   0   0   0   2   2   2   0   0   2   2   2   2   0   2   2   2
 MK-4-10                2   2   2   2   0   2   0   2   0   2   0   0   0   0   0   2   0   2   2   2   2   0   2   0   0   2   2   0   2   0   0   0   0   2   2   2   0   2   0   0   2   0   2   2   0   0   2   0   2   0   2   2   2   0   2   2   2   2   2   0   0   2   0   2   0   0   2   0   0   0   0   0   2   0   0   0   0   0   2   0   2   0   2   2   2   2   2   0   0   2   0   0   0   0   0   0   0   0   2   0   0   2   0   0   2   2   2   2   2   2   2   2   2   0   0   0   2   2   0   0   2   2   0   2   2   2   2   0   2   0   0   0   2   0   0   2   2   0   0   2   0   0   0   0   2   0   2   2   0   2   2   0   2   0   0   0   2   0   0   0   2   2   0   2   2   2   2   2   2   0   2   0   0   2   0   2   0   2   0   0   0   2   0   2   0   0   0   2   2   2   0   0   2   2   2   2   0   2   2   0
 MK-4-11                2   2   0   2   0   2   0   2   0   2   2   0   0   0   0   2   0   2   2   2   2   0   2   0   0   2   2   0   2   0   2   0   0   2   2   2   0   2   0   0   2   0   2   2   0   0   2   2   0   2   2   2   2   0   0   2   2   0   2   0   2   2   0   2   0   0   2   0   0   0   0   0   2   0   0   0   2   0   2   0   2   0   2   2   2   2   2   0   0   2   0   0   0   0   0   0   0   2   2   0   0   2   0   0   2   2   0   0   2   2   2   2   2   0   0   0   2   0   0   0   2   2   0   2   2   2   2   0   2   0   0   2   2   2   0   2   2   0   0   2   0   2   2   0   2   0   2   2   0   2   2   0   2   0   0   2   2   0   0   0   2   2   2   2   2   2   2   2   2   0   2   0   0   2   0   2   0   2   0   0   0   2   0   2   0   0   0   2   0   2   0   0   2   2   2   0   0   2   2   2
 MK-4-12                2   2   0   0   0   2   0   2   0   0   2   0   0   0   0   2   0   2   2   2   2   0   2   0   0   2   2   0   2   0   0   0   0   2   2   2   0   2   0   0   2   0   0   2   0   0   2   2   0   2   2   2   2   0   2   2   2   0   2   0   2   2   0   2   0   0   2   0   0   0   0   0   2   0   0   0   2   0   2   0   2   0   0   2   2   2   2   0   0   2   0   0   0   0   0   0   0   2   2   0   0   2   0   0   2   2   0   0   2   2   2   2   2   0   0   0   2   0   0   0   2   0   2   2   0   2   2   0   2   0   0   2   2   2   0   2   2   2   0   2   0   2   2   0   2   0   2   2   0   2   2   0   0   0   0   2   2   0   0   0   2   2   2   2   2   2   2   2   2   0   2   0   0   0   0   2   0   2   0   2   2   2   0   2   0   0   0   2   0   2   2   0   2   2   2   0   0   2   2   2
 MK-4-13                2   2   0   0   0   2   0   2   0   0   0   0   0   0   0   2   0   2   2   2   2   0   2   0   0   2   2   0   2   0   0   0   0   2   2   2   0   2   0   0   0   0   0   2   0   0   2   2   2   2   0   2   2   0   2   2   2   0   2   0   2   2   0   2   0   2   2   0   0   0   0   0   2   0   0   0   2   0   0   0   2   0   0   2   2   2   2   0   0   2   0   0   0   0   0   0   0   2   0   0   0   0   0   0   2   2   0   0   2   0   2   0   2   0   0   0   2   0   0   0   0   0   2   2   0   2   2   0   0   0   0   0   0   2   2   0   2   2   0   2   0   2   2   0   2   0   2   2   0   0   2   0   0   0   0   2   2   0   0   2   2   0   0   2   0   2   2   2   2   0   2   0   0   0   0   2   0   2   0   2   2   2   0   2   0   0   0   2   2   2   2   0   2   2   2   2   0   2   2   2
 MK-4-14                2   2   0   0   0   2   0   2   0   0   0   0   2   0   0   2   0   2   2   2   2   0   2   0   0   2   2   0   2   0   2   0   0   2   2   0   0   2   0   0   2   2   0   2   0   0   2   2   2   2   0   2   0   0   2   2   2   0   2   0   2   2   0   2   0   2   2   0   0   0   0   0   2   2   0   0   2   0   0   0   2   0   0   2   2   2   0   0   0   0   0   0   2   0   0   0   0   2   0   0   0   0   0   0   2   2   0   0   2   0   2   0   2   2   0   0   2   0   0   0   0   0   2   2   0   2   2   0   0   0   0   0   0   2   2   0   2   2   0   2   0   2   2   0   2   2   2   2   0   0   2   0   2   0   0   2   2   0   0   2   2   0   0   2   0   0   2   2   0   0   2   2   0   0   0   2   0   2   0   2   0   2   0   2   0   0   0   2   2   2   2   0   2   2   2   2   0   2   2   2
 MK-4-15                2   0   0   0   0   2   0   2   0   0   0   0   0   0   0   2   0   2   2   2   2   0   2   0   0   2   2   0   2   0   2   0   0   2   2   2   0   2   2   0   2   2   2   2   0   0   2   0   2   2   0   2   0   0   2   2   2   0   2   0   2   2   0   2   0   2   0   0   0   0   0   0   0   2   0   0   2   0   0   0   2   0   0   2   2   0   0   0   0   0   0   0   2   0   0   0   0   2   0   0   0   0   0   0   0   2   0   0   2   2   2   0   2   2   0   0   2   2   0   0   0   2   2   2   0   2   2   0   0   0   0   0   0   2   2   0   2   2   0   2   0   2   2   0   2   2   2   2   0   0   2   0   2   2   0   2   2   0   0   2   2   2   0   2   0   0   2   2   0   0   2   2   0   0   0   2   0   2   0   2   0   2   0   2   0   0   2   2   2   2   2   0   2   2   2   2   0   2   2   2
 MK-4-16                2   0   0   0   0   2   0   2   0   0   0   0   0   0   0   2   0   2   2   0   2   0   2   0   0   2   2   0   2   0   0   0   0   2   2   2   0   2   2   2   2   2   2   2   0   0   2   2   2   0   0   2   0   0   2   2   2   0   2   0   2   2   0   2   0   2   2   0   0   0   0   0   0   2   0   0   2   0   0   0   2   0   0   2   0   0   0   0   0   0   0   0   2   0   0   0   0   2   0   0   2   0   0   0   0   2   0   0   2   2   2   0   2   2   0   2   2   2   0   0   0   2   2   0   0   2   2   0   0   2   0   0   0   2   2   0   0   2   0   2   0   2   2   0   2   2   2   2   0   0   2   0   2   2   0   2   2   0   0   2   2   2   0   2   0   0   2   2   0   0   2   2   0   0   0   2   0   2   0   0   0   2   0   2   0   0   2   2   2   2   2   0   0   2   2   2   2   2   2   2
 MK-5-1                 2   2   0   2   0   2   0   0   0   0   2   2   0   2   2   2   2   2   2   0   2   2   0   2   2   0   0   0   0   2   2   0   2   0   0   2   0   2   2   2   0   2   0   0   2   2   0   0   2   0   2   0   2   0   2   0   2   2   0   0   0   0   2   0   2   0   0   0   2   2   0   2   0   2   0   2   2   2   0   0   0   0   2   0   2   0   2   2   2   0   2   2   0   0   0   2   0   2   0   0   0   0   0   0   2   0   2   0   2   2   0   0   0   2   2   0   0   2   2   2   2   2   2   2   0   0   0   2   2   2   2   0   2   0   0   0   0   0   2   2   2   2   2   2   0   0   0   0   0   2   2   2   0   2   0   0   0   2   2   2   0   0   2   0   2   2   0   2   2   0   0   2   2   0   2   2   2   2   0   2   0   2   0   2   2   0   0   2   2   2   2   2   2   0   2   2   0   2   0   2
 MK-5-2                 2   2   0   2   0   2   0   0   0   0   2   0   0   2   0   2   2   2   2   0   2   2   0   2   0   0   0   0   0   2   2   0   2   2   0   2   0   2   0   2   0   2   0   2   2   2   0   0   2   0   2   0   2   0   2   0   2   2   0   0   0   0   2   0   2   0   2   0   2   2   0   2   0   2   0   2   2   2   0   2   0   0   2   0   0   0   2   2   2   0   2   2   0   0   0   2   0   2   0   0   0   0   2   0   2   0   2   0   2   2   0   0   0   2   2   0   0   0   2   2   2   0   2   2   0   0   0   2   2   2   2   0   2   2   0   0   0   0   0   2   2   2   2   2   0   0   0   0   0   2   2   2   0   2   0   0   0   2   2   0   0   0   2   0   2   2   0   2   2   0   0   2   2   0   2   2   2   2   0   2   0   2   0   2   2   0   0   2   2   2   2   2   2   0   2   2   0   0   0   2
 MK-5-3                 2   2   0   2   0   2   2   0   0   0   2   0   0   0   0   2   2   2   2   0   2   0   0   2   0   0   0   0   0   2   2   2   0   2   2   0   0   2   0   0   0   2   0   2   0   2   0   0   2   0   2   0   2   0   2   0   2   2   0   2   0   0   2   0   2   0   2   0   2   2   0   0   0   2   0   0   2   2   0   2   0   0   2   0   0   0   2   2   2   0   2   2   0   0   0   2   0   2   0   0   0   0   2   0   2   0   2   0   0   2   0   0   0   2   2   0   0   0   2   2   2   0   2   2   0   0   0   2   2   2   2   0   2   2   0   0   2   0   0   2   2   2   2   0   0   0   0   0   0   2   0   2   0   2   0   0   0   0   2   0   0   0   2   0   2   2   0   2   2   0   0   2   2   0   2   2   2   2   0   2   0   0   0   2   2   0   0   2   0   2   0   2   2   0   2   2   0   0   0   2
 MK-5-4                 0   2   0   2   0   2   2   0   0   0   2   0   0   0   0   2   2   2   2   0   2   0   0   2   0   2   0   2   0   2   2   2   0   2   2   0   2   2   0   0   0   2   0   2   0   2   0   0   2   0   2   0   2   0   2   0   2   2   0   2   0   0   0   0   2   0   2   0   2   2   0   0   0   2   0   2   2   2   0   2   0   0   2   0   0   0   2   2   0   0   2   2   0   0   0   2   0   2   2   0   0   0   2   0   2   0   2   2   0   2   0   2   0   2   2   0   0   0   2   2   2   0   2   2   0   0   2   2   2   2   2   0   2   2   0   0   2   0   0   2   2   2   0   0   0   0   2   0   0   2   0   2   0   2   0   2   0   0   2   0   0   0   2   0   2   2   0   2   2   0   0   2   2   0   2   2   2   2   0   2   0   2   0   2   2   0   0   2   0   2   0   2   2   2   2   2   0   0   0   2
 MK-5-5                 0   2   0   2   0   2   2   2   0   2   2   0   0   0   0   0   2   0   2   0   2   2   0   2   0   2   0   2   0   0   2   2   0   2   2   0   2   2   0   0   0   2   0   2   0   2   0   0   2   0   2   2   2   0   2   0   2   2   0   2   0   0   0   2   2   0   2   0   2   2   0   0   0   2   0   2   2   2   0   2   0   0   2   0   0   0   2   2   0   0   0   2   0   0   0   2   0   2   2   0   0   0   2   0   2   0   2   2   2   2   0   0   0   2   2   2   0   0   2   2   2   0   2   2   0   0   2   2   0   2   2   0   2   2   0   0   0   0   0   2   2   0   0   0   0   0   2   0   0   2   0   2   2   2   2   2   0   0   0   0   2   0   2   0   2   2   2   0   2   0   0   2   2   0   2   2   2   2   0   0   0   2   0   2   2   0   0   2   0   2   0   2   2   2   2   2   0   0   0   2
 MK-5-6                 2   2   2   2   0   2   2   2   0   2   2   0   0   0   0   0   2   0   2   0   2   0   0   0   0   2   0   2   0   0   2   0   0   2   2   0   2   2   0   2   0   2   0   2   0   0   0   0   2   0   0   2   2   0   2   0   2   2   0   2   0   0   0   0   2   0   0   2   2   2   0   0   0   2   0   2   2   2   0   2   0   0   2   0   0   0   2   2   0   0   2   2   0   0   0   0   0   2   2   0   0   0   2   0   2   0   2   2   2   2   0   0   0   2   2   2   0   0   2   2   2   0   2   2   0   0   2   2   0   2   2   0   2   2   0   0   0   0   0   2   2   0   0   0   0   0   2   0   0   2   0   2   2   2   2   2   0   0   0   0   2   2   2   0   2   2   2   0   2   0   2   0   2   2   2   2   2   0   0   0   0   2   0   2   2   0   0   2   0   2   2   2   2   2   2   2   0   0   0   2
 MK-5-7                 0   2   2   2   0   2   2   2   2   2   2   0   0   0   0   0   2   0   2   0   2   0   0   0   0   2   2   2   0   0   2   0   0   0   2   0   2   2   0   2   0   2   0   2   0   0   0   0   2   0   0   2   2   0   0   0   2   2   0   2   2   0   0   0   2   0   0   2   2   0   0   0   0   2   0   0   2   2   0   2   2   0   2   0   0   0   2   2   0   0   2   2   0   0   0   0   2   0   2   0   0   0   2   0   0   0   2   2   2   0   0   0   0   2   2   2   0   0   2   2   2   0   2   2   0   0   2   2   0   2   2   0   2   2   0   0   0   0   0   2   2   0   0   0   0   0   2   0   0   2   0   2   2   2   2   2   0   2   0   2   2   0   2   0   2   2   2   0   2   0   2   0   2   2   2   2   2   0   0   0   0   2   2   2   2   0   0   2   0   2   2   2   2   2   2   2   0   0   0   2
 MK-5-8                 0   2   2   2   0   2   2   2   2   2   2   0   0   0   0   0   2   0   2   0   2   0   0   0   2   2   2   2   0   0   2   0   0   0   2   0   2   2   2   0   0   2   0   2   0   0   0   0   2   0   2   2   2   0   0   0   2   2   0   2   2   0   0   0   2   0   0   0   2   0   0   0   0   2   0   0   2   2   0   0   2   0   2   0   0   0   2   2   0   0   2   2   0   0   0   0   2   0   2   0   0   2   2   0   0   0   2   2   0   0   0   0   0   2   2   2   0   0   2   2   2   2   2   2   0   0   2   2   0   2   2   0   2   2   0   0   0   2   0   2   2   0   0   0   0   0   2   0   0   2   0   2   2   2   2   2   0   2   2   2   2   0   2   0   2   2   2   0   2   0   2   0   2   2   2   2   2   0   0   0   0   2   2   2   2   0   2   2   2   2   2   2   2   2   2   2   0   0   0   2
 MK-5-9                 0   2   2   2   0   2   2   2   2   2   2   0   0   0   0   0   2   0   2   0   2   0   0   0   2   2   2   2   0   0   0   0   0   0   0   0   2   2   2   0   0   2   0   2   0   0   0   0   2   0   2   2   2   0   0   0   2   2   0   2   2   0   0   0   2   0   0   0   2   0   0   0   0   2   0   0   2   2   0   0   2   0   2   0   0   0   2   2   0   0   2   2   0   0   0   0   2   0   2   0   0   0   2   0   0   0   2   2   0   0   0   0   0   2   2   2   0   0   2   0   2   2   2   2   0   0   2   2   0   2   2   0   2   0   0   0   0   2   0   2   0   0   0   0   0   0   0   0   0   2   0   2   2   2   2   2   0   0   2   2   2   0   2   0   2   2   2   0   2   0   2   0   2   2   0   2   2   0   0   0   0   2   0   2   2   2   2   2   2   2   2   2   2   2   2   2   2   0   0   2
 MK-5-10                2   2   0   2   0   2   2   2   0   2   2   0   0   0   0   2   0   0   2   0   2   0   0   0   2   2   2   0   2   0   0   0   0   0   0   0   2   2   2   0   0   2   0   2   0   0   0   2   0   0   2   2   2   0   0   0   2   2   0   2   2   2   0   0   2   0   0   0   2   0   0   0   0   2   0   0   2   2   0   0   2   0   2   2   0   0   2   2   2   0   2   2   0   0   0   0   2   0   2   0   0   0   2   0   0   0   2   2   0   0   0   0   0   2   2   2   0   0   2   0   2   2   2   2   0   0   2   2   0   2   2   0   0   0   0   0   0   0   0   2   2   0   0   0   0   0   0   0   2   2   0   2   2   2   2   2   0   0   2   2   2   0   2   0   2   2   2   0   2   0   2   0   2   2   2   2   2   0   2   2   2   2   0   2   2   0   2   2   2   2   2   2   2   2   2   2   2   0   0   2
 MK-5-11                0   2   0   2   0   2   2   2   0   2   2   0   0   0   0   2   0   0   2   2   2   0   0   0   2   2   2   0   2   0   0   0   0   0   0   0   2   2   2   2   0   0   2   2   0   0   0   2   0   0   2   2   2   2   0   0   2   0   2   2   2   2   0   0   2   0   0   0   2   0   0   0   0   0   0   0   2   2   0   0   2   0   2   2   0   0   2   2   2   0   2   2   0   0   0   0   0   0   2   0   0   0   2   0   0   0   2   2   0   0   2   0   0   2   2   2   0   0   2   0   2   2   0   2   0   0   2   2   0   0   0   0   0   0   0   0   0   0   0   2   2   0   0   0   0   2   0   0   2   2   0   2   2   2   0   2   2   2   2   2   2   0   2   0   2   2   2   0   0   0   2   0   2   0   2   2   2   0   2   2   2   2   0   2   2   0   2   2   2   2   2   2   2   2   0   2   2   0   0   0
 MK-5-12                0   2   0   2   0   2   2   0   0   0   2   0   0   0   0   2   0   0   2   2   2   0   0   0   2   2   2   0   0   0   2   0   0   2   0   0   2   2   2   2   0   0   0   2   0   2   0   2   0   0   2   2   2   0   0   0   2   0   2   2   2   2   0   0   2   0   0   0   2   0   0   0   0   0   0   0   0   2   0   0   2   0   2   2   0   0   0   2   0   0   0   2   2   2   0   0   0   0   2   0   2   0   2   0   0   0   2   2   0   0   2   0   0   2   2   2   0   0   2   0   2   2   2   2   0   0   2   2   0   0   0   0   0   0   0   0   0   0   0   0   2   0   0   0   0   2   2   2   2   2   0   2   2   2   0   2   2   2   2   0   2   0   2   0   2   2   2   0   0   0   0   0   0   0   2   2   2   2   2   2   2   2   0   2   2   0   2   2   2   2   2   2   2   2   0   2   0   0   0   0
 MK-5-13                0   2   0   2   0   2   2   0   0   0   2   0   0   0   0   2   0   2   2   2   2   2   0   0   2   2   2   0   0   0   2   2   0   2   0   0   2   2   2   2   0   0   0   2   0   2   0   0   0   0   0   2   2   0   0   0   2   2   2   2   2   2   0   0   2   0   0   0   0   0   2   0   0   0   0   0   0   0   0   0   2   0   2   2   2   0   0   2   2   0   0   2   2   2   0   0   2   0   2   0   2   0   2   0   0   0   2   2   0   0   2   0   0   2   2   2   0   0   2   0   2   2   2   2   0   0   2   2   0   0   0   0   0   2   0   0   0   0   0   0   2   0   0   0   0   2   2   2   2   2   0   2   0   2   0   2   2   2   2   2   2   0   2   0   2   2   2   0   0   0   0   0   0   0   2   2   2   2   2   0   2   2   0   2   2   0   0   2   2   2   2   0   2   2   0   2   0   0   2   0
 MK-5-14                0   2   0   2   0   0   2   0   0   0   2   0   0   0   0   0   0   2   2   2   2   2   0   0   2   2   2   0   0   0   2   2   0   2   0   0   2   2   2   2   0   0   0   2   0   2   0   0   0   0   0   2   2   0   0   0   2   2   2   2   2   2   0   2   2   2   0   0   0   2   2   0   0   0   0   0   0   0   0   0   2   0   2   2   2   0   0   0   2   0   0   2   2   2   2   2   0   0   2   0   2   0   2   0   0   0   2   2   0   0   0   0   0   2   0   2   0   0   2   0   2   2   2   2   0   0   2   2   0   0   0   0   0   2   0   0   0   0   0   0   2   0   0   0   0   2   2   2   2   2   0   2   0   2   0   2   2   2   2   2   2   0   2   0   2   2   2   0   0   0   0   0   0   0   2   2   2   2   2   0   2   2   0   2   2   0   2   2   2   2   0   0   2   2   0   2   0   0   2   0
 MK-5-15                0   2   0   2   0   0   2   0   0   0   2   0   0   0   0   0   0   2   2   0   2   2   0   0   0   2   2   0   0   0   2   2   0   2   0   0   2   2   2   2   0   0   0   2   0   2   0   0   0   0   0   2   2   0   0   0   0   2   2   2   0   2   0   2   2   2   0   0   2   2   2   0   0   2   0   0   0   0   0   0   2   0   2   2   2   0   2   2   2   0   0   2   2   0   2   2   0   0   2   0   2   0   2   0   0   0   2   2   2   0   0   0   0   0   2   2   0   0   2   0   2   2   2   2   2   0   0   2   0   0   0   0   0   2   0   0   0   0   0   0   2   0   0   0   0   2   2   2   2   2   0   2   0   2   0   2   2   2   2   0   2   0   2   2   2   0   2   0   0   0   0   0   0   0   0   0   2   2   2   0   2   2   0   2   2   0   2   2   2   2   0   2   2   2   0   2   0   0   2   0
 MK-5-16                0   2   0   2   2   0   0   0   0   0   2   0   0   0   0   0   0   2   2   0   2   2   0   0   2   2   2   0   0   0   2   2   0   2   0   0   2   2   2   2   2   0   0   2   0   2   0   0   0   0   0   2   2   0   0   0   0   2   0   2   2   2   0   2   2   2   2   0   2   2   0   0   0   2   0   0   0   0   0   0   2   0   2   2   2   0   2   2   2   0   0   2   2   0   2   2   0   0   2   0   2   0   2   0   0   0   2   2   2   0   0   0   2   0   2   2   0   0   2   0   2   2   2   2   0   0   0   2   0   0   0   0   0   2   0   0   0   0   0   0   2   2   0   0   0   2   2   2   2   0   0   0   0   2   0   2   2   2   2   0   2   0   2   2   2   0   2   0   0   0   0   0   0   2   0   0   2   2   2   0   2   2   0   2   2   0   0   2   2   2   0   2   2   2   2   2   0   0   2   0
 MK-6-1                 2   2   0   2   2   2   0   2   2   0   2   0   0   0   2   0   2   0   0   2   2   2   0   2   0   0   0   2   2   2   2   0   2   0   2   0   2   0   2   2   0   0   0   2   2   0   2   2   2   2   0   0   2   0   0   2   2   2   0   0   0   0   2   2   2   0   2   2   0   2   2   0   0   2   2   0   2   0   2   0   2   2   2   2   0   2   2   2   0   0   0   0   2   2   0   2   0   2   0   2   2   2   2   0   0   0   0   2   2   0   2   0   2   2   2   0   0   2   2   0   0   0   2   2   2   0   2   2   2   2   2   2   2   0   2   0   2   0   0   0   0   2   2   0   2   2   0   2   0   2   2   2   2   2   0   0   2   0   2   2   2   2   2   0   0   0   2   0   2   2   2   2   2   2   2   0   0   2   2   2   2   0   2   0   2   2   2   0   2   0   0   2   0   0   2   0   0   0   2   0
 MK-6-2                 2   2   0   2   2   2   0   2   2   0   2   0   0   0   2   0   2   0   0   2   2   2   0   2   0   0   0   2   2   0   2   0   2   0   2   0   2   0   2   2   0   0   0   2   2   0   2   2   2   2   2   0   2   0   0   2   2   2   0   0   0   0   0   2   2   0   2   2   2   2   0   0   0   2   2   0   2   0   2   0   2   2   2   2   0   2   2   2   0   0   0   0   2   0   0   2   0   2   2   0   2   2   2   0   0   0   0   2   2   0   2   0   2   2   2   0   0   2   2   0   0   0   2   2   2   2   2   2   2   2   2   2   0   0   2   0   2   0   0   0   0   2   2   0   2   2   0   2   0   2   2   2   2   2   0   0   2   0   2   2   2   2   2   0   2   0   2   0   2   2   2   2   0   2   2   0   2   2   2   2   2   0   2   2   2   2   2   0   0   0   0   2   0   0   2   0   0   0   2   2
 MK-6-3                 2   2   0   2   0   0   0   2   2   0   0   0   0   0   2   0   2   0   0   2   2   2   0   2   0   0   0   2   0   0   2   0   2   0   2   0   2   0   2   2   0   0   0   0   2   0   2   0   2   0   2   0   2   0   0   2   2   0   0   0   0   0   0   2   2   0   0   2   2   2   0   0   2   2   0   0   2   0   2   0   2   2   2   2   0   2   2   2   0   0   0   0   0   0   0   2   0   2   2   0   2   2   2   0   0   0   0   2   2   0   2   0   2   2   2   0   0   2   2   2   0   0   2   2   2   0   2   2   2   2   2   2   2   0   2   0   2   0   0   0   0   2   2   0   2   2   0   2   0   2   0   2   2   2   0   0   2   0   2   2   2   2   2   0   2   0   2   0   2   2   2   2   0   2   2   0   2   0   2   0   2   0   2   2   0   0   0   0   2   0   2   2   0   0   2   0   0   2   2   2
 MK-6-4                 2   2   0   2   0   0   0   2   2   0   0   0   0   0   2   0   2   0   0   2   2   2   0   2   0   0   0   2   0   2   2   0   2   0   0   0   2   2   2   2   0   0   0   0   2   2   0   0   2   0   2   0   2   0   0   2   0   0   0   0   2   0   0   2   0   0   0   2   2   2   0   0   2   2   0   0   2   0   2   0   2   2   2   2   2   2   2   2   2   0   0   0   0   0   2   2   0   2   2   0   2   2   2   0   0   0   2   2   2   0   2   0   2   2   2   0   0   2   2   2   0   0   2   2   2   0   2   2   2   2   2   2   2   0   2   0   2   0   0   2   2   2   2   0   2   2   0   2   0   2   0   2   2   0   0   0   2   0   2   2   2   2   2   0   2   0   2   0   2   2   2   2   0   2   2   0   2   0   0   0   2   0   2   2   0   0   0   0   2   0   2   2   0   0   2   0   0   2   2   2
 MK-6-5                 2   2   0   2   0   0   0   2   2   0   0   0   0   0   2   2   2   0   0   2   2   2   0   2   0   0   0   2   2   2   2   0   2   0   0   2   2   2   0   2   0   0   2   0   2   2   0   0   2   0   2   0   2   0   0   2   0   0   0   0   2   0   0   2   0   0   0   2   2   2   0   0   2   2   0   0   2   0   2   2   2   2   2   2   2   2   2   2   2   0   0   0   0   0   2   2   0   2   2   0   2   2   2   2   2   0   2   2   2   0   2   0   2   2   2   0   0   2   2   2   2   0   0   2   2   0   2   0   2   2   2   2   2   0   2   0   2   0   0   2   2   2   2   0   2   2   0   0   0   2   0   2   2   0   0   0   2   0   0   2   2   2   2   0   2   0   0   0   2   2   2   2   0   2   2   0   2   0   0   2   2   0   2   2   0   0   0   0   2   0   0   2   0   0   2   0   0   2   2   2
 MK-6-6                 0   2   0   2   0   0   0   2   2   0   0   0   0   0   2   2   2   0   0   2   2   2   0   2   0   0   2   2   2   2   2   0   2   0   0   2   2   2   0   2   0   0   2   0   2   2   0   0   2   0   2   0   2   0   0   2   0   0   0   0   2   0   0   2   0   0   0   0   2   2   0   2   2   2   0   0   2   0   2   2   2   2   2   2   2   2   2   2   2   0   2   0   0   0   2   2   0   2   2   0   2   2   2   2   2   0   2   2   2   0   2   0   0   2   0   0   0   2   2   2   2   0   0   2   2   0   2   0   2   2   2   2   2   0   2   0   0   0   0   2   2   2   2   0   2   2   0   0   0   2   2   2   2   0   0   0   2   0   0   2   2   2   2   2   2   0   0   0   2   2   2   2   0   0   2   0   2   0   0   2   2   0   2   2   2   0   0   2   2   0   2   2   0   0   2   0   0   2   2   2
 MK-6-7                 0   2   0   2   0   0   0   2   2   0   0   0   0   0   2   2   0   0   0   2   2   2   0   2   0   0   2   0   2   2   0   0   2   2   0   2   2   2   0   2   0   0   2   0   2   2   0   0   2   0   2   2   2   0   0   2   0   0   0   0   2   0   0   2   0   0   0   0   2   2   0   2   2   2   2   0   2   0   2   2   2   2   0   2   2   2   2   2   2   2   2   0   0   0   2   2   0   2   2   0   2   2   2   2   0   0   2   2   2   0   2   0   0   2   0   0   0   0   2   2   2   0   0   2   2   0   2   0   2   2   2   2   2   0   0   0   0   0   0   2   2   2   2   0   2   2   0   0   0   2   2   2   2   0   0   0   2   0   0   2   2   2   2   2   2   0   0   0   2   2   2   2   0   0   2   2   2   0   0   2   0   0   2   0   0   0   0   2   2   0   2   2   0   0   2   0   0   2   2   2
 MK-6-8                 0   2   0   2   0   0   0   2   2   0   0   0   0   0   0   2   0   0   0   2   2   2   0   2   0   2   2   0   2   2   0   0   2   2   0   2   0   2   0   2   0   0   2   2   2   2   0   0   2   0   2   0   2   0   2   2   0   0   0   0   2   2   0   0   0   0   0   0   2   2   0   2   2   0   2   0   2   0   2   2   2   2   2   2   2   2   0   2   2   2   2   0   0   0   2   2   0   2   2   0   2   2   2   2   0   0   2   2   2   0   2   0   0   2   0   0   0   0   2   2   2   0   0   2   2   0   2   0   2   2   2   2   2   0   0   0   0   0   0   2   2   2   2   0   0   2   0   0   0   2   2   2   2   0   0   0   2   0   0   2   2   2   2   0   2   0   0   0   2   2   2   2   0   0   2   2   0   0   0   2   0   0   2   0   0   0   0   0   2   0   2   2   0   0   2   0   0   2   2   2
 MK-6-9                 0   2   0   2   0   0   2   2   2   2   0   0   0   2   0   2   0   0   0   0   2   2   0   2   0   2   2   0   2   2   0   0   2   2   0   2   0   2   0   2   0   0   0   2   2   2   0   0   2   0   2   0   2   0   2   2   0   0   0   0   2   2   0   0   0   0   0   0   2   2   0   2   2   0   2   0   2   0   0   2   0   2   2   2   2   2   0   2   2   2   2   0   0   0   2   2   0   2   2   0   2   2   2   2   0   0   2   2   2   0   0   0   0   2   0   0   0   0   2   2   2   0   0   2   2   0   2   0   2   2   2   2   2   0   0   0   0   0   0   2   2   2   2   0   0   2   0   0   0   2   2   2   2   0   0   2   2   0   0   2   2   2   0   0   2   0   0   2   2   0   2   2   0   0   2   2   0   0   0   2   0   0   2   0   0   0   0   0   2   0   0   2   0   0   2   0   0   2   2   2
 MK-6-10                0   2   0   2   0   0   2   2   2   2   0   0   0   2   0   2   0   2   0   0   2   2   0   2   0   0   2   0   2   2   2   0   2   2   2   2   0   2   2   2   0   0   0   2   2   2   0   0   0   0   2   0   0   0   2   2   0   0   0   0   2   2   0   0   0   0   0   2   2   2   0   2   2   0   2   0   2   2   0   0   0   2   2   2   2   2   0   0   2   0   0   0   0   0   2   2   0   0   2   0   2   2   2   2   0   0   2   2   2   0   0   0   2   2   0   0   0   0   2   2   2   0   0   2   2   0   2   0   2   2   0   2   2   0   0   0   0   0   0   2   0   2   2   0   0   2   2   0   0   2   2   0   2   0   0   2   2   0   0   2   2   2   0   0   2   0   0   2   2   0   2   0   0   0   2   2   0   0   0   2   0   0   2   0   0   0   0   0   2   0   0   2   0   0   2   0   0   2   2   2
 MK-6-11                0   2   0   0   0   0   2   0   2   2   0   0   0   2   0   2   0   2   0   0   2   2   0   2   0   0   0   2   2   2   2   2   2   2   2   2   0   2   2   2   0   0   0   2   2   2   0   0   0   0   2   0   0   0   2   2   0   0   0   0   2   2   0   0   0   0   0   2   2   2   0   2   2   0   2   0   0   2   0   0   0   2   2   0   2   2   0   0   2   0   0   0   0   0   2   2   0   0   2   0   0   2   2   2   0   0   2   2   2   0   0   0   2   2   0   0   0   0   2   2   2   2   0   2   2   0   2   0   2   2   0   2   2   0   0   0   0   0   2   2   0   2   2   0   0   2   2   0   2   2   2   0   2   0   0   2   2   0   0   0   2   2   2   0   2   0   0   2   0   0   2   0   0   0   2   2   0   0   0   2   0   0   2   0   0   0   0   0   2   0   0   2   2   0   2   2   0   2   2   2
 MK-6-12                0   2   0   0   0   0   2   0   2   2   0   0   0   2   2   2   0   2   0   2   2   2   0   2   0   2   0   0   2   0   2   0   2   2   2   2   0   2   2   2   0   0   0   2   0   2   0   2   0   0   2   0   0   0   2   2   0   0   0   0   2   2   2   0   0   0   0   2   0   2   0   2   2   0   2   2   0   2   0   2   2   2   2   0   2   2   0   0   2   0   2   0   0   2   2   2   0   0   2   0   0   0   0   2   0   0   2   2   2   0   2   0   2   0   2   2   0   2   2   2   2   2   2   2   2   0   2   0   2   0   0   0   0   0   2   0   0   0   2   2   0   2   2   0   0   2   2   0   2   2   2   0   0   0   0   0   2   2   0   0   2   2   0   0   2   0   2   2   2   0   0   0   0   0   2   2   0   0   0   2   0   0   2   0   0   0   0   0   2   0   0   2   2   0   2   2   0   2   2   0
 MK-6-13                0   0   0   0   0   0   2   0   2   2   0   0   0   2   2   2   0   2   0   2   2   2   0   2   0   2   0   0   2   0   2   2   2   2   2   0   0   2   2   2   0   0   0   2   0   2   0   2   2   0   2   2   0   0   2   2   0   0   0   0   2   2   2   0   0   0   0   2   0   2   0   2   2   0   0   2   0   2   2   2   2   2   2   0   2   2   0   0   2   0   0   0   0   2   2   2   0   0   2   0   0   0   0   2   0   0   0   2   2   0   2   0   2   0   2   2   0   0   2   2   2   2   2   0   2   0   2   0   2   0   0   0   0   0   2   0   0   0   2   2   0   2   2   0   0   2   2   0   2   0   2   0   0   0   0   0   2   2   0   0   2   2   0   2   2   0   2   2   2   2   0   0   2   0   2   2   0   0   0   2   0   0   2   0   0   0   0   0   2   0   0   2   2   0   2   2   0   2   2   0
 MK-6-14                0   0   0   0   0   0   2   0   0   2   0   0   0   2   2   2   0   0   0   2   2   2   0   2   0   2   0   0   2   0   2   2   2   0   2   0   0   2   2   2   0   0   0   2   0   2   0   2   0   0   2   2   0   0   2   0   0   0   0   0   2   2   2   0   0   0   0   2   2   2   0   2   2   0   0   2   0   2   2   2   2   2   2   0   0   2   0   0   2   0   0   0   0   2   2   2   0   0   2   0   0   0   0   2   0   0   0   2   2   0   2   0   2   0   2   2   0   0   2   2   2   2   2   0   2   2   2   0   2   0   0   0   0   0   2   0   0   0   2   2   0   2   2   0   0   2   2   0   2   0   2   0   0   0   0   0   2   2   0   0   2   2   0   2   0   2   2   2   2   2   0   0   2   0   2   2   0   0   0   2   0   0   2   0   0   2   2   0   2   0   0   0   2   0   2   2   2   2   2   0
 MK-6-15                0   0   0   0   0   0   2   0   0   0   0   0   0   2   2   2   0   0   0   2   2   2   0   2   0   2   0   0   2   0   2   2   0   0   2   0   0   0   2   2   0   0   0   2   0   2   0   2   0   0   2   2   0   0   2   0   0   0   0   0   2   2   2   0   2   0   0   2   2   2   0   2   2   0   0   2   0   2   2   2   2   2   2   0   0   2   0   0   0   0   0   0   0   2   2   2   0   0   2   0   0   2   0   2   0   0   0   2   2   0   2   0   2   0   0   2   0   0   2   2   2   2   2   0   2   2   2   0   2   0   0   0   2   2   2   0   2   0   2   0   2   2   2   2   0   2   2   0   2   0   2   0   0   0   0   0   2   2   0   0   2   2   0   2   0   2   2   2   2   0   0   0   2   0   2   2   2   0   0   2   0   0   2   0   0   2   2   0   2   0   0   0   2   0   2   2   2   2   2   0
 MK-6-16                0   0   0   0   0   0   2   0   2   0   0   0   0   2   2   2   0   0   0   2   2   2   2   2   0   2   0   0   2   0   2   2   0   0   2   0   0   0   2   0   0   0   0   2   0   2   0   0   0   0   0   2   0   0   2   0   0   0   2   0   2   2   0   0   2   0   0   2   2   2   0   2   2   0   0   2   0   2   2   2   2   2   2   0   0   2   0   0   0   0   0   0   0   2   2   2   0   0   2   0   0   2   0   2   0   0   0   2   2   0   2   0   2   0   0   0   0   0   2   2   2   2   2   0   2   2   2   0   2   0   0   0   2   2   2   0   2   0   0   2   2   2   0   2   0   2   0   0   2   0   2   0   0   0   0   0   2   2   0   0   2   2   0   2   0   2   2   2   0   2   0   0   2   0   2   2   2   0   0   2   0   0   2   0   0   2   2   0   2   0   2   0   2   0   2   2   2   2   2   0
 
!****************************************** Phenotypic Data **********************************************************
!-100.0 is resevred for missing phenotype
SimulatedTrait1         6.9505    9.7346   11.8822    9.8026    9.2322   10.1920   10.2237   11.2740   11.5197    8.4305   11.0078   10.0300    8.4668   10.2412   11.4778    7.3929    9.6557   10.5954   10.8664    8.2184    9.2193    8.6027    8.6572   10.7099    9.4958    9.2260    8.9514   10.3812    9.8161   11.5208   10.3962    8.1223    9.4262   11.9176    9.2787   10.5611   10.3761   11.1867    9.4445   10.3204    9.1698   11.1898   10.5336    9.1566    9.8685   10.8708    7.1002    9.3373   10.6256   11.3952   10.7616   10.8353   11.5873   10.3299   13.0309    9.2786   11.0446   10.0993    8.6767   11.0973   10.1620    7.2686    9.0673   10.4753    9.6388   10.7333    9.8312   12.0759    9.9963   10.1155    8.6167   10.3199    9.0726    9.1889    9.3896    9.1020    8.2759    8.5009   10.3316    9.9889   10.0229    9.1892   10.0906    9.6738    9.7269   10.2045   11.8704    9.5443   11.4139    8.7421   10.8921    9.9828   11.3836    8.8258   10.4931   10.6815   10.5354   11.0691    9.2013    9.6366   11.6465   10.1367   11.5969    7.4689   10.1903    9.3017   12.6339   11.1681    9.7807   12.5360    7.8172    7.2055    8.8535   10.0984    8.6097   11.4702    9.1341    8.5796   11.2967   11.1344   14.1268    8.5831    8.3884   12.1967   10.0205   10.1641    8.9446   11.9162    9.8063    9.0306   10.5988    8.9204    8.1994   10.2954    9.3973   10.0813   10.3107   12.4321    9.9872   10.3507    7.7818    9.4535    8.1195    9.3736    8.4592   10.8930   11.0752    8.2659    9.5218    8.8775   10.2365   11.7329   10.3901    9.7153    9.4519   11.5045    5.9821    9.5170    9.8005    7.1636    7.8151   10.0386    9.0871    8.2842   11.0469   10.1384    9.3684   10.1069    8.1122    6.1325   10.9714    9.8476   10.9496    9.1492   10.6329    8.6168    8.9858   10.1131    9.8343    9.1756   11.2091   11.1165    7.8060    9.1002   10.9596    9.2770    7.2253   12.4603    8.2688   10.6361    9.3595   10.6248    9.6390   10.0640    9.2620    7.8848    9.0518    8.6971    7.4661    9.0325
SimulatedTrait2        14.1288   15.2430   13.8021   15.3618   13.2951   17.0395   18.4135   14.7602   15.1431   15.8908   14.7576   14.3704   13.8859   13.8144   15.1909   15.6867   14.1816   14.3823   14.2914   15.2780   15.7765   13.6245   15.2446   15.1401   15.8603   13.6938   16.7325   16.4803   14.3129   16.1558   15.0879   14.9635   13.7595   15.2848   13.5277   15.8468   12.7991   16.1485   12.6953   14.7168   15.3082   14.6849   14.9387   16.4722   13.0567   16.0439   14.2727   14.8770   19.1473   15.9299   14.0752   15.7404   16.7573   15.5453   19.5440   15.9043   16.4108   15.6506   16.2178   14.4973   14.6733   15.5560   15.8933   16.3766   18.0443   13.1736   15.4894   15.3101   14.4231   16.6237   13.8308   13.5706   14.2994   17.3213   14.8497   14.6695   15.0641   15.4572   12.3719   15.3579   16.7201   14.4019   15.0228   11.6406   13.7500   15.3867   13.6642   15.7328   13.6130   13.0496   12.8053   14.6814   13.7089   13.7167   14.1650   14.4602   13.7303   15.1760   15.2090   15.8845   13.6032   13.8346   11.0326   12.8028   15.4277   15.1016   14.2757   15.4960   17.1902   14.5813   14.9199   13.9789   16.5459   18.2403   16.5016   16.6289   13.6313   11.5395   13.8453   15.7724   15.4003   14.2598   14.9285   18.9754   13.8032   13.0108   14.4204   15.3183   15.2682   14.1536   17.5761   13.9169   13.4396   15.7089    9.9485   13.1493   12.6867   14.8276   14.1530   16.0311   15.9250   15.3836   14.1090   15.5416   14.2629   14.5783   15.3551   15.4493   14.6380   15.8468   15.6659   16.6221   13.5206   13.9552   12.3900   14.6146   14.3920   15.1665   15.6194   12.8720   14.0730   15.7359   15.0605   13.7454   17.2539   14.7073   16.7630   15.3240   14.2037   13.4089   13.2337   16.7136   15.0815   13.9005   12.4531   15.7126   14.6373   14.3857   12.8362   14.7012   16.7640   16.5756   13.7075   16.2836   15.3982   12.7258   12.4774   16.2761   16.1006   16.2912   13.0820   12.6489   15.0539   14.5096   14.7250   16.4665   16.7468   16.4190   15.3724   15.9832
 
