# Supplementary material for: Inclusive Composite Interval Mapping of QTL by Environment Interactions in Biparental Populations
Source: PLoS One. 2015 Jul 10;10(7):e0132414. doi: 10.1371/journal.pone.0132414 (PMC4498613; doi:10.1371/journal.pone.0132414)
Supplement: S3 File — (ZIP) [file pone.0132414.s003.zip › Simulation for unliked model/Simulated popualtions/run_00110.met]

!**********************Note: lines staring with "!" are remarks and will be ignored in the program********************
!*********************************General Information**********************************
!Assuming F1 = P1 x P2, populations available in QTL IciMapping are: 
!  1, P1BC1F1 = P1 x F1, the first backcrossing where P1 is used as the recurrent parent;
!  2, P2BC1F1 = P2 x F1, the first backcrossing where P2 is used as the recurrent parent;
!  3, F1DH, F1-derived doubled haploids; 
!  4, RIL or F1RIL, recombination inbred lines through the repeated selfing of F1;
!  5, P1BC1RIL, recombination inbred lines through the repeated selfing of P1BC1F1;
!  6, P2BC1RIL, recombination inbred lines through the repeated selfing of P2BC1F1;
!  7, F2, the selfing generation of F1;
!  8, F3, the selfing generation of F2;
!  9, P1BC2F1, the second backcrossing where P1 is used as the recurrent parent; 
! 10, P2BC2F1, the second backcrossing where P2 is used as the recurrent parent;
! 11, P1BC2RIL, recombination inred lines through the repeated selfing of P1BC2F1; 
! 12, P2BC2RIL, recombination inred lines through the repeated selfing of P2BC2F1; 
! 13, P1BC1F2, the selfing generation of P1BC1F1; 
! 14, P2BC1F2, the selfing generation of P2BC1F1; 
! 15, P1BC2F2, the selfing generation of P1BC2F1; 
! 16, P2BC2F2, the selfing generation of P2BC2F1; 
! 17, P1BC1DH, P1BC1F1-derived doubled haploids; 
! 18, P2BC1DH, P2BC1F1-derived doubled haploids; 
! 19, P1BC2DH, P1BC2F1-derived doubled haploids; 
! 20, P2BC2DH, P2BC2F1-derived doubled haploids; 
   3      !Mapping Population (see remarks above)
   2      !Mapping Function (1 for Kosambi; 2 for Haldane; 3 for Morgan)
   2      !Marker Space Type (1 for intervals; 2 for positions)
   1      !Marker Space Unit(1 for centiMorgans; 2 for Morgan)
   6      !Number of Chromosomes (or Linkage Groups)
 200      !Size of the mapping population
   2      !Number of environments
 
!***************************************** Chromosomes and Linkage Maps **********************************************
!Chromosome                 NumMarkers
-CH1                        16
-CH2                        16
-CH3                        16
-CH4                        16
-CH5                        16
-CH6                        16
!Linkage map (Marker name followed by position or the interval length)
 MK-1-1                1     0.000
 MK-1-2                1    10.000
 MK-1-3                1    20.000
 MK-1-4                1    30.000
 MK-1-5                1    40.000
 MK-1-6                1    50.000
 MK-1-7                1    60.000
 MK-1-8                1    70.000
 MK-1-9                1    80.000
 MK-1-10               1    90.000
 MK-1-11               1   100.000
 MK-1-12               1   110.000
 MK-1-13               1   120.000
 MK-1-14               1   130.000
 MK-1-15               1   140.000
 MK-1-16               1   150.000
 MK-2-1                2     0.000
 MK-2-2                2    10.000
 MK-2-3                2    20.000
 MK-2-4                2    30.000
 MK-2-5                2    40.000
 MK-2-6                2    50.000
 MK-2-7                2    60.000
 MK-2-8                2    70.000
 MK-2-9                2    80.000
 MK-2-10               2    90.000
 MK-2-11               2   100.000
 MK-2-12               2   110.000
 MK-2-13               2   120.000
 MK-2-14               2   130.000
 MK-2-15               2   140.000
 MK-2-16               2   150.000
 MK-3-1                3     0.000
 MK-3-2                3    10.000
 MK-3-3                3    20.000
 MK-3-4                3    30.000
 MK-3-5                3    40.000
 MK-3-6                3    50.000
 MK-3-7                3    60.000
 MK-3-8                3    70.000
 MK-3-9                3    80.000
 MK-3-10               3    90.000
 MK-3-11               3   100.000
 MK-3-12               3   110.000
 MK-3-13               3   120.000
 MK-3-14               3   130.000
 MK-3-15               3   140.000
 MK-3-16               3   150.000
 MK-4-1                4     0.000
 MK-4-2                4    10.000
 MK-4-3                4    20.000
 MK-4-4                4    30.000
 MK-4-5                4    40.000
 MK-4-6                4    50.000
 MK-4-7                4    60.000
 MK-4-8                4    70.000
 MK-4-9                4    80.000
 MK-4-10               4    90.000
 MK-4-11               4   100.000
 MK-4-12               4   110.000
 MK-4-13               4   120.000
 MK-4-14               4   130.000
 MK-4-15               4   140.000
 MK-4-16               4   150.000
 MK-5-1                5     0.000
 MK-5-2                5    10.000
 MK-5-3                5    20.000
 MK-5-4                5    30.000
 MK-5-5                5    40.000
 MK-5-6                5    50.000
 MK-5-7                5    60.000
 MK-5-8                5    70.000
 MK-5-9                5    80.000
 MK-5-10               5    90.000
 MK-5-11               5   100.000
 MK-5-12               5   110.000
 MK-5-13               5   120.000
 MK-5-14               5   130.000
 MK-5-15               5   140.000
 MK-5-16               5   150.000
 MK-6-1                6     0.000
 MK-6-2                6    10.000
 MK-6-3                6    20.000
 MK-6-4                6    30.000
 MK-6-5                6    40.000
 MK-6-6                6    50.000
 MK-6-7                6    60.000
 MK-6-8                6    70.000
 MK-6-9                6    80.000
 MK-6-10               6    90.000
 MK-6-11               6   100.000
 MK-6-12               6   110.000
 MK-6-13               6   120.000
 MK-6-14               6   130.000
 MK-6-15               6   140.000
 MK-6-16               6   150.000
!*********************************** Marker Types ********************************************************************
!Co-dominant marker: When heterozygote F1 is present, P1 is coded as 2, F1 is coded as 1, and P2 is coded as 0; Otherwise, P1 is coded as 2, and P2 is coded as 0. 
!Dominant marker: When heterozygote F1 is present, P1 and F1 are coded as 12, and P2 is coded as 0; Otherwise, P1 is coded as 2, and P2 is coded as 0.  
!Recessive markers: When heterozygote F1 is present, P1 is coded as 2, and F1 and P2 are coded as 10; Otherwise, P1 is coded as 2, and P2 is coded as 0. 
!Missing marker is coded as -1. 
 MK-1-1                 0   0   0   0   0   0   2   2   2   0   2   2   2   2   2   0   0   0   2   2   2   0   2   2   0   2   2   0   0   2   0   0   0   0   0   2   2   2   0   2   0   2   2   0   0   0   0   0   2   2   0   2   2   0   2   0   2   2   2   2   2   2   2   2   0   0   2   2   0   2   0   2   2   2   0   0   0   0   0   2   0   0   0   2   0   2   0   2   0   0   2   0   0   0   2   2   2   2   0   2   0   0   2   2   0   0   2   0   0   2   0   0   0   2   0   2   0   0   0   2   0   2   0   2   0   2   0   0   2   0   0   0   2   0   0   2   2   0   2   0   2   0   2   0   0   0   0   0   0   0   2   0   0   2   0   0   2   2   0   0   0   0   2   2   0   0   0   0   0   0   2   0   0   0   0   2   2   0   2   0   0   0   2   0   2   0   2   2   2   2   2   0   2   2   2   0   0   2   0   2
 MK-1-2                 0   2   0   0   0   0   2   2   0   0   2   0   2   2   2   0   0   0   2   2   2   0   2   2   0   2   2   2   0   2   0   0   0   0   0   2   0   2   0   2   0   0   2   0   2   2   0   0   0   2   0   2   2   0   2   0   2   2   2   2   2   2   0   2   2   0   2   2   0   2   0   0   2   2   0   2   0   0   0   2   0   0   0   2   0   2   0   2   0   0   2   0   0   0   2   0   2   2   0   2   0   0   2   2   0   0   2   0   0   2   0   0   0   2   2   2   0   0   0   0   0   2   0   2   0   2   0   0   2   0   0   0   2   0   0   2   2   0   2   0   2   0   2   0   0   2   0   0   0   2   2   0   0   2   0   0   2   2   0   0   2   0   2   2   0   0   0   0   0   2   2   0   0   2   0   2   2   0   2   2   0   0   2   2   2   0   2   2   2   2   2   0   2   2   2   0   2   2   0   2
 MK-1-3                 0   2   0   0   0   0   2   2   0   0   2   0   2   2   2   0   0   0   2   2   2   0   2   2   0   2   2   2   0   0   0   2   0   0   0   2   0   2   0   2   0   0   2   0   2   2   0   0   0   2   0   2   2   0   2   0   2   2   2   2   2   2   0   2   2   0   2   2   0   2   0   0   2   2   0   2   0   0   0   2   0   0   0   2   2   2   0   2   0   0   2   0   0   0   2   0   2   2   0   2   0   0   0   2   0   0   2   0   0   0   0   0   2   0   2   0   0   0   0   0   0   2   0   2   0   2   0   0   2   0   0   0   2   0   0   2   2   0   2   0   2   0   2   0   0   2   0   0   0   2   2   0   0   2   0   0   2   2   0   0   2   2   2   2   0   0   0   0   0   2   2   0   0   0   0   2   2   2   0   2   0   0   2   2   2   0   2   2   2   2   2   0   2   2   2   0   2   2   0   2
 MK-1-4                 0   2   0   0   0   0   2   2   0   0   2   0   2   2   2   2   0   0   2   2   2   0   2   2   0   2   2   2   0   0   0   2   0   0   0   2   0   2   0   2   0   0   2   0   2   2   0   0   0   2   0   2   2   0   2   0   2   2   2   2   2   2   0   2   2   0   2   0   0   2   0   0   2   2   0   2   0   0   2   2   0   0   0   2   2   2   0   2   0   2   2   0   0   0   2   0   0   0   0   2   0   0   0   2   0   0   2   0   0   0   0   0   2   0   2   0   0   0   0   0   0   2   0   2   0   2   0   0   2   0   0   0   2   2   0   2   2   0   2   0   2   0   0   0   0   2   0   2   0   2   2   0   0   2   2   0   2   0   0   0   2   2   2   2   0   0   0   0   0   0   2   0   0   0   0   0   2   2   0   2   0   0   2   2   2   0   2   0   2   0   2   0   2   2   2   0   2   2   0   2
 MK-1-5                 0   2   0   2   0   0   2   2   0   0   2   0   2   2   2   2   0   0   2   2   2   0   2   2   0   2   2   2   0   0   0   2   0   0   0   0   0   2   0   2   0   0   2   0   2   2   0   0   0   2   0   2   2   0   2   0   2   2   2   2   0   2   0   2   2   0   2   0   0   2   0   0   2   2   0   2   0   0   2   2   0   0   0   2   2   2   0   2   0   2   2   2   0   0   0   0   0   0   0   2   2   0   0   2   0   0   2   0   0   0   0   0   2   0   2   0   0   0   0   0   0   2   0   2   0   2   0   0   2   0   0   0   2   2   0   2   2   0   2   2   2   0   0   0   0   2   0   2   0   2   0   0   0   2   2   2   2   0   0   0   2   2   2   2   0   0   0   0   0   0   0   0   0   0   0   0   2   2   0   0   0   0   2   0   2   0   2   0   0   0   2   0   2   2   0   0   2   2   0   2
 MK-1-6                 2   2   0   0   0   0   2   2   0   0   2   0   2   2   2   2   0   0   2   2   2   2   2   2   0   2   2   2   0   0   0   2   0   0   0   0   0   2   0   2   0   2   2   0   2   2   0   0   0   2   0   2   2   0   2   0   2   0   2   2   0   2   0   2   2   0   2   0   0   2   0   0   0   0   0   2   0   0   2   2   0   0   0   2   2   2   0   2   0   2   2   2   0   0   0   0   2   2   0   2   2   2   0   0   0   0   2   0   0   0   0   0   2   0   2   0   0   0   0   0   0   2   0   2   0   2   0   0   2   0   0   0   2   2   0   2   2   0   0   2   2   0   0   0   0   2   0   2   2   2   0   0   0   2   2   2   2   0   0   0   2   2   2   2   2   0   0   0   0   0   0   0   0   0   0   0   2   0   0   0   0   0   2   0   2   0   2   0   0   0   2   0   2   2   0   0   2   2   0   2
 MK-1-7                 2   2   0   0   0   0   2   2   0   0   2   0   2   2   2   2   0   0   0   2   0   2   2   2   0   2   2   2   0   0   0   2   0   0   2   0   0   2   0   2   0   2   2   0   2   2   0   0   0   0   0   2   2   0   2   0   2   0   2   2   0   2   0   2   2   0   2   0   0   0   0   0   0   0   0   0   0   0   0   2   0   0   0   2   2   2   0   2   0   2   0   2   0   0   0   0   2   2   0   2   2   0   0   0   0   0   2   0   0   0   0   0   2   0   2   0   0   0   0   0   0   2   0   2   0   2   2   0   2   0   0   0   2   2   0   2   2   0   0   0   2   0   0   0   0   2   2   2   2   2   0   0   0   2   2   2   2   0   0   0   2   2   2   2   2   0   0   0   0   0   0   0   2   0   0   0   2   0   2   0   0   0   2   0   2   0   2   0   2   0   0   2   2   2   0   0   2   2   2   0
 MK-1-8                 2   2   0   0   0   0   2   2   0   0   2   0   2   2   2   2   2   0   0   2   0   0   2   2   0   2   2   2   0   0   0   2   0   0   0   0   0   2   0   2   0   2   2   0   2   2   0   0   0   0   0   2   2   0   2   0   2   0   2   2   0   2   0   2   2   0   2   0   2   0   0   0   0   0   0   0   0   0   0   2   0   0   0   2   2   2   0   2   0   2   0   2   0   0   0   0   2   2   2   2   2   2   0   0   0   0   2   2   0   0   0   0   2   0   2   0   0   0   0   0   0   0   0   2   0   2   2   0   2   0   0   0   2   2   0   0   2   0   2   0   2   0   0   0   0   2   2   2   2   2   0   2   0   2   2   2   2   0   0   0   2   0   2   2   2   0   0   0   0   0   2   0   2   2   0   0   2   0   0   0   0   0   2   0   2   2   2   2   0   0   0   2   2   2   0   0   2   2   2   0
 MK-1-9                 2   2   0   0   0   0   2   2   0   0   2   0   0   0   2   0   2   0   0   2   0   2   2   2   0   2   2   2   0   0   0   2   0   0   0   0   0   0   0   0   0   2   2   0   2   2   0   0   0   0   0   2   2   0   2   2   0   0   2   2   0   2   0   2   2   0   2   0   2   0   0   0   2   0   2   0   0   2   0   2   0   2   0   2   2   0   0   2   0   2   0   2   0   0   0   0   2   2   2   2   2   2   0   0   2   0   2   2   0   0   0   2   0   0   2   0   0   0   0   0   0   2   0   2   0   2   2   0   2   0   0   0   0   2   0   2   2   0   2   0   2   0   2   0   0   2   2   2   2   2   0   2   0   0   2   2   2   0   0   0   2   0   2   2   2   0   0   0   2   0   2   0   0   2   0   0   2   0   0   0   0   0   2   0   2   2   0   2   0   0   0   2   2   2   0   2   2   2   2   2
 MK-1-10                2   2   0   0   0   0   2   2   0   0   2   0   0   0   0   0   2   0   0   2   0   2   2   2   2   2   2   0   0   0   0   2   2   0   0   0   0   0   0   0   0   2   2   0   2   2   0   0   0   0   0   2   2   0   2   0   0   0   2   2   0   2   0   2   2   2   2   0   2   0   0   0   2   0   0   0   2   2   0   2   0   2   0   0   2   0   0   2   0   2   0   2   0   0   0   0   2   2   2   2   2   2   0   0   2   2   2   2   0   0   0   0   0   0   2   0   2   0   0   0   0   2   2   2   0   2   2   0   2   0   0   0   0   2   0   2   2   0   2   0   2   0   2   0   0   2   2   2   2   2   2   0   0   0   2   2   2   0   0   0   0   0   2   2   2   0   0   0   2   0   2   0   0   2   0   0   0   0   0   0   2   0   2   0   2   2   0   2   0   0   0   2   2   2   2   2   2   2   2   2
 MK-1-11                2   2   0   0   0   0   2   2   0   0   2   0   0   2   0   0   2   2   0   0   2   2   2   0   2   2   2   0   0   0   0   2   2   0   0   0   0   0   0   0   0   2   2   0   2   2   0   0   0   0   0   2   2   0   0   0   0   0   2   0   0   0   2   2   2   0   2   0   0   2   0   0   2   0   0   0   2   2   0   2   0   2   2   0   2   0   2   2   0   2   0   2   0   2   0   0   2   2   2   2   2   2   2   0   2   2   2   2   2   0   0   0   0   0   2   0   2   0   0   0   0   2   2   2   0   2   0   0   2   0   0   0   0   0   0   0   2   0   2   0   2   0   2   0   0   2   2   2   2   2   2   2   0   0   2   2   0   0   0   0   0   0   0   2   0   0   0   0   2   0   2   0   0   2   0   0   0   0   0   0   2   0   2   0   2   2   0   2   0   0   0   2   0   2   2   2   2   2   2   0
 MK-1-12                2   0   0   0   0   0   2   2   2   2   2   0   0   2   0   0   2   0   0   0   2   2   2   0   2   2   2   0   0   0   0   2   2   0   0   0   0   0   2   0   0   2   2   0   2   2   2   0   0   0   0   2   2   0   0   0   2   0   2   0   0   0   2   0   2   0   2   0   0   2   0   0   2   0   0   2   2   2   0   2   0   2   2   0   2   0   2   2   0   0   0   2   0   2   0   0   2   2   2   2   0   2   2   0   0   2   2   2   2   0   0   0   0   0   2   0   2   0   2   0   0   2   2   2   0   2   0   0   2   0   0   0   0   0   0   0   2   0   2   0   2   0   2   0   0   2   2   2   2   0   2   2   0   0   2   2   0   0   0   0   0   0   0   2   0   0   0   0   2   0   0   0   0   2   2   0   0   0   0   0   2   0   2   0   2   2   0   2   0   0   0   0   0   2   2   2   2   2   2   0
 MK-1-13                2   0   0   0   0   0   2   2   2   2   2   2   0   0   0   0   2   0   0   0   2   2   2   0   2   2   2   2   0   0   2   2   2   0   0   0   0   0   2   0   2   2   2   0   2   2   2   0   0   0   0   2   0   0   0   0   2   0   2   0   2   0   2   0   2   0   2   2   0   2   0   0   2   2   0   2   2   2   0   2   0   2   0   0   0   0   2   0   0   0   0   2   2   0   2   0   2   2   2   2   0   2   2   2   2   2   2   2   2   0   0   0   0   0   2   0   2   0   0   0   0   2   2   2   0   2   0   0   2   0   0   0   0   0   0   0   2   0   2   0   2   2   2   0   2   2   2   2   2   0   2   2   0   0   2   2   0   0   0   0   0   2   0   2   0   0   0   0   2   0   0   0   0   0   2   0   0   0   0   0   0   0   2   0   2   2   0   2   0   0   0   0   0   2   2   2   2   2   2   0
 MK-1-14                2   0   0   0   0   0   2   2   2   0   2   2   0   0   0   0   2   0   0   0   2   2   2   0   2   2   2   2   0   0   2   2   2   0   0   2   0   0   2   0   2   2   2   0   2   2   2   0   0   0   0   2   2   0   0   0   2   2   2   0   2   0   2   0   2   0   2   2   0   2   0   2   2   2   2   2   0   0   0   2   0   2   0   0   0   0   2   0   0   0   0   2   2   0   2   0   2   0   2   2   0   2   2   2   2   2   2   2   2   0   0   0   0   0   2   0   2   0   0   0   0   2   2   2   0   2   0   0   2   0   0   0   0   0   0   0   2   0   2   0   2   2   2   0   2   0   2   2   2   0   2   2   0   0   2   2   0   0   0   0   0   2   0   2   0   0   0   0   2   0   0   0   2   0   0   0   0   0   0   0   0   0   2   0   2   2   0   2   2   0   0   0   0   2   2   2   2   2   2   0
 MK-1-15                0   0   0   0   0   0   2   2   2   0   2   2   0   0   0   0   2   0   0   0   2   2   2   0   2   2   2   2   0   0   2   2   2   2   0   2   0   0   2   0   2   2   2   0   2   2   0   0   0   0   0   2   2   0   0   0   2   2   2   0   2   0   2   0   2   0   2   2   0   2   0   2   2   0   2   2   0   0   0   2   0   2   0   0   0   2   0   0   0   0   0   2   0   0   2   0   2   0   2   0   0   2   2   2   2   2   2   2   2   0   0   0   0   0   2   0   2   0   0   0   0   2   2   2   0   2   0   0   2   2   0   0   0   0   0   0   2   0   2   0   2   2   2   0   2   0   2   2   2   0   2   2   0   0   2   2   0   0   0   0   2   2   0   2   0   0   0   0   2   2   2   0   2   0   0   0   0   2   0   0   0   0   0   0   2   2   0   2   2   0   0   0   0   2   2   0   2   2   0   0
 MK-1-16                2   0   0   0   0   0   2   2   2   0   2   2   0   0   0   0   2   0   2   0   2   2   2   0   2   2   2   2   0   0   2   2   2   2   0   2   2   0   2   0   2   2   2   0   2   2   0   0   0   0   0   2   2   0   0   0   2   2   2   0   2   0   2   0   2   0   2   2   0   2   0   2   2   0   2   0   0   0   0   2   0   2   2   0   0   2   0   0   0   0   0   2   0   0   2   0   2   0   2   0   0   2   2   2   2   2   2   2   2   0   0   0   0   0   2   0   2   0   0   2   0   2   2   2   0   2   0   0   2   2   0   0   0   2   0   2   2   0   2   0   2   2   2   0   2   0   2   2   2   0   2   2   0   0   2   2   0   0   0   0   2   2   0   2   0   0   0   0   2   2   2   0   2   0   2   0   0   2   0   0   0   0   0   0   2   2   0   2   2   0   0   2   2   2   0   0   2   2   0   0
 MK-2-1                 0   2   0   2   2   0   2   0   2   0   0   2   2   2   2   0   2   2   2   2   2   2   0   2   2   0   2   0   0   0   0   0   2   0   0   2   0   2   2   2   2   0   2   0   0   2   0   2   0   2   0   2   0   0   2   0   2   2   0   2   0   2   0   0   2   0   2   2   0   2   0   0   2   0   0   2   0   0   0   2   0   0   0   2   0   0   2   0   2   2   0   2   0   2   0   2   2   0   2   2   0   2   0   2   0   2   0   2   2   2   2   0   2   2   0   0   0   0   0   2   0   0   2   2   0   2   0   0   0   0   0   2   0   0   2   2   0   2   0   2   2   2   0   2   0   2   2   2   0   0   0   2   2   2   0   0   0   2   2   2   2   2   2   2   0   0   0   0   0   2   2   2   2   0   2   2   0   0   0   0   0   2   0   2   2   2   2   0   2   2   2   0   0   2   0   2   2   2   2   2
 MK-2-2                 0   2   0   2   2   0   0   0   2   0   0   2   2   2   2   2   2   2   2   2   2   2   0   2   2   0   2   0   0   0   0   0   2   0   0   2   0   2   2   2   2   0   2   0   2   2   0   2   0   2   0   2   0   0   2   0   2   2   0   2   0   2   0   0   2   0   2   2   0   2   0   0   2   0   0   2   0   0   0   2   0   0   0   2   2   0   2   0   2   2   0   0   2   2   0   2   2   0   2   2   0   0   0   2   0   2   0   2   2   0   2   0   2   2   0   0   0   0   0   2   2   0   2   2   0   2   0   0   2   0   0   2   0   0   2   2   0   2   0   2   2   2   0   2   0   2   2   2   0   0   2   2   2   2   0   0   0   2   2   2   0   2   2   2   0   0   2   0   0   2   2   2   0   0   0   0   0   0   0   0   0   2   0   2   2   0   2   0   2   2   2   0   0   2   2   0   2   2   2   2
 MK-2-3                 0   0   0   0   2   0   0   0   2   0   0   2   2   2   2   2   2   2   2   2   2   2   0   2   2   0   2   0   2   0   0   0   2   0   0   2   0   2   2   2   2   0   2   0   2   2   0   2   0   2   0   2   0   0   2   0   2   2   0   2   0   2   2   0   2   0   2   2   0   2   0   0   2   0   0   2   0   0   0   2   0   0   0   2   2   0   0   0   2   0   0   0   2   2   0   2   2   0   2   2   0   0   0   2   0   0   0   2   2   0   2   0   2   2   0   0   0   2   0   2   2   0   2   0   2   2   0   0   2   0   0   2   0   0   2   2   0   2   0   2   2   2   0   2   0   2   2   2   0   0   2   2   2   2   2   0   0   2   2   2   0   2   0   2   0   0   2   0   0   2   2   2   0   0   0   0   0   0   0   0   0   2   0   2   2   0   0   0   2   2   2   2   2   2   0   0   2   0   2   2
 MK-2-4                 0   0   0   2   2   0   0   0   2   0   0   2   2   2   2   2   2   2   2   2   2   2   0   0   2   2   2   0   2   0   2   0   2   0   0   2   0   2   0   2   0   2   2   0   2   2   0   0   0   2   2   2   2   0   2   0   2   2   0   2   0   0   2   0   2   0   2   2   0   2   0   0   2   0   0   2   0   2   0   2   0   0   0   2   2   0   0   0   0   0   0   0   2   2   0   2   2   0   2   2   0   0   0   2   0   0   2   2   2   0   2   0   2   0   0   0   0   2   0   2   2   0   2   0   2   2   0   0   2   0   0   2   2   0   2   2   0   2   0   2   2   2   0   2   0   2   2   2   0   0   2   0   2   2   2   0   0   2   2   2   0   2   0   0   0   0   2   0   2   2   2   2   0   0   0   0   2   0   0   0   0   2   0   2   2   0   0   0   2   2   0   2   2   2   0   0   2   0   0   2
 MK-2-5                 0   0   0   2   2   0   0   0   2   0   0   2   2   2   2   2   2   2   2   2   2   2   0   0   2   2   2   0   2   0   2   0   2   0   0   2   0   2   2   2   0   2   2   0   2   0   0   0   0   2   2   2   2   0   2   0   2   2   2   2   0   0   2   0   2   0   2   2   0   2   0   0   0   0   0   2   2   2   0   2   0   0   0   2   2   0   0   0   0   0   0   0   2   2   0   2   2   0   2   2   0   0   0   2   0   0   2   2   2   0   2   0   2   0   0   0   0   2   2   2   2   0   2   0   2   0   2   0   2   0   0   2   2   0   2   2   0   2   0   2   2   2   0   2   0   2   2   2   0   0   0   0   2   2   0   0   0   2   0   2   0   2   0   0   0   0   2   0   2   2   2   2   0   0   0   0   2   0   0   0   0   2   0   2   2   0   0   0   0   2   0   2   2   2   0   0   2   2   0   2
 MK-2-6                 0   0   0   2   2   2   0   0   2   0   0   2   2   0   2   2   2   2   2   2   2   2   0   2   2   2   2   2   2   0   2   2   2   0   0   2   0   2   2   2   0   2   2   2   2   2   2   0   2   2   2   2   2   0   2   0   2   2   2   2   0   0   2   2   2   0   2   2   0   2   0   0   0   0   0   2   2   2   0   2   0   0   0   2   2   0   0   0   2   0   0   0   2   2   0   2   2   2   2   2   0   0   0   2   0   0   2   0   2   0   2   0   2   0   2   2   0   2   2   2   2   0   2   0   2   0   2   0   0   0   2   2   2   0   2   2   0   2   2   2   2   2   0   2   0   2   2   2   0   0   0   0   2   2   0   0   0   2   0   2   0   2   0   0   0   0   2   0   2   2   0   2   0   0   0   0   2   0   0   2   0   0   0   2   2   0   0   0   0   2   2   2   2   2   2   0   2   2   0   2
 MK-2-7                 0   0   0   2   2   2   0   0   2   0   0   2   2   0   2   2   2   0   2   2   2   2   0   2   2   2   2   2   2   0   2   2   2   0   0   2   0   2   2   2   2   2   2   0   2   2   2   0   2   0   2   2   2   0   2   0   0   2   2   2   0   0   2   2   2   0   2   2   0   2   0   0   0   2   0   2   2   2   0   2   0   0   2   2   2   0   0   2   2   0   0   0   2   2   0   0   2   2   2   2   0   0   0   2   0   2   2   0   2   0   2   0   2   0   2   2   0   2   2   2   2   2   2   0   2   0   2   0   0   0   0   2   2   0   2   2   0   2   0   2   2   2   0   2   0   2   2   2   0   0   0   0   2   2   0   2   0   2   0   2   0   2   0   0   0   0   2   0   2   2   0   2   0   0   0   0   2   0   0   2   0   0   0   0   2   0   2   0   0   2   0   2   2   2   2   0   0   2   0   2
 MK-2-8                 0   0   2   2   2   2   0   0   0   0   0   2   2   0   2   0   2   0   0   2   2   2   0   2   2   2   2   2   2   2   2   2   2   0   0   2   0   2   2   2   2   2   0   0   2   2   0   0   2   0   2   2   2   2   2   0   0   2   2   2   0   0   2   2   2   0   2   2   0   2   0   0   0   2   0   2   2   2   0   2   0   0   2   2   2   0   0   2   2   0   0   0   2   2   0   0   2   2   2   2   0   2   0   2   0   2   2   0   2   0   2   0   2   0   0   2   0   2   2   2   2   2   2   0   2   0   2   0   0   0   0   0   2   0   2   2   2   0   0   2   2   2   0   2   0   2   0   2   0   0   0   0   2   2   0   2   0   2   0   2   0   2   0   0   0   0   2   0   0   2   0   2   0   0   0   0   2   0   0   2   0   0   0   0   2   0   2   0   0   2   0   2   2   2   2   0   0   2   2   2
 MK-2-9                 0   0   2   2   2   2   0   0   0   0   0   2   2   0   2   0   2   0   0   2   2   2   0   2   2   2   0   2   2   2   2   2   2   0   2   2   0   2   2   2   0   2   0   0   2   2   0   0   2   0   2   2   2   2   2   0   0   2   0   0   0   0   2   2   2   0   2   2   0   2   0   0   0   2   0   2   0   2   0   2   0   0   2   2   0   0   0   2   2   0   0   0   2   2   0   0   2   2   2   2   0   2   0   2   0   2   0   0   2   0   2   0   2   0   0   2   0   2   2   2   2   2   2   0   2   0   2   0   0   0   0   0   2   0   2   2   2   0   0   2   2   2   0   2   0   2   0   2   0   0   0   0   2   2   0   2   2   2   0   2   2   2   2   0   0   0   2   0   0   2   0   0   0   0   0   0   0   0   0   2   0   0   0   0   2   0   2   0   0   2   0   2   2   2   2   0   0   2   2   0
 MK-2-10                0   0   2   2   2   2   0   0   0   0   0   0   2   0   2   0   2   0   0   2   2   2   2   2   2   2   0   2   2   2   2   2   2   0   0   2   0   2   2   0   0   2   2   0   2   2   0   0   2   0   2   2   2   2   2   0   0   2   0   0   0   2   2   2   2   0   2   2   0   2   0   0   2   2   0   2   0   2   0   2   0   0   2   2   0   0   0   0   2   0   0   2   2   2   0   0   2   2   2   2   0   2   0   0   0   2   0   0   2   0   2   0   2   0   0   2   0   0   0   0   2   2   2   0   2   0   2   0   0   0   0   0   2   0   2   2   2   0   2   2   2   2   0   0   0   0   0   2   0   0   0   0   2   2   0   2   2   2   0   2   2   2   2   0   0   0   2   0   0   2   0   0   0   0   0   0   0   0   0   2   0   0   0   0   0   2   2   0   0   2   0   2   2   2   2   0   0   2   2   0
 MK-2-11                0   0   2   2   2   2   0   0   0   0   0   0   2   0   2   0   0   0   0   2   2   2   2   2   0   2   2   2   2   2   2   2   2   0   0   2   2   2   2   0   0   0   2   0   0   2   0   0   2   0   2   2   0   2   2   0   0   2   2   0   0   2   2   2   2   0   2   2   2   2   2   0   0   0   0   2   0   2   0   2   0   2   2   2   0   0   0   0   2   0   0   2   0   2   0   0   2   2   2   2   2   2   0   2   0   2   0   0   2   0   2   0   2   0   0   2   0   0   0   0   2   2   2   0   2   0   2   0   0   0   0   0   2   0   0   0   2   0   2   0   2   2   0   0   0   0   0   2   0   0   2   0   2   2   0   2   2   2   0   2   2   2   2   0   0   0   2   0   0   2   0   0   0   0   0   0   2   0   0   2   0   0   0   0   0   2   2   0   0   2   0   2   2   2   2   0   0   2   2   0
 MK-2-12                0   0   2   2   2   2   2   0   0   0   0   0   2   0   2   0   0   0   0   2   0   2   2   2   0   2   2   2   2   2   2   0   2   0   0   2   2   2   2   0   0   0   2   0   0   0   0   0   2   0   2   2   0   2   2   0   0   2   0   0   2   0   2   2   2   0   2   2   2   0   2   2   0   0   0   2   0   2   0   2   0   2   0   2   0   0   0   0   2   0   0   2   0   2   0   0   2   2   0   2   2   2   2   2   2   2   0   2   2   0   2   0   2   0   0   2   0   0   0   0   2   2   2   0   2   0   2   0   2   0   0   0   2   0   2   0   2   0   2   0   2   2   0   0   0   0   0   2   0   0   2   0   2   2   0   2   2   2   0   2   2   2   2   0   0   0   2   0   0   2   2   0   0   0   0   0   2   0   0   2   0   0   0   0   0   2   2   0   0   2   2   2   2   2   2   0   0   2   2   0
 MK-2-13                0   0   2   2   2   2   2   0   0   0   0   0   2   0   2   0   0   0   0   0   0   2   2   2   0   2   2   0   2   2   2   0   2   2   0   2   2   2   2   0   0   0   2   0   0   0   0   0   2   0   2   2   0   0   2   0   0   0   0   0   2   0   2   2   2   0   2   2   2   0   2   2   0   0   0   2   0   2   0   2   0   0   0   2   0   0   0   0   2   0   0   2   0   2   0   0   2   2   0   2   2   2   2   0   2   2   0   2   2   0   2   0   2   0   2   0   0   0   0   0   2   0   2   0   2   0   2   0   2   0   0   0   2   0   2   0   2   0   2   0   0   2   0   0   0   0   0   2   0   0   2   0   2   2   0   2   2   2   2   2   2   2   2   0   0   0   2   0   0   2   2   0   0   0   0   0   2   0   0   0   0   0   0   0   0   2   2   0   0   2   2   2   0   2   2   0   0   2   2   0
 MK-2-14                0   0   2   2   2   2   0   0   0   0   0   0   2   0   2   2   2   0   0   0   0   2   0   0   0   2   2   0   2   2   2   0   2   2   0   0   2   2   2   0   0   0   2   0   0   2   2   2   2   0   2   2   0   0   2   0   0   0   0   0   2   0   2   2   2   0   2   0   2   0   2   2   0   0   0   2   0   2   0   2   2   0   2   2   0   0   0   0   2   0   0   2   0   2   0   0   2   2   0   2   0   2   2   0   2   0   0   2   2   0   2   0   2   0   2   0   0   0   0   0   2   0   2   0   2   0   2   0   2   0   2   0   2   0   2   0   2   0   2   0   0   2   0   0   2   0   0   2   0   0   2   0   2   2   0   2   2   2   2   2   2   2   2   2   0   0   2   0   0   2   2   0   0   0   0   0   2   0   0   0   0   0   0   0   2   0   2   0   2   2   2   2   2   0   2   0   0   2   2   0
 MK-2-15                0   0   2   2   0   2   0   0   0   2   0   0   2   0   2   0   2   0   0   0   0   2   0   0   0   2   2   0   2   0   2   0   0   2   0   0   2   2   0   0   2   0   2   0   0   2   2   2   2   0   2   0   0   0   2   0   0   0   0   2   2   0   2   2   2   0   2   0   2   0   2   2   0   0   0   0   0   2   0   2   2   0   2   2   0   2   0   0   2   0   0   2   0   2   0   0   2   2   0   0   0   2   2   0   2   0   0   2   2   0   2   0   2   0   2   0   0   0   0   0   2   0   2   0   2   0   2   0   2   0   2   0   0   0   2   0   2   0   2   2   0   2   0   0   2   0   0   2   0   0   2   0   2   2   0   2   2   2   2   2   2   2   2   2   2   2   0   0   2   2   2   0   0   0   0   0   2   0   0   0   0   2   0   0   2   0   2   0   2   2   2   2   2   0   2   0   0   2   2   0
 MK-2-16                0   0   0   2   0   2   0   0   0   2   2   0   2   2   2   0   0   0   0   0   0   2   0   0   0   2   2   0   0   0   2   0   0   2   0   0   2   2   0   0   2   0   2   0   0   0   2   2   2   0   2   0   0   0   0   0   0   0   0   2   2   0   2   2   2   0   2   0   2   0   2   2   0   0   2   0   0   2   0   0   2   0   0   2   0   2   0   0   2   0   0   2   0   2   0   0   2   2   0   0   0   2   2   0   2   0   0   2   2   0   2   0   2   0   2   0   0   0   0   2   2   0   2   0   2   0   2   0   2   2   2   0   0   0   2   0   2   0   2   2   0   2   0   0   2   0   0   2   0   0   2   0   2   2   2   2   2   2   2   2   2   2   2   2   2   2   0   0   2   2   2   0   0   0   0   0   2   0   0   0   0   2   0   0   2   2   0   2   2   2   0   2   2   0   2   0   0   2   0   0
 MK-3-1                 0   2   2   2   0   0   2   2   2   0   0   0   0   2   2   2   2   0   2   2   2   2   2   0   2   0   0   0   0   0   0   2   0   0   0   0   2   2   2   0   0   0   2   0   2   2   2   0   0   2   0   2   0   0   2   0   0   0   2   2   2   0   0   0   2   0   2   2   0   2   0   0   0   0   0   2   0   0   2   0   0   2   2   0   0   0   2   2   0   0   2   0   2   0   0   0   0   0   2   0   0   2   0   2   2   0   2   0   2   0   2   0   2   0   2   2   2   2   2   0   2   0   2   2   0   2   0   0   0   2   2   0   0   0   2   2   0   0   2   2   0   2   0   2   0   0   2   2   0   0   2   0   2   2   0   2   2   0   2   2   2   2   2   0   0   0   2   2   0   0   0   0   2   2   2   2   2   0   0   2   0   0   0   0   0   0   2   2   0   0   2   2   0   0   0   0   2   2   2   0
 MK-3-2                 0   2   2   2   0   0   2   2   2   0   0   0   0   2   2   2   2   0   2   2   2   2   2   0   2   0   2   0   0   0   0   2   0   0   0   0   2   2   2   0   0   0   2   0   2   2   2   0   2   2   0   2   2   0   2   0   0   0   2   2   2   0   2   0   2   0   2   2   0   2   0   0   0   0   0   2   0   0   0   0   0   2   2   2   0   0   2   2   0   0   2   2   2   0   0   0   0   0   0   0   0   2   0   2   2   0   2   0   2   0   2   0   2   0   2   2   2   2   0   0   2   0   2   2   0   2   0   0   0   2   2   0   0   0   2   2   0   0   2   0   0   2   0   0   2   0   2   2   0   0   2   0   0   2   0   2   2   0   0   2   2   2   2   0   0   0   2   0   2   0   0   2   2   2   2   0   0   0   0   2   0   0   0   0   0   0   2   2   0   0   2   2   0   0   0   0   0   2   2   2
 MK-3-3                 0   2   2   2   0   0   2   2   2   0   0   0   0   2   2   2   2   0   2   2   2   2   0   2   2   0   2   0   0   0   0   2   0   0   0   0   2   2   2   2   0   0   2   2   2   2   2   0   2   2   0   2   2   0   2   2   0   0   2   2   0   0   2   0   0   0   2   2   2   2   2   0   0   2   0   2   0   0   0   0   0   2   0   2   2   0   2   2   0   0   2   2   2   0   0   0   0   0   0   0   0   2   0   2   2   0   2   0   2   0   2   0   2   0   0   2   2   2   2   2   2   0   2   0   0   2   0   0   0   0   2   0   0   0   2   2   2   0   2   0   2   2   0   0   2   0   2   2   0   0   2   0   0   2   0   2   2   0   0   2   2   2   2   0   0   0   2   2   2   0   0   2   2   0   2   0   0   0   0   2   0   0   0   0   0   0   2   0   0   0   2   2   0   0   0   0   0   2   2   2
 MK-3-4                 0   2   2   2   0   0   2   2   2   0   0   0   0   2   2   2   0   0   2   2   2   2   0   2   2   0   2   0   0   0   0   2   0   0   0   0   2   2   2   2   0   0   2   2   2   2   2   0   2   2   0   2   2   0   2   2   0   0   2   2   0   0   2   0   0   0   2   0   0   2   2   2   0   2   0   2   2   0   0   0   0   2   0   2   2   0   2   0   0   0   2   2   2   0   0   0   0   0   0   0   0   2   0   2   0   2   2   0   2   0   2   0   2   0   0   2   0   2   2   2   2   0   2   0   0   2   0   0   0   0   0   0   0   0   2   2   2   0   2   0   0   2   0   2   2   0   2   2   0   0   2   0   0   0   0   2   2   0   0   2   2   2   0   0   0   0   2   2   2   0   0   2   2   2   2   0   0   0   0   2   0   0   0   0   0   0   2   0   0   0   2   2   2   0   0   0   0   2   0   0
 MK-3-5                 0   2   2   2   0   0   2   2   2   0   0   2   0   2   2   2   0   0   2   2   2   2   0   2   2   0   2   0   0   0   0   0   0   2   0   0   2   2   2   2   0   0   2   2   2   2   2   0   2   2   0   2   2   0   2   2   0   0   2   2   0   0   2   0   2   0   2   2   0   2   2   2   0   2   0   2   2   0   2   0   0   2   0   2   2   2   2   0   0   0   2   2   2   2   0   0   2   2   0   0   0   2   0   2   0   2   2   0   2   2   2   0   2   0   0   2   0   2   0   2   2   0   2   0   0   2   0   0   0   0   0   0   0   0   2   2   2   0   0   0   0   2   0   0   2   0   2   2   0   0   2   0   0   0   0   2   2   0   0   2   0   0   0   0   0   0   2   2   2   0   0   2   2   0   2   0   0   0   0   2   0   0   0   0   0   0   2   0   0   0   2   2   0   0   0   0   0   2   0   0
 MK-3-6                 0   2   2   2   0   2   2   2   2   0   0   2   0   2   2   2   0   0   2   2   2   2   0   0   0   0   2   0   2   0   0   0   0   2   0   0   2   2   0   2   0   0   2   2   2   2   2   2   2   2   0   2   2   0   2   2   0   0   2   2   0   0   2   0   2   0   2   2   0   2   2   2   0   2   0   2   2   0   2   0   0   2   0   2   2   2   2   0   0   0   0   2   2   2   0   0   2   2   2   0   0   2   0   2   0   2   2   0   2   2   0   0   2   0   0   2   0   2   0   0   2   0   2   0   0   2   0   0   0   0   0   0   0   0   2   2   2   0   0   0   0   2   0   0   2   2   2   2   2   2   2   0   2   0   0   2   2   0   2   2   0   0   2   0   0   0   0   2   0   0   0   2   2   0   2   0   0   0   0   2   2   0   0   0   0   0   2   0   0   0   2   2   0   0   2   0   0   2   0   0
 MK-3-7                 2   2   2   2   0   2   2   2   2   0   0   2   0   0   2   2   0   0   2   2   2   2   0   0   0   2   2   0   2   0   0   0   0   2   0   0   2   2   0   2   0   0   2   2   2   0   2   2   2   2   0   2   2   2   2   2   2   0   2   2   0   0   2   2   2   0   2   2   2   2   2   2   0   2   0   2   2   2   2   0   0   2   0   2   2   2   2   0   0   0   0   2   0   2   0   0   2   2   2   2   0   2   0   2   0   2   2   0   2   2   0   0   2   0   0   2   0   2   0   0   2   0   2   0   0   2   0   0   0   0   0   0   0   0   2   2   2   0   0   2   2   2   0   0   2   0   2   2   0   2   2   0   0   0   0   2   2   0   2   2   0   0   0   0   0   0   0   0   0   0   2   2   2   2   2   0   0   0   0   2   2   0   2   0   0   0   0   0   0   0   2   2   0   0   2   0   0   2   0   0
 MK-3-8                 2   2   2   2   0   2   2   2   2   0   2   2   0   0   2   2   0   0   2   2   2   2   2   0   0   2   2   2   2   0   0   2   0   2   0   0   2   2   0   2   0   0   2   2   2   0   2   2   2   2   0   2   2   0   2   2   2   0   0   2   0   0   2   2   2   2   2   2   2   2   2   2   0   2   0   2   0   2   2   0   0   2   0   2   2   2   2   0   0   0   2   2   0   2   0   0   2   2   2   2   0   2   0   2   0   2   2   0   2   0   0   0   2   0   0   2   0   2   0   0   2   2   2   0   0   2   0   0   0   0   0   0   0   0   2   2   2   0   0   2   2   2   0   0   2   0   2   2   0   2   2   0   0   0   0   2   2   0   2   2   0   0   0   2   0   0   0   0   0   0   2   0   2   2   2   0   0   0   2   2   2   0   2   0   0   0   0   0   2   2   2   2   0   0   2   0   0   2   0   0
 MK-3-9                 2   2   0   2   0   2   2   2   2   0   2   2   0   0   2   2   2   0   2   2   2   0   2   0   0   2   2   2   2   2   0   2   0   2   0   0   2   2   0   2   0   2   2   2   2   0   0   2   2   2   0   2   0   0   2   2   2   0   0   2   0   0   2   0   2   2   2   0   2   2   2   2   0   2   0   2   0   2   2   0   0   2   0   2   2   2   0   0   0   0   2   2   0   2   0   0   2   2   2   2   0   2   0   0   0   2   2   0   2   0   0   0   2   0   0   2   0   2   0   0   0   2   2   0   0   0   0   0   0   0   0   2   0   0   2   2   2   0   0   0   2   0   0   0   0   0   2   2   0   2   2   0   0   0   0   2   2   0   2   0   0   0   0   2   0   0   0   0   0   0   2   0   2   0   2   0   0   0   2   2   2   0   2   0   2   0   0   0   2   2   2   2   0   0   2   0   0   2   0   0
 MK-3-10                2   2   0   2   0   2   0   2   2   0   2   2   0   0   2   2   2   0   2   2   2   0   0   0   0   0   2   2   2   2   0   2   0   2   0   0   2   2   0   2   0   2   0   2   2   0   0   2   2   2   2   2   0   0   2   2   2   0   2   2   0   0   2   0   0   2   2   0   2   2   2   2   0   2   0   2   0   2   2   0   0   2   0   2   2   2   0   0   0   0   2   2   0   2   0   0   2   2   2   2   0   2   0   0   0   2   2   0   2   0   0   0   2   0   0   2   0   2   2   0   0   2   2   0   0   0   0   0   0   0   0   2   0   0   2   2   2   0   2   0   2   0   0   0   0   0   2   2   0   2   2   0   0   0   0   2   2   0   2   0   0   0   0   2   0   0   0   0   0   0   2   0   2   2   2   0   0   0   2   2   2   0   2   0   2   0   0   0   2   2   2   0   0   0   2   0   2   2   0   0
 MK-3-11                2   2   0   2   2   2   0   2   0   0   2   2   0   0   2   2   2   0   2   2   2   0   0   0   0   0   2   2   2   0   0   0   0   2   0   0   0   2   0   2   0   2   0   2   2   0   0   2   2   2   2   2   2   0   2   2   2   0   2   2   0   0   2   0   2   2   0   0   2   2   2   2   0   0   0   2   0   0   2   0   0   2   0   2   2   2   0   0   0   2   2   2   0   2   0   0   0   0   2   0   2   2   0   0   0   2   2   0   2   0   0   0   2   0   0   2   0   2   2   0   0   2   2   2   2   0   0   0   0   0   0   0   0   0   2   2   2   2   2   2   2   0   2   0   0   0   2   2   0   2   2   0   0   0   0   2   2   0   2   0   0   0   0   2   0   0   2   2   2   0   2   0   2   2   2   0   0   0   2   2   2   0   2   0   2   0   0   2   2   2   2   0   0   0   2   0   2   2   0   0
 MK-3-12                2   2   0   2   2   2   0   2   0   0   2   2   0   0   2   2   2   0   2   2   2   0   0   0   0   2   2   2   2   0   0   0   0   2   0   0   0   2   0   2   0   2   0   2   2   0   0   2   2   2   2   2   2   0   2   2   2   0   2   2   0   0   2   0   0   2   0   0   2   2   2   2   0   0   0   2   2   0   2   0   2   0   0   2   2   0   0   0   0   0   2   2   0   2   0   0   0   0   0   2   2   2   0   0   0   2   0   0   2   0   0   0   2   2   0   2   0   0   2   0   0   2   2   2   2   0   0   0   0   0   0   0   0   0   0   0   2   2   0   2   2   2   2   2   0   0   2   2   0   2   2   0   0   0   0   2   2   0   2   0   0   0   0   2   2   0   2   2   2   0   2   0   0   2   2   0   0   2   2   2   2   0   2   0   0   0   0   2   2   2   2   0   0   0   2   0   2   2   0   0
 MK-3-13                2   2   0   2   2   2   0   2   0   0   2   2   0   2   2   2   2   0   2   2   0   0   0   0   0   2   2   2   2   0   0   0   0   2   0   0   0   2   0   2   0   2   0   2   2   0   0   2   2   2   2   2   0   0   2   2   2   0   2   2   0   0   2   0   0   2   0   2   2   2   2   2   0   0   0   0   2   2   2   0   2   0   0   2   2   0   0   0   0   0   2   2   0   2   0   0   0   0   0   2   2   2   0   0   0   2   0   0   2   0   0   0   2   2   0   2   0   0   2   0   0   2   2   2   2   0   0   2   0   2   0   0   0   0   0   0   2   2   0   0   2   2   2   2   0   0   2   0   0   2   2   0   0   0   0   2   2   0   2   0   0   0   0   2   0   0   2   2   2   0   2   0   0   2   2   0   0   0   2   2   2   0   2   0   2   0   0   2   2   2   2   0   0   0   2   0   2   2   0   0
 MK-3-14                2   2   0   2   2   2   0   2   0   0   2   2   0   2   2   2   2   0   2   2   0   2   0   0   0   2   2   0   2   0   0   2   0   2   0   2   0   2   0   2   0   2   0   2   0   0   0   0   2   2   2   2   0   0   2   2   2   0   2   2   0   0   2   0   0   0   0   2   2   0   2   2   0   0   0   0   2   2   2   0   2   0   0   2   2   0   0   0   0   0   2   2   0   2   0   0   2   0   0   2   0   2   2   0   0   2   0   0   0   0   0   0   2   0   0   2   0   0   2   0   0   2   2   2   2   2   0   2   0   2   0   0   0   0   0   0   2   2   0   0   2   2   2   2   0   0   2   0   0   2   2   0   0   0   0   2   2   2   2   0   0   0   0   0   0   0   2   2   2   0   2   2   0   2   2   0   0   0   2   2   2   0   2   2   2   0   0   2   2   2   2   0   0   0   2   0   2   0   0   0
 MK-3-15                2   2   0   2   2   2   0   2   0   2   2   2   0   2   2   0   2   0   2   2   0   2   0   0   0   2   2   0   2   0   0   2   0   2   0   2   0   2   0   2   0   2   0   0   0   0   0   0   2   2   2   0   0   0   2   2   2   0   2   2   2   0   2   0   0   0   2   2   2   2   2   2   0   0   0   0   0   2   2   0   2   0   0   2   2   2   0   0   0   2   2   0   0   2   0   0   2   0   0   2   0   2   2   2   0   2   2   0   0   2   0   0   2   0   0   2   2   0   2   0   0   2   2   2   2   2   0   2   0   2   0   0   0   0   0   0   2   2   0   0   2   2   0   2   0   0   2   2   0   2   2   0   0   2   0   2   2   2   0   0   0   0   0   0   0   0   2   2   2   0   2   2   0   2   2   0   0   2   2   2   2   0   2   0   2   0   2   2   2   2   2   0   0   0   2   0   2   0   0   0
 MK-3-16                2   2   0   0   2   2   0   2   0   2   2   2   0   2   2   2   2   0   2   2   0   2   0   0   2   2   2   0   2   0   0   2   0   2   0   0   0   2   0   2   0   2   0   0   0   0   2   2   2   2   2   0   0   0   2   2   2   0   2   2   2   0   2   0   0   0   2   2   2   2   0   2   0   0   2   0   0   2   2   0   2   0   0   0   2   2   0   0   2   2   2   0   0   2   2   0   2   0   0   2   0   2   2   2   0   2   0   0   0   2   2   0   2   0   0   2   2   2   2   2   0   2   2   2   2   2   0   0   2   2   0   2   0   0   0   0   2   0   0   0   2   2   0   2   0   0   2   2   0   2   2   0   0   0   0   2   2   2   0   0   0   0   0   0   0   0   0   2   2   0   2   2   0   0   2   2   0   2   2   2   2   2   0   2   2   0   2   2   0   2   2   2   0   0   2   0   2   0   0   0
 MK-4-1                 0   0   2   2   2   2   0   0   2   2   2   2   0   0   0   2   2   0   2   0   0   0   0   2   2   0   0   0   2   0   2   2   2   0   2   2   2   2   0   2   0   2   2   0   2   0   0   0   2   2   0   0   2   2   0   2   0   2   2   0   2   2   2   2   0   2   0   2   0   2   0   2   2   0   0   2   0   2   2   2   0   2   2   0   2   2   2   0   0   0   0   2   2   2   0   0   0   0   2   2   2   2   2   2   0   0   2   0   2   0   2   2   2   0   2   2   0   0   0   0   2   2   0   0   0   2   2   0   2   2   2   0   2   0   2   2   0   2   0   2   2   0   2   0   0   0   0   2   0   0   0   0   0   0   2   2   0   2   0   0   2   2   2   0   0   2   2   2   0   2   2   0   2   0   2   0   0   0   2   0   2   2   0   2   0   2   2   2   2   2   2   2   0   0   2   0   0   2   2   2
 MK-4-2                 2   0   2   2   2   2   0   0   2   2   2   2   0   0   0   2   2   0   2   0   0   0   2   2   2   0   0   0   2   0   2   2   2   0   2   2   2   2   0   0   2   2   2   0   2   0   0   2   2   2   0   0   2   2   0   2   0   2   2   0   2   2   2   2   2   0   0   2   0   2   0   2   2   0   0   2   0   2   2   0   0   2   2   0   2   2   2   0   0   0   0   2   2   2   0   0   0   0   2   2   2   2   0   2   0   0   2   0   2   0   2   2   2   0   2   0   0   2   0   0   2   2   0   0   0   2   0   0   2   2   2   0   2   0   2   2   0   2   0   2   0   0   2   0   0   0   0   2   0   0   0   0   0   0   2   2   0   2   0   0   2   2   2   0   2   2   2   0   0   2   2   0   2   0   2   0   0   0   2   0   0   2   0   2   0   2   2   2   0   2   2   2   0   0   2   2   0   2   2   2
 MK-4-3                 2   2   2   2   2   2   0   0   2   2   2   2   0   0   0   2   2   0   2   0   0   0   2   2   2   0   0   0   2   2   2   2   2   0   2   2   2   2   0   0   2   2   2   0   2   0   0   2   2   2   0   0   2   2   0   2   2   2   2   0   2   2   2   2   2   0   0   2   0   0   0   2   2   0   0   2   0   2   2   0   0   2   2   0   2   0   2   0   0   2   2   2   2   2   0   0   0   2   2   2   2   0   0   2   0   0   2   0   2   0   2   2   2   0   2   0   0   2   0   0   2   2   0   2   0   2   0   0   2   2   2   2   2   0   2   0   0   2   2   0   0   0   2   0   2   0   0   2   0   0   0   0   0   2   2   2   0   0   0   0   2   2   0   0   2   2   2   0   0   2   2   0   2   0   2   0   0   0   2   0   0   2   0   2   0   2   2   2   0   0   2   2   0   0   2   2   0   2   2   2
 MK-4-4                 2   0   0   2   2   2   0   0   2   2   2   2   0   0   2   2   2   0   2   0   0   2   2   2   2   0   0   2   2   0   2   2   0   0   2   2   2   2   0   0   2   2   2   0   2   0   0   2   2   2   0   0   2   2   2   2   2   2   2   0   2   2   2   0   2   0   0   2   0   2   0   2   2   2   0   2   0   2   2   0   0   2   0   0   0   0   2   0   0   2   2   0   2   2   0   0   0   2   2   2   2   0   2   2   0   0   0   0   2   0   2   2   2   0   2   0   0   2   0   0   2   2   0   2   0   2   0   0   2   2   2   2   2   0   2   0   0   2   2   0   0   0   2   2   2   2   0   2   2   0   0   0   2   2   2   2   0   0   0   2   2   2   0   0   2   2   2   0   0   2   2   0   2   0   2   0   0   0   2   0   0   2   0   2   0   2   2   2   0   2   2   2   0   0   2   2   0   2   2   0
 MK-4-5                 0   2   0   2   0   0   0   0   2   2   0   0   0   0   2   2   2   0   2   0   0   2   2   2   2   0   0   2   0   0   2   2   2   0   2   2   2   2   0   0   0   0   2   0   2   0   2   2   2   2   0   0   2   2   2   2   2   2   2   0   2   2   2   0   2   0   0   2   0   2   0   2   2   2   0   2   0   2   2   0   0   2   0   0   0   0   2   0   0   2   2   0   2   2   0   0   0   2   2   2   2   0   2   2   0   0   0   0   2   0   2   2   0   0   2   0   0   2   0   0   2   2   0   2   0   2   0   0   2   2   2   2   2   0   0   0   0   2   2   0   0   0   2   2   2   2   0   2   2   0   0   0   0   0   2   2   0   0   0   2   2   2   0   0   2   2   2   0   0   2   2   0   2   2   2   2   0   0   2   0   0   2   0   0   0   2   2   2   0   2   2   2   0   0   2   2   0   2   2   2
 MK-4-6                 0   2   0   0   0   0   0   0   0   2   0   0   0   0   0   2   2   0   2   0   0   2   2   2   2   0   0   2   0   0   2   2   2   0   2   2   2   2   0   0   0   0   2   0   2   0   2   2   2   2   0   0   2   2   2   0   2   2   2   0   2   2   2   0   2   0   0   2   0   2   0   2   2   2   0   2   0   0   2   0   0   2   2   0   0   0   2   0   0   2   2   0   2   0   0   0   2   2   2   2   2   0   2   2   0   0   2   0   2   0   2   2   0   0   2   0   0   2   0   0   2   2   0   2   0   2   0   2   2   2   2   2   2   0   0   0   0   2   2   0   0   0   2   2   2   2   2   2   2   0   0   0   2   0   0   2   0   0   0   2   2   2   0   0   0   2   2   0   0   2   2   0   2   2   0   0   0   0   2   0   0   2   0   0   0   2   2   2   0   2   2   0   0   0   2   2   0   2   2   2
 MK-4-7                 0   2   0   0   0   2   0   0   0   2   2   0   0   0   0   2   2   0   2   0   0   2   2   2   2   0   0   2   0   0   2   2   2   0   2   2   2   2   0   2   2   0   2   2   2   0   2   0   2   2   0   0   2   2   2   0   0   2   2   0   2   0   2   0   2   0   0   2   0   2   0   2   2   2   0   2   0   0   2   0   0   2   2   0   0   0   2   0   0   2   2   0   2   0   2   0   2   0   2   2   2   0   2   2   0   0   2   0   2   2   0   2   0   0   2   0   0   2   0   0   2   2   0   2   0   2   0   2   2   2   2   2   2   2   2   0   0   2   2   0   0   0   2   2   2   2   2   0   2   0   0   0   2   0   0   2   0   0   0   2   2   2   0   0   0   0   2   0   0   2   2   0   2   2   0   0   0   0   2   0   0   2   0   0   2   2   2   2   0   2   2   0   0   0   2   2   0   2   2   0
 MK-4-8                 0   2   2   0   0   2   2   0   0   2   2   0   0   0   0   0   2   0   2   0   0   2   2   2   2   0   0   2   0   2   2   2   0   0   2   0   2   2   0   2   2   0   2   2   2   0   0   2   2   0   0   0   2   0   2   0   0   2   2   0   2   0   2   0   2   0   0   2   0   0   0   2   2   2   0   2   2   0   0   0   0   2   0   0   0   0   2   0   0   2   2   0   2   0   2   0   0   0   2   2   2   0   2   2   0   0   2   0   2   0   2   2   0   0   2   0   0   2   0   0   0   2   0   2   0   2   0   2   2   2   0   2   2   2   2   0   0   2   2   0   2   0   2   2   2   2   0   0   2   0   0   0   2   0   0   2   0   0   0   2   2   2   0   0   0   0   2   2   0   2   2   0   2   2   0   0   0   0   2   0   0   2   0   0   2   2   2   2   0   2   2   0   0   0   2   0   0   2   2   0
 MK-4-9                 2   2   2   0   0   2   2   0   0   2   0   0   0   0   0   0   2   0   2   0   0   2   2   2   2   0   2   2   2   2   2   2   0   0   2   0   2   2   0   2   2   0   2   0   2   0   0   2   0   0   0   0   2   0   2   0   0   2   2   0   2   0   2   2   2   0   0   2   0   2   0   0   2   2   0   2   2   2   0   0   0   2   2   0   0   0   2   0   0   2   2   0   2   0   2   0   0   0   2   2   0   0   2   2   0   0   2   0   2   0   2   2   0   0   2   2   0   2   0   0   0   2   0   0   0   0   0   2   2   2   0   2   2   2   2   0   0   2   2   0   2   0   2   2   2   2   0   0   2   0   0   0   0   0   0   2   0   0   0   2   2   2   0   0   0   0   2   2   2   2   2   0   2   0   0   0   0   0   2   0   0   2   0   0   2   2   2   2   2   2   2   0   0   0   2   0   0   2   2   0
 MK-4-10                0   2   0   0   0   2   2   0   0   2   2   0   0   0   0   2   2   0   2   0   2   2   2   2   2   0   2   2   2   2   2   2   0   2   2   2   2   2   0   2   2   2   2   0   2   0   0   2   2   0   0   0   2   0   2   0   0   0   2   0   0   0   0   0   2   2   0   2   2   0   2   0   2   2   0   2   0   2   2   0   0   2   2   0   0   0   2   0   0   2   2   0   2   0   2   0   2   0   2   2   0   0   2   2   0   0   2   2   2   0   2   2   0   0   2   2   0   2   2   0   0   2   0   0   0   2   0   2   2   2   0   2   0   2   2   0   0   2   2   0   2   0   0   2   2   0   0   0   2   0   0   0   0   0   2   2   0   0   0   2   2   2   0   0   0   0   2   2   2   2   0   0   2   0   0   0   0   0   2   0   0   2   0   0   2   2   2   2   2   2   2   0   0   0   2   0   0   2   2   0
 MK-4-11                0   0   0   0   2   2   2   2   0   2   2   0   0   0   0   2   2   0   2   0   2   0   2   2   2   0   2   2   2   2   2   2   0   2   2   2   2   2   0   2   2   2   2   0   2   0   0   2   2   0   0   2   2   0   2   0   2   0   2   0   0   0   0   0   2   2   0   2   2   0   2   0   2   2   0   2   0   2   2   0   0   2   2   0   0   0   2   0   0   2   2   0   2   0   0   0   2   0   2   2   0   0   2   2   0   2   2   2   2   0   2   2   0   0   0   2   0   2   2   0   0   2   0   0   0   2   2   2   2   2   0   2   0   2   0   0   0   0   2   0   2   0   0   2   2   0   2   0   2   0   0   0   0   0   2   2   0   0   0   2   2   2   0   0   2   2   2   2   2   2   0   2   2   0   0   0   0   0   2   0   0   0   0   0   2   2   2   2   2   2   2   0   0   0   2   0   0   2   2   0
 MK-4-12                0   0   0   0   2   2   2   0   0   2   2   0   0   0   0   2   2   0   2   0   2   0   0   2   0   0   2   2   2   2   2   2   0   2   0   2   2   2   0   2   2   2   2   0   2   0   0   2   2   0   0   2   2   0   2   0   2   0   2   0   0   0   0   0   2   2   0   2   2   0   2   0   2   2   0   2   0   2   2   0   0   2   2   0   0   2   2   0   0   2   2   0   2   0   0   0   2   0   2   2   0   0   2   2   2   2   2   2   2   0   2   0   0   0   0   2   0   2   2   0   0   2   0   0   0   2   2   2   2   0   0   2   0   2   0   0   0   0   2   0   2   0   0   2   2   0   2   0   2   0   0   0   0   0   2   2   0   2   0   2   2   2   0   0   2   2   2   0   2   2   0   2   0   0   0   0   0   2   2   0   0   0   0   0   2   2   2   2   2   2   2   0   0   0   2   0   0   2   2   0
 MK-4-13                0   0   0   0   2   2   2   0   2   2   2   2   0   0   0   2   2   0   2   0   2   0   0   0   0   0   0   0   2   2   0   2   0   2   0   2   2   2   0   2   2   2   2   0   2   0   0   0   2   0   0   2   2   0   2   2   2   2   2   0   0   0   0   0   2   2   0   2   2   0   2   0   2   2   0   2   0   2   2   0   0   2   2   0   0   2   2   0   0   2   2   2   2   0   0   0   2   0   2   2   0   0   2   2   2   0   2   2   2   0   2   0   0   0   2   2   0   2   0   0   0   2   0   0   0   2   2   2   2   0   0   2   0   0   0   0   0   2   2   0   2   0   0   2   2   2   0   2   2   0   0   0   0   2   2   2   2   2   0   2   2   2   0   0   2   2   2   0   2   2   0   2   0   0   0   0   0   2   2   2   0   0   0   0   2   2   0   2   2   2   2   0   0   0   2   0   0   2   2   0
 MK-4-14                0   0   0   0   0   2   2   0   2   2   2   2   2   0   0   2   2   0   2   0   0   0   2   2   0   0   0   0   2   2   0   2   0   2   0   2   2   2   0   2   2   2   2   0   2   0   0   2   2   0   0   2   2   2   2   2   2   2   2   0   0   0   0   0   2   2   0   2   2   0   2   0   2   2   0   2   0   2   2   0   0   0   2   0   0   2   2   0   2   2   2   2   2   0   0   0   2   0   2   2   0   0   2   2   0   0   2   2   2   0   2   0   0   0   2   2   0   2   0   2   2   2   0   0   0   2   2   2   2   0   0   0   0   0   0   0   0   0   2   0   2   0   0   2   2   2   0   2   2   0   0   0   0   2   2   0   2   2   0   0   2   2   0   0   2   2   2   0   2   2   0   2   0   0   0   0   0   2   2   2   0   0   0   0   2   2   0   2   2   2   0   0   0   0   2   0   2   2   2   0
 MK-4-15                0   0   0   0   0   0   2   0   2   0   2   2   2   0   0   2   2   0   2   0   0   0   2   2   0   0   0   2   2   2   0   0   0   2   0   2   2   2   0   2   2   0   2   2   2   0   0   2   2   0   2   2   2   2   0   2   2   0   2   0   0   0   0   0   2   2   0   2   2   0   0   0   2   2   0   2   0   2   2   0   0   0   2   0   2   2   2   0   2   2   2   2   2   0   0   0   2   0   2   2   0   0   2   2   0   0   2   2   2   0   2   0   0   0   2   2   0   2   0   2   2   0   0   0   0   2   2   2   2   0   0   0   0   0   0   0   0   0   2   0   2   0   0   2   2   2   0   2   2   0   0   0   0   2   2   0   2   2   0   0   0   2   0   0   2   2   2   0   2   2   2   2   0   0   0   2   0   2   0   2   2   0   0   0   2   2   0   2   0   2   0   0   0   0   2   0   0   2   2   0
 MK-4-16                0   0   0   0   0   0   2   0   2   0   2   2   0   0   0   2   2   0   2   0   2   0   2   2   0   0   0   2   2   2   0   0   0   2   0   2   2   0   0   2   2   0   2   0   2   0   0   2   2   0   2   2   2   2   2   2   2   0   2   0   0   0   0   0   2   2   0   2   2   0   0   0   2   2   0   2   0   0   2   0   0   0   2   0   2   2   2   0   2   2   2   2   2   0   0   0   2   0   2   0   0   2   2   0   0   0   2   2   2   0   2   0   0   0   0   2   0   2   0   2   2   0   0   0   0   2   2   2   2   0   0   0   0   0   0   0   0   0   2   0   2   0   2   2   2   2   0   2   0   0   0   0   0   2   0   0   2   2   0   0   0   2   0   0   0   2   2   0   2   2   2   2   0   0   0   2   2   2   0   2   0   0   0   0   2   2   0   2   0   2   0   0   0   0   2   0   0   0   2   0
 MK-5-1                 2   2   0   2   0   2   0   0   2   2   2   0   0   0   0   0   2   0   0   0   0   2   0   0   2   0   0   0   2   2   2   0   2   2   2   0   0   2   2   2   2   2   2   2   0   2   2   2   2   2   0   2   0   2   2   0   0   0   2   0   2   0   2   2   0   0   0   2   2   2   2   0   2   0   0   2   2   2   2   0   0   0   0   0   2   0   0   0   0   0   2   2   0   0   2   2   2   0   0   2   2   0   0   2   2   2   0   2   2   2   2   2   2   2   0   2   0   2   0   2   0   0   0   0   2   2   2   0   2   0   0   2   2   0   0   0   0   0   2   0   2   2   2   2   0   0   0   0   2   2   2   2   2   0   0   2   0   2   2   2   2   2   0   2   0   2   2   2   0   0   0   0   2   0   0   0   2   0   2   2   2   0   2   0   0   0   2   2   2   0   0   0   2   2   0   0   2   0   0   0
 MK-5-2                 2   2   0   2   0   2   0   0   2   2   2   0   0   0   0   0   2   0   2   0   0   2   0   0   2   0   0   0   2   2   2   0   2   2   2   0   0   2   2   2   2   2   2   2   0   2   2   2   2   2   0   2   0   2   2   0   0   0   0   0   2   0   0   2   0   0   0   2   0   2   2   0   2   0   0   2   0   2   2   0   0   2   2   0   2   0   0   0   0   0   0   2   0   2   2   2   2   0   0   2   2   2   0   2   2   2   0   2   2   2   2   2   2   2   0   2   0   2   0   2   0   0   0   0   2   2   2   0   2   2   0   2   0   0   0   0   0   0   2   0   2   2   2   2   0   0   0   0   2   2   2   2   2   0   0   2   2   2   2   2   2   2   0   2   0   2   2   2   0   0   0   0   2   0   0   0   2   0   2   2   2   0   2   0   0   0   0   2   2   0   0   0   2   2   0   0   2   0   2   0
 MK-5-3                 0   2   2   2   2   2   0   0   2   2   2   0   0   0   0   0   2   0   2   0   0   2   0   0   2   0   0   0   2   2   2   2   2   2   2   0   0   2   2   2   2   2   2   2   0   2   2   2   2   2   2   2   0   2   2   0   0   0   0   0   0   0   0   2   0   0   0   0   0   2   2   0   2   0   0   2   0   2   2   0   0   0   2   0   2   0   0   0   0   0   0   2   0   2   2   2   2   0   0   2   2   2   0   2   2   2   0   2   2   2   2   2   2   2   0   0   0   2   0   2   0   0   0   0   2   2   2   0   2   2   0   2   0   2   0   0   2   0   2   0   2   2   2   2   0   0   0   0   2   2   2   2   2   0   0   2   2   2   2   2   0   2   0   2   0   2   2   2   2   0   0   0   2   2   0   2   2   0   2   2   2   0   2   0   0   0   0   2   2   0   0   0   2   2   0   2   2   0   2   0
 MK-5-4                 0   2   0   2   2   2   2   2   2   2   2   0   0   0   0   0   2   0   2   0   0   2   0   0   2   0   0   0   0   2   2   0   0   2   2   2   0   2   2   0   2   2   2   2   0   0   2   2   2   2   2   2   0   2   2   0   0   0   0   0   2   0   0   2   0   0   2   0   0   2   2   0   2   0   0   2   0   0   2   0   0   0   2   2   2   0   0   0   0   0   0   2   0   2   2   2   0   0   0   2   2   2   0   2   2   2   0   2   2   2   2   2   2   2   0   2   0   2   0   0   2   0   0   0   0   2   2   2   2   2   0   2   0   0   0   0   2   0   2   0   2   2   2   2   0   0   0   2   2   2   2   2   0   0   0   0   2   2   2   0   0   2   0   2   2   0   2   2   2   0   0   0   2   2   0   2   0   0   0   2   2   0   2   0   0   0   2   2   2   0   0   0   2   2   0   2   2   0   2   0
 MK-5-5                 2   2   0   2   0   2   0   0   2   2   2   0   0   0   0   0   2   0   0   0   2   0   0   2   2   0   0   0   0   2   2   0   0   2   2   2   0   2   0   0   0   2   2   2   0   0   2   2   2   2   2   2   0   2   2   0   0   0   0   0   2   0   2   2   0   0   2   0   0   2   2   0   2   0   0   2   0   0   2   0   0   0   2   2   0   0   0   0   2   0   0   2   0   2   2   2   0   0   0   2   2   2   0   2   2   2   0   2   2   2   2   2   2   2   0   2   0   2   0   0   2   0   0   0   0   0   2   2   0   2   0   2   0   0   0   2   2   0   2   0   2   2   2   2   0   0   0   2   2   2   2   2   0   0   0   2   2   2   0   2   0   2   0   2   2   2   2   2   2   0   0   0   2   2   0   2   0   0   0   2   2   2   2   0   0   0   2   2   2   0   0   0   2   2   0   2   2   0   2   0
 MK-5-6                 0   2   0   2   0   2   0   0   2   2   2   2   0   2   0   0   2   0   0   0   2   0   0   2   2   0   0   0   2   2   2   0   0   0   2   2   0   2   0   0   0   2   2   0   0   0   2   2   2   2   0   2   0   2   2   0   0   0   2   0   2   0   2   2   0   0   0   0   0   2   2   0   2   0   0   2   0   0   2   0   0   0   2   2   0   0   0   0   2   0   0   2   0   2   2   2   0   0   2   2   2   2   0   2   2   2   0   2   2   2   2   2   2   2   0   2   0   2   0   0   2   0   2   0   0   0   2   2   0   2   0   2   0   0   0   2   2   0   2   0   2   2   2   2   0   0   0   2   0   2   2   0   2   0   0   2   2   2   0   2   0   2   2   2   2   2   2   2   2   0   0   0   2   2   0   2   0   0   0   2   0   2   2   0   2   2   2   2   2   0   0   0   2   0   0   2   2   2   2   2
 MK-5-7                 0   2   2   2   0   2   0   2   2   2   2   2   0   2   0   0   2   2   0   0   2   0   0   2   2   0   0   0   2   2   2   0   0   0   2   2   0   0   0   0   0   2   2   0   2   0   2   2   2   2   0   2   0   0   2   0   0   0   0   0   2   0   2   2   0   0   0   0   0   2   2   0   2   0   0   2   0   0   2   2   0   0   2   2   0   0   0   0   2   0   0   0   0   2   2   2   0   0   2   2   2   2   0   2   2   2   0   2   2   2   2   0   2   2   0   2   0   2   0   0   2   0   2   0   0   0   2   2   0   0   0   2   0   0   0   2   2   0   2   0   0   2   2   2   0   0   0   2   0   2   2   0   2   2   0   2   2   2   0   2   0   0   2   2   2   2   2   2   2   0   0   0   2   2   0   2   0   0   0   2   0   0   2   0   2   2   2   2   2   0   0   0   2   0   0   0   2   2   2   2
 MK-5-8                 0   2   2   2   0   2   2   0   2   2   2   2   0   2   0   0   2   2   0   0   2   0   0   0   2   0   0   0   2   2   2   0   0   0   2   2   0   2   2   0   0   2   2   0   0   0   2   2   2   2   0   2   0   0   2   0   0   0   2   0   2   0   2   2   0   0   0   0   0   2   2   0   2   0   0   0   0   0   2   2   0   0   0   2   0   0   0   0   2   0   0   0   0   2   2   2   0   0   2   2   2   2   0   2   2   2   0   2   2   2   2   0   2   2   0   2   0   0   0   0   2   0   2   0   0   0   2   2   0   0   0   2   0   0   0   2   2   0   2   0   0   2   0   0   0   0   0   2   0   2   0   0   2   2   0   2   2   2   0   2   0   0   2   2   2   2   2   2   2   2   0   0   2   2   0   0   0   0   0   2   0   0   2   0   2   2   2   2   2   0   0   0   2   0   0   0   2   2   2   2
 MK-5-9                 2   2   2   2   0   0   2   0   2   2   2   2   0   2   0   0   2   2   0   0   2   0   2   0   0   0   0   0   2   2   2   0   0   0   2   2   0   2   0   2   2   2   2   0   0   0   2   0   2   2   0   2   0   0   2   0   0   0   2   0   2   0   2   2   2   0   0   0   0   2   2   0   2   0   0   2   0   0   2   2   0   0   0   0   0   0   0   0   2   0   0   0   0   2   2   2   0   0   0   2   2   2   0   2   0   0   0   0   2   2   2   0   0   2   0   2   0   0   0   2   2   0   2   0   0   0   2   2   0   0   0   2   2   0   0   2   2   0   2   0   0   2   0   0   0   0   0   2   0   2   2   0   2   2   0   2   2   2   0   2   0   0   2   2   2   2   2   2   2   0   0   0   2   2   0   0   0   0   0   0   0   0   2   0   2   0   2   2   2   2   0   0   2   0   0   0   2   2   2   2
 MK-5-10                2   2   2   2   0   0   2   0   2   2   2   2   0   2   0   0   0   2   2   0   2   0   2   0   0   0   0   0   2   2   2   0   0   0   2   2   0   2   0   2   2   2   2   0   0   0   2   0   2   2   0   2   0   0   2   0   0   0   0   2   2   0   2   2   2   0   0   0   0   2   2   0   2   0   0   2   0   0   2   2   0   0   0   0   0   0   0   2   2   0   0   0   0   2   0   2   0   0   0   2   2   2   0   2   0   0   2   0   2   2   2   0   0   0   2   2   0   0   0   0   2   0   2   0   0   0   2   2   0   0   0   2   2   0   0   2   2   0   2   2   2   2   0   0   0   2   0   2   0   0   2   0   0   2   0   2   0   0   0   2   2   0   2   2   2   2   2   2   2   0   0   0   2   2   0   0   0   0   0   0   0   0   2   0   2   0   2   2   2   2   0   0   2   0   0   0   2   2   2   2
 MK-5-11                2   2   2   2   0   0   2   0   2   2   2   2   0   2   0   2   2   2   2   0   2   0   2   0   0   0   0   0   2   2   0   0   0   0   2   2   0   2   0   2   2   2   2   0   0   0   2   0   2   2   0   2   0   0   0   0   0   0   0   2   2   0   2   2   2   0   0   0   0   2   2   0   2   0   0   2   0   0   2   2   2   0   0   0   0   0   0   2   2   0   2   0   0   2   0   2   0   0   0   0   2   2   0   2   0   0   0   0   2   2   2   0   0   0   2   2   0   0   0   0   2   0   2   0   0   0   2   2   0   0   0   2   2   0   0   2   2   0   2   2   2   2   0   0   0   2   0   2   0   0   2   0   0   2   0   2   0   0   0   2   2   0   2   0   0   2   2   2   2   0   0   0   0   2   0   0   0   2   0   0   0   0   2   0   2   0   2   2   2   2   0   0   2   0   0   0   2   2   2   0
 MK-5-12                2   2   2   2   0   0   0   2   2   2   2   2   0   2   0   2   2   2   2   0   2   0   2   0   0   2   0   0   0   2   0   0   0   0   2   2   0   2   0   2   2   2   2   2   0   0   2   0   2   2   0   2   0   0   0   0   0   0   0   2   2   0   2   2   2   0   0   0   0   2   2   0   2   0   0   2   0   0   2   2   2   0   0   0   0   0   0   2   2   0   2   0   0   2   0   2   0   0   0   0   2   2   0   2   0   0   0   0   2   2   2   0   0   0   2   2   0   0   0   0   0   2   2   0   0   0   2   2   0   0   0   2   2   2   0   2   2   0   2   2   0   2   0   0   0   2   0   2   0   0   2   0   2   0   0   2   0   0   0   2   2   0   2   0   0   0   2   2   0   0   0   0   0   2   0   0   0   2   0   0   0   0   2   0   2   0   2   2   2   2   0   0   2   0   0   0   0   2   2   0
 MK-5-13                0   2   2   2   0   0   0   2   2   2   2   0   0   2   0   2   2   0   2   0   2   0   2   0   0   2   0   0   0   2   0   0   0   0   2   0   0   0   0   2   2   2   2   2   0   0   2   0   2   2   0   2   0   0   0   2   0   0   0   2   2   0   2   0   2   0   0   0   0   2   2   0   2   0   0   2   0   0   2   2   2   0   2   0   0   0   0   2   2   0   2   0   2   0   0   2   0   0   0   0   2   2   2   2   0   0   0   0   2   2   2   0   0   0   2   2   0   0   0   0   0   2   2   0   2   0   2   2   0   0   0   2   0   0   0   2   2   0   2   2   2   2   0   2   0   2   0   2   0   0   2   0   2   0   0   2   0   0   0   2   2   0   2   0   0   0   2   2   0   0   0   0   0   2   2   0   0   2   0   0   0   0   2   0   2   0   2   2   2   2   0   2   2   0   0   0   0   2   2   0
 MK-5-14                2   2   2   2   0   0   0   2   2   2   2   0   0   2   0   2   2   0   2   0   2   0   2   0   0   2   0   0   0   2   0   0   0   0   2   0   0   0   0   2   0   2   2   2   0   0   2   0   2   2   0   2   0   0   0   0   0   0   2   2   2   0   0   2   2   0   0   0   0   2   2   0   2   0   0   2   0   0   2   2   2   0   2   0   0   2   0   2   2   0   2   0   2   0   0   2   0   0   0   0   2   2   0   2   0   2   0   0   2   2   2   0   0   0   2   2   0   0   0   0   2   2   2   0   2   0   2   2   2   2   0   2   0   0   2   2   2   0   2   2   2   2   0   2   0   2   0   2   0   0   2   0   2   0   0   2   0   0   0   2   2   0   2   0   0   0   2   2   0   0   0   0   0   0   2   0   0   2   0   0   0   0   0   0   2   0   2   2   2   2   2   2   2   0   0   2   0   2   2   0
 MK-5-15                2   0   2   2   0   0   0   2   2   2   2   0   0   2   0   2   2   0   2   0   2   0   2   0   0   2   0   0   0   2   0   0   0   0   2   2   0   0   0   2   0   2   2   2   0   0   2   0   2   2   0   2   0   0   0   0   0   0   2   2   2   0   0   2   2   2   0   0   0   2   2   0   2   0   0   2   0   0   2   0   2   0   2   0   0   2   0   2   0   0   0   0   2   2   0   2   0   2   0   0   2   0   0   2   2   2   0   0   2   0   2   0   0   0   2   2   0   2   0   0   2   2   2   2   2   0   2   2   2   2   0   2   0   0   2   2   2   0   2   2   2   0   0   2   0   2   0   2   0   0   2   0   2   0   0   2   0   2   0   2   2   0   2   0   0   0   2   2   0   0   0   0   0   0   2   0   0   2   0   0   0   0   0   0   2   0   2   2   2   2   2   2   2   0   0   2   0   2   2   0
 MK-5-16                2   0   2   2   0   0   0   2   2   2   2   0   0   2   0   2   2   0   2   0   2   0   2   0   0   2   0   2   2   2   0   0   0   0   2   2   0   0   0   2   0   2   2   2   0   0   2   0   2   2   2   2   0   0   0   0   0   0   2   2   0   0   0   2   2   2   0   2   0   2   2   0   2   0   0   2   0   0   2   0   2   0   2   0   0   2   0   2   0   0   0   0   2   2   0   2   0   2   0   0   2   0   0   2   2   0   0   0   2   0   2   0   0   0   2   2   0   0   0   0   2   2   2   2   2   0   2   0   0   2   0   2   0   0   2   2   2   0   2   2   2   0   0   2   0   2   0   2   0   0   2   2   2   2   0   2   0   2   0   2   2   2   2   0   0   0   2   2   0   0   0   0   0   0   2   0   0   2   0   0   0   0   0   0   2   0   2   2   2   2   2   2   2   0   2   2   0   2   2   0
 MK-6-1                 0   0   2   0   0   0   0   0   0   0   2   2   2   0   2   2   0   0   0   0   2   0   0   0   2   0   2   0   0   2   0   0   0   0   0   2   2   0   2   0   2   0   0   2   0   2   2   2   0   2   2   2   0   0   2   0   0   2   2   2   0   0   2   2   2   0   0   0   0   0   2   2   0   0   0   0   2   0   2   0   0   2   2   2   2   2   2   2   0   2   2   0   2   0   2   0   2   2   0   2   0   0   0   2   0   2   2   0   0   0   2   0   2   2   0   2   2   2   0   2   2   2   0   0   0   2   2   0   2   0   0   2   0   0   2   2   2   2   2   2   0   2   0   0   0   2   0   2   2   2   2   2   0   0   2   2   0   2   0   0   0   0   0   0   0   0   0   0   0   2   0   0   0   0   2   0   2   0   0   2   0   2   0   2   0   0   0   2   0   2   2   0   0   2   0   0   2   2   2   2
 MK-6-2                 0   0   2   0   2   0   2   2   0   0   2   2   2   0   2   2   2   0   2   2   2   2   0   0   2   0   2   0   0   2   0   0   2   0   0   2   2   0   2   0   2   0   0   2   0   2   2   2   0   2   2   2   0   0   2   0   0   2   2   2   0   0   2   2   2   2   0   0   2   0   2   2   0   0   0   0   2   0   2   0   0   2   2   2   2   2   2   2   0   2   2   0   0   0   2   0   2   2   0   2   0   0   0   0   0   2   2   0   0   0   2   0   2   2   0   2   2   2   0   2   2   0   0   0   0   2   2   2   2   0   0   2   2   0   2   2   2   0   2   0   0   2   0   0   0   0   0   0   2   2   2   2   0   0   0   2   0   2   0   0   0   0   0   0   0   0   0   0   0   0   0   0   0   0   2   0   2   0   2   2   0   2   0   2   0   0   0   2   0   2   2   0   0   2   0   2   2   0   2   2
 MK-6-3                 0   2   0   0   2   0   0   2   0   0   2   2   2   0   2   2   2   0   2   2   2   2   0   0   2   0   2   0   0   0   0   0   2   0   0   2   2   0   2   0   2   0   0   2   0   2   2   2   0   2   2   2   0   2   2   0   0   2   2   2   0   2   2   2   2   2   0   0   2   2   2   0   0   0   0   0   2   0   0   0   0   2   2   2   2   2   0   2   2   0   2   0   0   0   2   0   2   0   0   2   0   0   2   0   0   2   2   0   0   0   2   0   2   2   0   2   2   2   0   0   2   2   0   0   0   2   2   0   2   0   0   2   2   2   2   2   2   0   2   0   0   0   0   2   0   0   0   0   2   2   2   2   0   0   0   2   0   2   0   0   0   0   0   0   0   0   0   0   0   0   0   0   0   0   2   0   2   0   2   2   0   2   0   2   0   0   0   2   0   2   2   0   0   2   0   2   2   0   2   2
 MK-6-4                 0   2   0   2   2   2   0   2   0   0   0   2   2   0   2   2   2   2   2   0   2   2   0   0   2   0   2   0   0   0   0   0   2   0   0   2   2   0   2   0   2   0   0   2   0   2   2   2   0   2   2   2   0   2   2   0   0   2   2   2   0   2   2   2   2   2   0   0   2   2   2   0   0   0   0   0   2   0   0   0   0   2   2   2   2   2   0   2   2   0   2   2   0   0   2   0   2   0   0   2   0   2   2   0   0   2   2   0   0   0   0   2   2   2   0   2   2   2   2   0   2   2   2   0   0   2   2   2   2   0   0   2   2   2   2   2   2   0   2   0   0   0   0   2   0   0   0   0   2   2   2   2   0   0   0   2   0   0   0   2   0   0   0   0   0   0   0   0   2   0   0   0   0   2   2   0   2   2   0   2   0   2   0   2   2   0   0   2   0   2   2   0   2   2   0   2   2   0   2   2
 MK-6-5                 2   2   0   2   2   2   0   2   0   0   0   2   2   0   0   0   0   2   2   0   2   2   0   0   2   0   2   0   0   0   0   0   2   0   0   2   2   0   2   0   0   0   0   2   0   2   2   2   0   2   0   2   0   2   2   0   2   2   2   2   0   2   2   2   2   2   0   2   2   2   2   0   0   0   0   0   2   0   0   0   0   2   2   2   0   0   0   2   2   0   2   2   0   0   2   0   2   0   0   2   0   2   2   0   0   2   2   0   0   0   0   2   2   2   0   2   2   2   2   0   0   2   2   2   0   2   2   2   2   2   0   2   2   2   2   2   2   0   0   0   0   0   0   2   0   2   0   0   2   2   2   2   2   0   0   2   0   0   0   2   0   0   2   0   0   0   0   0   2   0   0   0   0   2   2   0   2   2   0   2   0   2   0   2   2   0   2   2   0   2   2   0   2   2   0   2   2   0   2   2
 MK-6-6                 2   2   0   2   2   2   0   2   0   0   0   2   2   0   0   0   2   2   2   0   0   2   0   2   2   0   2   0   0   0   0   2   2   0   0   2   2   0   2   0   0   0   0   2   0   2   0   2   0   2   0   2   0   2   2   0   2   2   2   2   0   2   0   2   2   2   0   2   2   2   2   0   0   0   0   2   2   0   0   0   0   2   2   2   0   0   2   2   2   0   2   2   0   0   2   0   2   0   0   2   0   2   2   0   0   2   2   0   2   2   2   2   2   2   0   2   2   2   2   0   0   2   2   2   0   2   2   2   2   2   0   0   0   2   2   2   2   0   0   0   0   0   2   2   0   2   0   0   2   0   2   2   2   2   0   2   0   0   0   2   0   2   2   0   0   0   0   0   2   0   0   0   0   2   2   0   2   2   0   2   0   2   0   2   2   0   2   2   0   0   2   0   2   2   0   2   2   0   2   2
 MK-6-7                 2   2   0   2   0   2   0   2   0   0   0   0   2   0   0   0   2   2   2   0   0   2   0   2   2   0   2   0   0   0   2   2   0   0   0   2   2   0   2   0   0   0   0   2   0   2   2   2   0   2   0   2   0   2   0   0   2   2   2   2   0   2   0   2   2   2   2   2   2   2   2   0   0   0   0   2   2   0   0   0   0   2   2   2   0   0   0   2   2   0   2   2   0   0   2   0   2   0   0   2   0   2   2   0   0   2   2   0   2   2   2   2   2   2   0   2   2   2   2   2   0   0   2   2   0   2   2   2   2   2   0   0   0   2   2   2   2   0   0   0   0   0   2   2   2   2   2   0   2   2   2   2   2   2   2   2   0   0   0   2   0   2   0   0   2   0   0   0   2   0   0   0   0   2   2   0   2   2   0   2   0   2   0   2   0   0   0   2   0   2   2   0   2   2   0   2   2   2   2   2
 MK-6-8                 0   2   0   2   0   2   0   2   0   0   0   0   2   0   0   0   2   2   2   0   2   2   0   2   2   0   2   0   2   0   2   0   0   0   0   2   2   0   2   0   2   0   2   0   2   2   2   2   0   2   0   2   0   0   0   0   2   2   2   2   2   2   2   2   2   2   0   0   2   2   2   2   0   0   0   2   2   0   0   0   0   2   2   2   0   0   0   2   2   0   2   2   0   0   2   0   2   0   0   2   0   2   2   0   0   2   2   0   2   2   2   2   0   2   0   2   2   2   2   2   0   0   2   2   0   2   2   2   2   2   0   0   0   2   2   2   0   0   2   0   0   0   2   2   2   2   2   0   2   2   2   2   2   2   2   2   0   2   0   2   0   2   2   0   2   2   0   2   2   0   0   0   0   2   2   0   2   0   0   2   0   2   0   2   0   0   0   2   0   2   2   0   2   2   0   2   2   2   2   2
 MK-6-9                 0   2   0   2   0   2   0   2   2   0   0   0   2   0   0   0   2   2   2   2   0   2   0   2   2   0   2   0   2   0   2   0   0   0   0   2   2   0   2   0   2   0   2   0   2   2   2   2   0   2   0   2   0   0   0   0   2   2   2   0   2   2   0   2   2   2   0   0   2   2   2   2   0   0   0   2   0   0   0   0   0   0   2   2   0   0   0   0   0   0   0   2   0   0   2   0   2   0   0   2   0   2   2   0   0   2   2   0   2   2   2   2   0   2   0   2   2   2   2   2   0   0   2   2   2   2   2   0   0   2   0   0   0   2   2   2   0   0   2   0   0   0   2   2   2   0   2   0   2   2   2   2   2   2   2   2   0   2   0   2   0   2   2   0   2   2   0   2   2   2   0   0   0   2   2   0   2   0   0   0   0   2   0   2   0   0   0   2   0   2   2   0   2   2   2   2   2   0   0   2
 MK-6-10                0   2   0   2   2   2   0   2   2   0   0   0   2   2   0   0   2   2   2   2   0   2   0   2   2   2   2   0   2   0   2   0   0   0   0   2   2   0   2   0   2   0   2   0   0   2   2   2   0   2   0   2   0   0   0   0   0   2   0   0   2   2   0   2   2   2   0   0   2   2   2   0   0   0   0   0   0   2   0   0   0   0   2   2   0   0   0   2   0   0   0   2   0   0   2   0   2   0   0   2   0   2   2   0   0   2   2   0   2   2   2   0   0   2   0   2   2   2   2   2   0   0   2   2   2   2   2   0   0   0   0   0   0   2   2   2   0   0   0   0   0   0   2   2   2   0   2   2   2   2   2   2   2   2   2   2   0   2   2   2   0   2   2   0   2   2   2   2   0   2   0   0   0   2   0   0   2   0   2   0   0   2   0   2   0   0   0   2   0   0   2   0   2   2   2   2   0   0   0   2
 MK-6-11                0   2   0   2   2   2   0   2   2   0   0   0   2   2   0   0   2   2   2   0   0   2   0   2   2   2   2   2   2   2   2   0   2   0   0   2   2   0   2   0   2   0   2   0   0   2   2   2   0   2   0   0   0   0   0   0   0   2   0   0   2   2   0   2   2   2   2   0   2   2   2   0   0   0   0   0   0   2   0   0   2   0   2   0   0   0   0   2   0   0   0   2   0   0   2   0   2   0   0   2   0   2   2   0   0   2   2   0   2   0   2   0   0   2   0   2   2   2   2   2   2   0   0   2   2   2   2   0   0   2   0   0   0   2   2   2   0   0   0   0   0   0   2   2   2   0   2   2   2   2   2   2   2   2   2   2   0   2   2   2   0   0   2   0   2   2   2   2   0   2   0   0   0   2   0   0   2   0   2   0   0   2   0   0   0   0   0   2   0   0   2   0   2   0   2   2   0   0   2   2
 MK-6-12                0   2   0   2   2   2   0   2   2   0   0   0   2   2   0   0   2   2   2   0   0   2   0   2   2   2   2   2   2   2   2   2   2   0   2   2   2   0   2   0   0   0   2   0   0   2   0   2   0   2   0   0   0   0   0   0   0   2   0   0   2   2   0   2   2   2   2   2   2   2   2   2   0   0   0   0   0   2   0   0   2   0   2   0   0   0   0   2   0   2   0   2   0   0   2   0   2   0   0   2   0   2   2   0   0   2   2   0   2   0   2   2   0   2   0   2   2   2   2   2   2   0   0   2   2   2   2   0   0   2   0   0   0   2   2   2   0   2   0   0   0   0   2   2   2   0   2   2   2   2   0   2   2   2   2   2   0   2   2   2   0   0   2   0   2   2   2   2   0   2   0   0   2   0   0   0   2   0   2   0   0   2   2   0   2   2   0   2   0   0   0   0   2   0   2   2   0   2   2   2
 MK-6-13                0   2   2   2   2   2   0   2   2   0   0   0   2   2   0   2   2   2   2   0   0   2   0   2   2   2   0   2   2   2   2   2   2   0   2   2   2   0   2   0   0   0   2   0   0   2   0   2   0   2   0   2   0   0   0   0   0   2   2   0   2   2   0   2   2   2   0   2   2   2   2   0   0   0   0   0   0   2   0   0   2   0   2   0   0   0   2   2   0   0   0   2   0   2   2   0   2   0   0   2   0   2   2   0   0   2   2   0   0   0   0   2   0   2   0   2   2   2   2   2   2   0   0   2   2   2   0   0   0   2   0   0   0   2   2   2   0   2   0   0   0   0   2   2   2   0   2   2   2   0   0   2   2   2   2   0   2   2   2   2   0   0   2   0   2   2   2   2   0   2   0   0   2   0   0   0   2   0   2   0   0   2   2   2   2   2   0   0   0   0   0   0   2   0   2   0   2   0   2   2
 MK-6-14                0   2   2   2   2   2   0   2   2   0   0   0   2   2   0   2   2   2   2   0   2   2   0   2   2   2   0   2   2   2   2   2   2   0   2   2   2   2   2   0   0   0   0   0   2   2   0   2   0   2   0   2   0   2   0   0   0   2   2   0   2   2   2   2   2   2   0   2   2   2   2   0   0   0   0   0   2   2   0   0   2   0   2   0   0   2   2   2   0   0   0   2   0   0   2   0   2   0   0   2   0   2   2   0   0   2   2   0   0   0   0   2   0   2   2   2   2   2   2   2   2   0   0   2   2   2   0   0   0   2   0   2   0   2   2   2   0   2   0   0   0   0   2   2   2   0   2   2   2   0   0   2   2   2   2   0   2   2   2   2   0   0   2   0   2   2   2   2   0   2   0   0   0   0   0   0   2   0   2   0   0   2   2   2   2   2   0   0   0   0   0   0   2   0   2   0   2   0   2   0
 MK-6-15                2   2   2   2   2   2   0   2   2   2   2   2   2   0   2   2   2   2   2   0   2   2   0   0   2   0   0   2   2   2   2   2   2   0   2   2   2   2   2   0   0   0   2   0   0   2   0   2   0   0   0   2   0   0   0   0   0   2   2   0   2   2   2   2   2   2   0   2   2   2   0   0   0   0   0   0   2   2   0   0   2   0   2   0   2   2   2   2   0   0   0   2   0   0   2   0   2   0   0   0   0   2   2   0   0   2   2   0   0   0   0   2   0   2   2   2   2   2   0   2   2   0   0   2   0   2   0   0   0   2   0   2   2   2   2   2   0   2   0   2   2   0   2   2   2   0   2   0   2   0   0   2   2   2   2   0   2   2   2   2   0   0   2   0   2   2   2   2   2   2   0   0   0   0   0   0   2   2   2   0   2   2   2   2   2   2   0   0   0   0   0   0   2   0   2   0   2   0   2   0
 MK-6-16                2   2   2   2   2   2   0   2   2   2   2   2   2   0   2   2   2   2   2   0   2   2   0   0   2   0   0   2   2   2   2   2   2   0   2   2   2   2   2   0   0   0   2   0   2   2   0   2   2   0   0   2   0   0   0   0   0   2   2   0   2   2   2   2   2   2   0   2   2   2   0   0   0   0   2   0   2   2   0   0   2   0   0   0   2   2   2   2   0   0   0   2   0   0   2   2   0   2   0   0   0   0   2   0   0   2   2   0   0   0   0   2   0   2   2   2   2   2   0   2   2   0   0   2   0   2   0   0   0   2   0   2   2   0   0   2   0   2   0   2   2   0   2   2   2   0   2   0   2   2   0   2   2   2   2   0   2   2   2   2   2   0   2   0   2   2   2   2   2   2   0   0   0   0   0   0   2   2   2   0   2   2   2   2   2   2   0   0   0   0   0   0   2   0   2   0   2   0   2   0
 
!****************************************** Phenotypic Data **********************************************************
!-100.0 is resevred for missing phenotype
SimulatedTrait1        10.1849   11.5143    8.9294    9.8341   11.2414    9.9955   10.7457    9.5991   11.8848    9.3568   10.7807   11.5733    9.5288    9.4872   10.4426    8.1003   10.8738    9.9379   13.1383    8.3266   11.3393    9.0652   11.4650   12.3360   10.9019   10.1584   10.4130    9.9435    9.0909    9.7729   11.0669   11.0511    7.5033    8.0362   10.2729   13.0619    8.3678   11.8376    7.5422    8.9927   10.0430   10.4122   13.4808   11.0812   11.2296    8.8895    9.3208    8.6423    9.7009   10.6612    9.6338   11.4972   11.1788    8.6762   11.4313    9.4258    9.0543   11.0736   10.0507    9.2592    9.6958   12.6506    8.9980   10.2021   12.1050    8.8884   10.1797   12.6782    5.5457   12.0047    8.0581   11.7380   12.8075    7.6967    8.8967   13.7776    6.3658    9.2893   11.2252   10.6414    7.6070    8.1863    9.5349   12.6146    9.3092    8.3579   11.3841    8.6544    8.9140   10.0095    9.3889    8.5724    8.9984   10.2533    8.6651   11.0873   10.8155    9.4094    9.8591   10.9170    7.9787    9.7298    9.7173   12.3585    8.6897   10.5942   10.3798   11.0997   11.0217   10.4370   11.6694    9.9056   11.6976   10.2120    9.9056   10.1995    6.4919   10.0693    8.3845    8.0252    9.3631   10.4232    9.5542   10.7879    9.0129   11.6505    9.6268    9.4096   10.0001    9.9674    9.5041   10.9194    8.9404    7.6178   10.5256   10.7266   10.8727    9.6493   11.3418    7.6384   11.7821    9.3860   10.5880   10.9300    7.4906    9.6051    9.9038   11.8998    9.4534   11.5848    8.8265    7.8944    7.9637    8.8500    9.7707    8.9008    9.9807   12.8566    7.5351   11.1649   11.4200   12.7822   11.6211   11.7502   10.3843   10.1701   11.6258    9.3066    7.8217   12.3892   10.8151    9.8705   11.2830    9.9361    9.8285   10.4199    8.3793    9.5334    9.5708   10.3091    7.9891   11.0349   10.7475   12.2093    9.9956    9.7893   11.5029   10.2404   10.7403    8.8044   10.4144    9.7643   10.6021   10.2106    8.8058   11.8618   10.5469   11.2131   12.0104   10.6806
SimulatedTrait2        16.8680   14.6630   16.2948   13.8150   15.5261   15.7461   14.5937   15.4571   15.2791   15.0455   14.4901   14.8339   11.0106   15.6357   15.1102   14.4384   13.4083   13.7296   16.6728   15.7932   14.6333   14.7989   15.4053   14.5860   14.9245   14.7186   15.0918   14.9260   13.3963   14.5069   16.5437   16.1426   12.6827   14.1742   16.8452   15.1070   15.3750   14.9636   12.2379   15.4180   12.1929   16.0273   14.7987   15.8690   17.7217   15.4776   16.8536   13.5663   16.1919   16.8878   14.1490   14.0732   16.6498   14.4927   16.2510   13.5001   13.7154   15.4951   18.1404   15.3447   17.3771   13.6794   14.5066   15.9572   14.4856   14.8391   15.9637   15.4594   13.7253   15.3487   16.4039   16.5576   16.5288   16.6418   13.4515   15.0720   15.0204   15.0853   16.1928   13.7851   15.3654   14.2440   14.6559   16.4586   17.3388   15.6874   14.3349   15.3570   12.1485   12.9888   14.9328   13.1716   11.8981   12.4755   15.7745   13.1827   14.7929   15.6584   13.4522   13.7888   14.8133   15.3872   14.6620   16.2647   14.7931   12.5724   17.1897   13.3547   14.3555   16.5190   12.9060   12.9255   16.5755   13.0840   16.1055   14.5802   14.2363   15.5385   14.5321   14.0538   14.9239   14.7694   14.7586   13.8052   12.8116   16.2795   16.6948   14.5440   12.8456   14.1886   13.5459   14.2803   15.7993   13.8358   12.9584   14.5745   16.8145   12.7766   17.7336   13.1374   13.5796   13.2904   15.4224   14.5618   13.8763   15.5991   12.1314   14.8190   13.4580   16.0796   17.2283   14.8309   12.4381   13.9716   14.9062   14.9962   16.2202   14.5128   12.5633   14.9795   15.4510   14.7986   13.4643   14.1982   14.4543   13.9333   17.4529   16.8726   15.8914   13.5577   14.0191   13.5135   16.4100   14.8613   13.3039   14.8418   14.6491   12.6282   16.0317   18.2187   14.6469   13.4642   17.2830   14.4962   14.2939   13.1911   16.2271   14.0925   13.8839   12.5861   14.6568   15.4316   15.2646   13.7574   15.1432   14.6545   15.0749   13.8844   13.5397   15.2558
 
