# Supplementary material for: Inclusive Composite Interval Mapping of QTL by Environment Interactions in Biparental Populations
Source: PLoS One. 2015 Jul 10;10(7):e0132414. doi: 10.1371/journal.pone.0132414 (PMC4498613; doi:10.1371/journal.pone.0132414)
Supplement: S3 File — (ZIP) [file pone.0132414.s003.zip › Simulation for unliked model/Simulated popualtions/run_00111.met]

!**********************Note: lines staring with "!" are remarks and will be ignored in the program********************
!*********************************General Information**********************************
!Assuming F1 = P1 x P2, populations available in QTL IciMapping are: 
!  1, P1BC1F1 = P1 x F1, the first backcrossing where P1 is used as the recurrent parent;
!  2, P2BC1F1 = P2 x F1, the first backcrossing where P2 is used as the recurrent parent;
!  3, F1DH, F1-derived doubled haploids; 
!  4, RIL or F1RIL, recombination inbred lines through the repeated selfing of F1;
!  5, P1BC1RIL, recombination inbred lines through the repeated selfing of P1BC1F1;
!  6, P2BC1RIL, recombination inbred lines through the repeated selfing of P2BC1F1;
!  7, F2, the selfing generation of F1;
!  8, F3, the selfing generation of F2;
!  9, P1BC2F1, the second backcrossing where P1 is used as the recurrent parent; 
! 10, P2BC2F1, the second backcrossing where P2 is used as the recurrent parent;
! 11, P1BC2RIL, recombination inred lines through the repeated selfing of P1BC2F1; 
! 12, P2BC2RIL, recombination inred lines through the repeated selfing of P2BC2F1; 
! 13, P1BC1F2, the selfing generation of P1BC1F1; 
! 14, P2BC1F2, the selfing generation of P2BC1F1; 
! 15, P1BC2F2, the selfing generation of P1BC2F1; 
! 16, P2BC2F2, the selfing generation of P2BC2F1; 
! 17, P1BC1DH, P1BC1F1-derived doubled haploids; 
! 18, P2BC1DH, P2BC1F1-derived doubled haploids; 
! 19, P1BC2DH, P1BC2F1-derived doubled haploids; 
! 20, P2BC2DH, P2BC2F1-derived doubled haploids; 
   3      !Mapping Population (see remarks above)
   2      !Mapping Function (1 for Kosambi; 2 for Haldane; 3 for Morgan)
   2      !Marker Space Type (1 for intervals; 2 for positions)
   1      !Marker Space Unit(1 for centiMorgans; 2 for Morgan)
   6      !Number of Chromosomes (or Linkage Groups)
 200      !Size of the mapping population
   2      !Number of environments
 
!***************************************** Chromosomes and Linkage Maps **********************************************
!Chromosome                 NumMarkers
-CH1                        16
-CH2                        16
-CH3                        16
-CH4                        16
-CH5                        16
-CH6                        16
!Linkage map (Marker name followed by position or the interval length)
 MK-1-1                1     0.000
 MK-1-2                1    10.000
 MK-1-3                1    20.000
 MK-1-4                1    30.000
 MK-1-5                1    40.000
 MK-1-6                1    50.000
 MK-1-7                1    60.000
 MK-1-8                1    70.000
 MK-1-9                1    80.000
 MK-1-10               1    90.000
 MK-1-11               1   100.000
 MK-1-12               1   110.000
 MK-1-13               1   120.000
 MK-1-14               1   130.000
 MK-1-15               1   140.000
 MK-1-16               1   150.000
 MK-2-1                2     0.000
 MK-2-2                2    10.000
 MK-2-3                2    20.000
 MK-2-4                2    30.000
 MK-2-5                2    40.000
 MK-2-6                2    50.000
 MK-2-7                2    60.000
 MK-2-8                2    70.000
 MK-2-9                2    80.000
 MK-2-10               2    90.000
 MK-2-11               2   100.000
 MK-2-12               2   110.000
 MK-2-13               2   120.000
 MK-2-14               2   130.000
 MK-2-15               2   140.000
 MK-2-16               2   150.000
 MK-3-1                3     0.000
 MK-3-2                3    10.000
 MK-3-3                3    20.000
 MK-3-4                3    30.000
 MK-3-5                3    40.000
 MK-3-6                3    50.000
 MK-3-7                3    60.000
 MK-3-8                3    70.000
 MK-3-9                3    80.000
 MK-3-10               3    90.000
 MK-3-11               3   100.000
 MK-3-12               3   110.000
 MK-3-13               3   120.000
 MK-3-14               3   130.000
 MK-3-15               3   140.000
 MK-3-16               3   150.000
 MK-4-1                4     0.000
 MK-4-2                4    10.000
 MK-4-3                4    20.000
 MK-4-4                4    30.000
 MK-4-5                4    40.000
 MK-4-6                4    50.000
 MK-4-7                4    60.000
 MK-4-8                4    70.000
 MK-4-9                4    80.000
 MK-4-10               4    90.000
 MK-4-11               4   100.000
 MK-4-12               4   110.000
 MK-4-13               4   120.000
 MK-4-14               4   130.000
 MK-4-15               4   140.000
 MK-4-16               4   150.000
 MK-5-1                5     0.000
 MK-5-2                5    10.000
 MK-5-3                5    20.000
 MK-5-4                5    30.000
 MK-5-5                5    40.000
 MK-5-6                5    50.000
 MK-5-7                5    60.000
 MK-5-8                5    70.000
 MK-5-9                5    80.000
 MK-5-10               5    90.000
 MK-5-11               5   100.000
 MK-5-12               5   110.000
 MK-5-13               5   120.000
 MK-5-14               5   130.000
 MK-5-15               5   140.000
 MK-5-16               5   150.000
 MK-6-1                6     0.000
 MK-6-2                6    10.000
 MK-6-3                6    20.000
 MK-6-4                6    30.000
 MK-6-5                6    40.000
 MK-6-6                6    50.000
 MK-6-7                6    60.000
 MK-6-8                6    70.000
 MK-6-9                6    80.000
 MK-6-10               6    90.000
 MK-6-11               6   100.000
 MK-6-12               6   110.000
 MK-6-13               6   120.000
 MK-6-14               6   130.000
 MK-6-15               6   140.000
 MK-6-16               6   150.000
!*********************************** Marker Types ********************************************************************
!Co-dominant marker: When heterozygote F1 is present, P1 is coded as 2, F1 is coded as 1, and P2 is coded as 0; Otherwise, P1 is coded as 2, and P2 is coded as 0. 
!Dominant marker: When heterozygote F1 is present, P1 and F1 are coded as 12, and P2 is coded as 0; Otherwise, P1 is coded as 2, and P2 is coded as 0.  
!Recessive markers: When heterozygote F1 is present, P1 is coded as 2, and F1 and P2 are coded as 10; Otherwise, P1 is coded as 2, and P2 is coded as 0. 
!Missing marker is coded as -1. 
 MK-1-1                 2   2   0   2   0   0   0   2   0   2   0   2   2   2   0   2   2   0   2   0   2   2   0   2   0   0   0   2   0   2   2   2   0   2   2   0   2   0   2   0   2   2   0   0   2   0   2   2   2   0   2   0   2   0   2   2   2   2   0   2   2   0   2   2   2   2   2   0   0   2   0   2   2   0   2   2   0   0   0   0   0   0   2   2   0   2   2   2   2   0   0   0   2   2   2   0   0   2   0   0   0   2   2   0   0   2   2   0   2   2   0   2   2   0   0   2   0   0   0   0   2   2   2   0   2   2   0   2   0   2   0   0   0   0   2   0   0   0   0   0   2   2   2   0   0   2   0   2   0   2   0   0   0   0   0   2   2   0   0   2   0   2   0   2   2   0   2   2   0   2   0   0   0   0   2   0   0   2   0   0   2   2   0   0   2   2   2   0   0   2   0   2   2   2   0   0   2   2   2   0
 MK-1-2                 2   2   0   2   0   0   0   2   0   2   0   2   2   2   0   2   2   0   2   0   2   2   0   2   0   0   0   2   0   0   0   2   0   2   2   0   2   0   2   0   2   2   0   0   2   0   2   2   2   0   2   0   2   0   2   2   2   2   2   2   2   0   2   2   0   0   2   0   0   2   0   0   2   0   2   2   0   0   0   0   0   0   2   2   0   2   2   2   2   0   0   0   2   2   2   0   0   2   0   0   0   2   0   0   0   2   2   2   2   2   0   2   2   0   0   0   0   0   0   0   2   2   2   0   0   2   0   2   0   0   0   0   0   0   2   0   2   0   0   0   2   2   2   0   0   2   0   2   0   0   0   0   0   0   0   2   2   0   0   2   0   0   0   2   2   0   2   2   0   2   0   0   0   0   2   0   0   0   0   0   2   2   0   0   2   2   2   0   0   2   0   2   2   2   0   0   2   2   2   0
 MK-1-3                 2   2   0   2   0   0   0   0   0   0   0   2   0   2   0   2   0   0   2   0   0   2   0   2   0   0   0   2   0   2   0   2   2   2   2   0   2   0   2   0   2   2   0   0   0   0   2   2   2   0   0   0   2   0   0   2   2   2   0   2   2   0   0   2   0   0   2   0   0   2   2   0   2   0   2   2   0   0   0   0   0   0   2   2   2   2   2   2   2   0   0   0   2   2   2   0   0   0   0   0   0   2   0   0   0   2   2   2   2   2   0   2   2   0   0   0   0   2   0   0   2   2   2   0   0   0   0   2   0   0   0   0   0   0   2   0   2   0   0   0   2   2   2   0   0   2   0   2   0   2   0   0   0   0   0   2   2   0   0   2   2   0   0   2   2   0   2   2   0   2   0   0   0   0   2   0   0   2   0   0   2   2   0   0   2   2   2   0   0   2   0   2   2   2   0   2   2   2   2   0
 MK-1-4                 2   2   0   2   0   0   0   0   0   0   0   2   0   2   0   2   0   0   2   0   0   2   0   2   0   0   0   2   0   2   0   2   2   2   0   0   2   0   2   0   2   2   0   0   0   0   2   2   2   0   0   0   2   0   0   2   2   2   2   2   2   0   0   2   0   0   2   0   0   2   2   0   2   2   2   2   0   0   0   0   0   0   2   2   2   2   2   2   2   0   0   0   2   2   2   0   0   0   0   0   0   2   0   0   0   2   2   2   2   0   0   0   2   0   0   0   0   0   0   0   2   0   2   0   0   0   0   2   0   0   0   2   0   0   2   0   2   0   0   0   2   0   2   0   0   2   0   2   0   2   0   0   0   2   0   2   2   2   0   2   2   0   0   2   2   2   2   2   0   2   0   0   0   0   2   0   2   2   0   0   2   2   0   0   2   2   2   0   0   2   0   2   2   2   0   2   0   2   2   0
 MK-1-5                 0   2   0   2   0   0   0   0   0   0   0   2   0   2   0   2   0   0   2   0   0   2   0   2   0   0   0   2   0   2   0   2   2   2   0   2   2   0   2   0   2   2   0   0   0   0   2   2   2   0   0   0   2   0   0   2   0   2   2   2   2   0   2   2   0   0   2   2   0   2   2   2   2   2   0   2   0   0   0   0   2   0   2   2   2   2   2   2   2   0   0   0   2   0   2   0   0   0   0   0   0   0   0   0   0   2   0   2   2   0   0   0   2   0   0   0   0   0   0   0   2   0   2   0   0   0   0   2   0   0   0   2   0   0   2   0   2   2   2   0   2   0   2   0   0   2   0   2   0   2   0   0   0   2   0   2   2   2   0   2   2   0   2   2   2   2   2   2   0   2   2   0   0   0   2   0   2   0   0   0   2   2   0   2   2   2   2   0   0   2   0   2   2   2   0   2   0   2   2   0
 MK-1-6                 0   2   0   2   0   0   0   0   0   0   0   2   0   2   0   2   0   0   2   0   0   2   0   2   0   0   0   2   2   2   0   2   0   2   0   2   2   0   2   0   2   2   0   0   0   0   2   2   2   2   0   0   2   0   0   2   0   2   2   2   0   0   2   0   0   0   2   2   0   2   2   0   2   2   0   2   0   0   0   0   2   0   2   2   2   2   0   2   0   0   0   0   2   0   2   0   0   0   0   0   0   0   2   0   0   2   0   2   2   0   0   0   2   0   0   0   0   0   0   0   2   0   2   2   0   0   0   2   0   0   0   2   0   0   2   0   2   2   2   0   2   0   2   0   0   2   0   2   0   2   0   0   0   2   0   2   0   2   0   2   2   0   2   2   2   2   2   2   0   2   2   0   0   0   2   0   2   0   0   0   2   2   0   2   2   2   2   0   0   2   0   0   2   2   2   2   0   2   2   0
 MK-1-7                 0   2   2   2   0   0   0   0   0   0   0   2   0   2   0   2   0   0   2   0   0   2   0   2   0   0   0   0   0   2   0   2   0   2   0   2   2   0   2   0   2   2   0   0   0   0   2   2   2   2   0   0   2   0   0   2   0   2   2   2   0   0   2   0   0   2   2   2   0   2   2   0   2   2   0   2   0   0   0   0   0   0   2   2   0   2   0   2   0   0   0   0   0   0   2   0   0   0   0   0   0   0   2   0   0   2   0   2   0   0   0   0   2   2   2   0   0   0   0   0   2   0   2   2   2   2   0   2   0   0   0   2   0   0   2   0   2   2   2   0   2   0   2   0   0   2   0   0   2   2   0   0   2   2   0   2   0   0   0   2   0   0   2   2   2   2   2   2   0   2   2   2   0   0   2   0   2   0   0   0   0   2   0   2   2   2   2   2   0   0   0   0   2   2   0   2   2   2   0   2
 MK-1-8                 2   2   2   2   0   0   2   0   0   0   0   2   0   2   0   2   0   0   2   0   0   2   2   2   0   0   0   0   0   2   0   2   0   2   0   0   2   0   2   0   2   2   2   0   0   0   2   2   2   2   0   0   0   2   0   2   0   2   2   2   0   0   0   0   0   2   2   0   0   2   2   0   2   2   0   0   0   0   0   0   0   0   2   2   0   2   0   2   0   0   0   0   0   0   2   0   2   0   0   0   0   0   2   0   0   2   0   2   0   0   0   0   2   2   2   0   0   0   0   0   2   0   2   2   2   2   0   2   0   0   0   2   2   0   2   0   2   2   2   0   2   0   2   0   0   2   0   0   2   2   0   0   2   2   0   2   0   0   0   2   0   0   2   2   2   2   0   2   0   2   2   2   0   0   2   0   2   0   0   0   0   2   0   2   2   2   2   2   2   0   0   0   2   2   0   2   2   2   0   0
 MK-1-9                 0   2   2   2   0   0   0   2   0   0   0   2   0   2   0   2   0   2   2   0   0   2   2   2   0   0   0   0   0   2   0   2   0   2   0   0   2   0   2   0   2   2   2   0   0   0   2   2   2   2   0   0   0   2   0   2   0   2   2   0   0   0   0   0   0   2   2   0   0   0   2   0   2   2   0   0   0   0   0   0   0   0   2   2   2   2   0   2   0   0   0   0   0   0   2   0   2   0   0   0   0   0   2   0   2   2   0   2   0   2   0   0   2   2   0   0   2   0   0   0   2   0   0   2   2   2   0   2   0   2   0   2   2   0   2   0   2   2   2   0   2   0   0   0   0   2   0   0   2   0   0   0   2   2   0   2   2   0   0   2   0   0   2   2   2   2   0   2   0   0   2   2   0   0   2   0   2   0   2   0   2   2   0   2   2   2   2   2   2   0   0   0   2   2   0   2   2   2   0   0
 MK-1-10                0   2   2   0   0   0   0   2   2   0   0   2   0   2   0   2   2   2   2   0   0   0   0   2   0   0   0   0   0   2   0   0   2   2   0   0   2   0   2   2   2   0   2   0   0   0   2   2   2   2   0   0   0   2   0   2   0   0   2   0   0   0   0   0   0   2   2   0   0   0   0   0   2   2   0   0   0   0   0   0   0   0   2   2   2   2   0   2   0   0   0   0   0   0   0   0   2   2   0   0   0   0   2   0   2   2   0   2   0   2   0   0   2   2   2   0   2   0   0   0   2   0   0   2   0   2   0   2   0   2   0   2   2   0   0   0   2   2   2   0   2   0   0   0   0   2   0   0   2   0   0   0   2   2   0   0   2   0   0   2   0   0   2   0   2   2   0   2   0   0   2   2   0   0   2   0   2   0   2   0   2   0   2   2   0   2   2   2   2   0   0   0   2   2   0   2   2   2   0   0
 MK-1-11                0   2   2   0   0   0   0   0   2   0   0   2   0   2   0   2   2   2   0   0   0   2   0   2   0   0   0   0   0   2   0   0   2   2   0   0   2   0   2   2   2   0   2   0   0   2   0   2   2   2   0   0   0   2   0   2   0   2   2   0   2   0   0   0   0   2   2   0   0   0   0   0   2   2   0   2   0   0   0   0   0   0   2   2   0   2   0   2   0   0   0   0   0   0   0   0   2   2   0   0   0   0   2   2   0   2   0   2   0   2   0   0   2   2   2   0   2   2   0   0   2   0   0   2   0   2   0   2   0   2   0   2   2   0   0   0   2   2   2   0   2   0   0   0   0   2   0   0   0   0   0   0   2   2   0   0   2   0   0   2   2   2   2   0   2   2   2   2   2   2   2   2   0   0   2   0   2   0   2   0   2   0   2   2   0   2   2   2   2   0   2   0   2   0   0   2   2   2   0   0
 MK-1-12                2   2   2   0   0   0   0   0   2   0   0   2   2   2   2   2   2   2   0   0   0   0   0   0   0   0   0   0   2   2   0   0   2   2   0   2   2   0   2   2   2   0   2   0   0   2   0   2   2   2   0   0   2   2   0   2   0   2   0   0   2   0   0   0   0   2   2   0   0   0   0   0   2   2   0   2   0   0   0   0   0   0   2   2   2   2   0   2   0   0   0   0   0   0   0   0   2   2   0   0   0   0   2   2   0   2   0   2   0   2   0   0   2   2   2   0   0   2   0   0   2   0   0   2   0   2   0   2   0   2   0   2   2   0   0   0   0   2   2   0   2   0   0   0   0   2   2   0   0   0   0   0   2   2   0   0   2   0   0   2   2   2   2   0   2   2   0   2   2   0   0   2   0   0   2   0   2   0   2   0   2   0   2   2   2   2   2   2   2   0   2   0   2   0   0   2   2   2   0   0
 MK-1-13                2   2   2   0   2   0   0   2   2   0   0   2   0   2   2   2   2   2   0   0   0   0   0   0   2   0   0   0   2   2   0   0   2   2   0   2   2   0   2   2   2   0   2   0   2   2   0   2   2   2   0   0   2   2   0   2   2   2   0   0   2   0   0   0   0   2   2   0   0   2   0   0   2   2   0   2   0   0   0   0   0   0   2   2   2   2   0   0   2   0   0   0   0   0   0   0   2   2   0   0   0   0   2   2   0   2   0   2   0   2   2   0   2   2   2   2   0   2   0   2   2   0   0   2   2   2   0   2   0   2   0   2   2   0   0   0   0   2   2   0   2   0   0   0   0   2   2   2   0   0   0   0   2   2   0   0   2   0   0   2   2   2   0   0   2   2   0   2   2   0   0   2   0   0   2   0   2   0   0   0   2   0   2   2   2   2   0   2   2   0   2   0   0   0   0   2   2   2   0   0
 MK-1-14                2   2   2   0   2   0   0   2   2   0   0   2   0   2   2   2   2   2   0   0   0   2   0   0   2   0   0   0   2   2   0   0   2   2   0   2   2   0   2   2   2   0   2   0   2   2   2   2   0   2   0   0   2   0   0   2   2   2   0   0   2   0   0   0   0   2   2   0   0   2   0   2   2   2   0   2   0   0   0   0   0   2   0   2   0   2   0   0   0   2   0   0   2   0   0   0   2   2   0   0   0   0   2   2   0   2   0   2   0   2   2   0   2   2   2   2   0   2   0   2   2   0   0   2   2   2   0   0   0   2   0   2   2   2   0   0   0   2   2   0   2   0   0   0   0   2   2   2   0   0   0   0   2   2   0   0   2   0   0   2   2   2   0   0   2   2   0   2   2   0   0   2   0   0   2   0   2   0   0   0   2   0   0   0   2   2   0   2   2   0   2   0   0   2   0   2   2   2   0   0
 MK-1-15                2   2   2   0   2   0   2   2   2   0   0   2   0   2   2   2   2   2   0   2   0   2   0   0   0   0   0   0   2   0   0   0   2   2   0   2   2   0   2   2   2   0   2   0   2   2   2   2   0   2   0   0   2   0   0   2   2   2   0   0   2   2   0   0   0   2   2   0   0   2   0   2   2   2   0   2   0   0   2   0   2   2   0   2   0   2   0   0   0   2   0   0   2   0   0   0   2   2   0   0   0   0   2   2   2   2   0   0   0   2   2   2   2   2   2   2   0   2   0   2   2   0   0   0   2   2   0   0   0   2   0   2   2   2   0   0   2   2   0   0   2   0   0   0   2   0   2   2   0   0   0   0   2   0   0   0   2   0   0   2   0   2   0   0   2   2   0   2   2   0   0   2   0   0   0   2   0   0   0   0   2   2   0   0   2   2   0   2   0   0   2   0   2   2   0   0   2   2   0   0
 MK-1-16                2   2   2   0   2   0   2   2   0   0   0   2   0   2   2   2   2   2   0   2   0   2   0   0   0   0   0   0   0   0   0   0   2   2   0   2   2   0   2   2   2   0   2   0   2   2   2   2   0   2   0   0   2   0   0   2   2   2   0   0   2   2   2   0   2   2   2   0   0   2   0   2   2   2   0   2   2   0   2   0   2   2   0   2   0   2   2   0   0   2   0   0   2   0   0   0   2   2   0   0   0   0   2   2   2   2   0   0   0   2   2   2   2   2   2   2   0   2   0   2   2   0   0   0   0   2   0   2   0   2   0   2   0   2   0   0   2   2   0   0   2   0   0   0   2   0   2   2   0   0   0   0   2   0   0   0   0   0   0   0   0   2   0   0   2   2   0   0   2   0   0   2   0   0   0   2   0   0   0   0   2   2   0   0   2   2   0   2   0   0   0   0   2   2   0   0   2   2   0   0
 MK-2-1                 2   2   2   2   0   0   0   2   2   2   2   0   0   2   2   2   0   0   0   0   0   0   2   2   0   0   0   0   2   2   0   0   2   2   0   2   2   0   0   0   2   0   2   2   0   0   2   0   2   2   0   0   0   0   0   0   0   0   2   0   2   0   2   2   2   0   0   2   2   0   0   2   0   2   2   2   2   0   0   0   0   2   2   0   2   2   2   2   2   2   0   0   2   2   2   0   0   2   0   0   2   0   2   2   0   2   2   2   2   0   0   2   0   0   0   2   2   0   2   2   2   2   2   2   2   2   2   0   2   2   2   2   0   2   2   2   0   2   0   2   0   2   2   2   2   0   2   0   2   2   2   2   0   0   2   0   0   0   0   2   0   2   2   0   0   0   2   2   2   0   2   2   2   0   2   2   2   2   0   2   2   0   2   0   2   2   2   0   2   2   2   0   2   2   0   0   0   2   0   2
 MK-2-2                 0   2   0   2   0   0   0   2   2   2   2   0   0   2   2   2   0   0   0   0   0   0   0   2   0   0   0   0   2   2   2   0   2   0   2   2   2   0   0   0   2   0   2   2   0   0   2   0   0   2   0   0   0   0   0   0   0   0   2   0   2   0   2   2   2   0   0   2   2   0   2   2   0   2   2   2   2   0   0   0   0   2   0   0   2   2   2   2   2   2   0   0   0   0   2   0   0   2   0   0   2   0   2   2   2   2   2   2   2   0   0   2   0   0   0   2   2   0   2   2   2   2   2   2   2   2   0   0   2   0   2   2   0   2   2   2   0   2   0   2   0   0   2   2   2   0   2   0   0   2   2   2   0   0   2   2   2   0   0   2   0   2   2   2   0   0   2   2   2   0   2   2   2   0   2   2   0   2   0   2   2   0   2   0   2   2   2   0   0   2   2   0   2   2   0   2   0   2   0   2
 MK-2-3                 0   2   0   2   0   0   0   2   2   2   2   0   0   2   0   2   0   0   0   0   0   2   0   2   0   0   0   0   2   2   2   0   2   0   2   2   2   0   0   0   2   0   2   2   0   0   2   0   0   2   0   0   0   0   0   0   0   2   2   0   2   0   2   2   2   0   0   2   2   2   2   2   0   2   0   2   2   0   0   0   0   2   0   0   2   2   2   0   2   2   0   0   0   0   2   0   0   2   0   2   2   0   2   2   2   2   2   2   2   0   0   2   0   0   0   2   2   0   2   2   2   2   2   2   0   2   0   0   2   2   2   2   0   2   2   2   0   0   0   2   0   0   2   2   2   2   2   0   0   2   2   2   0   0   2   2   2   0   0   2   0   2   2   2   2   0   2   2   2   0   2   2   2   0   0   2   0   2   0   2   2   0   2   0   2   2   0   0   0   2   2   0   2   0   0   2   0   0   0   2
 MK-2-4                 0   2   0   0   0   0   2   2   2   2   2   0   0   2   0   2   0   0   0   0   0   2   0   2   0   0   0   0   2   2   0   0   2   0   0   2   2   0   0   0   2   0   2   2   0   0   2   0   0   2   0   0   0   0   0   0   2   2   2   0   2   2   2   2   2   0   0   2   2   2   2   2   2   2   0   2   2   2   0   0   0   2   2   0   2   2   2   0   2   0   0   0   0   0   2   0   0   0   0   0   2   0   2   2   2   2   2   0   2   0   0   2   0   0   0   2   2   0   2   2   2   2   2   2   0   2   0   0   2   2   2   2   0   2   2   2   0   0   0   2   0   0   2   2   0   2   2   0   0   2   0   2   0   0   2   2   2   0   0   2   0   2   0   2   2   0   2   2   2   2   2   2   2   2   0   2   0   2   0   0   0   0   2   0   2   2   0   0   0   2   2   0   2   0   0   2   0   0   0   2
 MK-2-5                 0   2   0   0   0   0   0   2   2   2   2   0   2   2   0   2   0   0   0   0   2   2   0   2   0   0   0   0   2   2   0   0   2   0   0   2   2   0   0   0   2   0   2   2   2   0   2   0   2   2   0   0   0   0   0   2   2   2   0   0   2   2   2   2   2   2   0   2   2   2   2   2   2   2   2   2   2   2   0   0   0   2   2   0   2   2   2   0   2   0   0   2   0   0   2   0   0   0   0   0   2   0   2   2   2   2   2   0   2   0   0   2   0   0   0   2   2   0   2   2   2   2   2   2   0   2   0   0   2   2   2   2   0   2   2   2   2   0   0   2   0   0   2   2   0   2   2   0   0   2   0   2   0   2   2   2   2   2   0   2   0   2   0   2   2   0   2   2   2   2   2   2   2   2   0   2   0   2   0   0   0   0   2   0   2   2   0   0   0   2   2   0   2   0   0   2   0   0   2   2
 MK-2-6                 0   2   0   2   0   0   0   2   2   2   2   0   2   2   0   2   0   0   0   0   2   2   0   0   0   0   0   0   2   2   0   0   2   0   0   2   0   0   0   0   2   0   2   2   2   0   2   2   2   0   0   0   0   0   0   2   2   2   0   0   2   0   2   2   2   2   0   2   2   2   2   2   2   2   0   2   2   2   0   0   0   2   2   0   2   2   0   0   2   0   0   2   0   0   2   0   0   0   2   0   2   0   2   2   2   2   2   2   2   0   0   2   2   0   0   2   2   0   2   2   2   2   2   0   0   2   0   0   2   2   2   0   0   2   2   2   2   0   0   2   0   0   2   2   2   2   0   2   0   0   0   0   0   2   2   2   2   2   0   2   0   2   0   2   2   0   2   2   2   2   2   2   2   0   0   2   0   0   0   0   0   0   2   0   2   2   0   0   0   2   2   0   0   0   0   0   0   0   2   2
 MK-2-7                 0   2   0   2   0   2   0   2   2   2   2   0   2   2   0   2   0   0   0   0   0   2   0   0   0   0   0   0   2   2   0   0   2   0   0   2   0   0   0   0   2   0   2   2   2   0   2   2   2   0   0   0   0   0   0   2   2   2   0   0   2   0   2   2   2   2   0   2   2   2   2   2   2   2   0   0   2   2   0   0   0   2   2   0   2   2   0   0   2   0   0   2   0   0   2   0   0   0   2   0   2   0   2   0   0   2   2   2   2   0   0   2   2   0   2   2   0   0   2   2   2   2   0   0   0   2   0   0   2   2   2   0   0   2   2   2   2   0   0   2   0   0   2   2   0   2   0   2   0   0   0   0   0   2   2   2   2   2   0   2   0   2   0   2   2   0   2   2   2   2   2   2   2   0   0   0   0   0   0   2   2   0   2   0   2   2   0   2   0   2   2   2   0   0   2   0   0   0   2   0
 MK-2-8                 0   2   0   2   0   2   0   2   0   2   2   0   2   2   0   2   0   2   0   0   0   2   0   0   0   2   0   0   2   2   0   0   2   0   0   2   0   0   0   0   2   0   2   2   2   0   2   2   2   0   0   0   2   0   0   0   2   2   0   0   2   0   2   0   0   2   0   2   2   2   2   2   2   2   0   0   0   2   0   0   0   2   2   0   2   2   0   0   2   0   0   2   0   0   2   0   0   0   2   0   2   0   2   0   0   2   2   2   2   0   0   2   2   0   2   2   0   0   2   2   2   2   0   0   0   2   0   0   2   2   0   2   0   2   2   2   0   2   0   2   0   0   2   2   0   0   0   2   0   0   0   0   0   2   2   2   2   2   2   2   0   0   0   2   2   0   2   2   2   2   2   0   2   0   0   0   0   2   0   0   2   0   2   0   2   2   0   2   0   2   2   2   0   0   2   0   0   0   2   0
 MK-2-9                 0   2   0   2   0   2   0   2   0   2   2   0   2   2   0   2   0   2   0   0   0   2   0   0   0   2   0   0   2   2   0   0   2   0   0   2   0   0   0   0   0   0   2   2   2   0   2   0   2   0   0   2   2   0   0   0   2   2   2   0   2   0   2   0   0   2   0   0   2   2   0   2   2   2   0   0   0   2   0   0   0   2   0   0   0   2   0   0   2   0   0   2   0   0   2   0   0   0   2   0   2   0   2   0   0   2   0   2   2   0   0   2   2   0   2   2   0   0   2   2   2   2   0   0   2   2   0   0   2   2   0   2   0   2   2   0   0   2   0   2   0   0   2   2   2   2   0   2   2   0   0   0   0   2   2   0   2   2   2   2   0   0   2   2   2   0   2   2   2   2   2   2   2   0   0   0   0   2   0   0   2   0   2   0   2   2   0   2   0   2   2   2   0   0   2   0   0   0   2   0
 MK-2-10                0   2   2   2   0   2   0   2   0   2   2   0   2   2   0   2   2   2   0   0   0   0   0   0   0   0   0   0   2   0   0   0   2   0   0   2   0   0   0   0   0   0   2   0   2   0   2   0   2   0   0   2   2   0   0   0   2   2   2   0   2   0   2   0   0   2   0   0   2   2   0   0   2   2   0   0   0   2   0   0   0   2   0   2   0   2   0   0   2   0   0   2   0   0   2   0   0   2   2   0   2   0   0   0   0   2   0   2   2   0   0   2   2   0   2   2   0   0   2   2   2   0   2   0   2   2   0   0   0   2   2   2   0   2   2   0   0   0   0   2   0   0   2   0   2   2   0   2   2   0   0   0   0   2   2   0   2   2   2   2   0   0   2   2   2   0   2   2   2   2   2   2   2   0   0   0   2   2   0   0   2   0   0   0   0   2   0   2   0   2   2   2   0   0   2   0   0   0   2   0
 MK-2-11                0   2   2   2   0   2   0   2   0   2   2   0   0   2   0   0   2   2   0   0   0   0   0   0   0   0   0   0   2   0   0   0   2   0   0   2   0   0   2   0   0   0   2   0   2   0   2   0   2   0   0   2   2   0   0   0   2   2   2   0   2   0   2   0   0   2   0   0   2   2   0   0   2   0   0   0   0   2   0   0   0   2   0   2   0   2   0   0   2   0   0   2   2   2   2   2   0   2   2   0   2   0   2   0   0   2   0   2   2   2   0   2   2   0   2   2   0   0   2   2   2   0   2   0   2   2   0   0   0   0   2   2   0   2   2   0   0   0   0   2   0   0   2   0   2   2   0   2   2   0   0   0   0   2   2   0   2   2   2   2   0   0   2   2   2   0   2   2   2   2   2   2   2   0   0   0   2   2   0   0   2   0   0   0   0   2   0   2   0   2   2   2   0   0   2   0   0   0   2   0
 MK-2-12                0   2   2   2   0   2   0   2   0   2   2   0   0   2   0   0   2   2   0   0   0   0   0   0   0   0   0   0   2   0   0   0   2   0   0   2   0   2   2   2   0   0   2   2   2   2   2   0   0   0   0   2   2   0   0   2   2   2   2   0   2   0   2   0   0   2   2   0   2   2   0   0   2   0   0   0   0   2   0   0   0   2   0   2   0   2   0   0   2   0   0   2   0   2   2   2   0   2   2   0   2   0   2   0   0   2   0   2   2   0   0   2   2   0   2   2   0   0   2   2   2   2   2   0   2   2   0   0   0   2   2   2   0   2   2   0   0   0   2   2   0   2   2   0   2   2   0   2   2   0   0   0   0   2   0   0   2   2   2   2   0   0   2   2   2   0   2   2   2   2   2   0   2   0   2   0   0   2   0   0   2   0   0   0   0   2   0   0   0   2   2   2   0   0   2   0   0   0   2   0
 MK-2-13                0   2   2   2   0   0   0   2   0   2   0   0   0   2   0   0   2   2   2   0   0   0   0   0   0   2   0   0   2   0   0   0   2   0   0   2   0   2   2   2   0   0   2   2   2   2   2   0   0   0   0   2   2   0   0   2   2   2   2   0   2   0   2   0   0   0   2   0   2   2   0   0   2   0   0   0   2   2   0   0   0   2   0   2   0   2   0   0   2   0   0   2   0   2   2   0   2   2   2   0   2   0   2   0   0   2   0   2   2   0   2   2   2   0   2   2   0   0   2   2   2   2   2   0   2   2   0   0   0   2   2   2   0   2   2   0   0   0   2   0   0   2   2   0   2   2   0   2   2   0   0   0   0   2   0   0   2   2   2   2   0   2   2   2   2   0   2   2   2   2   2   0   2   2   2   0   0   2   0   0   2   0   0   0   0   2   0   2   0   2   2   2   0   2   2   0   0   0   2   0
 MK-2-14                0   2   0   2   0   0   0   0   2   2   0   0   0   2   2   0   2   2   2   0   0   0   0   0   0   2   0   0   0   0   2   2   2   0   0   0   2   2   2   2   0   0   2   2   2   2   2   2   0   0   2   2   2   0   2   2   2   0   2   0   2   0   2   0   2   0   2   0   2   0   0   0   2   0   0   0   2   2   0   0   0   2   0   2   0   2   0   0   2   0   0   2   0   2   2   0   2   0   2   0   2   0   2   0   2   2   0   2   2   0   2   2   2   0   2   2   0   2   2   2   2   2   2   0   0   0   2   0   0   2   2   2   0   2   2   0   0   0   2   0   0   2   2   0   2   2   0   2   2   0   0   0   0   2   0   0   2   2   2   2   0   0   2   2   2   0   2   2   2   2   2   0   2   2   2   0   0   2   0   0   2   0   0   0   0   2   0   2   0   2   2   2   0   2   2   0   0   0   2   0
 MK-2-15                0   2   0   2   0   0   0   0   2   2   0   0   0   2   2   2   0   2   2   0   0   0   0   0   0   2   0   0   0   0   2   2   2   0   2   0   2   2   0   2   0   0   2   2   2   2   2   2   0   0   2   2   2   0   2   2   2   0   2   0   2   0   2   0   2   0   2   0   2   2   0   2   2   0   0   0   2   2   0   0   0   2   0   0   0   2   0   0   2   0   0   2   0   2   2   0   0   0   2   0   2   0   2   2   2   2   0   2   2   0   2   2   2   0   2   2   0   2   2   2   2   0   2   0   0   0   2   0   0   2   2   2   0   2   0   0   0   0   2   0   0   2   2   0   2   2   0   2   2   0   0   0   0   0   0   2   2   0   2   2   0   0   2   2   2   0   2   2   2   2   0   0   2   2   2   0   0   2   0   0   2   0   0   0   0   2   0   2   0   2   2   2   0   2   2   0   0   0   2   0
 MK-2-16                0   2   0   2   0   0   0   0   2   2   0   0   2   2   2   2   0   2   2   0   0   0   2   0   0   2   0   0   2   0   2   2   2   0   2   0   2   2   0   2   0   0   2   0   2   2   2   2   0   0   2   2   2   0   2   2   0   0   2   0   2   0   2   0   2   0   2   0   2   2   0   2   0   0   0   0   2   2   0   0   2   2   0   0   2   2   0   0   0   0   0   2   0   2   2   0   0   0   2   0   2   0   2   2   2   2   2   2   2   0   2   2   2   0   0   2   0   2   2   2   2   0   2   0   0   0   2   0   0   2   2   2   0   2   0   0   0   0   2   0   0   0   2   0   0   2   0   2   2   0   0   0   0   0   0   2   2   0   2   2   0   0   2   0   2   0   2   2   2   2   0   0   2   2   2   0   0   2   0   0   2   0   0   0   0   2   0   2   0   2   2   2   0   2   2   0   0   0   2   0
 MK-3-1                 0   2   0   2   0   0   2   0   2   2   0   2   0   0   0   2   2   0   2   0   2   2   0   2   0   0   2   2   2   0   2   2   2   0   0   2   0   0   2   2   0   0   0   0   0   2   2   0   0   0   2   2   0   0   0   0   2   0   0   2   2   2   2   0   2   2   0   2   0   2   2   0   2   0   2   0   2   0   0   2   0   2   0   2   0   2   0   2   2   0   2   2   2   0   0   2   0   2   0   2   0   0   0   2   2   2   2   0   0   0   0   2   0   2   2   0   0   0   2   2   0   2   0   0   2   2   2   2   0   2   0   0   2   0   2   2   2   2   0   0   0   0   0   2   2   2   2   0   2   0   2   2   2   2   2   2   2   0   2   0   0   2   2   0   0   0   2   2   0   0   2   0   2   2   0   2   2   0   2   0   2   2   0   0   2   2   2   0   0   2   2   0   0   2   2   2   2   2   2   2
 MK-3-2                 0   2   0   2   0   0   2   0   2   2   0   2   0   0   0   0   2   2   0   0   2   2   0   2   0   0   0   2   2   0   2   2   2   0   0   2   0   0   2   2   0   2   0   0   0   2   2   0   0   0   2   2   0   0   0   0   2   2   0   2   2   2   2   0   2   2   0   2   2   2   2   0   2   0   2   0   2   0   2   2   0   2   0   2   0   2   0   2   2   0   2   2   2   0   0   2   0   2   2   2   0   0   0   2   2   2   2   0   0   0   0   2   0   2   2   0   0   0   2   2   0   2   0   0   0   2   2   2   0   2   0   0   2   0   2   0   2   2   0   0   0   0   0   2   2   2   2   0   0   0   2   2   2   2   0   2   2   0   0   0   0   2   2   0   0   0   2   2   0   0   2   0   2   2   0   2   2   0   2   0   0   2   0   0   2   2   2   0   0   2   2   0   0   2   2   2   2   2   2   2
 MK-3-3                 0   2   0   2   0   0   2   0   2   2   0   2   0   0   0   0   0   2   0   0   2   2   0   2   0   0   0   2   2   0   2   2   2   0   0   2   0   0   2   2   0   2   0   0   0   2   2   2   0   0   2   2   0   2   0   0   2   2   0   2   2   2   2   0   2   2   0   2   2   2   2   0   2   0   2   0   0   0   2   2   0   0   2   2   0   2   0   2   2   0   2   2   2   0   0   2   0   2   2   2   0   0   0   2   2   2   2   0   0   0   2   2   0   2   2   0   0   0   2   2   0   2   2   0   0   2   2   2   2   2   0   0   2   2   2   0   0   2   0   0   0   0   0   2   2   2   2   0   0   0   2   2   2   2   0   2   2   0   0   0   0   2   2   0   0   0   2   2   0   0   2   0   2   2   0   2   2   0   2   0   0   2   0   0   2   2   2   0   0   2   2   0   0   2   2   2   2   2   2   2
 MK-3-4                 0   2   0   2   0   0   2   0   0   2   0   2   0   0   0   0   0   2   2   0   2   2   0   0   0   0   0   2   0   0   2   2   2   0   0   2   0   0   2   2   0   0   0   0   0   2   0   2   0   0   2   2   0   2   0   0   2   2   0   2   2   2   2   0   2   2   0   2   0   2   0   2   2   0   2   0   0   0   2   2   0   2   2   2   0   2   0   2   2   0   2   2   0   0   0   0   0   0   2   2   2   0   0   0   2   2   0   2   0   2   2   2   0   2   2   0   2   0   2   2   0   2   2   0   0   2   2   2   2   2   0   0   2   2   2   0   0   0   0   0   0   0   0   2   0   2   2   0   0   0   2   2   2   2   0   2   2   0   0   0   2   2   2   0   0   0   0   2   0   0   2   2   2   2   2   2   2   0   0   0   0   2   0   0   2   2   2   0   0   2   0   2   0   2   0   2   2   2   2   2
 MK-3-5                 0   2   0   2   2   0   2   2   2   2   2   2   0   2   0   2   0   2   2   0   2   2   0   0   0   0   0   2   2   0   2   2   2   0   0   2   0   2   2   2   0   0   2   0   0   2   0   0   0   0   2   2   2   2   0   0   2   2   0   0   2   2   2   0   2   2   0   2   0   2   0   0   2   0   2   0   0   0   2   2   0   2   2   2   0   2   0   2   2   2   2   2   0   0   0   0   0   0   2   2   2   0   0   0   2   2   2   0   0   2   2   2   0   2   2   0   2   0   2   0   0   2   2   0   2   2   2   2   2   2   0   0   2   2   2   0   0   0   0   0   0   0   0   2   0   2   2   0   0   0   2   2   2   2   0   2   2   0   0   0   2   2   0   0   0   0   0   2   0   0   0   2   2   2   2   2   2   0   0   0   0   2   0   0   2   2   2   0   0   2   0   2   0   2   0   2   2   2   2   2
 MK-3-6                 0   2   0   2   2   0   2   2   2   2   2   2   0   2   0   2   0   2   2   0   2   2   0   2   0   0   0   2   2   0   0   2   2   0   0   2   0   2   2   2   0   0   2   0   0   2   0   0   0   0   2   2   2   2   0   0   2   2   0   0   2   2   2   0   2   2   0   2   0   2   0   0   2   0   2   0   0   0   2   2   0   2   2   2   0   2   0   2   2   2   2   2   0   0   0   0   0   0   2   2   2   0   0   0   2   2   2   0   0   2   2   2   0   2   2   0   2   0   0   2   2   2   2   0   2   2   0   2   0   2   0   0   2   2   2   0   0   0   0   0   0   0   2   2   2   0   2   0   0   0   0   2   2   2   0   2   2   0   0   0   2   2   0   0   0   0   0   2   0   0   0   2   2   2   2   2   2   0   0   0   0   2   0   2   2   2   2   0   0   2   0   2   0   2   0   2   2   0   2   2
 MK-3-7                 0   2   2   2   2   0   2   2   2   2   2   2   2   2   0   2   0   0   2   0   2   2   0   2   0   0   0   0   2   0   0   2   0   0   0   2   0   2   2   2   0   0   2   0   0   2   0   0   2   0   2   2   2   2   2   0   2   2   0   0   2   2   2   0   2   2   2   2   0   2   0   0   2   0   2   0   0   0   2   0   0   2   2   2   0   2   0   2   2   2   2   2   0   0   0   0   0   0   2   0   2   0   0   0   2   2   2   0   0   2   2   2   0   2   2   0   2   0   0   2   2   2   2   0   2   2   0   2   0   2   0   0   2   2   2   0   0   0   2   0   0   0   2   2   2   0   2   0   0   0   0   2   0   2   0   2   2   0   0   0   2   2   0   0   0   0   0   2   0   0   0   0   2   2   2   2   2   0   0   0   0   2   0   2   0   2   2   0   0   2   0   2   0   2   0   2   2   0   2   2
 MK-3-8                 0   2   2   2   2   0   2   2   2   2   2   0   2   2   0   2   0   0   2   0   2   2   0   2   0   0   0   0   2   0   0   2   0   0   2   2   0   2   2   2   0   0   2   0   2   2   0   0   2   0   2   2   2   2   2   0   2   2   0   0   2   2   2   0   2   2   2   2   0   2   0   0   2   0   0   0   0   0   2   0   0   2   2   2   0   2   0   2   0   2   2   2   0   2   0   0   0   0   2   0   2   0   0   0   2   2   2   0   0   2   2   2   0   2   2   0   2   0   0   2   2   2   2   0   2   2   0   2   0   0   0   0   0   2   2   0   0   0   2   0   0   0   2   2   2   0   2   0   0   0   2   2   0   2   0   2   0   2   0   0   2   2   0   0   0   0   0   2   0   0   0   0   2   2   2   2   2   0   0   0   0   2   0   2   0   2   2   2   0   2   0   2   0   2   0   2   2   0   2   2
 MK-3-9                 0   2   2   2   2   0   2   2   2   2   2   0   2   2   0   2   0   0   2   0   2   2   0   2   0   0   0   0   2   0   0   2   0   0   2   2   0   2   0   2   0   0   2   2   2   2   0   0   2   0   2   2   2   2   2   0   2   2   0   2   2   2   2   0   2   2   2   2   0   0   0   0   2   0   0   2   0   0   0   0   0   2   2   2   0   2   0   2   0   2   0   2   0   2   0   0   0   0   2   0   2   0   0   0   0   2   2   2   0   2   2   0   2   2   2   0   2   0   0   0   2   2   2   0   2   2   0   2   0   0   0   0   0   2   2   0   0   0   0   2   0   0   2   2   2   0   2   0   0   0   2   2   0   2   0   2   0   2   0   0   2   2   0   0   0   0   0   2   0   0   0   0   2   2   2   2   2   0   0   0   2   2   0   2   0   2   2   2   0   2   0   2   0   2   0   2   2   0   2   2
 MK-3-10                0   2   2   2   2   0   2   2   2   2   2   2   2   2   0   2   0   0   2   0   2   2   2   2   0   2   0   0   2   0   0   2   0   0   2   2   0   2   0   0   0   0   2   2   2   2   0   0   2   2   2   2   2   2   2   0   2   2   0   2   2   2   2   0   2   2   2   2   0   0   0   0   0   0   0   2   0   0   0   0   0   2   2   2   0   2   0   2   0   2   0   2   0   2   0   0   2   0   2   0   2   0   0   0   0   2   2   2   0   2   2   0   2   2   2   0   2   0   0   0   2   2   2   0   2   0   0   2   0   0   0   0   0   2   2   0   0   0   0   0   0   0   2   2   2   0   2   0   0   0   2   2   0   2   0   2   0   2   0   0   2   2   0   0   0   0   0   2   0   0   0   0   0   2   0   2   2   0   0   0   2   2   0   2   0   2   0   2   0   2   0   2   0   2   0   2   2   0   2   2
 MK-3-11                0   2   2   2   2   0   2   2   2   2   2   2   2   2   0   2   0   0   0   0   0   2   2   0   0   2   0   0   2   0   2   2   0   0   2   2   0   2   2   0   2   0   2   2   2   2   0   0   2   2   2   2   2   2   2   0   2   2   0   2   2   2   2   0   2   2   2   2   0   0   0   0   0   0   0   2   0   0   0   0   0   2   2   2   0   2   0   2   0   2   0   2   0   2   0   0   2   2   2   0   2   0   0   0   0   2   2   2   0   2   2   2   2   2   2   0   2   0   0   0   2   2   2   0   2   2   0   2   0   0   0   0   0   2   2   0   0   0   0   0   0   0   2   2   2   0   2   0   0   0   2   2   0   2   0   2   0   2   0   0   2   2   0   2   0   0   0   2   2   0   0   0   0   2   0   2   2   0   0   0   2   2   0   2   0   0   0   2   2   2   0   2   0   2   2   0   2   0   2   2
 MK-3-12                0   2   2   2   2   0   2   2   2   2   2   2   2   2   0   2   0   0   0   0   0   2   2   0   0   2   0   0   2   0   2   2   0   2   2   2   0   2   2   0   0   0   2   2   0   0   0   0   2   2   2   2   2   2   2   0   2   2   0   2   2   2   2   0   0   2   2   2   0   0   0   0   0   0   0   2   0   0   0   0   0   2   2   2   2   2   0   2   0   2   2   2   2   2   0   2   2   2   2   0   2   0   0   0   2   2   2   2   0   2   2   0   2   2   2   0   2   0   0   0   2   2   2   0   2   2   0   2   0   0   0   0   0   2   2   2   0   0   0   0   0   0   2   2   2   0   2   0   0   0   2   2   0   2   0   2   0   2   0   0   2   2   0   2   0   0   0   0   2   0   0   0   2   2   0   2   2   0   0   0   2   2   0   2   0   0   0   2   2   2   0   2   0   2   2   0   2   0   0   0
 MK-3-13                0   2   0   2   2   0   2   2   2   2   2   2   2   2   0   2   0   2   0   0   0   2   2   0   0   2   0   0   2   0   2   2   0   2   2   2   0   2   2   0   0   0   2   0   2   0   2   0   2   0   2   2   2   2   2   0   2   2   2   2   2   2   2   0   0   0   2   2   0   0   0   0   0   0   0   2   0   2   0   0   2   2   2   2   2   2   0   2   0   2   2   2   2   2   0   2   2   2   2   0   2   0   0   0   2   2   0   2   0   2   2   0   2   2   2   0   2   0   0   0   2   2   2   0   2   2   0   2   0   0   0   0   0   2   0   2   2   0   0   0   0   0   2   2   2   0   2   0   0   0   2   2   0   2   0   0   0   2   0   0   2   2   0   2   2   0   0   0   2   0   0   0   2   2   0   2   2   2   0   0   2   2   0   0   0   0   0   2   0   2   0   2   0   2   2   0   2   0   0   0
 MK-3-14                2   2   0   2   2   0   2   2   2   2   2   2   2   2   0   2   0   2   0   0   0   2   2   0   0   0   2   0   2   0   2   0   0   2   2   2   0   2   2   0   0   0   2   0   2   0   2   0   2   0   2   2   2   2   2   0   2   2   0   2   2   2   2   0   0   2   2   2   0   0   0   2   0   0   0   2   2   0   0   0   2   2   2   2   2   2   0   0   0   2   2   2   0   2   0   2   2   2   2   0   2   0   0   0   2   2   0   2   0   2   2   2   2   2   2   0   2   0   0   0   2   2   2   0   2   2   0   2   0   0   0   0   0   0   2   2   2   0   0   0   0   0   2   2   2   0   2   0   2   0   2   2   0   2   0   0   0   0   0   0   2   2   2   2   2   0   0   0   2   0   0   2   2   0   0   2   2   2   0   0   2   2   0   0   2   0   0   2   0   2   0   0   0   0   2   0   2   0   0   0
 MK-3-15                2   2   0   2   2   2   2   2   0   2   2   2   2   2   0   2   0   0   0   0   0   2   2   0   0   0   2   0   2   0   2   0   0   2   0   2   0   2   2   0   2   0   2   0   2   0   2   0   2   0   2   2   2   2   2   0   2   2   0   2   2   2   2   0   0   2   2   2   0   0   0   2   0   2   0   2   2   2   0   0   2   2   2   2   2   2   0   0   0   2   2   2   0   2   0   2   2   2   2   0   2   0   0   0   2   2   0   2   0   2   2   2   0   2   2   0   0   0   0   0   2   2   2   0   2   2   0   2   0   0   0   2   0   2   2   2   2   0   0   0   0   0   2   0   0   0   2   0   2   0   2   2   0   2   0   0   0   0   0   0   2   2   2   2   2   0   0   0   2   0   0   2   2   0   0   2   2   2   0   2   2   0   2   0   2   0   0   2   0   2   0   0   0   0   2   0   2   0   0   0
 MK-3-16                2   2   0   2   0   2   2   2   0   2   2   2   2   2   0   2   0   0   0   0   0   2   2   0   0   0   2   0   2   0   2   0   0   2   0   0   0   2   2   0   2   0   2   0   2   0   2   0   2   0   2   0   2   2   2   0   2   2   0   2   2   2   2   0   0   2   2   2   0   0   0   2   0   2   0   2   2   2   0   0   2   2   2   2   2   2   0   0   0   2   2   2   0   2   0   2   0   0   2   0   2   0   0   0   2   2   0   2   0   2   0   0   0   2   2   0   0   0   0   0   2   2   2   0   2   2   0   2   0   0   0   2   0   2   2   2   2   0   0   0   0   0   2   0   0   0   2   0   0   0   2   2   0   2   0   0   0   0   0   0   2   2   2   2   2   0   0   0   2   0   0   2   0   0   0   2   2   2   0   2   2   0   2   2   2   2   0   2   0   2   0   0   0   0   2   0   2   0   0   0
 MK-4-1                 2   2   2   0   2   0   0   2   2   0   2   0   2   0   0   2   0   2   2   0   2   0   0   2   2   2   0   2   0   0   0   0   2   2   0   2   0   2   2   0   0   0   0   2   2   0   2   0   0   2   2   2   2   0   2   2   2   0   0   0   2   0   2   0   2   2   2   0   0   0   0   0   2   0   0   2   2   0   0   0   0   2   2   2   0   2   0   2   0   2   0   2   0   2   0   0   2   2   0   2   0   2   0   2   0   0   0   0   2   0   0   2   2   0   2   2   2   0   0   0   0   0   0   0   2   0   2   0   0   0   2   0   2   0   0   0   2   0   2   0   2   2   0   0   2   0   2   0   0   0   2   0   0   2   0   2   2   0   2   2   0   0   0   2   0   2   0   0   2   0   2   2   0   0   2   0   0   2   2   2   0   0   2   0   0   0   2   0   0   0   2   0   2   2   0   2   0   0   2   2
 MK-4-2                 2   2   2   0   2   0   0   2   2   0   2   0   2   2   0   2   0   2   2   0   0   0   0   2   0   2   2   2   0   0   0   0   2   2   2   2   0   2   2   0   0   0   0   2   2   0   0   0   0   2   2   2   2   0   2   2   2   0   0   0   2   0   2   0   2   2   0   0   0   0   0   2   2   0   0   2   2   0   0   0   0   2   0   0   0   2   0   2   0   2   0   2   0   2   0   0   2   2   0   2   0   2   0   2   0   0   0   0   2   0   0   0   2   0   0   2   2   0   0   0   0   0   0   0   2   0   2   0   0   0   2   0   2   0   0   0   2   0   2   0   2   2   0   0   2   0   2   0   0   0   2   0   0   2   0   2   2   0   2   2   0   0   0   2   2   2   0   0   2   0   2   2   0   0   2   0   0   2   2   2   0   0   2   0   2   0   2   0   0   0   2   0   2   2   0   2   0   0   2   0
 MK-4-3                 2   2   2   0   2   0   0   2   2   0   0   0   2   2   0   2   0   2   2   0   0   0   0   2   0   2   2   2   0   0   0   2   2   2   2   2   0   2   2   2   0   0   2   2   2   0   0   0   0   2   2   2   2   0   2   2   2   0   0   0   2   0   2   0   2   2   0   0   0   0   0   2   0   0   0   2   2   0   0   0   0   2   0   0   0   2   0   2   0   2   0   2   0   2   0   0   2   2   0   2   0   2   0   2   0   0   0   0   2   0   0   0   2   0   0   2   2   0   0   0   0   0   0   0   2   2   2   0   0   0   2   0   2   0   0   0   2   0   2   2   2   2   0   0   2   0   2   0   0   0   2   0   0   2   0   2   2   0   2   2   0   0   2   0   2   2   0   0   2   0   2   0   0   0   2   2   0   2   2   2   0   0   2   0   2   0   0   0   0   0   2   0   2   2   0   2   0   0   2   0
 MK-4-4                 2   2   2   0   2   0   0   0   2   0   0   2   2   2   0   0   0   2   2   0   0   0   0   2   0   0   2   2   2   0   0   2   2   2   2   2   2   2   2   2   2   0   2   2   0   2   0   0   0   2   2   2   2   0   2   2   2   0   0   0   2   0   2   0   2   2   0   0   0   0   2   0   0   0   0   2   2   0   0   0   0   2   2   0   0   2   0   2   0   2   0   2   0   2   0   0   2   2   0   0   0   0   0   2   2   0   0   0   2   0   0   0   2   0   0   2   2   0   0   0   0   0   0   0   2   0   2   0   0   2   2   0   2   0   0   0   2   0   2   2   2   2   0   0   2   0   2   2   0   0   2   0   0   2   0   2   2   0   2   2   0   0   0   0   2   2   0   0   2   0   2   0   0   0   2   2   0   2   2   2   0   0   0   2   2   0   0   0   0   0   2   2   2   2   2   2   0   0   2   2
 MK-4-5                 2   2   2   0   2   0   0   2   2   0   0   2   2   0   0   0   0   0   2   0   0   2   0   2   0   0   2   2   2   0   0   2   2   2   2   2   2   2   2   2   2   0   0   2   0   2   0   0   0   2   2   2   2   0   2   0   2   0   0   0   2   2   2   0   2   2   0   0   0   0   2   0   2   0   0   2   2   0   0   0   0   2   2   0   0   2   0   0   0   2   0   2   0   2   0   0   2   2   0   2   0   0   0   2   2   0   0   0   2   0   0   0   2   0   0   2   2   0   0   0   0   0   0   0   2   0   2   0   0   2   2   0   0   0   0   0   2   2   2   2   2   2   0   0   2   2   2   2   2   0   2   0   0   2   0   2   2   0   2   2   0   0   0   0   2   2   0   0   2   0   2   0   0   2   2   0   2   2   2   2   0   2   0   2   2   0   0   0   0   0   2   2   2   2   2   2   0   2   2   2
 MK-4-6                 0   2   2   0   2   2   0   2   2   0   2   2   0   0   0   0   0   0   2   0   0   2   0   2   0   0   2   2   2   0   0   2   2   2   2   2   2   2   2   2   2   0   0   2   2   2   0   0   2   2   2   2   2   0   2   0   0   0   0   0   2   2   2   0   0   2   2   0   0   0   2   0   2   0   0   2   2   0   0   0   0   2   2   0   0   2   0   0   0   2   0   2   0   2   0   0   2   2   0   0   0   0   0   2   2   2   2   2   2   0   0   2   2   0   0   2   2   0   0   0   0   0   0   0   2   0   2   0   0   2   0   0   0   0   0   0   2   2   2   2   2   2   0   0   2   0   2   2   2   2   2   0   0   0   0   2   2   0   2   2   0   0   0   0   2   2   0   0   0   0   2   0   0   2   2   0   2   2   2   2   0   2   0   2   2   0   0   0   0   0   2   2   2   2   0   2   0   2   2   0
 MK-4-7                 0   2   2   0   2   2   0   2   2   0   0   0   0   2   0   0   0   0   2   0   2   2   0   2   0   0   2   2   0   0   0   2   2   2   2   2   2   2   2   2   2   0   0   2   0   2   0   0   2   2   2   2   2   0   2   0   0   0   0   0   2   2   2   0   0   2   2   0   0   0   0   0   2   0   0   2   2   0   0   0   0   2   2   0   0   2   0   0   0   2   0   2   2   0   0   0   2   2   0   0   0   0   2   2   2   2   2   2   2   0   0   2   2   0   0   2   2   2   0   0   2   0   0   0   2   2   0   0   0   2   0   0   0   0   0   0   2   0   0   2   2   2   0   2   0   0   2   2   2   2   2   0   0   0   0   2   0   0   2   2   0   2   0   2   2   2   0   0   0   2   2   0   0   2   2   0   2   2   2   2   2   2   0   2   2   0   0   0   0   0   2   0   2   2   0   2   0   2   2   0
 MK-4-8                 0   2   2   0   2   2   0   2   2   0   0   0   0   2   0   0   0   2   2   0   2   2   0   2   0   0   0   2   0   0   0   2   2   2   2   2   0   2   2   2   2   0   0   2   0   2   0   0   2   2   2   2   2   0   2   0   0   0   0   0   2   2   2   0   0   2   2   0   0   0   0   0   2   0   0   2   2   0   0   0   2   2   2   0   0   2   0   0   0   0   0   2   2   0   0   0   2   2   0   0   0   0   2   2   0   2   2   0   2   0   0   2   2   0   0   2   2   2   0   0   2   0   0   0   2   2   0   0   0   2   0   0   0   0   0   2   2   0   0   0   2   2   0   2   0   0   2   2   2   2   2   2   0   0   0   2   0   0   0   2   0   2   0   2   2   2   0   0   0   2   0   2   0   2   2   0   2   2   2   2   2   2   0   0   2   0   0   2   0   0   2   0   2   2   0   2   0   2   2   0
 MK-4-9                 0   2   2   0   2   2   0   2   0   0   0   0   0   2   0   0   0   2   2   0   2   2   0   0   0   0   2   2   0   0   0   2   2   2   2   2   0   2   2   2   2   0   0   2   0   2   0   0   2   2   2   2   2   0   2   0   2   0   0   0   0   2   2   0   0   2   2   0   2   0   0   0   2   0   2   2   2   0   0   0   2   2   2   0   0   0   0   0   0   0   0   2   2   0   0   0   2   2   0   0   0   0   2   2   0   2   2   0   2   0   0   2   2   0   0   2   2   2   0   0   2   0   0   0   2   2   0   0   0   2   0   0   0   0   0   0   2   2   0   0   0   2   0   2   0   0   2   2   2   2   2   2   0   0   0   2   2   0   0   2   0   2   0   0   2   2   0   0   0   2   0   2   0   2   0   0   0   2   2   0   2   2   0   0   2   0   0   2   0   0   2   0   2   0   0   2   0   2   2   0
 MK-4-10                0   2   2   0   2   2   0   2   0   0   0   2   0   2   0   0   0   2   2   0   2   0   2   0   0   0   2   2   0   0   0   2   2   2   2   2   0   2   2   2   2   0   0   2   0   2   0   0   2   2   2   2   2   0   2   0   2   0   2   2   0   2   2   2   0   2   2   0   2   0   0   0   2   0   2   2   2   0   0   0   2   2   2   0   0   0   0   0   0   0   0   2   2   0   0   0   0   2   0   0   0   0   2   2   0   2   2   0   2   0   0   2   2   0   0   2   2   2   0   2   2   0   0   2   2   2   0   2   0   2   0   0   0   0   0   0   2   2   0   0   0   2   0   2   0   0   0   2   2   2   2   2   0   0   0   2   2   0   0   0   0   0   0   0   2   2   2   0   0   2   2   2   0   0   0   0   0   2   2   0   2   2   0   0   2   0   0   2   0   0   2   0   2   0   0   2   0   2   2   0
 MK-4-11                0   2   2   2   2   2   0   2   2   0   0   2   0   2   0   0   0   2   0   0   2   0   2   0   0   0   2   2   0   0   0   2   2   2   2   2   0   2   2   0   2   0   0   0   0   2   2   0   2   2   2   2   2   0   2   0   2   0   2   2   0   2   2   2   0   0   2   0   2   2   0   0   2   0   2   2   2   0   0   0   2   2   2   0   0   0   0   0   0   2   0   2   2   0   0   0   2   2   0   0   0   2   0   2   0   2   0   0   0   0   0   2   2   0   2   2   2   2   0   2   2   0   0   2   2   2   0   2   0   2   0   0   0   0   0   0   2   2   2   0   0   2   0   2   0   0   0   2   2   2   2   2   0   0   0   2   2   0   2   0   0   0   0   0   2   2   2   0   2   2   2   2   0   0   0   0   0   2   2   0   2   2   0   0   2   0   0   2   0   0   2   0   2   0   0   2   0   2   2   0
 MK-4-12                0   2   2   2   2   0   0   2   2   0   0   2   0   2   2   0   0   2   0   0   2   0   2   0   0   0   0   2   0   0   0   2   2   2   2   2   0   2   2   0   0   0   0   0   0   2   2   0   2   2   2   2   2   0   2   0   0   0   2   2   0   2   2   2   0   0   2   0   0   2   0   0   0   0   2   2   2   0   0   0   2   2   2   0   0   0   0   0   0   2   0   2   2   0   0   0   2   2   0   0   0   2   0   2   0   2   0   2   0   0   0   2   2   0   2   2   2   2   0   2   2   0   0   2   2   0   0   2   0   0   0   0   0   0   0   0   2   2   2   0   0   2   2   2   0   0   0   2   2   2   2   2   0   0   0   2   2   0   2   0   0   0   0   0   2   2   2   0   2   2   2   2   0   2   0   0   2   2   2   0   2   2   0   0   0   0   0   2   0   0   2   0   2   0   0   2   0   2   2   0
 MK-4-13                0   2   2   2   2   0   0   0   2   0   0   2   0   2   2   0   2   2   0   0   2   0   2   0   0   0   0   0   0   0   0   2   2   2   2   2   0   0   2   0   0   0   0   0   2   2   2   0   2   2   2   2   2   0   2   0   0   0   0   2   2   2   0   2   0   2   2   0   0   2   0   0   2   0   2   2   0   0   0   0   2   2   2   0   0   0   0   2   0   2   0   2   2   2   0   0   2   2   0   0   0   2   0   2   0   2   2   2   0   0   0   2   2   0   2   2   2   2   0   2   2   0   0   0   2   0   0   0   0   2   0   2   2   2   0   0   2   2   2   0   2   2   2   2   0   2   2   2   2   2   2   2   0   2   0   2   2   0   0   0   0   2   2   0   2   2   2   0   2   2   2   2   2   2   0   0   2   2   2   0   2   2   2   0   0   0   0   2   0   0   2   0   2   0   0   2   0   2   2   0
 MK-4-14                0   2   2   2   2   0   0   0   2   0   0   0   0   0   2   0   2   0   0   0   2   0   2   2   0   0   0   0   0   0   0   2   2   2   2   2   0   0   2   0   0   0   0   0   2   2   2   2   2   2   2   2   2   0   0   0   0   0   0   0   2   2   2   2   0   2   2   0   0   2   0   0   2   2   2   2   0   0   0   0   2   2   2   2   2   0   0   2   0   2   0   2   0   2   0   0   2   2   0   0   0   2   0   2   0   2   2   2   0   0   0   2   2   0   2   2   2   2   0   2   2   0   0   0   2   0   0   2   2   2   0   2   0   2   0   0   2   2   2   0   2   2   2   2   0   2   2   2   2   2   0   2   0   2   0   2   2   0   0   0   0   2   2   0   2   2   2   0   2   2   2   2   2   2   0   0   2   2   2   0   2   2   0   0   0   0   0   2   0   0   2   0   0   0   0   2   0   2   2   0
 MK-4-15                0   2   2   2   2   0   0   0   2   2   0   0   0   0   2   0   2   0   0   0   2   0   2   2   0   2   0   0   2   0   0   0   2   2   2   2   2   0   2   2   0   0   0   0   2   2   2   2   2   2   2   2   2   2   0   0   0   0   0   2   2   2   2   2   0   2   2   0   0   2   0   0   2   2   2   2   0   0   2   0   2   2   2   2   2   0   0   2   0   2   0   2   0   2   0   0   2   0   0   0   0   2   0   2   0   2   2   2   2   0   2   2   2   0   2   2   2   2   0   2   2   0   0   0   2   2   0   2   2   2   0   0   2   2   0   0   2   2   0   0   2   0   2   2   0   2   2   2   0   2   0   2   0   0   0   2   2   0   0   2   0   2   2   0   2   0   2   0   2   2   2   2   2   0   2   0   2   2   2   0   2   2   0   0   0   0   0   2   0   2   2   0   0   0   0   2   0   2   2   0
 MK-4-16                2   2   2   0   2   0   0   2   2   2   0   0   0   0   2   0   2   0   0   0   2   2   2   2   0   2   0   0   2   0   0   0   2   2   2   2   2   0   2   2   0   0   0   0   2   2   2   2   2   2   2   2   0   2   0   0   0   0   0   2   2   2   2   2   0   2   2   0   0   0   0   0   0   2   2   2   0   0   2   0   2   2   2   2   2   0   0   2   0   2   0   2   0   2   0   0   2   0   0   0   0   2   0   2   0   2   2   2   2   0   2   2   2   0   2   2   2   2   0   2   2   0   0   0   0   2   0   2   2   0   0   2   2   2   0   0   2   2   0   0   2   0   2   2   0   2   2   2   0   2   0   2   0   0   0   2   2   0   0   2   0   2   2   0   2   0   2   0   2   2   2   2   2   0   2   2   2   2   2   0   2   2   0   2   0   0   2   2   0   2   2   0   0   0   0   2   0   0   2   0
 MK-5-1                 2   2   0   2   2   0   2   0   0   0   0   0   0   2   2   2   0   0   0   2   2   0   0   0   0   2   2   0   0   2   0   0   0   2   2   2   0   2   0   2   2   0   0   2   2   0   2   0   0   0   2   0   2   0   0   2   0   2   2   2   0   0   2   2   0   0   0   0   0   0   0   2   0   2   0   2   0   2   0   2   2   2   0   0   0   2   0   0   2   2   2   0   2   0   2   2   0   2   0   2   0   0   2   2   2   0   2   2   2   2   0   0   2   2   2   0   0   0   0   2   0   0   2   0   0   2   2   0   2   2   0   2   0   0   0   0   2   2   2   2   2   2   0   2   2   2   0   0   2   0   2   0   2   2   0   2   0   0   0   0   2   2   2   2   2   2   2   2   0   0   2   2   0   2   2   0   2   2   0   0   0   2   2   2   0   2   2   2   2   0   0   0   2   0   0   0   2   0   2   2
 MK-5-2                 2   0   0   2   2   0   2   0   2   0   0   0   0   2   2   2   0   0   0   2   2   0   0   2   0   2   2   0   0   2   0   0   0   2   2   2   0   2   0   2   2   0   0   2   2   0   2   0   0   0   0   0   2   0   0   2   0   2   2   2   0   0   2   2   0   0   0   0   0   0   2   2   0   0   0   2   0   2   0   2   2   2   0   2   0   2   0   0   2   0   2   2   2   0   2   2   0   2   0   2   0   0   0   2   2   0   2   2   2   2   0   0   2   2   2   0   0   0   0   2   0   0   2   0   0   2   2   0   2   2   0   2   0   0   0   0   2   2   2   2   2   0   0   0   2   2   0   0   2   2   2   0   2   0   0   2   0   0   0   0   2   2   2   0   0   0   2   2   0   0   0   2   0   0   2   0   2   2   2   0   0   2   2   2   2   2   2   2   2   0   2   0   2   0   0   0   2   0   2   2
 MK-5-3                 2   0   0   2   2   0   2   0   0   2   0   0   0   2   2   2   0   2   0   2   2   0   0   2   0   2   2   0   0   2   0   0   0   0   2   2   0   2   0   2   2   0   0   2   2   0   2   0   0   0   0   0   2   0   0   2   2   0   2   2   0   0   2   0   0   0   0   0   0   0   2   2   0   0   0   2   0   2   0   2   2   2   0   2   0   0   0   0   2   0   2   2   2   0   2   2   0   2   0   2   0   0   0   2   2   0   2   2   2   2   0   0   2   2   2   0   0   0   0   2   0   0   2   0   0   2   2   2   2   2   0   2   0   0   0   0   2   2   2   2   2   0   0   0   2   2   0   0   2   2   2   0   2   0   2   2   0   0   0   0   2   2   2   0   0   0   2   2   0   0   0   2   0   0   2   0   2   2   0   0   0   2   2   2   2   2   2   2   2   0   2   0   2   0   0   0   2   0   0   2
 MK-5-4                 2   0   0   2   2   0   2   2   0   2   0   0   0   2   2   2   0   2   0   2   2   0   0   2   0   2   0   0   0   2   0   0   0   0   2   2   0   2   0   2   2   0   0   2   2   0   2   0   0   0   0   0   2   0   0   2   2   0   2   2   0   0   2   0   0   0   0   0   0   2   2   2   0   0   0   2   0   2   0   2   2   2   0   2   0   0   0   0   0   0   2   2   2   0   2   2   2   2   0   2   0   0   0   2   2   0   2   0   2   2   0   0   2   2   2   0   0   0   0   2   0   2   2   0   0   2   2   2   2   2   0   2   0   2   0   0   2   2   2   2   2   0   0   0   2   2   2   0   2   2   2   0   2   0   2   2   0   0   0   0   0   2   0   0   0   0   2   2   2   0   0   2   0   0   2   0   2   0   0   0   0   2   2   0   2   2   2   2   2   0   2   0   2   0   2   0   2   0   0   2
 MK-5-5                 2   0   0   2   2   0   2   2   0   2   0   0   2   2   0   2   0   2   0   2   2   2   0   2   2   2   0   2   0   2   0   0   0   0   2   2   0   2   0   2   2   0   0   2   2   0   0   2   0   0   0   0   2   0   0   2   2   0   0   2   0   0   2   0   0   0   0   0   0   2   2   2   0   0   0   2   0   2   0   2   2   2   0   2   0   0   0   0   0   2   0   2   0   0   2   2   2   2   0   2   0   0   0   2   2   0   0   0   2   2   0   0   2   2   2   0   2   0   0   2   0   2   2   0   0   2   2   0   2   2   0   0   0   2   0   0   2   2   2   2   2   0   0   0   2   2   2   0   2   2   2   0   2   0   2   2   0   0   0   0   0   2   0   0   2   0   2   0   2   0   2   2   0   2   2   0   0   0   0   2   0   2   2   0   2   2   2   2   2   0   2   0   2   0   2   0   2   0   0   2
 MK-5-6                 2   0   0   2   2   0   2   0   0   2   0   0   2   2   0   2   0   2   0   2   0   2   0   2   2   2   0   2   0   2   0   0   0   0   2   2   0   0   0   2   2   2   0   0   0   0   0   2   0   2   0   0   2   0   0   2   2   0   0   2   2   0   2   0   0   0   0   0   0   2   2   0   0   0   0   2   0   2   0   2   2   2   0   2   0   0   0   0   0   2   0   2   0   0   2   2   0   2   0   0   0   0   0   0   2   2   0   0   2   2   0   0   2   2   2   0   2   2   0   2   0   2   2   0   0   2   2   0   2   2   0   2   0   2   0   0   2   2   2   2   2   0   0   0   0   2   2   0   2   2   2   0   2   0   2   2   0   0   0   0   0   2   0   0   2   0   2   0   2   0   2   2   0   2   2   0   0   0   0   2   0   2   2   0   2   0   2   2   2   0   2   0   2   0   2   0   2   0   0   2
 MK-5-7                 2   0   0   2   2   0   2   0   0   2   0   2   2   0   0   2   2   2   2   2   0   2   2   2   2   2   0   2   0   0   0   2   0   0   0   2   0   0   0   2   2   2   0   0   0   0   0   0   0   2   0   0   2   0   0   2   0   0   0   2   2   0   2   0   0   0   0   0   0   2   2   0   0   0   2   2   0   2   0   2   2   2   0   0   0   0   0   0   0   0   0   2   0   0   2   2   0   2   0   0   0   0   0   0   2   2   0   0   2   2   0   0   2   2   2   0   2   2   2   2   0   2   2   0   0   2   2   0   2   2   0   2   2   2   0   0   2   0   2   2   2   0   0   0   0   2   2   0   2   2   2   0   2   0   2   2   0   0   0   0   2   2   0   2   2   2   2   0   2   0   2   2   2   2   2   0   0   0   0   2   0   2   2   0   2   0   2   0   2   0   2   0   2   2   2   0   2   0   0   2
 MK-5-8                 2   0   0   2   2   0   2   0   0   2   0   2   2   0   0   2   2   2   2   2   0   2   2   2   2   2   0   2   0   0   0   2   0   0   0   2   0   0   0   2   2   2   0   0   0   0   0   0   0   2   2   0   2   0   0   2   0   2   0   2   2   0   2   0   0   0   0   0   0   2   0   0   0   0   2   2   0   2   0   2   2   0   0   0   0   0   2   2   2   0   0   2   0   0   2   2   0   2   0   2   0   0   0   0   2   2   0   0   0   2   0   0   2   2   2   0   2   2   2   2   0   0   2   0   0   2   2   0   2   2   0   2   2   2   2   0   2   0   2   2   2   0   0   0   0   2   2   0   0   2   2   0   2   0   2   2   0   2   0   0   2   2   0   2   2   2   2   0   2   0   2   2   2   2   2   2   2   0   0   2   0   2   2   0   2   0   2   0   2   0   2   0   2   0   2   0   2   2   0   2
 MK-5-9                 2   0   0   2   2   0   2   2   0   2   0   2   2   0   0   2   0   2   2   2   0   2   2   2   2   2   2   2   0   0   0   2   0   0   0   0   0   0   0   2   2   2   0   0   0   0   0   0   0   2   2   0   2   0   0   2   0   2   0   2   2   0   2   0   0   0   0   0   0   2   0   0   0   0   2   2   0   2   0   2   2   0   0   0   0   0   0   0   2   0   2   2   0   0   2   2   0   2   0   2   0   0   0   0   2   2   0   0   0   0   0   0   2   0   2   0   2   0   2   2   0   2   2   0   0   2   2   2   2   2   0   2   2   0   2   0   2   0   2   2   2   0   0   0   0   2   2   0   0   2   2   0   2   0   2   2   0   2   0   0   2   2   0   2   2   0   2   0   2   0   2   2   2   0   0   2   2   0   0   2   0   2   0   0   2   2   2   0   2   0   2   0   2   0   2   0   2   2   0   0
 MK-5-10                2   0   0   2   2   0   2   2   0   2   0   2   2   0   0   2   0   2   2   2   0   2   2   2   2   2   2   2   0   0   0   2   0   0   0   0   0   0   0   2   2   2   0   0   0   2   0   0   0   2   2   0   0   0   0   2   0   2   0   2   0   0   2   0   0   0   2   2   2   2   0   0   0   0   2   2   2   2   0   2   2   0   0   0   0   0   0   0   2   0   2   2   0   2   2   2   0   2   0   2   0   0   0   0   2   2   0   0   2   0   0   0   2   0   2   0   2   0   2   2   0   2   2   0   2   2   2   2   2   2   0   2   2   0   2   0   2   2   2   2   2   0   0   0   2   2   2   0   0   0   2   0   0   0   2   2   0   2   0   0   2   2   0   2   2   0   2   0   2   0   2   2   2   2   2   0   2   0   2   2   0   2   0   0   2   2   2   0   2   2   2   2   2   0   2   2   0   0   0   0
 MK-5-11                2   0   0   2   2   0   2   2   0   2   0   2   2   0   0   2   0   2   2   2   0   2   2   2   2   2   2   2   0   0   0   2   0   0   0   0   2   0   0   2   0   2   0   0   0   2   0   0   0   2   2   0   0   0   2   2   0   2   0   0   0   0   2   0   0   0   2   2   0   0   0   0   0   2   2   2   2   0   0   2   2   0   0   0   0   0   0   0   2   0   2   2   0   2   2   2   0   2   0   2   0   2   0   0   2   2   2   0   2   0   0   0   2   0   2   0   0   2   2   0   0   0   2   0   2   2   2   2   2   2   0   2   2   0   2   0   0   2   2   2   2   2   0   2   2   2   2   0   0   0   2   0   0   0   2   2   0   2   0   0   2   2   0   2   2   0   2   0   2   0   2   2   2   2   2   0   2   0   2   2   0   2   0   0   2   2   2   0   2   2   2   2   0   0   2   2   2   0   0   0
 MK-5-12                2   0   0   2   2   0   2   2   0   2   0   2   2   0   2   2   0   2   2   2   0   2   2   2   2   2   2   2   0   0   0   2   0   0   0   0   2   0   0   2   0   2   0   0   0   2   0   0   0   0   2   0   0   2   0   2   0   2   0   0   0   2   2   0   0   0   2   2   0   0   0   0   0   0   2   2   2   0   0   2   2   0   0   0   0   2   0   0   2   0   2   2   0   2   2   2   0   2   0   2   0   2   0   0   2   2   0   0   2   0   0   0   2   2   2   0   0   2   2   0   0   0   2   0   0   2   2   2   2   2   0   2   2   0   2   0   0   2   2   2   2   0   0   2   2   2   2   0   2   0   2   0   0   0   0   2   0   2   0   0   2   2   2   2   2   0   2   0   2   0   2   2   2   0   2   0   2   0   2   2   0   0   0   0   2   2   2   0   2   2   2   2   2   0   2   2   2   0   0   0
 MK-5-13                2   0   0   2   2   2   2   2   0   2   0   2   0   0   2   2   0   2   2   2   0   2   2   2   2   2   2   2   0   0   0   2   0   0   0   0   2   0   0   2   0   2   0   0   0   2   0   0   0   0   2   0   0   2   0   2   0   2   0   0   0   2   2   0   0   0   2   2   0   0   0   0   0   0   2   2   0   0   0   2   2   0   0   0   0   2   0   2   2   0   0   2   0   2   2   0   0   2   0   2   0   2   0   0   2   0   0   0   2   0   0   0   2   2   2   0   0   2   2   0   0   0   2   0   0   2   2   2   2   2   0   2   2   0   2   0   2   2   2   2   0   0   0   2   2   2   2   0   0   0   2   0   0   0   0   2   2   2   0   0   2   2   2   2   2   2   2   0   2   0   2   0   2   0   2   0   2   0   2   0   0   0   0   0   2   2   2   0   2   2   2   0   2   0   2   2   2   0   0   0
 MK-5-14                2   0   2   2   2   2   0   2   0   2   0   2   0   0   2   2   0   2   2   2   0   2   0   2   2   2   2   2   0   2   0   2   0   0   2   0   2   0   0   2   2   0   0   0   0   2   0   0   0   0   2   0   0   2   0   2   0   2   0   2   0   2   2   0   0   0   2   2   0   0   0   0   0   0   0   2   2   0   0   2   2   0   0   0   0   2   0   2   2   0   0   2   0   2   2   0   0   2   0   2   2   2   0   0   0   0   0   0   2   0   0   0   0   0   2   0   0   2   2   0   2   0   2   0   0   2   2   2   0   0   2   2   2   0   2   0   2   2   2   2   0   2   0   2   0   2   2   0   2   0   2   0   0   0   0   2   2   2   0   0   2   2   2   0   2   2   2   0   0   0   2   0   2   0   2   0   2   0   2   0   0   0   0   0   2   2   2   2   2   2   2   0   2   0   0   0   2   0   0   0
 MK-5-15                2   0   2   2   2   2   0   2   0   2   0   2   0   0   2   2   0   2   2   2   0   2   0   2   2   2   2   2   0   2   0   2   0   0   2   0   2   0   0   0   2   0   0   0   0   2   0   0   0   0   2   0   0   2   0   2   0   2   0   2   0   2   2   0   0   0   2   2   0   2   2   0   0   0   2   2   2   0   0   0   2   0   0   0   0   2   2   2   2   0   0   2   0   2   0   0   2   2   0   2   2   2   0   0   0   0   0   0   2   0   0   0   0   0   2   2   0   2   2   0   2   0   2   2   0   2   2   2   0   0   2   0   2   0   2   0   2   0   2   2   2   2   0   2   0   2   2   0   2   0   2   0   0   0   0   0   2   2   0   0   2   2   2   0   2   2   2   0   0   0   2   0   2   2   2   0   2   0   2   0   0   0   2   0   2   2   2   2   2   2   2   0   2   2   0   0   2   0   0   0
 MK-5-16                2   0   2   2   0   2   0   2   0   2   0   2   0   0   2   2   0   2   2   2   0   2   0   2   2   0   2   2   0   2   0   2   0   0   2   0   2   0   0   0   2   0   0   0   0   2   0   0   0   0   2   2   0   2   0   0   0   2   0   2   0   2   2   0   0   0   2   0   0   2   2   0   0   0   2   2   2   0   0   0   2   0   0   0   0   2   2   2   2   0   0   2   2   2   0   0   2   2   0   2   2   0   0   0   0   2   0   2   2   0   0   0   0   0   0   2   2   2   2   0   2   0   2   2   0   2   2   0   0   0   2   2   2   0   0   2   2   0   2   2   2   2   0   2   0   2   2   0   2   0   2   0   0   0   0   0   2   2   0   0   0   2   2   0   2   2   2   0   0   0   2   2   2   2   2   0   2   0   2   0   0   0   2   0   2   2   2   2   2   2   0   0   2   2   0   0   2   0   0   0
 MK-6-1                 0   0   2   2   0   0   2   0   0   0   0   0   0   0   2   0   2   2   0   0   0   0   0   0   0   2   2   0   2   0   0   0   2   2   0   2   0   0   2   2   2   2   2   2   2   2   0   0   0   0   2   0   2   0   0   2   0   0   0   2   0   2   0   2   2   0   0   0   0   0   2   0   2   0   2   2   0   2   0   2   0   2   0   0   0   0   2   2   2   0   2   0   2   2   2   2   0   2   2   0   2   0   2   0   2   0   0   0   0   2   2   0   2   2   2   0   2   0   0   2   2   2   2   2   2   2   2   2   2   0   0   0   2   0   0   0   0   0   0   2   2   0   0   2   0   2   2   0   0   0   2   2   2   0   2   2   2   2   2   0   2   2   0   2   2   0   2   2   2   2   2   0   0   2   0   2   0   2   0   2   0   0   0   2   0   0   0   2   2   0   0   2   2   0   2   2   0   0   2   0
 MK-6-2                 0   0   2   2   0   2   2   0   0   0   0   0   0   2   2   0   2   2   0   0   0   0   0   0   2   2   0   0   2   0   0   0   2   2   0   2   0   2   2   2   2   2   2   2   2   2   0   0   0   0   2   0   2   0   0   2   0   0   0   2   0   2   0   0   2   0   0   0   0   0   2   0   2   0   2   2   0   2   0   2   0   2   0   0   0   0   0   2   2   0   2   0   2   2   2   2   0   2   2   0   2   0   2   0   2   0   0   0   0   2   2   0   2   2   2   0   0   0   0   2   2   2   2   2   2   2   2   2   0   0   0   0   2   0   0   0   0   0   0   2   2   0   0   2   2   2   2   0   0   0   2   2   2   0   2   2   2   2   0   0   0   0   0   2   2   0   2   2   2   2   2   0   0   2   0   2   0   2   0   0   2   2   0   2   0   0   0   0   2   0   0   2   2   0   2   2   0   0   2   0
 MK-6-3                 0   0   2   2   0   2   2   0   0   0   0   0   0   2   2   0   2   2   0   0   0   0   0   0   2   2   0   0   2   0   0   0   2   2   0   2   0   2   2   2   2   2   2   0   2   2   0   0   0   2   2   0   2   0   0   2   0   2   0   2   0   2   0   0   2   0   0   0   0   0   2   0   2   0   2   2   0   2   0   2   0   2   0   0   0   0   0   2   2   0   2   0   2   2   2   2   0   2   2   0   2   0   2   0   2   0   0   2   0   2   2   0   2   0   2   0   0   0   2   2   2   2   2   2   2   2   2   2   0   0   0   0   2   0   0   0   0   0   0   2   2   2   0   2   2   2   2   0   0   0   2   2   2   0   0   2   2   2   0   0   0   0   0   2   2   0   2   0   2   2   2   0   0   2   0   2   0   0   0   0   2   2   0   2   0   0   0   0   0   0   0   0   2   0   2   2   0   2   2   0
 MK-6-4                 0   0   2   2   0   2   2   0   0   0   0   0   0   2   2   2   2   2   0   0   0   0   0   0   2   2   0   0   2   0   0   0   2   2   0   2   0   2   0   2   2   2   2   0   2   2   0   0   0   2   2   2   2   0   0   2   0   2   0   2   0   2   0   0   2   0   0   0   0   0   0   0   2   0   2   2   0   2   0   2   0   2   0   0   0   0   2   2   2   0   2   0   2   2   2   2   0   2   2   0   2   0   2   0   2   2   2   2   0   2   2   0   2   0   2   0   0   0   2   2   0   2   2   2   2   2   2   2   0   0   0   0   2   0   0   0   2   0   0   2   2   2   0   0   2   2   2   0   0   0   2   2   2   0   0   2   2   2   0   0   0   0   0   2   2   0   2   0   2   2   2   0   0   2   0   2   0   0   0   0   2   2   0   2   0   0   0   0   0   0   0   0   2   0   2   2   0   2   2   0
 MK-6-5                 0   0   2   2   0   2   2   0   0   0   0   2   0   2   2   2   2   2   0   0   0   0   0   0   2   2   0   0   2   2   2   2   2   2   0   2   0   2   2   2   2   2   2   0   2   2   0   0   0   2   2   2   2   0   0   2   2   2   0   2   0   2   0   0   2   0   0   0   0   0   0   0   2   0   2   2   0   2   0   2   0   2   0   0   0   0   2   2   2   0   2   0   2   2   2   2   0   0   2   0   2   0   2   2   2   2   0   2   2   2   2   0   2   0   2   0   0   0   2   2   2   0   2   2   2   2   2   2   0   0   0   0   2   0   0   2   2   0   0   2   2   2   0   0   2   2   2   0   0   0   2   2   2   0   0   2   0   2   0   0   0   0   0   2   2   0   2   0   2   2   2   0   0   2   0   2   0   0   0   0   2   2   0   2   0   0   0   0   0   0   0   0   2   0   2   2   0   2   2   0
 MK-6-6                 0   0   2   2   0   2   0   0   0   0   0   2   0   2   2   2   0   2   0   0   0   0   2   0   2   0   0   0   2   2   0   0   2   0   0   2   0   2   2   0   2   2   2   0   2   2   0   0   2   2   2   2   2   0   0   2   2   2   2   2   0   2   0   0   2   0   2   0   0   0   0   0   2   0   2   2   0   2   0   2   0   2   0   0   0   0   2   2   2   0   2   2   2   2   2   2   0   0   2   0   2   0   2   2   0   2   0   2   2   2   2   0   2   0   2   0   0   0   2   2   2   0   2   2   2   2   2   2   0   2   0   0   2   0   0   2   0   0   0   2   2   2   0   0   2   2   2   0   0   0   2   2   0   0   0   2   0   0   0   0   0   0   0   2   0   2   2   0   2   2   2   0   0   2   0   2   0   0   0   0   2   2   0   2   0   0   2   0   0   0   0   0   2   0   2   2   0   2   2   2
 MK-6-7                 0   2   2   2   0   2   0   0   2   0   0   2   0   2   2   2   0   2   0   0   0   2   2   0   2   0   0   0   2   2   0   0   2   0   0   2   0   2   2   2   2   2   2   0   2   2   0   0   0   2   2   0   2   0   0   2   2   2   2   2   0   2   0   2   2   0   2   0   2   0   0   0   2   0   2   2   2   2   0   2   0   2   2   0   0   0   2   2   2   0   2   2   2   2   2   2   0   0   2   0   2   0   2   2   0   2   0   0   2   2   2   0   2   2   2   0   0   0   2   2   2   0   2   2   2   2   2   2   0   2   0   2   2   0   2   2   0   2   0   2   2   2   0   0   2   0   2   0   2   0   2   2   0   0   0   2   0   0   0   0   0   0   0   0   0   2   2   0   2   2   2   0   2   0   0   2   2   0   0   0   2   2   0   2   0   0   2   0   0   0   0   0   2   0   2   2   0   2   2   2
 MK-6-8                 0   2   2   2   0   2   0   0   2   0   0   0   0   2   2   2   0   2   0   0   0   2   2   0   2   0   0   0   2   2   0   0   2   2   0   2   0   2   2   2   2   2   2   2   2   2   0   0   0   2   2   0   2   0   0   2   0   2   2   2   0   2   0   2   2   0   0   0   2   0   0   0   2   2   2   2   2   0   0   2   0   2   2   0   0   0   2   2   2   0   2   2   2   2   2   2   2   0   2   0   2   0   2   0   0   2   2   0   2   2   2   0   2   2   2   0   2   0   2   2   2   0   2   2   2   2   2   2   0   2   0   0   2   0   2   2   0   2   0   2   2   2   0   0   2   0   2   0   2   0   2   2   0   0   0   2   0   0   0   0   0   2   0   0   0   2   2   0   2   2   2   0   2   0   0   0   2   0   2   0   2   2   0   2   0   0   2   2   0   0   0   0   2   0   2   2   0   2   2   2
 MK-6-9                 0   2   2   2   0   2   0   0   2   0   0   2   0   2   2   2   0   2   0   0   0   2   2   0   2   0   0   0   2   2   0   0   2   2   0   2   0   0   2   2   2   2   2   0   2   2   0   0   0   2   2   0   2   0   0   2   0   2   2   2   2   2   0   2   2   0   0   0   2   0   0   0   2   2   2   2   2   0   0   2   0   2   2   0   0   0   0   2   2   0   2   2   2   2   2   2   2   0   2   0   2   0   2   0   0   2   2   0   2   2   2   2   2   2   2   0   0   0   2   2   2   0   2   2   2   2   2   2   0   2   0   0   2   0   2   2   0   2   0   2   2   2   2   2   2   0   2   0   0   0   2   2   0   0   0   2   0   0   0   0   0   2   0   2   0   2   2   0   0   2   2   2   0   0   0   0   2   0   2   0   2   2   2   2   0   0   2   2   0   0   2   0   2   0   2   2   0   2   2   2
 MK-6-10                0   2   2   2   0   2   0   2   2   0   0   2   0   2   2   2   0   2   0   0   0   2   2   2   2   0   0   0   2   2   0   0   2   2   0   2   0   0   2   0   2   2   2   0   2   0   0   0   0   2   2   2   2   0   0   2   0   2   2   2   2   2   0   2   2   0   0   0   2   2   0   0   0   2   2   2   2   0   0   2   0   0   2   0   0   0   0   2   2   0   2   2   0   2   2   2   2   0   2   0   2   0   2   0   0   2   2   0   2   2   0   2   2   2   0   0   0   0   2   2   2   0   2   2   2   2   2   2   0   2   0   0   2   0   2   0   0   2   0   0   0   2   2   2   0   2   2   0   0   0   2   2   0   0   0   2   0   2   0   0   0   2   0   0   0   2   0   0   0   2   2   2   0   0   0   0   2   0   2   0   2   2   0   2   0   0   0   2   0   0   2   0   2   0   2   2   0   2   2   2
 MK-6-11                2   2   2   2   0   2   0   0   0   0   0   2   0   2   2   2   2   2   0   0   0   2   2   2   2   0   0   2   2   2   2   2   2   2   0   2   0   0   2   0   2   2   2   0   2   0   0   0   2   0   0   2   2   0   0   2   0   2   2   2   2   2   0   2   0   0   0   2   2   0   0   0   0   2   2   2   2   0   0   2   0   0   2   0   0   0   0   2   2   0   2   2   0   2   0   2   2   0   2   0   2   0   2   0   0   2   2   2   2   2   0   2   2   2   0   0   0   0   0   2   2   0   2   2   2   2   0   2   0   2   2   0   2   0   2   0   0   2   0   0   0   2   2   2   0   2   2   0   0   0   2   2   0   0   0   2   0   2   0   0   0   2   0   0   0   2   0   0   0   2   2   2   0   0   0   0   2   2   2   0   2   2   2   2   2   0   0   2   0   0   2   0   2   2   2   2   0   2   2   2
 MK-6-12                2   2   2   2   0   0   0   0   0   0   0   2   0   2   2   0   2   2   0   0   0   0   2   2   2   2   0   0   2   2   2   2   2   2   2   2   0   0   2   0   2   0   2   0   2   0   0   2   2   0   0   2   2   2   0   2   0   2   2   2   2   2   0   2   0   0   0   2   0   0   0   0   0   2   2   2   2   2   0   2   0   0   2   0   0   0   0   2   2   0   2   2   0   2   0   2   2   0   2   0   2   0   2   0   0   2   2   2   2   2   0   0   2   0   0   0   0   0   0   0   2   0   2   0   2   2   0   2   0   2   2   0   2   0   2   2   0   2   0   0   0   2   2   0   0   2   2   2   0   0   2   2   2   0   0   2   0   2   0   0   0   2   0   0   0   0   0   0   0   2   2   2   0   0   2   0   2   2   2   0   2   2   0   2   2   0   2   2   2   0   2   0   2   2   2   2   0   2   2   2
 MK-6-13                2   2   2   2   2   0   0   0   0   0   0   2   0   2   2   0   2   2   0   0   0   2   0   2   2   2   0   0   2   2   2   2   2   2   2   2   0   0   0   0   2   0   2   0   2   0   0   2   2   0   0   2   2   2   2   2   0   2   2   2   2   0   2   2   0   0   0   2   0   0   0   0   0   2   2   2   2   2   0   2   0   0   2   0   0   0   0   2   2   0   2   0   2   2   0   2   2   0   2   0   2   0   2   0   0   2   2   2   2   2   0   0   2   0   0   0   0   0   0   0   2   0   2   0   0   2   0   2   0   2   2   0   2   0   2   2   0   0   2   2   0   2   2   0   0   2   2   2   2   0   2   2   2   0   0   2   0   2   0   0   0   2   0   0   0   2   0   2   0   2   2   2   0   0   2   0   2   2   2   2   2   0   0   2   2   0   2   2   2   2   2   0   2   2   2   0   0   0   2   2
 MK-6-14                2   2   2   2   2   0   0   0   2   0   2   2   0   2   2   0   2   2   0   0   0   2   0   2   2   2   0   0   2   2   2   2   0   2   2   2   0   0   0   0   2   0   0   0   2   0   0   2   2   0   0   2   2   0   2   2   0   2   2   2   2   0   2   2   0   2   0   2   0   0   0   2   0   2   2   2   2   2   0   2   0   0   2   0   0   0   0   2   2   0   0   0   2   2   0   2   2   0   2   0   2   0   2   0   0   2   2   2   2   2   0   0   2   2   0   0   0   0   0   0   2   0   2   0   0   2   0   2   0   2   0   0   2   0   2   2   0   0   2   2   0   2   2   0   0   2   2   2   2   0   2   2   2   0   0   2   0   2   0   0   0   2   0   0   0   2   2   2   0   2   2   2   0   2   2   0   2   2   2   2   0   0   0   2   2   2   2   2   0   0   2   0   2   0   2   0   0   0   2   2
 MK-6-15                2   2   2   2   2   0   0   0   2   0   2   2   0   2   2   0   2   2   0   0   0   2   2   2   2   0   0   0   2   2   0   2   0   2   2   2   0   0   0   0   2   0   0   0   0   0   0   2   2   0   0   2   2   0   2   2   0   2   2   2   2   2   2   0   0   2   2   0   0   0   0   2   0   2   2   2   2   0   0   2   0   0   2   0   0   0   0   2   2   0   0   0   2   0   0   0   2   0   0   0   2   0   2   2   2   2   2   2   2   2   0   0   2   2   0   0   0   0   0   0   2   0   2   2   0   2   0   2   0   2   0   0   0   0   2   2   0   2   2   2   0   2   2   0   0   2   2   2   2   0   2   2   2   0   0   2   0   2   0   2   0   2   0   0   0   2   0   2   0   2   2   2   0   0   2   0   2   2   2   2   0   2   0   2   2   2   2   2   0   0   2   0   2   0   2   0   0   0   2   2
 MK-6-16                0   2   2   2   2   0   0   2   2   0   0   2   0   2   2   0   2   2   0   0   0   2   2   2   2   0   0   0   2   2   0   2   0   2   2   2   2   0   0   0   2   0   0   0   0   0   0   2   0   0   0   2   0   0   2   0   2   2   2   2   2   2   2   0   0   2   2   0   0   0   0   2   0   2   2   2   2   0   0   2   0   0   2   0   0   0   0   2   2   0   0   0   2   0   2   0   2   0   0   0   2   0   2   2   2   2   2   2   2   2   0   0   2   2   0   2   0   0   0   2   2   0   2   2   0   2   0   2   2   2   0   0   0   0   2   0   0   2   2   2   0   2   2   0   0   2   2   0   2   0   2   2   2   0   0   2   0   2   0   0   0   2   2   0   0   2   0   2   2   2   2   2   0   0   2   2   2   2   2   2   2   2   0   2   2   2   2   2   0   0   2   0   2   0   2   0   0   0   2   2
 
!****************************************** Phenotypic Data **********************************************************
!-100.0 is resevred for missing phenotype
SimulatedTrait1        14.3273    9.5476    9.7814   10.5964    8.6852    8.9479    9.0022   10.5278    9.3719    9.0441   10.1426   10.9460   11.9542   11.8960    9.4099   12.8367    6.6540   11.6443   10.9207    9.2460    8.8307    9.1577    8.3944   11.4191    7.9360    6.9317    8.3160   12.7977   10.5126    9.7430    8.2354   10.8205   10.0216   11.5176   11.8500   10.3732   10.0391   10.0541    9.4811    9.0995   12.2753   10.5261    7.3668   11.0785   11.9589    8.2733    9.0773    9.5347    9.8272   11.0264    7.3843    9.8037   10.7018    7.2245    9.2007   10.2376   10.5411    9.5060   10.8980   10.6160   11.8378    7.4160   12.2361    9.2444   10.9629    8.7965    8.3199    9.9453    7.8856   10.0141    9.4040   10.3995    8.0684    8.6123    9.3472   12.2599    9.2912   10.3654    8.9827   10.2372    9.2582   11.9148   12.8640   10.2571   10.0005   11.1545    9.5388   11.5629    8.4308    9.6571    7.4227    9.6030    9.1259   11.8495   11.8708    7.4408    9.5701   11.1410    8.1844   11.2008   10.7221    9.9972    8.0553    8.9695   12.1678    8.0277   11.4538   10.8124   12.0485   11.1890    9.1837   10.4217   10.3983   10.0113    9.0665    9.6707   10.5731    9.3950    8.7994    9.8901    9.0231   11.7770   12.2437    8.9460   11.8301   10.7924   10.5615    8.7977   10.0843   10.8728    8.7571    8.3942    9.6880    9.8900    9.5671    9.0869   11.5065   10.3396    7.9856   10.9433   10.4504   11.4676   10.1119    8.9077   11.3514   10.7670    9.9482   10.8365    8.6155   10.3460   10.7389    8.1747    8.0068    8.1267    8.5226   11.0755    9.1389    8.7058    7.9926   10.7778    8.0818   10.9143    9.9550   11.6216   11.5702    9.0092    9.9360   11.2643   11.7196    8.9893    9.2132    9.1025    9.0638    8.3156   12.1265    9.9008   10.2825    8.7971    7.8116   12.5442   12.9082   10.4753   10.3102    8.7031   11.8315   10.3099   11.2229    7.0360    8.1070    9.9151   12.9016   10.3254   11.1615    9.6593   10.3572   10.4996   10.4257    9.1727   10.0869   10.0407
SimulatedTrait2        11.4480   14.9251   13.5366   15.6227   15.8523   14.4147   16.3707   13.7146   12.4314   14.1302   13.1565   16.6261   15.4321   13.9938   14.8552   15.8168   14.5960   14.5729   14.2175   16.1771   16.0329   14.7317   16.4300   14.2445   13.8474   16.1094   13.5160   16.9898   14.3261   16.0392   15.2948   14.6790   14.9358   13.2511   17.4242   14.2675   14.7008   15.1379   15.2343   16.1907   15.4388   15.2681   11.8614   13.9535   16.0203   14.5232   13.8280   15.3311   13.7642   13.2431   16.6364   16.5598   16.0737   15.5011   12.0020   14.6565   16.7779   15.9572   17.1731   16.4125   16.0070   16.0802   15.1006   13.2896   15.0373   14.7678   14.4073   16.5554   13.4497   15.8740   15.0979   14.3704   17.9674   13.4743   13.6020   17.1996   13.2751   14.5531   14.7532   15.7237   13.3970   15.0777   14.6026   17.5387   12.7208   15.9228   14.0184   14.0225   16.1832   14.5083   15.9106   17.3463   14.2736   11.3073   15.0201   12.4258   13.4225   14.5861   14.7428   16.0187   13.8653   13.5450   13.5461   13.5602   14.1395   14.3457   14.9011   14.9789   15.0741   16.3757   15.6513   15.8013   15.7440   16.4121   15.5355   12.2094   14.7738   14.5581   12.7536   15.6595   14.2910   14.9693   15.7324   14.3604   12.3467   15.1884   15.4896   18.1083   13.8544   15.0199   13.4489   12.5015   16.4131   15.2059   14.1505   13.8703   15.7096   13.0147   15.2718   12.0873   14.9678   14.0391   14.2538   15.3308   13.2174   15.8850   14.6890   17.9759   15.2588   14.7601   15.3720   13.8193   14.5883   13.4407   14.3260   16.7749   17.3481   12.9995   14.4459   13.9783   13.8343   16.4277   13.6969   16.1723   16.3896   14.2114   12.7540   16.3134   12.2637   13.6910   13.0524   13.2486   14.3948   15.8586   16.4231   13.7312   16.9349   13.7722   13.8737   15.1734   14.1516   15.3485   14.5600   13.7348   14.5609   16.7184   15.3333   13.9259   12.9125   15.8074   13.0167   15.6519   13.8247   14.6941   13.5295   12.6447   17.1073   13.7065   16.0480   14.2409
 
