# Supplementary material for: Inclusive Composite Interval Mapping of QTL by Environment Interactions in Biparental Populations
Source: PLoS One. 2015 Jul 10;10(7):e0132414. doi: 10.1371/journal.pone.0132414 (PMC4498613; doi:10.1371/journal.pone.0132414)
Supplement: S3 File — (ZIP) [file pone.0132414.s003.zip › Simulation for unliked model/Simulated popualtions/run_00112.met]

!**********************Note: lines staring with "!" are remarks and will be ignored in the program********************
!*********************************General Information**********************************
!Assuming F1 = P1 x P2, populations available in QTL IciMapping are: 
!  1, P1BC1F1 = P1 x F1, the first backcrossing where P1 is used as the recurrent parent;
!  2, P2BC1F1 = P2 x F1, the first backcrossing where P2 is used as the recurrent parent;
!  3, F1DH, F1-derived doubled haploids; 
!  4, RIL or F1RIL, recombination inbred lines through the repeated selfing of F1;
!  5, P1BC1RIL, recombination inbred lines through the repeated selfing of P1BC1F1;
!  6, P2BC1RIL, recombination inbred lines through the repeated selfing of P2BC1F1;
!  7, F2, the selfing generation of F1;
!  8, F3, the selfing generation of F2;
!  9, P1BC2F1, the second backcrossing where P1 is used as the recurrent parent; 
! 10, P2BC2F1, the second backcrossing where P2 is used as the recurrent parent;
! 11, P1BC2RIL, recombination inred lines through the repeated selfing of P1BC2F1; 
! 12, P2BC2RIL, recombination inred lines through the repeated selfing of P2BC2F1; 
! 13, P1BC1F2, the selfing generation of P1BC1F1; 
! 14, P2BC1F2, the selfing generation of P2BC1F1; 
! 15, P1BC2F2, the selfing generation of P1BC2F1; 
! 16, P2BC2F2, the selfing generation of P2BC2F1; 
! 17, P1BC1DH, P1BC1F1-derived doubled haploids; 
! 18, P2BC1DH, P2BC1F1-derived doubled haploids; 
! 19, P1BC2DH, P1BC2F1-derived doubled haploids; 
! 20, P2BC2DH, P2BC2F1-derived doubled haploids; 
   3      !Mapping Population (see remarks above)
   2      !Mapping Function (1 for Kosambi; 2 for Haldane; 3 for Morgan)
   2      !Marker Space Type (1 for intervals; 2 for positions)
   1      !Marker Space Unit(1 for centiMorgans; 2 for Morgan)
   6      !Number of Chromosomes (or Linkage Groups)
 200      !Size of the mapping population
   2      !Number of environments
 
!***************************************** Chromosomes and Linkage Maps **********************************************
!Chromosome                 NumMarkers
-CH1                        16
-CH2                        16
-CH3                        16
-CH4                        16
-CH5                        16
-CH6                        16
!Linkage map (Marker name followed by position or the interval length)
 MK-1-1                1     0.000
 MK-1-2                1    10.000
 MK-1-3                1    20.000
 MK-1-4                1    30.000
 MK-1-5                1    40.000
 MK-1-6                1    50.000
 MK-1-7                1    60.000
 MK-1-8                1    70.000
 MK-1-9                1    80.000
 MK-1-10               1    90.000
 MK-1-11               1   100.000
 MK-1-12               1   110.000
 MK-1-13               1   120.000
 MK-1-14               1   130.000
 MK-1-15               1   140.000
 MK-1-16               1   150.000
 MK-2-1                2     0.000
 MK-2-2                2    10.000
 MK-2-3                2    20.000
 MK-2-4                2    30.000
 MK-2-5                2    40.000
 MK-2-6                2    50.000
 MK-2-7                2    60.000
 MK-2-8                2    70.000
 MK-2-9                2    80.000
 MK-2-10               2    90.000
 MK-2-11               2   100.000
 MK-2-12               2   110.000
 MK-2-13               2   120.000
 MK-2-14               2   130.000
 MK-2-15               2   140.000
 MK-2-16               2   150.000
 MK-3-1                3     0.000
 MK-3-2                3    10.000
 MK-3-3                3    20.000
 MK-3-4                3    30.000
 MK-3-5                3    40.000
 MK-3-6                3    50.000
 MK-3-7                3    60.000
 MK-3-8                3    70.000
 MK-3-9                3    80.000
 MK-3-10               3    90.000
 MK-3-11               3   100.000
 MK-3-12               3   110.000
 MK-3-13               3   120.000
 MK-3-14               3   130.000
 MK-3-15               3   140.000
 MK-3-16               3   150.000
 MK-4-1                4     0.000
 MK-4-2                4    10.000
 MK-4-3                4    20.000
 MK-4-4                4    30.000
 MK-4-5                4    40.000
 MK-4-6                4    50.000
 MK-4-7                4    60.000
 MK-4-8                4    70.000
 MK-4-9                4    80.000
 MK-4-10               4    90.000
 MK-4-11               4   100.000
 MK-4-12               4   110.000
 MK-4-13               4   120.000
 MK-4-14               4   130.000
 MK-4-15               4   140.000
 MK-4-16               4   150.000
 MK-5-1                5     0.000
 MK-5-2                5    10.000
 MK-5-3                5    20.000
 MK-5-4                5    30.000
 MK-5-5                5    40.000
 MK-5-6                5    50.000
 MK-5-7                5    60.000
 MK-5-8                5    70.000
 MK-5-9                5    80.000
 MK-5-10               5    90.000
 MK-5-11               5   100.000
 MK-5-12               5   110.000
 MK-5-13               5   120.000
 MK-5-14               5   130.000
 MK-5-15               5   140.000
 MK-5-16               5   150.000
 MK-6-1                6     0.000
 MK-6-2                6    10.000
 MK-6-3                6    20.000
 MK-6-4                6    30.000
 MK-6-5                6    40.000
 MK-6-6                6    50.000
 MK-6-7                6    60.000
 MK-6-8                6    70.000
 MK-6-9                6    80.000
 MK-6-10               6    90.000
 MK-6-11               6   100.000
 MK-6-12               6   110.000
 MK-6-13               6   120.000
 MK-6-14               6   130.000
 MK-6-15               6   140.000
 MK-6-16               6   150.000
!*********************************** Marker Types ********************************************************************
!Co-dominant marker: When heterozygote F1 is present, P1 is coded as 2, F1 is coded as 1, and P2 is coded as 0; Otherwise, P1 is coded as 2, and P2 is coded as 0. 
!Dominant marker: When heterozygote F1 is present, P1 and F1 are coded as 12, and P2 is coded as 0; Otherwise, P1 is coded as 2, and P2 is coded as 0.  
!Recessive markers: When heterozygote F1 is present, P1 is coded as 2, and F1 and P2 are coded as 10; Otherwise, P1 is coded as 2, and P2 is coded as 0. 
!Missing marker is coded as -1. 
 MK-1-1                 0   0   0   2   2   2   2   0   0   2   2   0   0   2   2   0   0   2   2   2   0   2   0   2   2   0   2   0   0   0   0   2   2   0   2   2   0   2   2   0   2   2   0   2   2   2   0   0   0   0   2   2   2   2   0   2   0   0   2   2   2   0   0   0   0   2   0   0   0   0   0   2   2   2   2   0   0   2   0   0   0   0   0   2   2   0   2   2   0   0   0   0   0   0   0   2   0   2   2   2   0   0   0   0   2   2   2   2   2   2   2   2   2   2   2   0   0   2   0   2   0   0   2   0   0   2   0   0   0   0   0   2   2   2   2   0   2   0   0   2   0   0   0   0   2   2   0   0   0   2   2   0   0   2   2   0   2   2   2   0   0   2   2   2   2   0   0   0   2   0   2   2   0   0   0   0   2   2   0   0   2   0   0   2   2   0   0   0   0   2   0   0   0   2   0   0   2   2   2   2
 MK-1-2                 0   0   0   2   2   0   2   0   0   2   2   0   0   2   2   0   0   2   2   2   0   2   0   2   2   0   2   2   0   0   0   2   2   0   0   2   0   2   2   0   0   2   0   2   2   2   0   0   0   0   2   2   2   2   0   2   0   0   2   2   2   0   2   0   2   2   0   0   0   0   0   2   2   2   2   0   0   0   0   0   2   0   0   2   2   0   2   2   0   0   2   0   0   0   0   2   0   2   2   2   0   0   0   0   2   0   2   2   2   2   2   2   0   2   2   0   0   2   0   2   0   0   2   0   0   2   0   0   2   0   0   2   2   2   2   0   0   0   0   2   0   0   0   0   2   2   0   0   0   2   2   0   0   2   2   0   0   0   2   0   0   2   2   2   2   0   0   0   2   0   2   2   0   0   0   2   2   2   0   0   2   0   0   2   2   0   0   2   0   2   0   0   0   2   0   0   2   2   0   2
 MK-1-3                 0   0   0   2   2   0   2   0   0   2   2   0   0   2   0   0   0   0   0   2   0   0   0   2   2   0   0   2   0   0   0   2   2   0   0   2   0   0   2   0   0   2   0   2   2   2   0   0   0   0   2   2   2   2   0   2   2   0   2   2   2   0   2   0   2   2   0   0   0   0   0   2   2   0   2   0   0   0   0   0   2   0   0   2   2   0   2   2   0   0   2   0   0   2   0   2   0   2   2   2   0   0   0   2   2   0   2   2   0   2   0   2   0   2   2   0   0   2   0   2   0   0   2   0   0   2   0   0   2   0   0   2   2   2   2   0   0   0   0   2   0   0   0   0   2   2   2   0   0   0   2   0   0   0   2   2   0   0   2   0   0   2   2   2   2   0   0   0   2   0   2   2   0   0   0   0   2   2   0   0   2   0   0   2   0   0   0   2   0   2   0   0   0   2   0   0   2   2   0   2
 MK-1-4                 0   0   0   2   2   0   2   0   2   2   0   0   0   2   0   0   0   0   0   2   0   0   0   2   2   0   0   2   0   0   0   2   2   0   2   2   0   0   0   0   0   2   0   2   0   2   2   0   2   0   2   2   2   0   0   2   2   0   2   0   2   0   2   2   2   2   0   2   0   0   0   2   2   0   2   0   0   0   0   0   2   0   0   0   2   0   0   2   0   0   2   0   0   2   2   2   0   2   2   2   0   0   0   2   2   0   2   0   0   2   0   2   0   2   2   0   2   2   0   0   0   0   2   0   0   2   0   0   2   0   2   2   2   2   2   0   0   0   2   2   0   0   0   2   2   2   2   0   0   0   2   0   0   0   2   2   2   0   2   0   0   2   2   2   2   0   0   0   2   0   2   2   0   0   0   0   2   2   0   0   2   0   0   2   0   0   0   2   0   2   0   0   0   2   0   0   2   2   0   2
 MK-1-5                 0   0   0   2   2   0   0   0   2   2   0   0   0   2   0   0   0   0   0   2   0   0   0   2   2   0   0   2   0   0   0   2   2   0   2   2   0   0   0   0   0   2   0   2   0   2   2   0   2   0   2   2   2   0   0   2   2   0   2   0   2   0   2   2   2   2   0   2   0   0   0   2   2   0   2   0   2   0   0   0   2   0   0   0   2   0   0   2   0   0   2   2   0   2   2   2   0   2   2   2   0   0   0   0   2   0   2   0   0   2   0   2   0   2   2   0   2   2   2   0   0   0   2   0   0   2   2   2   2   0   2   2   2   2   2   0   0   0   2   2   0   0   0   2   2   2   2   0   0   0   2   0   0   0   2   2   2   0   2   0   0   2   2   2   2   0   2   0   2   0   2   2   0   2   0   0   2   2   0   0   2   0   0   2   0   0   0   2   0   2   0   0   0   2   0   0   2   2   0   2
 MK-1-6                 0   0   0   2   2   0   0   0   2   2   2   0   2   2   0   2   0   0   0   2   0   0   0   2   2   0   0   0   0   0   2   0   2   0   2   2   0   0   0   0   0   2   0   2   0   2   2   0   2   0   2   2   2   2   0   2   2   0   2   0   2   0   2   2   2   2   0   2   0   0   0   0   2   0   2   0   2   0   2   0   2   0   0   0   2   0   0   2   2   0   2   2   0   2   2   2   0   2   2   2   0   0   0   0   2   0   2   0   0   2   0   2   2   2   2   0   2   2   2   0   2   0   0   0   0   2   2   2   2   0   2   2   2   2   0   0   0   0   2   2   0   0   0   2   2   2   2   0   0   2   2   0   0   2   2   2   2   0   2   0   0   2   2   2   2   2   2   0   2   0   2   2   0   2   0   0   2   2   2   0   2   0   0   2   0   0   0   2   0   2   0   2   0   2   0   0   2   2   0   2
 MK-1-7                 0   0   0   2   2   0   0   0   2   2   2   0   2   2   0   2   0   0   2   2   0   2   0   2   2   0   0   0   0   0   2   0   2   0   2   2   0   0   0   0   0   2   0   0   0   2   2   0   2   0   2   2   2   2   0   2   2   0   2   0   0   2   2   2   2   0   0   2   0   0   0   0   2   0   2   0   2   0   2   0   2   0   0   0   2   0   0   2   2   0   2   2   0   2   2   0   0   2   2   2   0   0   0   0   2   0   2   0   2   2   0   2   2   2   2   0   2   2   2   0   2   2   0   0   2   2   2   2   2   0   2   2   2   2   2   0   0   0   2   2   0   2   0   2   2   2   2   0   0   2   2   0   0   2   2   2   2   0   2   0   0   2   2   2   2   2   2   0   2   0   2   2   0   2   0   0   0   2   2   0   0   0   0   2   0   0   0   2   0   2   0   2   0   2   0   0   2   2   0   0
 MK-1-8                 0   0   0   2   2   0   0   0   2   2   2   0   2   2   0   2   0   0   0   2   0   2   0   2   2   0   0   0   0   0   2   0   2   0   2   2   0   0   0   0   0   2   0   0   2   2   2   0   2   0   2   2   2   2   0   2   0   0   2   0   0   2   2   2   2   0   0   2   2   0   0   0   2   0   2   0   2   0   0   0   2   0   0   0   2   0   0   2   2   0   2   2   0   0   2   0   0   2   2   2   2   0   0   0   2   0   2   0   2   2   0   2   2   2   2   0   0   2   2   0   2   2   0   0   2   2   2   2   2   0   2   2   2   2   0   0   0   0   2   2   0   2   0   2   2   2   2   2   0   2   2   2   0   2   2   2   2   0   2   0   0   2   2   2   2   2   2   0   2   2   2   0   0   2   2   0   0   2   2   0   0   0   0   2   0   0   0   2   0   0   0   2   0   2   0   0   2   0   0   0
 MK-1-9                 0   0   0   2   0   0   0   0   2   2   2   0   2   0   0   2   0   0   0   2   0   2   0   0   2   0   0   0   0   0   2   0   2   0   2   2   0   2   0   0   0   2   0   0   2   2   2   0   2   0   2   2   2   2   2   2   2   0   2   0   0   2   2   2   2   0   0   0   2   2   0   0   2   0   0   0   0   2   0   0   2   0   0   0   2   0   0   2   2   0   2   2   0   0   2   0   0   2   2   2   2   0   0   2   2   0   2   0   2   0   0   2   2   2   2   0   0   2   2   0   2   2   0   0   2   2   2   2   0   0   2   2   2   2   0   0   0   0   2   0   0   2   0   2   2   2   0   2   0   2   2   2   0   2   2   2   2   0   2   0   2   2   0   2   2   2   2   0   2   0   2   0   0   2   2   0   0   0   2   0   0   0   2   0   0   0   0   0   0   0   0   2   0   2   2   0   2   0   0   0
 MK-1-10                0   0   0   2   0   0   0   0   0   2   2   0   2   0   2   2   0   0   0   2   0   2   0   0   2   0   0   0   0   0   2   0   2   0   2   2   0   2   0   0   2   2   0   2   2   2   0   0   2   0   2   0   2   2   2   2   2   0   2   0   0   2   2   2   2   2   0   0   2   0   0   0   2   0   0   0   0   2   0   0   2   0   0   0   2   0   0   2   2   0   2   2   0   0   2   0   0   2   2   2   2   0   0   2   2   0   2   0   2   0   0   2   2   2   2   0   0   2   2   0   0   2   0   0   2   2   2   2   0   0   2   2   2   2   0   0   2   0   2   2   0   2   0   2   2   2   0   2   0   2   2   2   0   2   2   2   2   0   2   0   0   2   0   2   2   2   2   0   2   0   2   0   0   2   2   0   0   0   0   0   0   0   2   0   0   0   0   0   0   0   0   2   0   2   2   0   2   2   0   0
 MK-1-11                2   0   0   2   0   2   0   0   0   2   2   0   2   0   2   0   0   0   0   2   0   2   0   0   2   0   0   0   0   0   2   2   2   0   2   2   0   2   0   2   2   2   0   2   2   2   0   0   2   0   2   0   2   2   2   0   2   0   2   0   0   2   2   2   2   2   0   0   2   0   0   0   2   0   0   0   0   2   0   0   2   0   2   0   2   0   2   0   2   0   2   2   0   0   2   2   0   2   2   2   2   0   0   0   2   0   2   0   2   0   0   2   2   2   2   0   0   2   2   0   2   2   0   0   2   2   2   2   0   0   0   2   2   2   0   0   2   0   2   0   0   2   0   2   2   2   0   2   0   2   2   2   0   2   2   2   2   0   2   0   0   2   0   2   2   2   2   0   2   0   2   0   0   2   2   0   0   0   0   0   0   0   2   0   0   0   0   0   0   0   2   2   0   0   0   0   2   2   0   2
 MK-1-12                2   0   0   2   0   2   0   0   0   2   2   0   0   2   2   0   0   0   0   2   0   0   0   0   2   0   0   0   0   0   0   2   2   0   2   0   2   2   2   2   2   2   0   2   2   2   0   0   2   0   2   0   2   2   2   0   2   0   2   0   0   2   2   2   2   2   0   0   2   0   0   0   2   0   0   2   0   2   0   0   2   0   2   0   0   0   2   0   2   2   2   2   0   0   2   2   0   2   2   2   2   0   0   0   2   0   2   0   2   0   0   2   2   2   2   0   0   2   0   0   2   2   0   0   0   2   2   2   0   0   0   2   2   2   0   0   2   0   2   0   0   2   0   2   0   2   0   2   0   2   2   2   0   2   2   2   2   0   2   0   0   2   0   2   2   2   2   0   2   2   2   0   0   2   2   0   0   0   0   0   0   0   2   0   0   0   0   0   0   0   2   2   0   0   0   0   0   2   0   2
 MK-1-13                2   0   0   2   0   0   0   0   0   2   2   0   0   2   2   0   0   0   0   2   0   0   2   0   2   2   2   2   0   0   0   2   2   0   2   0   2   2   2   2   2   2   0   2   0   2   0   0   2   0   2   0   2   2   2   0   2   0   2   0   0   2   2   2   2   0   0   0   2   0   0   0   2   0   0   2   0   2   0   0   2   0   2   0   0   0   2   0   2   2   2   2   0   0   0   0   0   2   2   0   2   0   0   0   0   0   0   0   2   0   0   2   2   2   2   0   0   2   0   0   0   2   0   0   0   2   2   2   0   0   0   2   2   2   0   0   2   0   2   2   0   2   2   0   0   2   0   2   0   2   2   2   0   2   0   2   2   0   2   0   0   2   2   2   2   0   0   0   2   2   2   2   0   2   2   0   0   2   2   0   0   0   2   0   2   0   0   2   2   0   2   2   2   0   0   2   2   2   2   0
 MK-1-14                2   0   0   2   2   0   0   0   0   2   2   0   0   2   2   0   0   0   0   2   2   0   2   2   2   2   2   2   0   2   2   2   2   0   2   0   2   2   2   2   2   2   2   2   0   2   0   0   2   0   2   0   0   2   2   0   2   0   2   0   2   2   2   2   2   0   0   0   2   0   0   0   2   2   0   2   0   2   0   0   0   0   2   0   0   0   0   0   2   2   0   2   0   0   0   0   0   2   2   0   2   0   0   2   0   0   0   0   2   0   2   2   2   2   2   0   0   2   2   0   0   2   0   0   0   2   2   2   0   0   0   2   2   2   0   0   0   0   2   2   0   2   2   0   0   2   0   2   0   2   2   2   0   2   0   2   2   0   2   0   0   2   2   0   2   2   0   0   2   2   2   2   0   2   2   0   0   2   2   0   0   0   2   2   2   0   0   2   2   0   2   2   2   0   0   2   2   2   2   0
 MK-1-15                2   0   0   2   2   0   0   0   0   0   2   2   0   2   0   0   0   0   0   2   2   2   2   0   2   2   2   2   0   2   2   2   2   0   2   0   2   2   2   2   0   2   2   2   0   0   0   0   2   0   2   0   0   2   2   0   2   0   2   2   0   2   2   2   2   0   0   2   2   0   0   0   2   2   0   2   0   2   2   0   0   0   2   2   0   0   0   0   2   2   0   2   0   0   0   0   0   2   2   0   2   0   0   2   0   0   0   0   2   0   2   2   2   2   2   0   0   2   2   0   0   2   0   0   0   2   2   2   0   0   0   2   2   0   0   2   0   0   2   0   0   2   2   0   0   2   0   2   0   2   2   2   0   2   0   2   2   0   0   0   0   2   2   0   0   2   0   0   2   2   2   2   0   2   2   0   0   2   2   0   0   0   2   2   2   0   0   0   2   0   2   2   2   0   0   2   2   2   0   0
 MK-1-16                2   2   0   2   2   2   0   0   0   0   2   2   0   2   0   0   2   2   0   2   2   2   2   0   2   2   2   2   2   2   2   2   2   0   2   0   2   2   2   2   0   0   2   2   0   0   0   2   2   0   2   0   0   2   2   0   2   0   2   2   0   2   2   2   2   0   0   2   0   0   0   0   2   0   0   2   0   2   0   0   0   0   2   2   0   0   0   0   2   2   0   2   0   0   0   0   0   2   2   0   0   0   0   2   0   0   0   0   2   0   2   2   2   2   2   0   0   2   2   0   0   2   0   0   2   0   0   2   0   0   0   2   2   0   0   2   0   0   2   0   0   2   2   0   0   2   0   0   0   2   2   0   0   2   0   0   2   0   0   0   0   2   2   0   2   2   0   0   2   2   2   2   0   2   2   0   0   0   2   0   0   2   0   2   2   0   0   0   2   0   2   2   2   0   2   2   2   2   0   0
 MK-2-1                 2   2   2   0   0   2   2   0   2   0   0   0   2   2   2   2   0   0   0   2   2   2   0   2   2   2   0   0   0   2   2   0   2   0   2   0   2   2   2   0   2   2   2   0   0   0   0   2   2   2   2   0   2   2   0   2   0   2   0   2   2   0   0   0   0   2   0   2   2   0   2   2   0   2   2   2   2   2   0   0   2   0   2   0   2   2   2   2   0   2   0   2   2   2   2   2   0   2   0   0   2   2   2   0   0   0   0   0   0   2   0   0   0   2   0   2   0   0   0   0   0   2   2   2   0   2   0   0   2   2   0   2   2   0   2   2   0   2   2   0   0   0   2   2   2   2   0   2   0   0   0   0   2   2   2   0   2   0   0   0   2   0   2   0   2   0   2   2   0   0   2   2   2   0   0   0   0   0   2   0   2   2   0   2   0   0   0   0   0   0   0   0   0   2   2   0   0   0   2   0
 MK-2-2                 2   0   2   0   0   2   2   2   2   0   0   0   2   2   2   2   2   0   0   0   2   2   0   0   2   2   0   0   0   2   2   0   2   0   2   0   2   2   2   2   2   2   2   0   0   0   0   2   2   0   2   0   2   2   0   2   0   2   0   2   2   2   0   0   0   2   0   2   2   0   2   0   0   0   0   2   2   2   0   0   2   0   2   0   2   2   2   2   0   2   0   2   2   2   2   2   0   2   0   0   2   2   2   2   0   0   0   0   0   2   0   0   0   2   0   2   0   0   0   0   0   2   0   2   0   2   0   0   2   2   0   2   2   0   2   2   0   2   2   0   0   0   2   2   2   2   0   2   0   0   0   0   2   2   2   0   2   0   0   0   2   0   2   2   2   0   2   2   2   0   2   2   0   0   0   0   0   0   2   0   2   2   0   2   0   0   0   0   0   0   0   2   0   2   2   0   0   2   2   0
 MK-2-3                 2   0   2   0   0   2   2   2   2   0   0   0   2   2   2   2   2   0   0   0   2   2   0   0   2   0   0   0   0   0   2   0   2   0   2   0   2   2   0   2   2   0   2   0   0   0   0   2   2   0   2   2   2   2   0   2   0   2   0   2   2   2   0   0   0   2   0   2   2   2   2   2   0   0   0   2   2   2   0   0   2   0   2   0   2   2   2   0   0   2   0   2   2   2   2   2   0   0   0   0   2   2   2   2   0   0   0   0   0   2   0   0   0   2   0   2   0   0   0   0   0   2   0   2   2   2   0   0   2   2   0   2   2   0   2   2   2   2   2   0   0   0   0   2   0   2   0   2   0   0   0   0   2   2   2   0   2   0   0   0   2   0   2   2   2   0   2   0   2   0   0   2   0   2   0   2   0   0   2   0   2   2   0   2   0   0   0   0   0   0   0   2   0   0   2   0   0   2   2   0
 MK-2-4                 2   0   2   0   0   2   2   2   2   0   0   0   2   2   2   2   2   0   0   0   2   2   0   0   2   0   0   0   0   0   0   0   2   0   2   0   2   2   0   2   2   0   2   0   0   0   0   0   2   0   2   2   2   2   0   2   0   2   0   2   2   2   0   0   0   2   0   2   2   2   2   2   0   0   0   2   2   2   0   0   2   0   2   0   2   2   2   2   0   2   0   2   2   0   2   2   0   0   0   0   2   2   2   2   0   0   0   0   0   2   0   0   0   2   0   2   0   0   0   0   0   2   0   2   2   2   0   0   2   2   0   2   2   0   2   2   2   2   2   0   0   0   0   2   2   2   0   2   0   0   0   0   2   2   2   0   2   0   0   0   2   0   2   0   2   0   2   0   2   0   0   0   0   2   0   2   0   0   2   0   2   2   0   2   0   0   0   0   0   0   0   2   0   0   2   0   0   2   0   0
 MK-2-5                 2   0   2   0   2   2   2   2   2   0   2   0   0   2   2   2   2   0   0   2   2   2   0   0   2   0   0   0   2   0   0   0   2   0   2   0   2   2   0   2   2   0   2   0   0   0   0   0   2   0   2   2   2   2   0   2   0   2   0   2   2   2   0   0   0   2   0   2   2   2   2   2   0   0   0   2   2   2   0   0   0   0   2   0   2   2   2   2   0   2   0   2   2   0   2   2   0   0   0   0   2   2   2   2   0   0   0   0   0   2   2   0   0   2   0   2   0   0   0   0   0   2   0   2   2   2   0   0   2   2   0   2   2   0   2   2   2   2   0   0   0   0   0   2   2   2   0   2   2   0   0   0   2   2   2   0   2   0   0   0   2   0   0   0   2   0   2   0   0   0   0   0   0   2   0   0   0   0   2   0   2   2   0   2   0   0   0   0   0   0   0   0   0   0   2   0   0   2   0   0
 MK-2-6                 2   0   2   0   2   2   2   2   2   0   2   0   0   2   2   2   2   0   0   2   2   2   0   0   2   0   0   0   2   0   0   0   2   0   2   0   2   2   0   2   2   0   2   0   0   0   0   0   2   0   2   2   2   2   0   2   0   2   0   2   2   2   2   0   0   2   0   2   2   0   2   2   0   0   0   2   2   2   0   0   0   2   2   0   2   2   2   0   2   2   0   0   2   0   2   2   0   0   0   0   2   2   2   2   0   0   0   0   0   0   0   0   0   2   0   2   0   0   0   0   0   2   0   0   2   2   0   0   2   2   0   2   2   2   2   0   2   2   0   2   0   0   0   2   2   2   0   2   2   0   0   0   2   2   2   0   2   0   0   0   2   0   0   0   0   0   2   0   0   2   2   0   0   2   0   0   0   0   2   0   2   2   0   2   0   0   0   0   0   0   0   0   0   0   2   0   0   2   0   0
 MK-2-7                 2   2   0   0   2   2   2   2   2   0   2   0   0   2   2   2   2   0   0   2   2   2   2   0   2   0   0   0   2   0   0   0   2   2   2   0   2   2   0   2   2   0   2   0   0   0   0   0   2   0   2   2   0   0   0   0   0   0   0   2   2   2   0   0   0   2   0   2   2   0   2   2   0   0   0   2   2   2   2   0   0   2   2   0   2   2   2   0   2   2   0   2   2   0   2   2   0   0   0   0   2   2   0   2   0   2   2   0   0   0   2   0   0   2   0   2   0   0   0   2   0   2   0   0   0   2   0   0   2   2   0   2   2   2   2   0   2   2   0   2   0   2   2   2   2   2   0   2   2   0   0   0   2   2   2   2   0   0   0   0   2   0   0   0   0   0   2   0   0   2   2   0   0   2   0   0   0   0   2   0   2   2   0   2   0   0   0   2   2   0   0   0   0   0   0   2   0   2   0   0
 MK-2-8                 2   2   0   0   2   2   2   2   2   0   2   0   0   2   2   2   2   0   0   2   2   2   2   0   2   0   0   0   2   0   0   0   2   2   0   0   2   2   0   2   2   0   2   0   0   0   0   0   2   0   2   2   0   0   0   0   0   2   0   2   2   2   0   0   0   2   0   2   2   0   2   2   0   0   0   2   2   2   2   0   0   2   2   0   2   0   2   0   0   2   0   2   0   0   2   2   0   0   0   0   2   2   0   2   0   2   2   0   0   0   2   0   0   2   0   2   0   0   0   0   0   2   0   2   0   2   0   0   2   2   2   2   2   2   2   2   2   2   2   2   0   2   0   2   2   2   2   2   2   0   0   0   0   2   2   0   0   0   0   0   2   0   0   0   0   0   2   0   0   2   2   0   2   2   0   0   0   0   2   0   2   2   0   2   0   0   0   2   2   0   2   0   0   0   0   2   0   2   0   0
 MK-2-9                 2   2   0   0   2   2   2   2   2   0   2   0   0   2   2   0   2   0   0   2   0   2   2   0   2   0   0   0   2   0   0   0   2   2   0   0   2   2   0   2   0   2   2   0   0   0   0   0   2   0   2   2   0   0   0   0   0   2   0   2   2   2   0   0   2   2   2   2   2   0   2   2   0   0   0   2   2   2   0   0   0   2   2   0   2   0   2   0   0   0   0   2   0   0   0   2   0   0   2   0   2   2   0   2   2   2   2   0   0   0   2   0   0   2   0   2   0   0   0   0   0   2   0   2   0   2   0   0   2   2   2   2   2   2   2   2   2   2   2   2   0   2   0   2   2   2   2   2   0   0   0   0   0   0   2   0   2   0   0   0   2   0   0   0   0   0   2   0   2   2   2   0   2   2   0   0   0   0   2   0   2   0   0   2   0   0   0   2   2   0   2   0   0   0   0   2   0   2   0   0
 MK-2-10                2   2   0   0   2   2   2   2   0   0   2   0   0   2   2   0   2   0   0   2   0   2   2   0   2   0   0   0   0   0   2   0   2   2   0   0   2   2   0   2   0   2   2   0   0   0   0   0   0   0   2   2   0   0   0   2   0   2   0   2   2   0   0   0   2   2   2   2   0   2   2   2   0   0   0   2   2   2   0   0   0   2   2   0   2   0   2   0   0   0   0   2   0   0   0   2   0   0   2   0   2   2   0   2   2   2   2   2   0   0   2   0   0   2   0   2   0   0   0   0   0   2   0   2   2   2   0   0   2   2   2   2   2   2   2   2   2   2   0   2   0   2   0   2   0   2   2   2   0   0   0   0   0   0   2   2   2   0   0   0   2   0   0   0   0   0   2   0   2   2   2   0   2   2   0   2   0   0   2   0   2   0   0   2   0   0   0   2   2   0   0   0   0   0   0   0   0   2   0   2
 MK-2-11                2   2   0   0   2   2   2   2   0   2   2   0   0   2   2   0   2   0   0   2   0   2   2   0   2   0   0   0   0   0   2   0   2   2   0   0   2   2   0   2   0   2   2   0   0   0   0   0   0   0   2   2   0   2   0   2   0   2   0   2   2   0   2   0   2   2   2   2   0   2   2   2   0   0   0   2   2   2   0   0   0   2   2   0   2   2   2   0   0   0   0   2   0   0   0   2   0   0   0   0   2   2   0   2   2   2   2   2   0   0   2   0   0   2   0   2   0   0   0   0   0   2   0   2   2   2   0   0   2   2   2   2   2   2   2   2   2   2   0   0   0   2   0   2   0   2   2   2   0   2   0   0   0   0   2   2   2   0   0   0   2   0   0   2   0   0   2   0   2   2   2   0   2   2   0   2   0   0   2   0   0   0   0   2   0   0   2   2   0   0   0   0   0   0   0   0   2   2   0   2
 MK-2-12                2   2   0   0   2   2   2   2   0   0   2   0   0   0   2   0   2   0   0   2   0   2   2   0   2   0   0   0   0   0   2   0   2   0   0   0   2   2   0   2   0   2   2   0   0   0   0   0   0   2   2   2   0   2   0   2   0   2   0   2   2   0   2   0   2   2   2   2   0   2   2   2   0   0   0   2   0   2   0   0   0   2   2   0   2   2   2   0   0   0   0   2   0   0   0   2   0   0   0   0   2   2   2   2   2   2   2   2   0   0   2   0   0   2   0   2   0   0   0   0   0   2   0   2   2   2   0   0   2   2   2   2   2   2   2   2   0   0   0   0   0   2   0   2   0   2   2   0   0   2   0   0   0   2   2   2   0   0   2   0   2   0   0   2   2   0   2   0   2   2   2   0   2   2   2   2   0   0   2   0   0   0   0   2   0   0   2   2   0   0   0   0   0   2   0   0   2   2   0   2
 MK-2-13                2   2   0   0   2   2   2   2   2   0   2   0   0   0   2   0   2   0   0   2   0   2   2   0   2   0   0   0   0   0   2   0   2   0   0   0   2   2   0   2   0   2   2   0   0   0   0   0   0   2   2   2   0   2   0   2   0   2   0   2   0   2   2   0   2   2   0   2   2   0   2   0   0   2   0   2   0   2   0   0   0   0   2   0   2   2   2   0   0   0   0   2   2   0   0   2   0   0   0   0   2   2   2   2   2   2   2   2   0   0   2   0   0   2   0   2   0   0   0   0   0   2   0   2   2   2   0   0   2   0   2   2   2   2   2   2   0   0   0   2   0   0   0   2   0   2   2   0   0   2   0   0   0   2   0   2   0   0   2   0   2   0   0   2   2   0   2   0   2   2   2   0   2   2   2   2   0   0   2   0   0   2   0   2   0   0   2   2   0   0   0   0   0   2   0   0   2   2   2   0
 MK-2-14                2   2   0   0   2   2   2   2   2   0   2   2   0   0   2   0   2   0   0   2   0   2   2   0   2   0   0   0   0   0   2   2   2   0   0   0   2   2   0   0   0   2   2   0   0   2   0   0   0   2   2   0   0   2   0   0   0   2   0   2   2   2   2   0   2   2   0   2   2   0   2   0   0   0   0   2   0   2   0   2   2   0   2   0   2   0   2   2   0   0   0   2   2   0   0   2   0   0   0   0   2   2   2   0   2   2   2   0   0   0   2   0   0   2   0   2   0   0   0   0   0   0   0   2   2   2   0   0   2   0   2   2   2   0   2   2   0   0   0   2   0   0   0   2   0   2   2   0   0   2   0   0   0   2   0   2   0   0   2   0   2   0   0   2   2   0   2   0   2   2   2   0   0   2   2   2   0   0   2   2   0   0   0   2   0   0   2   2   0   0   0   0   0   0   0   2   2   0   2   0
 MK-2-15                2   2   0   0   2   2   2   2   2   0   2   2   0   0   2   2   2   0   0   2   0   2   2   0   2   2   0   0   0   2   2   2   2   0   0   0   0   2   2   2   0   2   2   0   0   2   0   0   0   2   2   0   0   0   0   0   0   2   0   2   2   2   2   0   2   2   0   0   2   0   2   2   0   0   0   2   2   2   0   2   2   0   0   0   0   0   2   2   0   0   0   2   2   0   0   2   0   0   0   2   2   2   2   0   2   0   2   0   2   0   2   0   0   2   0   2   0   0   0   0   0   0   0   2   2   0   0   0   2   0   2   2   2   0   0   0   0   0   0   0   0   0   0   2   0   2   2   0   2   2   0   0   0   2   0   2   0   0   0   0   2   0   0   0   2   0   2   0   2   2   2   2   0   0   2   0   0   0   2   2   0   2   0   2   0   0   2   2   0   0   2   0   0   0   0   0   2   0   2   0
 MK-2-16                2   2   0   0   2   2   0   2   2   0   2   2   0   0   2   0   2   0   0   2   2   2   2   0   2   2   0   0   0   2   2   2   2   0   0   0   0   2   2   2   0   2   2   2   0   2   2   2   0   0   2   0   2   0   0   0   0   0   0   2   2   0   2   2   2   2   0   0   2   0   2   2   0   0   0   2   2   2   0   2   2   0   0   0   2   0   2   2   0   0   0   2   2   0   0   2   2   0   0   2   2   0   2   0   2   0   2   0   2   2   2   0   0   2   0   2   0   0   0   2   0   0   2   2   2   0   0   0   2   0   2   2   2   0   0   0   0   0   0   0   2   2   0   2   0   2   2   0   2   2   0   0   0   2   0   2   0   0   0   0   2   0   0   0   0   0   2   0   2   2   2   2   0   0   2   0   0   0   2   2   0   2   0   0   0   0   2   2   0   0   2   0   0   0   0   0   2   0   2   0
 MK-3-1                 2   0   2   0   2   2   0   2   2   2   0   2   0   2   0   2   2   0   0   0   2   0   0   0   0   0   2   2   0   2   2   2   2   0   2   0   0   2   0   0   2   2   0   0   0   0   2   2   2   2   2   2   2   2   2   0   0   0   2   0   2   2   0   0   0   2   0   2   2   0   0   2   0   0   0   0   2   0   0   0   2   0   0   0   2   2   2   2   2   2   0   0   0   2   0   2   0   0   2   0   0   2   0   2   2   2   0   2   2   2   0   2   0   2   2   2   0   2   2   0   2   0   0   0   2   2   2   2   0   0   0   0   2   2   0   0   0   2   2   0   0   2   2   0   0   0   2   2   2   2   2   0   0   2   0   0   2   2   0   2   2   0   0   0   2   0   0   0   2   2   2   2   0   2   0   0   2   0   2   2   0   0   2   0   2   0   2   0   0   2   0   2   2   0   0   2   0   2   0   0
 MK-3-2                 2   0   0   0   2   0   0   2   2   2   0   2   0   2   0   2   2   0   0   2   2   0   0   0   0   0   2   2   0   2   0   2   2   0   2   0   0   2   0   0   2   2   0   0   2   2   2   2   2   2   2   2   2   2   2   0   0   0   2   0   2   2   0   0   0   2   0   2   2   0   0   2   0   0   2   0   2   0   0   0   2   0   0   0   0   0   2   2   2   2   0   0   0   2   2   2   0   0   2   0   0   2   0   2   2   2   0   2   2   2   0   2   0   2   2   2   0   2   2   0   2   0   0   0   2   2   2   0   0   0   0   0   2   2   2   0   0   2   2   0   0   2   2   0   0   0   2   2   2   2   2   0   0   0   0   2   2   2   0   2   2   0   0   0   2   0   0   0   0   2   2   2   0   0   2   0   2   0   2   2   0   0   2   0   2   0   2   0   0   2   0   2   2   2   0   2   0   2   0   0
 MK-3-3                 2   0   0   0   2   0   0   2   2   2   0   2   0   2   0   2   2   0   0   2   2   2   0   2   0   0   2   2   0   2   0   2   2   0   2   0   0   2   0   0   2   2   0   0   2   2   2   2   0   2   2   2   2   2   2   0   0   0   2   0   2   2   0   0   2   2   0   2   2   0   0   2   0   0   2   0   2   2   0   0   2   0   0   0   0   0   2   2   2   2   0   0   0   2   2   2   0   0   2   0   0   2   0   2   2   2   0   2   2   2   0   0   0   2   2   2   0   2   2   0   2   0   0   0   2   2   2   0   0   0   0   0   2   2   2   0   0   2   2   0   0   2   2   0   0   0   2   2   2   2   2   0   0   0   0   2   2   2   0   2   2   0   0   0   2   0   0   0   0   2   2   2   0   0   2   0   2   0   2   2   0   0   2   0   2   0   0   0   0   2   0   2   2   2   0   2   0   2   0   0
 MK-3-4                 2   0   2   2   2   0   2   2   2   2   2   2   0   2   0   2   2   0   0   2   2   2   0   2   0   0   2   2   0   2   0   2   2   0   2   0   0   2   0   0   2   2   0   0   2   2   2   2   0   2   2   2   2   2   2   0   0   0   2   0   2   2   2   0   2   2   0   2   2   0   0   2   0   0   2   0   2   2   2   0   2   0   0   0   0   0   2   0   2   2   0   0   2   2   2   2   0   0   2   0   0   2   0   0   2   2   0   2   2   2   0   0   0   2   2   2   0   2   2   0   2   0   0   0   2   2   2   0   0   0   0   0   2   2   2   0   0   2   2   0   0   2   2   0   2   0   0   2   2   2   2   0   0   0   2   2   2   2   0   2   2   0   0   0   2   0   2   0   0   2   0   2   0   2   2   0   2   0   2   2   0   0   2   0   2   0   0   0   0   2   0   2   2   2   0   2   0   0   0   0
 MK-3-5                 2   0   2   2   2   0   2   2   2   2   0   2   0   2   0   2   0   0   0   0   2   2   0   2   0   0   2   2   0   2   0   2   2   2   2   0   0   2   0   2   2   0   0   0   2   2   2   2   0   2   2   2   0   2   2   0   0   0   2   2   2   2   2   0   2   2   0   2   2   0   0   2   0   2   2   0   2   2   2   0   2   0   0   0   0   0   2   0   2   2   2   0   2   2   2   2   0   0   2   2   0   2   0   0   2   2   0   2   2   2   0   0   2   0   2   2   0   2   2   0   2   0   0   0   0   2   2   0   0   0   0   0   2   2   2   0   0   2   2   0   0   2   2   0   2   0   0   2   0   2   2   0   2   0   2   2   2   2   0   2   2   0   0   0   0   0   2   0   0   2   0   2   0   2   2   0   2   0   2   0   0   0   2   2   2   0   0   0   0   2   0   2   2   2   0   2   0   0   0   0
 MK-3-6                 2   0   2   2   2   2   0   2   2   2   0   2   0   2   0   2   0   0   2   0   2   2   0   2   0   0   2   2   0   2   2   2   2   2   2   0   0   2   0   2   2   0   2   0   2   2   2   2   0   0   2   2   0   2   2   0   0   0   2   2   2   2   2   0   2   0   0   2   0   0   0   2   0   2   2   0   2   2   2   0   0   0   0   0   0   0   2   0   2   2   2   0   2   2   2   2   0   0   2   2   2   2   0   0   2   2   0   2   2   2   0   0   2   0   2   2   0   2   0   0   2   0   0   2   0   2   2   0   0   0   0   0   2   2   2   0   0   2   2   0   0   2   0   0   2   0   0   0   0   2   2   2   2   0   2   2   2   2   0   0   2   0   0   0   0   0   2   0   0   2   0   2   0   2   2   0   2   0   2   2   0   0   2   2   2   0   0   0   0   2   0   2   2   2   0   2   0   0   0   0
 MK-3-7                 2   0   2   2   2   2   0   2   2   2   0   2   0   2   0   2   0   0   2   0   2   2   2   2   0   0   2   2   0   2   2   0   2   2   2   0   0   2   0   2   2   2   2   0   2   2   2   2   0   0   0   2   2   2   2   0   0   0   2   0   2   2   2   0   2   0   0   2   0   0   0   2   0   2   2   0   2   2   2   0   0   0   0   0   0   0   0   0   2   2   2   0   2   0   2   2   0   0   2   2   2   2   0   0   2   2   0   2   2   2   0   0   2   0   2   2   2   0   0   0   2   0   0   2   0   2   2   0   0   0   0   0   2   2   2   0   0   2   2   0   0   2   0   0   2   0   0   0   0   2   2   2   2   0   2   2   2   2   0   0   2   0   0   0   0   0   2   0   0   2   0   2   0   2   2   0   2   0   2   2   0   2   2   2   2   0   0   0   0   2   2   2   2   2   0   2   0   0   0   0
 MK-3-8                 2   0   2   2   2   2   0   2   0   2   0   2   0   2   2   2   0   2   2   0   2   2   2   2   0   2   2   2   0   2   2   0   2   2   2   0   0   2   0   2   2   2   2   2   2   2   2   2   0   0   0   2   2   2   2   0   0   0   2   0   2   2   2   0   2   0   0   2   0   0   2   0   0   2   2   0   2   2   2   0   0   2   0   0   0   0   0   2   2   2   2   0   2   2   2   2   0   0   2   2   2   2   0   0   0   2   0   2   2   0   0   0   2   0   2   2   2   0   0   0   2   0   0   2   0   2   2   0   2   0   0   0   2   2   2   2   0   2   2   0   0   2   0   0   0   0   0   0   0   0   2   2   2   0   2   2   2   2   0   0   2   0   0   0   0   0   2   0   0   2   0   2   0   0   2   0   2   2   2   2   0   2   2   2   2   0   0   2   2   2   2   2   0   2   2   2   0   0   0   0
 MK-3-9                 0   0   2   2   2   2   2   2   0   2   0   2   2   2   2   2   0   2   2   0   2   2   2   2   0   2   2   2   0   2   2   0   2   2   0   0   0   2   0   2   2   2   0   2   2   2   2   2   0   0   0   2   0   2   2   0   0   0   2   2   2   2   2   0   2   0   0   2   0   0   2   0   0   2   2   2   2   2   2   0   0   2   0   0   0   2   0   2   2   2   2   0   2   2   0   2   0   0   2   0   2   2   2   0   0   2   0   2   2   0   0   0   2   0   2   2   2   0   0   0   2   0   0   0   0   0   2   0   2   0   0   0   2   2   2   2   0   0   2   2   0   2   0   0   0   0   0   0   0   0   2   2   2   0   2   2   0   2   0   0   2   2   0   0   0   0   2   0   0   0   0   2   0   0   2   0   2   2   2   2   0   2   2   2   0   2   0   2   2   0   2   2   0   2   2   2   0   0   0   0
 MK-3-10                0   0   2   2   2   2   2   2   0   2   0   2   2   2   2   2   0   2   2   0   0   2   2   2   0   2   2   2   2   2   2   0   0   2   2   0   0   2   0   2   2   2   0   2   2   2   2   2   0   2   0   2   0   0   2   0   0   0   2   2   2   2   2   0   2   0   2   2   0   0   2   0   0   2   2   2   2   2   2   0   0   2   0   0   0   2   0   2   2   2   2   0   0   2   0   2   0   2   2   0   2   0   2   0   2   2   0   2   2   0   0   0   2   0   2   2   2   0   0   0   2   0   0   0   0   0   2   0   2   0   0   0   2   2   2   0   0   0   2   2   0   2   0   0   0   0   0   0   0   0   2   2   2   0   2   2   0   2   0   0   2   2   0   0   0   0   2   0   0   0   0   2   0   0   2   0   2   2   2   2   0   2   2   2   0   2   0   2   2   0   2   2   0   2   2   2   0   0   0   0
 MK-3-11                0   0   2   2   2   2   0   2   0   2   0   2   2   2   0   2   2   2   2   0   0   2   2   2   0   2   2   2   2   0   2   0   0   0   2   2   0   2   0   0   2   2   2   2   2   2   2   2   0   2   0   2   0   0   2   0   0   0   2   2   2   2   2   0   2   0   2   2   2   0   2   0   0   2   2   2   2   0   2   0   0   2   0   0   0   0   0   2   2   2   2   0   0   2   0   2   0   2   2   0   2   0   2   0   2   2   0   2   0   0   0   0   2   0   2   2   0   0   0   0   0   0   0   0   0   0   2   0   2   0   0   0   2   0   2   0   0   0   2   2   0   2   0   0   0   0   2   0   0   0   2   2   2   0   2   2   2   2   2   0   2   2   0   2   0   0   2   0   0   0   0   2   0   0   2   0   2   2   2   2   0   2   2   2   0   2   0   2   2   0   2   2   2   2   2   2   0   0   0   2
 MK-3-12                0   0   2   2   2   2   0   2   0   2   0   0   2   2   0   0   2   2   0   0   0   2   2   2   0   0   2   2   2   0   2   0   0   0   2   0   0   2   0   0   2   2   2   2   2   2   2   2   0   2   0   2   0   0   2   0   0   0   2   2   2   2   2   0   2   0   2   2   2   0   2   0   0   2   2   2   2   0   2   0   0   2   0   0   0   0   0   2   2   2   2   2   0   2   0   2   0   2   2   0   2   0   2   0   2   2   0   2   0   0   0   0   2   0   0   2   0   0   0   0   0   0   0   0   0   2   2   2   0   0   0   0   2   0   2   0   2   0   2   2   0   2   0   0   0   0   2   0   0   0   0   2   2   0   2   2   0   0   2   0   2   2   0   0   0   0   2   0   0   0   0   2   0   2   2   0   2   2   2   2   0   2   2   0   0   2   0   2   2   0   2   2   2   2   2   2   0   0   0   2
 MK-3-13                0   0   0   2   2   2   0   2   0   2   0   0   2   2   0   0   2   2   0   0   0   2   2   2   0   0   2   2   2   0   2   0   0   0   2   0   0   2   2   0   0   2   2   2   2   2   2   2   0   0   2   2   0   0   2   0   0   0   2   2   2   2   2   0   2   0   2   2   2   0   2   0   0   2   2   2   2   0   2   0   0   2   2   0   0   0   0   2   2   2   2   2   0   2   0   2   0   2   2   0   2   2   0   0   2   0   0   0   0   2   0   0   2   0   0   2   0   0   0   0   0   0   2   0   0   2   2   2   0   2   0   0   0   0   2   0   2   0   2   2   0   2   2   0   0   0   2   0   0   0   0   2   2   2   2   2   0   0   2   0   2   2   0   0   0   0   2   0   0   0   0   2   0   2   2   0   2   2   2   2   0   2   0   0   0   2   0   2   0   0   2   2   2   0   2   0   0   0   0   0
 MK-3-14                0   0   0   2   2   2   0   2   0   2   0   0   2   0   0   0   2   2   0   0   0   2   2   2   0   0   2   0   2   0   2   0   0   0   2   0   0   2   2   0   2   2   0   2   2   2   2   0   2   0   2   2   0   0   2   2   0   0   2   2   2   2   2   0   2   0   2   2   2   0   2   0   0   2   2   0   2   0   2   0   0   2   2   0   0   0   0   2   2   2   0   2   0   0   0   2   0   2   2   0   2   0   0   0   2   0   0   2   0   2   0   0   2   0   0   2   0   0   2   2   0   2   2   0   0   2   2   2   0   2   0   0   0   0   2   0   2   0   2   2   0   2   0   0   2   0   2   0   0   0   0   2   2   2   2   2   2   0   2   0   2   2   0   0   2   2   2   2   0   0   0   0   0   2   2   0   2   2   0   0   0   2   0   0   0   2   0   2   2   0   2   2   2   0   2   0   0   0   0   0
 MK-3-15                0   0   0   2   0   2   0   0   0   0   0   0   2   0   2   0   2   2   2   0   0   2   2   0   0   0   2   0   2   0   2   0   0   0   2   0   0   2   2   0   2   2   0   2   2   2   2   0   2   2   2   2   0   0   2   2   2   0   2   2   2   0   2   0   2   2   0   2   2   0   2   0   0   0   2   0   2   0   2   0   0   2   2   0   0   0   0   2   2   2   0   2   0   0   0   2   0   2   2   0   2   0   0   0   2   0   0   0   0   2   0   0   2   0   0   0   0   0   2   2   0   2   2   0   0   0   2   2   0   2   0   0   0   0   2   2   2   0   2   2   0   2   0   0   2   2   2   2   0   0   0   2   2   2   2   2   2   0   2   0   2   0   2   0   2   2   2   2   0   0   0   2   0   2   2   0   2   2   0   0   0   2   0   0   0   2   0   2   2   0   2   2   2   0   2   0   0   2   0   0
 MK-3-16                0   0   0   2   0   2   0   0   0   0   0   0   2   0   2   0   2   2   0   0   0   2   2   0   0   0   2   0   2   0   2   0   0   0   2   0   2   2   2   2   0   2   2   0   2   2   2   0   2   2   2   2   0   2   2   2   2   0   0   2   0   0   2   0   2   2   0   2   2   0   2   0   0   0   2   0   2   0   2   0   0   2   2   0   0   0   0   2   2   2   0   2   0   0   0   2   2   2   2   0   2   0   0   0   2   2   0   2   0   2   0   0   2   0   0   0   0   0   2   2   0   2   2   0   0   0   2   2   0   2   2   0   0   0   2   2   2   0   2   2   0   2   0   0   2   2   2   0   0   0   0   2   2   2   2   0   2   0   2   0   2   0   2   0   2   2   2   2   0   0   0   2   0   2   2   0   2   2   0   0   0   2   0   0   0   2   0   2   2   0   2   0   2   0   2   0   0   2   0   0
 MK-4-1                 0   2   0   2   2   0   2   2   2   2   2   0   0   0   0   0   0   2   0   0   2   0   0   2   0   0   2   2   0   0   0   0   2   0   2   2   2   2   2   2   2   2   0   2   2   0   0   0   0   2   2   2   2   0   2   0   0   2   0   0   2   2   2   2   2   2   2   2   2   2   2   0   2   0   2   0   2   0   2   0   0   0   2   2   0   0   2   2   0   2   2   2   0   0   2   0   2   0   2   2   0   2   0   2   0   0   2   2   2   2   2   0   2   2   0   0   0   2   2   2   0   0   2   2   0   0   0   0   0   0   2   0   0   2   2   0   2   2   2   0   2   0   2   2   2   0   0   0   0   2   0   0   2   2   0   0   0   2   0   2   0   0   0   2   0   0   2   0   0   0   2   2   0   0   2   2   0   0   0   0   2   0   0   0   2   0   2   2   0   0   0   2   2   0   0   0   0   2   0   2
 MK-4-2                 0   2   0   2   2   0   2   2   2   2   2   0   0   0   0   0   0   2   0   0   2   0   0   2   0   0   2   2   0   0   0   0   2   0   2   2   2   2   2   2   2   2   0   2   2   0   0   0   0   2   2   2   0   2   2   0   0   2   0   0   2   2   2   2   2   2   2   2   2   2   2   0   2   0   2   0   2   0   2   0   0   0   2   2   0   0   0   2   0   2   2   2   0   0   2   0   2   0   2   2   0   2   0   2   0   2   2   0   2   2   0   0   2   2   0   0   0   2   2   2   0   0   2   2   0   0   0   0   0   0   2   0   2   2   2   0   2   2   2   2   2   0   2   2   2   0   2   0   2   2   0   0   2   2   0   0   0   2   0   0   0   0   0   2   0   0   2   2   0   0   2   2   2   0   2   2   0   0   0   0   2   0   0   0   2   0   2   2   0   0   0   2   2   0   0   0   0   2   0   2
 MK-4-3                 0   2   0   2   2   0   2   2   2   2   2   0   0   2   0   0   0   2   0   0   2   0   0   2   0   0   0   2   0   0   0   0   2   0   2   2   0   2   0   2   0   2   0   2   2   2   0   0   0   2   2   0   0   2   2   0   0   2   0   0   2   2   2   2   2   2   0   0   2   2   2   0   2   0   2   0   2   0   2   0   0   0   2   2   0   0   0   2   0   2   2   2   0   0   2   0   2   0   2   0   0   2   0   2   0   2   2   0   2   2   0   0   2   2   0   0   0   2   2   2   0   0   2   2   0   0   0   0   2   0   2   0   0   2   2   0   2   0   2   2   2   0   2   2   2   0   2   2   2   2   0   0   2   2   0   0   0   2   0   0   0   0   0   2   2   0   2   2   0   0   2   2   2   0   2   2   0   0   0   0   2   0   0   0   2   0   2   2   0   0   0   2   2   0   0   0   0   2   0   2
 MK-4-4                 0   2   0   2   2   2   2   2   2   2   2   0   0   2   0   0   2   2   0   0   2   2   0   2   0   0   0   0   0   0   0   0   2   0   2   2   0   2   0   2   0   2   0   0   2   2   0   2   0   2   2   0   0   2   2   0   0   2   0   0   2   2   2   2   2   2   0   0   2   2   2   0   2   0   2   0   2   0   2   0   2   0   2   2   2   0   0   2   0   2   2   2   0   0   2   0   2   0   2   0   0   2   0   2   0   2   2   0   2   0   0   0   2   2   2   0   2   2   2   2   0   0   2   2   0   0   0   0   2   0   2   2   0   2   2   0   2   0   0   2   2   0   2   2   2   0   2   2   2   2   0   0   2   2   0   0   0   0   2   0   0   0   0   0   2   0   2   2   0   0   2   2   2   0   2   2   0   0   0   0   2   0   0   0   2   0   2   2   0   0   2   2   2   0   0   0   0   2   2   2
 MK-4-5                 0   2   0   2   0   2   2   0   2   2   2   0   0   2   0   0   2   2   2   0   2   2   0   2   2   0   2   0   0   0   0   0   2   0   2   2   0   2   0   2   0   0   2   0   0   2   0   0   0   2   2   0   0   2   2   0   0   2   0   0   0   2   2   2   2   2   0   0   2   2   2   0   2   0   2   0   2   0   2   0   2   0   2   2   0   0   0   2   0   2   2   2   2   0   2   0   0   0   2   0   0   2   0   2   0   2   2   0   2   0   0   0   2   2   2   0   2   2   2   0   0   2   2   2   0   0   0   0   2   0   2   2   2   2   2   2   2   0   0   2   2   2   2   2   2   0   2   2   2   0   0   0   2   2   0   0   0   0   2   0   0   0   0   0   0   0   2   0   0   0   2   2   2   0   2   2   0   2   0   0   2   0   0   0   2   0   2   2   0   0   2   0   2   0   0   2   0   2   2   2
 MK-4-6                 0   2   0   2   0   2   2   0   2   2   2   0   0   2   0   0   2   0   2   0   2   2   0   2   2   2   2   0   0   0   0   0   2   0   2   2   0   2   0   2   0   0   2   0   0   2   0   0   0   2   0   0   2   2   2   2   0   2   0   0   0   2   2   2   2   2   2   0   2   2   0   2   2   0   2   2   2   0   2   0   2   0   2   2   2   0   0   2   0   2   2   2   2   0   2   0   0   0   2   0   0   2   0   2   0   2   2   0   2   0   0   0   2   2   2   2   2   2   2   0   0   2   2   2   0   0   0   2   2   0   2   2   2   2   2   0   2   0   0   0   2   2   2   2   2   0   2   2   2   0   0   0   2   2   0   0   0   0   2   2   2   0   0   0   0   0   2   0   0   0   0   2   2   2   2   2   0   2   0   2   2   0   0   0   2   0   2   2   0   0   2   0   2   0   0   2   0   2   2   2
 MK-4-7                 2   2   0   2   0   0   2   0   0   2   2   0   0   2   0   2   2   0   2   0   0   2   0   2   2   2   2   0   0   0   0   0   2   0   2   2   0   2   0   2   0   0   2   0   0   2   0   0   0   2   0   0   2   2   2   2   0   2   0   0   0   2   2   2   2   2   2   0   2   2   0   2   2   0   2   2   0   0   0   0   2   0   2   2   2   0   2   2   2   2   2   2   2   0   2   0   0   0   2   0   0   2   0   2   0   2   2   0   2   0   0   0   2   2   0   2   2   0   2   0   0   2   2   2   0   2   0   2   2   0   0   2   0   2   0   0   2   0   0   0   2   2   2   2   2   0   2   2   2   0   0   0   2   2   0   0   0   0   2   0   2   0   0   0   0   0   2   0   0   0   0   0   2   2   2   2   0   2   0   0   2   2   0   0   2   0   2   2   0   0   2   0   2   0   0   2   0   2   0   2
 MK-4-8                 2   2   0   2   0   0   2   0   0   0   2   0   0   0   0   2   2   0   2   0   0   2   0   2   2   0   2   0   0   0   0   0   2   0   2   2   0   2   0   2   0   0   2   0   0   2   0   0   0   2   2   0   2   2   2   2   0   2   0   0   0   2   2   2   2   2   2   2   2   2   2   2   2   0   0   2   0   0   0   0   2   2   2   2   2   0   2   2   2   2   2   0   2   0   2   2   0   0   2   0   2   2   0   2   0   2   2   0   2   0   0   0   2   2   0   2   2   0   0   0   0   2   2   2   0   0   0   2   2   0   0   2   0   2   0   0   2   0   0   0   2   2   2   2   2   2   2   2   2   0   0   0   0   2   0   0   0   0   0   0   2   0   0   0   0   0   2   0   0   0   0   0   2   2   2   2   0   2   0   0   2   2   0   0   2   0   0   2   0   0   2   0   2   0   0   0   0   0   2   2
 MK-4-9                 2   2   0   0   0   0   2   0   0   0   2   2   0   0   0   2   2   0   2   0   0   0   0   2   2   0   2   0   0   0   0   0   2   0   0   2   0   2   2   2   0   2   2   0   0   2   0   0   0   2   2   0   2   0   0   2   0   2   0   0   0   2   2   2   2   2   2   2   2   0   2   2   2   0   0   2   2   0   0   0   2   2   2   2   2   0   2   2   2   2   2   0   0   0   2   2   2   0   2   0   2   2   0   2   2   0   2   2   2   0   0   0   2   2   0   2   2   2   0   0   0   2   2   2   0   0   0   2   2   0   0   2   0   2   0   0   2   2   0   0   2   2   2   2   2   2   2   2   2   0   0   0   0   2   0   0   0   0   0   0   2   0   0   0   0   0   2   0   0   0   0   2   2   2   2   2   0   0   0   0   2   2   0   0   2   2   0   2   0   2   2   0   2   0   0   0   0   0   2   2
 MK-4-10                2   2   0   0   0   0   2   0   0   2   2   2   0   0   0   2   2   0   2   0   0   0   2   2   2   0   2   2   0   0   0   0   2   0   0   2   0   2   2   2   0   2   2   0   0   2   0   0   0   2   2   2   2   0   0   2   0   2   0   0   0   2   2   2   2   2   2   2   2   0   2   2   2   0   0   2   2   0   0   2   2   2   2   2   0   0   2   2   2   2   2   0   0   0   2   2   2   0   2   0   2   2   0   2   2   0   2   2   2   0   0   0   0   2   0   2   2   2   0   0   0   2   2   2   0   0   0   2   2   0   0   2   0   0   2   0   2   2   0   2   2   0   2   2   2   2   0   2   2   0   0   0   0   2   0   2   0   0   0   0   2   0   0   0   0   0   2   0   2   0   0   0   2   2   2   2   0   0   0   0   2   2   0   0   2   2   0   2   0   2   2   0   2   0   0   0   0   2   2   2
 MK-4-11                2   2   0   0   0   0   2   0   0   2   2   2   0   0   0   2   2   0   2   0   0   0   2   2   0   2   2   2   0   2   2   0   0   0   0   2   0   2   2   2   0   0   2   0   0   2   0   0   0   0   2   2   2   0   0   2   0   2   2   0   0   2   2   2   2   2   0   2   2   0   2   2   2   0   2   2   2   0   0   2   2   2   2   2   0   0   2   2   2   2   2   0   0   0   2   2   2   0   0   0   2   2   0   2   2   0   2   2   2   2   0   0   0   2   0   2   2   0   0   0   0   2   2   2   0   0   2   2   2   0   0   2   0   0   0   0   2   2   0   2   2   0   2   2   2   2   0   2   2   0   0   0   0   2   0   2   0   0   2   0   2   0   0   0   0   0   2   0   2   0   0   2   2   2   2   2   0   0   0   0   2   2   0   0   2   2   0   2   0   2   2   0   2   0   2   0   0   2   0   2
 MK-4-12                2   2   0   0   0   0   2   0   0   2   2   2   0   2   0   2   2   0   2   0   0   0   2   0   0   2   2   2   0   0   2   0   0   0   2   2   0   2   2   2   0   0   2   0   0   2   0   0   2   0   2   2   2   0   0   2   0   2   2   0   0   2   2   2   0   2   0   2   2   0   2   2   2   0   2   2   2   2   0   2   2   2   2   2   0   0   2   2   2   2   2   0   0   2   2   2   2   0   0   0   2   2   0   2   2   0   2   2   2   2   0   0   2   2   0   2   2   0   0   0   0   2   2   2   0   0   2   2   2   0   0   2   0   0   0   0   2   2   2   2   2   2   2   2   2   2   0   2   2   0   0   0   2   2   0   2   0   0   2   0   2   0   0   0   0   0   2   0   2   0   0   2   0   2   2   2   2   0   0   0   2   2   0   0   2   2   0   2   0   2   2   0   2   0   2   0   0   2   0   2
 MK-4-13                2   2   0   0   0   0   2   0   0   2   2   2   0   2   0   2   2   0   2   0   0   0   2   0   0   2   2   2   0   0   2   0   0   0   2   2   0   2   2   2   0   0   2   0   0   2   0   0   2   0   2   2   2   2   0   0   0   0   0   0   0   2   2   2   0   2   0   2   2   0   2   2   2   0   2   2   2   2   0   2   0   2   2   2   0   0   2   2   2   2   2   0   0   2   2   0   2   0   0   0   2   2   0   0   2   0   2   2   2   0   0   0   2   2   0   2   2   0   0   0   0   2   2   2   0   0   2   2   2   0   0   2   0   0   0   0   2   2   2   2   2   2   2   2   2   2   0   2   2   0   0   0   0   2   0   2   0   0   2   0   2   0   0   0   0   0   2   0   2   0   0   2   0   2   0   0   2   0   0   0   2   2   2   0   2   2   0   2   0   2   2   0   2   0   2   0   2   2   0   2
 MK-4-14                2   2   0   0   0   0   2   0   0   2   2   2   0   2   2   2   2   0   2   0   0   0   2   0   0   0   2   2   0   0   2   0   0   0   2   2   0   2   2   2   0   0   2   0   0   2   0   0   2   0   2   2   2   2   0   0   2   0   0   2   0   2   2   0   0   2   0   2   2   0   2   2   2   0   2   2   2   2   0   2   0   2   0   2   0   0   2   2   2   2   2   0   0   2   2   0   2   2   2   0   2   2   0   0   2   0   2   2   2   0   0   0   2   2   0   2   2   2   0   0   0   2   2   2   0   0   2   2   2   0   0   0   0   2   0   0   2   2   2   2   2   2   0   2   2   2   0   2   2   0   0   0   0   2   0   2   0   0   2   2   2   0   0   0   0   0   2   0   2   0   0   2   0   2   0   0   2   0   2   0   2   2   2   0   2   2   0   2   2   2   2   2   2   2   2   0   2   2   0   2
 MK-4-15                2   2   0   0   2   0   0   0   2   2   2   2   0   2   2   2   2   0   2   0   0   0   2   0   0   0   0   2   0   0   0   2   0   0   0   2   0   2   2   2   0   0   2   0   0   2   0   0   2   0   2   2   2   2   0   2   0   0   2   2   0   2   2   0   0   2   0   2   2   0   2   2   2   0   2   2   2   2   0   2   0   2   0   2   0   0   2   2   2   2   2   0   0   2   0   0   2   2   2   0   2   2   0   0   2   0   2   2   2   0   0   2   2   2   0   2   2   2   0   0   0   2   2   2   0   0   2   2   2   0   2   2   0   2   0   0   2   2   2   2   2   2   0   2   2   2   0   2   0   0   0   0   0   2   0   2   0   0   2   2   0   0   0   0   0   0   2   0   2   0   0   2   0   2   0   0   2   0   2   0   2   2   2   0   2   2   0   2   2   2   2   2   0   2   2   0   2   2   0   2
 MK-4-16                2   2   2   0   2   0   0   0   0   2   0   2   0   2   2   2   2   0   2   0   2   0   2   0   0   2   0   2   0   0   0   2   0   0   0   2   0   2   2   2   0   0   2   0   0   2   2   0   2   0   2   0   2   2   2   2   0   2   2   0   0   2   2   0   0   2   0   2   2   0   2   2   2   2   2   2   2   2   0   2   0   2   0   2   0   0   2   2   2   2   2   0   0   2   0   0   2   2   2   0   2   2   0   0   2   0   2   2   2   0   0   0   2   2   0   0   2   2   0   0   0   2   2   2   2   0   2   2   2   0   2   2   0   2   0   0   2   2   2   2   2   2   0   2   2   2   2   2   2   0   0   2   0   2   0   2   0   0   2   2   0   0   0   0   0   0   2   0   2   0   0   0   2   2   0   0   0   0   2   0   2   2   2   2   2   2   0   2   2   2   2   2   0   2   2   0   2   2   0   2
 MK-5-1                 2   2   0   2   0   2   0   0   2   0   2   2   2   0   2   2   0   2   2   2   2   0   0   2   0   2   2   0   2   0   0   2   0   0   0   2   0   2   2   2   0   2   0   0   2   0   0   2   0   0   0   2   2   2   2   0   0   2   2   0   0   2   0   0   0   0   0   0   2   2   2   0   2   2   0   2   2   0   0   0   0   0   2   0   0   0   2   2   0   2   2   0   0   2   0   2   2   2   0   0   2   2   0   2   2   2   0   0   2   0   0   0   2   0   2   0   2   2   2   0   2   2   0   0   0   2   2   0   2   2   0   0   2   2   0   0   0   0   2   0   2   0   2   0   2   0   2   0   0   2   2   2   2   2   0   2   0   0   2   0   0   0   2   2   2   0   0   0   2   2   0   2   2   2   2   2   0   0   0   2   0   0   2   2   2   2   0   2   0   2   0   2   2   0   2   0   0   0   2   0
 MK-5-2                 2   2   0   2   0   2   2   0   2   0   2   2   0   0   2   0   0   2   2   2   2   0   0   0   2   2   2   0   2   0   0   2   0   0   0   2   2   2   2   2   0   2   0   0   2   0   0   2   0   0   0   2   2   2   2   0   0   2   2   0   0   2   0   0   0   0   0   0   2   2   2   2   2   2   0   2   2   0   0   0   0   0   2   0   0   0   0   2   0   2   2   0   2   2   0   2   2   2   0   0   2   2   0   2   2   2   0   2   2   0   0   0   2   0   2   0   2   2   2   0   2   2   0   0   0   2   2   0   2   0   2   0   2   2   0   0   0   0   2   0   2   0   2   0   2   0   2   0   0   0   2   2   2   0   0   2   0   0   2   0   0   0   2   2   2   0   0   0   2   2   0   2   2   0   2   2   0   2   0   2   0   2   2   2   2   2   0   2   0   2   0   2   2   0   2   0   0   0   2   0
 MK-5-3                 2   2   0   2   0   2   2   0   2   0   2   2   0   0   2   0   2   0   2   2   2   0   0   0   2   2   2   0   2   0   0   2   0   0   0   2   2   2   2   0   0   2   0   0   2   0   0   2   2   0   0   2   2   0   2   2   0   2   2   0   0   0   2   0   0   0   0   0   2   2   2   2   2   0   0   2   2   0   0   0   0   0   2   0   0   0   0   2   0   0   2   0   2   2   0   2   2   2   0   0   2   2   0   2   2   2   0   2   2   0   0   0   2   0   2   0   2   2   2   0   2   2   0   0   0   2   2   0   2   0   2   0   2   2   0   0   0   0   2   0   2   0   2   0   2   0   2   2   0   0   2   2   0   0   0   2   0   0   2   0   0   0   2   2   2   0   0   0   2   2   0   2   2   0   2   2   0   2   0   2   0   2   2   2   2   2   0   2   0   2   0   2   2   0   2   0   0   0   2   0
 MK-5-4                 2   2   0   2   0   2   2   0   2   0   2   2   0   0   2   0   2   0   2   2   2   0   0   0   2   2   2   0   2   0   0   2   0   2   0   2   2   2   0   2   0   0   0   0   2   0   0   2   2   0   0   2   2   0   2   2   0   2   2   0   0   0   2   0   0   0   0   0   2   2   2   2   2   0   0   2   2   0   0   0   0   0   2   0   0   0   0   2   0   2   2   0   2   2   0   2   2   0   0   2   2   2   0   2   2   2   0   2   2   0   0   0   2   0   2   0   2   2   2   0   2   2   0   0   0   2   2   0   2   0   2   2   2   2   0   0   0   0   2   0   2   0   2   0   2   0   2   2   0   0   0   2   0   0   0   2   2   0   2   0   0   0   2   2   2   0   0   0   2   2   0   2   2   0   2   2   2   2   0   2   0   2   2   2   2   2   0   2   0   2   0   2   0   0   2   0   0   0   2   0
 MK-5-5                 2   2   0   2   0   2   2   0   2   0   2   2   0   0   2   0   2   0   2   2   2   0   2   0   2   0   2   0   2   0   0   2   2   0   0   2   2   2   0   0   2   0   0   0   2   0   0   2   2   0   0   2   2   0   2   2   0   0   0   0   0   0   2   0   0   0   0   0   2   2   2   2   2   0   0   2   0   0   0   0   0   0   2   0   0   0   0   2   0   0   2   0   2   2   0   2   2   0   0   2   2   2   0   2   2   2   0   2   2   0   0   0   2   0   0   0   2   2   0   0   2   2   2   0   2   2   2   0   2   0   2   0   0   2   0   0   0   0   2   0   2   0   2   0   2   0   2   2   0   0   0   2   0   0   0   2   2   2   0   0   0   0   2   2   2   0   2   0   2   2   0   0   2   0   2   0   2   0   0   2   0   2   2   2   2   2   0   0   0   2   0   2   0   2   2   0   0   0   2   0
 MK-5-6                 2   2   0   2   2   2   2   0   2   0   2   0   0   0   2   0   2   0   2   2   2   0   2   2   2   2   2   0   2   0   0   2   2   0   2   2   2   2   0   0   2   0   0   0   2   2   0   2   2   0   0   2   0   0   2   2   0   0   0   0   0   0   2   0   0   0   0   0   2   2   2   2   2   0   2   2   0   0   0   0   0   0   2   2   0   0   0   2   0   2   2   0   2   2   0   2   2   0   0   2   2   2   0   2   2   2   0   2   0   0   0   0   2   2   0   0   0   2   0   0   2   2   0   0   2   2   2   0   2   0   2   0   0   2   0   0   0   0   2   0   2   0   2   0   2   0   2   0   0   0   0   2   2   0   0   2   2   2   2   0   0   0   2   2   2   0   2   0   2   2   0   0   2   0   2   0   2   0   0   2   0   2   2   0   2   2   0   0   0   2   2   2   0   2   2   0   0   0   2   2
 MK-5-7                 2   2   0   2   2   2   2   0   2   0   2   0   0   2   2   0   2   0   2   2   2   0   2   2   2   0   2   0   2   0   2   2   2   0   2   2   2   2   0   0   2   0   0   0   0   2   0   2   2   0   0   2   0   0   2   2   0   0   0   0   0   0   0   0   0   0   0   0   2   2   2   2   2   0   2   2   0   0   0   0   0   0   2   2   0   0   0   2   0   2   2   0   2   2   0   2   2   0   0   2   2   2   0   2   2   2   0   2   0   0   0   0   2   2   0   0   0   2   0   0   2   2   0   0   2   2   2   0   2   0   2   0   0   2   0   0   0   0   2   0   2   0   2   0   2   0   2   0   0   2   0   2   2   0   0   2   2   2   2   0   0   0   0   2   0   0   0   0   2   2   0   2   2   0   2   0   2   0   0   2   0   2   0   0   2   0   0   0   0   2   2   2   0   2   2   0   0   2   2   2
 MK-5-8                 2   2   2   2   2   2   2   0   2   2   2   0   0   2   2   0   0   0   2   2   2   0   2   2   0   0   2   0   2   0   2   0   2   0   2   0   2   2   0   0   2   0   0   0   0   2   0   2   2   0   0   2   0   0   2   2   0   0   0   0   0   0   0   2   0   0   0   0   2   2   2   0   2   0   2   2   2   0   0   0   0   0   0   2   0   0   0   2   0   2   2   0   2   2   0   2   2   0   0   2   2   2   0   2   2   2   0   2   0   2   0   0   2   2   0   0   0   2   0   0   2   2   2   0   2   2   2   0   2   0   2   0   0   2   0   0   0   0   2   0   0   0   2   0   2   0   2   0   0   2   0   2   2   0   0   0   2   2   2   0   0   0   2   2   0   0   0   0   2   2   0   2   2   0   2   0   2   0   0   0   0   2   0   0   0   0   0   0   0   2   2   2   0   2   2   0   2   2   2   2
 MK-5-9                 2   0   0   0   2   2   2   0   2   2   2   2   0   0   2   0   0   0   2   0   2   0   2   0   0   0   2   0   2   0   2   0   2   0   2   0   2   2   0   0   2   0   0   0   0   2   0   0   2   0   0   2   0   0   2   2   0   0   0   0   0   0   0   2   0   0   0   2   2   2   2   0   0   0   0   2   2   0   0   0   0   0   0   2   0   0   0   2   2   2   2   0   0   2   0   2   2   0   0   2   2   2   0   2   2   2   0   0   0   2   0   2   2   2   0   0   0   2   2   2   2   2   2   0   0   2   2   0   2   0   2   0   0   2   0   0   2   0   2   0   0   0   2   0   2   0   2   0   0   0   0   2   2   0   0   0   2   2   2   0   0   0   2   2   0   0   0   2   2   2   0   0   2   0   2   0   2   0   0   0   2   2   0   0   0   0   0   0   0   0   2   2   0   0   0   2   2   2   2   2
 MK-5-10                2   0   0   0   2   2   2   0   2   2   2   2   0   2   2   0   0   0   0   0   2   0   0   0   2   0   2   0   2   0   2   0   2   0   2   0   2   2   0   0   2   2   0   2   0   2   2   0   2   0   0   2   0   0   2   2   0   2   0   0   0   0   0   2   2   0   0   2   2   2   2   2   0   0   0   2   2   0   0   0   0   0   0   2   0   0   0   2   2   2   2   0   0   0   0   2   2   0   0   2   2   2   0   2   2   2   0   0   0   2   0   2   2   2   0   0   0   2   2   2   2   2   2   0   0   2   2   0   2   0   2   2   0   2   0   0   2   2   2   0   0   0   2   0   2   0   2   0   0   0   0   2   2   0   0   0   0   2   2   0   0   0   2   2   0   0   0   0   2   2   0   0   0   0   2   0   2   2   0   0   0   2   0   0   0   0   0   0   0   0   2   2   0   0   0   2   2   2   2   2
 MK-5-11                2   0   0   0   2   2   2   0   2   2   0   2   0   0   2   0   0   0   0   0   0   0   0   0   2   0   2   0   2   0   2   0   2   0   2   0   2   2   0   0   2   2   0   2   0   2   2   0   2   0   0   2   0   0   0   0   0   2   0   0   0   0   0   2   2   0   0   2   2   2   2   2   0   0   0   2   2   2   0   0   0   0   0   2   0   2   0   2   2   2   2   0   0   2   0   2   2   0   0   2   2   2   0   2   2   2   0   0   0   0   0   2   2   2   2   0   2   2   2   2   2   2   2   0   0   2   2   0   2   0   2   2   0   2   0   0   2   2   2   0   0   0   2   2   2   0   2   0   0   0   0   2   2   0   0   0   0   2   0   0   0   0   2   2   0   0   0   0   2   2   0   0   0   0   2   0   2   0   0   0   0   2   2   0   0   0   0   0   0   0   2   2   0   0   0   2   2   2   0   2
 MK-5-12                2   2   0   0   2   2   2   0   2   2   0   2   0   0   2   0   0   0   0   0   0   0   0   0   2   0   2   0   0   0   2   0   2   0   2   2   2   2   0   0   2   2   0   2   0   2   2   0   2   0   0   2   0   2   0   0   0   0   0   0   0   0   0   2   2   0   0   2   2   2   2   2   0   0   0   2   2   0   0   0   0   0   0   2   0   2   0   2   2   2   2   0   0   0   0   2   2   0   0   2   2   2   0   2   2   2   0   0   0   0   2   0   2   0   2   0   2   2   2   2   2   2   2   0   0   2   2   0   0   0   2   2   0   2   0   0   2   2   2   0   0   0   2   2   2   0   2   0   0   2   0   2   0   2   0   0   0   2   0   0   0   0   2   2   0   0   0   0   2   0   0   0   0   0   2   0   2   0   0   2   0   2   2   0   0   0   0   0   0   0   2   2   0   0   0   2   2   2   0   0
 MK-5-13                2   2   0   0   2   2   2   0   2   2   0   2   0   0   2   0   0   2   0   0   0   2   0   0   2   0   2   0   0   0   2   0   2   2   2   2   2   2   0   0   0   2   0   2   0   2   2   0   2   0   0   2   0   2   0   0   0   0   0   2   0   0   2   0   2   0   0   2   2   2   2   2   0   0   0   2   2   0   0   0   0   0   0   2   0   2   0   2   2   2   2   0   2   0   0   2   2   0   0   2   2   2   0   0   2   2   0   0   0   0   2   0   2   0   2   0   2   2   2   2   2   2   2   0   0   0   2   0   0   0   2   2   0   2   0   0   2   2   2   0   0   2   2   2   2   0   2   0   0   2   0   2   2   2   0   0   0   2   0   0   0   0   2   2   0   0   0   0   2   0   2   0   0   0   2   0   0   0   0   2   0   2   2   0   0   0   0   0   0   0   2   2   0   2   0   2   0   2   0   0
 MK-5-14                0   2   0   0   2   2   2   0   2   0   2   2   0   0   0   0   0   2   0   0   0   2   0   0   2   0   2   0   0   0   2   0   2   2   2   2   0   2   2   0   0   0   0   2   0   0   2   2   0   0   0   2   0   2   0   0   0   0   2   2   0   0   2   0   2   0   0   2   2   2   2   2   0   0   0   2   2   2   0   0   0   2   2   2   0   2   0   2   2   2   2   0   2   0   0   2   2   0   0   2   2   2   0   0   2   2   0   0   0   0   2   0   2   0   2   0   2   2   2   2   2   2   0   0   0   0   2   0   0   0   2   2   0   2   0   0   2   2   2   0   0   2   2   2   2   0   2   0   0   2   0   2   2   2   0   0   0   2   0   0   2   0   2   2   0   0   0   0   2   2   2   0   0   0   2   0   2   0   0   2   0   2   2   0   0   0   0   0   2   0   2   2   0   2   0   2   0   2   0   0
 MK-5-15                0   2   0   0   2   2   2   0   2   2   2   2   0   0   0   0   0   2   0   0   2   2   0   0   2   0   2   0   0   0   2   0   2   2   2   2   0   0   2   0   0   0   0   2   0   0   2   0   0   0   0   2   0   2   0   0   2   0   2   2   0   0   2   0   0   0   0   0   2   2   2   2   0   0   0   2   2   2   0   0   0   2   2   2   0   2   0   2   2   2   2   0   2   0   0   2   2   0   0   2   2   2   0   0   2   2   0   0   0   0   0   0   2   0   2   0   2   2   0   2   2   2   0   0   0   0   2   0   0   0   2   2   0   2   2   0   2   2   0   2   0   0   2   0   2   0   2   0   0   2   0   2   2   2   0   0   0   2   0   0   2   0   2   2   0   0   0   0   2   2   2   0   0   0   2   0   2   0   2   2   0   2   2   0   0   2   2   0   2   0   2   2   0   2   0   2   0   2   0   0
 MK-5-16                0   2   0   0   2   2   2   0   2   2   2   0   0   0   0   0   0   2   2   0   2   2   0   0   2   0   2   0   0   0   2   0   2   2   2   2   0   0   2   0   0   0   0   2   0   0   2   0   0   0   0   2   0   2   0   0   2   0   2   2   0   2   2   0   0   0   0   0   2   2   2   2   0   0   0   2   2   2   0   0   2   2   0   2   0   2   0   2   2   2   2   0   2   2   0   0   2   0   0   2   2   2   0   0   2   2   0   0   0   0   0   0   2   0   2   0   2   2   0   2   2   2   0   0   0   0   0   0   0   0   2   0   0   2   2   0   2   0   0   2   0   0   2   0   2   0   2   0   0   2   0   0   2   2   0   2   0   2   0   0   2   0   2   0   2   0   0   2   0   2   2   0   0   0   2   0   2   0   2   2   0   2   2   0   2   2   2   0   2   0   2   2   0   0   0   2   0   2   0   0
 MK-6-1                 2   2   0   2   2   0   2   2   0   2   2   2   0   0   2   0   2   2   2   2   0   2   2   0   0   2   2   2   0   0   0   0   2   2   2   0   0   0   0   0   2   0   2   2   0   2   0   0   0   2   2   2   2   2   0   2   0   0   2   2   0   2   2   2   0   2   0   0   2   2   0   2   2   2   0   0   2   2   2   0   0   0   2   0   0   0   2   0   0   0   2   0   0   0   0   2   2   0   0   2   0   0   0   0   2   2   0   2   2   0   2   0   2   2   0   2   0   2   0   0   0   2   2   0   0   2   0   0   0   2   0   0   2   2   0   2   0   2   0   2   0   0   2   0   0   2   2   2   2   0   2   0   0   2   2   2   0   0   2   2   0   0   2   0   0   2   2   2   0   0   0   0   2   2   0   0   0   0   2   0   2   2   2   0   0   0   2   2   0   0   0   0   0   2   2   0   0   2   0   2
 MK-6-2                 2   0   0   2   2   0   2   2   0   2   2   2   0   0   2   0   2   2   2   2   0   2   2   0   0   2   2   2   0   0   0   0   2   2   2   0   0   0   2   0   2   0   2   2   0   2   0   0   2   2   2   2   2   2   0   2   0   0   0   2   0   2   2   2   0   2   0   0   2   2   0   2   2   2   0   2   2   2   2   0   0   0   2   0   0   0   2   0   0   0   2   0   0   0   0   2   2   0   0   0   2   0   0   0   2   2   2   2   2   0   2   2   2   2   0   2   0   2   0   0   0   2   0   0   0   2   2   0   0   2   0   0   2   2   0   0   0   2   0   2   0   0   2   0   0   0   2   2   2   0   2   0   0   0   2   2   0   2   2   2   0   0   2   0   0   2   2   2   0   0   0   0   2   2   0   2   0   0   2   0   2   2   2   0   0   0   0   2   0   0   2   2   0   2   2   0   2   2   0   2
 MK-6-3                 2   0   0   2   2   0   2   2   0   2   2   2   0   2   2   0   2   2   2   2   0   2   0   0   0   2   0   0   0   0   0   0   2   2   2   0   0   0   0   0   2   0   2   2   0   0   0   0   2   2   2   2   2   2   2   2   0   0   0   2   0   2   2   2   0   2   0   0   2   2   0   2   2   2   0   2   2   2   2   0   0   0   2   0   0   0   2   0   0   0   2   0   0   2   0   2   2   0   0   0   2   0   0   0   2   2   2   2   2   0   2   2   0   2   0   0   2   2   0   0   2   2   0   0   0   2   2   0   0   2   0   0   0   2   0   0   0   2   2   2   0   0   2   0   0   0   2   2   2   0   2   0   0   0   2   2   0   2   2   2   0   0   0   0   0   2   2   2   2   0   0   0   2   2   0   2   0   0   2   0   2   0   2   0   0   0   0   2   0   0   2   2   0   2   2   0   2   2   0   0
 MK-6-4                 2   0   0   2   2   0   2   2   0   2   2   2   0   2   2   0   2   2   2   2   0   2   0   0   0   2   0   0   0   0   0   0   2   0   2   0   0   0   0   0   2   0   2   2   0   0   0   0   2   2   2   2   2   2   2   2   0   0   0   2   0   2   2   2   2   2   0   0   2   0   0   2   2   2   0   2   2   0   0   0   0   0   2   0   0   0   0   0   0   0   2   2   0   2   0   2   2   0   0   0   2   0   0   0   2   2   2   0   2   0   2   0   0   2   2   0   2   2   0   0   2   2   0   0   0   2   2   2   0   2   0   0   0   2   0   0   0   2   2   2   0   0   0   0   0   0   2   2   2   0   2   0   0   0   2   2   2   0   2   0   0   0   0   0   0   2   2   2   2   0   0   0   2   2   0   2   0   0   2   0   2   0   2   0   0   0   0   0   0   0   2   2   2   2   2   0   2   2   2   0
 MK-6-5                 2   0   0   2   2   0   2   2   0   2   2   2   0   2   2   0   2   2   2   2   0   2   0   0   0   2   0   0   2   0   0   0   2   0   2   0   0   0   0   2   2   0   2   2   0   0   0   0   2   2   2   2   2   2   2   2   0   0   0   2   0   2   2   2   2   2   0   2   2   0   2   0   2   2   0   2   2   0   0   0   0   0   2   0   0   0   2   0   0   2   2   2   0   2   0   2   2   0   0   0   2   0   0   0   2   2   2   0   2   0   2   2   0   2   2   0   2   2   0   0   2   0   0   0   2   2   2   2   0   2   0   0   0   2   0   0   0   2   2   2   0   0   0   0   0   0   2   2   2   0   2   0   0   0   0   2   2   0   2   0   0   2   0   0   0   2   2   2   2   0   0   0   0   2   0   2   0   0   2   0   2   0   2   0   0   0   0   0   0   0   2   2   2   2   2   0   2   2   2   0
 MK-6-6                 2   0   0   2   2   0   2   2   0   2   2   2   0   2   2   0   2   2   2   2   0   2   0   0   0   2   0   2   2   2   2   0   0   0   2   0   0   0   0   2   2   0   2   2   0   0   0   0   2   2   2   0   2   2   2   2   0   0   2   2   0   2   2   2   2   0   2   2   2   0   2   0   2   2   0   2   0   0   0   0   0   2   2   0   0   0   2   0   0   2   2   2   2   2   0   2   2   0   0   0   2   0   0   2   2   2   2   0   2   2   2   2   0   2   2   0   2   2   2   0   2   0   0   0   2   2   2   2   0   2   0   0   0   2   2   2   0   2   2   2   0   0   0   0   0   0   0   2   0   0   2   0   0   0   0   2   2   0   2   0   0   2   2   0   0   2   2   2   2   0   0   0   2   2   0   2   0   0   2   0   2   0   2   0   0   0   0   0   0   0   2   2   2   0   2   2   2   2   2   0
 MK-6-7                 2   0   0   2   2   0   2   2   0   2   2   2   0   2   0   0   2   2   0   2   0   2   0   0   0   2   0   2   2   2   2   0   0   0   2   0   0   0   0   2   2   0   2   2   2   0   0   0   2   2   2   0   2   2   2   2   0   0   2   2   2   2   2   2   2   0   2   2   2   0   2   0   0   2   0   2   0   0   0   0   0   2   2   2   0   0   2   0   0   2   2   2   0   2   0   2   2   2   0   2   2   0   0   2   2   2   2   0   2   2   2   2   0   2   2   0   2   0   2   0   2   2   0   0   2   2   2   2   0   2   0   0   0   2   2   2   0   2   2   2   0   0   0   0   0   0   0   2   0   0   2   0   0   0   0   2   2   0   2   0   0   2   2   0   0   2   2   2   2   0   0   0   2   0   0   2   0   0   2   0   2   0   2   0   0   0   0   0   0   0   2   2   2   0   2   2   2   2   2   2
 MK-6-8                 2   0   0   2   0   0   2   2   0   2   2   2   0   0   0   0   2   2   0   2   0   2   0   0   0   2   0   2   2   2   2   0   0   0   2   0   0   0   0   2   0   0   2   0   2   0   0   0   2   2   2   2   2   2   2   2   2   0   2   2   0   2   2   2   2   0   2   2   2   0   2   0   0   2   2   0   0   0   0   0   0   2   2   2   0   0   0   0   0   2   2   2   0   2   0   2   2   2   0   2   2   0   0   2   0   2   0   0   2   2   2   2   2   0   2   0   2   0   2   0   2   2   0   0   0   2   0   2   0   2   0   0   0   2   2   0   0   2   2   2   0   0   0   0   0   0   0   2   0   0   2   0   0   0   0   2   0   0   2   0   0   2   2   0   0   2   2   0   2   0   0   0   2   0   0   2   0   0   2   0   2   0   2   0   0   0   0   0   0   0   2   2   0   2   2   2   2   2   2   2
 MK-6-9                 2   0   2   2   0   0   0   2   0   2   2   2   0   0   0   0   2   2   0   2   0   2   2   0   0   2   0   2   2   2   2   0   0   2   2   0   0   0   0   0   2   0   2   0   2   0   0   0   2   2   2   2   2   2   2   2   0   0   2   2   0   2   2   2   2   0   2   2   2   0   0   0   0   2   0   0   0   0   0   2   0   2   2   2   0   0   0   0   0   2   2   2   0   0   0   2   2   2   0   0   2   0   0   2   0   2   0   0   2   0   2   2   0   0   2   0   2   0   2   0   2   2   0   0   0   2   0   2   0   0   0   2   0   2   2   0   0   2   2   2   0   0   0   0   0   0   0   2   0   0   2   0   0   0   0   0   0   0   2   0   2   2   2   0   0   2   2   0   2   0   0   0   2   0   2   2   0   0   2   0   2   0   2   0   0   0   0   0   0   0   2   2   0   2   2   0   2   2   0   2
 MK-6-10                2   0   2   0   0   2   0   2   0   2   2   2   0   0   0   0   2   2   0   2   0   2   2   0   0   2   0   2   2   2   2   0   0   2   2   0   0   0   0   0   2   0   2   0   0   0   0   0   2   2   2   2   2   2   2   0   2   0   2   2   0   2   2   2   2   0   2   2   2   0   0   0   0   2   0   0   0   0   0   0   0   2   0   2   0   0   0   0   0   2   2   2   0   0   0   2   2   2   0   0   2   0   0   2   0   2   0   0   2   0   2   2   0   0   2   0   2   0   2   0   2   2   0   0   0   2   0   0   0   2   0   2   0   2   2   0   0   2   2   2   0   0   0   0   0   0   0   2   2   0   2   0   0   0   2   0   0   2   2   0   2   2   2   0   0   2   2   0   2   0   0   0   2   0   2   2   0   0   2   0   2   0   0   0   0   0   0   0   2   0   2   2   0   2   0   0   2   2   0   2
 MK-6-11                2   0   2   0   2   0   2   0   0   2   2   2   0   0   0   0   2   0   2   2   0   2   2   0   0   2   0   2   2   2   2   0   0   2   2   2   0   0   0   0   2   0   2   0   0   2   0   0   2   0   2   2   2   2   2   2   2   0   2   2   0   2   2   2   2   0   2   2   2   0   0   0   0   2   0   0   0   0   0   0   0   2   0   2   0   0   0   2   2   2   2   2   0   0   2   2   2   2   0   0   2   0   0   2   0   2   2   0   2   0   2   2   0   0   2   0   2   0   2   0   2   2   0   0   2   2   0   0   0   2   0   2   0   0   2   0   0   2   2   2   0   0   0   0   0   0   0   2   2   2   2   0   0   0   2   0   0   2   2   0   2   2   2   0   2   2   0   0   2   0   0   0   2   0   2   2   2   0   2   0   2   0   0   0   0   0   2   0   0   0   2   2   0   0   0   2   2   2   0   2
 MK-6-12                2   0   2   0   2   0   2   0   0   2   2   2   0   0   0   0   2   0   2   2   0   2   2   0   0   2   0   2   2   2   2   0   0   2   2   2   0   0   2   0   2   0   2   0   0   2   0   0   2   2   2   0   2   2   2   2   2   0   2   2   0   2   2   2   2   0   2   2   2   0   0   0   2   2   0   0   2   0   0   0   0   2   0   2   0   0   0   2   2   2   2   0   0   0   2   2   2   2   0   0   0   0   0   0   0   2   0   0   2   0   2   2   0   0   2   0   2   0   2   0   2   2   0   0   2   2   0   0   0   2   0   2   2   0   2   0   0   2   2   0   0   0   0   0   0   0   0   2   2   2   2   0   0   0   2   0   0   0   2   0   2   2   2   0   2   2   0   0   0   0   0   0   0   2   2   2   2   0   2   0   2   2   0   0   0   0   2   0   0   0   2   2   0   0   0   2   2   2   0   2
 MK-6-13                2   0   2   0   2   0   2   0   0   0   2   2   0   0   0   0   2   2   2   2   0   2   2   0   0   2   0   2   2   2   2   0   0   2   2   2   0   0   0   0   2   0   2   0   0   2   0   0   2   2   2   0   2   2   2   2   2   0   2   2   2   2   2   2   0   0   2   2   2   0   0   0   2   2   0   0   2   0   0   0   0   2   0   2   0   0   2   2   2   2   2   0   0   2   2   2   2   2   0   0   2   0   0   0   0   2   0   0   2   2   2   2   0   0   2   2   2   0   2   0   2   2   0   0   2   0   0   0   0   2   0   2   2   0   2   2   0   2   2   0   0   0   0   0   0   0   0   2   2   2   2   0   0   0   2   2   2   0   2   0   2   2   2   0   2   2   0   2   0   0   0   0   0   2   2   2   2   0   0   0   2   2   2   0   0   0   2   0   0   2   2   2   0   0   0   2   2   2   0   2
 MK-6-14                2   0   0   0   2   0   2   0   0   0   2   2   2   0   0   0   2   2   2   2   0   2   2   0   0   2   0   2   2   2   2   0   0   2   2   2   0   2   0   0   2   2   2   0   0   2   0   0   2   2   0   0   2   2   2   2   2   0   2   2   2   2   2   2   0   0   2   2   2   0   0   0   2   0   0   0   2   0   2   0   0   2   0   2   0   0   0   2   2   2   2   2   0   2   2   2   2   2   0   0   2   0   0   0   0   2   0   0   2   2   2   2   2   0   2   2   2   0   2   0   2   2   0   2   2   0   0   0   0   2   0   0   2   0   2   2   0   2   2   0   2   0   0   0   0   0   0   2   2   2   2   0   2   0   2   2   2   0   2   0   2   0   2   0   2   2   0   2   0   0   0   0   0   2   2   2   2   0   0   0   2   2   2   0   2   0   2   0   0   2   2   2   0   0   0   2   2   2   0   2
 MK-6-15                2   0   0   2   2   0   2   0   0   0   2   2   0   0   0   0   2   2   2   2   0   2   2   0   0   2   0   2   2   2   2   0   0   2   2   0   2   2   0   0   2   2   2   2   0   2   0   0   2   2   0   0   2   2   2   2   2   0   2   0   2   2   2   2   0   0   2   2   2   0   0   0   2   0   0   0   2   0   2   0   0   2   2   2   0   0   0   2   2   2   2   2   0   0   2   2   2   0   0   0   2   0   0   0   0   2   0   0   2   2   2   2   2   0   2   2   2   0   2   0   2   2   0   2   2   0   0   0   0   2   0   0   0   0   2   2   0   2   2   0   2   0   0   0   0   0   0   2   2   2   2   0   2   0   2   2   2   0   2   0   2   0   2   0   2   2   0   2   0   0   0   0   0   2   2   2   2   0   0   0   2   2   2   0   0   0   2   0   2   2   2   2   0   0   0   2   2   2   2   2
 MK-6-16                2   0   0   0   2   0   2   2   0   0   2   2   0   0   0   0   2   2   2   2   0   2   2   0   0   2   0   2   2   2   2   0   0   2   2   0   2   2   0   0   2   2   2   2   0   2   0   0   0   2   0   0   2   2   2   2   2   0   2   0   0   2   2   2   0   0   2   2   2   0   0   0   2   0   0   2   2   0   2   0   0   0   2   2   0   2   0   2   2   2   2   0   0   0   2   0   2   0   0   0   2   0   0   0   0   2   2   0   2   2   2   2   2   0   2   2   2   0   2   2   2   2   0   2   2   0   0   0   0   2   0   0   0   0   2   2   0   2   2   0   2   0   0   2   0   0   2   2   2   2   2   0   2   0   2   2   2   0   2   0   2   0   0   0   2   0   0   2   0   0   0   0   0   2   2   2   2   0   0   0   2   2   0   0   0   0   2   0   2   2   2   2   2   0   0   2   2   2   2   2
 
!****************************************** Phenotypic Data **********************************************************
!-100.0 is resevred for missing phenotype
SimulatedTrait1        11.4938   11.7249   10.1349   10.4461    8.1882   11.0184   10.1465    7.1322   11.1835   10.4664   10.5548   10.0858    9.6794   10.6780   10.6399    9.5967    8.8559   10.5103   10.4245   13.6212   11.8523    9.0870    7.3621    9.7615   10.3139    9.5953    9.4593    9.1928    9.0959    8.1049   10.0910    8.6163   10.6313    8.0642   10.3249   10.3528   10.8183   11.4340    9.4513    9.9872   10.5006   11.4257    8.8913    9.2921   10.9059    9.5806    7.1329   10.2796    9.9394    9.0285   10.8687    9.5442   11.3317   10.4827    9.3516   10.1635   10.0795   10.2048    7.8868    9.3065   10.5241    8.6112   11.9400    9.4606   11.5709   12.0101    8.1946    9.1972   12.8801   11.1643   11.8622    9.6083    9.0346    9.9993   10.7942   10.7056   12.0462    7.9272    9.8953    6.6396   10.1382    8.0303   11.2546   10.1572    8.8399    8.5478   11.0050   11.3983    9.5857    9.4880    9.2711    8.7811    9.4272   10.5389   12.0594   12.6415   11.7067    9.2692   10.9726   10.9088    9.4072   10.8352    8.2970   11.1919   10.3443    9.7576   10.6018    9.4650   10.1946    9.5658    6.5535    6.5430   11.9218   12.4064   11.0861    9.5005   11.1924   10.7443    8.5923   10.7217    6.6892   10.1243   11.7439    9.9565   10.4969   11.2007    8.1388    7.3727   12.7309    8.7206   11.0656   10.2893   11.2278    9.8196   10.9815    8.9389    9.3929    9.8661    8.1975    9.1504    9.2607    8.3340   13.2580   11.4048   11.2042    7.6410   10.8806   11.4531    8.1899    9.0841    8.4687   11.5482   10.4999   10.9209   10.9726    9.8717    9.5741    9.5293   11.0392    8.0941    7.8655    9.2830   10.7419    6.8236   13.3000    7.6548   12.0365   11.3215    7.4804    8.6348   10.4164   12.6813   10.7854    8.9102    9.2818   10.7443    7.7768    8.3732    8.1146    8.2383    8.9522   12.2639    7.9012   12.7581   10.1646    9.1090   10.5233   11.2576    8.1076    8.6581    8.5035   10.2397    8.9076   10.9522    9.6623    7.7780    7.2991    9.2179   10.6843   10.2464
SimulatedTrait2        15.7188   14.7291   14.0026   16.9654   16.0159   15.9099   17.0278   15.0023   14.5728   16.9342   18.3083   14.7059   12.5466   13.7346   14.8929   13.6508   17.4924   14.6293   15.8089   16.1053   16.2112   13.3404   15.6467   17.3682   16.4345   14.0213   16.9182   14.3437   14.3045   13.3085   12.8448   16.6645   14.8732   14.6471   12.3966   15.6253   12.1889   14.1364   14.5463   17.6112   14.3766   16.0909   13.0964   13.3457   16.0796   16.5860   13.3544   15.5804   14.6113   15.6740   15.6990   17.3053   16.2411   15.8346   17.1661   16.2409   15.0533   12.9323   15.6110   13.8209   14.1545   16.5301   15.5542   15.2728   14.6726   14.2203   12.4269   14.1459   14.4165   13.7240   12.3450   16.0455   14.5580   14.4606   14.8920   13.4407   13.4984   13.4257   13.1439   15.3475   13.5367   14.1085   14.8209   13.3718   12.4280   13.5654   16.1212   14.8367   14.0791   14.4344   15.6511   11.7116   15.3917   14.9071   13.0788   15.6893   15.7176   13.7684   16.7273   17.0303   14.1484   14.6646   12.2076   12.3291   15.6765   14.8593   13.8536   17.9316   16.5950   15.4256   14.0782   15.7553   15.6943   15.1956   16.4547   13.2859   15.1048   17.3197   15.0004   11.6650   16.6418   13.6509   15.4661   12.7198   17.5679   16.5461   16.3036   14.0599   14.4919   12.3800   14.3494   13.5631   15.7327   17.6435   15.3336   12.5975   14.9374   12.8718   14.1091   14.1130   15.5922   15.0499   15.9329   13.9028   15.8936   14.5623   15.5320   15.9461   14.3699   15.8396   15.7650   14.9112   13.1423   14.6430   15.7647   17.5363   15.1581   15.3586   14.8529   15.8987   11.7937   14.8289   13.8360   16.5980   16.8630   13.4478   14.9517   12.3301   15.1863   15.7665   15.4090   15.9790   13.6535   13.3891   15.7592   14.0237   17.4621   14.7914   15.6168   15.4062   15.4711   14.5850   15.5225   13.8621   17.9780   11.8675   12.8922   16.9133   15.7141   17.3322   13.7212   16.8096   14.8602   14.2958   12.8502   14.1393   14.1439   15.6724   13.5066   14.6851
 
