# Supplementary material for: Inclusive Composite Interval Mapping of QTL by Environment Interactions in Biparental Populations
Source: PLoS One. 2015 Jul 10;10(7):e0132414. doi: 10.1371/journal.pone.0132414 (PMC4498613; doi:10.1371/journal.pone.0132414)
Supplement: S3 File — (ZIP) [file pone.0132414.s003.zip › Simulation for unliked model/Simulated popualtions/run_00113.met]

!**********************Note: lines staring with "!" are remarks and will be ignored in the program********************
!*********************************General Information**********************************
!Assuming F1 = P1 x P2, populations available in QTL IciMapping are: 
!  1, P1BC1F1 = P1 x F1, the first backcrossing where P1 is used as the recurrent parent;
!  2, P2BC1F1 = P2 x F1, the first backcrossing where P2 is used as the recurrent parent;
!  3, F1DH, F1-derived doubled haploids; 
!  4, RIL or F1RIL, recombination inbred lines through the repeated selfing of F1;
!  5, P1BC1RIL, recombination inbred lines through the repeated selfing of P1BC1F1;
!  6, P2BC1RIL, recombination inbred lines through the repeated selfing of P2BC1F1;
!  7, F2, the selfing generation of F1;
!  8, F3, the selfing generation of F2;
!  9, P1BC2F1, the second backcrossing where P1 is used as the recurrent parent; 
! 10, P2BC2F1, the second backcrossing where P2 is used as the recurrent parent;
! 11, P1BC2RIL, recombination inred lines through the repeated selfing of P1BC2F1; 
! 12, P2BC2RIL, recombination inred lines through the repeated selfing of P2BC2F1; 
! 13, P1BC1F2, the selfing generation of P1BC1F1; 
! 14, P2BC1F2, the selfing generation of P2BC1F1; 
! 15, P1BC2F2, the selfing generation of P1BC2F1; 
! 16, P2BC2F2, the selfing generation of P2BC2F1; 
! 17, P1BC1DH, P1BC1F1-derived doubled haploids; 
! 18, P2BC1DH, P2BC1F1-derived doubled haploids; 
! 19, P1BC2DH, P1BC2F1-derived doubled haploids; 
! 20, P2BC2DH, P2BC2F1-derived doubled haploids; 
   3      !Mapping Population (see remarks above)
   2      !Mapping Function (1 for Kosambi; 2 for Haldane; 3 for Morgan)
   2      !Marker Space Type (1 for intervals; 2 for positions)
   1      !Marker Space Unit(1 for centiMorgans; 2 for Morgan)
   6      !Number of Chromosomes (or Linkage Groups)
 200      !Size of the mapping population
   2      !Number of environments
 
!***************************************** Chromosomes and Linkage Maps **********************************************
!Chromosome                 NumMarkers
-CH1                        16
-CH2                        16
-CH3                        16
-CH4                        16
-CH5                        16
-CH6                        16
!Linkage map (Marker name followed by position or the interval length)
 MK-1-1                1     0.000
 MK-1-2                1    10.000
 MK-1-3                1    20.000
 MK-1-4                1    30.000
 MK-1-5                1    40.000
 MK-1-6                1    50.000
 MK-1-7                1    60.000
 MK-1-8                1    70.000
 MK-1-9                1    80.000
 MK-1-10               1    90.000
 MK-1-11               1   100.000
 MK-1-12               1   110.000
 MK-1-13               1   120.000
 MK-1-14               1   130.000
 MK-1-15               1   140.000
 MK-1-16               1   150.000
 MK-2-1                2     0.000
 MK-2-2                2    10.000
 MK-2-3                2    20.000
 MK-2-4                2    30.000
 MK-2-5                2    40.000
 MK-2-6                2    50.000
 MK-2-7                2    60.000
 MK-2-8                2    70.000
 MK-2-9                2    80.000
 MK-2-10               2    90.000
 MK-2-11               2   100.000
 MK-2-12               2   110.000
 MK-2-13               2   120.000
 MK-2-14               2   130.000
 MK-2-15               2   140.000
 MK-2-16               2   150.000
 MK-3-1                3     0.000
 MK-3-2                3    10.000
 MK-3-3                3    20.000
 MK-3-4                3    30.000
 MK-3-5                3    40.000
 MK-3-6                3    50.000
 MK-3-7                3    60.000
 MK-3-8                3    70.000
 MK-3-9                3    80.000
 MK-3-10               3    90.000
 MK-3-11               3   100.000
 MK-3-12               3   110.000
 MK-3-13               3   120.000
 MK-3-14               3   130.000
 MK-3-15               3   140.000
 MK-3-16               3   150.000
 MK-4-1                4     0.000
 MK-4-2                4    10.000
 MK-4-3                4    20.000
 MK-4-4                4    30.000
 MK-4-5                4    40.000
 MK-4-6                4    50.000
 MK-4-7                4    60.000
 MK-4-8                4    70.000
 MK-4-9                4    80.000
 MK-4-10               4    90.000
 MK-4-11               4   100.000
 MK-4-12               4   110.000
 MK-4-13               4   120.000
 MK-4-14               4   130.000
 MK-4-15               4   140.000
 MK-4-16               4   150.000
 MK-5-1                5     0.000
 MK-5-2                5    10.000
 MK-5-3                5    20.000
 MK-5-4                5    30.000
 MK-5-5                5    40.000
 MK-5-6                5    50.000
 MK-5-7                5    60.000
 MK-5-8                5    70.000
 MK-5-9                5    80.000
 MK-5-10               5    90.000
 MK-5-11               5   100.000
 MK-5-12               5   110.000
 MK-5-13               5   120.000
 MK-5-14               5   130.000
 MK-5-15               5   140.000
 MK-5-16               5   150.000
 MK-6-1                6     0.000
 MK-6-2                6    10.000
 MK-6-3                6    20.000
 MK-6-4                6    30.000
 MK-6-5                6    40.000
 MK-6-6                6    50.000
 MK-6-7                6    60.000
 MK-6-8                6    70.000
 MK-6-9                6    80.000
 MK-6-10               6    90.000
 MK-6-11               6   100.000
 MK-6-12               6   110.000
 MK-6-13               6   120.000
 MK-6-14               6   130.000
 MK-6-15               6   140.000
 MK-6-16               6   150.000
!*********************************** Marker Types ********************************************************************
!Co-dominant marker: When heterozygote F1 is present, P1 is coded as 2, F1 is coded as 1, and P2 is coded as 0; Otherwise, P1 is coded as 2, and P2 is coded as 0. 
!Dominant marker: When heterozygote F1 is present, P1 and F1 are coded as 12, and P2 is coded as 0; Otherwise, P1 is coded as 2, and P2 is coded as 0.  
!Recessive markers: When heterozygote F1 is present, P1 is coded as 2, and F1 and P2 are coded as 10; Otherwise, P1 is coded as 2, and P2 is coded as 0. 
!Missing marker is coded as -1. 
 MK-1-1                 0   2   2   2   0   2   2   2   0   0   0   0   2   0   0   0   2   0   0   2   2   2   0   2   2   2   0   2   0   2   2   2   0   0   2   0   0   0   2   0   0   0   2   2   0   0   2   2   0   0   2   2   0   2   0   2   2   2   2   2   2   2   0   2   0   2   0   2   2   2   2   0   0   0   0   0   0   0   2   0   2   2   2   0   2   0   2   2   2   0   2   2   2   0   0   2   2   2   0   0   2   0   0   2   0   0   2   2   2   2   0   2   2   0   2   0   0   2   0   2   2   2   2   2   0   2   0   2   0   0   2   2   2   0   2   0   0   0   2   2   0   2   2   0   0   0   0   0   0   0   2   0   2   0   0   0   2   0   0   2   0   0   0   2   2   2   2   0   0   2   2   2   2   0   0   0   2   0   0   0   0   0   0   0   2   0   2   2   0   0   2   2   0   2   0   0   2   0   0   0
 MK-1-2                 0   2   2   2   0   2   2   2   0   0   0   0   2   0   0   0   2   0   0   2   2   2   0   2   2   2   0   2   0   2   2   2   0   0   2   0   2   0   2   0   2   0   2   2   0   0   2   2   0   0   2   2   0   2   0   2   2   2   2   2   2   2   0   2   0   2   0   2   2   2   2   0   0   0   0   0   0   0   2   0   2   2   2   0   2   0   2   2   2   0   2   2   2   0   0   2   2   2   0   0   2   0   0   2   0   0   2   2   2   2   0   2   2   0   2   0   0   2   0   2   2   2   2   2   0   2   0   2   0   0   2   0   2   0   2   0   2   0   2   2   0   2   2   0   0   0   0   0   2   0   2   0   2   2   2   2   2   2   0   2   0   0   0   2   0   2   2   0   0   2   2   0   2   0   0   0   2   0   0   0   0   0   0   0   2   0   2   2   0   0   0   2   0   2   0   0   2   0   0   0
 MK-1-3                 0   2   2   2   0   2   2   2   2   0   0   2   2   0   0   0   2   0   0   2   2   2   0   2   2   0   0   2   0   2   2   0   0   2   2   0   2   0   2   0   2   0   0   0   0   0   2   0   0   0   2   2   0   2   0   2   0   2   0   0   2   2   0   2   2   0   0   0   2   0   2   0   0   0   0   0   0   0   2   0   2   2   2   0   2   0   2   0   2   0   2   2   2   2   0   2   2   2   0   2   2   0   0   2   0   0   0   2   2   2   0   2   2   0   0   2   0   2   0   2   2   2   2   2   0   2   0   2   0   0   2   0   2   0   2   0   2   0   2   2   0   2   2   0   0   0   0   2   2   0   2   0   2   2   2   2   2   2   2   2   0   0   0   2   0   2   2   0   0   2   2   0   2   0   0   0   2   0   0   2   0   0   0   0   2   0   2   2   2   0   2   2   0   2   0   0   2   0   0   0
 MK-1-4                 0   0   2   2   0   2   2   0   2   0   0   2   2   0   0   0   0   0   2   0   0   2   0   2   2   0   0   2   0   0   2   0   0   2   2   0   2   0   2   0   2   0   0   0   0   0   2   0   0   0   2   0   0   2   0   2   0   2   0   0   2   2   0   2   2   0   0   0   2   0   2   0   0   0   2   0   0   0   0   0   2   2   2   0   0   0   2   0   2   0   2   2   2   2   0   2   2   0   0   2   2   0   0   2   0   0   0   2   2   2   0   2   2   0   0   2   0   2   0   2   2   2   2   2   0   2   0   0   0   0   2   0   2   0   2   0   2   0   2   2   0   0   2   0   0   0   0   2   2   0   2   0   0   2   2   2   2   2   2   2   0   0   0   2   0   2   2   0   0   2   0   0   2   0   0   0   2   0   2   2   0   0   0   0   2   0   2   2   2   0   2   2   0   2   0   0   2   0   0   0
 MK-1-5                 0   0   2   2   2   2   2   0   2   0   0   2   2   0   0   0   0   0   2   0   0   0   0   2   2   2   0   2   0   0   2   0   0   2   0   0   2   2   2   0   2   0   2   0   0   0   2   0   0   0   2   0   0   2   2   2   0   0   0   0   2   2   0   2   0   0   0   0   2   0   2   0   0   0   2   0   0   0   0   0   2   0   2   2   0   0   2   0   2   0   2   0   2   2   0   2   2   0   0   2   0   2   0   2   0   0   2   2   2   2   0   2   2   0   2   0   0   2   0   2   2   2   2   2   0   2   0   0   0   0   2   0   2   0   2   0   0   0   2   0   0   0   2   0   0   0   0   2   2   0   2   0   0   2   2   2   2   2   2   2   0   0   0   2   0   2   0   2   0   2   0   0   2   2   0   0   0   0   2   2   2   0   0   0   2   0   2   2   2   0   0   2   0   2   0   0   0   0   0   0
 MK-1-6                 0   0   2   2   2   2   2   0   2   0   0   2   2   0   0   0   2   0   2   2   0   0   0   2   2   2   0   2   0   0   2   0   0   2   0   0   0   0   2   0   2   0   2   0   0   0   2   2   0   0   0   0   0   2   2   2   2   0   0   0   0   2   0   2   0   0   0   2   2   0   0   2   0   0   2   0   0   0   0   0   2   0   2   2   0   0   2   0   2   0   2   0   2   2   0   0   2   0   0   2   0   2   0   0   0   0   2   2   2   2   0   2   2   0   2   0   2   2   0   2   2   2   2   2   0   2   0   0   0   0   2   0   2   0   2   0   0   0   2   0   0   0   2   0   0   0   0   2   2   0   2   0   0   2   2   2   2   2   2   2   0   0   0   2   0   0   0   2   0   2   0   0   2   2   0   0   0   0   2   2   2   2   0   2   2   0   2   2   0   0   0   2   0   2   0   2   0   0   0   2
 MK-1-7                 0   2   2   0   2   2   2   0   2   0   0   2   0   0   0   0   2   0   2   2   0   0   2   2   2   2   0   2   0   0   2   0   0   2   0   0   0   0   2   0   2   0   2   0   0   0   0   2   0   0   0   0   0   2   2   2   2   0   0   0   0   2   0   2   0   0   2   2   2   0   0   2   0   0   2   0   2   0   0   0   0   0   2   2   0   0   2   0   0   0   2   0   2   2   2   0   2   0   0   2   2   2   0   0   0   0   2   2   2   0   0   2   2   2   2   2   2   2   2   2   2   2   2   2   2   2   0   0   0   0   2   2   2   0   2   0   0   0   2   0   0   0   2   0   0   0   0   2   2   0   2   0   0   2   2   2   2   2   0   0   0   0   0   2   0   0   0   2   0   2   0   2   2   2   0   0   0   0   2   2   2   2   0   2   0   0   2   2   0   0   0   2   0   2   0   2   2   2   0   0
 MK-1-8                 0   2   2   0   2   2   2   0   2   0   0   2   0   2   0   0   2   0   2   2   0   0   2   2   2   2   0   2   0   0   2   0   0   2   0   0   0   0   2   0   2   0   2   0   0   0   0   2   0   0   0   0   0   2   0   2   2   0   0   0   0   2   0   2   0   0   2   2   2   0   0   2   0   2   2   0   2   0   0   0   0   0   2   2   0   0   2   0   0   0   2   0   2   2   2   0   2   0   0   2   2   2   0   0   0   0   2   2   2   0   0   2   2   2   2   2   2   2   2   2   2   2   2   2   0   2   0   0   0   0   2   2   2   0   2   0   0   0   2   0   0   0   2   0   2   0   0   2   2   0   2   0   0   2   2   2   2   2   0   2   0   0   0   2   0   0   0   2   0   2   0   2   0   2   0   0   0   0   0   2   2   2   0   2   0   0   2   2   0   0   0   2   2   2   0   2   2   2   0   0
 MK-1-9                 0   2   2   0   2   2   2   2   2   0   0   2   0   2   0   2   2   0   2   2   0   0   0   2   2   2   0   2   0   0   2   0   0   2   0   0   0   0   2   0   2   0   2   0   0   0   0   2   0   0   0   0   0   2   0   2   2   2   0   0   0   2   0   2   0   2   2   2   0   0   0   2   0   2   2   0   2   0   0   0   0   0   2   2   0   0   2   0   0   0   2   0   2   2   2   0   2   0   0   2   2   2   0   0   0   0   2   2   2   0   0   2   2   2   2   2   2   2   2   2   2   0   2   2   0   2   0   0   0   0   2   2   2   0   0   0   0   0   2   0   0   0   0   0   2   0   0   2   2   0   2   0   0   0   0   2   2   2   2   2   2   0   0   2   0   0   0   2   0   2   0   2   0   2   0   0   0   0   0   2   2   2   0   2   0   2   2   2   0   0   0   2   2   2   2   2   2   2   0   0
 MK-1-10                0   2   2   0   2   2   2   0   0   0   0   2   0   2   0   2   2   0   0   2   0   0   0   2   2   2   0   2   0   0   2   0   0   2   0   0   0   2   2   0   0   2   2   0   0   0   0   0   0   0   0   2   0   0   2   2   2   2   0   0   0   2   0   2   0   2   2   2   0   0   0   2   0   2   2   0   2   2   0   0   0   0   2   2   0   0   2   0   0   0   2   0   2   2   0   0   2   0   0   2   2   2   0   0   2   0   2   2   2   0   0   0   2   2   2   2   2   0   2   2   2   0   2   2   0   2   0   0   0   0   2   2   2   0   0   0   0   0   2   0   0   0   0   0   2   0   0   2   2   0   2   0   0   0   0   2   2   0   2   2   2   0   0   2   0   0   0   2   0   2   0   2   0   0   0   0   0   0   0   2   2   2   0   2   0   2   2   2   0   0   2   2   2   2   2   2   2   2   0   0
 MK-1-11                0   2   0   0   2   2   2   0   0   0   0   2   0   2   0   2   2   0   0   2   0   0   0   0   2   2   0   2   0   0   0   0   0   2   0   0   0   2   2   0   0   2   2   2   0   0   0   0   0   0   0   2   0   0   2   2   0   2   0   0   0   0   0   2   0   2   2   2   0   0   0   2   0   2   2   0   2   2   0   0   0   0   2   0   0   0   2   0   0   0   2   0   2   2   2   0   2   0   0   2   2   2   2   0   2   0   2   0   2   0   0   0   2   2   2   2   2   0   2   2   0   0   2   2   0   2   0   0   0   0   2   2   2   0   0   0   0   0   2   0   0   0   0   0   2   0   0   2   2   0   2   0   0   0   0   2   2   0   2   2   2   0   0   2   0   0   0   2   0   2   0   2   0   0   0   0   0   0   2   2   2   2   0   2   0   0   2   2   0   0   2   2   2   2   2   2   2   2   0   0
 MK-1-12                2   2   0   0   2   2   2   0   0   0   0   2   0   2   2   2   2   0   2   2   0   0   2   0   2   0   0   2   0   0   0   0   0   2   0   0   2   2   2   0   0   2   2   2   0   0   0   0   0   0   2   2   0   0   2   2   0   2   2   0   0   0   0   2   0   2   2   2   0   0   0   2   0   2   2   0   2   2   2   0   0   0   2   0   0   0   2   0   0   0   2   0   0   2   2   0   2   0   0   2   2   2   2   0   2   0   2   0   2   0   0   0   2   2   2   2   2   0   2   2   0   0   2   2   0   2   0   0   0   0   2   2   2   0   0   0   0   0   2   0   0   0   2   0   2   0   0   2   0   0   2   0   0   0   0   2   2   0   2   2   2   0   0   2   0   0   0   2   0   2   0   2   0   0   0   0   2   0   0   2   2   2   0   2   0   2   2   2   2   0   2   2   2   2   2   2   2   2   2   0
 MK-1-13                2   0   0   0   2   2   2   0   0   0   0   2   0   2   2   0   2   0   2   2   0   0   0   0   2   0   0   2   0   0   0   0   0   2   0   0   0   2   2   0   0   2   2   2   0   0   0   0   0   0   2   2   0   0   2   2   0   2   2   0   0   0   0   2   0   2   2   2   0   0   0   2   0   2   0   0   2   2   2   0   0   0   2   0   0   0   2   0   0   0   2   0   0   2   2   0   2   0   0   2   2   2   2   0   2   0   2   0   2   2   0   0   2   2   2   0   2   0   2   2   0   0   2   2   0   2   2   0   2   2   2   2   2   0   0   2   0   0   2   0   0   0   2   0   2   0   0   2   2   0   2   0   0   0   0   0   2   0   2   2   2   0   0   0   2   0   0   2   0   2   0   2   0   2   0   0   2   0   0   2   2   2   0   2   0   2   2   2   2   0   2   2   2   2   2   2   2   2   2   0
 MK-1-14                2   0   0   0   2   2   0   0   0   0   0   2   0   2   2   0   2   0   2   2   0   0   0   0   2   0   0   2   0   0   0   2   0   2   0   2   0   2   2   0   0   2   2   0   0   0   0   0   0   0   2   2   0   0   0   2   0   0   2   2   0   0   0   2   0   2   2   2   2   0   0   2   0   2   0   0   2   2   2   0   0   0   2   0   0   0   2   0   2   0   2   0   0   2   0   0   2   2   0   2   2   2   2   0   2   2   2   0   2   2   0   0   2   2   2   0   2   0   2   2   0   0   2   2   0   2   2   0   2   0   2   2   2   0   0   0   0   0   2   0   0   0   2   0   2   0   0   2   2   0   2   0   0   0   0   0   2   0   2   2   2   0   0   0   2   0   0   2   0   2   0   2   2   2   0   0   2   0   0   2   2   2   0   0   0   2   2   2   0   2   2   2   2   2   2   2   2   2   0   0
 MK-1-15                2   0   0   0   2   2   0   0   0   0   0   2   0   2   2   0   2   0   2   2   0   0   0   0   2   0   0   2   0   0   0   2   0   2   2   2   2   2   2   0   0   2   2   0   0   0   0   0   0   2   2   2   2   2   0   2   0   2   2   2   0   0   0   2   0   2   2   2   2   0   0   2   0   2   0   0   2   2   2   0   0   0   2   0   0   0   2   0   2   0   2   2   0   2   0   2   2   2   0   2   2   2   2   0   0   2   2   0   2   2   0   0   2   2   2   0   0   0   2   2   0   0   2   2   0   0   2   0   2   0   2   2   2   0   0   0   2   0   2   0   2   0   2   0   2   0   0   2   2   0   2   0   0   0   2   0   2   0   2   2   2   0   0   0   2   0   0   2   0   2   0   2   2   2   0   0   2   0   0   2   2   0   0   0   0   2   2   2   0   2   2   2   2   2   2   2   2   2   0   0
 MK-1-16                2   0   0   0   2   2   0   0   0   0   0   2   0   0   2   0   2   2   0   2   0   0   0   0   0   0   0   0   0   0   2   2   2   2   2   0   0   2   2   0   0   2   2   0   0   2   0   2   2   2   2   0   2   2   2   2   0   2   2   2   0   0   0   2   0   2   2   0   2   0   0   2   0   2   0   0   0   2   2   0   0   2   2   0   0   2   2   0   2   0   2   2   0   2   0   2   2   2   0   2   2   2   2   0   0   2   2   0   2   2   0   2   0   2   2   0   0   0   2   2   0   0   0   2   2   2   2   2   2   0   2   2   2   0   0   0   2   0   0   0   2   0   2   0   2   0   0   2   2   0   2   2   0   0   2   0   0   0   2   2   2   0   2   0   2   0   0   0   0   2   0   2   2   2   0   0   2   0   0   2   2   0   0   0   0   2   2   2   0   2   2   2   2   2   2   2   0   2   0   0
 MK-2-1                 2   2   2   2   2   2   0   2   0   0   2   0   0   0   2   0   0   0   0   2   2   2   0   2   2   2   2   0   0   2   2   2   0   0   0   0   0   0   0   2   2   2   2   2   0   2   0   0   0   2   2   0   0   0   0   2   2   2   2   2   0   2   0   0   2   2   2   0   2   2   0   2   0   2   2   2   0   0   0   2   0   2   0   2   0   0   2   0   2   2   2   0   0   0   2   2   2   2   2   2   2   0   2   2   0   0   0   0   2   2   2   0   2   2   2   2   0   0   0   0   0   2   0   0   0   0   2   2   2   2   0   2   0   0   0   0   2   0   0   0   0   2   2   0   2   0   2   0   0   0   0   2   2   0   0   0   0   0   2   0   0   0   2   2   0   0   0   0   2   0   2   2   0   0   2   2   2   0   2   0   2   2   0   0   0   0   0   2   2   0   2   2   0   0   0   2   0   0   2   2
 MK-2-2                 2   2   2   2   2   2   0   2   0   0   2   0   0   0   2   0   0   0   0   2   2   0   0   2   2   2   2   0   0   2   2   2   0   0   0   0   0   2   0   0   2   2   2   2   0   0   0   0   0   2   2   0   2   0   0   2   2   2   2   2   0   2   0   0   0   2   2   0   2   2   0   2   0   2   2   0   2   0   0   2   0   2   0   2   0   0   2   0   2   2   2   0   0   0   0   2   2   2   2   2   2   0   2   2   0   0   2   0   2   2   2   0   0   2   2   2   0   0   0   0   0   2   0   2   0   0   2   2   0   0   2   2   0   0   0   0   2   0   0   0   0   2   2   0   2   0   2   0   0   0   0   2   2   0   0   0   0   2   0   0   0   0   2   2   0   0   0   0   2   0   2   2   0   0   2   2   2   0   0   0   0   2   0   0   0   0   0   0   2   0   2   2   0   0   0   2   0   2   2   2
 MK-2-3                 2   2   2   2   2   2   0   2   0   0   2   0   0   0   2   0   2   2   2   2   2   0   0   2   2   2   2   0   0   2   2   2   0   0   0   0   0   2   0   0   2   2   2   2   2   0   0   0   0   2   2   0   2   0   0   2   2   2   2   2   0   2   0   2   0   2   2   0   0   2   0   2   0   2   2   0   2   0   0   0   0   2   0   2   0   0   2   0   2   2   0   2   0   0   2   2   2   2   2   0   2   0   2   2   0   0   2   0   2   2   2   0   0   2   0   2   0   0   0   0   0   2   0   2   0   0   2   2   0   0   2   2   0   2   0   0   2   0   0   0   0   2   0   0   2   0   2   0   0   2   2   2   2   0   0   0   0   2   0   0   0   0   2   0   0   0   0   2   2   0   2   2   2   0   2   2   2   0   0   0   0   2   0   2   0   0   0   0   2   0   2   2   0   0   0   0   0   2   0   2
 MK-2-4                 2   2   2   2   2   2   0   0   0   0   2   0   0   0   2   0   2   2   2   0   2   0   0   2   2   2   2   0   0   2   2   2   0   0   0   2   0   2   0   0   2   2   2   2   2   0   0   0   0   0   2   0   2   0   2   2   0   2   2   2   0   2   0   2   0   2   2   0   0   2   0   2   0   0   2   0   2   0   0   0   0   2   0   2   2   0   2   0   2   2   0   0   0   0   2   2   2   2   2   0   2   2   2   2   0   0   2   0   2   2   2   0   0   2   0   2   0   0   0   0   0   2   0   2   0   0   2   2   0   0   2   2   0   2   0   2   2   0   0   0   0   2   0   0   2   0   2   0   0   2   2   2   2   0   0   0   0   2   0   0   2   0   2   2   0   0   0   0   2   2   2   2   2   0   2   2   2   0   0   0   0   0   0   2   0   0   0   0   2   0   2   2   0   0   0   0   0   2   0   0
 MK-2-5                 2   2   2   2   2   2   0   2   0   0   2   0   0   0   2   0   2   2   2   0   2   0   2   2   2   2   0   0   0   2   2   2   0   0   0   2   0   2   0   0   2   2   0   2   0   2   0   0   0   0   2   0   0   0   2   2   0   2   2   2   2   2   0   2   0   0   0   0   0   2   0   0   2   0   2   2   0   0   0   0   0   2   0   2   2   0   2   0   2   2   0   0   0   0   2   2   2   2   2   0   2   2   2   2   0   0   2   2   2   0   2   0   0   2   2   2   0   2   0   2   0   2   0   2   0   0   2   2   0   0   2   2   0   2   0   2   2   0   0   0   0   2   0   0   2   0   2   0   0   2   0   2   0   0   0   0   0   2   0   0   2   0   0   2   0   0   0   0   2   0   2   2   2   0   2   2   0   0   0   0   0   0   0   0   0   0   0   0   2   0   2   2   0   0   0   2   0   0   0   2
 MK-2-6                 2   2   2   2   2   2   0   2   0   0   2   0   0   0   0   0   0   2   2   0   2   0   2   2   2   2   0   0   0   0   2   2   0   0   0   2   2   2   0   0   2   2   0   2   0   0   0   0   0   0   2   0   0   0   2   2   0   2   2   2   0   2   0   2   0   0   0   0   0   2   0   0   2   0   2   2   0   0   0   0   0   2   0   2   0   0   2   0   2   0   0   0   0   0   2   2   0   2   2   0   2   2   2   2   0   0   2   2   2   0   2   0   0   2   2   2   0   2   0   2   0   2   2   2   0   0   2   0   0   0   2   2   0   2   0   2   2   2   0   0   0   2   0   0   2   0   2   0   0   2   0   2   0   0   0   0   0   2   0   0   2   0   0   2   0   0   0   0   2   0   2   2   2   0   0   0   0   0   2   0   0   0   0   0   0   0   0   0   2   0   2   2   0   0   0   2   0   2   0   2
 MK-2-7                 2   2   2   2   2   2   0   2   0   0   2   0   0   0   0   0   0   2   2   0   0   0   2   2   2   2   2   0   0   0   2   2   0   0   0   2   2   2   0   0   2   2   0   0   0   0   0   2   0   0   2   0   0   0   2   2   0   2   2   2   0   2   0   2   0   0   0   0   0   2   0   0   2   0   2   2   0   0   0   2   0   2   0   2   0   0   2   0   2   0   0   0   0   0   0   2   0   2   0   0   2   2   2   2   0   2   2   2   2   2   2   0   0   2   2   2   0   2   0   2   0   2   2   2   0   2   2   0   0   0   2   2   0   2   0   2   2   2   0   0   0   2   0   0   2   0   2   0   0   2   0   2   0   0   0   0   0   2   0   0   2   2   0   0   0   0   0   0   2   0   2   2   2   0   0   0   0   0   2   2   2   0   0   0   0   0   0   0   2   0   2   2   2   0   0   2   0   2   0   2
 MK-2-8                 2   2   2   2   2   0   0   2   0   0   2   0   2   0   0   0   0   2   2   0   0   2   0   2   2   2   2   0   0   0   2   2   0   0   0   2   2   2   0   0   2   2   0   0   0   0   0   2   0   0   2   0   0   0   2   2   0   2   2   2   0   2   0   2   0   0   0   0   0   2   0   0   2   0   2   2   0   0   0   2   0   2   0   2   0   0   2   2   2   0   0   0   0   0   0   2   2   0   0   0   2   0   2   2   0   2   2   2   2   2   2   0   0   2   2   2   0   0   0   2   0   2   2   2   0   2   2   0   0   0   2   0   0   2   0   2   2   2   0   0   0   2   0   0   2   2   2   0   0   2   0   2   0   0   0   0   0   2   0   0   2   2   0   0   0   0   2   0   2   0   2   2   2   0   2   2   0   0   2   2   2   0   0   0   0   0   0   2   2   0   2   2   2   0   0   2   0   2   0   2
 MK-2-9                 2   2   2   2   2   0   0   2   0   0   2   0   0   0   0   0   0   2   2   0   0   2   0   2   2   2   2   0   0   0   2   2   0   0   0   2   2   2   0   0   2   2   0   0   0   0   0   2   0   0   2   2   0   0   2   2   0   2   2   2   0   2   0   2   0   0   0   2   0   2   0   0   2   0   2   2   0   0   0   2   0   2   0   2   2   0   2   2   2   0   0   0   0   2   0   2   2   2   0   0   2   0   0   2   0   2   2   2   2   2   2   0   0   2   2   0   0   0   0   0   0   2   2   2   0   2   2   0   2   0   2   0   0   2   0   2   2   2   0   0   0   2   0   2   2   2   2   0   0   2   0   2   0   0   0   0   0   2   0   0   2   2   0   2   0   0   2   0   2   0   2   2   2   0   2   2   0   0   2   2   2   0   0   0   0   0   0   0   2   0   2   2   2   0   0   2   0   2   0   2
 MK-2-10                2   2   2   2   2   2   0   0   0   0   2   0   0   0   0   0   0   2   2   0   0   2   0   2   2   2   2   0   0   0   2   0   0   0   0   0   2   2   0   0   2   2   0   0   0   0   0   2   0   0   0   0   0   0   2   2   0   2   2   2   0   2   0   2   0   0   0   2   0   2   0   0   2   0   2   2   0   0   0   0   0   2   2   2   2   0   2   2   2   2   0   0   0   2   0   2   2   2   0   2   2   0   0   2   0   2   2   0   2   2   2   0   0   2   2   0   0   0   0   0   0   2   2   2   0   2   2   0   2   0   2   0   0   2   0   2   2   2   0   0   0   2   0   2   2   2   2   0   0   2   0   2   0   2   0   0   0   2   0   0   2   0   0   2   0   0   2   0   2   0   2   2   2   0   2   0   0   0   2   0   2   0   2   0   0   0   2   0   2   0   2   2   2   0   0   2   0   2   0   2
 MK-2-11                2   2   2   2   2   2   0   0   0   0   0   0   0   0   0   0   0   2   2   0   0   2   0   2   2   2   2   0   0   0   2   0   0   2   0   0   2   2   0   0   2   2   0   0   0   0   2   0   0   0   0   0   0   0   2   2   0   2   2   2   0   2   0   2   0   0   0   2   0   2   0   0   2   0   2   2   0   0   0   0   0   2   2   2   2   0   2   2   2   2   0   0   0   2   0   2   2   2   2   2   2   0   0   2   0   2   0   0   2   2   2   2   0   2   2   0   0   0   2   0   0   2   0   2   0   2   0   0   2   0   2   0   0   2   2   2   2   2   0   2   0   2   0   2   2   2   2   0   0   2   0   2   0   2   0   0   0   2   2   0   2   0   0   0   0   0   2   0   2   0   2   2   0   0   2   0   0   0   2   0   2   0   2   0   0   0   2   0   2   2   2   0   2   0   0   2   0   2   0   2
 MK-2-12                2   2   2   2   2   2   0   2   0   2   0   0   0   0   0   0   0   2   2   0   0   2   0   2   2   2   2   0   0   0   2   0   0   2   0   0   2   2   0   0   2   2   0   0   0   0   2   0   0   0   0   2   0   0   2   2   0   2   2   2   0   2   0   2   0   0   0   0   2   2   0   2   2   0   2   2   0   0   0   0   0   2   2   2   2   2   2   2   2   2   0   0   0   2   0   2   2   2   2   2   2   0   0   2   0   2   0   0   2   2   2   2   2   2   2   0   0   0   2   2   2   2   0   2   0   2   0   0   2   0   2   0   0   2   2   2   2   2   0   2   0   2   0   2   2   2   2   0   0   2   0   2   0   2   0   0   0   2   2   0   2   0   0   0   0   0   2   0   2   0   2   2   0   0   2   0   0   0   2   0   2   0   2   0   0   0   2   0   2   2   2   0   2   0   0   2   0   2   0   2
 MK-2-13                2   2   0   2   0   2   0   2   0   2   0   0   0   0   0   0   0   2   2   0   0   2   0   2   2   2   2   0   0   0   2   0   0   0   0   0   0   2   0   0   2   2   0   0   0   0   2   0   0   0   0   2   0   0   2   2   0   2   2   2   2   2   0   2   0   0   0   0   0   2   0   2   2   0   2   2   0   0   0   0   0   0   2   2   2   2   2   0   2   0   0   0   2   2   0   2   2   2   0   2   0   0   0   2   0   2   0   2   2   2   0   2   2   2   2   0   0   0   2   2   0   0   0   2   0   2   0   0   2   0   2   2   0   0   2   0   2   2   0   2   0   2   0   2   2   2   2   0   0   0   0   2   0   2   0   2   0   2   2   0   2   0   0   0   0   0   2   0   2   2   2   2   0   0   2   2   0   0   2   0   2   0   2   0   0   0   2   0   2   2   2   0   2   0   0   2   0   2   0   2
 MK-2-14                2   2   0   2   0   2   0   2   0   2   0   0   0   0   2   0   0   2   2   0   2   2   0   2   2   2   2   0   2   0   2   0   0   0   0   0   0   2   0   0   2   2   0   0   0   0   2   0   0   0   0   2   0   0   2   2   0   2   2   2   2   2   0   0   0   0   0   0   0   2   0   2   2   0   2   2   0   0   0   0   0   0   2   2   2   2   2   0   2   0   0   0   2   2   0   2   2   2   0   2   0   0   0   0   0   2   0   2   2   2   0   2   2   2   2   0   0   0   2   0   0   0   0   0   0   2   0   0   2   0   2   2   0   2   2   0   2   2   0   2   0   2   0   2   2   2   2   0   0   0   0   2   2   2   0   2   0   2   2   2   2   0   0   0   0   0   2   0   2   2   0   0   0   0   2   2   0   2   2   0   2   0   2   2   0   0   2   0   2   2   2   0   2   0   0   2   0   2   0   2
 MK-2-15                2   2   0   2   0   2   0   2   0   2   0   0   0   0   2   0   0   2   2   0   2   2   0   2   2   2   2   0   2   0   0   0   2   0   0   2   0   2   0   2   2   2   0   0   0   0   2   0   0   2   0   2   0   2   2   2   0   2   2   2   2   2   0   0   0   0   0   2   2   2   0   2   2   0   0   0   0   0   0   2   0   0   2   2   2   2   2   0   2   0   0   0   2   2   0   2   2   2   0   2   0   0   0   0   0   2   0   2   2   2   2   2   2   2   2   0   0   0   2   0   0   0   0   0   0   2   0   0   2   0   2   2   0   2   2   0   2   2   0   0   0   0   0   0   2   2   0   0   0   0   0   2   2   2   0   2   0   2   2   2   2   0   0   0   0   0   0   0   2   0   0   0   0   0   2   2   0   2   2   0   2   0   2   2   0   0   2   2   2   2   2   0   2   0   2   2   0   2   0   2
 MK-2-16                2   0   2   2   0   2   0   2   0   2   0   0   0   2   2   0   0   2   2   0   2   2   0   2   2   2   0   0   2   2   0   0   2   0   0   0   0   2   0   2   2   2   0   2   0   0   2   0   0   2   0   2   0   2   2   0   0   2   2   2   2   0   0   0   0   0   0   2   2   2   0   2   2   0   0   0   0   0   0   2   2   0   2   2   2   2   2   0   2   0   0   0   2   2   0   2   2   2   0   2   0   0   0   0   0   2   0   2   2   2   2   2   2   2   0   0   0   2   2   0   0   0   0   0   0   2   0   0   2   2   2   2   0   2   2   0   2   2   0   0   0   0   0   0   2   0   0   0   0   0   0   2   2   2   0   2   0   2   2   2   2   0   0   0   0   0   0   0   2   0   0   0   0   0   2   2   0   0   2   0   2   0   2   2   0   0   2   2   2   0   2   0   2   0   2   2   0   2   0   2
 MK-3-1                 0   0   2   2   0   0   0   2   0   0   0   0   0   2   2   0   2   2   0   0   0   0   0   2   0   2   0   2   0   0   0   2   0   0   2   2   2   2   0   0   0   2   0   0   2   0   2   2   0   2   0   2   2   0   2   0   2   0   0   2   0   0   2   0   0   0   2   0   0   0   2   2   2   0   0   0   0   2   2   0   2   0   0   0   2   2   2   0   0   0   0   2   2   2   2   0   2   2   0   0   0   0   2   2   0   0   0   2   0   0   0   0   2   2   0   0   0   0   0   2   0   0   2   0   2   0   2   0   2   0   2   0   0   0   2   0   2   0   2   0   2   2   0   2   0   0   0   0   0   0   2   0   0   2   2   2   2   2   2   0   0   0   2   0   0   2   2   2   2   2   2   2   2   0   0   2   0   2   2   0   2   2   2   0   2   0   0   0   0   2   2   2   0   0   2   2   0   0   0   2
 MK-3-2                 2   0   2   2   2   0   0   2   0   2   0   0   0   2   2   0   2   2   0   0   0   0   0   2   0   0   0   0   0   0   0   2   0   0   2   2   2   2   0   0   0   2   0   0   2   0   2   2   0   0   0   2   2   0   2   0   2   2   0   2   0   0   2   0   0   0   2   0   0   0   2   2   2   0   0   2   0   2   2   0   2   0   0   0   2   2   2   0   0   0   0   0   2   2   2   0   2   2   0   2   0   0   2   2   0   0   0   2   0   0   0   0   2   2   0   0   0   0   0   2   0   0   2   0   2   0   2   0   2   0   2   0   0   0   0   2   0   0   2   2   2   2   2   2   2   0   0   0   0   0   2   0   0   2   2   2   2   2   2   0   0   2   2   0   0   2   2   2   2   2   2   2   2   0   2   2   0   2   2   0   2   2   2   0   2   0   0   0   0   2   2   2   2   0   2   2   0   0   0   2
 MK-3-3                 2   0   2   2   2   0   0   0   0   2   0   0   0   2   2   2   2   2   0   0   0   0   0   2   0   0   0   0   0   2   0   2   0   0   2   2   2   0   0   0   0   2   0   0   2   0   2   2   0   0   0   2   2   0   2   0   2   2   0   2   0   0   2   0   0   2   2   0   0   0   2   2   0   0   0   2   0   2   2   0   2   0   0   0   2   2   2   0   0   0   0   0   2   0   2   0   2   2   0   2   0   0   2   2   0   0   0   2   0   0   0   0   2   2   0   0   0   0   0   0   0   0   2   0   2   0   2   0   2   0   2   0   0   2   2   2   0   0   2   0   2   2   2   2   0   0   0   0   2   0   2   0   0   2   2   2   2   2   2   2   0   2   2   0   0   2   2   2   2   2   2   2   2   0   2   2   0   0   2   0   2   2   2   0   2   0   0   0   0   2   2   0   2   0   2   2   0   0   0   2
 MK-3-4                 2   0   2   2   2   0   0   0   0   2   0   2   0   0   2   2   2   2   0   0   0   0   0   2   0   0   0   2   0   2   0   2   0   0   2   2   2   0   0   0   0   2   0   0   2   0   2   2   2   0   0   2   2   2   0   0   2   2   0   2   0   0   2   0   0   2   2   0   0   0   2   2   2   0   0   2   0   2   0   0   2   0   0   0   2   2   2   0   0   0   0   0   2   0   2   0   2   2   0   2   2   0   2   2   0   0   2   2   0   0   0   0   0   2   0   0   0   2   2   0   0   0   0   0   2   0   2   0   2   0   2   0   2   2   2   2   0   0   0   0   2   2   2   2   0   0   0   2   2   0   2   0   2   2   2   2   2   2   2   2   0   2   2   2   0   2   2   2   2   2   0   2   2   0   2   2   0   0   2   0   2   0   0   0   0   0   0   0   0   2   2   0   2   0   2   2   0   2   0   0
 MK-3-5                 2   0   2   2   2   2   0   0   0   2   0   2   0   0   2   2   2   0   0   0   0   0   0   2   0   0   0   2   0   2   0   2   0   0   2   2   2   0   0   0   0   2   0   0   0   0   2   2   2   0   0   2   2   2   0   0   2   2   0   2   0   0   2   0   0   2   2   0   0   0   2   2   2   0   0   2   0   0   0   0   2   2   0   0   2   2   2   0   0   0   0   0   2   0   2   2   2   2   0   2   0   0   2   2   0   0   2   2   0   0   0   0   0   2   0   0   0   2   2   0   0   2   0   0   2   0   2   0   2   0   2   0   2   2   2   2   0   0   0   0   2   2   2   2   0   0   0   2   2   0   2   0   2   2   2   2   2   2   2   0   0   2   2   2   0   2   2   2   2   2   0   0   2   0   2   2   0   0   2   0   2   0   0   0   0   0   2   0   0   2   2   0   2   0   0   2   0   2   0   0
 MK-3-6                 2   0   2   2   0   2   0   0   0   2   0   2   0   0   2   2   2   0   2   0   0   0   0   2   0   0   0   2   0   2   0   2   0   2   2   2   2   0   0   0   0   2   0   0   0   0   2   2   0   0   0   2   2   2   0   0   2   2   0   0   0   0   2   0   0   2   2   0   0   0   2   2   0   0   0   0   0   0   0   0   2   2   0   0   2   2   2   0   0   0   0   0   2   2   2   2   2   2   0   2   0   0   2   0   0   0   2   2   0   2   0   0   0   2   0   0   0   2   2   0   0   2   0   2   2   0   2   0   2   0   2   0   2   2   2   2   2   0   0   0   2   0   2   2   0   0   0   2   2   2   2   0   2   2   2   2   2   2   2   0   0   2   2   2   0   0   0   0   2   2   2   0   2   0   2   2   2   0   2   2   2   0   0   0   0   0   2   0   0   2   2   0   2   0   0   2   0   2   0   0
 MK-3-7                 2   0   2   2   0   2   0   0   0   2   0   2   0   0   2   2   2   0   2   0   0   0   0   2   0   0   0   2   0   2   0   2   0   0   2   2   0   0   0   0   0   0   0   2   0   0   2   2   0   0   2   2   2   2   0   0   2   2   0   0   0   0   0   0   2   2   2   0   0   0   2   2   0   0   0   0   0   0   0   0   2   2   0   0   2   2   2   0   0   0   0   0   2   2   2   2   2   2   0   2   0   0   2   0   0   0   2   2   0   2   0   0   0   2   0   0   0   2   2   0   0   2   2   2   2   0   2   0   2   0   2   0   2   0   2   2   2   0   0   0   2   0   2   2   0   0   0   2   0   2   2   2   2   2   2   2   2   2   2   0   0   2   2   2   0   0   0   0   2   0   2   0   2   0   2   0   2   0   2   2   2   0   0   0   0   2   2   0   0   2   2   0   2   0   0   2   0   2   0   0
 MK-3-8                 0   0   2   2   0   0   2   0   2   2   0   2   0   0   2   2   2   0   2   0   0   0   0   2   0   0   0   2   0   2   0   2   0   0   2   2   0   0   0   0   0   0   2   2   0   0   2   2   0   0   2   0   2   2   0   0   2   2   0   0   0   2   0   0   2   2   0   0   0   0   2   2   2   2   0   0   0   2   0   0   2   2   0   0   2   2   2   0   0   0   0   0   2   0   2   2   2   2   0   2   0   2   2   2   0   0   2   2   0   2   0   0   0   2   0   2   0   2   2   0   0   2   2   2   0   0   2   0   2   0   2   0   2   0   2   2   0   0   0   0   2   0   2   2   0   0   0   2   0   2   2   2   2   2   2   2   2   2   2   0   0   2   2   2   0   0   0   2   0   0   2   0   2   0   2   2   2   0   2   2   2   0   0   0   0   2   2   2   0   0   2   0   2   0   0   2   0   2   0   0
 MK-3-9                 0   2   2   2   0   0   2   0   2   2   0   2   0   0   2   2   2   0   2   0   0   0   0   2   0   0   0   2   0   0   0   2   0   2   2   2   0   0   0   0   0   0   2   2   0   0   0   2   0   0   2   0   2   2   0   0   2   2   0   0   0   2   0   0   2   2   0   0   0   0   2   2   2   2   0   0   0   2   0   0   2   2   0   0   2   2   2   0   0   0   0   0   2   0   2   2   2   2   0   2   0   2   2   2   0   0   2   2   0   2   0   0   0   2   0   2   0   2   2   0   0   2   2   2   0   0   2   0   2   0   2   2   2   0   2   2   0   0   0   0   2   0   2   2   0   2   0   2   2   2   2   2   2   2   2   2   2   2   2   0   0   2   2   2   2   0   0   2   0   0   2   0   2   0   2   2   2   0   2   2   2   0   0   0   0   2   2   2   0   0   2   0   2   0   0   2   0   2   2   0
 MK-3-10                0   0   2   2   0   0   2   0   2   2   0   2   0   0   2   2   2   0   2   0   0   0   0   2   0   0   0   2   0   0   0   2   0   2   2   2   0   2   0   0   0   0   0   0   0   0   0   2   0   0   2   0   2   2   0   0   2   2   0   0   0   2   0   0   2   2   0   0   0   0   2   2   2   2   0   0   0   2   0   0   2   2   0   0   2   0   2   0   0   2   0   0   2   0   0   2   0   2   0   2   0   2   2   2   0   0   2   2   0   2   0   2   0   2   2   2   0   2   2   0   0   2   0   2   2   0   2   2   2   0   2   0   2   0   2   2   0   0   0   0   2   0   2   0   0   2   0   2   2   0   2   2   2   2   2   2   2   2   2   0   2   2   2   0   2   0   0   2   0   0   2   0   2   2   2   2   2   0   2   2   2   0   0   0   0   2   2   2   0   0   2   0   2   0   0   2   0   2   2   0
 MK-3-11                0   0   2   2   0   0   0   0   2   2   0   2   2   0   2   2   2   0   2   2   2   2   0   2   0   0   0   2   0   2   0   2   0   0   0   2   0   2   2   0   0   0   0   0   0   0   0   2   0   2   2   0   2   2   0   0   2   0   2   0   0   0   0   0   2   2   0   0   0   2   2   2   2   2   0   2   2   2   0   0   2   2   0   0   0   0   2   0   0   2   0   0   2   2   2   2   0   2   0   0   0   0   2   2   0   2   2   2   0   2   0   2   0   0   2   2   0   2   2   0   0   2   0   2   2   0   2   2   2   0   2   0   2   2   2   2   0   2   0   0   2   2   2   0   0   2   0   2   2   0   2   2   0   2   2   2   2   2   2   0   2   2   0   0   2   0   0   2   0   2   2   0   2   2   2   2   2   0   2   2   2   2   0   0   0   2   2   2   0   0   2   0   2   0   0   2   0   2   2   0
 MK-3-12                0   0   0   2   0   0   2   0   2   2   0   2   2   0   2   2   2   0   2   2   2   2   0   2   0   0   0   2   0   2   0   2   0   0   0   2   0   2   2   0   0   0   0   0   0   0   2   2   0   2   2   0   2   2   0   2   2   0   2   0   0   0   0   0   2   2   0   0   0   2   2   2   2   0   0   2   2   0   0   2   2   2   0   0   0   0   2   0   0   2   0   0   2   2   2   2   0   2   2   0   0   0   2   2   0   2   2   2   0   2   0   2   2   0   2   2   0   2   2   0   0   2   0   2   0   0   2   2   2   0   2   0   2   0   2   2   0   2   0   0   0   0   2   0   0   2   2   2   2   0   2   2   2   2   0   2   2   2   2   2   2   2   2   0   2   0   0   2   0   2   2   2   2   2   2   2   2   0   2   0   2   2   0   0   0   2   2   2   0   0   2   0   2   0   2   2   2   2   2   0
 MK-3-13                0   0   0   2   2   0   2   0   2   2   0   2   0   0   2   2   2   0   2   2   2   2   0   2   0   2   0   2   0   2   0   2   2   0   0   2   0   2   2   0   0   0   0   0   2   0   2   2   0   2   2   0   2   2   0   2   2   0   2   0   0   0   0   0   2   2   0   0   0   0   2   2   0   0   0   2   2   0   0   2   2   2   0   0   2   0   2   0   0   2   2   0   0   2   2   2   0   2   2   0   0   2   2   2   0   2   2   2   0   2   0   2   2   0   2   2   2   2   2   0   0   2   0   2   0   0   2   0   2   0   2   0   2   0   2   2   0   2   2   0   0   0   2   0   2   2   2   2   2   0   2   2   0   2   0   2   2   2   2   2   2   2   2   0   0   2   0   2   0   2   2   2   2   2   2   0   2   0   2   0   2   2   0   0   0   2   2   2   0   0   2   0   2   0   2   2   2   2   2   0
 MK-3-14                0   0   0   2   2   0   2   0   2   0   0   2   0   0   2   2   2   2   2   2   2   2   0   2   0   2   0   2   0   2   0   2   2   0   0   2   0   2   2   0   0   0   0   2   2   0   2   2   0   2   2   0   2   2   0   2   2   0   2   0   0   0   0   0   2   2   0   0   2   2   2   2   0   0   0   2   2   0   0   2   2   2   0   0   2   2   2   0   2   2   2   0   0   2   2   2   0   2   2   0   0   2   2   2   0   2   2   2   2   2   0   0   2   0   0   2   2   2   2   0   0   2   0   2   0   0   2   0   2   0   2   0   2   0   2   2   0   2   2   0   0   0   2   0   2   2   2   2   2   0   2   0   0   2   0   2   0   0   2   2   2   2   2   0   0   2   0   0   0   2   2   2   2   2   2   0   2   0   2   2   2   2   0   0   0   2   0   2   2   0   2   0   2   0   2   2   0   2   2   0
 MK-3-15                0   0   0   2   2   0   2   0   2   0   0   2   0   0   2   2   2   0   2   2   2   2   0   2   0   2   0   2   0   2   0   2   2   0   0   2   0   0   0   0   0   0   0   2   2   0   2   2   0   2   2   0   2   2   0   2   2   0   2   0   0   0   0   0   2   2   0   0   2   0   2   2   0   0   0   0   2   0   0   2   2   2   2   0   2   2   2   2   2   2   2   2   0   2   2   2   0   2   2   0   0   2   2   2   2   2   2   2   2   2   0   0   2   0   0   2   2   0   2   0   0   2   2   0   0   0   2   0   2   0   2   0   2   0   2   2   0   2   2   0   0   0   0   0   2   2   2   2   2   0   2   2   0   2   2   2   0   2   2   2   2   2   2   0   0   2   0   2   0   2   2   0   2   2   0   0   2   0   2   2   2   2   0   0   0   2   0   2   2   0   2   2   2   0   2   2   0   2   2   0
 MK-3-16                0   0   0   2   2   2   2   0   2   0   0   2   0   0   2   2   2   0   2   2   2   2   0   2   2   2   0   2   0   2   0   2   2   0   0   2   0   0   0   0   0   2   0   2   2   2   2   2   0   2   2   0   2   2   0   2   2   0   2   2   0   0   0   0   0   2   0   0   2   0   2   2   2   0   0   0   2   2   0   2   2   2   2   0   2   2   2   2   2   2   0   2   0   2   2   2   0   2   2   0   0   2   0   2   2   2   2   2   2   2   0   0   2   0   0   2   2   0   0   0   0   2   2   0   0   0   2   0   2   2   2   0   2   0   2   2   0   2   0   2   0   0   0   0   2   2   2   2   2   0   2   0   0   0   2   2   0   2   2   2   2   2   0   0   0   2   2   2   0   2   2   0   2   2   0   0   2   0   2   2   2   0   0   0   0   2   0   2   2   0   2   2   0   0   2   2   0   2   2   0
 MK-4-1                 0   0   2   2   0   0   0   0   2   0   0   2   0   2   2   0   2   0   0   2   0   2   2   0   2   2   0   2   2   0   0   0   0   2   0   2   2   2   0   0   2   2   2   2   2   2   2   2   0   0   0   2   0   0   0   0   2   0   0   2   0   2   2   2   2   2   0   0   0   0   2   0   2   0   2   2   2   0   2   0   2   2   2   0   2   0   0   2   2   0   2   0   0   0   2   0   0   0   0   0   0   0   0   2   2   0   2   2   0   0   2   2   0   0   0   0   2   0   0   0   2   2   0   2   0   2   0   2   0   0   0   0   2   0   2   0   2   0   0   2   0   2   0   0   0   0   0   0   0   2   2   0   0   0   2   0   0   0   0   2   0   0   2   0   2   0   0   0   2   0   2   0   0   2   0   0   2   0   0   0   2   2   0   0   0   0   2   0   2   2   0   0   0   0   0   2   2   0   0   2
 MK-4-2                 0   0   2   2   0   0   0   0   2   0   0   2   0   2   2   0   2   0   0   2   0   2   2   2   2   2   0   2   2   0   0   0   0   0   0   2   2   2   0   0   2   2   2   2   2   2   2   0   0   0   2   2   0   0   0   0   2   0   0   0   0   0   0   2   2   2   0   0   0   0   2   0   2   0   2   2   2   0   0   0   2   2   2   0   0   0   0   2   2   0   0   0   0   0   2   0   0   0   0   0   0   2   2   2   0   0   2   2   2   2   2   2   0   0   0   0   2   2   0   0   2   0   0   2   0   2   2   2   0   0   0   2   2   0   2   0   2   0   0   0   0   2   0   2   0   0   0   0   0   2   2   0   0   0   2   0   0   0   0   2   0   0   2   0   2   2   0   2   2   0   2   0   0   2   0   0   2   0   0   2   0   2   0   2   0   0   2   0   2   2   0   0   2   0   0   2   2   0   0   2
 MK-4-3                 0   0   2   2   0   0   0   0   2   0   0   0   0   0   2   0   2   0   0   2   0   2   2   2   2   2   0   2   2   0   0   0   2   0   0   2   2   2   0   0   2   2   2   2   2   2   2   0   0   0   2   2   2   0   0   0   2   0   0   0   0   0   0   2   2   2   0   0   0   0   2   0   2   0   2   2   2   0   0   0   2   0   0   0   0   2   0   2   2   0   0   0   2   0   0   2   0   0   2   0   0   2   2   2   0   2   2   0   2   2   2   2   0   0   0   0   2   2   0   0   2   0   0   2   0   2   2   2   0   0   0   2   2   0   2   0   2   0   2   0   0   2   2   2   0   0   0   0   0   2   0   0   0   2   2   0   0   0   0   2   0   0   2   0   2   2   0   2   0   0   2   0   0   2   0   0   2   0   0   2   0   2   0   0   0   0   2   2   0   2   0   0   2   0   2   2   2   0   0   0
 MK-4-4                 0   0   2   2   0   0   2   0   2   0   0   0   0   2   2   2   2   0   0   2   0   2   2   2   2   2   0   2   2   0   0   0   2   2   0   2   2   2   0   0   2   2   2   0   2   2   2   0   0   0   2   2   2   0   0   0   2   2   0   0   2   0   0   2   2   2   2   0   0   0   2   0   0   0   2   2   2   0   0   0   2   0   0   0   0   2   0   2   2   0   0   0   2   0   0   2   0   0   2   2   0   2   2   2   0   2   2   0   2   2   2   2   0   0   0   0   2   2   0   0   2   0   0   2   0   2   2   2   0   0   0   2   2   0   2   0   2   0   2   0   0   2   2   2   0   2   0   0   2   2   0   0   0   2   2   0   0   0   2   2   0   0   2   0   2   2   0   2   0   0   2   2   0   2   0   2   0   0   0   2   0   2   0   0   0   0   2   2   0   2   0   0   2   0   2   2   2   0   0   0
 MK-4-5                 0   0   2   2   0   0   2   0   0   0   0   0   0   2   2   2   2   0   0   2   0   2   2   2   2   2   0   0   2   0   0   0   0   2   0   2   2   2   0   0   2   2   2   0   2   2   0   0   0   0   2   2   2   0   0   2   2   0   0   0   2   0   0   2   2   2   2   0   0   0   2   0   0   0   2   0   2   0   2   0   2   0   0   0   0   2   0   2   2   0   0   0   2   0   0   2   0   0   2   0   0   2   2   2   2   2   2   0   2   2   2   2   0   0   0   0   2   2   2   2   2   0   0   2   0   2   2   2   0   0   0   2   2   0   2   0   2   0   2   0   0   2   0   2   0   2   0   0   2   0   0   0   0   2   2   0   0   0   2   2   0   0   2   0   2   2   0   2   0   0   2   0   0   2   0   2   0   0   0   0   0   2   0   0   0   0   2   2   0   2   0   0   2   2   2   2   2   0   0   0
 MK-4-6                 0   0   2   2   0   0   2   0   0   0   0   0   0   2   2   2   2   0   0   2   2   2   2   2   2   2   0   0   2   0   0   0   0   2   0   2   2   2   0   0   2   2   2   0   2   0   2   0   0   0   2   2   2   2   0   2   2   0   0   0   2   0   0   2   2   2   2   0   0   0   2   0   0   0   2   0   2   0   2   0   2   0   0   0   0   2   2   2   2   0   0   0   2   0   0   2   0   0   2   0   0   2   2   2   2   2   2   0   2   2   2   0   0   0   0   2   2   2   2   2   2   0   0   2   2   2   2   2   0   0   0   2   2   0   2   2   2   0   0   0   0   0   2   2   0   2   0   0   0   0   0   0   0   2   2   0   0   0   2   2   0   0   2   0   2   0   0   2   0   0   0   0   0   2   0   2   0   2   0   0   0   2   0   0   0   0   2   2   2   2   0   0   2   0   2   2   2   0   0   0
 MK-4-7                 0   0   2   2   0   0   0   2   0   0   0   0   0   2   2   2   2   0   0   2   2   2   2   2   2   2   0   0   2   0   0   2   0   0   0   2   0   2   0   0   2   2   2   0   2   0   2   0   0   2   2   2   2   0   2   2   2   0   0   0   2   0   0   2   2   2   2   0   2   0   2   0   0   0   2   2   2   2   2   0   2   0   0   0   0   2   2   2   2   0   0   0   2   0   2   2   0   0   2   0   0   2   2   2   2   2   2   0   2   2   0   0   0   0   0   2   2   2   2   2   2   0   0   2   2   2   2   2   0   0   0   2   2   0   2   0   2   0   0   0   0   0   2   2   0   2   0   0   0   0   0   0   0   2   2   2   2   0   2   2   0   0   2   0   2   0   0   2   0   0   0   0   0   2   2   2   0   2   0   0   0   2   0   0   0   0   2   2   2   2   0   0   2   0   2   2   2   0   0   0
 MK-4-8                 0   0   0   2   2   0   0   0   0   0   2   0   0   2   0   2   2   0   0   2   2   2   2   2   2   2   0   0   2   0   0   2   0   0   0   2   0   2   0   0   0   2   2   0   2   0   2   0   2   2   2   2   2   0   2   2   2   0   0   0   2   0   0   2   2   2   2   0   2   0   2   0   0   0   2   2   2   2   2   0   2   0   0   0   2   2   2   2   2   0   0   0   2   0   2   2   0   0   2   0   0   2   2   0   2   0   2   0   2   2   0   0   0   0   0   2   2   2   2   2   2   0   0   2   2   2   0   0   2   0   0   2   2   0   2   2   2   0   0   0   0   0   2   2   2   0   0   0   0   0   0   0   0   2   2   2   2   0   2   2   0   0   2   0   2   2   0   2   0   0   0   0   0   2   2   0   0   2   0   0   2   2   0   0   0   0   0   2   2   2   0   0   2   0   2   2   0   2   0   0
 MK-4-9                 0   0   0   2   2   0   0   0   0   0   2   0   0   2   2   2   2   0   2   2   2   2   2   0   2   2   0   0   2   2   0   2   0   2   0   2   0   2   0   0   0   2   2   2   2   0   2   0   2   2   2   2   0   0   0   2   2   0   0   0   2   0   0   2   2   2   2   0   2   0   2   0   0   2   2   2   2   2   2   0   2   2   0   0   2   2   2   2   2   0   0   0   2   0   2   2   0   0   0   0   0   2   2   0   2   2   2   0   2   2   0   0   0   0   0   2   2   0   2   2   2   0   0   2   0   2   0   0   2   0   0   2   2   0   2   2   2   0   0   0   0   0   2   2   2   0   0   0   0   0   0   0   0   2   2   2   2   0   2   2   0   0   2   0   2   2   0   2   0   0   0   0   0   2   2   0   2   2   0   0   2   2   0   0   0   0   0   2   2   2   2   0   2   0   2   2   0   2   0   0
 MK-4-10                0   0   0   2   0   0   2   0   0   0   2   0   0   2   2   2   2   0   2   2   2   2   2   0   2   2   0   0   2   2   0   2   0   2   0   2   0   2   0   0   0   2   2   2   2   0   2   0   2   2   2   2   0   0   0   2   2   0   0   0   2   0   0   0   2   0   0   0   2   0   2   0   2   0   2   2   2   2   2   0   2   0   0   0   2   2   2   2   0   0   0   0   2   0   2   2   0   0   2   0   0   0   2   0   2   2   2   0   2   2   0   0   0   0   2   2   2   0   2   2   2   0   0   0   0   2   0   2   2   0   0   2   2   0   2   2   2   0   0   0   0   0   2   2   0   0   0   2   0   0   0   0   2   2   2   0   2   0   2   2   0   0   2   0   2   2   0   2   0   2   0   0   0   2   2   0   2   2   0   0   2   2   0   0   2   0   0   2   2   2   2   0   2   0   2   2   0   2   0   0
 MK-4-11                2   0   0   0   0   0   2   0   0   0   2   2   0   2   2   2   2   0   2   2   2   2   2   0   2   2   0   0   2   2   0   0   0   2   0   2   2   2   2   0   2   2   2   2   2   0   2   0   2   2   2   2   0   0   0   2   2   0   0   0   2   0   0   0   2   0   0   0   2   0   0   0   2   0   2   2   2   2   2   0   2   0   0   0   2   2   2   2   0   0   0   0   2   0   0   0   0   0   2   0   0   0   2   0   0   2   2   0   2   2   0   0   0   0   2   2   2   0   0   2   2   0   0   0   0   2   0   2   2   0   0   2   2   0   2   2   2   0   0   0   0   0   0   2   2   0   0   2   0   0   0   0   2   2   2   2   2   0   2   0   0   2   2   0   2   2   0   2   0   2   0   0   0   2   2   0   0   2   2   0   2   2   0   0   2   0   0   2   2   2   2   0   2   0   2   2   0   2   0   0
 MK-4-12                2   0   0   2   0   0   0   0   0   0   2   2   0   0   2   2   2   2   2   2   2   2   2   0   2   2   0   2   2   2   0   0   0   2   0   2   2   2   2   0   2   2   2   2   2   0   2   0   2   2   2   2   0   2   0   2   2   0   0   0   2   0   0   0   2   0   0   0   0   0   0   0   2   0   2   2   2   2   2   0   2   0   0   0   0   2   2   0   0   0   0   2   2   0   0   0   0   0   2   2   0   0   2   0   0   2   2   0   2   2   0   0   0   0   2   2   2   0   0   2   2   0   0   0   0   2   0   2   2   0   0   2   2   0   2   2   2   0   0   2   0   0   2   2   2   0   0   2   0   0   0   0   2   2   2   2   2   0   2   0   0   2   0   0   0   2   0   2   0   2   0   0   0   2   2   0   0   2   2   0   2   2   0   0   0   0   0   2   2   2   2   2   0   0   2   2   0   2   0   0
 MK-4-13                2   0   0   0   0   0   0   0   0   0   2   2   0   0   2   2   0   2   2   2   0   2   2   0   2   2   0   2   2   2   0   0   0   2   0   2   2   0   0   0   2   2   2   2   2   0   2   0   2   2   2   2   0   0   2   2   2   0   0   0   2   0   0   0   2   0   0   2   0   0   0   0   2   0   2   2   2   2   2   0   2   0   0   0   0   2   2   0   0   0   0   2   0   0   0   0   0   2   2   2   0   0   2   0   0   0   2   0   2   2   0   0   0   2   2   2   2   0   0   2   2   0   0   0   0   2   0   2   2   0   0   2   2   0   2   0   2   0   0   2   0   0   2   2   2   0   0   2   0   0   0   0   2   2   2   2   2   0   2   2   0   0   0   0   2   2   0   2   0   2   0   0   0   2   2   0   0   2   2   0   2   2   0   0   0   0   0   2   2   2   2   2   0   0   2   2   0   2   0   0
 MK-4-14                0   0   0   2   0   2   0   0   0   0   2   2   0   0   2   2   2   2   2   2   0   2   2   0   2   2   0   0   2   2   0   0   0   0   0   2   2   2   0   0   2   2   2   2   2   0   2   0   2   2   2   2   0   2   2   2   2   0   0   0   2   0   0   0   2   0   2   2   0   0   0   0   2   0   2   0   2   2   2   0   2   0   0   0   0   2   2   0   0   0   0   2   2   0   0   0   0   2   0   2   0   0   2   0   2   0   2   0   2   0   0   0   0   2   2   2   2   0   0   2   2   0   2   0   0   0   0   0   2   0   0   2   2   0   2   0   2   0   2   0   0   0   2   2   2   0   0   0   0   0   0   0   2   2   2   2   2   0   2   0   0   0   0   0   2   2   0   2   0   2   0   2   0   2   2   0   2   2   2   0   2   0   0   0   0   0   0   2   2   2   2   2   0   0   2   2   0   2   0   0
 MK-4-15                2   0   0   2   0   2   0   0   0   0   0   2   0   2   2   2   2   2   2   2   0   2   2   0   0   2   0   0   2   2   0   0   2   0   0   2   2   2   0   0   2   2   2   2   2   0   2   0   2   2   2   2   0   2   2   2   2   0   0   0   2   0   0   2   2   0   2   2   0   0   0   0   2   0   2   2   2   2   2   0   2   0   0   0   2   2   2   0   0   0   0   2   2   0   0   2   0   2   0   2   0   0   2   0   2   0   2   0   2   0   0   0   0   2   2   2   2   0   0   0   2   0   2   0   0   0   0   0   2   0   0   2   2   0   2   0   2   2   2   0   0   0   2   2   2   0   0   0   0   0   0   0   2   2   2   2   2   0   2   0   0   0   0   0   2   2   0   2   0   2   0   2   0   2   2   0   2   2   2   0   2   0   0   0   0   0   0   2   2   2   2   2   0   0   2   2   0   2   2   0
 MK-4-16                2   0   0   2   0   2   0   2   0   2   0   2   0   2   2   2   2   2   2   0   2   2   2   0   2   0   0   0   2   2   0   0   2   0   0   2   2   2   0   0   2   2   2   2   2   0   2   0   2   2   2   0   0   2   2   2   0   0   0   0   2   0   0   2   2   0   2   0   0   0   0   0   2   0   2   2   2   2   2   0   2   0   0   0   2   2   2   0   2   0   0   2   0   0   0   0   0   0   0   2   0   0   2   0   2   0   2   0   2   0   0   0   0   2   2   2   2   0   0   0   2   0   2   0   0   0   0   0   2   0   0   2   2   0   2   0   2   2   2   0   0   0   2   2   2   0   0   0   0   0   0   2   2   2   0   2   2   0   2   2   0   0   2   2   0   0   0   2   0   2   0   2   0   2   2   0   2   2   0   0   2   0   0   0   0   0   0   2   2   2   0   2   0   0   2   2   0   2   2   0
 MK-5-1                 2   0   0   2   0   2   0   0   2   0   0   2   2   0   2   2   2   0   0   0   2   2   2   2   0   2   2   0   0   0   0   0   0   2   2   0   2   0   0   0   0   2   2   2   0   0   0   2   0   2   0   2   0   2   0   0   0   2   2   0   0   0   2   2   2   2   2   0   2   0   2   0   2   2   2   0   2   0   2   0   2   2   2   2   0   2   2   2   0   2   0   2   0   0   0   2   0   2   0   2   2   2   2   0   0   0   0   0   0   0   0   2   2   0   0   0   2   0   2   2   2   0   2   2   2   2   2   2   2   0   2   0   0   2   0   2   0   0   2   0   2   0   0   0   0   0   2   2   0   2   2   0   2   2   0   2   0   0   0   2   0   2   2   2   0   0   0   2   0   2   0   2   2   2   0   2   0   2   2   0   0   0   0   0   0   0   0   2   0   0   0   0   0   0   0   0   2   2   2   0
 MK-5-2                 2   0   0   2   0   2   0   0   2   0   0   2   2   0   0   2   2   0   0   0   2   2   2   2   0   2   2   0   0   0   0   0   0   2   0   0   2   0   0   0   0   2   2   2   0   0   0   2   0   2   0   2   0   2   0   0   0   2   0   0   0   0   2   0   2   2   2   0   2   0   0   0   2   2   2   0   2   0   2   0   2   2   2   2   0   2   2   2   2   0   0   2   0   0   0   2   2   2   2   2   2   2   2   0   2   0   0   0   0   0   0   2   0   0   0   0   2   0   2   2   0   0   2   0   2   2   2   2   2   0   2   0   0   2   0   2   0   0   2   0   0   0   0   0   0   0   2   2   0   2   2   0   2   2   0   2   0   0   0   2   0   2   2   2   0   0   0   2   0   2   0   2   2   2   2   2   2   2   2   0   0   0   0   0   0   0   2   2   0   0   0   0   0   0   0   0   2   2   2   0
 MK-5-3                 2   0   0   2   2   2   0   0   0   0   0   2   2   0   0   2   2   0   0   0   2   2   2   2   0   0   2   0   2   0   0   0   0   0   2   0   2   0   0   0   0   2   0   2   0   0   0   0   2   2   0   2   0   2   0   0   0   2   0   0   0   2   2   0   2   2   2   0   2   0   0   0   2   0   0   0   2   0   2   0   0   2   2   2   0   2   2   2   2   0   0   2   2   0   0   2   2   2   2   2   2   2   2   0   0   0   0   0   0   0   0   2   0   0   0   0   2   0   2   2   0   0   2   0   2   2   2   2   2   0   2   0   0   2   0   0   0   0   2   0   0   0   0   0   0   0   0   2   0   2   2   0   2   2   0   2   0   0   0   2   0   2   2   2   0   0   2   2   0   2   2   2   2   2   2   2   2   2   2   0   0   0   0   0   0   0   2   2   0   0   0   0   0   0   0   0   2   2   2   0
 MK-5-4                 0   0   0   2   2   2   0   0   0   2   0   2   0   0   0   2   2   0   0   0   2   2   2   2   0   0   2   0   2   0   0   0   0   0   2   0   2   0   0   0   0   2   0   2   0   0   0   0   2   2   0   2   2   2   0   0   2   2   0   0   2   2   2   0   2   2   2   0   2   0   0   0   2   0   0   0   0   0   2   0   0   2   2   2   0   2   2   2   2   0   0   2   0   0   0   2   2   2   0   2   2   2   0   0   0   0   0   0   0   0   0   2   0   0   0   0   2   0   2   2   0   0   2   0   0   2   2   2   2   0   2   0   0   2   0   0   0   0   2   0   0   0   0   0   0   0   2   2   0   2   2   0   2   2   0   2   0   0   0   2   2   2   2   2   0   0   2   2   0   2   2   2   2   2   2   2   2   2   2   0   0   0   0   0   0   0   2   0   0   0   2   0   0   0   0   0   2   0   2   0
 MK-5-5                 0   0   0   2   2   2   0   0   0   0   0   2   0   0   2   2   2   0   0   0   0   2   2   2   0   0   2   0   0   0   0   0   0   0   2   0   0   2   0   0   0   2   0   2   0   0   0   0   2   2   2   2   2   0   0   0   2   2   2   0   2   2   2   0   2   2   2   0   2   0   0   2   2   2   2   0   0   0   2   0   0   2   2   2   0   2   0   2   2   0   0   2   0   0   2   2   2   2   0   2   2   2   0   0   0   0   0   0   0   0   0   2   0   0   0   0   2   0   2   2   0   0   2   2   0   2   2   2   2   0   2   0   0   2   0   0   0   0   2   2   0   0   0   0   0   0   2   2   0   2   0   0   2   2   0   2   0   0   0   2   2   2   2   2   0   0   2   2   0   2   2   2   2   2   2   2   2   2   2   0   0   0   0   0   0   0   2   0   0   0   2   0   0   0   0   0   2   0   2   0
 MK-5-6                 0   0   0   2   2   2   0   0   0   0   0   0   0   0   2   0   2   0   0   0   0   2   2   2   0   0   2   0   0   0   0   0   0   0   2   0   0   2   0   0   0   2   0   2   0   0   0   2   2   2   2   2   0   0   0   0   2   2   0   0   0   2   2   2   2   2   2   0   2   0   0   2   2   2   2   0   0   0   2   0   0   2   2   2   0   2   0   2   2   0   0   2   0   0   2   2   2   2   0   2   2   2   0   0   0   0   0   0   2   0   0   2   0   0   0   0   2   0   2   2   0   0   2   0   0   2   2   2   2   0   2   0   0   2   0   0   0   0   2   2   0   0   0   0   0   2   2   2   2   2   0   0   2   2   0   2   2   0   0   2   2   2   2   2   0   0   2   2   0   2   2   0   2   2   2   2   2   2   2   0   0   0   0   2   2   0   2   0   0   0   2   0   0   0   0   0   2   0   2   0
 MK-5-7                 0   0   0   2   2   2   0   0   0   2   0   0   0   0   2   0   2   0   0   0   0   2   2   2   0   2   2   0   0   0   0   0   0   0   2   0   0   2   0   0   2   2   0   2   0   0   0   2   2   2   0   2   0   0   0   2   2   0   0   0   2   2   2   2   2   2   2   0   2   0   0   2   2   2   0   0   0   0   2   0   0   2   2   2   2   2   0   2   2   0   0   2   0   2   0   2   2   2   0   2   2   2   0   0   0   2   0   0   2   0   0   2   0   0   0   0   2   0   2   2   0   0   2   2   0   2   2   2   2   0   2   0   0   2   0   0   0   0   2   2   0   0   2   0   0   2   2   2   2   2   0   0   2   2   0   2   2   0   0   2   2   2   2   2   0   0   2   2   0   2   2   0   2   0   2   2   2   2   2   0   0   0   0   2   2   0   2   0   0   0   2   0   0   0   0   0   2   2   2   0
 MK-5-8                 0   0   0   2   2   2   0   0   0   0   0   2   0   0   0   2   2   0   0   0   0   2   2   0   0   0   2   0   0   0   0   2   0   0   2   0   0   2   0   0   0   2   0   2   0   0   0   2   2   2   0   2   0   0   2   2   2   2   0   0   2   2   2   2   0   2   0   0   2   0   0   2   2   2   0   0   0   0   2   0   2   2   0   2   2   2   0   2   2   2   0   2   0   2   0   2   2   2   2   2   2   2   0   0   0   0   0   0   2   2   0   2   0   0   0   0   2   0   2   2   0   0   2   2   0   2   2   2   2   0   2   0   0   2   0   0   0   0   2   2   0   0   2   0   0   2   2   2   2   2   2   0   2   2   0   2   2   0   0   2   2   0   2   2   0   0   2   2   0   2   2   0   2   0   2   2   2   2   2   2   0   2   0   2   2   0   2   0   0   0   2   0   0   0   0   0   2   2   2   0
 MK-5-9                 0   0   0   2   2   2   0   0   0   0   0   2   0   0   0   2   2   2   0   0   0   0   2   0   0   0   0   0   0   0   0   0   0   0   2   0   0   0   0   0   0   2   0   2   0   0   0   2   2   2   0   2   0   0   2   2   2   2   2   0   2   2   2   2   0   2   0   0   2   0   2   2   2   2   0   0   0   0   2   0   2   2   0   2   2   2   0   2   0   2   0   2   2   2   0   2   2   2   2   2   2   0   0   0   0   0   0   0   2   2   0   2   0   0   0   0   2   0   2   2   0   0   2   2   0   2   2   2   2   0   2   0   0   2   0   0   0   0   0   2   0   0   0   0   2   2   2   2   2   2   2   0   2   2   0   2   2   0   0   2   2   0   2   2   0   2   2   2   0   2   2   0   2   0   2   2   2   2   2   2   2   2   0   2   2   2   2   0   0   2   2   0   2   0   0   0   2   2   2   0
 MK-5-10                0   0   0   2   0   2   0   0   0   0   0   2   0   0   0   2   2   2   0   0   0   0   2   0   0   0   0   0   0   0   0   2   0   0   2   0   0   0   0   0   0   2   2   2   0   0   0   2   2   2   0   2   0   0   0   2   2   2   2   0   2   2   2   2   0   2   0   0   2   0   2   2   2   2   0   0   0   2   2   0   2   2   0   2   2   2   0   2   0   2   0   0   2   2   0   2   2   2   2   2   2   0   0   0   0   2   0   0   2   2   0   0   0   0   0   0   2   0   2   2   0   0   2   2   0   2   2   2   2   0   2   0   0   0   0   0   0   0   0   2   0   0   0   0   2   2   2   2   2   2   2   0   2   2   0   2   2   0   0   2   2   0   2   2   0   2   2   2   0   2   2   0   2   0   2   2   2   0   2   2   2   2   0   2   2   0   2   0   0   2   2   0   2   0   0   0   2   2   0   0
 MK-5-11                0   0   0   0   2   2   0   0   0   0   0   2   0   0   0   2   2   2   0   0   0   0   2   0   0   0   0   0   2   0   0   2   0   0   2   0   0   0   2   0   0   2   2   0   0   0   0   2   2   2   0   0   0   0   0   2   2   2   2   0   0   2   2   2   0   2   0   0   0   0   2   2   2   2   0   0   0   2   2   0   2   2   0   2   0   2   0   2   0   2   0   0   2   2   0   0   2   2   2   2   2   0   0   0   0   2   0   0   2   2   0   0   0   0   0   0   2   2   2   2   0   0   2   2   0   2   2   2   2   0   2   0   0   0   0   2   0   0   0   2   0   0   2   0   2   2   2   2   2   2   2   0   2   2   0   0   2   0   0   2   2   0   2   0   0   2   2   2   0   2   2   0   2   0   2   2   2   0   2   2   2   2   0   2   2   0   2   2   0   2   2   0   2   0   0   0   2   2   0   0
 MK-5-12                0   0   0   0   2   2   0   0   0   0   0   2   0   0   0   2   2   2   0   0   0   0   2   0   0   0   0   0   2   0   0   0   0   0   0   0   0   0   2   0   0   2   2   0   0   0   0   2   2   2   0   0   0   0   0   2   0   2   2   0   0   2   2   2   0   2   0   0   2   0   0   0   2   2   0   0   0   2   2   2   2   2   0   2   0   2   2   2   0   2   2   0   2   2   0   0   2   2   0   2   2   0   0   0   0   2   0   0   2   2   0   0   0   0   2   0   2   2   2   0   0   0   2   2   0   2   2   2   2   0   2   0   0   0   0   2   0   0   0   2   0   0   0   0   2   2   2   2   2   2   2   2   2   2   0   0   2   0   2   2   2   2   2   0   0   2   2   2   0   2   2   0   2   2   2   0   2   0   2   2   2   2   0   2   0   0   2   2   0   2   2   0   2   0   0   0   2   0   0   0
 MK-5-13                0   0   0   0   2   2   0   0   0   0   2   2   0   0   2   2   2   2   0   0   0   0   2   0   0   0   0   0   2   0   0   0   0   0   0   0   0   0   2   0   2   2   2   0   0   0   0   0   2   2   0   0   0   0   0   2   0   2   2   0   0   2   2   2   0   0   0   0   2   0   2   2   2   2   0   0   0   2   2   2   0   2   0   2   0   0   2   0   0   2   2   0   2   2   0   0   2   2   2   2   2   0   0   0   0   2   2   2   2   2   0   0   0   0   2   0   2   2   2   0   0   0   2   2   0   2   2   2   2   0   2   0   0   0   0   2   0   2   0   2   0   0   0   0   2   2   2   2   2   2   2   2   2   2   0   0   2   0   2   2   2   2   2   0   0   2   2   2   0   2   2   0   2   2   2   0   2   0   2   2   2   2   0   2   0   0   2   2   0   0   2   0   2   0   0   0   2   0   0   0
 MK-5-14                0   0   0   0   2   2   0   0   0   0   2   2   0   0   0   2   2   2   0   2   0   0   2   0   0   0   0   2   2   0   0   0   0   0   0   0   0   2   2   0   2   2   2   0   2   0   0   0   2   2   0   0   0   2   0   2   0   2   2   0   0   2   2   2   0   0   2   0   2   0   2   2   2   2   0   0   0   2   2   2   0   2   0   2   0   0   2   0   0   2   2   0   2   2   0   0   2   2   0   2   2   0   0   0   0   2   2   2   2   0   0   0   2   0   2   0   2   2   2   0   0   0   2   2   0   2   2   0   2   0   2   0   0   0   0   2   0   2   0   2   0   0   0   2   2   2   2   2   2   2   2   2   2   2   0   0   2   0   2   2   2   2   2   0   0   2   2   2   0   2   2   0   0   2   2   0   2   2   2   2   2   2   0   2   0   0   2   2   0   0   2   0   2   0   0   0   2   0   0   0
 MK-5-15                0   0   0   0   2   2   2   0   0   0   2   2   0   0   0   2   2   0   0   2   0   0   2   0   0   0   0   0   2   0   0   0   2   0   2   0   0   2   0   0   2   2   2   0   2   2   0   0   2   2   0   0   0   2   0   2   2   2   0   0   2   2   2   2   0   0   2   0   0   0   2   2   2   2   0   0   0   2   2   2   0   2   0   2   0   0   2   0   0   2   2   0   2   2   0   0   2   2   0   2   2   0   0   0   0   2   2   0   2   0   0   0   2   0   0   0   2   2   2   0   0   0   2   2   0   2   2   0   2   0   2   0   0   0   0   2   0   2   2   2   0   0   0   2   2   2   2   2   2   2   2   2   2   2   0   0   2   0   2   2   2   2   2   0   0   2   2   2   0   2   2   2   0   2   2   0   2   2   2   2   2   2   2   2   0   0   2   2   2   2   2   0   2   0   0   0   0   0   0   0
 MK-5-16                0   0   0   0   2   2   2   0   0   0   0   2   0   0   2   2   2   0   0   2   0   0   2   0   0   0   0   0   2   0   0   0   2   0   2   0   0   2   0   0   2   2   2   0   2   0   0   0   2   2   0   0   0   2   0   0   2   2   0   0   2   2   2   2   0   2   2   0   0   0   2   2   2   2   0   0   0   2   2   2   0   2   0   2   0   0   2   0   0   2   2   2   2   2   0   0   2   2   0   2   2   0   0   0   0   2   2   0   2   0   0   0   2   0   0   0   2   2   2   2   0   0   2   2   0   2   2   0   2   0   2   0   0   0   0   2   0   0   2   2   0   0   0   2   2   2   2   0   2   2   2   2   2   2   0   0   2   0   2   2   2   2   2   0   0   2   2   2   2   2   2   2   0   0   2   0   2   0   2   2   2   2   2   2   0   0   2   2   2   2   2   0   2   0   0   0   0   0   0   0
 MK-6-1                 0   0   0   0   0   2   2   0   2   2   0   0   0   2   2   0   2   2   0   0   0   2   2   0   2   2   2   0   0   0   2   2   2   2   2   0   2   0   2   2   2   2   2   2   2   2   0   0   0   2   2   0   0   0   0   2   2   2   2   2   2   0   2   0   2   0   2   0   2   2   0   2   2   0   2   0   0   0   2   2   2   0   0   2   2   2   0   2   2   2   2   2   0   0   2   0   0   2   0   2   0   0   2   0   2   0   0   0   2   0   2   2   2   0   2   0   0   0   2   0   0   2   0   2   2   0   2   0   0   0   2   2   2   2   2   2   2   0   2   0   2   2   0   0   0   2   2   0   0   0   0   2   2   2   2   0   0   0   2   0   2   0   2   2   0   2   0   0   2   2   0   0   2   0   2   0   0   2   2   0   2   0   0   2   2   0   2   0   2   0   0   0   2   2   0   0   0   0   0   2
 MK-6-2                 0   0   0   0   0   2   2   0   2   2   2   0   0   2   2   0   2   0   0   0   0   2   2   0   0   2   2   0   2   0   2   0   0   2   2   0   2   0   2   2   2   2   2   0   2   2   0   0   0   2   2   0   0   0   0   0   2   2   2   2   2   0   2   0   2   0   2   0   2   2   0   2   2   0   2   0   0   0   2   2   2   0   0   2   2   2   0   2   2   2   2   0   0   0   0   0   0   2   0   2   0   0   2   0   2   0   0   0   2   0   2   2   2   0   2   0   0   0   2   2   0   2   0   2   2   0   2   0   0   2   2   2   2   2   2   2   2   0   2   0   0   2   0   0   0   2   0   0   2   0   2   2   2   2   2   0   0   0   2   0   2   0   2   2   0   2   0   0   2   0   0   0   2   0   2   2   0   2   2   0   2   0   0   2   2   0   2   0   2   0   2   0   2   2   0   0   0   0   0   2
 MK-6-3                 2   0   0   0   0   2   2   0   2   2   2   0   0   2   2   0   2   0   0   0   0   2   2   0   0   2   2   0   2   2   2   0   0   2   2   0   2   0   0   2   2   2   2   0   0   2   0   0   0   2   2   0   0   0   0   0   2   2   2   2   2   0   2   0   2   2   2   0   2   2   2   2   2   0   2   0   0   0   2   2   2   0   0   2   2   2   0   2   2   2   2   2   0   2   0   0   2   2   0   2   0   0   2   0   2   0   0   0   2   2   2   2   2   0   0   2   0   0   2   0   0   2   0   2   2   0   2   0   0   2   2   2   2   2   2   2   2   0   2   0   0   2   0   2   0   2   0   0   2   0   2   2   2   0   2   0   0   2   2   0   0   0   2   0   0   2   0   0   0   0   0   0   2   0   2   2   0   2   2   0   2   0   0   2   2   0   2   2   2   2   2   0   2   2   2   0   0   0   0   2
 MK-6-4                 2   2   0   0   0   2   2   0   2   2   2   0   2   2   2   0   2   0   0   0   0   2   2   0   0   2   2   0   2   2   0   0   2   2   0   0   2   0   0   2   2   2   2   0   0   2   0   0   0   2   2   0   0   2   0   0   2   2   2   2   2   0   2   0   0   2   2   0   2   2   2   2   2   0   2   0   0   0   2   0   2   0   0   2   0   2   0   2   2   2   2   2   2   2   0   0   2   2   0   0   0   0   2   0   2   0   0   0   2   2   2   2   2   2   0   2   0   0   0   0   0   2   0   2   2   0   2   0   2   2   2   2   2   2   2   2   2   0   2   0   0   2   0   2   0   2   0   0   2   0   2   2   2   0   2   0   0   2   2   0   0   2   2   0   0   2   0   0   0   0   0   2   0   0   2   2   0   2   2   0   2   0   0   2   2   0   2   2   2   0   2   0   0   2   2   0   0   0   0   2
 MK-6-5                 0   2   0   0   0   2   2   0   2   0   2   0   2   2   2   0   2   0   0   0   0   2   2   0   0   2   2   0   2   2   0   0   2   2   2   0   2   0   0   2   2   0   2   0   0   2   0   0   0   2   2   0   0   2   0   0   2   2   2   2   2   0   2   0   0   0   2   0   2   2   2   2   2   0   0   2   0   0   2   0   0   2   0   2   0   0   0   2   0   2   2   2   2   2   0   0   2   2   0   0   0   0   2   0   2   0   0   0   2   2   2   2   2   2   0   2   0   0   0   0   0   2   0   2   2   0   2   0   2   2   2   2   2   2   2   2   2   0   2   0   0   0   0   2   0   2   0   0   2   0   2   2   2   0   0   0   0   0   2   0   0   2   2   0   0   2   0   0   0   0   0   2   0   0   2   2   0   2   2   0   2   0   0   2   2   0   2   2   2   0   2   0   0   2   2   0   0   0   0   2
 MK-6-6                 0   2   0   2   0   2   2   0   2   0   2   0   2   2   2   0   2   2   0   0   2   2   2   2   0   2   2   0   2   2   0   0   2   2   2   0   2   0   0   2   0   0   0   0   0   2   2   0   0   2   2   0   0   2   0   0   2   2   0   2   2   0   2   0   0   0   2   0   2   0   2   2   0   0   0   2   2   0   2   0   0   2   0   2   0   0   0   2   2   0   2   2   2   0   0   0   2   2   0   0   0   0   2   0   2   2   0   0   2   2   2   2   2   2   0   2   0   0   0   2   0   2   2   2   2   0   2   0   0   2   2   2   2   2   2   2   2   2   2   0   0   0   0   2   0   2   0   0   2   0   0   2   2   0   0   2   0   0   2   0   0   2   2   0   2   2   0   0   0   0   0   2   0   0   2   2   0   2   2   0   2   0   0   2   2   0   0   2   2   0   2   0   0   2   2   0   0   0   0   2
 MK-6-7                 0   2   2   2   0   0   2   0   2   0   0   0   2   2   2   0   2   2   0   2   2   2   2   2   0   2   2   0   2   2   0   0   2   2   0   2   2   2   0   2   0   0   0   0   0   2   2   0   0   2   2   0   0   2   0   2   2   2   0   2   2   0   2   0   0   0   2   0   2   0   2   2   0   0   0   2   2   2   2   0   0   2   0   2   0   0   0   2   2   0   2   0   2   0   0   0   2   0   0   0   0   0   0   0   2   2   0   0   2   2   2   2   0   2   0   0   0   0   2   2   0   2   2   2   2   2   0   0   0   2   2   2   2   2   2   2   2   2   2   0   0   0   0   2   2   2   0   2   2   0   0   2   2   0   0   2   2   2   2   0   0   2   2   0   2   0   0   2   0   2   0   2   0   0   2   2   2   2   0   0   2   0   0   2   2   0   0   2   2   0   0   0   0   2   2   0   0   0   0   2
 MK-6-8                 0   0   2   2   2   0   0   0   2   0   0   0   2   2   2   0   2   2   0   2   2   0   2   2   0   2   2   0   2   2   0   0   2   2   0   2   2   2   0   2   0   0   0   0   0   2   2   0   0   2   0   0   0   2   0   2   2   2   2   2   0   0   2   0   0   0   2   0   2   2   2   2   0   0   0   2   2   2   2   0   0   2   0   2   0   0   0   2   2   0   2   0   0   0   0   0   2   0   0   0   0   2   0   0   2   2   0   0   2   2   2   2   0   2   0   0   0   0   2   2   0   2   2   2   2   2   0   0   0   2   0   2   2   2   2   2   2   2   2   0   2   0   0   2   0   2   0   2   2   0   0   2   2   0   0   2   2   2   2   0   0   2   2   0   2   0   0   2   0   2   0   2   0   0   2   2   2   2   0   0   2   0   2   2   2   0   0   0   2   0   0   0   0   2   2   0   0   0   0   2
 MK-6-9                 0   0   0   2   2   0   0   0   2   0   0   2   2   2   2   0   2   2   0   2   2   0   2   2   0   2   2   0   2   0   0   0   2   2   0   2   2   2   0   2   0   0   0   0   0   2   2   0   0   2   0   0   0   0   0   2   2   2   2   2   0   0   2   0   0   0   2   0   2   2   2   2   0   0   0   2   2   2   2   0   0   2   0   0   2   0   0   2   2   0   2   2   0   0   0   0   2   0   0   0   0   2   0   0   2   2   0   0   2   2   2   2   0   2   0   0   2   0   2   2   0   2   2   2   2   2   0   0   2   2   0   0   2   2   2   2   2   2   2   0   2   0   0   2   0   2   2   2   2   0   0   2   2   0   0   2   2   2   0   0   0   2   2   0   2   0   0   2   0   2   0   0   0   0   2   2   2   2   0   0   2   0   2   2   2   0   0   0   2   0   0   0   0   2   2   0   0   0   0   2
 MK-6-10                0   0   0   2   0   0   0   2   2   0   0   2   2   2   2   0   2   2   0   2   2   0   2   2   0   2   2   0   2   0   0   2   2   2   0   2   2   0   0   2   0   0   0   0   0   2   2   0   0   2   0   0   0   0   0   2   2   2   2   2   0   0   2   0   0   0   2   0   2   2   2   2   0   0   0   2   2   0   2   0   0   2   0   0   2   0   0   2   2   0   2   0   0   2   0   2   2   0   0   0   0   2   0   0   2   2   0   0   2   2   2   2   0   2   0   0   2   0   2   2   0   2   2   2   2   2   0   0   2   2   0   0   2   2   2   2   2   2   2   0   2   0   0   2   0   2   2   2   2   0   0   2   2   0   2   2   2   2   0   0   0   2   2   0   2   0   0   2   0   2   0   0   0   0   2   2   2   2   0   0   2   0   2   0   0   0   0   0   2   0   0   0   0   2   2   0   0   0   0   2
 MK-6-11                0   0   2   2   2   0   0   0   0   0   0   0   2   2   2   2   2   2   0   2   2   0   2   2   2   2   2   0   2   0   0   0   2   2   0   2   2   0   0   2   0   0   0   0   0   2   2   0   0   2   0   0   0   0   0   2   2   2   2   2   2   0   2   0   2   0   2   0   2   2   2   2   0   2   0   2   2   0   2   0   2   0   0   0   2   0   0   2   2   0   2   0   0   2   2   2   2   0   0   2   0   2   0   0   0   2   0   2   0   2   2   2   0   2   0   0   2   0   2   2   0   2   2   2   2   2   0   0   2   2   2   0   2   2   0   2   2   2   0   2   2   0   0   2   0   2   2   2   2   0   0   0   2   0   0   2   2   2   0   0   0   2   2   0   2   0   0   2   0   2   0   0   0   0   2   0   0   2   2   0   2   0   2   0   0   0   0   0   2   0   0   0   0   2   2   0   0   0   2   2
 MK-6-12                0   0   2   2   2   0   0   0   0   0   2   0   2   2   2   2   2   2   0   2   2   0   2   2   2   2   2   0   2   2   0   2   2   2   2   2   2   0   0   2   0   0   0   0   0   2   2   0   0   2   0   0   2   0   0   2   2   2   2   2   2   0   2   0   0   0   2   0   0   2   2   2   0   2   0   2   2   0   0   0   2   0   0   0   2   0   0   2   2   0   2   0   0   2   2   2   2   0   0   2   0   2   0   0   0   2   0   2   0   2   0   0   0   2   0   0   2   0   2   2   2   2   2   2   2   2   0   0   2   0   2   2   2   2   0   2   2   2   0   2   2   0   0   2   2   0   2   2   2   0   0   0   2   0   0   2   2   2   0   2   0   2   2   0   2   0   0   2   0   2   0   0   0   0   2   0   0   2   2   0   2   0   2   2   2   0   0   0   2   0   0   0   0   2   2   0   2   0   0   2
 MK-6-13                0   0   2   2   2   2   0   0   0   0   2   0   2   2   2   2   2   2   0   2   2   0   2   2   2   2   2   2   2   2   0   2   2   2   2   2   2   0   0   2   0   2   0   0   0   2   2   0   0   2   0   0   2   0   0   2   2   2   2   2   2   0   2   0   0   0   2   0   0   0   2   2   0   2   0   2   2   0   0   0   2   0   0   0   2   0   0   2   2   0   2   0   0   2   2   2   2   0   0   2   0   0   0   0   0   2   0   2   0   2   0   0   0   2   0   0   2   0   2   2   2   2   0   2   2   2   0   0   2   0   2   2   2   2   0   2   2   2   0   2   2   0   0   2   0   0   0   2   2   0   0   0   2   0   0   2   2   2   0   2   0   2   2   0   2   0   0   2   0   2   0   0   0   0   2   0   0   2   2   0   2   0   2   2   2   0   0   0   2   0   0   0   0   2   0   0   0   0   0   0
 MK-6-14                2   0   2   2   2   2   0   2   0   0   2   0   2   0   2   2   2   2   0   2   2   0   2   2   2   2   2   0   0   0   0   2   2   2   2   2   2   0   0   2   0   2   0   0   0   2   2   0   0   2   0   0   2   0   2   2   2   0   2   2   0   0   2   0   0   2   2   0   0   0   2   2   0   2   0   2   2   0   0   0   2   0   0   0   2   0   0   2   0   0   2   2   0   2   2   2   0   0   0   2   0   0   0   0   0   2   0   2   0   2   0   0   0   2   0   0   2   0   2   2   2   2   0   2   2   2   0   2   2   0   2   2   2   2   2   2   2   2   0   0   2   0   0   2   0   0   0   2   2   0   0   0   0   0   0   2   2   2   0   2   2   2   2   0   2   0   0   2   0   2   0   0   0   0   2   0   0   2   2   0   2   0   2   2   2   0   0   0   2   0   0   0   2   2   0   0   0   0   2   0
 MK-6-15                2   0   2   2   2   2   0   2   0   2   2   2   2   0   2   2   2   2   0   2   0   0   2   2   2   2   2   0   0   0   0   0   0   2   2   2   2   0   0   0   0   2   0   0   0   2   2   0   0   2   0   0   2   0   2   2   2   0   2   2   0   2   2   0   0   2   2   0   0   0   2   2   0   2   2   2   2   0   0   0   2   0   0   0   2   2   0   2   0   0   2   0   0   2   2   2   0   0   0   2   0   0   0   0   0   2   0   2   0   2   0   0   0   2   2   0   2   0   2   2   2   2   0   2   2   2   0   2   2   0   2   2   2   2   2   2   0   0   0   0   2   0   2   2   0   0   0   2   2   0   0   0   0   2   2   2   2   2   0   2   2   2   2   0   2   0   0   2   0   2   0   0   0   0   2   0   0   2   2   0   2   0   2   2   2   0   0   0   2   0   0   0   2   2   0   0   0   0   2   0
 MK-6-16                2   0   2   2   2   2   0   2   0   2   2   2   2   0   2   2   2   2   0   2   0   0   2   2   2   2   2   0   0   0   0   0   0   2   0   0   2   0   0   0   0   2   0   0   0   2   0   0   0   2   0   0   2   0   2   2   2   0   2   2   0   2   2   0   0   2   2   0   0   0   2   2   0   2   2   2   0   0   0   0   0   0   2   0   2   2   0   0   2   0   0   0   0   2   2   2   0   2   2   2   0   0   0   0   0   0   0   2   0   0   2   0   2   2   0   0   2   0   2   2   2   2   0   0   2   2   0   2   2   0   2   2   2   2   2   2   0   0   0   0   0   0   2   2   0   0   0   2   2   0   0   0   0   2   2   2   2   2   0   2   2   2   2   0   2   2   0   2   0   2   0   0   0   0   2   0   0   2   0   0   2   0   2   2   2   0   0   0   2   0   0   0   2   2   0   0   0   0   2   0
 
!****************************************** Phenotypic Data **********************************************************
!-100.0 is resevred for missing phenotype
SimulatedTrait1         9.4677   11.9989    8.4699    9.8435    8.9867    9.9821    9.8658    8.8235    9.3591    8.8002    9.2503    8.3249   10.4992    8.4082   10.4725   11.3416   11.2875    8.2443    7.9364   10.6737   10.0020   10.3905   10.2558   11.3876   12.6921   10.6281   10.1161   11.6451   11.1618    8.9452    9.3611   10.0572    8.7184    8.8197    9.8298   10.4335   11.2354   11.5760    9.6550    8.7811   11.3950   10.1543   12.2778   11.1372    8.6310   11.0435   10.3217    9.6426    9.6336    9.2342   12.8052   11.6882   12.2461    7.9236    7.4526   10.5259    9.8394   11.5190    7.7671    8.7202    9.9117   10.2818    9.8313   12.1356   11.4717   11.3719    9.3336    6.2509   10.2976   10.6020   11.1409    8.3511   10.2906    7.7636    9.0984    9.3087    8.1892    7.2378    9.8511    9.3378    8.6529   12.5406    8.7051    9.1665    7.8006    9.5271    9.9626   12.3150   12.9606    7.5809    8.4993    8.7952    9.6671    9.6689   10.3569   12.1842   11.2288    9.8834   10.2037    9.7255    9.6104    9.4578   10.5788   10.8992    8.9810    8.8890    9.8075    8.9333   11.6246   12.5477   11.1478   10.7508   10.1340    7.0324   10.0523    8.6567    9.9734   11.7985    8.4972   12.6576   10.8939   10.2305   10.5836   10.7015    7.8278   11.6709   10.5109   13.8238    8.2122    8.9498    9.6072   10.5442   11.1629    7.1552   10.2703    6.9349   10.1663    7.6894   11.8195    9.7847    7.5386   10.0276   11.2344    8.0918    8.8913    8.7890   10.1042   10.5726   10.1232    9.7860   10.8325    9.4883    9.2327   11.4778   10.5356    9.1980    9.6507    8.3306   11.9633   12.5036   10.6768    9.7046   10.0537   10.0899   10.1073    9.3413    9.4766    9.4662    8.1682   10.4563   11.1450    8.8865   10.6310   10.0785   10.3030   11.1712   11.5851   10.3727    8.4803    9.4177    8.8470    9.9322    7.5068    9.0932    9.6690    8.8874    9.4947   11.1868    9.1630    7.9358    9.0662   11.9832    8.8738    9.7697   10.6167   11.1428    9.5535    8.2321    8.4514   10.1596
SimulatedTrait2        14.4600   13.8981   15.8934   15.6426   12.2944   16.5348   15.0230   12.8394   13.1404   14.5253   13.9485   14.8947   14.5771   13.3970   15.1180   15.3524   16.2515   16.0973   13.9227   14.6804   15.0548   17.7605   16.7000   15.7062   13.1982   12.5479   15.8166   14.2610   14.1828   15.8267   14.1024   13.6815   13.4181   12.6814   16.7251   14.8406   17.5421   13.9638   13.6365   11.8194   13.8633   14.6317   12.6698   15.5901   16.1230   12.8079   14.2501   17.3962   15.2978   14.7182   15.1061   15.7581   16.0411   15.0510   14.7622   13.8682   16.6426   15.0093   12.9417   14.9401   17.1510   15.6769   15.0019   15.3564   14.8430   16.3622   13.9196   13.6474   15.0719   13.8800   17.0978   14.9430   15.8660   12.7055   12.0227   14.7917   13.3023   15.1290   16.5497   12.8606   15.7640   15.4412   14.4800   13.3550   15.0567   15.2436   15.6582   17.5937   14.7593   14.0062   15.8103   17.8674   16.1618   15.5818   14.1944   16.3063   14.5886   17.0902   13.8071   13.4928   16.4026   14.7517   14.9001   15.6483   13.2621   14.3119   15.0011   15.5876   14.9402   15.4022   12.0992   16.8782   12.9798   13.9279   14.9662   12.8582   15.1494   16.2036   15.7408   15.5035   15.4942   15.2634   17.1827   15.4466   13.3239   17.5109   14.7877   14.4215   15.9683   16.0648   16.1523   13.7282   16.4829   16.3244   15.2759   14.7881   13.9784   13.9679   15.8976   16.9945   15.3505   15.5286   14.3125   13.7076   13.7443   14.4250   14.4806   16.1244   17.2355   14.4193   15.9998   12.7220   13.7220   16.3037   15.7312   16.7868   15.3231   16.5902   16.4125   15.1322   16.2227   15.1832   14.7072   14.7680   14.8365   15.2814   16.7072   16.3840   12.6509   16.9258   15.4539   14.8883   16.6485   13.1023   14.9241   13.9274   15.0105   16.3027   15.2362   14.4171   14.8827   14.2839   13.7296   13.1088   14.6107   12.3182   16.6293   15.4049   11.9804   14.1847   14.8307   12.2140   15.4904   14.8673   14.8667   13.6752   15.0463   15.7154   13.7999   12.3769
 
