# Supplementary material for: Inclusive Composite Interval Mapping of QTL by Environment Interactions in Biparental Populations
Source: PLoS One. 2015 Jul 10;10(7):e0132414. doi: 10.1371/journal.pone.0132414 (PMC4498613; doi:10.1371/journal.pone.0132414)
Supplement: S3 File — (ZIP) [file pone.0132414.s003.zip › Simulation for unliked model/Simulated popualtions/run_00114.met]

!**********************Note: lines staring with "!" are remarks and will be ignored in the program********************
!*********************************General Information**********************************
!Assuming F1 = P1 x P2, populations available in QTL IciMapping are: 
!  1, P1BC1F1 = P1 x F1, the first backcrossing where P1 is used as the recurrent parent;
!  2, P2BC1F1 = P2 x F1, the first backcrossing where P2 is used as the recurrent parent;
!  3, F1DH, F1-derived doubled haploids; 
!  4, RIL or F1RIL, recombination inbred lines through the repeated selfing of F1;
!  5, P1BC1RIL, recombination inbred lines through the repeated selfing of P1BC1F1;
!  6, P2BC1RIL, recombination inbred lines through the repeated selfing of P2BC1F1;
!  7, F2, the selfing generation of F1;
!  8, F3, the selfing generation of F2;
!  9, P1BC2F1, the second backcrossing where P1 is used as the recurrent parent; 
! 10, P2BC2F1, the second backcrossing where P2 is used as the recurrent parent;
! 11, P1BC2RIL, recombination inred lines through the repeated selfing of P1BC2F1; 
! 12, P2BC2RIL, recombination inred lines through the repeated selfing of P2BC2F1; 
! 13, P1BC1F2, the selfing generation of P1BC1F1; 
! 14, P2BC1F2, the selfing generation of P2BC1F1; 
! 15, P1BC2F2, the selfing generation of P1BC2F1; 
! 16, P2BC2F2, the selfing generation of P2BC2F1; 
! 17, P1BC1DH, P1BC1F1-derived doubled haploids; 
! 18, P2BC1DH, P2BC1F1-derived doubled haploids; 
! 19, P1BC2DH, P1BC2F1-derived doubled haploids; 
! 20, P2BC2DH, P2BC2F1-derived doubled haploids; 
   3      !Mapping Population (see remarks above)
   2      !Mapping Function (1 for Kosambi; 2 for Haldane; 3 for Morgan)
   2      !Marker Space Type (1 for intervals; 2 for positions)
   1      !Marker Space Unit(1 for centiMorgans; 2 for Morgan)
   6      !Number of Chromosomes (or Linkage Groups)
 200      !Size of the mapping population
   2      !Number of environments
 
!***************************************** Chromosomes and Linkage Maps **********************************************
!Chromosome                 NumMarkers
-CH1                        16
-CH2                        16
-CH3                        16
-CH4                        16
-CH5                        16
-CH6                        16
!Linkage map (Marker name followed by position or the interval length)
 MK-1-1                1     0.000
 MK-1-2                1    10.000
 MK-1-3                1    20.000
 MK-1-4                1    30.000
 MK-1-5                1    40.000
 MK-1-6                1    50.000
 MK-1-7                1    60.000
 MK-1-8                1    70.000
 MK-1-9                1    80.000
 MK-1-10               1    90.000
 MK-1-11               1   100.000
 MK-1-12               1   110.000
 MK-1-13               1   120.000
 MK-1-14               1   130.000
 MK-1-15               1   140.000
 MK-1-16               1   150.000
 MK-2-1                2     0.000
 MK-2-2                2    10.000
 MK-2-3                2    20.000
 MK-2-4                2    30.000
 MK-2-5                2    40.000
 MK-2-6                2    50.000
 MK-2-7                2    60.000
 MK-2-8                2    70.000
 MK-2-9                2    80.000
 MK-2-10               2    90.000
 MK-2-11               2   100.000
 MK-2-12               2   110.000
 MK-2-13               2   120.000
 MK-2-14               2   130.000
 MK-2-15               2   140.000
 MK-2-16               2   150.000
 MK-3-1                3     0.000
 MK-3-2                3    10.000
 MK-3-3                3    20.000
 MK-3-4                3    30.000
 MK-3-5                3    40.000
 MK-3-6                3    50.000
 MK-3-7                3    60.000
 MK-3-8                3    70.000
 MK-3-9                3    80.000
 MK-3-10               3    90.000
 MK-3-11               3   100.000
 MK-3-12               3   110.000
 MK-3-13               3   120.000
 MK-3-14               3   130.000
 MK-3-15               3   140.000
 MK-3-16               3   150.000
 MK-4-1                4     0.000
 MK-4-2                4    10.000
 MK-4-3                4    20.000
 MK-4-4                4    30.000
 MK-4-5                4    40.000
 MK-4-6                4    50.000
 MK-4-7                4    60.000
 MK-4-8                4    70.000
 MK-4-9                4    80.000
 MK-4-10               4    90.000
 MK-4-11               4   100.000
 MK-4-12               4   110.000
 MK-4-13               4   120.000
 MK-4-14               4   130.000
 MK-4-15               4   140.000
 MK-4-16               4   150.000
 MK-5-1                5     0.000
 MK-5-2                5    10.000
 MK-5-3                5    20.000
 MK-5-4                5    30.000
 MK-5-5                5    40.000
 MK-5-6                5    50.000
 MK-5-7                5    60.000
 MK-5-8                5    70.000
 MK-5-9                5    80.000
 MK-5-10               5    90.000
 MK-5-11               5   100.000
 MK-5-12               5   110.000
 MK-5-13               5   120.000
 MK-5-14               5   130.000
 MK-5-15               5   140.000
 MK-5-16               5   150.000
 MK-6-1                6     0.000
 MK-6-2                6    10.000
 MK-6-3                6    20.000
 MK-6-4                6    30.000
 MK-6-5                6    40.000
 MK-6-6                6    50.000
 MK-6-7                6    60.000
 MK-6-8                6    70.000
 MK-6-9                6    80.000
 MK-6-10               6    90.000
 MK-6-11               6   100.000
 MK-6-12               6   110.000
 MK-6-13               6   120.000
 MK-6-14               6   130.000
 MK-6-15               6   140.000
 MK-6-16               6   150.000
!*********************************** Marker Types ********************************************************************
!Co-dominant marker: When heterozygote F1 is present, P1 is coded as 2, F1 is coded as 1, and P2 is coded as 0; Otherwise, P1 is coded as 2, and P2 is coded as 0. 
!Dominant marker: When heterozygote F1 is present, P1 and F1 are coded as 12, and P2 is coded as 0; Otherwise, P1 is coded as 2, and P2 is coded as 0.  
!Recessive markers: When heterozygote F1 is present, P1 is coded as 2, and F1 and P2 are coded as 10; Otherwise, P1 is coded as 2, and P2 is coded as 0. 
!Missing marker is coded as -1. 
 MK-1-1                 0   0   2   0   2   0   0   2   0   2   0   2   2   2   0   2   0   0   0   0   2   0   2   0   2   0   0   2   2   2   0   2   0   0   0   0   2   0   0   0   2   0   2   2   2   2   2   2   2   0   2   0   0   0   2   2   2   2   2   0   0   0   2   0   2   0   0   0   0   2   0   2   2   0   2   0   0   2   2   2   0   2   2   0   2   2   0   2   2   0   2   2   0   0   0   0   0   2   0   0   2   2   2   0   2   2   2   0   2   0   0   0   2   2   0   2   2   0   2   0   2   2   0   0   0   0   2   2   2   0   0   0   0   2   2   2   2   0   0   0   2   0   2   0   0   0   0   0   2   2   2   2   0   2   0   0   2   0   0   0   2   0   2   0   0   0   2   0   2   0   2   0   0   2   0   0   2   2   2   0   0   2   0   2   2   0   2   0   0   2   2   0   0   0   0   2   0   2   0   2
 MK-1-2                 0   0   2   0   2   0   0   2   0   0   0   2   2   2   0   2   0   0   0   0   2   0   2   0   2   0   0   2   2   2   0   2   0   0   0   0   0   0   2   0   2   2   2   2   2   2   0   2   2   0   0   0   0   0   0   2   2   2   2   0   0   0   2   0   2   2   0   0   0   2   0   2   2   2   2   0   0   2   2   2   0   2   2   0   2   2   2   2   2   0   2   2   0   0   0   0   0   2   0   0   2   2   2   0   0   2   2   0   2   0   0   0   2   2   0   2   2   0   2   0   0   0   0   0   0   0   0   2   2   0   2   0   0   2   2   0   0   0   0   0   2   0   2   0   0   0   0   0   2   2   2   2   2   2   0   0   2   0   0   0   2   0   2   0   0   2   2   0   2   0   2   0   0   2   0   0   0   2   2   2   0   2   0   2   2   0   2   2   0   2   2   0   0   0   0   2   0   2   0   2
 MK-1-3                 0   0   2   0   2   0   0   2   0   0   0   2   2   0   0   2   0   0   0   0   0   0   2   0   2   0   0   2   2   2   0   2   0   0   0   0   0   0   2   0   2   2   2   2   2   2   0   2   2   0   0   0   0   0   0   2   2   2   2   0   0   0   2   0   2   2   0   0   0   2   0   2   2   2   0   0   0   2   2   2   0   2   0   2   2   2   2   2   0   2   2   2   0   0   0   0   0   0   0   0   2   2   2   0   0   2   2   0   2   0   0   0   2   2   0   2   2   0   2   2   2   2   0   0   0   0   0   2   2   0   2   0   0   2   0   0   0   0   0   0   2   2   2   0   0   0   0   0   2   2   2   2   2   2   0   0   2   0   0   0   0   0   2   0   0   2   2   0   2   0   2   0   0   2   0   0   0   2   2   2   0   2   0   2   2   0   2   2   0   2   2   0   0   0   2   2   0   2   0   2
 MK-1-4                 0   2   2   0   2   0   0   2   0   0   0   2   2   0   2   2   0   0   0   0   0   0   2   0   2   0   0   2   2   2   0   2   0   0   0   0   2   0   0   0   2   2   2   2   2   2   0   2   2   0   0   0   2   0   0   0   2   2   0   2   0   0   2   0   0   2   0   0   0   2   0   2   2   2   0   0   0   2   2   2   0   2   0   2   2   2   0   0   0   2   2   2   0   0   0   0   0   0   0   0   2   2   2   0   0   2   2   2   2   2   0   2   2   2   0   2   2   2   2   2   2   2   0   0   0   0   0   2   2   0   2   0   0   2   0   0   0   0   0   2   2   0   2   0   2   0   0   0   2   2   0   2   2   2   0   0   0   2   0   0   0   0   0   0   0   2   2   0   2   0   2   0   0   2   2   2   0   2   2   2   0   2   2   2   2   0   0   2   0   2   2   0   0   0   2   2   0   2   0   2
 MK-1-5                 0   2   2   0   2   0   0   2   0   0   0   2   2   0   2   2   0   0   0   0   2   0   2   0   2   0   0   2   0   2   0   0   0   0   0   2   2   0   0   0   2   2   2   2   2   2   0   2   2   0   2   0   2   2   0   0   0   2   0   2   0   0   2   0   0   2   0   0   0   2   2   2   2   2   0   0   0   2   2   2   0   2   0   2   2   2   2   0   0   2   2   2   0   0   2   0   0   0   0   0   2   2   2   0   0   2   0   2   2   2   0   2   2   2   0   0   2   0   2   2   2   2   0   2   0   0   0   2   2   0   2   0   2   2   0   0   0   0   0   2   2   0   2   0   2   2   0   0   2   0   2   2   2   2   0   0   0   2   0   0   0   0   0   0   0   2   2   0   2   0   2   0   0   2   2   2   0   2   2   2   0   2   2   2   2   0   0   2   0   2   2   0   0   0   2   2   0   2   0   2
 MK-1-6                 0   2   2   0   2   0   0   2   0   0   2   2   0   0   2   2   0   0   0   0   2   0   2   0   2   0   0   2   0   2   0   0   2   0   0   2   2   0   0   0   2   2   2   2   2   2   0   2   2   0   2   0   2   2   0   0   0   2   0   2   0   0   2   0   0   2   0   0   0   2   2   2   2   2   0   0   0   2   2   2   0   2   0   2   2   2   0   0   0   2   2   2   0   0   2   0   0   0   0   2   0   2   2   0   0   2   0   2   2   2   0   2   0   2   0   0   2   0   2   2   2   2   0   2   0   0   0   2   2   2   2   0   2   0   0   0   0   0   0   2   2   0   2   0   2   2   0   0   2   0   0   2   2   2   0   0   0   2   0   0   0   0   2   0   0   2   2   2   2   0   2   0   0   2   2   2   0   2   2   2   2   2   0   2   2   0   2   2   0   2   2   0   0   0   0   2   0   2   0   2
 MK-1-7                 0   0   2   0   2   0   0   2   0   0   2   2   0   0   2   2   0   0   0   0   2   0   2   0   2   0   0   2   0   2   0   2   2   0   2   2   2   2   0   2   2   2   2   2   2   2   0   2   2   0   2   0   0   2   0   0   0   2   0   0   2   0   0   0   2   2   0   0   0   2   2   2   2   2   0   0   0   2   2   2   2   2   0   2   2   2   0   0   0   2   2   2   0   2   2   0   0   0   0   0   0   2   2   0   0   0   0   0   2   2   0   2   0   2   0   0   2   0   2   2   2   2   0   2   0   0   0   2   2   2   2   0   2   0   0   0   0   0   0   2   2   0   2   0   2   2   0   0   2   0   0   2   2   0   0   0   2   2   0   0   0   2   2   2   0   2   2   2   2   0   2   0   2   2   2   2   0   2   2   2   2   2   0   2   2   0   2   2   0   0   2   0   0   0   0   2   0   2   0   2
 MK-1-8                 0   0   2   2   2   0   0   2   0   0   2   2   0   0   2   2   0   0   0   0   2   2   2   0   2   0   0   2   0   2   2   2   2   0   2   2   2   2   0   2   2   2   2   2   2   2   2   2   2   2   2   0   0   2   0   0   0   2   0   0   2   0   0   0   2   2   0   2   0   2   2   2   2   2   0   0   0   2   0   2   2   2   0   2   2   2   0   0   0   2   2   2   0   2   2   0   0   0   0   0   0   2   2   0   0   0   2   0   2   2   0   2   0   2   0   0   2   0   0   2   2   2   0   2   0   0   0   2   2   2   0   0   2   0   0   0   0   2   2   2   2   0   0   0   2   2   0   0   2   0   0   0   2   0   2   0   2   2   2   0   0   2   2   2   0   2   2   2   2   2   2   0   2   2   2   2   0   2   2   2   2   0   0   2   2   0   2   0   0   0   2   0   0   0   0   2   0   2   0   2
 MK-1-9                 0   0   2   2   0   0   2   2   0   0   2   2   0   0   2   2   0   0   0   0   2   2   2   0   2   0   0   2   2   2   2   0   0   0   2   2   2   2   0   2   2   2   2   0   2   2   2   2   2   2   2   0   0   2   0   0   0   2   0   0   2   0   0   0   2   2   0   0   0   2   2   2   0   2   2   0   0   2   0   2   2   2   0   2   2   2   0   0   0   2   2   0   0   2   2   0   2   0   0   0   0   2   0   0   0   0   0   0   2   0   0   2   0   2   0   0   2   0   0   2   0   0   0   2   0   0   0   2   2   0   0   0   2   0   0   0   0   0   2   2   2   0   0   0   2   2   0   2   2   0   0   0   2   0   2   0   2   2   2   0   0   2   2   2   0   2   2   0   0   2   2   0   0   2   2   2   0   2   2   2   2   0   2   2   2   0   2   0   0   0   2   0   0   0   0   2   0   2   0   2
 MK-1-10                0   0   2   2   0   0   2   2   0   0   2   2   0   0   2   2   0   0   0   0   2   2   2   0   2   0   0   2   2   2   2   0   0   0   2   2   2   2   0   2   2   2   2   0   2   2   2   2   2   2   2   0   0   2   0   0   0   2   0   0   2   0   0   2   2   2   0   2   0   2   2   2   0   2   0   0   2   2   0   2   2   2   2   2   2   2   0   0   0   2   2   0   2   2   2   0   2   0   0   0   0   2   0   0   0   2   2   0   2   0   0   2   0   2   0   0   2   0   0   2   0   0   0   2   2   0   0   0   2   0   0   0   2   0   0   0   0   2   2   2   2   0   0   0   0   2   0   2   2   0   0   2   2   0   2   0   2   2   2   0   0   2   2   2   0   2   2   0   0   2   2   0   0   2   0   2   0   0   0   2   2   0   2   2   2   2   2   0   0   0   2   0   0   0   0   2   0   2   0   2
 MK-1-11                0   0   2   2   0   0   2   2   0   0   2   2   2   0   2   2   0   0   0   0   2   2   2   0   2   0   0   0   0   2   2   0   0   2   2   2   2   2   0   2   2   2   2   0   2   2   2   2   2   2   2   0   0   2   0   0   0   2   0   2   2   0   0   2   2   2   2   2   0   2   2   2   0   2   0   0   2   2   0   2   2   2   0   2   2   0   0   0   0   2   2   0   2   2   2   0   2   0   0   0   2   2   2   0   0   2   2   0   2   0   0   2   0   2   0   2   2   0   0   0   0   0   0   2   2   0   0   0   0   0   0   0   2   0   0   2   0   2   2   2   2   2   0   0   2   0   0   2   2   0   0   2   2   0   2   0   2   2   0   0   0   2   2   2   0   2   2   0   2   2   0   2   0   2   0   2   0   0   0   2   2   2   2   2   2   2   2   2   0   0   2   0   0   0   0   2   0   2   0   2
 MK-1-12                0   0   2   2   0   0   2   2   0   0   2   2   2   0   2   2   0   0   0   0   2   2   2   0   2   0   0   0   0   0   0   0   0   2   2   2   2   2   0   0   2   2   2   0   2   2   2   2   2   2   0   0   0   2   0   0   2   2   0   2   2   0   2   2   2   2   0   2   0   2   2   2   0   2   2   0   2   2   0   0   2   2   0   2   2   2   0   0   0   2   2   0   2   2   0   0   2   0   0   0   2   2   2   2   0   2   2   0   0   0   2   2   0   2   0   2   2   0   0   0   0   0   0   0   2   0   0   0   0   0   0   2   2   2   0   2   0   2   2   2   2   2   0   0   2   0   0   2   2   0   0   2   2   0   2   0   2   2   0   0   2   0   2   2   0   2   2   0   0   2   0   2   0   2   0   2   0   0   2   2   0   2   2   2   0   2   2   0   0   0   2   0   0   0   0   2   0   2   0   0
 MK-1-13                0   2   2   2   2   0   0   2   0   0   2   2   2   0   2   2   0   0   0   0   2   2   2   0   2   0   0   2   0   0   0   0   0   2   2   2   2   2   0   0   2   2   2   0   2   2   2   2   2   2   0   0   0   2   0   0   2   2   0   2   2   0   2   2   2   2   0   2   0   2   2   2   0   2   2   0   2   2   0   0   2   2   0   2   2   2   0   0   0   2   2   0   2   2   0   0   2   0   0   0   2   2   2   2   0   0   2   2   0   0   2   2   0   2   2   2   2   0   0   2   0   0   0   0   2   2   0   0   0   0   0   2   2   2   0   2   0   2   2   2   2   2   0   0   2   0   0   2   2   0   0   2   2   0   2   0   2   2   0   0   2   0   2   2   0   2   2   0   0   2   0   2   0   2   2   2   0   0   2   2   0   2   2   2   0   2   2   0   0   0   2   0   0   0   0   2   0   2   0   0
 MK-1-14                0   2   2   2   2   0   0   2   0   0   2   2   2   0   2   2   0   0   0   0   2   2   2   0   2   0   0   2   0   0   2   0   0   2   2   2   2   2   0   0   0   2   2   0   2   2   2   2   2   2   0   0   0   2   0   0   0   2   0   2   2   0   2   2   2   2   0   2   0   2   2   2   2   2   2   0   2   2   0   0   2   2   0   2   0   2   0   0   0   2   2   0   2   2   0   0   2   0   0   0   2   2   2   2   0   2   2   2   0   0   2   2   2   2   2   2   2   0   0   2   0   0   0   0   2   2   0   0   0   0   2   2   2   2   0   2   0   2   2   2   2   2   2   0   2   0   0   2   2   0   0   2   0   0   2   0   2   2   0   0   2   0   2   2   0   2   2   0   0   2   0   2   0   2   2   2   0   0   2   2   0   2   2   2   0   2   2   0   2   0   2   0   0   0   0   2   0   2   0   0
 MK-1-15                0   2   2   0   2   0   0   0   0   0   0   2   2   0   2   2   0   0   2   0   2   0   2   0   2   0   0   2   0   0   2   0   0   2   2   0   2   2   0   0   0   0   2   0   2   2   2   2   2   2   0   0   0   2   2   0   0   2   0   2   0   0   2   2   2   2   0   2   0   2   2   0   2   2   2   0   2   2   0   0   2   2   2   2   0   2   0   2   0   2   2   0   2   2   0   0   2   0   0   0   2   2   2   2   0   2   2   2   0   0   2   2   2   2   2   2   2   0   0   2   0   0   0   0   2   2   0   2   2   0   2   2   2   2   0   2   0   2   2   2   2   2   2   0   2   2   0   2   2   0   0   2   0   0   2   0   2   2   0   0   2   0   2   2   0   2   2   0   0   2   0   2   0   2   2   2   0   0   2   2   0   2   2   2   0   2   2   0   2   0   0   0   0   0   0   0   0   2   0   2
 MK-1-16                0   2   2   2   0   0   0   2   0   0   0   2   2   0   2   0   0   0   2   0   0   0   2   2   2   0   0   2   0   0   2   0   0   2   2   0   2   0   2   0   0   0   2   0   2   2   2   2   2   2   0   0   0   2   0   0   0   2   0   2   0   0   2   2   2   2   0   2   0   0   2   0   2   2   2   0   2   0   0   0   2   2   2   2   0   2   2   2   0   2   2   0   2   2   0   0   2   0   0   2   2   2   2   2   0   2   2   2   0   0   2   2   2   2   2   2   2   0   0   2   0   0   0   0   2   2   0   2   2   0   2   2   2   2   0   2   0   2   2   2   2   2   2   0   2   2   0   2   2   0   0   2   0   2   2   0   2   2   0   0   2   0   0   2   0   2   2   0   0   2   0   2   0   2   2   0   0   0   2   2   0   2   2   0   0   2   2   0   2   0   0   0   0   0   0   0   0   2   0   2
 MK-2-1                 2   0   0   0   2   0   0   2   2   2   2   2   2   0   0   2   2   2   2   0   2   2   2   0   2   0   0   2   0   0   2   2   2   0   2   0   0   2   0   2   2   0   0   0   0   0   2   2   0   2   0   0   2   0   2   0   2   0   2   0   0   0   2   2   2   2   0   2   0   0   0   2   2   2   0   2   2   0   0   0   2   2   0   0   2   2   0   2   2   0   2   0   0   0   0   2   2   0   2   2   2   0   2   2   2   0   2   0   2   0   0   2   2   0   0   0   0   0   2   0   0   0   2   0   2   0   2   2   0   0   2   0   2   2   0   0   2   0   2   0   0   2   2   2   2   0   2   2   0   2   0   2   2   2   0   2   0   2   2   0   0   0   0   2   2   2   2   2   2   0   0   0   2   0   0   0   2   2   0   2   0   2   2   2   0   2   0   2   2   2   2   0   0   0   0   0   2   2   0   2
 MK-2-2                 2   0   0   0   2   0   0   2   2   2   2   2   0   0   0   2   2   2   2   0   2   2   2   2   2   0   0   2   0   0   0   0   2   0   2   2   0   2   0   0   2   0   0   0   0   0   2   2   0   2   0   0   2   2   2   0   2   0   2   0   0   0   0   2   2   2   0   2   0   0   0   2   2   2   0   2   0   0   0   0   2   2   0   0   2   2   0   2   2   0   2   0   0   0   0   2   2   0   2   2   2   0   2   0   2   0   2   0   2   0   0   2   2   0   2   0   0   0   2   2   0   0   2   0   2   0   2   2   2   0   2   0   2   2   0   0   2   0   0   0   0   2   0   2   2   0   2   2   0   2   0   2   2   2   0   2   2   2   2   0   2   0   0   2   2   2   2   2   2   0   2   0   2   0   0   0   2   2   0   2   0   2   2   2   0   2   0   2   2   2   2   0   0   2   0   0   0   2   0   2
 MK-2-3                 2   0   0   2   2   0   0   2   2   2   2   2   0   2   0   2   2   2   2   0   2   2   2   2   2   0   0   2   0   0   0   0   2   0   2   2   0   2   0   0   2   0   0   0   0   0   2   2   0   2   0   0   2   2   2   0   2   2   0   0   0   2   0   2   2   2   0   0   0   0   0   2   2   0   0   0   0   0   0   0   0   2   0   0   2   2   0   2   2   0   2   0   0   0   0   2   2   0   2   2   2   0   2   0   2   0   2   0   2   0   0   2   2   0   2   0   0   0   2   2   0   0   2   0   2   0   2   2   2   2   2   2   2   2   0   0   2   0   0   0   0   2   0   2   2   0   2   2   0   0   0   2   0   2   0   2   2   2   2   0   2   0   0   2   2   2   2   2   2   0   0   0   0   0   0   0   2   2   0   2   0   2   2   2   0   2   0   2   2   0   2   0   0   2   0   0   0   2   0   0
 MK-2-4                 0   0   0   2   2   0   0   2   0   2   2   2   2   2   0   2   2   2   0   0   2   2   2   2   2   0   0   2   0   0   0   0   2   0   2   2   0   2   2   0   2   0   0   0   0   0   0   2   0   2   0   0   2   2   2   0   2   2   0   0   0   2   0   0   2   2   0   0   0   0   2   2   2   2   0   2   0   0   0   0   2   2   0   0   2   2   0   2   2   0   2   0   0   0   0   2   2   0   2   2   0   0   2   0   2   2   2   0   2   0   0   2   2   0   2   0   0   0   2   2   0   0   0   0   2   0   2   2   2   2   2   2   2   2   0   0   2   2   0   0   0   2   2   2   2   0   2   2   0   0   0   2   0   2   0   2   2   2   2   0   0   0   0   2   2   2   2   2   0   0   0   0   0   2   0   0   2   2   2   2   0   2   2   2   0   2   0   2   2   0   2   0   0   2   0   0   0   2   0   0
 MK-2-5                 0   0   0   2   2   0   0   2   0   0   2   2   2   2   0   2   0   2   0   0   2   2   2   2   2   0   0   2   2   0   0   0   2   0   2   2   0   2   2   0   2   0   0   0   0   2   0   2   0   2   0   0   2   2   2   0   2   2   2   2   0   2   2   0   2   2   0   0   0   0   0   2   2   2   0   2   0   0   0   0   2   2   0   0   2   2   0   2   2   0   2   0   0   2   2   2   2   0   2   2   0   0   2   0   2   2   2   0   2   2   0   2   2   0   2   0   0   0   2   2   0   0   0   0   2   0   2   2   2   2   2   2   2   2   0   0   2   2   0   0   0   2   0   2   2   0   2   2   0   0   0   2   0   2   0   2   2   2   2   0   0   0   0   2   2   2   2   2   0   2   0   0   2   2   0   0   2   2   2   0   0   2   2   0   0   2   0   2   2   0   2   2   0   0   0   0   0   2   0   0
 MK-2-6                 0   0   0   2   2   0   0   2   0   0   2   2   2   0   0   2   0   2   0   0   2   2   2   2   2   2   0   2   2   0   0   0   2   0   2   2   0   2   2   0   2   0   0   0   0   2   2   2   0   2   0   0   2   2   2   0   2   2   2   2   0   0   2   0   2   0   0   2   0   0   0   2   2   0   0   2   0   0   2   0   2   2   0   0   0   2   0   2   2   0   2   0   0   0   2   2   2   0   2   2   0   0   2   0   2   0   2   0   2   2   0   2   2   0   2   0   0   0   2   2   0   0   0   0   2   0   2   2   2   2   2   2   2   2   0   0   2   2   0   0   0   2   0   2   2   0   2   2   0   0   0   2   0   2   2   0   2   2   2   0   0   2   0   2   2   2   2   2   2   2   0   0   2   2   0   0   2   0   2   0   0   0   2   0   0   2   0   2   2   0   2   2   0   0   0   0   0   2   0   0
 MK-2-7                 0   0   0   2   2   0   0   2   0   0   2   2   2   0   0   2   0   2   0   0   2   2   2   2   2   2   0   2   2   0   0   0   2   0   2   2   0   2   2   0   2   0   0   0   0   2   0   0   0   2   0   0   2   2   2   0   2   2   2   2   0   0   2   0   2   2   0   0   0   0   0   2   2   0   0   2   0   0   2   2   2   2   0   0   2   2   2   2   2   0   2   0   0   0   2   2   2   0   2   2   0   0   2   0   2   0   2   0   2   2   0   2   2   2   2   0   0   0   2   0   0   0   0   0   2   0   2   2   2   0   2   2   2   0   0   0   2   2   0   0   0   2   0   2   2   0   2   2   0   0   0   2   0   2   2   0   2   2   2   0   0   2   2   2   2   2   2   2   2   2   2   0   2   2   2   0   2   0   2   0   2   0   2   0   0   2   0   2   0   0   2   2   0   2   0   0   0   2   0   0
 MK-2-8                 0   0   0   2   2   0   0   2   0   0   2   0   0   0   0   2   2   2   0   0   2   2   2   2   2   2   0   2   0   0   0   0   0   0   2   2   0   2   2   0   2   0   0   0   0   2   0   2   2   2   0   0   2   2   2   2   2   2   2   2   0   0   2   0   0   2   0   0   0   0   2   2   2   0   0   2   0   0   2   0   2   2   0   0   2   2   2   2   2   0   2   0   0   0   2   2   2   0   2   2   0   0   2   0   2   0   2   0   2   2   0   2   2   2   2   0   0   0   2   0   0   0   0   2   2   0   2   0   2   0   2   2   2   0   0   0   2   2   0   0   0   2   0   2   2   2   2   0   0   2   0   2   0   2   2   2   2   2   2   2   0   2   2   2   2   2   2   2   2   2   2   0   2   2   2   0   0   0   2   0   2   0   2   0   0   2   0   0   0   0   2   2   0   2   0   2   0   2   0   0
 MK-2-9                 0   0   2   2   0   0   0   2   0   0   2   0   0   0   0   2   2   2   0   0   2   2   0   2   2   0   0   0   0   0   0   0   0   0   2   2   0   2   0   0   2   0   0   0   0   0   0   2   2   2   0   0   2   2   2   0   2   2   2   2   2   0   2   0   0   2   0   0   0   0   0   2   2   0   0   2   0   0   2   0   2   2   0   0   2   2   2   2   2   0   2   0   0   0   2   2   0   0   2   2   0   0   2   0   2   0   2   0   0   2   0   2   2   2   2   0   2   0   2   0   0   0   0   2   2   0   2   0   2   0   2   2   2   0   0   0   2   2   2   2   2   2   0   2   2   2   2   0   2   2   0   2   0   2   2   2   2   2   2   2   0   2   2   2   2   2   2   2   2   2   2   0   2   2   2   0   0   0   2   0   2   0   2   0   0   0   0   2   0   0   0   2   0   2   0   2   0   2   0   0
 MK-2-10                0   0   2   2   0   0   0   2   0   0   2   0   0   0   0   2   2   2   0   0   0   0   0   2   2   0   0   0   0   0   0   0   0   0   2   0   0   2   0   0   2   0   2   0   0   0   0   2   2   2   0   0   2   2   2   0   2   2   2   2   2   0   2   0   0   2   0   0   0   0   2   2   2   0   0   2   0   0   2   0   2   2   0   0   2   2   2   2   2   0   2   0   0   0   2   2   0   2   2   2   0   0   2   0   2   0   2   2   0   2   0   2   2   2   2   2   2   0   2   0   2   0   0   0   2   0   2   0   2   0   2   2   0   0   0   0   2   2   2   2   2   0   0   2   2   2   2   0   2   2   0   2   2   2   2   2   2   0   2   2   0   2   2   2   2   2   2   2   0   2   2   0   2   2   2   0   0   0   2   2   0   0   2   0   0   0   0   2   0   0   0   2   0   2   0   0   0   2   0   0
 MK-2-11                0   2   0   2   0   2   0   2   0   0   2   0   0   0   0   2   2   2   0   0   0   2   0   2   2   2   0   0   2   0   0   0   0   0   2   0   2   2   0   0   2   0   2   2   0   0   2   2   2   2   0   0   2   2   2   0   2   0   2   2   2   0   2   0   0   2   0   0   0   0   2   2   2   0   0   2   0   0   2   0   2   2   0   0   2   2   2   2   2   0   2   0   0   0   2   2   0   2   2   2   0   0   2   2   2   0   2   2   0   2   0   2   2   2   2   2   2   2   2   0   2   0   0   0   2   0   0   0   2   0   2   2   0   0   2   0   2   2   2   2   2   0   0   2   2   2   2   2   2   2   0   2   2   2   2   2   2   2   2   2   0   2   2   2   2   2   2   2   0   0   2   0   2   2   2   0   0   0   2   2   0   0   2   0   0   2   0   0   2   0   0   0   0   2   0   0   0   2   0   0
 MK-2-12                0   2   0   2   0   0   2   2   0   2   2   0   0   0   2   0   2   2   0   0   0   2   0   2   2   2   0   0   2   0   0   0   0   0   2   0   2   2   0   0   2   2   2   0   0   0   2   2   2   2   0   0   2   2   2   0   2   0   2   2   2   0   0   0   0   0   2   0   0   2   0   2   2   0   0   2   0   2   2   0   2   2   0   2   2   2   2   2   2   0   2   0   0   0   2   2   0   2   2   2   0   2   2   2   2   0   2   2   0   2   0   2   2   0   2   2   2   2   2   0   2   0   0   0   2   0   0   0   2   0   2   2   0   0   2   0   2   2   2   2   0   0   0   2   2   2   2   2   2   2   0   2   2   0   2   2   2   2   2   2   0   2   0   0   2   2   2   2   0   0   2   0   0   2   2   0   0   0   2   2   0   2   2   2   2   2   0   2   2   0   0   0   0   2   0   0   2   2   0   0
 MK-2-13                0   2   0   2   0   0   2   2   0   2   2   0   0   0   2   0   2   2   0   0   0   2   2   2   2   2   0   0   2   0   0   0   0   2   2   2   2   2   0   0   2   2   2   0   0   0   2   0   2   0   0   0   2   2   2   0   2   0   2   2   2   0   0   0   0   0   2   0   0   2   0   2   2   0   0   2   0   2   2   0   2   2   0   2   2   2   2   2   2   0   2   0   0   0   2   2   0   2   2   2   0   2   2   2   2   0   2   2   0   2   0   2   2   0   2   2   2   2   2   0   2   0   0   0   2   0   2   0   2   0   2   2   0   0   0   0   2   2   2   2   0   2   0   2   2   2   0   2   2   2   0   2   0   0   0   2   2   2   2   2   0   2   0   0   2   2   2   2   0   0   2   0   0   2   2   0   0   0   2   2   0   2   2   2   2   2   0   2   2   0   0   0   0   2   0   0   2   2   0   0
 MK-2-14                2   2   0   2   0   0   2   2   0   2   2   0   0   0   2   0   2   2   2   0   0   2   0   2   2   2   0   0   2   0   0   0   0   2   2   2   2   2   0   0   2   2   2   0   0   2   2   0   2   0   0   0   2   2   2   0   2   0   2   2   2   0   0   0   0   0   2   0   0   0   0   2   2   0   0   2   0   0   2   2   2   2   0   2   2   0   2   2   2   2   2   0   0   2   2   0   0   0   2   2   0   2   2   2   2   0   2   2   0   2   0   2   0   0   2   2   2   0   0   0   2   0   0   0   2   0   2   0   2   0   2   2   0   0   0   0   2   2   2   2   0   2   0   2   2   2   2   2   2   2   0   2   0   0   0   0   2   2   2   0   2   2   0   0   2   2   2   2   0   0   2   0   0   2   2   0   2   0   2   2   0   2   2   2   2   0   0   2   2   0   0   0   0   2   0   2   0   0   0   0
 MK-2-15                2   2   0   2   0   0   2   2   0   2   2   0   0   0   2   0   2   2   2   0   0   2   2   2   2   0   0   0   2   0   0   0   0   2   2   0   2   2   0   0   0   2   2   0   0   2   2   0   0   0   0   0   2   2   2   0   2   0   2   2   2   0   0   0   0   0   2   0   0   0   0   2   2   0   0   2   0   0   2   2   2   2   0   2   2   0   2   2   2   2   2   0   0   2   2   0   0   0   2   2   0   2   2   2   2   0   2   2   2   2   0   2   0   0   2   2   2   0   0   0   2   0   0   0   2   0   2   0   2   0   2   2   0   0   0   0   2   2   2   2   0   2   0   2   2   2   2   2   2   2   0   2   0   0   0   0   2   2   2   0   2   2   0   2   2   2   2   2   0   0   2   0   0   2   2   0   2   0   2   2   0   2   2   2   2   0   0   0   2   0   0   0   2   2   0   2   0   0   0   0
 MK-2-16                2   2   2   2   2   0   2   2   0   2   2   0   0   0   2   0   2   0   2   0   0   2   2   2   2   0   0   0   2   2   0   0   0   2   2   0   2   2   0   0   0   0   2   0   0   2   2   0   0   0   0   0   2   2   2   0   2   0   2   2   2   0   0   0   0   0   2   0   0   2   0   2   2   0   0   2   0   0   2   0   2   2   0   2   2   0   2   2   2   2   2   2   0   2   0   0   0   0   2   2   0   2   2   2   2   0   2   2   2   2   0   2   0   0   2   2   2   0   0   0   2   0   0   0   2   0   2   2   0   0   0   0   0   0   0   0   0   2   2   2   2   2   0   2   2   2   2   2   2   2   0   2   0   0   0   0   2   2   2   0   2   2   2   2   0   2   2   2   0   0   2   0   0   2   2   0   2   0   2   2   0   2   2   2   2   0   0   0   2   0   0   0   2   2   0   2   0   2   0   0
 MK-3-1                 2   0   0   2   2   0   0   0   2   0   2   0   2   0   2   2   2   0   2   0   0   0   0   0   0   0   0   0   0   0   2   2   2   0   2   0   0   0   2   2   2   0   0   0   0   2   0   2   2   2   2   2   0   2   0   0   0   0   2   2   2   0   2   2   0   0   0   0   0   2   2   2   0   2   2   2   0   2   0   2   0   0   0   2   0   0   0   0   0   2   2   0   0   2   0   0   2   0   2   2   2   0   2   2   0   0   2   0   2   2   0   2   2   2   0   2   0   0   2   2   0   0   2   0   0   2   0   0   0   2   2   0   0   2   2   2   2   2   2   0   0   0   2   2   0   2   0   0   0   2   0   2   0   0   0   2   0   2   0   2   0   0   0   2   2   0   0   0   2   0   2   2   0   2   2   0   0   2   0   0   0   0   2   2   2   2   2   2   2   2   2   0   2   2   2   0   2   2   2   2
 MK-3-2                 2   0   0   2   2   0   2   0   2   0   2   0   2   0   2   2   0   0   2   0   0   0   0   0   0   0   0   2   0   0   2   2   2   0   2   0   2   0   0   2   2   0   0   2   2   2   0   2   2   2   2   2   0   2   0   0   0   0   2   2   2   0   2   2   0   0   0   0   0   2   2   2   0   2   2   2   0   0   0   2   0   0   0   2   0   0   2   0   0   2   2   0   0   2   0   0   2   0   2   2   2   0   2   2   0   0   2   0   2   2   0   2   2   2   0   2   0   0   2   2   0   2   2   0   0   2   0   0   0   2   2   0   0   2   2   2   2   0   2   0   0   2   2   2   0   2   0   0   0   2   0   2   0   0   0   2   0   2   0   2   0   0   0   2   2   0   0   0   2   0   2   0   0   2   2   0   0   2   0   0   0   0   2   2   2   2   2   0   2   2   2   0   2   2   2   0   0   2   2   2
 MK-3-3                 2   2   0   2   2   0   2   0   2   0   2   0   2   0   2   2   0   0   2   0   0   0   0   0   0   0   0   2   0   2   2   2   2   0   2   0   2   0   0   2   2   0   0   2   2   2   0   2   2   2   2   2   0   2   0   0   0   0   2   2   2   0   2   2   0   0   0   2   0   2   2   2   0   2   2   2   0   0   0   2   0   0   2   2   0   0   2   0   0   2   2   0   0   2   0   0   2   0   2   2   2   0   2   2   0   2   2   0   2   2   0   2   2   2   0   2   2   0   2   2   0   2   2   0   2   2   0   0   2   2   2   0   0   2   2   2   2   0   2   0   2   2   2   0   0   2   0   2   0   2   0   2   0   0   0   2   0   2   0   2   0   0   0   2   2   0   0   0   2   0   2   0   0   0   2   2   0   2   0   2   0   0   2   2   2   0   2   2   2   2   2   0   2   0   0   0   0   2   2   2
 MK-3-4                 2   2   0   2   2   0   2   0   2   0   2   0   2   0   2   2   0   2   2   2   0   0   0   0   2   0   0   2   0   2   2   2   2   0   2   0   2   0   0   2   2   0   0   2   2   2   0   2   0   2   2   2   0   2   0   0   0   0   2   2   0   0   2   2   0   0   0   2   0   2   2   2   0   0   2   2   0   0   0   2   0   0   2   2   0   0   2   2   0   2   2   2   0   2   0   0   2   0   2   0   0   0   2   2   0   2   2   0   2   2   0   2   2   2   2   2   2   0   2   2   0   2   2   0   2   2   0   0   2   2   0   0   0   2   2   0   2   0   0   0   2   2   2   0   0   2   0   2   0   2   0   0   0   0   0   2   0   2   0   2   0   0   0   2   2   0   0   2   2   0   2   0   2   0   2   2   0   2   0   2   0   0   2   2   0   2   2   2   2   2   2   0   2   2   0   0   0   2   2   2
 MK-3-5                 2   2   0   2   2   0   2   2   2   0   2   2   2   2   2   2   0   2   2   2   0   0   0   0   2   0   0   2   0   2   2   2   2   2   2   0   2   0   0   2   2   2   0   2   2   2   0   2   0   2   2   2   0   0   0   0   0   2   2   2   0   0   2   2   2   0   2   2   0   2   0   2   0   0   2   2   0   0   0   2   0   0   2   2   0   0   2   2   0   2   2   2   0   2   0   0   2   0   2   0   0   0   2   2   0   2   2   0   2   2   0   2   2   2   2   2   2   0   2   2   2   2   2   0   2   2   0   0   0   2   0   0   0   2   2   0   2   0   0   0   2   2   2   0   0   2   0   2   0   2   0   0   0   0   0   2   0   2   0   2   0   0   0   2   2   0   0   2   2   0   2   2   2   0   2   2   0   2   0   2   0   0   0   2   0   2   2   2   2   2   2   0   2   2   0   0   2   2   2   2
 MK-3-6                 2   2   0   0   2   0   2   2   2   0   2   2   2   2   0   2   0   2   2   2   0   2   0   0   2   0   2   2   0   2   2   2   2   2   2   0   2   2   0   2   2   0   0   2   2   2   0   0   0   2   2   2   0   0   0   0   0   2   2   2   0   0   2   2   2   0   2   2   0   2   0   2   0   0   2   2   0   0   0   2   0   0   2   2   0   0   2   2   0   2   2   2   0   2   0   0   2   0   2   2   0   0   0   2   0   2   2   0   2   2   0   2   2   2   2   2   2   0   0   2   2   2   2   0   2   2   0   2   0   2   0   0   0   2   2   0   2   0   0   0   2   0   2   0   0   2   0   2   2   2   0   0   0   0   0   2   0   2   0   2   2   0   0   2   2   0   0   2   2   0   2   2   2   0   2   2   0   2   0   2   0   2   0   2   0   2   2   2   2   2   2   0   2   2   0   0   2   2   0   2
 MK-3-7                 2   2   0   0   2   0   2   2   0   0   2   2   2   2   0   2   0   2   2   2   0   2   0   2   0   0   2   2   0   2   0   0   2   2   2   0   2   2   0   2   2   0   0   2   2   2   0   0   0   0   0   2   0   0   0   0   0   2   2   2   0   0   0   2   2   0   2   0   0   0   0   2   0   0   2   2   0   0   0   2   0   0   2   2   0   0   2   2   0   2   2   2   0   2   0   0   2   0   2   2   0   0   0   2   2   2   2   0   2   2   0   2   2   2   2   2   2   0   0   2   2   2   2   0   2   2   0   2   0   2   0   0   0   2   2   0   2   0   0   0   2   0   2   2   0   2   0   2   2   2   0   0   0   0   0   2   0   2   0   2   2   0   0   2   2   0   0   2   2   0   2   2   0   0   2   2   0   2   0   2   0   2   2   2   0   2   2   2   2   2   2   0   2   2   0   0   2   2   0   0
 MK-3-8                 0   2   0   0   2   0   2   2   2   0   2   2   2   2   0   0   0   0   2   2   0   2   0   2   0   2   2   2   2   2   0   0   2   2   2   0   2   2   0   2   2   0   0   2   2   0   0   0   0   0   0   2   0   0   0   0   2   2   2   2   0   0   0   2   2   0   2   0   0   2   0   2   0   0   2   2   0   0   0   2   0   0   2   2   0   0   2   2   0   0   2   2   0   2   0   0   2   0   2   2   0   2   0   0   0   2   2   0   2   2   0   2   2   0   2   0   2   0   0   2   2   2   2   0   2   2   0   2   0   2   0   0   0   2   0   0   2   0   0   0   2   0   2   2   0   2   0   2   2   2   0   2   0   0   2   0   0   2   0   2   2   0   0   2   2   0   0   2   2   2   2   2   0   0   2   2   0   2   0   2   0   2   2   0   2   2   0   2   2   2   2   0   2   2   0   0   2   2   0   0
 MK-3-9                 0   2   0   0   2   0   2   2   2   0   0   2   2   2   0   0   0   0   0   2   2   0   0   2   0   0   2   2   2   2   0   0   2   2   2   0   2   2   0   2   2   0   0   2   2   0   0   0   0   0   0   2   0   0   0   0   2   2   2   2   0   0   0   2   2   0   2   0   0   2   0   2   0   0   2   2   0   0   0   2   0   0   2   2   0   2   2   2   0   0   2   2   0   2   0   0   2   2   2   2   0   2   0   0   0   2   2   0   2   2   0   2   2   0   2   0   2   0   0   2   2   2   2   0   2   2   0   2   0   2   0   2   0   2   0   0   2   0   2   0   2   0   2   2   0   2   0   2   2   2   0   2   2   0   2   0   0   0   0   2   2   0   0   2   2   0   0   2   0   0   2   0   0   0   2   2   0   2   0   2   0   2   2   0   2   2   0   2   0   0   2   0   2   2   0   0   0   2   0   0
 MK-3-10                2   0   0   0   2   0   2   0   2   2   0   2   2   2   0   0   0   0   0   2   2   0   0   2   0   0   2   2   2   2   0   0   2   2   2   0   2   2   0   2   2   0   0   2   0   0   0   0   0   0   0   0   0   0   0   2   0   2   0   2   0   0   0   2   2   0   0   0   0   2   0   2   0   0   2   2   0   0   0   2   0   0   2   2   0   2   2   0   0   0   2   2   0   2   0   0   2   2   2   2   0   0   0   0   2   2   0   0   0   2   0   2   2   0   2   0   2   0   0   2   2   2   2   0   2   2   0   2   0   0   0   2   0   0   0   0   0   0   2   0   2   0   2   2   0   2   0   2   2   2   0   2   2   0   2   0   0   0   0   2   2   0   0   2   2   0   0   2   0   0   2   0   0   0   2   2   0   2   0   2   0   2   2   0   2   2   0   2   0   0   2   0   2   2   0   0   0   2   0   2
 MK-3-11                2   0   0   0   2   2   0   0   0   2   0   2   2   2   0   0   0   0   2   2   2   0   0   2   0   0   2   2   2   2   0   0   2   2   2   0   2   2   0   2   2   0   0   2   0   0   0   0   0   0   0   0   2   0   0   2   0   0   0   2   0   0   2   0   2   2   0   2   0   2   2   2   0   0   2   2   0   0   0   2   0   2   2   2   0   2   2   0   0   0   2   2   0   2   0   0   2   2   2   2   0   0   0   0   2   2   0   0   0   2   2   2   2   0   2   0   2   0   0   2   2   0   2   0   2   2   0   2   0   0   0   2   0   0   0   0   0   0   2   0   2   0   2   2   0   0   0   2   0   2   0   2   2   0   2   0   2   0   0   2   2   0   0   2   2   0   0   0   2   0   2   0   0   0   2   2   0   2   0   2   0   2   2   0   2   2   0   2   0   0   2   0   2   2   0   0   0   2   0   2
 MK-3-12                2   2   0   0   2   2   0   0   0   2   0   2   2   2   0   0   2   0   2   2   2   2   0   2   0   0   2   2   2   2   0   0   2   0   2   0   2   2   0   2   2   0   0   2   0   0   0   0   0   0   0   0   2   0   0   2   0   0   0   2   0   0   2   0   2   2   0   2   2   2   2   2   0   0   2   2   0   0   0   2   0   2   2   2   0   2   2   0   0   0   2   2   0   0   0   0   2   2   2   2   0   0   0   0   0   2   2   0   0   2   2   2   2   0   0   0   2   0   0   2   2   0   2   0   2   2   0   2   0   0   0   2   0   2   0   0   0   0   2   0   2   0   2   2   0   0   0   2   0   2   0   2   0   0   2   2   2   2   0   2   2   0   0   2   2   0   0   0   2   0   2   0   0   0   2   2   0   2   0   0   0   2   2   2   2   2   0   0   0   0   2   0   2   2   0   0   0   2   0   2
 MK-3-13                2   2   0   0   2   2   0   0   0   2   2   2   2   2   0   0   0   0   2   2   0   2   0   2   0   0   2   2   2   2   0   0   2   0   2   0   2   2   0   2   2   0   0   2   0   0   0   0   0   0   0   0   2   0   0   2   0   0   0   2   0   0   2   0   2   2   0   0   2   2   2   2   0   0   2   2   0   0   2   2   0   2   0   2   0   2   2   0   0   0   2   2   2   0   0   0   2   2   2   2   0   0   0   0   0   2   2   0   0   2   2   2   2   0   0   0   2   0   0   2   2   0   0   0   2   2   2   2   0   0   0   2   0   2   0   0   0   0   2   0   2   0   2   2   0   0   0   2   0   2   0   2   0   0   2   2   2   2   0   2   2   0   2   2   2   0   0   0   2   0   2   0   0   0   2   2   0   2   0   0   0   2   2   2   2   2   0   0   0   0   2   2   2   2   0   0   0   2   0   0
 MK-3-14                2   2   0   0   2   2   0   0   0   2   2   0   2   2   0   0   0   0   2   2   0   2   0   2   2   0   2   2   2   2   0   0   2   0   0   0   2   2   0   0   2   0   0   2   0   0   2   0   2   0   0   0   2   2   0   2   0   0   0   2   0   0   2   0   2   2   0   0   2   2   2   2   0   0   2   2   0   0   2   2   0   2   0   2   0   2   2   0   0   0   2   2   2   0   0   0   2   2   2   2   0   0   0   0   0   2   2   0   0   2   2   2   2   0   2   0   2   0   0   2   2   0   2   0   0   2   2   0   0   0   0   2   0   2   0   2   0   0   2   0   2   0   2   2   2   0   0   2   0   2   0   2   0   2   2   2   2   0   0   2   2   0   2   2   2   0   0   0   2   0   2   0   0   0   0   2   0   2   0   0   0   2   2   2   2   2   2   0   0   0   2   2   2   2   0   0   0   2   0   0
 MK-3-15                2   2   0   0   2   0   0   0   0   2   2   0   2   2   0   0   0   0   2   2   0   2   0   2   2   0   2   2   2   2   0   0   2   0   0   0   2   2   0   0   2   0   0   2   0   0   2   0   2   0   0   0   2   2   2   2   0   0   2   2   0   0   2   0   2   2   0   0   2   2   2   2   0   0   2   2   0   0   2   2   2   2   0   2   0   2   2   0   0   0   2   2   0   0   0   2   0   2   2   2   0   0   0   0   0   2   2   0   0   2   2   2   2   0   2   0   2   0   0   2   2   0   0   0   0   2   2   2   0   0   0   2   0   2   0   2   0   0   2   0   2   0   2   2   0   0   0   2   2   2   0   2   0   2   2   2   0   0   0   2   2   0   2   2   2   0   0   0   2   0   2   0   0   0   0   2   0   2   0   0   0   0   2   2   2   2   2   0   0   0   2   2   2   2   0   0   0   0   0   0
 MK-3-16                2   2   0   0   2   0   0   0   0   2   2   0   2   0   0   0   0   0   2   2   0   0   0   2   2   0   2   2   0   2   0   0   2   0   0   0   2   2   0   0   2   0   0   2   0   0   0   0   2   0   0   0   2   2   2   2   0   0   2   2   0   0   2   0   2   2   0   0   2   2   2   0   0   0   2   2   0   0   2   2   2   0   0   2   0   2   0   0   0   0   2   2   2   0   0   2   0   2   2   2   0   0   0   0   0   2   2   0   0   2   2   2   0   0   2   0   2   0   0   0   2   0   0   0   0   2   2   2   0   0   2   2   0   2   0   2   0   0   2   0   2   0   2   2   0   0   0   2   2   2   2   2   0   2   2   2   0   0   0   2   2   0   2   2   0   2   0   2   2   0   2   0   0   2   2   2   0   2   0   0   0   2   2   2   2   2   2   0   0   0   2   2   2   2   0   0   0   0   0   0
 MK-4-1                 0   0   0   2   2   0   2   2   2   0   2   0   2   2   0   0   2   0   0   2   0   0   0   2   0   0   2   2   2   2   0   0   2   0   0   0   0   2   0   2   0   2   0   0   2   0   0   0   2   2   0   2   2   0   2   2   0   2   0   2   0   2   0   0   2   2   2   0   2   0   2   2   2   2   0   0   0   0   0   0   2   2   2   2   2   2   0   2   0   0   2   2   0   2   0   0   2   0   2   2   0   2   0   2   0   0   0   0   0   0   0   2   0   0   0   0   2   2   2   0   2   2   0   2   0   0   2   2   2   2   2   2   2   0   2   0   0   2   0   0   0   0   0   0   0   0   0   2   2   2   0   0   0   2   2   2   2   0   2   0   0   2   0   2   2   0   2   0   0   0   0   2   0   2   0   2   0   2   0   0   0   2   0   0   2   0   2   0   2   0   2   0   0   2   0   2   0   2   2   2
 MK-4-2                 0   0   0   2   2   0   2   2   0   0   2   2   2   2   0   0   2   0   0   2   0   0   0   2   0   0   2   2   2   2   0   0   0   0   2   0   0   2   0   2   0   2   0   0   2   0   0   0   2   2   0   2   2   0   2   2   0   2   0   2   0   2   0   0   0   2   2   0   2   0   2   2   2   2   0   0   0   0   0   0   2   2   2   2   2   2   0   2   0   0   2   0   0   2   0   0   2   0   2   2   0   2   0   2   2   0   0   2   0   0   0   2   0   0   0   2   2   2   2   0   2   2   0   2   2   0   2   2   2   0   2   2   2   0   2   0   0   2   2   2   0   0   0   0   0   0   0   2   2   2   0   0   0   2   2   2   2   0   2   0   0   2   0   2   2   0   2   2   0   2   0   2   0   2   2   2   0   2   0   0   0   2   0   0   2   0   2   0   2   0   2   0   0   2   0   2   0   2   2   2
 MK-4-3                 0   0   0   2   2   0   0   2   0   2   2   2   2   2   0   0   2   0   0   2   2   0   0   2   2   0   2   2   2   2   2   0   0   2   2   0   0   2   2   2   0   2   0   0   2   0   0   0   2   2   0   2   0   0   2   0   0   2   2   2   0   2   0   0   0   2   2   0   2   0   2   2   2   2   0   0   0   0   0   0   2   2   2   2   0   2   0   2   0   0   2   0   0   2   0   0   2   2   2   2   0   2   0   2   2   0   0   2   0   0   0   0   0   0   0   2   2   2   2   2   0   2   2   2   2   2   2   2   2   0   2   2   2   0   2   0   0   2   2   2   0   2   0   0   0   0   0   0   2   2   0   0   0   2   2   2   2   0   2   0   0   2   0   2   0   0   2   2   0   2   0   2   0   0   2   2   0   0   2   0   0   2   0   0   2   0   0   0   2   0   2   0   0   0   0   2   0   2   2   2
 MK-4-4                 0   0   0   2   2   0   0   2   0   2   2   2   2   2   0   0   2   2   0   2   2   0   0   0   0   0   2   2   2   2   2   0   0   2   2   0   0   2   2   0   2   2   0   0   2   0   0   0   2   2   0   2   0   0   2   0   2   2   2   2   0   2   0   0   0   2   2   0   2   0   2   2   2   2   0   0   0   0   0   0   2   2   2   2   0   2   0   2   0   0   2   0   0   2   0   0   0   2   2   2   0   2   0   2   2   0   0   2   0   0   0   2   0   2   0   2   0   0   2   2   0   2   2   2   2   0   2   2   2   0   0   2   2   0   2   0   0   2   2   2   0   2   0   0   0   0   0   0   2   2   0   0   0   2   2   2   2   0   2   0   0   2   0   0   0   0   2   2   2   2   0   2   2   0   2   2   0   0   2   0   2   0   0   0   2   0   0   0   2   0   0   0   0   0   0   2   0   2   2   2
 MK-4-5                 0   0   0   2   2   0   0   2   0   2   2   2   2   2   0   0   2   2   0   2   2   0   0   0   0   0   2   2   2   2   2   0   0   2   2   0   0   2   2   0   0   2   0   0   2   0   0   0   2   2   0   2   0   0   2   0   0   2   2   2   0   2   0   2   0   2   2   0   2   0   2   2   2   2   0   0   0   0   0   0   0   2   2   2   0   0   0   2   2   0   2   0   0   2   0   0   0   0   2   2   0   2   0   2   2   0   0   2   2   0   0   0   0   0   0   2   0   0   2   2   2   0   2   2   2   0   2   2   2   0   0   2   2   0   2   0   0   2   2   2   0   0   0   0   0   0   0   2   2   2   0   0   0   2   2   2   0   0   2   0   0   2   0   0   0   0   2   2   2   2   0   2   2   0   2   2   0   0   2   0   2   0   0   0   2   0   0   0   2   2   0   0   0   0   0   0   2   2   2   2
 MK-4-6                 0   0   0   0   2   0   0   2   0   2   2   2   2   2   0   0   2   2   0   2   2   0   0   0   0   0   0   2   2   2   2   0   0   2   2   0   0   2   0   0   0   2   0   0   2   0   0   0   2   2   0   2   0   0   2   0   2   2   0   2   0   0   0   2   0   2   2   0   2   0   2   2   2   2   0   0   0   0   0   0   0   2   2   0   0   0   0   2   0   0   2   0   0   2   0   0   0   0   2   2   2   2   0   2   2   0   0   2   2   0   0   0   0   0   0   2   0   0   2   2   2   0   2   2   2   0   0   2   2   0   0   2   2   2   2   0   0   2   2   2   0   0   0   2   0   0   0   2   2   2   0   0   0   2   2   2   0   0   0   0   0   0   0   2   0   0   2   2   0   2   0   0   2   0   2   2   0   2   2   0   2   0   2   0   2   0   0   0   2   2   0   0   0   0   0   0   2   2   2   2
 MK-4-7                 0   0   0   0   2   0   0   2   0   2   2   2   0   2   0   0   2   2   0   0   2   0   0   0   0   0   0   2   2   2   2   0   0   2   2   0   0   2   0   0   0   2   0   0   2   0   0   0   2   2   0   2   0   2   2   0   0   2   0   2   0   0   2   2   0   2   2   0   2   0   2   2   2   2   2   0   0   0   0   0   0   0   2   0   0   0   0   2   0   0   0   2   0   2   0   0   0   0   2   2   0   2   0   2   2   2   0   2   2   0   0   0   0   0   0   2   0   0   2   2   2   0   2   2   2   2   0   2   0   0   0   2   2   2   2   0   0   2   2   2   2   0   0   2   0   0   0   2   2   2   0   0   2   2   2   2   0   0   0   0   0   0   0   2   0   0   2   2   0   2   0   0   2   0   2   2   0   2   2   0   2   0   2   0   2   0   0   0   2   2   0   2   0   0   0   2   2   2   2   2
 MK-4-8                 0   0   0   0   2   0   0   2   0   2   2   2   0   2   0   0   0   2   0   0   2   0   0   0   0   0   0   2   0   2   2   0   0   2   2   0   0   2   0   0   0   2   0   0   2   0   2   0   0   2   0   2   0   2   2   0   0   2   2   2   0   0   2   2   0   2   2   0   2   0   2   2   2   2   2   0   0   0   0   0   0   0   2   0   0   0   0   2   0   0   0   2   0   2   0   0   0   0   2   0   0   2   0   2   2   0   0   2   2   0   0   0   0   0   0   2   0   2   2   2   2   0   2   2   2   2   0   2   0   2   0   2   0   2   2   0   0   2   2   2   2   0   0   2   0   0   0   2   2   2   0   0   2   2   2   2   0   0   0   0   0   0   0   2   0   0   2   2   0   2   0   0   2   0   2   2   0   0   2   0   2   0   0   2   2   2   0   0   2   0   0   2   0   0   0   2   2   2   2   2
 MK-4-9                 0   0   0   0   2   0   0   2   0   2   2   2   0   2   0   0   0   2   0   0   2   0   0   0   0   0   0   2   2   2   2   0   0   2   2   0   0   2   0   2   0   2   0   0   2   0   0   2   0   2   0   2   0   2   2   0   0   2   2   2   0   0   2   2   0   2   2   2   2   2   2   2   2   2   2   0   0   2   0   0   0   0   2   0   2   0   0   2   0   0   0   2   0   2   0   2   0   2   2   0   0   2   2   2   2   0   0   2   2   2   2   0   0   0   0   0   0   2   2   2   2   0   2   2   2   0   0   0   2   2   0   2   0   2   2   0   0   2   2   2   2   2   0   2   0   0   0   2   2   0   0   0   2   2   2   2   0   0   0   0   0   0   0   2   0   0   2   2   0   2   0   0   2   0   2   2   0   0   2   0   2   0   0   2   2   2   0   0   2   0   0   0   0   0   0   2   2   2   2   2
 MK-4-10                0   0   0   0   0   0   0   2   0   0   2   2   0   2   0   0   0   2   0   0   2   0   0   0   0   0   0   2   2   2   2   0   0   2   0   2   2   2   0   2   0   2   0   0   2   0   0   2   0   2   0   0   0   2   0   0   0   2   0   2   2   0   2   2   0   2   2   2   2   2   2   2   2   2   2   0   0   2   0   0   0   0   2   0   2   0   0   2   0   0   0   2   0   2   0   2   0   2   2   0   0   2   2   2   2   0   0   2   2   2   2   0   0   0   0   2   0   2   2   2   2   0   0   2   2   0   0   2   2   2   0   2   0   2   0   0   0   2   2   2   0   2   0   2   0   0   0   2   2   0   0   0   2   2   2   2   0   0   0   2   0   0   0   0   0   0   0   0   0   2   0   0   2   0   2   2   0   0   2   0   2   0   0   2   2   2   0   0   2   0   0   0   0   0   0   2   2   2   2   2
 MK-4-11                0   0   0   0   0   0   0   2   0   0   2   2   0   2   0   0   0   0   0   0   2   0   0   0   0   0   0   2   0   2   2   0   0   2   0   2   2   2   2   2   0   2   0   0   2   0   0   2   0   2   0   0   0   2   0   0   0   2   0   2   2   0   2   2   0   2   2   2   2   0   2   2   2   2   2   0   0   2   0   0   0   0   2   0   2   0   2   2   0   0   0   2   0   2   0   2   0   2   2   0   0   2   2   2   2   0   0   0   2   2   2   0   0   0   0   2   0   2   2   2   2   0   0   2   2   0   0   2   2   2   0   0   0   2   0   0   0   2   2   2   0   2   0   2   0   0   0   2   2   0   0   0   2   2   2   2   0   0   0   2   0   0   0   0   0   0   2   0   0   2   0   0   2   2   2   2   0   0   2   2   2   0   0   2   2   2   0   0   2   0   2   0   0   0   0   0   2   2   0   2
 MK-4-12                0   0   0   0   0   2   0   2   0   0   2   2   0   2   0   0   0   0   0   0   2   0   2   0   0   0   0   2   0   2   2   0   0   2   0   2   2   2   2   2   0   2   0   0   0   0   0   2   0   2   0   0   0   2   0   0   0   2   0   2   2   0   2   2   0   0   2   2   2   0   2   2   2   2   2   0   0   2   0   0   0   0   0   0   2   0   2   2   0   0   0   2   0   2   0   2   0   2   2   0   0   2   2   0   2   0   0   0   2   2   2   0   0   0   0   0   0   2   2   2   2   0   0   2   0   0   0   2   2   2   0   0   0   2   0   0   0   2   2   2   0   2   0   2   0   0   0   2   2   0   0   2   0   0   2   2   0   0   0   2   0   2   0   0   0   0   0   0   2   2   0   2   2   2   2   2   0   0   2   0   2   0   0   2   2   2   0   0   2   0   2   0   0   0   2   0   2   0   0   2
 MK-4-13                0   0   2   0   0   2   0   2   0   0   2   2   2   2   0   0   0   0   0   0   2   0   2   0   0   0   0   2   0   0   2   0   0   2   0   2   0   2   2   2   0   2   0   0   0   0   0   0   0   2   0   0   0   2   0   0   0   0   0   2   2   0   2   2   2   0   2   2   2   0   2   2   0   2   2   0   0   2   0   0   0   0   0   0   2   0   2   0   0   2   0   2   0   0   0   2   0   2   2   0   0   2   2   0   2   0   0   2   2   2   2   0   0   0   2   0   0   2   2   2   2   0   0   2   0   0   2   2   2   2   0   0   0   2   0   0   0   2   0   2   0   2   0   2   0   0   0   2   2   2   2   0   0   0   2   2   0   0   0   2   0   2   2   0   0   0   0   2   2   0   0   2   2   0   2   2   0   0   2   0   2   0   0   2   2   2   0   0   2   0   2   0   0   0   2   0   2   0   2   0
 MK-4-14                0   0   2   0   0   2   0   2   0   0   2   2   2   0   0   0   0   0   0   0   2   0   2   0   0   0   0   2   0   0   2   2   0   2   0   2   0   2   2   2   0   2   0   0   2   0   0   0   0   2   0   0   0   2   0   0   0   0   0   2   2   0   2   2   2   0   2   2   2   0   2   0   0   2   2   0   0   2   0   0   0   0   2   0   2   0   2   2   0   2   0   2   0   0   0   2   0   2   2   0   0   2   2   0   2   0   0   2   2   0   2   0   2   0   2   0   0   2   2   2   2   0   0   2   0   0   2   2   2   0   0   0   2   2   0   0   0   2   0   0   0   2   0   0   0   0   0   2   2   2   2   0   0   0   2   2   0   2   0   2   0   2   2   0   0   0   0   2   2   0   0   2   2   0   2   2   0   0   0   0   0   0   0   2   2   2   0   0   2   0   2   0   0   0   0   0   2   0   2   0
 MK-4-15                0   2   2   0   0   2   0   2   0   0   2   2   2   0   0   0   0   0   0   0   2   0   2   0   0   0   2   2   0   0   2   2   0   2   0   2   0   2   0   2   0   2   0   0   2   0   2   0   0   0   2   0   0   2   0   0   0   0   0   2   2   0   2   2   2   2   2   0   2   2   2   0   0   0   2   2   0   2   0   0   2   0   2   0   2   0   2   2   0   2   0   2   0   0   0   2   0   2   2   0   2   2   2   0   2   0   0   0   2   0   2   0   2   0   2   0   0   0   2   2   2   0   0   2   0   0   2   2   2   0   0   0   2   2   0   0   0   2   0   0   0   2   0   0   0   0   2   2   2   2   2   0   0   0   2   2   0   0   0   2   0   0   2   0   0   0   2   2   0   0   2   2   0   0   2   2   0   0   0   0   0   0   0   2   2   2   0   0   2   0   2   0   0   0   0   2   2   2   2   0
 MK-4-16                0   2   2   0   0   2   0   2   0   0   0   2   2   2   0   0   0   0   0   0   2   0   2   0   0   0   0   2   0   0   2   2   0   2   0   2   0   2   0   0   0   2   0   0   2   0   2   2   0   0   2   0   0   0   0   0   0   0   0   2   0   0   2   2   2   2   2   0   2   2   2   0   0   0   0   2   0   2   0   0   2   0   0   0   2   0   2   2   0   2   0   2   0   0   0   2   0   2   2   0   2   2   2   0   2   0   0   2   2   0   2   2   0   0   2   0   0   0   2   2   2   0   0   2   2   0   2   2   2   0   0   2   2   2   0   0   2   2   0   2   0   2   0   0   0   0   2   2   0   2   2   0   0   0   2   2   0   0   0   0   0   0   2   0   0   0   2   2   0   2   2   2   0   0   2   2   0   0   0   2   0   2   0   2   0   2   0   0   2   0   2   0   0   0   0   2   2   2   2   2
 MK-5-1                 0   2   0   2   2   2   0   2   0   0   2   2   2   0   0   2   2   2   2   2   2   2   0   2   0   0   2   0   2   2   2   2   0   0   0   0   0   2   0   2   2   0   2   2   2   2   2   0   2   0   2   0   0   0   2   2   0   2   0   0   2   0   0   2   0   0   0   2   0   0   2   2   2   0   2   0   2   0   2   0   0   2   2   0   0   2   0   0   2   2   2   2   0   0   2   0   2   2   2   0   0   2   2   2   2   2   2   0   0   0   0   0   2   0   0   2   0   2   2   2   2   0   0   0   0   2   2   0   0   0   2   2   2   0   0   0   0   2   0   0   0   2   2   0   2   0   2   2   2   2   0   0   0   0   2   0   2   2   2   2   2   2   2   2   0   2   0   0   0   0   2   0   0   2   2   0   2   0   2   2   2   0   0   0   2   2   0   2   2   0   2   0   0   2   2   0   2   2   2   2
 MK-5-2                 0   2   0   2   0   2   0   2   0   0   2   2   2   0   0   2   2   2   2   2   2   2   0   2   0   0   0   0   2   2   2   2   0   0   0   0   0   2   0   2   2   0   2   2   2   2   2   0   0   0   2   0   0   0   2   2   0   2   0   0   0   0   0   2   0   0   0   2   0   0   2   2   2   0   2   0   0   0   2   0   0   2   2   0   0   0   0   0   2   2   2   2   0   0   0   0   2   2   2   0   0   2   2   2   2   2   2   0   0   0   0   0   2   0   0   2   0   2   2   2   2   0   0   0   0   2   0   0   0   0   2   2   2   0   2   0   0   2   0   0   2   2   2   0   2   0   2   2   2   2   0   0   0   0   2   2   2   2   2   0   2   2   2   2   0   2   0   0   0   0   2   0   2   2   2   0   2   0   2   2   2   0   0   0   2   2   0   2   2   0   2   2   0   2   2   0   2   2   2   2
 MK-5-3                 2   2   0   2   0   2   0   2   0   0   2   2   2   0   0   2   2   2   2   2   2   2   0   2   0   0   2   0   2   2   2   0   0   0   0   0   0   2   0   2   2   2   0   2   2   2   2   0   0   0   2   0   0   0   2   2   0   2   0   0   0   0   0   2   0   0   0   2   0   0   2   2   2   0   2   2   0   0   2   0   0   2   2   0   0   0   0   0   2   2   0   2   0   0   0   0   2   2   2   0   0   2   2   2   2   2   2   0   0   0   0   2   2   0   0   2   0   2   2   2   0   0   0   0   0   2   0   2   0   0   2   2   2   0   2   0   0   2   0   0   2   2   2   0   2   0   2   2   0   2   2   0   0   0   2   2   0   0   2   0   2   2   2   2   0   2   2   0   0   2   2   0   2   2   2   0   2   0   2   2   2   0   0   0   2   2   0   2   2   0   2   2   0   2   2   0   2   2   2   2
 MK-5-4                 2   2   0   0   0   2   0   2   0   0   2   0   2   0   0   2   2   2   2   2   2   2   0   2   0   0   2   0   2   2   2   0   0   0   0   0   2   2   0   2   0   2   0   0   2   2   2   2   0   0   2   0   2   0   2   2   0   2   0   0   2   0   0   0   0   0   0   2   0   2   2   2   2   0   2   2   0   0   2   2   0   2   2   0   0   0   0   0   2   2   0   2   0   0   0   0   2   2   2   2   0   2   2   0   2   2   2   2   0   0   0   2   2   0   0   2   0   2   0   2   0   0   0   0   0   2   0   2   0   0   2   0   2   0   2   0   0   2   0   0   2   2   2   0   2   0   2   2   0   2   2   0   0   0   2   2   0   0   2   0   2   0   2   2   0   2   2   0   0   2   2   0   2   2   2   0   2   0   2   2   2   0   0   0   2   2   0   2   2   0   2   2   0   2   2   0   2   2   2   2
 MK-5-5                 2   2   0   2   0   2   0   2   0   0   2   2   2   0   0   2   2   2   0   2   2   2   0   2   0   0   2   0   2   2   2   0   0   0   0   0   2   2   0   2   0   2   0   0   2   2   2   2   0   0   2   0   2   0   0   2   0   2   0   0   2   0   0   0   2   2   0   2   0   2   2   2   2   0   2   2   0   0   2   2   0   2   0   0   0   0   2   0   0   2   0   2   0   0   0   0   0   2   2   2   0   0   2   0   2   2   2   0   0   0   0   2   2   2   0   2   0   2   0   2   0   0   0   0   0   2   0   2   0   0   2   0   2   0   2   0   0   2   2   0   0   2   0   0   2   0   2   2   2   2   0   0   0   0   2   2   0   0   2   0   2   0   2   2   0   2   2   0   0   2   2   0   2   0   2   0   2   0   2   2   2   0   0   0   2   2   0   2   2   0   2   0   0   2   2   0   2   2   2   2
 MK-5-6                 2   2   0   0   0   2   0   2   2   0   0   2   2   0   0   2   2   2   0   2   0   2   0   2   0   0   2   0   2   0   2   2   0   0   0   0   2   0   0   2   0   2   0   0   2   2   2   2   0   0   2   0   2   0   0   2   0   2   0   0   2   0   0   0   2   2   0   2   0   2   2   2   0   0   2   2   0   0   2   2   0   2   0   0   0   0   0   0   0   2   0   2   0   0   0   0   0   2   2   2   0   0   2   0   2   2   2   0   0   0   0   2   2   2   0   2   0   2   0   2   0   0   0   0   0   2   0   2   2   0   2   0   2   0   2   0   2   2   2   2   0   2   2   0   2   0   2   2   2   2   0   0   0   0   2   2   0   0   2   0   2   0   2   2   0   2   2   0   0   2   2   0   2   2   2   0   2   0   2   2   2   2   0   2   2   2   0   2   2   0   2   2   0   2   2   0   0   0   2   2
 MK-5-7                 2   2   0   0   0   2   0   2   2   0   0   2   2   0   0   2   2   2   0   2   0   2   0   2   0   0   2   0   2   0   2   2   0   0   0   0   2   0   0   0   0   2   0   0   2   2   2   2   0   0   2   2   2   0   0   2   0   2   0   0   2   0   0   0   2   2   2   0   0   0   2   2   0   0   2   2   2   0   2   2   0   2   2   0   0   0   0   0   0   2   0   2   0   0   0   0   2   2   2   2   0   2   0   2   2   2   0   0   0   0   0   2   2   2   0   2   0   2   0   0   0   0   0   0   0   2   0   2   2   0   2   0   2   0   2   0   2   2   2   2   0   2   2   0   2   0   2   2   2   2   0   2   0   0   2   2   0   0   2   0   2   0   2   2   0   0   0   0   2   2   2   0   2   2   0   0   2   0   2   2   2   0   0   2   2   0   0   2   2   0   2   2   0   0   2   0   0   0   2   2
 MK-5-8                 2   2   0   0   0   2   0   2   0   0   0   2   2   0   0   2   2   2   0   2   0   2   0   2   0   0   2   0   2   0   2   2   0   0   2   0   2   0   0   0   0   2   2   0   2   2   2   2   2   0   2   2   2   0   0   2   0   2   2   0   2   0   0   0   2   2   2   0   0   0   2   2   0   0   2   2   2   2   2   2   0   2   0   0   0   2   0   0   0   2   0   2   0   0   0   0   2   2   2   2   0   2   0   0   2   2   0   0   0   0   0   2   2   2   0   2   0   2   0   0   0   0   0   2   0   2   0   2   2   0   2   0   2   0   0   0   2   2   2   2   0   2   2   0   2   0   2   2   2   2   0   2   0   0   2   2   0   2   2   0   2   0   2   2   0   0   0   0   2   2   2   0   2   2   0   0   2   0   2   2   2   0   0   2   2   2   0   2   0   0   2   2   0   0   0   0   0   0   2   2
 MK-5-9                 0   2   0   0   0   0   0   2   2   0   0   2   2   2   0   2   2   2   0   2   0   2   0   2   0   0   2   2   2   0   2   0   0   0   0   0   2   0   0   2   0   2   2   0   2   2   2   2   2   0   2   2   2   0   0   2   0   2   2   0   2   0   0   0   2   2   2   0   0   0   2   2   0   2   0   2   2   2   2   2   0   2   2   0   0   2   0   2   2   0   0   2   0   0   0   0   2   2   2   2   0   2   0   0   2   2   0   0   0   0   0   2   2   2   0   0   0   2   0   0   0   0   0   0   0   2   0   2   2   0   2   0   2   2   0   0   2   2   2   2   0   2   2   0   2   0   2   2   2   0   0   2   0   0   2   2   0   2   2   0   2   0   2   2   2   0   0   0   2   2   2   0   2   2   2   0   2   0   2   2   2   0   0   2   2   2   0   2   0   0   2   2   0   0   0   0   0   0   0   2
 MK-5-10                0   2   2   0   0   0   0   2   2   0   0   2   2   2   0   2   2   2   0   2   0   2   2   2   0   0   2   0   2   0   2   0   0   0   0   0   2   0   0   2   0   2   2   0   0   2   2   0   2   0   0   2   2   0   0   2   0   2   2   0   2   0   0   2   0   2   0   0   0   0   2   2   2   2   2   2   2   0   2   2   0   2   2   0   0   2   2   2   2   0   0   2   2   0   0   0   2   2   2   2   0   2   0   0   2   2   0   0   0   0   0   2   2   2   0   0   0   2   2   0   0   0   0   0   0   2   0   2   2   0   0   0   2   2   0   0   2   2   2   0   0   2   0   2   2   0   2   2   2   0   0   2   0   0   2   2   2   2   2   0   2   0   2   2   2   2   0   0   2   0   2   0   2   2   2   0   2   0   2   2   2   0   0   2   2   2   0   2   0   0   2   2   0   0   0   0   0   0   2   2
 MK-5-11                0   2   2   0   0   0   0   0   2   2   0   2   2   2   0   2   2   2   0   2   2   0   0   2   0   0   2   0   2   0   2   0   0   0   0   0   2   0   0   2   0   2   2   0   0   2   2   0   2   0   0   2   2   0   0   2   0   2   0   2   2   0   0   2   0   2   0   0   0   0   2   0   0   2   2   2   2   0   2   2   0   2   2   0   0   2   2   2   2   0   0   2   2   0   0   0   2   2   2   2   0   2   0   0   2   2   0   0   0   0   0   2   0   2   0   0   0   2   2   0   0   0   0   0   0   2   0   2   2   2   0   0   2   2   0   0   2   2   2   0   0   2   0   0   2   0   2   2   2   0   0   2   0   0   2   2   2   2   2   0   2   0   2   2   2   2   0   0   2   0   2   0   2   0   2   0   2   0   2   2   2   0   0   0   2   2   0   2   0   0   2   2   0   0   2   0   0   0   2   2
 MK-5-12                0   2   2   0   0   0   0   0   2   2   0   2   2   2   0   2   2   2   0   2   2   0   0   2   0   0   2   0   2   0   2   0   0   2   0   0   2   0   0   2   0   2   2   0   0   2   2   0   2   0   0   2   2   0   0   2   0   2   0   2   2   0   0   2   0   2   0   0   0   0   2   0   0   2   2   2   2   0   2   2   0   2   2   0   0   2   2   2   0   0   0   2   2   2   0   0   2   2   2   2   0   2   0   0   0   2   0   0   0   2   0   0   2   0   0   0   0   2   2   0   0   0   0   0   2   2   0   2   2   2   0   0   0   2   0   0   2   2   0   0   0   2   2   0   2   0   2   2   2   0   0   2   0   0   2   2   2   2   2   0   2   0   2   2   2   2   2   0   2   0   2   0   2   0   2   0   2   0   2   2   2   0   2   0   2   2   2   2   0   0   2   2   0   0   2   0   0   0   2   2
 MK-5-13                2   2   2   0   0   0   0   0   2   2   0   2   2   2   0   2   2   2   0   0   2   0   0   2   0   0   2   0   2   0   2   0   0   2   0   0   2   0   0   2   0   2   2   0   0   2   2   0   2   0   0   2   2   0   0   2   0   2   0   2   2   0   0   2   0   2   0   0   0   0   2   0   0   2   2   2   2   2   2   2   0   0   2   0   0   2   2   2   0   0   0   2   2   2   0   0   0   2   2   2   0   2   0   2   0   0   0   0   0   2   0   0   2   0   0   0   0   2   2   0   0   0   0   0   2   2   2   2   2   2   0   0   0   2   0   0   2   2   0   0   0   2   2   0   2   0   2   2   2   0   0   2   2   0   2   0   0   2   2   0   2   0   0   2   2   2   0   0   2   0   2   0   2   0   0   0   2   0   2   2   2   2   0   0   0   2   0   2   0   0   2   2   0   0   2   0   0   0   2   2
 MK-5-14                2   2   2   0   0   0   0   0   2   2   2   2   2   2   0   2   2   2   0   0   2   2   0   0   2   0   2   0   2   0   2   0   0   2   0   0   2   0   0   2   2   2   2   0   0   2   2   0   2   0   0   2   2   0   0   2   0   2   0   2   2   2   0   2   0   2   0   0   0   0   2   0   0   0   2   2   2   2   2   2   0   0   2   0   0   0   2   2   0   0   0   2   2   2   0   0   0   2   2   2   0   2   0   2   2   0   0   0   0   2   0   0   2   0   0   0   0   2   2   0   0   0   0   0   2   2   2   2   2   2   0   0   0   0   0   0   2   0   0   0   0   2   2   0   2   0   2   2   2   0   0   2   2   0   2   0   0   2   0   0   2   0   0   2   2   2   0   2   2   2   2   2   2   0   0   0   0   0   2   2   2   2   0   0   0   2   0   2   0   0   2   2   2   0   2   0   0   0   2   2
 MK-5-15                2   2   2   0   0   0   0   0   2   2   2   2   2   2   0   2   2   2   0   0   2   2   0   0   2   0   2   0   2   0   0   0   0   2   0   0   2   0   0   2   2   0   2   0   0   2   2   0   2   0   0   2   2   0   0   2   2   2   0   2   2   2   0   2   0   2   0   0   0   0   2   0   0   0   2   2   2   2   2   2   0   0   2   0   0   0   2   2   2   0   0   2   2   2   0   0   0   2   2   2   0   2   0   2   0   0   0   0   0   2   0   0   2   0   0   0   0   2   2   0   0   0   0   0   2   2   2   2   2   2   0   0   0   0   0   0   2   0   0   0   0   2   2   0   2   0   2   2   2   0   0   2   2   0   2   0   0   2   0   0   0   0   0   2   0   2   0   2   2   2   2   2   2   0   0   0   0   0   2   2   2   2   0   0   0   2   0   2   0   0   0   2   0   0   2   0   0   0   2   2
 MK-5-16                2   2   2   0   0   0   0   0   2   2   2   2   2   2   0   2   2   2   0   0   2   2   0   2   2   0   0   0   2   0   0   0   0   2   0   0   2   0   0   2   2   0   2   0   0   2   2   0   2   0   0   2   2   0   0   2   2   2   0   2   2   2   0   0   0   2   2   0   0   0   2   0   0   0   2   2   2   2   2   2   0   0   2   0   0   0   2   2   2   0   0   2   2   2   0   0   0   2   2   2   0   2   2   2   0   0   0   0   0   2   0   0   2   0   0   0   0   2   2   0   0   0   0   0   2   2   2   2   2   2   0   0   0   2   0   0   2   2   0   0   2   2   2   0   2   0   2   2   2   0   0   2   2   0   2   0   0   2   0   0   0   0   0   2   2   2   0   2   2   2   2   2   2   0   0   0   0   0   2   2   2   2   0   0   0   2   0   2   0   0   0   2   0   0   2   0   0   0   2   2
 MK-6-1                 0   0   2   2   2   0   2   0   0   0   0   0   2   2   0   0   0   0   0   2   2   2   0   0   0   2   2   0   2   0   2   0   0   0   2   0   0   0   2   0   2   2   2   0   0   0   0   2   2   0   2   2   0   0   0   0   2   0   2   2   2   0   0   2   2   2   2   0   0   0   0   2   2   0   0   2   2   2   0   0   0   0   2   2   0   0   2   0   2   0   0   0   2   2   2   2   0   2   0   2   2   0   2   0   2   2   0   0   0   2   2   0   0   2   0   0   0   2   0   2   0   2   2   0   2   0   0   0   0   0   2   0   2   0   2   2   2   2   0   2   2   2   2   0   2   0   0   0   2   0   2   2   0   0   0   0   2   2   2   2   0   2   0   2   2   2   2   2   2   2   0   2   2   2   2   0   2   2   2   0   2   2   2   2   2   2   0   0   2   0   2   2   2   0   0   2   2   2   0   0
 MK-6-2                 0   0   2   2   2   0   2   0   0   0   0   0   2   2   0   0   0   0   0   2   2   2   0   0   2   2   2   0   2   0   2   0   0   0   2   0   0   2   2   0   2   2   2   0   0   0   0   2   2   0   2   2   0   2   0   2   2   0   2   2   2   0   0   2   2   2   2   0   0   0   0   2   2   0   2   2   2   2   0   0   0   0   2   0   0   0   2   0   2   2   2   0   0   2   2   2   0   2   0   0   2   0   2   0   2   2   0   0   0   2   2   0   0   2   0   0   0   2   0   2   2   2   2   0   2   2   0   0   0   0   2   0   2   0   2   2   2   2   2   2   2   2   2   0   2   0   0   2   2   2   2   2   0   0   0   0   2   2   2   2   0   2   0   2   2   2   2   2   2   2   0   2   2   2   0   0   2   2   2   0   2   2   2   2   2   2   0   0   2   0   2   2   2   0   0   2   2   2   0   0
 MK-6-3                 0   0   2   2   2   0   2   0   0   2   0   0   2   2   0   0   0   2   0   2   2   2   0   0   2   2   2   0   2   0   2   0   0   0   0   0   0   2   2   0   2   2   2   0   0   0   2   2   2   0   2   2   0   2   0   2   2   0   2   2   2   0   2   0   2   2   2   0   0   0   0   0   2   2   2   2   2   2   2   0   0   0   2   0   0   0   2   0   2   2   2   0   0   2   2   2   0   2   0   0   2   0   2   0   2   2   0   0   0   2   2   0   0   2   0   0   0   2   0   2   0   2   2   0   2   2   0   0   0   0   2   0   2   0   2   2   2   0   2   2   2   2   2   0   2   0   0   2   2   2   2   2   0   0   0   0   0   0   2   2   0   2   0   2   2   2   2   2   2   2   2   2   2   0   0   0   2   2   2   0   2   2   2   2   2   2   0   0   2   0   0   2   2   0   0   2   2   2   0   0
 MK-6-4                 0   0   2   2   2   2   2   0   2   0   0   0   2   2   0   0   0   2   0   2   2   2   2   0   2   2   2   0   2   0   0   0   2   0   0   0   0   2   2   0   2   0   2   0   2   0   2   2   2   2   2   2   0   2   2   2   2   0   2   2   2   0   2   0   2   2   2   0   0   0   0   2   2   2   2   2   0   2   2   0   0   0   2   0   0   0   2   0   2   2   2   0   0   2   2   2   0   2   0   0   2   0   2   2   2   2   2   2   0   0   2   0   0   2   0   0   2   0   0   2   0   0   2   0   2   2   0   2   0   0   2   0   2   0   2   2   2   0   2   2   2   2   2   0   2   0   0   2   2   2   2   2   0   0   0   0   0   0   2   2   2   2   0   2   2   0   2   2   0   2   2   2   2   0   0   2   2   2   2   0   2   2   0   2   2   2   0   0   2   0   0   2   2   0   2   2   2   2   0   2
 MK-6-5                 0   2   2   2   2   2   0   0   2   0   0   0   2   2   0   0   0   2   0   2   2   2   0   0   2   2   2   0   2   0   0   0   2   2   0   0   0   2   2   0   2   0   2   0   2   0   2   2   2   2   2   2   0   2   2   2   2   0   2   0   2   2   2   0   2   2   2   2   0   0   0   0   2   2   2   2   0   2   2   0   0   0   0   0   0   0   2   0   2   2   2   0   0   2   2   2   0   2   2   0   2   0   2   2   2   2   2   2   0   0   0   0   2   0   0   0   2   0   0   2   0   0   2   2   2   2   0   2   0   0   2   0   2   0   2   2   2   0   2   2   2   0   2   0   2   0   2   2   2   2   0   2   0   0   2   0   0   0   2   2   0   2   0   2   2   2   2   2   0   2   2   2   2   0   0   2   2   2   2   0   2   0   0   0   0   2   0   0   0   0   0   2   2   0   2   2   2   2   0   2
 MK-6-6                 0   0   2   0   2   2   0   0   2   0   0   0   2   2   0   0   0   2   0   2   2   2   0   0   2   2   0   0   2   2   0   0   2   2   0   0   0   2   2   0   2   0   2   0   2   2   2   2   2   2   2   2   2   2   2   2   2   0   2   0   2   2   2   0   0   2   0   2   0   0   0   0   2   2   2   2   0   2   2   0   2   0   0   2   0   0   2   0   2   2   2   0   0   2   2   2   0   2   2   0   2   2   2   2   2   2   2   2   0   0   0   0   2   0   0   0   2   0   2   2   0   0   2   2   0   2   0   2   0   0   2   0   2   0   2   2   2   0   2   2   2   0   2   0   2   0   2   2   2   0   0   2   2   2   2   0   0   0   2   0   0   2   0   2   2   2   2   2   0   2   2   2   2   0   0   2   2   2   0   0   2   0   0   0   0   2   0   2   0   0   0   2   2   0   2   2   2   2   0   2
 MK-6-7                 0   0   2   2   2   2   0   0   2   0   0   0   2   2   0   0   0   2   0   0   0   2   0   0   2   2   0   0   2   2   0   0   2   2   0   0   0   0   2   2   2   0   2   0   2   0   2   2   2   2   0   2   0   2   2   2   2   2   0   2   2   2   2   2   0   2   2   2   0   2   0   0   2   2   2   2   0   2   2   0   2   0   0   2   0   0   2   0   0   2   2   2   0   2   2   2   0   2   2   0   2   2   2   2   2   2   2   2   0   0   0   0   2   0   0   0   2   0   2   2   0   0   2   2   0   2   0   2   0   0   2   0   2   0   2   2   2   0   2   2   2   0   2   0   2   0   2   2   2   0   0   0   2   2   2   0   0   2   2   0   0   2   0   2   0   2   2   2   0   2   2   0   2   0   0   2   2   2   0   2   2   0   0   0   0   2   0   2   0   0   0   2   2   0   2   0   2   2   0   2
 MK-6-8                 0   0   2   2   0   2   0   0   2   0   0   0   2   2   0   0   2   2   0   0   0   2   0   0   2   2   0   0   2   2   0   2   2   2   0   2   0   0   2   2   2   0   2   0   0   0   2   2   0   2   0   2   0   2   2   0   2   2   2   2   2   0   2   2   0   2   2   2   0   2   0   0   2   2   2   2   0   2   2   0   2   0   0   2   0   2   2   0   0   2   2   2   0   2   2   0   0   2   2   0   2   2   2   2   2   2   2   2   0   0   0   0   2   0   0   0   2   0   2   2   0   0   0   2   0   2   0   2   0   0   2   0   2   0   2   2   0   0   2   2   2   0   2   0   2   0   2   2   2   0   0   0   2   2   2   0   0   2   2   0   0   0   0   2   0   2   2   2   0   2   2   0   2   0   0   2   2   2   2   2   2   0   0   0   0   2   2   2   0   0   0   2   2   0   2   0   2   2   0   2
 MK-6-9                 2   0   2   2   0   2   0   0   2   0   0   0   2   2   0   0   2   2   2   0   0   2   0   0   2   2   0   0   2   2   0   2   2   2   0   2   0   0   2   2   2   2   2   0   0   0   2   2   0   0   0   2   0   0   2   0   0   2   2   2   2   0   2   2   0   2   2   2   0   2   0   0   2   0   2   2   2   0   0   0   2   2   0   0   0   2   0   0   0   2   2   0   0   2   2   0   0   2   2   0   2   2   2   2   2   2   2   0   0   0   0   0   2   0   0   0   2   0   0   2   0   0   0   2   0   2   0   2   0   0   0   0   2   0   2   2   2   0   2   2   2   0   0   0   2   0   2   2   2   2   0   2   2   2   2   0   2   2   2   0   0   0   0   2   0   2   2   2   0   2   2   0   2   0   0   2   2   2   0   2   2   0   0   0   0   2   2   2   0   0   0   0   2   0   2   0   2   2   0   2
 MK-6-10                2   0   2   2   0   2   0   0   0   2   0   2   2   2   0   2   2   2   2   0   0   2   0   0   2   2   0   0   2   2   0   2   0   2   0   2   0   0   0   2   2   2   2   0   0   0   2   2   0   0   0   2   2   0   2   0   0   2   2   2   2   0   2   2   0   2   2   2   2   2   0   0   2   0   2   2   2   0   0   0   2   2   0   0   0   2   0   0   0   2   2   0   0   2   2   0   0   2   2   0   2   2   2   0   2   2   2   0   0   0   0   0   0   0   0   0   2   0   0   2   0   0   0   0   0   2   0   2   0   0   0   0   2   0   2   2   2   0   2   2   2   2   0   0   2   0   2   2   2   2   0   2   2   2   2   0   2   2   2   0   0   0   0   2   0   2   2   2   0   2   2   0   2   0   0   2   2   2   0   2   2   0   0   0   0   2   2   2   0   0   0   0   2   0   2   0   2   2   0   2
 MK-6-11                2   0   2   0   0   2   0   0   0   2   0   2   2   2   0   2   2   2   2   0   0   2   0   0   2   2   0   0   2   2   0   2   2   2   0   2   0   0   0   2   2   2   2   0   0   0   2   2   0   0   0   0   2   0   2   2   0   2   2   2   2   0   2   0   0   2   2   2   0   2   0   0   2   0   2   2   0   0   0   0   2   2   0   0   0   2   0   0   0   2   2   0   0   2   2   0   0   2   2   0   2   2   2   0   2   2   2   0   0   0   0   0   0   0   0   0   2   2   2   2   0   2   0   0   0   2   0   2   0   0   0   0   2   0   2   2   2   0   2   2   2   2   0   0   2   0   2   2   2   2   0   2   2   2   2   0   2   2   2   0   0   0   0   0   0   2   2   2   0   2   2   0   2   0   0   2   2   2   0   2   2   0   0   0   0   2   2   2   0   0   0   0   2   0   2   0   2   2   0   2
 MK-6-12                2   2   0   0   0   2   0   0   0   2   0   2   2   2   0   2   2   2   2   0   0   2   0   0   2   2   0   0   2   2   0   2   2   2   0   2   0   0   0   2   0   0   2   0   0   0   2   2   0   0   0   0   2   0   2   2   2   2   2   2   2   2   2   0   0   2   2   2   0   2   0   0   2   0   2   0   0   0   2   0   2   2   0   0   0   2   0   0   0   2   2   2   0   2   2   0   0   2   0   0   2   2   2   0   2   2   2   0   2   0   0   0   0   0   0   0   0   2   0   2   0   2   0   0   2   2   0   2   2   0   0   0   2   0   2   2   2   0   2   2   2   2   0   2   2   0   2   2   2   2   2   2   2   2   2   0   2   2   0   2   0   0   0   0   0   0   2   2   0   2   2   0   2   0   0   2   0   0   0   2   0   0   0   0   0   2   0   2   0   0   0   0   2   0   2   0   2   2   0   2
 MK-6-13                2   2   0   2   0   2   0   0   0   2   2   2   2   2   0   2   2   2   2   0   0   2   0   0   2   2   0   2   2   2   0   0   2   2   0   2   0   0   0   2   0   0   2   0   0   0   2   0   0   0   0   2   2   0   2   2   2   2   2   2   2   2   2   0   0   2   2   0   0   0   0   0   2   0   2   0   0   0   2   0   2   2   0   0   0   2   0   0   0   2   2   2   0   2   0   0   2   2   2   0   2   2   2   0   2   2   2   0   2   0   0   0   0   0   0   2   0   0   0   0   0   2   2   0   2   2   0   2   2   0   0   0   2   0   0   2   0   0   2   2   2   2   0   2   2   0   2   0   2   2   2   2   2   2   2   0   2   2   0   2   0   0   0   0   0   0   2   2   0   2   0   2   2   0   0   2   0   0   0   2   0   0   0   0   0   2   0   2   0   2   0   0   2   0   2   2   2   2   0   2
 MK-6-14                2   2   0   2   0   2   2   0   0   0   2   2   2   2   0   2   2   2   2   0   0   2   2   0   2   2   0   2   2   2   0   0   2   2   0   2   0   0   0   2   2   0   2   0   0   0   2   0   0   0   0   2   2   0   2   2   2   2   2   2   2   2   2   0   0   2   2   0   0   0   0   0   2   0   2   0   0   0   2   0   2   2   0   2   0   0   0   0   0   2   2   2   0   2   0   0   2   2   2   0   2   0   2   0   2   2   2   2   2   0   0   0   0   0   0   2   0   0   0   0   0   2   2   0   2   2   0   2   2   0   0   0   2   0   0   2   0   0   2   2   2   2   0   2   2   0   2   2   2   2   2   0   2   2   2   0   2   2   0   2   2   0   2   0   0   0   2   2   0   2   0   2   0   0   0   2   0   0   0   2   0   0   0   0   0   2   0   0   0   2   0   0   2   0   2   2   0   2   2   2
 MK-6-15                2   2   0   2   0   2   2   0   0   0   2   0   2   2   0   2   2   2   2   0   2   2   2   0   2   2   0   2   2   2   0   0   2   2   0   0   2   0   0   2   0   0   0   0   0   0   2   0   0   2   0   2   2   0   2   2   2   2   2   2   2   2   2   0   0   2   2   0   0   0   0   0   2   0   2   0   0   0   2   2   2   2   0   2   0   0   0   0   0   2   2   2   2   2   0   0   2   2   2   0   2   0   2   0   0   2   2   2   2   0   0   0   0   0   0   2   0   0   0   0   0   2   2   0   2   2   0   2   2   0   0   0   2   0   0   2   0   0   2   2   2   2   0   2   2   0   2   0   2   2   2   0   2   2   2   0   2   2   0   2   2   0   2   0   0   0   2   2   2   2   0   2   0   0   0   2   0   0   0   2   2   2   0   0   0   2   0   0   0   2   0   2   2   0   2   2   0   2   2   2
 MK-6-16                2   2   0   2   0   2   2   0   0   0   2   0   2   2   0   2   2   2   2   0   2   2   2   0   2   2   0   2   2   0   0   0   2   2   0   0   0   0   0   2   2   0   0   0   0   0   2   0   0   2   0   0   2   0   2   2   2   2   2   2   2   2   2   0   0   2   2   0   2   2   0   0   2   0   2   0   0   2   2   2   2   2   0   2   0   0   0   0   0   2   2   2   2   2   0   0   2   2   0   0   2   0   2   0   0   2   2   2   2   0   0   0   2   0   0   2   0   0   0   0   0   2   2   0   2   0   0   2   2   0   0   0   2   0   0   0   0   0   2   2   2   2   0   2   2   0   2   2   2   2   0   0   2   2   2   0   2   2   0   2   2   0   2   0   0   0   2   2   2   2   2   2   2   0   0   2   0   0   0   0   2   2   0   0   0   2   0   0   0   2   0   2   2   0   2   2   2   2   2   2
 
!****************************************** Phenotypic Data **********************************************************
!-100.0 is resevred for missing phenotype
SimulatedTrait1         9.2847   10.1760    9.1630   11.6104   11.0238   10.8123    8.6797   12.8713    8.2284    8.6879   10.5215   11.2435   10.9537    9.8200    9.6707   11.8258   10.2404    9.3045   10.4247   10.7288   13.8493   10.6748   11.7588    8.6754    9.2964    7.9889   10.2289   10.8797   10.5997   11.4374   10.3772    7.1871    7.9613    8.2244    8.9237    9.3036    8.8361   12.5466    9.1694   10.0833    9.7046    9.3735    7.9048    9.3823   10.1889    9.9852   10.2126   11.7453   11.0382   11.0816    8.2092   10.5374    9.3058    8.8533   11.8421   10.0421   10.4218   10.3357   10.3356    7.9861   10.0978    6.8658    8.8047    9.9193    9.1500   11.0830    8.4341    9.2326    8.7906    8.9932    9.4321   10.9486   11.5843   10.0183    9.5972   10.6735    8.4550    9.9762   10.0054    9.0816    9.3638   11.5701    8.2865    7.9040    8.4333    9.6263    9.5590   10.7183   10.2576    9.4556   10.7513    9.6343    8.7174    9.3510    7.4736    8.9541    8.9590   10.5526   11.2948   11.7570   10.8121   10.2229   10.8082    7.9405   11.7444   11.2589    9.9151   10.8632   10.8732    7.8069    9.8962   11.2294   11.4335   10.6035    7.4059   12.4308   10.1651    9.3801   10.4455   10.9718    8.5054   10.1087    9.5323    9.2115    8.6044    8.6176    9.0198   11.9455    8.8844    7.0506   10.5646    7.6547   10.0645   10.0081   10.6156    9.6417    9.2678   10.2204   10.6372    7.2891    9.9132   12.5685    9.8224    9.4694    9.0337    8.1569   11.8483   10.8330   11.5084   13.2757   11.0825   10.4088    8.9663   12.4487   10.1767   11.9884    9.5796    9.1678    9.8590    9.1179    9.7935    8.2418   12.2582   11.2355    8.8982    9.6003   13.0918   11.2927    8.8985    8.6337   13.3215    8.7045   10.4279    8.7265    8.3671    9.4736   11.0185    8.9355   12.0279   11.9700   10.2415    9.9355   10.7938    9.0366   11.8800    8.8987    7.6212   12.7362   10.3583   10.9426   10.4153    8.8889    8.2025    7.9104   10.2458    9.2245   10.1995   10.5283    9.8831   11.9540
SimulatedTrait2        15.6316   18.0161   14.4768   17.7545   13.8009   15.0610   16.2310   15.0566   13.8376   13.2884   15.3262   12.3422   16.7458   15.2051   14.9458   15.8379   14.5484   14.3372   15.0414   15.2237   15.6672   14.7024   13.7529   12.9252   16.5788   14.0458   14.7528   16.0726   16.4738   15.8919   16.9238   16.6492   13.3344   13.6578   13.9674   15.8829   15.7745   13.0693   16.8641   15.4109   15.7041   16.8615   12.6559   14.3363   18.6500   16.6708   15.6542   15.6516   16.1348   15.1823   16.1270   14.9249   14.2137   14.9071   15.0432   15.8835   13.0890   15.2006   15.1547   15.2772   15.9775   12.7976   16.2124   13.6134   15.3301   14.3795   13.6798   15.9723   15.7607   17.0993   12.9847   15.4888   13.2904   12.5720   15.5991   16.1175   13.7031   14.4868   17.0784   18.4774   12.4915   14.9378   15.3239   16.5604   13.5475   14.8936   15.1891   14.5203   13.6650   15.2620   14.0209   17.4097   15.3833   16.2806   14.7303   14.2187   15.8461   14.2325   14.2697   12.6224   16.5793   16.3263   15.5952   15.4282   14.4159   19.1897   16.0277   12.6758   15.2670   14.4768   14.1138   15.0949   15.1940   17.2077   13.8072   16.1882   16.3301   14.5693   14.6956   14.7561   15.0994   14.4573   14.0349   14.0391   14.0069   16.8136   12.0397   15.5345   15.7240   13.7829   14.2613   14.2198   14.9265   13.5689   15.9688   13.8549   14.3050   15.5050   13.2573   12.4830   16.3162   16.6340   15.3130   13.4191   13.2846   15.7495   12.7134   16.1545   14.1847   16.3904   13.9683   14.5885   12.9458   15.5677   15.2552   14.7180   15.3641   14.5037   12.4848   15.0619   14.9645   12.3917   15.5008   15.0795   15.8879   15.0588   14.5643   13.8431   15.3468   15.0258   17.2082   13.7375   15.1203   16.5563   16.7576   15.7416   14.0455   16.2539   15.0745   16.1204   14.0926   11.6600   14.0413   14.9194   18.1610   15.0464   18.0322   14.1982   16.3367   15.7574   14.2792   13.1398   13.6016   16.0039   15.0567   14.2628   14.4737   17.2576   15.2420   15.6536
 
