# Supplementary material for: Inclusive Composite Interval Mapping of QTL by Environment Interactions in Biparental Populations
Source: PLoS One. 2015 Jul 10;10(7):e0132414. doi: 10.1371/journal.pone.0132414 (PMC4498613; doi:10.1371/journal.pone.0132414)
Supplement: S3 File — (ZIP) [file pone.0132414.s003.zip › Simulation for unliked model/Simulated popualtions/run_00115.met]

!**********************Note: lines staring with "!" are remarks and will be ignored in the program********************
!*********************************General Information**********************************
!Assuming F1 = P1 x P2, populations available in QTL IciMapping are: 
!  1, P1BC1F1 = P1 x F1, the first backcrossing where P1 is used as the recurrent parent;
!  2, P2BC1F1 = P2 x F1, the first backcrossing where P2 is used as the recurrent parent;
!  3, F1DH, F1-derived doubled haploids; 
!  4, RIL or F1RIL, recombination inbred lines through the repeated selfing of F1;
!  5, P1BC1RIL, recombination inbred lines through the repeated selfing of P1BC1F1;
!  6, P2BC1RIL, recombination inbred lines through the repeated selfing of P2BC1F1;
!  7, F2, the selfing generation of F1;
!  8, F3, the selfing generation of F2;
!  9, P1BC2F1, the second backcrossing where P1 is used as the recurrent parent; 
! 10, P2BC2F1, the second backcrossing where P2 is used as the recurrent parent;
! 11, P1BC2RIL, recombination inred lines through the repeated selfing of P1BC2F1; 
! 12, P2BC2RIL, recombination inred lines through the repeated selfing of P2BC2F1; 
! 13, P1BC1F2, the selfing generation of P1BC1F1; 
! 14, P2BC1F2, the selfing generation of P2BC1F1; 
! 15, P1BC2F2, the selfing generation of P1BC2F1; 
! 16, P2BC2F2, the selfing generation of P2BC2F1; 
! 17, P1BC1DH, P1BC1F1-derived doubled haploids; 
! 18, P2BC1DH, P2BC1F1-derived doubled haploids; 
! 19, P1BC2DH, P1BC2F1-derived doubled haploids; 
! 20, P2BC2DH, P2BC2F1-derived doubled haploids; 
   3      !Mapping Population (see remarks above)
   2      !Mapping Function (1 for Kosambi; 2 for Haldane; 3 for Morgan)
   2      !Marker Space Type (1 for intervals; 2 for positions)
   1      !Marker Space Unit(1 for centiMorgans; 2 for Morgan)
   6      !Number of Chromosomes (or Linkage Groups)
 200      !Size of the mapping population
   2      !Number of environments
 
!***************************************** Chromosomes and Linkage Maps **********************************************
!Chromosome                 NumMarkers
-CH1                        16
-CH2                        16
-CH3                        16
-CH4                        16
-CH5                        16
-CH6                        16
!Linkage map (Marker name followed by position or the interval length)
 MK-1-1                1     0.000
 MK-1-2                1    10.000
 MK-1-3                1    20.000
 MK-1-4                1    30.000
 MK-1-5                1    40.000
 MK-1-6                1    50.000
 MK-1-7                1    60.000
 MK-1-8                1    70.000
 MK-1-9                1    80.000
 MK-1-10               1    90.000
 MK-1-11               1   100.000
 MK-1-12               1   110.000
 MK-1-13               1   120.000
 MK-1-14               1   130.000
 MK-1-15               1   140.000
 MK-1-16               1   150.000
 MK-2-1                2     0.000
 MK-2-2                2    10.000
 MK-2-3                2    20.000
 MK-2-4                2    30.000
 MK-2-5                2    40.000
 MK-2-6                2    50.000
 MK-2-7                2    60.000
 MK-2-8                2    70.000
 MK-2-9                2    80.000
 MK-2-10               2    90.000
 MK-2-11               2   100.000
 MK-2-12               2   110.000
 MK-2-13               2   120.000
 MK-2-14               2   130.000
 MK-2-15               2   140.000
 MK-2-16               2   150.000
 MK-3-1                3     0.000
 MK-3-2                3    10.000
 MK-3-3                3    20.000
 MK-3-4                3    30.000
 MK-3-5                3    40.000
 MK-3-6                3    50.000
 MK-3-7                3    60.000
 MK-3-8                3    70.000
 MK-3-9                3    80.000
 MK-3-10               3    90.000
 MK-3-11               3   100.000
 MK-3-12               3   110.000
 MK-3-13               3   120.000
 MK-3-14               3   130.000
 MK-3-15               3   140.000
 MK-3-16               3   150.000
 MK-4-1                4     0.000
 MK-4-2                4    10.000
 MK-4-3                4    20.000
 MK-4-4                4    30.000
 MK-4-5                4    40.000
 MK-4-6                4    50.000
 MK-4-7                4    60.000
 MK-4-8                4    70.000
 MK-4-9                4    80.000
 MK-4-10               4    90.000
 MK-4-11               4   100.000
 MK-4-12               4   110.000
 MK-4-13               4   120.000
 MK-4-14               4   130.000
 MK-4-15               4   140.000
 MK-4-16               4   150.000
 MK-5-1                5     0.000
 MK-5-2                5    10.000
 MK-5-3                5    20.000
 MK-5-4                5    30.000
 MK-5-5                5    40.000
 MK-5-6                5    50.000
 MK-5-7                5    60.000
 MK-5-8                5    70.000
 MK-5-9                5    80.000
 MK-5-10               5    90.000
 MK-5-11               5   100.000
 MK-5-12               5   110.000
 MK-5-13               5   120.000
 MK-5-14               5   130.000
 MK-5-15               5   140.000
 MK-5-16               5   150.000
 MK-6-1                6     0.000
 MK-6-2                6    10.000
 MK-6-3                6    20.000
 MK-6-4                6    30.000
 MK-6-5                6    40.000
 MK-6-6                6    50.000
 MK-6-7                6    60.000
 MK-6-8                6    70.000
 MK-6-9                6    80.000
 MK-6-10               6    90.000
 MK-6-11               6   100.000
 MK-6-12               6   110.000
 MK-6-13               6   120.000
 MK-6-14               6   130.000
 MK-6-15               6   140.000
 MK-6-16               6   150.000
!*********************************** Marker Types ********************************************************************
!Co-dominant marker: When heterozygote F1 is present, P1 is coded as 2, F1 is coded as 1, and P2 is coded as 0; Otherwise, P1 is coded as 2, and P2 is coded as 0. 
!Dominant marker: When heterozygote F1 is present, P1 and F1 are coded as 12, and P2 is coded as 0; Otherwise, P1 is coded as 2, and P2 is coded as 0.  
!Recessive markers: When heterozygote F1 is present, P1 is coded as 2, and F1 and P2 are coded as 10; Otherwise, P1 is coded as 2, and P2 is coded as 0. 
!Missing marker is coded as -1. 
 MK-1-1                 0   2   0   2   2   2   0   0   0   2   0   2   0   0   2   2   0   0   0   2   2   2   0   0   0   2   0   0   2   0   0   2   2   2   2   2   0   2   2   2   0   0   0   2   0   0   2   2   0   0   2   2   2   2   0   2   0   0   0   2   2   0   2   2   2   2   0   0   2   2   2   0   2   2   2   2   0   0   2   2   0   2   2   2   0   0   2   2   2   0   2   0   0   0   2   0   0   2   0   2   0   2   0   0   2   0   0   2   2   2   2   0   0   0   0   2   0   2   0   2   0   2   0   2   2   0   0   0   0   2   0   2   0   0   2   2   2   2   0   2   2   2   2   0   2   2   2   0   2   2   0   0   2   0   2   2   2   2   0   2   0   2   2   0   2   0   2   2   0   2   0   2   2   2   0   0   0   2   2   0   0   2   2   2   2   2   2   0   0   2   2   0   2   0   2   0   2   0   2   2
 MK-1-2                 2   2   0   2   2   2   0   0   0   2   0   0   0   0   2   2   0   0   0   2   2   2   2   0   0   2   0   0   2   2   0   2   2   2   0   2   0   2   2   2   0   0   0   2   2   0   2   2   0   0   2   2   2   2   0   2   0   0   0   2   2   0   2   2   2   2   0   0   2   2   2   0   0   2   0   2   0   0   0   2   0   2   2   2   2   2   0   0   2   0   2   0   2   0   2   0   0   2   0   2   0   0   0   0   2   0   0   2   2   2   2   0   0   2   0   2   0   2   0   2   0   2   0   2   2   0   0   0   0   2   0   2   0   0   2   0   2   2   0   2   2   2   2   0   0   2   2   0   2   2   0   0   2   0   2   2   2   2   0   2   0   2   2   0   2   0   2   2   0   2   0   2   2   2   0   0   0   2   2   0   2   2   2   2   2   0   2   0   0   2   2   0   0   0   0   0   2   0   2   2
 MK-1-3                 2   2   0   2   2   2   0   0   0   2   0   0   0   0   2   2   0   0   0   2   2   2   0   0   0   2   2   0   2   2   0   2   0   2   0   2   0   2   2   2   0   0   0   2   2   0   2   2   0   0   2   2   2   2   2   0   0   0   0   2   2   2   2   2   2   2   0   0   2   2   2   0   0   2   0   2   0   0   0   2   0   2   2   2   2   2   0   0   2   0   2   0   2   0   2   2   2   2   0   2   0   0   0   0   2   0   0   2   0   2   2   0   0   2   0   2   0   2   0   2   0   2   0   2   2   0   0   0   0   2   0   2   0   0   2   0   2   2   0   2   2   2   2   0   0   2   2   0   2   2   0   0   2   0   0   2   2   2   2   2   0   2   2   0   2   0   2   2   0   2   0   2   0   2   0   0   0   2   2   0   2   2   2   0   2   0   2   0   2   2   2   0   0   0   0   0   2   0   2   2
 MK-1-4                 2   2   0   2   2   2   0   0   0   2   0   0   0   0   2   2   0   0   0   2   2   2   0   0   0   2   2   0   2   2   0   2   0   2   0   2   0   0   2   2   0   0   0   2   2   0   2   2   0   0   2   2   2   2   2   0   0   0   0   2   2   2   2   2   2   2   0   0   2   2   2   0   2   2   0   0   0   0   0   2   0   0   2   2   0   2   0   0   2   0   2   0   2   0   2   2   2   2   0   2   2   0   0   0   2   0   0   2   0   2   2   0   0   2   0   0   0   2   0   2   0   2   0   2   2   0   0   0   0   2   0   2   0   0   2   0   0   2   0   2   0   2   2   0   0   2   0   0   0   2   0   0   2   0   0   2   2   2   2   2   0   2   2   2   2   0   2   2   0   2   0   2   0   2   2   0   0   2   2   0   2   2   2   0   2   0   2   0   2   2   2   0   0   0   2   2   2   0   2   2
 MK-1-5                 2   2   0   2   2   2   0   0   0   0   0   0   0   0   2   2   2   0   2   2   2   2   0   0   0   0   2   0   2   2   0   2   2   2   0   2   0   0   2   0   0   0   0   2   2   0   2   2   0   0   2   0   2   2   2   0   0   2   0   2   2   2   2   2   2   2   0   0   2   0   2   0   2   2   0   0   2   0   0   2   0   0   2   0   0   2   0   0   2   0   2   0   2   0   2   2   2   0   0   2   2   0   0   0   2   0   2   2   0   2   0   0   0   2   0   0   0   0   0   2   0   2   0   0   2   0   0   0   0   2   0   2   0   2   2   0   2   2   0   2   2   2   2   0   0   2   0   0   0   2   0   0   2   0   0   2   2   2   0   2   0   2   2   0   2   0   2   2   0   2   0   2   0   2   2   0   0   2   2   0   2   2   2   0   2   0   2   0   2   2   2   0   0   0   0   2   2   0   2   2
 MK-1-6                 2   2   0   2   2   2   0   0   0   0   0   0   2   0   2   2   2   0   2   2   2   2   2   0   0   0   0   2   2   2   0   2   2   2   0   2   0   0   2   0   0   0   0   2   2   0   2   2   0   0   2   0   2   2   2   2   0   2   0   2   0   2   2   2   2   2   2   0   2   0   2   0   2   2   0   0   2   0   2   2   0   0   2   0   0   2   0   0   2   0   2   0   2   0   2   0   2   0   0   0   2   0   0   2   2   0   2   2   0   2   0   0   0   2   0   0   0   0   0   2   0   2   0   0   2   0   0   0   0   2   0   2   0   2   2   0   2   2   0   2   0   2   2   0   0   2   0   0   0   2   0   0   2   0   0   2   2   2   0   2   0   2   2   0   2   0   2   2   0   2   0   2   0   2   2   0   0   2   2   0   2   2   2   2   2   2   2   0   2   2   2   0   0   0   0   2   2   0   2   2
 MK-1-7                 2   2   0   2   2   2   0   0   0   0   0   0   2   0   2   2   2   0   2   2   2   2   2   0   0   0   0   2   2   2   0   2   2   2   0   2   0   0   2   0   0   0   0   2   2   0   2   2   0   0   2   0   2   2   2   2   0   2   0   2   0   2   2   2   2   2   2   2   2   0   2   0   2   2   0   0   0   0   0   2   0   0   2   0   0   2   0   0   2   0   2   0   2   0   2   0   2   0   0   0   2   2   0   2   2   0   2   2   0   2   0   0   0   2   0   0   0   0   0   2   0   2   2   0   2   0   0   0   0   2   0   2   0   2   2   0   2   2   0   2   0   0   2   0   0   2   0   2   0   2   0   0   2   2   0   2   2   2   0   2   0   0   2   2   2   0   2   2   0   2   0   2   0   2   2   0   0   2   2   0   2   2   2   0   2   2   2   0   0   2   2   0   2   0   0   2   2   0   2   2
 MK-1-8                 2   2   0   0   2   2   0   0   2   2   0   2   2   2   2   2   2   0   2   2   2   2   0   0   0   0   0   2   2   2   0   2   2   2   0   2   0   0   2   0   0   0   0   2   2   0   2   2   0   0   2   0   2   2   2   2   0   2   0   2   0   2   2   2   2   2   2   2   2   0   0   0   2   0   0   0   0   0   0   2   0   2   2   0   0   0   2   0   2   2   2   0   2   0   2   0   2   0   0   0   2   2   0   2   2   0   2   2   0   2   0   0   0   2   0   0   0   0   0   2   0   2   0   0   2   0   0   0   0   2   0   2   0   2   2   0   2   2   0   2   0   0   2   0   2   2   0   2   0   2   0   0   2   2   0   2   2   2   0   2   0   2   0   2   2   0   2   2   0   2   0   2   2   2   2   0   0   2   2   0   2   2   2   0   2   2   2   0   0   2   2   0   2   0   0   2   2   2   2   2
 MK-1-9                 2   2   2   0   2   0   0   0   2   2   0   2   2   2   2   2   2   0   2   0   2   2   0   2   0   0   0   2   2   2   0   2   2   2   0   2   0   0   2   0   2   0   0   2   2   0   2   2   2   0   2   0   2   2   2   2   0   2   0   0   0   2   2   2   2   2   2   2   2   0   0   0   2   0   0   0   0   0   0   2   0   2   2   0   0   0   2   0   2   0   0   0   2   0   2   0   2   0   0   0   0   2   0   0   2   0   0   2   2   0   0   0   0   2   0   0   0   0   0   2   0   2   2   0   2   0   0   0   0   2   0   2   0   2   2   0   2   2   2   2   0   0   2   0   2   2   0   2   0   2   0   0   2   2   0   2   2   2   0   2   0   2   0   2   2   0   2   2   0   2   0   2   2   2   2   0   0   2   2   0   2   2   2   0   2   2   2   0   2   2   2   0   2   0   0   2   0   2   2   2
 MK-1-10                2   2   2   0   2   0   0   0   2   2   0   2   2   2   0   2   0   0   2   2   2   0   2   2   2   2   0   2   2   2   0   2   2   2   0   2   0   0   2   0   2   0   0   2   2   0   2   0   0   0   2   2   2   2   2   2   0   2   2   0   0   0   2   2   2   2   2   2   2   0   0   0   2   0   0   0   0   0   0   2   0   2   0   0   0   0   2   0   2   0   0   0   2   0   2   0   2   0   0   0   0   2   2   0   2   0   0   2   2   0   0   0   0   2   0   0   0   0   0   2   0   2   2   0   2   0   0   2   0   2   0   2   0   2   2   0   2   2   0   2   0   0   2   2   2   2   0   2   0   2   2   0   2   2   0   2   2   2   0   2   0   2   0   2   2   0   2   2   0   2   0   2   2   2   2   0   0   2   2   0   2   2   2   2   2   2   2   0   2   2   2   0   0   0   0   2   0   2   2   0
 MK-1-11                2   2   2   0   2   0   0   0   2   2   0   2   2   2   0   2   2   0   2   2   2   2   2   0   2   2   0   2   2   0   0   2   2   2   0   2   0   0   2   0   2   0   0   2   2   0   2   0   0   0   2   2   2   2   2   2   0   0   2   0   0   0   2   2   2   2   2   2   2   0   2   0   2   0   0   0   0   0   0   0   2   0   0   0   0   0   2   0   2   0   0   0   2   0   2   2   2   0   0   0   0   2   2   0   2   0   0   2   2   0   2   0   0   2   0   2   0   0   0   2   0   2   2   0   0   0   2   2   0   0   0   2   0   2   2   0   2   2   0   2   0   0   2   2   2   2   2   2   0   2   2   0   2   2   0   2   2   2   0   2   0   2   0   2   2   0   2   2   2   2   0   2   2   2   2   0   0   2   2   0   2   2   2   2   2   2   2   0   2   2   2   0   0   0   0   2   0   2   2   0
 MK-1-12                2   2   2   2   2   0   0   0   2   0   0   2   2   2   0   2   2   0   2   2   2   2   2   0   2   2   0   2   2   0   0   2   2   2   0   2   0   0   0   0   2   0   0   2   2   0   2   0   0   0   0   2   2   2   2   2   0   2   2   0   0   0   2   0   2   0   2   2   2   0   2   0   2   0   0   0   2   0   0   0   2   0   0   0   0   0   2   0   2   0   0   0   2   0   2   2   2   0   0   0   0   2   2   0   2   0   0   2   0   2   2   0   0   2   0   2   0   0   0   2   0   2   2   0   2   2   2   0   0   0   0   2   0   2   2   0   2   2   0   2   0   2   2   2   2   2   2   2   0   2   2   0   2   2   0   2   2   2   0   2   0   2   0   2   2   0   2   0   2   2   0   0   0   2   0   0   0   2   2   0   0   2   2   2   2   2   0   0   2   2   2   0   0   0   0   2   0   2   2   0
 MK-1-13                2   2   2   2   0   0   0   0   2   0   0   2   2   2   0   2   2   0   2   2   2   2   2   0   2   2   0   0   2   2   2   2   2   2   0   0   0   0   0   0   2   2   2   2   2   0   2   2   0   0   0   2   2   2   2   2   0   2   2   0   0   0   2   0   2   2   2   2   2   0   2   0   2   0   0   0   2   0   0   0   2   0   0   0   0   0   2   0   2   0   0   0   2   0   2   2   2   0   0   0   0   2   2   0   2   0   0   2   0   2   2   0   0   2   0   2   0   2   0   2   0   2   2   0   2   0   2   0   0   0   0   2   0   2   2   0   2   2   0   2   0   2   0   2   2   2   0   0   0   2   2   0   2   2   0   0   2   2   0   2   0   2   2   2   2   0   2   0   2   2   2   0   0   2   0   0   0   2   2   0   0   2   0   2   2   2   0   0   2   2   2   0   0   0   0   2   2   2   2   0
 MK-1-14                0   2   2   2   0   2   0   0   2   0   0   0   2   2   0   2   2   0   2   2   2   2   2   0   2   2   0   0   2   2   0   0   2   2   0   0   0   0   0   0   2   2   2   2   2   0   2   2   0   0   2   2   2   2   0   2   2   2   2   0   0   0   2   0   2   2   2   2   2   0   2   0   2   0   0   0   2   0   0   0   2   0   0   0   0   0   2   0   2   2   0   0   2   2   2   2   2   0   0   0   0   2   2   0   2   0   0   2   0   2   2   0   0   2   0   2   0   2   2   2   0   2   2   0   2   0   2   0   0   0   0   2   0   2   2   0   2   2   0   2   0   2   0   2   2   2   0   0   0   2   2   0   2   2   0   0   2   2   0   2   0   2   2   2   2   0   0   0   2   2   2   0   0   2   0   0   2   2   2   0   0   2   0   2   2   2   0   0   2   2   2   0   2   0   0   2   2   0   0   0
 MK-1-15                2   0   2   2   0   2   0   0   2   0   0   0   2   2   0   0   0   0   0   0   2   2   2   0   2   2   0   2   2   2   2   0   2   2   0   0   0   0   0   0   2   2   2   0   0   0   2   2   0   0   2   0   2   2   0   2   2   2   2   2   2   0   2   0   0   2   2   2   2   0   2   0   2   0   0   2   0   0   0   0   2   0   2   0   0   0   2   0   2   2   0   0   2   2   2   2   2   2   0   0   0   2   2   0   2   0   0   2   0   2   2   0   0   2   0   2   0   2   2   2   0   2   0   0   2   0   2   0   0   0   0   2   2   2   0   0   2   2   0   2   2   2   0   2   2   2   0   0   0   2   2   0   2   0   0   0   2   2   0   2   0   2   2   2   2   2   0   0   0   2   2   0   0   2   2   0   2   2   2   0   0   2   0   2   0   2   0   2   2   2   2   0   2   0   0   2   2   0   0   0
 MK-1-16                2   0   2   2   0   2   2   0   2   0   0   0   2   2   0   2   0   0   0   0   2   2   0   0   2   2   2   2   2   2   2   0   2   2   0   0   0   2   0   0   2   0   2   0   0   0   2   2   0   0   2   0   2   2   0   2   2   2   0   2   2   0   2   0   0   2   2   2   2   0   0   0   0   0   0   2   0   0   0   0   2   0   2   2   0   0   2   0   2   2   0   0   2   2   2   2   2   2   0   0   0   2   2   0   2   0   0   2   0   2   2   0   0   0   0   2   0   2   2   2   0   2   0   0   2   0   2   0   0   0   0   0   2   2   0   0   2   2   0   0   2   2   0   2   2   2   0   0   0   2   2   0   2   0   0   0   2   2   0   0   0   2   2   0   2   2   0   0   2   2   2   0   2   2   2   0   2   2   2   0   0   2   0   2   2   2   0   0   2   2   2   0   2   2   0   2   2   0   0   0
 MK-2-1                 2   0   0   2   0   0   2   0   0   0   0   0   0   0   0   0   2   2   0   2   2   2   2   2   0   0   2   0   2   0   0   0   2   0   2   0   2   0   0   0   0   0   0   2   0   0   2   2   0   0   2   2   2   2   0   0   0   2   2   2   2   2   2   2   2   2   2   2   0   2   0   2   0   0   2   2   0   0   2   0   2   2   0   2   0   2   2   0   0   0   0   0   0   2   2   0   0   2   0   0   2   0   0   2   2   0   2   2   0   2   0   2   0   0   0   0   2   2   0   2   2   2   2   0   0   2   2   0   0   0   0   0   2   2   0   0   0   2   2   0   2   2   2   0   2   0   2   0   0   2   0   2   2   2   0   0   2   0   2   0   0   2   0   2   0   0   0   2   0   0   2   2   2   2   0   0   2   0   2   0   0   2   2   0   2   2   2   0   0   0   0   2   0   2   2   0   2   2   2   0
 MK-2-2                 2   0   0   2   0   0   2   0   0   0   0   0   0   0   0   0   0   2   0   2   2   0   2   2   0   0   2   0   2   0   0   2   2   0   2   2   2   2   0   0   0   0   0   2   0   0   2   2   0   0   2   2   2   2   0   0   0   2   2   2   0   2   2   2   0   2   2   2   0   2   0   2   0   0   0   2   0   0   2   0   2   2   2   2   0   2   2   0   0   0   0   0   0   2   2   0   0   2   0   0   2   0   0   0   2   0   2   2   0   2   2   2   2   0   0   0   2   2   0   2   2   2   2   0   0   2   2   0   0   2   0   0   2   2   0   0   0   2   0   0   2   2   2   0   2   0   2   0   0   2   0   2   2   2   0   0   2   0   2   0   2   2   0   2   0   0   0   2   0   0   2   2   2   2   0   0   0   0   2   0   0   2   2   0   2   2   2   0   0   0   0   2   2   2   2   0   2   2   2   0
 MK-2-3                 2   0   0   2   0   0   2   0   0   0   0   0   0   0   0   0   0   2   0   2   2   0   2   0   2   0   2   0   2   0   2   2   2   0   0   2   2   2   0   0   0   0   0   0   0   0   2   2   0   0   2   2   2   2   0   0   0   0   2   2   0   2   2   2   2   2   2   2   0   2   0   2   0   0   0   2   0   0   2   0   0   2   2   2   0   2   2   2   0   0   0   0   0   2   2   2   0   2   0   0   2   2   2   0   2   0   2   2   0   2   2   2   2   0   2   0   2   2   0   2   2   0   2   0   0   2   2   0   0   2   2   0   2   2   0   0   0   0   0   0   2   2   2   0   2   0   2   0   0   2   0   0   2   2   2   0   2   0   2   0   2   0   0   2   0   0   0   2   0   0   2   2   2   2   0   0   0   0   2   0   0   2   2   0   0   2   2   2   0   0   0   2   2   2   2   0   2   2   2   0
 MK-2-4                 2   0   2   2   0   0   2   0   2   0   0   0   0   0   0   0   0   2   0   2   2   0   2   0   0   0   2   0   0   0   2   2   2   0   0   2   2   2   0   0   0   0   2   0   0   0   2   2   0   0   2   2   2   0   0   0   0   0   2   0   0   2   2   2   2   2   2   2   0   2   0   2   0   0   2   2   0   0   2   0   0   2   2   2   0   2   2   2   0   2   0   0   2   2   2   2   0   2   0   0   2   2   2   0   2   0   2   2   0   2   2   2   2   0   2   0   2   2   0   2   0   0   2   0   0   2   2   0   0   2   2   0   2   2   0   0   0   0   0   0   2   0   2   2   2   0   2   0   2   2   0   0   2   2   2   0   2   0   2   0   2   0   0   2   0   0   0   2   0   0   2   2   2   0   0   0   0   0   0   0   0   2   2   0   0   2   2   0   0   0   0   2   2   0   2   0   2   2   2   0
 MK-2-5                 2   0   2   2   0   0   2   0   2   0   0   0   0   2   0   0   0   2   0   2   0   0   2   0   0   0   2   0   0   0   2   2   2   0   0   0   2   2   0   0   0   0   2   0   0   0   2   2   0   0   2   2   2   0   0   0   0   0   2   0   0   0   2   2   2   0   2   2   0   2   0   2   0   0   2   0   0   0   2   0   2   2   2   2   0   2   2   2   0   2   0   0   2   0   2   2   0   2   0   2   2   2   2   0   2   0   2   2   0   2   2   2   2   0   2   0   0   2   0   2   0   0   2   0   0   2   2   0   2   0   2   2   2   2   0   0   0   0   0   0   2   0   2   2   2   0   2   0   2   2   0   0   2   2   2   0   2   2   2   0   2   0   0   2   0   0   0   2   0   0   2   2   2   0   0   0   2   0   0   0   0   0   2   0   0   0   2   0   0   0   0   2   2   0   2   0   2   0   2   0
 MK-2-6                 2   0   2   2   0   0   2   0   2   0   0   0   0   2   0   0   0   2   0   0   0   0   2   0   0   0   2   0   0   0   2   2   2   0   0   0   2   2   0   0   0   0   2   2   0   2   0   0   0   0   2   2   2   0   0   0   0   2   2   0   0   0   2   2   2   0   2   2   0   2   0   2   0   0   0   0   0   2   2   0   0   0   2   0   0   2   2   0   0   2   0   0   2   0   2   2   0   2   0   2   2   2   2   0   2   0   0   2   0   2   2   0   2   0   2   0   0   2   0   2   0   0   2   0   0   2   0   0   2   0   2   2   0   2   0   0   0   0   0   0   2   0   2   2   2   0   2   2   2   2   0   0   0   2   2   0   2   2   2   0   2   0   0   2   0   0   0   2   0   0   2   2   2   0   0   0   2   0   0   0   0   0   2   0   0   0   0   0   0   0   0   2   2   0   2   0   2   2   2   2
 MK-2-7                 2   0   2   2   0   0   2   2   2   0   0   0   0   2   0   0   0   2   0   2   0   0   2   0   0   0   2   0   0   0   2   2   2   0   0   0   2   0   0   0   0   0   2   2   0   2   0   0   0   0   2   2   2   0   0   0   0   2   2   0   0   0   2   2   0   0   2   2   0   2   0   2   0   0   0   0   0   2   2   0   0   0   2   0   0   2   2   0   0   2   0   0   2   0   2   2   0   0   0   2   2   2   2   2   2   2   0   2   0   2   2   0   2   0   2   0   0   2   0   2   0   0   0   0   0   2   0   0   2   2   2   2   0   2   0   0   0   0   0   0   2   0   2   0   2   0   2   2   2   2   0   0   0   0   2   2   2   2   2   0   2   0   0   2   0   0   0   2   0   0   2   2   2   0   0   0   2   0   0   0   0   2   0   2   0   0   0   0   0   0   0   0   2   0   2   0   2   2   2   2
 MK-2-8                 2   0   2   2   0   0   0   2   2   0   0   0   0   2   0   0   0   2   0   2   0   0   2   0   0   0   2   0   0   0   2   2   2   0   2   0   2   0   0   0   0   0   2   2   0   2   0   0   0   0   2   2   2   0   0   0   0   0   2   0   0   0   2   2   0   0   2   2   0   2   0   2   0   0   2   0   0   2   2   0   2   0   2   0   2   2   2   0   2   2   0   0   2   0   2   2   0   0   0   2   2   2   2   2   2   2   0   2   0   0   2   0   2   0   2   0   0   2   0   2   0   0   0   0   0   2   0   0   2   2   2   2   2   2   0   0   0   0   0   0   2   0   2   0   2   0   2   2   2   2   0   0   0   0   0   2   2   2   2   0   2   0   0   0   0   0   0   2   0   2   2   2   2   0   0   0   2   0   0   0   0   2   0   2   0   0   0   0   0   0   0   0   2   2   2   0   2   2   2   2
 MK-2-9                 2   0   2   2   0   0   0   2   2   0   0   0   0   2   0   0   0   0   0   2   0   0   2   0   0   0   2   0   0   0   2   2   2   0   2   0   2   0   0   2   2   0   2   2   0   2   0   0   0   0   2   2   2   0   0   0   0   0   2   0   0   0   2   2   0   0   2   0   0   2   0   2   0   0   2   0   0   2   2   0   2   0   2   0   2   2   2   0   2   2   2   0   2   0   2   2   0   0   0   2   2   2   2   2   2   2   0   2   0   0   2   0   2   0   2   0   0   2   0   2   0   0   0   0   0   2   0   0   2   2   2   2   2   2   0   0   0   0   0   0   2   0   2   0   2   0   2   2   2   2   0   0   0   0   2   2   2   2   2   0   2   0   2   0   0   0   0   2   0   2   2   2   2   0   0   0   2   0   0   0   0   2   0   2   0   0   0   0   0   0   0   0   2   2   2   0   2   2   2   2
 MK-2-10                2   0   2   2   0   0   0   2   2   0   0   0   0   2   0   2   0   0   0   2   0   0   2   0   0   0   2   0   2   0   0   2   2   2   0   0   2   0   0   2   2   0   2   2   0   2   0   0   0   0   2   2   2   0   0   0   0   0   2   0   0   0   2   2   0   0   2   0   0   2   0   2   0   0   2   0   0   2   2   2   2   0   2   0   2   2   2   0   2   2   2   0   2   0   2   2   0   0   0   2   2   0   2   2   2   2   0   2   0   2   2   0   2   0   2   0   0   2   0   2   0   0   0   0   0   0   0   0   2   2   2   2   2   2   0   2   0   0   0   0   2   0   2   0   2   2   2   0   2   2   0   0   0   0   2   2   2   0   2   2   2   0   2   0   0   0   2   0   0   2   2   2   2   0   0   0   2   2   0   0   0   2   0   2   0   2   0   0   0   0   0   0   2   2   2   0   0   2   2   2
 MK-2-11                0   0   2   2   0   0   0   0   2   0   2   0   0   2   0   2   0   0   0   2   0   0   0   0   0   0   2   0   2   0   0   2   2   2   0   2   0   0   0   2   2   0   2   2   0   2   0   0   0   0   2   2   2   0   0   0   0   0   2   0   0   0   2   2   0   2   2   0   2   2   0   2   0   0   2   0   2   2   2   2   2   0   2   0   2   2   2   2   2   2   2   0   2   2   2   2   0   0   0   2   2   0   2   2   0   2   0   2   0   2   2   0   2   0   2   0   0   0   0   0   0   0   0   0   2   0   0   0   2   2   2   2   2   0   0   2   0   0   0   0   2   0   2   0   2   2   2   0   2   2   0   0   0   0   2   2   2   0   2   2   2   2   2   0   0   0   2   0   0   2   2   2   2   0   0   0   2   2   0   0   0   2   0   2   0   2   2   0   2   0   0   0   2   0   2   0   0   2   2   2
 MK-2-12                0   0   2   2   0   0   0   0   2   0   0   0   0   2   0   2   2   0   0   2   0   0   0   0   2   0   2   0   0   0   0   2   2   2   0   2   0   0   0   2   0   0   0   2   0   2   0   0   0   0   2   0   2   0   0   0   0   0   0   0   2   0   2   2   0   2   0   0   2   2   2   2   0   0   2   2   2   2   2   2   2   0   2   0   2   2   2   0   2   2   2   0   2   2   2   2   0   0   0   2   2   0   2   2   0   2   0   0   0   2   2   0   2   0   2   0   0   2   0   0   0   0   0   0   2   0   0   0   2   2   2   2   2   0   0   2   0   0   0   0   0   0   2   0   2   2   2   0   2   2   0   0   0   0   2   2   2   0   2   2   2   2   2   0   0   2   2   2   0   2   2   2   2   0   0   0   2   2   0   0   0   2   2   0   0   2   2   0   2   0   0   0   2   2   2   2   0   2   2   0
 MK-2-13                0   0   2   2   0   0   0   0   2   0   2   0   0   2   2   2   2   0   0   2   0   0   0   0   2   0   2   0   0   0   0   2   2   2   0   2   0   0   0   2   0   0   0   2   0   2   0   0   0   0   2   0   2   0   0   0   0   0   2   0   2   0   2   2   0   2   0   0   2   2   2   0   0   0   2   2   2   2   2   2   2   0   0   0   2   2   2   0   2   0   2   0   2   2   2   2   0   0   0   2   2   0   2   2   0   2   0   0   0   2   2   0   2   0   2   0   0   2   0   0   0   0   0   0   2   0   0   0   2   2   2   2   2   0   0   2   0   0   0   0   0   0   2   0   2   2   2   0   0   2   0   0   0   0   0   2   2   0   2   2   2   2   2   0   0   2   2   2   0   2   0   2   2   0   0   0   2   2   2   0   0   2   0   0   0   2   2   0   2   0   0   0   2   2   2   2   0   2   0   0
 MK-2-14                0   0   2   2   0   2   0   0   0   0   2   2   0   2   2   0   2   0   0   2   0   0   0   0   2   0   2   0   0   0   0   2   2   2   0   2   0   0   0   2   0   0   2   2   2   2   0   0   0   0   2   0   2   2   0   0   0   0   2   0   2   0   2   2   0   2   0   0   2   2   2   0   0   0   2   2   2   2   2   0   0   0   0   0   2   2   2   0   2   0   0   0   2   0   2   2   0   0   0   2   0   0   2   2   0   2   0   0   0   2   2   0   2   0   2   0   0   2   0   0   0   0   0   0   2   0   0   0   2   2   2   2   2   0   2   2   2   0   0   0   0   0   2   2   2   2   2   0   0   2   0   0   0   0   0   2   2   0   2   2   2   2   2   0   0   0   2   2   0   2   0   0   2   0   2   0   2   2   2   2   0   2   0   0   0   0   2   0   2   0   2   0   2   2   2   2   0   2   0   2
 MK-2-15                0   0   2   2   0   2   0   0   0   0   2   2   0   2   2   0   2   2   0   0   0   0   0   0   2   0   0   0   0   0   0   2   2   0   0   2   0   0   0   2   0   0   2   2   2   2   0   0   0   2   2   0   2   2   0   0   0   0   0   0   2   0   2   2   0   2   0   0   2   2   2   0   0   0   2   2   2   0   0   0   0   0   2   0   2   2   2   0   2   0   0   0   2   0   2   2   0   0   0   2   0   0   2   2   0   2   0   0   0   2   0   0   2   0   2   0   0   2   0   0   0   0   0   0   2   0   0   0   2   0   0   2   2   0   2   0   2   2   0   0   0   0   2   2   2   2   2   0   0   2   0   0   0   0   0   2   2   0   0   0   2   2   2   0   0   0   2   2   0   2   2   0   2   0   2   0   2   2   2   2   0   2   0   0   0   2   2   0   2   0   2   0   2   0   2   2   0   2   0   2
 MK-2-16                0   0   2   2   0   2   0   0   0   0   2   2   0   2   0   0   2   2   0   0   0   0   0   0   0   0   0   0   0   0   0   0   0   0   0   2   0   0   0   2   0   0   2   2   2   2   0   0   0   2   2   0   2   2   0   0   0   0   0   0   2   0   2   2   0   2   0   0   2   2   2   0   0   0   2   2   2   0   0   0   0   0   0   0   2   2   2   0   2   0   0   0   2   0   2   2   0   0   0   2   0   0   2   2   0   2   0   0   2   2   0   0   2   0   2   0   0   2   0   0   0   0   2   2   2   0   0   0   2   0   0   2   2   0   2   0   2   2   0   0   0   0   2   2   2   2   2   0   0   2   0   0   0   0   0   2   2   0   0   0   2   2   2   0   0   0   2   2   0   0   2   0   2   0   2   0   2   2   2   2   0   0   0   0   0   2   2   0   2   0   2   0   2   0   2   2   0   2   0   0
 MK-3-1                 2   2   0   2   2   0   0   0   2   2   0   0   2   0   0   0   2   0   0   2   0   0   0   2   0   2   2   2   2   0   0   2   2   0   2   2   0   2   2   2   2   0   0   2   0   0   0   2   2   0   2   2   2   2   0   2   2   2   2   2   2   2   0   2   0   0   0   0   2   2   0   0   0   2   0   0   0   2   0   2   2   0   0   2   0   0   0   0   2   0   0   2   2   2   2   0   2   2   2   2   0   2   2   0   0   2   0   0   0   2   2   0   2   2   2   0   0   2   2   0   2   0   0   2   2   0   0   2   2   0   0   0   2   2   0   2   0   2   0   0   2   2   2   0   0   0   2   0   0   0   2   2   2   2   0   0   0   2   2   2   2   2   0   2   2   2   0   0   2   0   0   0   0   2   2   0   0   0   0   0   0   2   2   2   2   0   0   2   2   2   0   2   0   2   2   0   0   2   2   0
 MK-3-2                 2   2   0   2   2   0   0   0   2   2   0   0   2   0   0   0   2   2   0   2   0   0   0   2   0   0   2   2   2   0   0   2   2   0   2   2   0   2   2   2   0   0   0   2   0   0   0   2   2   0   2   0   2   2   0   2   2   2   0   2   2   2   0   2   2   0   0   0   2   2   0   0   0   2   0   0   0   2   0   2   0   0   0   2   0   0   2   0   2   0   0   2   2   2   2   0   2   0   2   2   0   2   2   2   0   0   0   0   0   2   2   0   2   2   2   0   2   2   2   0   2   2   2   2   0   0   0   2   2   0   0   0   2   2   0   2   2   2   0   0   0   2   2   0   0   0   2   0   0   2   2   2   2   2   0   2   0   2   2   2   2   2   0   2   0   2   0   0   2   0   2   0   0   2   2   0   0   0   0   2   2   2   2   2   0   2   0   2   2   2   0   2   0   2   2   2   0   0   2   0
 MK-3-3                 2   2   0   2   0   0   0   0   2   2   0   0   2   0   0   0   2   0   0   2   0   0   0   2   0   0   2   2   2   0   0   2   2   0   2   2   0   2   2   2   2   0   0   2   2   0   0   2   2   0   2   0   2   2   0   0   0   2   2   2   2   2   0   2   2   0   0   0   2   2   0   0   0   2   0   0   0   2   0   2   0   2   0   2   0   0   2   0   2   0   0   2   2   2   2   2   2   0   2   2   0   2   2   2   0   2   0   0   2   2   2   0   2   2   2   0   2   2   2   0   2   2   2   2   0   0   0   2   2   0   0   2   2   2   0   2   2   0   2   0   0   2   2   0   0   0   2   0   0   2   2   2   2   2   0   0   0   2   2   0   2   2   0   0   0   2   0   0   2   0   2   0   0   2   2   0   0   0   0   2   2   2   2   2   0   2   2   2   2   2   0   2   0   2   2   2   0   0   2   0
 MK-3-4                 2   2   0   0   0   2   2   0   2   2   2   0   2   2   0   0   2   0   0   2   0   0   0   2   0   0   0   2   2   0   0   2   2   0   2   2   0   2   2   2   2   0   0   2   2   0   0   2   2   0   2   0   2   2   0   0   0   2   2   2   2   2   0   2   2   0   0   0   2   2   2   0   2   2   0   0   0   0   0   2   0   2   0   2   0   0   0   0   2   0   0   2   2   2   2   2   2   2   2   2   0   2   2   2   0   2   0   0   0   2   2   0   2   2   2   0   2   2   2   0   2   2   2   2   0   0   0   2   0   0   2   2   2   2   0   2   2   0   2   0   0   2   2   0   0   0   2   0   0   2   2   2   2   2   0   0   0   0   2   0   2   2   0   0   0   2   0   0   2   0   2   0   0   2   2   0   0   0   0   2   2   0   2   2   0   0   2   2   2   2   0   2   0   2   2   2   0   0   2   0
 MK-3-5                 2   2   0   0   0   2   2   0   2   0   2   0   2   2   2   0   2   0   0   2   0   0   0   2   2   0   0   2   2   0   0   2   2   0   2   2   0   2   2   2   2   0   0   2   2   0   2   2   2   2   2   0   2   2   0   0   0   2   2   2   2   2   2   2   2   0   0   2   2   2   2   0   2   2   0   0   0   0   0   2   0   2   0   2   0   0   0   0   2   0   0   2   2   2   2   2   2   2   2   2   0   2   2   2   0   2   0   2   0   2   2   0   0   2   2   0   2   2   2   0   2   2   0   2   0   0   0   2   0   0   0   2   2   0   0   2   0   0   2   0   0   2   2   0   0   0   0   0   0   2   2   2   2   2   0   0   0   0   2   2   2   2   0   0   0   2   0   0   2   0   2   0   0   2   2   0   0   0   0   0   2   0   2   2   0   0   2   2   2   2   0   2   0   2   2   2   0   0   2   0
 MK-3-6                 2   2   0   0   0   0   2   0   2   0   2   0   0   2   2   0   2   0   0   2   0   0   0   2   2   2   0   2   2   0   0   2   2   0   0   2   2   2   2   2   2   0   0   2   2   0   2   2   2   2   2   0   2   2   0   0   0   2   2   0   2   2   2   2   2   2   0   2   2   2   2   0   2   2   0   0   2   0   0   2   0   2   0   2   0   0   0   0   2   2   0   2   2   2   2   2   2   2   2   2   0   2   2   2   0   0   0   2   0   2   2   0   0   2   0   0   2   2   2   0   2   2   0   2   0   0   0   2   0   0   0   2   2   0   0   2   0   2   2   0   0   2   2   0   0   2   0   2   0   2   2   2   2   2   0   0   0   0   2   2   2   2   0   2   0   2   0   2   2   0   2   0   0   2   2   2   0   0   0   0   2   0   2   2   0   0   2   2   2   2   0   2   0   2   2   2   0   2   2   0
 MK-3-7                 2   2   0   0   0   0   2   0   2   0   2   2   0   2   2   0   2   0   0   2   0   0   0   2   2   2   0   2   2   0   2   2   2   0   0   2   2   2   2   2   2   0   0   2   2   0   2   2   2   2   2   0   2   2   0   0   2   2   2   0   2   2   2   0   2   2   0   2   2   2   2   0   2   2   0   0   2   0   2   2   0   2   0   2   2   0   0   0   0   2   0   2   2   2   2   2   2   2   2   2   0   2   2   2   0   0   0   2   0   2   2   0   2   2   0   0   2   2   2   0   2   2   0   2   0   2   0   2   0   0   0   2   2   0   0   2   0   2   2   0   0   2   2   0   0   2   0   2   0   2   0   2   2   2   2   0   0   2   2   2   0   2   0   2   0   2   0   2   2   0   2   0   0   2   2   2   0   0   2   0   2   0   2   2   0   0   2   2   2   2   0   2   0   2   2   2   0   2   2   0
 MK-3-8                 0   2   2   2   2   0   2   0   2   0   2   2   0   2   2   2   2   2   0   2   0   0   0   2   2   2   0   2   2   0   0   2   2   0   0   2   2   2   2   0   2   0   0   2   2   0   2   2   2   2   2   0   2   2   0   0   2   2   2   0   2   2   2   0   2   2   0   2   2   2   2   0   2   2   0   0   2   0   2   2   0   2   0   2   2   0   0   0   0   2   0   0   2   2   2   2   2   2   2   2   0   2   2   2   0   0   0   2   0   2   2   0   2   2   0   0   2   2   2   0   2   2   0   2   0   2   0   2   0   0   0   2   2   0   0   2   0   2   2   0   0   2   2   0   0   2   0   2   0   2   0   2   2   2   2   2   0   0   2   2   0   2   0   2   0   2   0   2   2   0   2   0   0   2   2   2   0   0   2   0   0   0   2   0   0   0   2   2   2   2   0   2   0   2   2   2   0   2   2   0
 MK-3-9                 0   2   0   2   2   0   2   0   2   0   2   2   0   2   2   2   2   2   0   2   0   0   0   2   2   2   0   2   0   2   0   2   2   0   2   2   2   2   2   0   2   0   0   2   2   0   2   2   2   2   2   0   2   2   0   0   2   2   0   0   2   0   2   0   2   0   0   2   2   2   2   0   0   2   0   0   2   0   2   2   0   2   0   2   2   0   0   0   0   2   0   0   2   2   2   2   2   2   0   2   0   0   2   2   0   0   0   2   0   2   2   0   2   2   0   0   2   2   2   0   2   2   0   2   2   2   0   2   0   0   2   2   2   2   0   2   0   2   2   0   0   2   2   0   0   0   0   2   0   2   0   2   2   2   2   0   0   0   2   2   0   2   0   2   0   2   0   2   2   0   2   0   0   2   2   2   0   0   0   0   0   0   0   0   0   0   2   2   2   2   0   2   0   2   0   2   0   2   0   0
 MK-3-10                0   2   0   2   2   0   2   0   2   0   2   2   0   2   2   2   2   2   0   2   0   0   0   2   2   2   0   2   0   2   0   2   2   0   2   2   2   0   2   0   2   0   0   2   2   0   2   0   0   2   2   0   2   2   0   0   2   2   0   0   2   0   2   0   2   0   0   2   2   2   2   0   0   2   0   0   2   0   2   2   0   2   0   0   2   0   0   0   0   2   0   2   2   2   2   2   2   2   0   2   0   0   2   2   0   0   0   2   0   2   2   2   2   2   0   0   2   2   2   0   2   2   0   2   2   2   0   2   2   0   2   2   2   2   0   2   2   2   2   0   0   2   2   0   0   2   0   2   0   2   0   2   2   2   2   0   0   2   2   0   2   2   0   0   0   2   2   2   2   0   2   0   0   2   2   2   0   0   0   0   0   0   0   0   0   0   2   2   2   2   0   2   0   2   0   2   2   2   0   0
 MK-3-11                0   2   0   2   2   0   0   0   2   0   2   2   0   2   2   0   2   2   0   2   0   0   0   2   2   2   0   2   0   2   0   2   2   0   2   2   2   0   2   0   2   0   0   2   2   0   2   0   0   2   2   0   2   2   0   0   2   0   0   0   2   2   2   0   2   0   0   2   2   2   2   0   0   2   0   0   2   0   2   2   0   2   0   0   2   0   0   0   0   0   0   2   0   2   2   2   2   2   0   2   0   0   2   2   0   0   0   2   0   2   0   2   2   2   0   0   2   2   2   0   2   2   2   2   2   2   0   2   2   0   2   2   2   2   0   2   2   2   2   0   0   2   2   0   0   2   0   0   0   2   0   2   2   2   2   0   0   2   2   0   2   2   0   0   0   2   2   2   2   0   2   0   0   2   2   2   0   2   0   0   0   0   0   0   0   0   2   2   2   2   0   2   0   2   0   2   2   2   0   0
 MK-3-12                0   2   0   2   2   0   0   0   2   0   2   2   0   2   2   0   2   2   0   2   0   0   0   2   2   2   0   0   2   2   0   2   2   0   2   2   2   0   2   0   0   0   0   2   2   0   2   0   0   2   2   0   2   2   0   0   2   0   0   0   2   2   2   0   2   0   0   2   2   2   2   0   0   2   0   0   2   0   2   0   0   2   0   0   0   0   0   0   0   0   0   2   0   2   2   2   2   2   2   2   0   0   2   2   0   2   0   0   0   2   0   2   2   2   0   2   2   2   2   0   2   2   2   2   2   2   0   2   2   0   2   0   2   2   0   2   2   2   2   0   0   2   2   0   0   2   0   0   0   2   0   2   2   2   2   0   0   2   2   0   2   2   2   0   0   2   2   2   2   0   0   0   0   2   2   2   0   2   0   2   0   0   0   0   0   0   2   2   2   2   0   2   0   2   0   2   2   2   0   0
 MK-3-13                2   2   0   2   2   0   0   0   2   0   2   2   0   2   2   0   2   2   0   2   0   2   0   2   2   2   0   0   2   2   0   2   2   0   2   2   2   0   2   0   0   0   0   2   2   0   2   0   0   2   2   0   2   2   0   2   2   0   2   0   2   2   2   0   2   2   0   2   2   0   2   0   0   2   0   0   2   2   0   0   0   2   0   0   0   0   0   0   0   0   0   0   0   2   2   2   2   2   2   2   0   0   2   2   0   2   0   0   0   2   0   2   2   2   0   2   2   2   2   0   2   2   2   2   2   2   0   2   2   0   2   0   0   2   0   2   2   2   2   0   0   0   2   0   0   2   0   0   0   2   0   2   2   2   2   0   0   2   2   0   2   2   2   2   0   2   0   2   0   0   2   0   0   2   2   2   0   2   0   2   2   0   0   0   0   0   2   2   2   2   0   2   0   2   0   2   2   2   2   0
 MK-3-14                2   2   0   2   2   0   0   0   2   0   2   2   0   2   2   0   2   2   0   2   2   0   0   2   2   2   0   0   2   2   0   2   2   0   2   2   2   0   2   2   0   0   0   2   2   2   0   0   0   2   2   0   2   2   2   2   2   0   2   0   2   2   2   0   2   2   0   2   2   0   2   0   0   2   0   0   2   2   0   0   0   2   0   0   0   0   0   0   0   2   0   0   0   2   2   0   2   2   2   0   0   0   0   2   0   2   0   0   0   2   0   2   2   2   0   2   2   2   2   0   2   2   2   0   2   2   0   2   2   0   2   0   0   2   0   0   2   2   0   0   0   0   2   0   2   2   0   0   0   2   0   2   0   2   2   2   0   2   2   0   2   2   2   0   0   2   0   0   0   0   2   0   2   2   2   2   0   2   0   2   2   2   0   0   0   0   2   2   2   2   2   2   0   2   0   2   2   2   2   2
 MK-3-15                2   0   0   2   2   0   0   0   2   0   2   2   0   2   2   0   0   2   0   2   2   2   0   0   2   2   0   0   2   2   0   2   2   0   2   2   2   0   2   2   0   0   0   2   2   2   0   0   0   2   2   0   2   2   0   2   2   0   2   0   2   2   0   0   0   2   0   0   2   0   2   0   0   2   0   0   2   0   0   0   0   2   0   0   0   0   0   0   0   2   0   0   0   2   2   0   2   0   2   0   0   0   0   2   0   2   0   2   0   0   2   2   0   2   0   0   2   2   2   0   0   2   2   0   2   2   0   2   2   0   0   0   0   2   0   0   2   2   0   0   0   0   2   0   2   2   0   2   0   2   0   2   0   2   0   2   0   2   2   0   2   2   2   0   2   2   0   0   0   0   2   0   2   2   2   2   0   2   0   2   2   2   0   0   0   0   0   2   2   2   2   2   0   2   0   2   2   2   2   2
 MK-3-16                2   0   0   2   2   0   0   2   2   0   2   2   0   2   2   0   0   2   0   2   2   0   0   0   2   2   0   0   2   2   0   2   2   0   2   2   2   0   2   2   0   0   0   2   2   2   0   0   0   2   2   0   2   2   0   2   0   0   2   0   2   2   0   0   0   2   0   0   2   0   2   0   0   2   0   0   2   0   0   0   0   2   0   2   0   0   0   2   0   0   0   0   0   0   2   0   2   0   2   0   0   2   0   2   0   2   0   2   0   0   2   2   0   0   0   0   2   2   2   0   0   2   2   0   2   2   0   2   2   0   0   0   0   2   0   0   0   2   0   0   2   2   2   0   2   2   0   2   0   2   0   2   2   2   0   2   0   2   2   0   2   0   2   0   2   2   0   0   0   0   2   0   2   0   2   2   0   2   0   2   0   2   0   0   0   0   0   2   2   2   2   2   0   2   0   2   2   2   2   2
 MK-4-1                 2   0   2   2   2   0   2   0   2   0   0   2   2   0   2   2   0   2   2   2   0   2   0   2   2   0   0   0   0   2   2   0   0   0   2   0   0   0   0   2   0   0   0   2   2   0   2   0   0   2   2   2   2   0   2   2   2   0   2   0   2   0   2   2   0   0   0   0   2   2   0   2   2   2   0   2   2   0   2   2   2   0   2   2   0   0   2   0   2   0   0   2   2   0   0   0   2   0   2   2   2   2   2   2   0   0   2   0   0   0   2   2   0   0   2   2   0   0   0   2   0   0   0   0   2   0   2   0   2   0   2   0   2   2   2   2   2   2   2   0   2   2   2   0   2   2   0   2   0   0   2   2   0   0   2   2   2   2   0   0   2   0   2   2   0   0   0   2   0   0   0   0   2   0   0   0   2   2   2   0   0   0   2   2   0   0   0   2   2   0   2   0   0   2   2   0   0   2   2   2
 MK-4-2                 2   0   2   2   2   0   2   0   2   0   0   2   2   0   2   2   0   0   2   2   0   2   0   2   2   0   0   0   2   2   2   0   0   0   2   0   0   0   0   2   0   0   0   0   2   0   2   0   0   2   2   2   2   0   2   2   0   0   2   0   2   0   2   2   0   0   0   0   2   2   0   2   2   2   0   2   2   0   2   2   2   2   2   2   0   0   2   0   2   0   0   2   2   0   0   0   2   0   2   2   0   2   2   2   0   0   2   0   0   0   2   2   0   0   2   0   0   0   0   2   0   0   0   0   2   0   2   0   2   0   2   0   2   2   2   2   2   2   2   0   0   2   2   2   2   2   0   2   0   0   2   2   2   0   2   2   2   2   0   0   0   0   0   2   0   0   0   2   0   0   0   0   2   0   0   2   2   2   2   0   0   0   2   2   0   0   0   2   2   0   0   0   0   2   2   0   2   0   2   2
 MK-4-3                 2   0   2   2   2   0   2   0   2   0   0   2   2   0   2   2   0   0   2   2   0   2   0   2   2   0   0   0   2   2   2   2   2   0   2   0   0   0   0   2   0   0   0   0   2   0   2   0   0   2   2   2   2   0   2   2   0   2   2   0   0   0   2   0   0   0   0   0   2   2   0   2   2   2   0   2   0   0   2   2   2   2   2   2   0   0   2   0   2   0   0   2   2   0   0   0   2   0   2   2   0   2   2   2   0   0   2   0   0   0   2   2   0   0   2   0   0   0   0   0   0   0   0   0   2   2   2   0   2   0   2   0   0   2   2   2   2   2   2   0   0   2   2   2   2   2   0   2   0   0   2   2   2   0   2   2   2   2   0   0   0   0   0   2   0   0   0   2   0   0   0   0   2   0   0   2   2   2   2   0   0   0   2   2   0   0   0   2   2   0   0   0   0   0   2   0   2   0   2   2
 MK-4-4                 2   0   2   2   0   0   2   0   2   0   0   2   2   0   2   2   0   0   2   2   0   2   0   2   0   0   0   0   2   0   2   2   0   0   2   0   0   0   0   2   0   0   0   0   2   0   2   0   0   2   2   2   2   0   2   2   0   2   2   0   0   0   2   0   0   0   0   0   2   2   0   2   2   2   0   2   0   0   2   2   2   2   2   2   0   2   2   0   2   0   0   2   2   0   0   2   0   0   2   2   0   2   2   2   0   0   2   0   0   0   2   2   0   2   2   0   0   0   0   0   0   0   0   0   2   2   2   0   2   0   2   0   0   2   2   2   2   2   2   0   0   2   2   0   0   2   0   2   0   0   2   2   2   0   2   2   2   2   0   0   0   2   0   2   0   0   0   2   0   0   0   2   2   0   0   2   2   2   2   0   0   0   2   2   0   0   0   2   2   0   0   0   0   0   2   0   2   0   0   2
 MK-4-5                 2   0   2   2   0   0   2   0   2   0   0   2   2   0   2   2   0   0   2   2   0   2   0   2   0   2   0   0   2   0   2   2   0   0   0   0   0   2   0   2   0   0   0   0   0   0   2   0   0   2   0   2   2   0   2   2   0   2   2   0   0   0   2   0   0   2   0   0   2   2   0   2   2   2   0   2   0   0   2   2   2   2   0   2   0   2   2   0   2   0   0   2   2   0   0   2   0   0   0   2   0   2   2   2   0   2   2   0   0   2   2   2   0   2   2   0   0   0   0   0   0   0   0   0   2   0   2   0   2   0   0   2   2   2   2   2   2   2   2   0   0   2   2   0   0   2   0   2   0   0   2   2   2   0   2   2   2   2   0   0   0   2   2   2   0   0   0   2   0   0   2   2   2   0   0   2   2   2   2   0   0   0   2   2   0   2   0   0   2   0   0   0   0   0   2   0   2   0   0   2
 MK-4-6                 0   0   2   2   0   2   2   0   2   0   2   2   2   0   2   2   0   0   2   2   2   2   0   2   0   2   0   2   2   0   2   2   0   0   0   0   0   2   0   2   0   0   2   0   2   0   0   0   0   2   0   2   2   0   0   2   0   0   2   0   0   0   2   0   0   2   0   0   2   2   0   2   2   2   0   2   0   0   2   2   2   2   0   2   2   2   2   0   2   0   0   2   2   0   0   2   0   0   0   2   0   2   2   2   0   2   2   0   0   2   2   2   0   2   0   0   0   0   0   0   0   0   0   2   2   2   2   0   2   0   0   2   2   2   2   2   2   0   0   0   0   2   2   0   2   2   0   2   0   0   2   2   2   0   2   2   2   2   0   0   0   2   2   2   0   2   0   2   0   0   2   2   2   0   0   2   2   2   2   0   0   0   2   2   0   2   0   0   0   0   2   0   0   2   2   0   2   0   0   2
 MK-4-7                 0   0   2   2   0   2   2   0   2   2   2   2   0   0   2   2   0   0   2   0   2   2   0   2   0   2   0   2   2   2   2   0   0   0   0   0   0   2   0   2   0   0   2   0   2   0   0   0   0   2   0   2   2   0   0   0   0   0   2   0   2   0   2   0   0   2   0   0   2   2   0   2   2   2   0   2   0   0   0   2   2   2   0   2   0   2   2   0   2   0   0   2   0   0   0   2   0   0   0   2   0   2   2   2   0   2   2   0   0   2   2   2   0   0   0   0   0   0   0   0   0   0   0   2   2   2   2   0   2   0   0   2   2   2   2   2   2   0   0   0   0   2   2   0   2   2   0   2   0   0   2   2   2   0   2   2   2   2   0   0   0   2   2   2   0   2   2   2   0   0   0   2   2   0   0   2   2   2   2   0   0   0   2   2   0   2   0   0   0   0   2   0   0   2   2   0   2   0   0   2
 MK-4-8                 0   0   2   2   0   2   2   0   2   2   2   2   0   0   2   2   0   0   2   0   2   0   0   2   0   2   0   2   2   0   2   0   0   0   0   0   0   2   0   2   0   0   0   0   2   2   0   0   0   2   0   2   2   0   0   2   0   0   2   0   2   0   0   0   0   2   2   0   2   0   0   2   2   2   0   2   0   0   0   2   2   2   2   2   0   2   2   2   2   0   0   2   0   0   0   2   0   0   0   2   0   2   0   2   0   2   2   0   0   0   2   0   0   0   0   0   0   0   0   0   0   0   0   2   2   2   2   0   0   0   0   0   2   2   2   2   2   0   0   0   0   2   2   0   2   2   0   0   0   0   2   2   2   0   2   2   2   2   0   0   0   2   2   2   0   2   2   0   0   0   0   2   2   0   0   2   2   2   2   0   0   0   2   2   0   2   0   0   0   0   2   0   0   2   2   0   2   0   2   2
 MK-4-9                 0   0   2   2   0   2   2   0   2   2   0   2   0   2   0   2   0   0   2   0   2   0   0   2   0   2   0   2   2   2   2   0   2   0   0   0   0   2   0   2   2   0   0   0   2   2   0   0   0   2   0   0   2   0   0   2   0   0   2   0   2   0   0   0   0   2   2   0   2   0   0   2   2   0   0   2   0   0   0   2   0   2   2   0   0   2   2   0   2   0   0   2   0   0   0   2   0   0   0   2   0   2   0   2   0   2   2   0   0   0   2   0   0   0   0   0   2   0   0   0   0   0   0   2   2   2   2   0   0   0   0   0   2   2   0   2   0   0   2   0   0   2   2   0   2   2   0   0   2   0   2   2   2   0   2   2   2   2   0   0   0   2   2   2   0   2   2   0   2   0   0   2   2   2   0   2   2   2   2   0   0   0   2   2   0   2   0   0   0   0   2   0   0   2   2   0   0   0   2   2
 MK-4-10                0   0   2   0   0   2   2   0   2   2   0   2   0   2   2   2   0   0   2   0   2   0   0   2   2   2   0   2   2   2   2   0   2   0   0   2   0   2   0   2   0   2   0   2   2   2   0   2   0   2   0   0   2   0   2   2   0   0   2   0   2   0   0   0   0   2   2   0   2   2   0   2   2   0   0   2   0   0   0   2   0   2   2   0   0   2   2   2   2   0   0   2   0   0   0   2   0   0   2   2   2   2   0   2   0   2   2   0   0   0   2   0   0   0   0   0   2   0   0   0   0   2   0   0   2   2   2   0   0   0   0   2   2   2   0   2   0   2   2   0   0   2   2   0   2   2   0   0   2   0   2   2   2   0   2   0   2   2   0   0   0   2   2   2   0   2   2   0   2   0   0   2   2   2   0   2   2   2   0   0   0   2   2   0   0   2   0   0   0   2   2   0   0   0   2   0   0   0   2   2
 MK-4-11                0   0   2   0   0   0   2   0   2   2   0   2   0   2   2   0   0   0   2   0   2   0   0   2   2   2   0   2   2   2   2   0   2   0   0   2   0   2   0   0   0   2   0   2   2   2   0   2   0   2   0   0   0   0   2   2   0   0   2   0   2   0   0   0   0   2   2   0   2   2   0   0   2   0   0   2   0   0   2   2   0   2   2   0   0   2   0   2   2   0   0   2   0   0   0   0   0   0   0   2   2   2   0   2   0   2   2   0   0   0   2   0   0   0   0   0   2   0   0   0   2   2   0   0   0   2   2   0   0   0   0   0   2   2   0   2   0   2   2   2   0   2   2   0   2   2   2   0   2   0   2   2   2   0   2   0   2   2   0   0   0   2   2   2   0   2   2   0   2   0   2   2   2   2   0   2   0   2   0   0   0   2   2   0   0   2   0   0   0   2   2   0   0   0   2   0   0   0   2   2
 MK-4-12                2   0   2   0   0   0   2   0   2   2   0   2   0   2   2   0   0   0   2   0   2   0   0   0   2   2   2   2   2   2   2   0   2   0   0   2   0   0   0   0   2   2   0   2   2   2   0   2   0   2   2   0   0   0   2   2   0   2   2   0   2   0   0   0   0   2   2   0   2   2   0   0   2   0   0   2   0   2   2   2   0   2   2   0   0   2   2   2   2   0   0   2   0   0   2   2   0   0   0   2   2   0   0   2   0   2   2   0   0   0   2   0   0   0   0   0   2   0   2   0   2   0   0   0   0   2   2   0   0   0   0   0   2   2   0   2   0   2   2   2   0   2   2   0   2   2   2   0   2   0   2   2   2   0   2   0   2   2   0   0   0   2   2   2   0   2   2   0   2   2   2   2   2   2   0   0   0   2   2   0   0   2   2   0   0   2   2   0   0   2   2   0   2   0   2   0   0   0   2   2
 MK-4-13                2   0   2   0   0   0   2   2   0   2   0   2   0   2   2   0   0   0   2   0   2   0   0   0   2   2   2   2   2   2   2   0   2   0   0   2   0   0   2   0   2   2   0   2   2   2   0   2   0   2   2   0   0   0   2   2   0   2   2   0   2   2   0   0   0   2   2   0   2   2   0   0   2   0   0   2   0   2   2   2   0   0   2   0   2   2   2   2   2   0   0   2   0   0   2   2   0   0   0   2   2   0   0   2   0   2   2   0   0   0   2   0   0   0   0   0   2   0   0   0   2   0   2   0   0   0   2   2   0   0   0   0   2   2   0   2   0   2   2   2   0   2   2   0   2   2   2   0   2   0   2   2   2   0   2   0   2   2   0   2   0   2   2   2   0   2   2   0   0   2   2   2   2   2   0   2   0   2   2   0   0   2   2   0   0   2   2   0   0   2   2   0   2   0   2   0   0   0   2   0
 MK-4-14                2   0   2   2   2   0   2   2   2   0   2   2   0   2   2   0   0   0   2   0   2   0   0   0   2   2   2   2   2   2   2   0   0   0   0   2   0   0   2   0   2   2   0   0   0   2   0   2   0   2   2   0   0   0   2   2   0   2   2   0   2   0   0   2   0   2   2   0   2   2   0   0   2   0   0   0   0   2   0   2   0   0   2   0   2   2   2   2   2   0   0   0   0   2   2   2   0   0   0   0   0   0   0   2   0   2   2   0   0   0   2   0   0   0   0   0   2   0   0   0   2   0   2   0   0   0   2   2   0   2   0   0   2   2   0   2   0   2   2   2   0   2   2   0   2   2   2   0   2   2   2   2   2   0   0   0   2   2   0   2   0   0   2   2   2   0   2   0   0   2   2   2   2   2   0   2   0   2   2   0   0   2   2   0   0   2   2   0   0   0   2   0   2   0   2   0   0   0   2   0
 MK-4-15                2   0   0   2   2   0   2   0   2   0   2   2   0   2   0   0   0   0   2   0   0   0   0   0   2   2   2   2   2   2   2   0   0   0   0   0   0   0   0   0   2   2   0   0   0   2   0   2   0   2   2   2   0   0   2   2   0   2   0   0   2   2   0   2   0   2   2   0   2   2   0   0   2   0   0   0   0   2   0   2   0   0   2   0   2   0   2   2   2   0   2   0   0   2   2   2   0   0   0   0   2   0   2   0   0   0   2   0   0   0   0   0   0   0   0   0   2   0   0   0   2   2   2   0   0   0   2   2   0   2   0   2   2   2   0   2   0   2   2   0   0   2   2   0   2   0   2   0   2   2   2   2   2   2   2   0   2   2   0   2   0   0   2   2   2   0   2   0   0   2   0   2   0   0   0   2   0   2   2   0   0   2   2   0   0   2   2   0   0   0   2   0   0   0   2   0   0   0   2   0
 MK-4-16                0   0   0   2   2   0   2   0   2   0   2   2   0   2   0   0   0   0   0   0   0   0   0   2   2   0   2   2   2   2   2   0   0   0   0   0   0   0   0   0   2   2   0   0   2   2   0   2   0   2   2   2   0   0   2   2   0   2   0   0   2   2   0   2   0   0   2   0   2   0   0   0   0   0   0   0   0   2   2   2   0   0   2   2   2   0   2   2   2   0   2   0   0   2   2   2   0   0   0   0   2   0   2   0   0   0   2   0   2   0   0   0   0   0   0   0   2   0   0   0   2   2   2   0   0   0   2   2   2   2   0   2   2   2   0   2   0   0   2   0   0   2   2   2   2   0   2   0   2   2   2   2   2   2   0   2   2   2   0   0   0   0   2   0   2   2   0   0   0   2   0   2   0   2   0   2   0   2   2   0   0   2   2   0   0   2   2   0   0   0   2   0   0   0   2   0   0   0   2   0
 MK-5-1                 2   0   0   0   2   2   2   2   2   2   2   2   0   2   2   0   0   2   0   2   2   2   2   2   2   0   0   2   2   0   2   2   0   0   2   0   2   2   0   2   0   2   0   0   0   2   0   0   2   2   0   2   2   2   2   2   2   2   0   2   0   2   2   0   0   2   2   0   2   2   0   2   0   2   0   2   2   0   0   2   2   0   0   2   0   2   0   0   0   2   2   0   0   0   0   0   2   2   2   2   0   2   2   0   2   0   0   0   2   0   0   0   0   0   2   2   2   0   0   0   2   2   2   2   0   0   2   2   2   0   2   2   0   0   2   2   2   0   0   0   0   0   0   2   2   0   2   2   2   2   0   0   0   0   0   2   0   2   2   0   0   0   2   0   0   0   2   0   2   2   2   2   2   0   2   2   2   2   2   2   0   0   2   2   2   2   0   0   0   0   0   0   0   2   2   0   0   0   0   2
 MK-5-2                 2   0   0   0   2   2   2   2   2   2   0   2   0   2   2   0   0   2   2   2   2   2   2   2   2   0   0   2   2   0   2   2   0   0   2   0   2   2   0   2   2   2   0   0   0   0   0   2   2   2   0   2   2   2   2   2   2   2   0   2   0   2   2   0   0   2   2   0   0   2   0   2   0   2   0   0   2   0   0   2   2   0   0   2   0   2   0   0   0   2   2   0   2   0   0   0   2   2   2   2   0   2   2   0   2   0   0   0   2   0   0   0   0   0   2   2   2   0   0   0   0   2   0   2   2   0   2   2   2   0   2   2   0   0   2   2   2   0   0   0   0   0   0   2   2   0   2   2   2   2   0   0   0   0   0   2   0   2   2   0   0   0   2   0   0   2   2   0   2   2   2   2   2   0   2   2   2   2   2   2   0   0   0   0   2   2   0   0   0   2   0   0   0   2   2   0   0   0   0   2
 MK-5-3                 2   0   0   0   2   2   2   0   2   2   0   2   0   2   2   0   0   2   2   2   2   2   2   2   2   0   0   2   2   0   2   2   0   0   2   0   2   2   0   2   0   0   0   0   0   0   0   2   2   2   0   0   2   0   2   2   2   2   0   2   0   2   2   0   0   2   2   2   0   2   0   0   0   2   0   0   2   0   2   2   2   0   0   2   0   2   0   0   0   2   2   0   2   2   0   0   2   2   2   0   0   2   2   0   0   0   2   0   2   0   0   0   0   0   2   2   2   0   0   0   2   2   0   2   0   0   2   2   2   0   2   2   0   0   2   2   2   0   0   0   0   0   0   2   2   0   2   2   2   2   0   0   0   0   2   0   0   2   2   0   0   0   0   0   0   0   2   0   2   2   2   2   2   2   2   2   2   2   2   2   0   0   0   0   2   2   0   0   0   2   0   0   0   0   2   0   0   0   0   2
 MK-5-4                 2   0   0   0   2   2   2   0   2   2   0   2   0   2   2   0   0   2   2   2   2   0   2   2   2   0   0   2   2   0   2   2   2   0   2   0   2   0   2   2   0   0   0   0   0   0   2   2   2   2   0   2   2   0   2   2   0   2   0   2   0   2   2   0   2   0   0   2   0   2   0   0   0   2   0   0   2   2   2   2   2   0   0   2   0   2   2   0   0   2   2   0   2   2   0   0   2   2   0   0   0   2   2   0   0   0   0   0   2   0   0   0   0   0   2   2   2   0   0   0   2   2   0   2   0   2   2   0   2   0   0   2   0   0   2   2   2   0   0   0   0   0   0   2   2   0   2   2   2   0   0   0   0   0   0   0   0   0   2   0   0   0   0   0   0   0   0   0   2   0   2   2   2   2   2   2   2   2   2   2   0   0   0   0   2   2   0   0   2   2   0   0   0   0   2   0   0   0   0   2
 MK-5-5                 2   0   0   0   2   2   2   0   2   2   0   2   0   2   0   0   0   2   2   2   2   0   2   2   0   0   0   2   2   0   2   0   2   0   2   0   2   0   2   2   0   0   0   0   0   0   2   2   2   2   2   2   2   0   2   2   0   2   0   2   0   0   2   0   2   0   2   2   0   2   2   0   0   2   0   0   2   2   2   2   2   0   0   2   0   0   2   0   0   2   2   0   2   0   0   0   2   2   0   0   0   2   2   0   0   0   0   0   2   0   0   0   0   0   2   2   2   0   2   0   2   2   0   2   0   2   2   0   2   0   0   2   0   0   2   2   2   0   2   0   0   2   0   2   2   0   2   2   2   0   0   0   0   0   0   0   0   0   2   0   2   0   0   0   0   0   0   0   2   0   0   2   2   2   2   2   2   2   2   2   0   2   0   0   2   2   0   0   2   2   0   0   0   0   2   2   0   0   0   2
 MK-5-6                 2   0   0   0   2   0   2   0   2   2   0   2   0   2   2   0   0   2   2   2   2   2   2   2   2   0   0   0   2   0   2   0   0   0   2   0   2   0   2   2   2   0   2   0   0   0   2   2   0   2   2   2   2   0   2   2   0   2   0   2   0   0   2   0   2   0   2   2   0   0   2   0   0   2   0   0   0   2   0   2   2   0   0   2   0   0   2   0   0   2   2   0   2   0   0   0   2   2   0   0   0   2   2   0   0   0   0   0   2   0   0   2   0   0   2   2   2   0   0   0   2   2   0   2   0   2   2   0   2   0   0   2   0   0   2   2   2   0   2   2   0   2   0   2   2   0   2   2   2   0   0   0   0   0   0   0   0   0   2   0   2   0   0   0   0   0   0   0   2   0   0   2   0   2   2   2   2   2   2   2   0   2   0   0   2   2   0   0   2   2   0   0   0   0   0   2   0   0   0   2
 MK-5-7                 2   0   0   0   2   0   2   0   2   2   0   2   0   2   2   0   0   2   2   2   2   2   2   2   0   0   2   0   0   0   2   2   0   0   2   0   2   0   2   2   2   0   2   0   2   0   0   2   0   0   2   2   2   0   0   2   2   2   2   2   0   0   2   0   2   0   0   2   0   0   2   2   0   2   0   0   0   2   0   2   2   0   0   2   0   0   2   0   0   2   2   0   2   0   0   0   2   0   0   0   2   2   2   0   0   0   0   0   0   0   0   0   0   0   0   2   2   0   0   0   2   2   0   2   0   2   2   0   2   0   0   2   0   0   2   2   2   0   2   2   0   2   0   0   2   0   2   2   2   0   0   2   0   0   0   0   0   0   2   0   2   0   0   0   0   0   0   0   2   0   0   2   0   2   2   2   2   2   2   2   2   2   0   0   2   2   0   0   2   2   0   0   0   0   0   2   0   0   0   2
 MK-5-8                 2   0   0   0   2   0   2   0   2   2   0   2   2   2   2   0   0   2   0   2   2   2   2   2   0   0   2   0   0   0   2   2   0   0   2   0   2   2   2   2   2   0   2   0   2   0   0   2   0   0   2   2   2   0   0   2   2   2   2   2   0   0   2   0   2   0   0   2   0   0   2   2   0   2   0   0   0   2   0   2   2   0   0   2   0   2   2   0   0   2   2   0   0   0   0   0   0   2   0   0   2   0   2   0   0   2   0   0   0   2   0   0   0   0   0   2   2   0   0   0   2   2   0   2   0   0   2   0   2   0   2   2   0   0   2   2   2   0   2   2   0   2   2   0   2   0   2   2   2   0   0   2   2   0   0   0   0   0   2   0   2   0   2   0   0   0   0   0   0   0   0   2   0   0   2   2   2   2   2   2   2   2   0   0   2   0   0   0   0   2   0   0   0   0   0   2   0   0   2   0
 MK-5-9                 2   0   0   2   2   0   2   0   2   2   0   2   0   2   2   0   0   2   0   2   2   2   2   0   2   2   2   0   0   0   2   2   0   0   2   0   2   2   2   2   2   0   0   0   2   0   0   2   0   0   2   2   2   2   0   2   2   2   2   2   0   0   2   0   2   0   2   2   2   0   0   2   0   2   0   0   0   2   0   2   2   0   0   2   0   2   2   0   2   2   2   0   2   0   0   0   0   2   0   0   0   0   2   0   0   2   0   0   0   2   0   0   0   0   2   2   2   0   0   0   2   2   0   2   0   0   2   0   2   0   2   2   0   0   2   2   2   0   2   0   0   2   0   0   2   0   2   2   0   0   0   2   2   0   0   2   2   0   2   0   0   0   2   0   0   0   0   0   0   0   0   2   0   0   2   2   2   0   2   0   2   2   0   0   2   2   0   0   2   2   0   0   0   0   0   2   0   0   2   0
 MK-5-10                2   0   0   2   2   0   2   0   2   2   0   2   0   2   2   0   0   0   0   2   2   2   2   0   2   2   2   0   0   0   2   2   0   0   2   0   2   2   0   2   2   0   0   0   2   0   2   0   0   0   2   2   2   2   0   0   0   2   2   2   0   2   0   0   2   0   2   2   2   0   0   2   0   2   0   0   2   2   0   2   2   0   0   2   0   2   2   0   2   2   2   0   2   0   0   0   0   2   0   0   0   2   2   0   0   2   0   0   0   2   0   0   0   0   2   2   2   0   2   0   2   0   0   2   0   0   2   0   2   0   2   2   0   0   2   2   2   0   2   0   0   2   0   0   2   0   2   2   0   0   0   2   2   0   0   2   2   0   2   0   0   0   2   0   0   0   0   0   0   0   0   2   0   0   2   2   2   0   0   0   2   2   0   0   2   2   0   0   2   2   0   0   0   0   2   2   0   0   2   0
 MK-5-11                2   0   0   2   2   0   2   2   2   2   0   2   0   2   2   0   2   0   0   2   2   2   2   0   2   2   2   0   0   0   0   2   2   0   2   0   2   2   0   2   2   0   0   0   2   0   2   0   0   0   2   2   2   2   0   0   0   2   2   2   0   2   0   0   2   2   2   2   2   0   0   2   0   2   0   0   2   2   0   2   2   0   0   2   2   2   2   0   2   2   2   0   2   2   0   0   0   2   0   0   0   2   2   0   0   2   0   0   0   2   0   0   0   0   2   2   2   0   2   0   2   0   0   2   0   0   2   0   2   0   0   2   0   0   2   2   0   0   2   0   0   2   0   0   2   0   2   2   0   0   0   2   2   0   0   2   0   0   2   0   0   0   2   0   2   0   0   0   0   0   0   2   0   0   2   2   2   0   0   0   2   2   0   0   2   2   0   0   2   2   0   0   0   2   2   2   0   0   2   0
 MK-5-12                2   0   0   2   2   0   2   2   2   2   0   2   0   2   2   0   2   0   0   2   2   2   0   0   2   2   2   2   0   0   0   2   2   0   2   0   2   2   0   2   2   0   0   0   2   0   2   0   0   0   2   2   2   2   0   0   2   2   2   2   0   2   0   0   2   2   0   2   2   0   2   2   0   2   0   0   2   0   0   2   2   0   0   2   2   2   2   0   2   2   0   0   2   2   0   0   0   2   0   0   0   2   2   2   0   2   0   0   2   0   0   0   0   0   2   2   2   0   0   0   2   0   0   2   0   0   2   0   2   0   2   2   0   0   2   2   2   0   2   0   0   2   0   0   2   0   0   2   0   0   0   2   2   0   0   2   0   0   2   0   0   0   2   0   2   0   0   0   0   0   0   2   0   0   2   2   2   0   0   0   2   2   0   0   2   2   0   0   2   2   2   0   0   2   2   2   2   0   2   2
 MK-5-13                0   0   0   2   2   0   2   2   2   2   0   2   0   0   2   0   2   0   0   0   2   2   0   0   2   2   2   0   0   0   0   2   2   0   2   0   2   2   0   2   2   0   0   0   2   0   2   0   0   0   2   2   0   2   0   0   2   2   2   2   0   2   0   0   2   2   0   2   2   0   2   2   0   2   0   0   2   0   0   2   2   0   0   2   2   2   2   0   2   2   0   0   2   2   0   0   0   2   0   0   2   2   2   2   0   2   0   0   2   0   0   0   0   0   2   2   2   0   0   0   2   0   0   0   0   0   2   2   2   0   2   2   2   0   2   0   2   0   2   0   0   2   0   0   2   0   2   2   0   0   0   2   2   0   0   0   0   0   2   0   0   0   2   0   2   0   0   0   0   0   2   2   0   0   2   2   2   0   0   0   2   0   0   0   2   2   0   0   2   2   2   0   0   2   2   2   2   2   2   2
 MK-5-14                0   0   0   2   2   0   2   2   2   2   0   2   0   0   2   0   2   0   0   0   2   2   0   0   2   2   2   0   0   0   0   2   2   0   2   0   2   2   0   2   0   0   0   0   2   0   0   0   0   0   2   2   0   0   0   0   2   2   2   2   0   2   0   2   2   2   0   2   2   0   2   2   0   2   0   0   2   0   0   2   2   0   0   2   2   2   2   2   2   2   2   0   2   2   2   0   0   2   0   0   2   0   2   2   0   2   0   0   2   0   0   0   0   0   2   2   2   0   0   0   2   0   0   2   0   0   2   2   2   0   2   2   2   0   2   0   2   0   2   0   0   2   2   0   2   0   2   2   2   0   0   2   2   0   0   0   0   0   2   0   0   0   2   0   2   0   0   0   0   0   2   0   0   0   0   2   2   0   0   0   2   0   0   0   2   2   0   0   2   2   2   0   0   2   2   2   2   2   2   2
 MK-5-15                0   0   0   2   2   0   2   2   2   2   2   2   0   0   2   0   2   0   0   0   2   2   0   0   2   0   2   0   0   2   0   2   2   0   2   0   2   2   0   2   0   0   0   2   2   0   0   2   0   0   2   2   0   0   0   0   2   2   2   2   0   2   0   2   2   2   2   2   2   0   2   2   0   2   0   0   2   0   0   2   2   2   0   2   2   2   2   2   2   2   2   0   2   2   2   0   0   2   0   2   2   0   2   2   2   2   0   0   2   0   2   0   0   0   2   2   2   0   0   0   0   0   0   2   0   0   2   2   2   0   2   2   2   0   2   0   2   0   2   0   0   2   0   0   0   0   2   2   0   0   0   2   2   0   0   2   0   0   2   0   0   0   0   0   2   0   0   0   0   0   2   0   0   0   0   2   2   0   0   0   2   2   2   0   2   2   2   0   2   2   2   0   0   2   2   2   0   2   2   2
 MK-5-16                0   0   0   2   2   0   2   2   2   2   2   2   2   0   2   0   2   0   0   0   2   2   0   0   2   0   2   0   0   2   0   0   2   0   2   0   2   2   0   2   0   0   0   2   2   0   0   2   0   2   2   2   0   0   0   0   2   2   2   2   0   2   2   0   2   2   2   2   2   0   2   2   0   2   0   0   2   0   0   2   2   2   0   0   2   2   2   2   2   2   2   0   2   2   2   0   0   2   0   2   2   0   2   2   2   2   0   0   2   0   2   0   0   0   2   2   2   0   2   0   0   2   0   2   0   0   2   2   2   0   2   2   2   0   2   0   2   0   2   0   0   2   0   0   0   0   0   2   0   0   0   2   2   0   0   2   0   0   0   2   0   2   0   0   0   2   0   0   0   0   2   0   0   0   0   2   0   0   0   0   2   2   2   0   2   2   0   0   2   2   2   0   2   2   2   2   0   2   2   2
 MK-6-1                 2   0   0   0   0   0   0   0   0   0   2   2   2   2   2   0   0   0   2   0   0   0   0   2   0   2   0   0   0   2   2   2   0   0   0   0   0   2   2   0   2   0   2   2   0   2   0   2   2   2   0   0   2   2   2   0   2   2   2   0   0   0   0   2   0   0   2   2   2   0   0   2   0   0   2   2   0   2   2   0   0   0   0   0   2   2   2   2   0   2   0   2   2   0   2   0   0   2   0   0   2   0   2   2   0   0   0   2   0   0   2   2   0   2   0   2   2   2   2   2   0   2   0   2   0   2   2   2   0   2   0   0   0   0   2   0   2   0   2   0   0   2   2   2   2   2   0   2   0   2   0   2   0   0   2   2   2   2   0   0   2   2   2   0   2   2   2   0   2   2   0   2   0   2   2   0   0   0   2   0   0   0   0   2   2   0   0   0   2   2   0   2   2   0   0   0   2   0   2   0
 MK-6-2                 2   0   0   2   0   0   0   0   0   0   2   2   2   2   2   0   2   0   2   0   0   0   0   2   0   2   0   0   0   2   2   2   0   0   2   2   0   2   0   0   0   0   2   0   2   2   0   2   2   2   0   2   2   2   2   0   2   0   2   0   0   0   0   2   0   0   2   2   0   0   0   2   0   0   2   2   0   2   2   0   2   2   2   0   2   2   2   2   0   2   0   2   0   0   2   2   0   2   0   0   2   0   2   2   0   0   0   2   0   0   2   2   0   2   0   2   2   2   2   2   0   2   0   2   0   2   2   2   0   2   0   0   0   0   2   0   0   0   2   0   0   2   2   2   2   2   0   2   0   2   0   2   0   0   2   2   2   2   0   0   2   2   0   0   2   2   2   0   2   2   0   2   0   2   2   0   0   0   2   0   0   0   0   0   2   0   0   0   2   2   0   2   2   0   0   0   2   2   2   0
 MK-6-3                 2   0   0   2   0   0   0   0   0   0   2   2   2   2   2   0   0   0   2   0   0   0   0   2   0   2   0   0   0   2   2   2   0   0   2   2   0   2   0   0   0   0   2   0   2   2   0   2   2   2   0   0   2   2   2   0   2   0   2   0   0   0   0   2   0   0   2   2   0   0   0   2   0   0   2   0   0   2   2   0   0   2   2   0   2   2   2   2   0   2   0   2   0   0   2   2   0   2   0   0   2   0   2   2   0   0   0   2   0   0   2   2   0   2   0   2   2   2   2   2   0   2   0   2   0   2   2   2   0   2   0   0   0   0   2   0   0   0   2   0   0   2   2   2   2   2   2   2   2   2   0   2   2   0   2   2   2   2   0   0   2   2   0   0   2   2   2   0   2   2   0   2   0   2   0   0   0   0   2   0   0   0   0   0   2   2   0   0   2   2   0   2   0   0   0   0   2   2   2   0
 MK-6-4                 2   0   0   2   0   0   0   0   0   0   2   2   2   0   2   0   0   2   2   2   0   0   0   2   0   2   0   0   0   0   2   2   0   0   2   2   0   2   0   0   0   0   2   0   2   2   2   0   0   2   0   0   2   2   2   0   2   2   2   0   0   0   0   2   0   0   2   2   0   0   0   2   0   0   2   2   2   2   2   0   0   0   2   0   2   0   2   2   2   2   0   2   0   0   2   2   0   2   0   0   2   0   2   2   0   0   0   2   0   0   2   2   0   2   2   2   2   2   2   2   0   2   0   2   0   2   0   2   0   2   2   0   0   0   2   2   2   0   2   0   0   2   0   2   2   0   2   2   2   2   2   2   2   0   2   2   2   2   0   0   2   2   0   0   2   2   2   0   2   2   0   2   0   2   0   0   0   0   2   0   0   2   2   0   2   2   0   2   0   2   0   2   0   0   0   0   2   2   2   2
 MK-6-5                 2   0   0   2   0   0   0   0   0   0   2   2   2   2   2   0   2   2   2   2   0   0   0   2   0   2   0   0   0   0   2   2   0   0   2   0   0   2   0   0   0   0   2   0   2   2   2   0   0   2   0   0   0   0   2   0   2   2   0   2   0   0   0   2   0   0   2   2   2   0   0   2   0   0   2   2   2   2   2   0   0   0   2   0   2   0   2   2   2   2   0   2   0   0   2   0   0   2   0   0   2   0   2   2   0   0   0   2   0   0   0   2   0   2   0   2   2   0   2   2   0   2   0   2   0   2   0   2   0   2   2   0   0   0   2   2   2   0   2   0   0   2   0   2   2   0   2   2   2   2   0   2   2   0   2   2   2   2   0   0   2   2   0   0   2   2   2   0   2   2   0   2   0   2   2   0   0   2   2   0   0   2   2   0   2   2   0   2   0   0   0   2   0   0   0   0   2   0   2   2
 MK-6-6                 2   0   0   2   0   0   0   0   0   0   2   2   2   2   2   2   2   0   2   2   0   0   0   2   0   2   0   0   0   0   2   2   2   0   2   2   0   2   0   0   0   0   2   0   2   2   2   0   0   2   0   0   0   0   2   0   2   2   0   2   0   0   0   2   0   0   2   2   2   0   0   2   2   0   2   2   2   2   2   0   0   0   2   0   2   0   2   2   2   2   0   2   0   0   0   0   0   2   0   0   2   0   2   2   0   0   0   2   0   0   0   2   2   2   0   2   2   0   2   2   2   2   2   0   0   2   0   2   0   2   2   0   0   0   2   2   2   0   2   0   0   2   0   2   2   0   2   2   2   2   0   0   2   0   2   2   2   2   0   0   2   2   0   0   2   2   2   2   0   2   0   2   0   2   2   0   0   2   2   0   0   2   2   0   2   2   0   2   0   0   0   2   0   0   2   0   0   0   2   2
 MK-6-7                 2   2   0   2   0   0   0   0   0   0   2   2   2   2   2   2   2   0   2   2   0   0   0   2   0   2   0   0   0   0   2   2   0   0   2   2   0   2   0   0   0   0   0   0   2   2   2   2   0   2   0   0   0   0   2   0   2   2   0   2   0   0   0   0   0   0   2   2   2   0   0   2   2   0   2   2   0   2   2   0   0   0   2   0   2   0   2   2   2   2   0   2   0   0   0   0   0   2   2   0   2   0   2   2   0   0   2   2   0   2   0   2   0   2   0   0   2   0   2   2   0   2   2   0   0   0   0   2   0   2   2   0   0   0   2   2   2   0   2   2   0   2   0   2   2   0   2   0   2   2   2   0   2   0   2   2   2   2   0   0   2   2   0   0   2   2   0   2   0   2   0   2   0   2   2   0   0   0   2   0   0   2   2   0   2   2   0   2   0   2   0   2   0   0   2   0   0   2   0   2
 MK-6-8                 2   2   0   2   0   0   2   0   0   0   2   2   2   2   2   2   2   2   0   2   2   0   0   2   0   2   0   0   0   2   2   2   0   0   2   2   0   2   0   0   0   0   0   0   2   2   2   2   0   2   0   0   0   0   2   0   2   2   0   2   0   0   0   0   0   0   2   2   2   0   0   2   2   0   2   2   0   2   2   0   0   0   2   0   0   0   2   2   2   2   0   2   0   0   0   0   0   2   2   0   2   0   2   2   0   0   2   2   0   2   2   2   0   2   0   0   2   0   2   2   0   2   2   0   0   0   0   2   0   2   2   0   0   2   2   2   2   0   2   2   0   2   0   2   2   0   2   0   2   2   2   0   2   0   0   2   2   2   0   0   2   2   0   0   2   2   2   2   0   2   0   2   0   2   2   0   0   0   2   0   0   2   2   0   2   2   0   0   0   2   0   0   0   2   2   0   0   2   0   2
 MK-6-9                 2   0   0   2   0   0   2   0   0   0   2   2   2   2   2   2   2   2   0   0   2   0   0   0   0   2   0   0   0   2   2   2   0   0   2   2   0   0   0   0   0   2   0   0   2   2   2   2   0   2   0   0   0   0   2   0   2   2   0   2   0   0   0   0   2   0   2   2   2   0   0   2   2   0   2   2   0   2   2   0   0   0   0   0   0   0   2   2   0   2   0   2   0   0   2   0   0   2   2   0   2   0   2   2   0   0   2   2   0   2   2   2   0   2   0   0   0   0   2   2   0   2   2   0   0   0   0   2   2   2   2   0   0   0   2   2   2   0   2   2   0   2   0   0   2   0   2   0   2   2   2   0   2   2   0   2   2   2   0   0   2   2   0   0   2   2   0   2   0   0   0   2   0   2   2   0   0   0   2   0   0   2   2   0   2   0   0   0   0   2   0   0   0   0   2   0   0   0   0   2
 MK-6-10                2   0   0   2   0   0   2   0   0   0   2   2   2   2   2   2   2   2   2   0   2   0   0   0   0   2   0   0   2   0   2   2   0   0   2   2   0   2   0   0   2   2   0   0   2   2   2   2   0   2   0   0   0   0   2   0   2   2   0   2   0   0   0   0   2   0   2   2   0   0   0   0   2   0   2   0   0   2   2   0   0   0   0   0   0   0   2   0   0   2   0   2   0   2   2   0   0   2   0   0   2   0   2   2   0   0   2   0   0   2   2   2   2   2   0   0   0   0   2   2   0   2   2   0   0   0   0   2   0   2   2   0   0   0   2   2   2   2   2   2   0   2   0   0   2   0   0   0   2   2   2   0   2   2   0   0   2   2   0   2   2   2   0   0   2   2   0   2   0   0   0   2   0   2   2   0   0   0   2   0   0   2   2   0   2   0   0   0   0   2   0   0   0   0   2   0   0   0   0   2
 MK-6-11                2   0   0   2   2   0   2   0   0   2   2   2   2   2   2   0   2   2   0   0   2   0   0   0   0   2   0   0   0   0   2   2   0   0   2   0   0   2   0   0   2   2   0   0   2   2   2   2   0   2   2   0   0   0   2   0   2   2   0   2   0   0   0   0   2   0   2   2   0   0   0   0   2   0   2   0   0   2   2   0   0   2   0   0   0   0   0   0   2   2   0   2   2   2   2   0   0   2   0   0   2   2   2   2   2   0   2   0   0   2   2   2   2   0   0   0   0   0   2   2   0   2   2   0   2   0   0   2   0   2   2   0   0   0   2   0   2   2   2   2   0   2   0   0   0   0   0   0   2   2   2   0   2   2   0   0   2   2   0   2   2   2   0   0   2   2   0   2   0   0   2   2   0   0   2   0   0   0   2   0   0   2   2   0   2   0   0   0   0   2   0   0   0   0   2   0   0   0   0   2
 MK-6-12                2   0   0   2   2   0   0   0   0   2   2   2   2   2   2   0   2   2   0   0   2   0   0   0   0   2   0   2   0   0   2   2   0   0   2   0   0   2   0   0   2   2   0   0   0   2   0   2   0   2   2   0   0   0   2   0   2   2   0   2   0   2   0   0   2   0   2   2   0   0   0   0   2   0   2   0   0   2   2   0   0   0   0   2   2   0   2   0   2   0   0   2   2   2   2   0   0   0   0   0   2   2   0   0   2   2   2   0   0   2   2   2   2   0   0   0   0   0   2   2   0   2   0   0   2   0   0   2   0   2   2   0   0   0   2   0   2   2   2   2   0   0   0   2   0   0   0   0   0   2   2   0   2   2   0   0   2   2   0   2   2   2   0   0   2   2   0   2   0   0   2   2   0   0   2   0   0   0   0   0   2   2   2   2   2   0   0   0   0   2   0   0   0   0   2   0   0   0   0   2
 MK-6-13                2   0   0   2   2   0   0   0   0   2   2   2   2   2   2   0   2   2   0   0   2   0   0   0   0   2   0   2   0   0   2   2   0   0   2   0   0   2   0   0   2   2   0   0   0   2   0   2   0   2   2   0   0   2   2   2   2   2   0   2   0   0   0   0   2   0   2   2   0   0   2   0   2   0   2   0   0   2   2   0   0   0   0   2   2   0   2   0   2   0   0   2   2   2   2   0   2   0   0   0   2   2   0   0   0   2   2   0   0   2   0   0   2   0   0   0   0   0   2   2   0   2   0   0   0   0   0   0   0   2   2   2   2   0   2   0   2   2   0   2   0   2   0   2   0   0   0   0   0   2   2   0   2   2   0   0   2   2   0   2   2   2   0   0   2   0   0   2   0   0   2   2   0   0   2   0   0   0   0   0   2   2   2   0   2   0   0   0   0   2   2   0   0   0   2   0   0   0   0   2
 MK-6-14                2   0   0   2   2   2   0   0   0   2   2   2   2   2   0   0   2   2   0   0   2   0   0   0   0   2   0   2   2   0   2   2   0   0   2   0   2   2   0   0   2   2   2   2   0   2   0   2   0   2   0   0   0   2   2   2   2   2   0   2   0   0   0   0   2   0   2   2   0   0   2   0   2   0   2   0   0   2   2   0   0   2   0   2   2   0   0   0   2   0   0   2   2   2   2   0   2   0   0   0   2   2   0   0   0   2   2   0   0   2   0   0   2   0   0   0   2   2   2   2   0   2   0   0   0   2   0   0   0   2   2   2   2   2   2   0   2   2   0   2   0   2   0   2   0   0   0   0   0   2   2   0   2   2   0   0   2   2   0   2   2   2   0   0   2   0   0   2   0   0   0   2   0   2   2   0   0   0   0   0   2   2   2   0   2   0   0   0   0   2   2   0   2   0   2   0   2   0   0   2
 MK-6-15                2   0   0   2   2   2   0   0   0   2   2   2   2   2   0   0   2   2   0   0   2   0   0   0   0   2   2   2   2   0   2   2   0   0   2   0   2   2   0   2   2   2   2   0   0   2   0   2   0   2   0   0   0   2   2   2   2   2   0   2   0   0   0   0   2   0   0   2   0   0   2   0   2   0   2   0   0   2   0   0   0   2   0   2   2   0   0   0   2   0   0   2   2   2   2   0   2   0   0   0   2   2   0   0   0   2   2   0   0   2   0   0   2   0   0   0   2   2   2   2   0   2   0   0   0   2   0   2   0   2   2   2   2   2   2   0   2   0   0   0   0   2   0   2   0   2   0   0   0   2   2   0   0   2   0   0   0   0   0   2   2   0   0   0   2   0   0   0   0   2   0   2   0   2   2   0   0   0   0   0   2   2   2   0   2   0   0   0   0   2   0   0   2   0   2   0   2   0   0   2
 MK-6-16                2   0   0   2   2   2   0   0   0   2   2   2   2   2   0   0   0   2   0   0   2   0   2   0   0   2   2   2   2   0   2   2   0   0   2   0   2   2   0   2   2   2   2   0   0   2   0   2   0   2   0   0   0   2   2   2   2   2   0   2   0   0   2   0   2   0   0   2   0   0   2   0   2   0   2   0   0   2   0   0   0   2   0   2   2   0   0   0   2   0   0   2   2   2   2   0   2   0   2   0   2   2   0   2   0   2   2   0   0   2   0   0   2   0   0   0   2   2   2   2   0   2   0   0   0   2   0   2   0   2   2   0   2   2   2   0   2   0   0   0   0   2   0   2   0   2   0   0   0   0   2   0   0   2   0   0   0   0   0   2   2   0   0   0   2   0   0   0   0   2   0   2   2   2   2   0   0   0   2   0   2   2   2   0   2   0   0   0   0   2   0   0   0   0   2   0   2   0   0   2
 
!****************************************** Phenotypic Data **********************************************************
!-100.0 is resevred for missing phenotype
SimulatedTrait1        12.1947    8.1360    9.8673   10.1028    9.6354   12.1618   11.3182    8.3013   10.0920   11.0988    6.2164   10.2022    9.5051    8.7796    8.6286   11.4656    7.6502   10.5921   10.2502   10.9695   10.2972   10.1317    8.3690   10.4772    9.3421    8.6189    8.8743    7.4957   10.0385    8.9313   11.4247    9.3899    8.4020    8.4381   10.7946   10.4315   10.6858    9.4040   10.4277   11.1911    8.5024    8.2778    8.4351    9.7909    9.2493    7.4397   12.8996   11.6727    7.9742    9.2022   12.3829   13.0001   10.1519    9.7166    8.9228    8.4395    7.9946   10.9981   11.2266    9.7782    8.5846   10.5112   12.4580    9.3335    8.7435   10.2120   11.1407   10.6455   10.1398   10.6029    8.4874   10.3758    7.7714    9.8043    8.6380    9.5080   11.2945    8.7064   11.0553   10.3424   10.8300   13.0461    9.1155   11.6748    9.8265   11.3424   11.4626   10.8666    9.5242    7.3920   10.0537    8.4761   10.5832   10.4967   10.5839    9.3027   10.8352   11.9823    9.0889    9.7039    8.2287   12.1506    8.1448    9.2610    9.4371    7.6260   10.7681   10.2369   11.8134    9.4423   10.1655    9.6782    9.4241    9.8276   10.3594   10.3872   10.2112    9.6060    8.6095    8.5308   10.2967   10.9778   10.0673   10.2919    8.8684   12.2909   12.4494    8.2023   11.2163    9.8615    9.7110    8.6176    9.0163   10.0478   12.4653   11.9579   12.1548   11.1334   11.3092    8.4083    9.5863   10.2364   11.0704    6.6544   13.4836    9.1271   12.3532   10.3588    9.8023   10.2120    9.2490    8.8648   10.5457    8.4693    9.0211   10.9470   10.1480   10.6702   10.9659   10.3599    9.1906    9.1604    8.7668   10.6886    9.5006    9.5905    8.6649   10.8646    9.2612    8.7659    9.0135   12.3884   10.2478    9.6619    9.5917   10.8551   11.5236   11.7118   11.0270   10.0477    8.5939    9.7752   13.0503   10.2880   10.4911   11.3424   10.0567    9.7291    8.0894   10.7966    9.2423    7.1885    9.2463    9.6329   11.0942    8.9001   10.1995   10.0328    9.4331   11.3055
SimulatedTrait2        15.7916   17.6612   14.7069   13.4506   17.0734   16.5772   15.9029   12.8876   17.0740   17.4218   15.5425   15.3899   14.9201   15.1309   15.5306   15.5220   14.1283   12.9544   15.2783   15.9138   16.1701   12.4449   14.5520   15.6594   15.3550   15.3821   12.5334   14.0886   16.8926   16.2612   13.5868   15.7986   15.1082   14.2237   16.4129   14.2292   14.3416   14.4500   16.2179   16.1078   14.2503   14.0567   13.2616   14.1003   16.2300   13.4921   13.5438   17.6696   15.4892   14.9205   15.7345   15.7671   17.7922   15.4450   15.0986   15.4490   15.0985   13.6289   13.3137   15.4779   16.1444   12.4605   16.5620   13.3692   15.7913   14.6420   14.7168   12.9882   17.1463   16.2048   16.2575   13.1691   14.0335   15.5809   12.9608   14.4379   15.8796   16.2002   15.3306   16.7750   13.3814   15.7391   14.9935   15.7707   14.1892   14.3714   14.2532   13.1902   16.3269   13.9867   16.3012   15.1770   17.5306   12.8776   14.9990   15.9018   15.4092   17.7106   13.9242   15.7416   12.2242   15.9101   17.6895   13.3905   14.9128   14.6571   13.6827   13.0056   16.1787   14.8223   17.2066   14.2667   11.6096   17.0966   16.1698   15.9607   14.9332   15.5719   15.2830   14.8261   15.8726   15.4866   13.2057   16.2883   16.0622   12.1835   13.1710   15.3688   15.0975   15.8527   13.9526   15.7207   15.1077   11.5824   15.2325   16.8206   15.7022   13.6998   15.0153   15.5242   11.2440   15.4332   17.0686   14.9683   12.8463   15.0990   17.5256   15.5270   15.5575   14.2909   17.1767   15.4597   15.1396   14.1238   12.8423   14.3146   12.0201   15.3562   16.2126   17.1781   15.8086   16.6616   15.7821   11.7296   13.9227   15.6452   14.6168   14.4504   16.0781   14.6229   12.6511   15.0959   13.4219   16.6357   16.7428   15.8090   12.0979   16.3309   14.5880   15.9281   15.2879   14.7520   14.0042   15.0773   14.4966   13.1117   14.8508   15.2695   17.8048   16.2151   13.2770   15.8630   12.4324   14.1281   14.7074   16.4349   14.5410   12.0805   16.6053   15.3283
 
