# Supplementary material for: Inclusive Composite Interval Mapping of QTL by Environment Interactions in Biparental Populations
Source: PLoS One. 2015 Jul 10;10(7):e0132414. doi: 10.1371/journal.pone.0132414 (PMC4498613; doi:10.1371/journal.pone.0132414)
Supplement: S3 File — (ZIP) [file pone.0132414.s003.zip › Simulation for unliked model/Simulated popualtions/run_00116.met]

!**********************Note: lines staring with "!" are remarks and will be ignored in the program********************
!*********************************General Information**********************************
!Assuming F1 = P1 x P2, populations available in QTL IciMapping are: 
!  1, P1BC1F1 = P1 x F1, the first backcrossing where P1 is used as the recurrent parent;
!  2, P2BC1F1 = P2 x F1, the first backcrossing where P2 is used as the recurrent parent;
!  3, F1DH, F1-derived doubled haploids; 
!  4, RIL or F1RIL, recombination inbred lines through the repeated selfing of F1;
!  5, P1BC1RIL, recombination inbred lines through the repeated selfing of P1BC1F1;
!  6, P2BC1RIL, recombination inbred lines through the repeated selfing of P2BC1F1;
!  7, F2, the selfing generation of F1;
!  8, F3, the selfing generation of F2;
!  9, P1BC2F1, the second backcrossing where P1 is used as the recurrent parent; 
! 10, P2BC2F1, the second backcrossing where P2 is used as the recurrent parent;
! 11, P1BC2RIL, recombination inred lines through the repeated selfing of P1BC2F1; 
! 12, P2BC2RIL, recombination inred lines through the repeated selfing of P2BC2F1; 
! 13, P1BC1F2, the selfing generation of P1BC1F1; 
! 14, P2BC1F2, the selfing generation of P2BC1F1; 
! 15, P1BC2F2, the selfing generation of P1BC2F1; 
! 16, P2BC2F2, the selfing generation of P2BC2F1; 
! 17, P1BC1DH, P1BC1F1-derived doubled haploids; 
! 18, P2BC1DH, P2BC1F1-derived doubled haploids; 
! 19, P1BC2DH, P1BC2F1-derived doubled haploids; 
! 20, P2BC2DH, P2BC2F1-derived doubled haploids; 
   3      !Mapping Population (see remarks above)
   2      !Mapping Function (1 for Kosambi; 2 for Haldane; 3 for Morgan)
   2      !Marker Space Type (1 for intervals; 2 for positions)
   1      !Marker Space Unit(1 for centiMorgans; 2 for Morgan)
   6      !Number of Chromosomes (or Linkage Groups)
 200      !Size of the mapping population
   2      !Number of environments
 
!***************************************** Chromosomes and Linkage Maps **********************************************
!Chromosome                 NumMarkers
-CH1                        16
-CH2                        16
-CH3                        16
-CH4                        16
-CH5                        16
-CH6                        16
!Linkage map (Marker name followed by position or the interval length)
 MK-1-1                1     0.000
 MK-1-2                1    10.000
 MK-1-3                1    20.000
 MK-1-4                1    30.000
 MK-1-5                1    40.000
 MK-1-6                1    50.000
 MK-1-7                1    60.000
 MK-1-8                1    70.000
 MK-1-9                1    80.000
 MK-1-10               1    90.000
 MK-1-11               1   100.000
 MK-1-12               1   110.000
 MK-1-13               1   120.000
 MK-1-14               1   130.000
 MK-1-15               1   140.000
 MK-1-16               1   150.000
 MK-2-1                2     0.000
 MK-2-2                2    10.000
 MK-2-3                2    20.000
 MK-2-4                2    30.000
 MK-2-5                2    40.000
 MK-2-6                2    50.000
 MK-2-7                2    60.000
 MK-2-8                2    70.000
 MK-2-9                2    80.000
 MK-2-10               2    90.000
 MK-2-11               2   100.000
 MK-2-12               2   110.000
 MK-2-13               2   120.000
 MK-2-14               2   130.000
 MK-2-15               2   140.000
 MK-2-16               2   150.000
 MK-3-1                3     0.000
 MK-3-2                3    10.000
 MK-3-3                3    20.000
 MK-3-4                3    30.000
 MK-3-5                3    40.000
 MK-3-6                3    50.000
 MK-3-7                3    60.000
 MK-3-8                3    70.000
 MK-3-9                3    80.000
 MK-3-10               3    90.000
 MK-3-11               3   100.000
 MK-3-12               3   110.000
 MK-3-13               3   120.000
 MK-3-14               3   130.000
 MK-3-15               3   140.000
 MK-3-16               3   150.000
 MK-4-1                4     0.000
 MK-4-2                4    10.000
 MK-4-3                4    20.000
 MK-4-4                4    30.000
 MK-4-5                4    40.000
 MK-4-6                4    50.000
 MK-4-7                4    60.000
 MK-4-8                4    70.000
 MK-4-9                4    80.000
 MK-4-10               4    90.000
 MK-4-11               4   100.000
 MK-4-12               4   110.000
 MK-4-13               4   120.000
 MK-4-14               4   130.000
 MK-4-15               4   140.000
 MK-4-16               4   150.000
 MK-5-1                5     0.000
 MK-5-2                5    10.000
 MK-5-3                5    20.000
 MK-5-4                5    30.000
 MK-5-5                5    40.000
 MK-5-6                5    50.000
 MK-5-7                5    60.000
 MK-5-8                5    70.000
 MK-5-9                5    80.000
 MK-5-10               5    90.000
 MK-5-11               5   100.000
 MK-5-12               5   110.000
 MK-5-13               5   120.000
 MK-5-14               5   130.000
 MK-5-15               5   140.000
 MK-5-16               5   150.000
 MK-6-1                6     0.000
 MK-6-2                6    10.000
 MK-6-3                6    20.000
 MK-6-4                6    30.000
 MK-6-5                6    40.000
 MK-6-6                6    50.000
 MK-6-7                6    60.000
 MK-6-8                6    70.000
 MK-6-9                6    80.000
 MK-6-10               6    90.000
 MK-6-11               6   100.000
 MK-6-12               6   110.000
 MK-6-13               6   120.000
 MK-6-14               6   130.000
 MK-6-15               6   140.000
 MK-6-16               6   150.000
!*********************************** Marker Types ********************************************************************
!Co-dominant marker: When heterozygote F1 is present, P1 is coded as 2, F1 is coded as 1, and P2 is coded as 0; Otherwise, P1 is coded as 2, and P2 is coded as 0. 
!Dominant marker: When heterozygote F1 is present, P1 and F1 are coded as 12, and P2 is coded as 0; Otherwise, P1 is coded as 2, and P2 is coded as 0.  
!Recessive markers: When heterozygote F1 is present, P1 is coded as 2, and F1 and P2 are coded as 10; Otherwise, P1 is coded as 2, and P2 is coded as 0. 
!Missing marker is coded as -1. 
 MK-1-1                 2   2   0   0   2   2   0   2   0   0   2   0   0   2   0   2   0   0   2   0   0   2   0   2   0   0   0   2   2   0   0   0   2   2   2   2   2   2   2   2   2   0   2   2   2   0   0   2   0   0   2   2   0   2   0   0   0   0   0   0   2   2   0   0   0   0   2   2   2   2   0   2   0   0   0   2   0   2   0   0   2   0   2   0   2   0   2   2   0   0   2   0   2   0   2   0   2   2   2   2   2   0   2   2   2   2   0   2   0   2   0   2   2   2   0   2   0   0   2   2   0   0   0   2   2   0   0   2   2   2   0   0   0   2   2   2   0   2   2   0   0   2   2   2   2   2   0   0   2   2   0   0   0   0   0   0   2   2   0   2   0   2   0   0   0   2   0   0   0   2   0   2   0   2   0   2   0   2   2   2   0   0   2   2   2   0   2   0   0   2   2   2   2   0   0   0   0   2   2   0
 MK-1-2                 0   2   2   0   2   0   0   2   0   0   2   2   0   2   0   2   0   0   2   2   0   2   0   0   0   0   0   2   2   0   0   0   2   2   2   2   2   2   2   2   2   0   2   2   2   0   2   2   0   0   2   2   0   0   0   0   0   0   0   2   2   2   0   2   0   0   0   2   2   2   0   2   0   0   0   2   0   2   0   0   2   0   0   0   2   0   2   2   0   0   2   0   2   0   2   0   2   2   2   2   2   0   2   2   2   2   0   2   0   2   0   2   2   2   0   2   0   0   2   2   2   0   0   2   0   0   0   2   2   2   0   0   0   2   2   2   0   2   0   0   2   0   2   2   2   2   0   0   2   2   0   0   2   0   0   0   2   2   0   2   0   2   0   0   0   2   0   0   0   2   2   0   0   2   0   2   0   2   2   2   0   0   2   2   2   0   2   0   0   2   2   2   2   0   0   0   0   2   2   0
 MK-1-3                 0   2   2   0   2   0   0   2   0   2   2   2   0   2   0   2   0   0   2   2   0   2   0   0   2   0   0   2   2   0   0   0   2   0   2   2   2   2   2   2   2   0   2   0   2   0   2   0   0   0   2   2   0   0   0   0   0   0   2   2   2   2   0   2   0   0   0   2   2   0   0   2   0   2   0   2   0   2   0   0   2   0   0   0   0   0   2   2   0   0   0   0   2   0   2   0   2   2   2   2   2   0   0   2   2   2   0   2   0   2   0   2   0   2   0   2   0   0   2   2   2   0   0   2   0   0   0   2   2   0   2   0   0   2   2   0   0   2   0   0   2   0   2   2   2   2   0   0   2   2   0   0   2   0   0   0   2   2   0   2   0   2   0   0   0   2   0   0   0   2   2   2   0   2   0   0   0   2   2   2   0   0   2   0   2   0   2   2   0   0   2   2   0   0   0   0   0   2   2   0
 MK-1-4                 0   2   2   0   2   0   0   2   0   2   2   2   0   2   0   2   0   0   2   2   0   2   0   0   2   0   0   2   2   0   0   0   2   0   2   2   2   2   2   2   2   0   0   0   2   0   0   0   0   0   2   2   0   0   0   0   0   0   2   2   2   2   0   2   0   2   0   2   2   0   0   2   0   2   0   0   0   2   0   0   0   0   0   0   0   2   2   2   0   0   0   0   2   0   2   0   2   2   2   2   2   0   0   2   2   2   0   2   0   0   0   2   0   2   0   2   0   0   2   2   2   0   0   2   0   0   0   2   2   2   2   0   0   2   2   0   0   2   0   0   2   0   2   2   2   2   0   0   2   2   0   0   2   0   0   0   2   2   0   2   0   2   0   0   0   2   0   0   0   2   2   0   0   2   0   0   0   2   2   2   0   0   2   0   2   0   2   2   0   0   2   2   2   0   2   0   0   2   2   0
 MK-1-5                 2   2   2   0   2   0   0   2   0   2   2   2   0   2   0   2   0   0   2   2   0   2   0   0   2   0   0   2   2   0   0   2   2   0   2   2   2   2   2   2   2   0   0   0   2   0   0   0   0   0   2   0   0   0   0   2   0   0   2   2   2   2   0   2   0   2   0   2   2   0   2   2   0   2   0   2   0   2   0   0   0   2   0   0   0   2   2   2   0   0   0   0   0   0   0   0   2   2   2   2   2   0   0   2   2   2   0   2   0   0   0   2   0   2   0   2   0   0   2   2   2   0   0   2   0   0   0   0   2   2   2   0   0   2   2   0   2   2   0   0   2   0   2   2   2   2   0   0   2   2   0   0   2   0   0   0   2   0   0   0   0   2   0   0   0   2   0   0   0   2   2   0   0   2   0   0   2   2   0   0   0   0   2   0   2   2   2   2   2   0   2   2   2   0   2   0   0   2   2   0
 MK-1-6                 2   2   2   0   2   0   0   2   0   0   2   2   0   0   0   2   0   0   0   0   0   2   2   0   2   0   0   2   2   0   0   0   2   0   2   2   2   0   2   2   0   0   0   0   2   0   0   0   0   0   2   0   0   2   0   2   0   0   2   2   2   2   0   2   2   2   0   2   0   0   2   2   0   2   0   2   0   0   0   0   0   2   0   0   2   2   2   2   0   0   2   0   0   0   0   0   2   2   2   2   2   0   0   2   2   2   0   2   2   0   0   0   0   2   0   2   0   0   2   2   2   0   0   2   0   2   0   2   2   2   2   0   0   2   2   0   2   2   0   0   2   0   2   2   2   2   2   2   2   2   0   0   2   0   0   0   2   0   0   0   0   2   0   0   0   2   0   0   0   2   2   0   0   2   0   0   2   2   0   0   2   0   2   0   2   2   2   2   2   2   2   2   2   0   2   0   0   2   2   0
 MK-1-7                 2   2   2   0   2   0   0   2   0   0   2   2   2   0   2   2   0   2   0   0   0   2   0   0   2   0   0   2   2   0   0   0   2   2   2   2   0   0   2   2   0   0   0   0   2   0   0   0   0   0   2   2   0   2   0   2   0   0   2   2   2   2   2   2   2   0   2   2   0   0   2   2   0   2   0   2   0   0   0   0   0   2   2   2   2   2   2   2   0   0   2   0   2   0   0   0   2   2   2   2   2   0   0   2   2   2   0   2   2   0   0   0   0   2   0   2   0   0   2   2   2   0   0   2   0   2   0   2   2   2   2   0   0   2   2   0   2   2   0   2   2   0   2   2   2   2   2   2   2   2   0   0   2   0   0   2   0   2   0   0   0   2   0   0   2   2   0   0   0   2   2   0   0   2   0   0   2   2   2   0   2   0   2   0   2   2   2   2   2   2   2   2   2   0   2   0   0   2   2   0
 MK-1-8                 2   2   2   0   2   0   0   2   2   0   2   2   2   0   2   2   0   2   0   0   0   2   0   0   0   0   0   2   0   0   0   0   2   2   2   2   0   0   2   2   0   0   0   0   2   0   0   0   0   0   2   2   0   2   0   2   0   2   2   2   2   2   2   2   2   0   0   2   0   0   2   2   0   2   0   2   0   0   0   0   0   2   2   2   2   2   2   2   0   0   2   2   0   2   0   0   0   2   2   2   2   0   0   2   2   2   2   0   2   0   0   0   0   2   0   0   0   0   2   2   2   0   0   2   0   2   0   2   2   2   2   0   0   2   0   2   2   2   2   2   2   0   2   2   2   2   2   2   2   2   0   0   2   0   0   2   2   2   0   0   0   2   0   0   2   2   0   0   0   2   0   0   0   0   2   0   0   2   2   0   2   0   2   0   2   2   2   2   2   2   2   2   2   0   2   0   0   2   2   0
 MK-1-9                 2   2   2   0   2   2   0   2   2   0   2   2   2   0   2   2   2   2   0   0   0   2   0   0   0   2   0   0   0   0   0   0   2   0   2   2   0   0   2   2   0   0   0   0   2   0   0   0   0   0   2   2   0   2   0   2   0   2   2   2   2   2   2   2   2   0   0   2   2   0   2   0   0   2   0   2   0   0   0   0   0   2   2   2   2   2   2   2   0   0   2   0   0   2   0   0   0   2   2   2   0   0   0   2   2   2   0   0   2   0   0   0   0   2   0   0   0   0   0   0   2   0   0   2   0   2   0   2   2   2   2   0   0   2   0   2   2   2   2   2   2   0   0   2   2   2   2   2   2   2   0   0   2   0   0   2   2   2   0   0   0   2   0   0   2   2   0   0   0   2   0   0   0   0   2   0   0   2   2   0   2   0   2   0   2   2   2   2   2   2   0   2   2   0   2   2   0   2   2   0
 MK-1-10                2   2   2   0   2   2   0   2   2   0   2   2   2   0   2   2   2   2   0   0   2   2   0   0   0   2   2   0   0   0   0   2   2   0   2   2   0   0   2   0   0   0   0   2   0   0   0   0   0   0   2   0   0   2   0   2   2   2   2   0   2   2   2   2   2   0   0   2   2   0   2   0   0   2   0   2   0   0   0   0   2   2   2   2   2   2   2   2   0   0   2   0   0   2   0   0   2   2   0   2   0   0   0   2   2   2   0   0   2   0   0   0   0   2   0   0   0   0   0   0   2   0   0   2   0   2   0   2   2   0   2   2   0   2   0   0   2   0   2   2   2   0   0   2   0   2   2   2   2   0   2   0   2   0   0   2   0   2   0   0   0   2   0   0   2   2   0   0   0   2   0   0   0   0   2   0   0   2   2   0   2   2   2   0   2   2   2   2   2   2   0   2   2   0   0   0   0   2   2   2
 MK-1-11                2   2   0   0   2   2   2   0   2   0   2   2   2   0   2   2   2   2   0   0   2   2   0   0   0   2   0   0   0   0   0   2   2   0   2   2   0   0   2   0   0   0   0   2   0   2   0   0   0   0   2   0   0   2   0   2   2   2   2   0   2   2   2   2   2   0   0   2   2   0   2   0   0   2   0   2   0   2   0   0   2   2   2   2   2   2   0   2   0   0   2   2   0   2   0   0   2   2   0   2   0   2   0   0   2   2   2   0   2   0   0   0   0   2   0   0   0   0   0   0   2   0   0   2   0   2   0   2   2   0   2   2   0   2   2   2   2   0   2   2   2   0   0   2   2   2   2   2   2   0   2   0   2   0   0   2   0   2   0   0   2   2   0   0   2   2   2   0   0   2   2   0   0   0   2   0   0   2   2   0   2   2   2   0   2   2   2   2   2   0   0   2   2   0   0   0   0   2   2   0
 MK-1-12                2   2   0   0   2   2   2   0   2   2   2   2   2   0   2   2   2   2   0   0   2   2   0   0   0   2   0   0   0   0   0   2   2   0   2   2   0   0   2   0   0   0   0   2   0   0   0   0   0   0   2   0   0   2   0   2   2   0   2   0   2   2   2   2   2   0   0   2   2   0   2   0   0   2   0   2   0   0   2   0   2   2   2   2   2   2   0   2   0   0   2   2   0   2   0   0   2   2   0   2   0   2   0   0   2   2   2   0   2   0   0   0   0   2   0   0   0   2   0   0   2   0   0   2   2   2   0   0   2   0   2   2   0   2   2   2   2   2   0   2   2   2   0   2   2   2   2   2   2   0   2   0   2   0   0   2   0   2   0   0   2   2   0   0   2   2   2   0   2   2   2   0   2   0   2   0   0   2   2   0   2   2   2   0   2   0   2   2   2   0   0   2   2   0   2   0   0   2   2   0
 MK-1-13                2   2   0   0   2   0   2   0   0   2   2   2   0   0   2   2   2   2   0   0   2   2   0   0   0   2   0   0   0   0   0   0   2   0   2   2   0   0   2   0   0   0   2   2   0   0   0   0   0   0   2   0   0   2   0   2   2   0   2   0   0   0   2   2   2   0   0   2   2   0   2   0   0   2   0   2   0   0   2   0   2   0   2   0   2   2   0   0   0   0   2   2   0   2   0   2   2   2   0   2   2   2   0   0   2   2   2   0   2   0   0   0   0   2   0   0   0   2   0   0   2   0   0   2   0   2   0   0   2   0   2   2   0   2   2   0   2   2   2   2   2   2   0   2   2   2   2   2   2   0   2   0   2   0   0   2   0   2   0   0   2   0   0   0   2   0   2   0   2   2   2   0   2   0   2   0   0   2   2   0   2   2   2   0   2   0   2   2   2   0   0   2   2   0   0   2   0   2   2   0
 MK-1-14                2   2   0   0   2   0   2   0   0   2   0   2   0   0   2   2   2   2   0   0   2   2   0   0   0   2   0   0   0   0   2   0   2   2   2   2   0   0   2   0   0   0   2   2   0   0   0   0   0   0   2   2   0   2   2   2   0   0   2   0   0   0   2   2   2   2   0   2   2   0   2   0   0   2   0   2   0   0   0   0   2   0   2   0   2   0   0   0   0   2   2   2   0   2   0   2   2   2   0   2   2   2   0   0   0   2   2   0   2   0   0   0   0   2   0   0   0   2   0   0   2   2   0   2   0   2   0   0   2   0   2   2   0   2   2   2   2   2   2   2   2   2   0   2   2   2   2   2   2   0   2   0   2   0   0   2   0   2   0   0   2   0   2   0   2   0   0   0   2   2   2   0   2   0   2   0   0   2   2   0   2   2   0   0   0   0   2   2   2   0   0   2   0   0   0   0   0   2   0   0
 MK-1-15                2   2   0   0   2   0   2   0   2   2   0   2   0   0   2   2   2   2   0   0   2   2   0   0   0   0   0   0   2   0   2   0   2   2   2   2   0   0   2   0   0   0   2   2   0   0   0   0   0   0   2   2   0   2   2   2   0   0   0   0   0   0   2   2   2   2   0   2   2   2   2   2   0   2   0   0   0   0   0   0   2   2   2   0   2   0   0   0   0   2   2   2   0   2   0   2   2   2   0   2   2   2   0   0   0   2   2   0   0   0   0   0   0   2   0   0   0   2   0   0   2   2   0   2   0   2   0   0   2   0   2   2   0   0   0   2   2   2   2   2   2   0   0   2   2   2   0   2   2   0   0   2   2   0   0   2   0   2   0   0   2   0   2   0   2   0   2   0   2   0   2   0   2   0   2   2   0   2   2   0   0   0   0   0   0   0   2   2   2   2   0   2   0   0   0   0   2   2   0   0
 MK-1-16                2   2   0   0   2   0   2   0   2   2   0   2   0   0   2   2   2   2   0   0   2   0   0   0   0   0   0   0   0   0   2   0   2   2   2   0   0   0   2   0   0   0   2   2   0   0   0   0   0   0   2   2   0   2   2   0   2   2   0   0   0   0   2   2   2   2   0   0   2   2   2   2   0   2   0   0   0   0   0   2   2   2   2   2   2   0   0   0   0   2   2   2   0   2   0   2   2   2   0   2   2   2   0   0   0   2   2   0   2   0   0   0   0   2   0   0   0   2   0   2   2   2   0   2   0   2   0   0   2   0   0   2   0   0   0   2   2   2   2   2   2   2   0   2   2   2   0   0   2   0   0   0   2   0   2   2   0   2   0   0   2   0   2   2   2   0   2   0   2   0   2   2   2   0   2   2   0   2   2   2   0   0   0   0   0   0   2   0   2   2   2   2   0   0   0   0   2   2   0   0
 MK-2-1                 2   2   2   0   2   0   2   0   2   2   2   2   0   0   0   2   0   2   2   2   2   0   2   2   0   0   2   2   2   0   0   2   0   0   2   2   0   2   2   2   0   2   2   2   0   2   2   2   2   2   0   0   0   2   2   0   0   2   0   2   0   2   2   2   2   2   0   2   0   0   2   2   0   0   0   0   0   0   0   2   0   0   2   0   0   2   0   2   2   2   0   2   0   2   2   2   0   2   2   2   0   2   0   0   2   2   0   2   2   2   2   0   0   2   0   0   0   2   0   2   2   2   0   0   0   0   2   0   0   0   0   0   2   2   2   0   0   0   2   0   0   2   0   2   2   2   2   0   0   2   2   2   0   0   2   0   0   0   0   0   2   0   0   2   2   0   0   2   2   2   0   2   2   2   0   2   0   2   0   2   0   2   0   2   0   0   2   2   2   2   2   2   2   2   0   0   2   0   0   2
 MK-2-2                 2   2   2   0   2   0   2   0   2   2   2   2   0   0   0   2   0   2   2   2   2   2   2   2   0   0   2   2   2   0   0   2   0   0   2   2   0   2   2   2   0   2   2   2   0   2   2   2   2   0   0   0   0   2   2   0   0   2   0   2   0   2   2   2   2   2   0   2   0   0   2   2   0   0   0   2   2   0   0   2   2   0   2   2   0   2   0   2   2   2   2   2   0   2   2   2   0   2   2   2   0   2   0   0   2   2   0   2   2   2   2   0   0   2   0   0   0   2   0   2   2   2   0   0   0   2   2   0   0   0   0   0   2   2   2   0   0   0   2   0   0   2   0   2   2   2   2   0   0   2   2   2   0   0   2   0   0   0   0   2   2   0   0   2   0   0   0   2   2   2   0   2   2   2   0   2   0   2   0   2   0   2   0   2   0   0   0   2   2   0   2   2   2   2   0   0   2   0   0   2
 MK-2-3                 2   2   2   0   2   0   2   0   2   2   2   2   0   0   0   2   0   2   2   2   2   0   2   2   0   2   2   2   2   0   0   2   0   0   2   2   0   2   2   2   0   2   2   2   0   2   2   2   2   0   0   2   0   2   2   0   0   2   0   2   0   2   2   2   2   2   0   2   0   0   2   0   0   0   0   2   2   0   0   2   2   0   2   2   0   2   0   2   2   2   2   2   0   2   2   2   0   2   2   2   0   2   0   0   2   2   0   2   2   2   2   0   2   2   2   0   0   2   0   2   2   2   0   0   0   2   2   0   0   2   0   0   0   0   2   0   2   0   2   0   0   2   2   2   2   2   2   0   0   2   2   2   0   0   2   0   0   0   0   2   2   0   0   2   0   0   0   2   2   0   0   2   2   2   0   2   0   2   0   2   0   2   0   2   0   0   2   2   0   0   2   2   2   2   2   0   2   0   0   2
 MK-2-4                 2   2   2   0   2   0   2   0   0   2   2   2   0   0   0   0   0   2   2   2   2   2   2   2   0   2   2   2   2   2   0   2   0   0   2   2   0   2   2   2   0   2   2   2   0   2   2   2   2   0   0   2   0   2   2   0   0   2   0   2   0   2   2   2   2   2   0   2   0   0   2   0   0   0   0   2   2   0   0   2   2   0   2   2   0   2   0   2   2   0   2   2   0   0   2   2   0   2   0   2   0   2   0   0   2   2   0   2   2   2   2   0   2   2   2   0   0   2   0   2   2   2   0   0   0   2   2   0   2   2   0   2   0   0   2   0   2   0   2   0   0   2   2   2   2   2   2   0   0   2   2   2   0   0   2   0   0   0   0   2   2   0   0   2   0   0   0   0   2   0   2   2   2   2   0   2   0   2   0   0   0   2   0   2   0   0   2   2   0   0   2   2   2   2   0   0   2   0   0   2
 MK-2-5                 2   2   2   0   2   0   2   0   0   2   2   0   0   0   0   2   0   2   2   2   2   2   2   2   0   2   2   2   2   2   0   2   0   0   2   2   0   2   2   2   2   2   2   2   2   2   2   2   2   0   2   2   0   2   2   0   0   2   0   2   0   2   2   2   2   2   2   2   0   2   2   2   0   0   0   0   0   2   0   2   2   0   2   2   0   2   0   2   2   0   2   2   2   0   2   2   0   2   0   0   0   2   2   0   0   2   0   2   0   0   2   0   2   2   2   0   0   2   0   2   2   0   0   0   0   2   0   0   2   2   0   2   0   2   2   0   2   0   2   0   0   2   2   2   0   2   2   0   0   2   2   2   0   0   2   0   0   0   0   2   2   0   0   2   0   0   0   0   2   2   2   2   2   2   0   2   0   2   2   0   0   2   0   2   0   0   0   2   0   0   2   2   2   2   0   2   2   0   0   2
 MK-2-6                 2   2   2   2   2   0   2   0   0   2   0   0   0   0   0   2   0   2   2   2   2   2   2   2   0   2   2   2   2   2   0   2   0   0   2   2   2   0   2   2   2   2   0   0   2   0   2   2   2   0   2   2   0   2   2   0   0   2   2   2   0   2   2   2   2   2   2   2   0   2   2   2   0   0   0   0   0   2   0   2   2   0   2   2   0   0   0   2   2   0   2   2   0   0   2   2   0   2   0   0   0   2   2   0   0   2   0   2   0   0   2   0   2   2   2   0   0   2   0   2   2   0   0   0   0   2   2   2   0   2   0   2   0   2   2   0   2   0   2   0   0   2   2   2   0   2   2   0   2   2   0   0   0   0   2   0   0   0   0   2   2   0   2   2   0   0   0   0   2   2   2   2   2   2   0   2   0   2   2   0   0   0   0   2   0   2   0   2   0   0   2   2   2   2   0   2   2   0   0   2
 MK-2-7                 2   2   2   2   2   0   2   0   0   2   0   0   0   0   0   2   0   2   2   2   2   2   2   2   0   2   2   2   2   2   0   0   0   0   2   2   2   0   2   2   2   2   0   0   2   0   2   2   2   2   2   0   0   2   2   0   0   2   2   2   0   2   2   2   2   2   2   2   0   2   2   2   0   0   0   0   0   2   0   2   2   0   2   2   0   0   0   2   2   0   2   2   0   0   2   2   0   2   0   0   0   2   2   0   2   2   0   2   0   0   2   0   2   2   2   0   0   2   0   2   2   0   0   0   0   2   2   0   0   2   0   2   0   2   2   2   2   0   2   0   0   0   0   2   0   2   2   2   2   2   0   0   0   0   2   0   0   0   0   2   2   0   2   2   0   0   0   0   2   2   2   2   2   2   0   2   2   2   2   0   0   2   0   2   0   2   0   2   0   0   2   2   2   2   0   2   2   0   0   2
 MK-2-8                 2   2   2   0   2   0   2   0   0   0   0   0   0   0   0   2   0   2   0   2   0   2   2   2   0   2   2   2   2   2   0   0   0   2   2   2   2   0   2   2   2   2   0   0   2   0   2   2   0   0   2   0   0   2   2   0   0   2   2   2   0   2   2   2   2   2   2   0   0   2   2   2   0   0   0   0   2   2   0   2   2   0   2   2   0   0   0   2   2   0   2   2   0   0   2   2   0   2   0   0   0   2   2   0   2   2   0   0   0   2   2   2   2   2   2   0   2   2   0   2   2   2   0   0   0   2   2   0   0   2   0   2   0   2   2   2   2   0   2   0   0   0   0   2   0   2   2   0   2   2   0   0   0   0   2   0   0   0   0   2   2   0   0   2   0   2   0   0   2   2   2   2   2   2   0   2   2   2   2   0   0   2   0   2   0   2   0   2   0   2   2   0   2   2   0   2   2   0   0   2
 MK-2-9                 2   2   2   2   2   2   2   0   0   0   0   0   0   2   0   2   0   2   0   2   0   2   2   2   0   2   2   0   2   2   0   0   0   2   2   2   2   0   0   2   2   2   0   0   2   0   2   0   0   2   2   0   0   2   2   0   0   2   2   2   0   2   2   0   2   2   2   2   0   2   2   0   0   0   0   2   2   2   2   2   2   0   2   2   0   0   2   2   0   0   2   2   2   0   2   2   0   2   0   0   2   2   2   0   2   2   0   2   0   2   2   2   0   0   2   0   2   2   0   2   2   2   0   0   0   0   2   2   0   2   0   2   0   2   2   2   2   0   2   0   0   0   0   2   0   2   2   0   2   2   0   0   0   0   2   0   0   0   0   2   2   0   2   2   0   2   0   0   2   2   2   2   2   2   0   2   2   2   2   0   0   2   0   2   0   2   0   2   0   2   2   0   2   2   0   2   2   0   0   2
 MK-2-10                2   2   0   2   2   2   2   0   0   2   0   0   0   2   0   2   0   2   0   2   0   2   2   0   2   2   2   0   2   2   0   0   0   2   2   2   2   0   0   0   0   2   0   0   2   0   2   0   0   2   2   0   0   2   2   0   0   0   2   2   0   2   2   0   2   2   0   2   0   2   2   0   0   0   0   2   2   2   2   2   2   0   2   2   0   0   2   2   0   0   2   2   2   0   2   2   0   2   0   2   2   2   2   0   2   2   0   2   0   2   2   2   0   0   2   0   2   2   2   2   2   0   0   0   0   0   2   2   0   2   0   2   0   2   2   2   2   0   2   0   0   0   0   2   0   2   2   0   2   2   0   0   0   0   2   0   0   0   0   2   2   0   2   2   0   2   0   0   2   2   2   2   2   2   0   2   2   2   2   2   0   2   0   2   0   2   2   2   0   2   2   0   2   2   0   2   2   0   2   2
 MK-2-11                2   2   0   2   2   2   0   0   0   2   0   0   0   2   0   2   0   2   0   2   0   2   2   0   2   2   2   0   2   2   0   0   0   2   0   2   2   0   0   0   0   2   0   0   2   0   2   0   0   2   2   0   0   2   2   0   0   0   2   2   0   2   2   0   2   2   0   2   0   2   2   0   0   0   0   2   2   2   0   2   2   0   2   2   0   0   2   0   0   0   2   2   2   0   0   0   0   0   0   2   2   0   2   0   2   2   0   2   0   2   2   2   0   0   2   0   2   2   2   2   2   0   0   0   0   0   2   2   0   2   0   2   2   2   2   0   2   0   2   0   0   0   0   2   2   2   2   0   2   2   0   0   0   0   2   0   0   0   0   2   0   0   2   2   0   2   0   0   2   2   2   2   2   2   0   2   2   2   0   2   0   2   2   2   0   2   2   2   0   2   2   0   2   2   0   2   2   2   2   0
 MK-2-12                2   2   0   2   2   2   2   0   0   2   0   0   2   2   0   2   0   0   0   2   0   2   2   0   0   0   0   0   0   2   0   0   0   2   0   2   2   2   0   0   0   2   0   0   2   0   2   0   0   2   2   0   2   2   2   0   0   0   2   2   0   2   2   0   2   2   0   2   0   2   2   0   0   2   0   2   2   2   0   0   2   0   2   0   0   0   2   0   0   0   2   2   2   0   0   0   2   0   0   2   2   2   0   2   2   2   0   2   0   2   2   2   0   2   2   0   2   2   2   2   2   0   0   0   0   0   2   2   0   2   0   2   2   2   2   0   2   0   2   0   0   0   0   2   2   2   2   0   2   2   0   0   0   0   2   0   0   0   0   0   0   0   2   2   0   2   0   0   2   0   2   2   2   0   0   2   2   2   0   2   0   2   2   0   0   2   2   0   0   2   2   0   2   2   0   2   2   0   2   0
 MK-2-13                0   2   2   2   2   2   2   0   0   2   0   0   2   2   0   2   0   2   0   2   0   2   2   0   0   0   0   2   0   2   2   0   0   2   0   2   2   2   0   0   0   2   0   0   2   0   2   0   2   2   2   0   2   2   2   0   0   0   0   2   0   2   2   0   2   2   0   0   0   2   2   0   0   2   0   2   2   2   0   0   2   0   2   0   2   0   2   0   0   0   2   2   2   2   0   0   2   0   0   2   2   2   2   2   0   2   0   2   0   2   2   0   0   2   2   0   2   2   2   2   0   0   2   0   0   0   0   2   0   2   0   2   0   2   2   0   2   0   2   0   0   0   0   0   2   2   2   0   2   2   0   2   0   0   0   0   2   0   0   0   0   0   2   2   0   0   0   0   2   0   2   2   2   0   0   2   2   2   2   2   2   2   2   0   0   2   0   0   0   2   2   0   0   2   0   2   2   0   2   0
 MK-2-14                0   2   2   2   2   0   2   0   0   2   0   2   2   2   0   2   0   2   0   2   0   2   2   0   0   0   0   2   0   0   2   0   2   2   2   2   2   0   0   0   0   2   0   0   2   0   2   0   2   2   2   0   2   2   2   0   0   0   0   2   0   2   2   0   2   2   0   0   0   2   2   0   0   2   0   2   2   2   0   0   0   0   2   0   2   0   2   0   0   0   2   2   2   2   0   0   2   0   0   2   2   2   2   2   0   2   0   2   0   2   2   0   0   0   2   0   2   2   2   2   0   0   2   0   0   0   0   2   0   2   0   2   0   2   2   0   2   0   2   0   0   2   0   0   2   2   2   0   2   2   0   2   0   0   0   0   2   0   2   0   0   0   2   2   0   0   2   0   2   0   0   2   0   0   0   2   2   2   0   2   2   2   0   0   0   2   0   0   0   2   2   0   0   2   0   2   2   0   2   0
 MK-2-15                0   2   2   2   2   0   2   0   0   2   0   2   2   0   0   0   0   2   0   2   0   2   2   0   0   0   2   2   0   2   2   0   2   2   2   2   0   0   0   0   0   2   0   0   2   0   2   0   2   2   2   0   2   2   2   0   0   0   0   2   0   2   2   2   2   2   0   0   0   0   2   0   0   0   0   2   0   2   2   0   0   0   0   0   2   0   2   0   0   0   2   2   2   2   0   0   2   0   0   2   2   2   2   0   0   2   0   2   0   2   2   0   0   2   2   0   2   2   2   2   0   0   2   0   0   0   0   2   0   0   0   2   2   2   2   0   2   0   2   2   0   0   0   0   2   2   2   0   0   2   0   2   0   0   0   0   2   0   2   0   0   0   2   2   0   0   2   0   2   0   0   0   0   0   0   2   2   2   0   2   2   2   0   0   0   2   0   0   0   2   2   0   0   2   0   2   2   0   2   0
 MK-2-16                0   2   0   2   2   0   2   2   0   2   0   2   2   0   0   2   0   2   0   0   0   2   2   0   0   0   0   2   0   2   2   2   2   2   2   2   0   0   0   2   0   2   0   0   2   0   2   0   2   0   2   0   2   2   0   0   0   0   0   2   2   2   2   0   2   2   0   0   0   0   2   2   0   0   0   2   0   2   2   0   0   0   0   2   2   0   2   0   0   0   2   2   2   2   0   0   2   2   0   2   2   2   0   0   0   2   0   0   0   2   2   0   0   2   2   0   2   2   2   2   0   0   2   0   0   0   0   2   0   0   0   2   2   2   2   0   2   0   2   2   0   0   0   0   2   2   2   0   0   2   0   2   0   0   0   0   2   0   2   0   2   0   2   2   0   0   2   0   2   0   0   0   0   0   0   2   2   0   0   2   2   2   0   0   0   2   0   0   0   2   2   2   0   2   2   2   2   0   0   0
 MK-3-1                 2   0   0   0   0   0   0   2   2   0   0   0   0   2   2   2   0   2   2   0   2   0   0   0   2   2   2   2   2   0   2   0   0   0   0   0   0   0   2   2   2   0   0   2   2   2   0   2   0   2   0   2   0   2   2   2   0   2   2   0   2   2   0   0   2   0   2   0   0   0   2   2   2   2   2   2   0   0   0   2   0   0   2   2   2   0   0   0   2   0   2   2   0   2   2   0   0   2   0   2   2   2   2   0   0   2   0   2   0   2   0   2   0   0   2   2   2   2   0   0   0   0   0   2   0   2   2   2   2   2   2   2   2   0   2   2   2   0   0   0   0   0   0   2   0   0   0   0   0   0   2   0   0   2   2   0   0   0   2   0   0   2   2   0   2   0   0   0   2   0   2   2   0   2   2   2   2   2   0   2   0   2   2   0   0   0   2   0   0   2   2   0   2   0   0   0   2   0   2   0
 MK-3-2                 2   0   0   0   0   0   0   2   2   0   0   0   0   0   2   2   0   2   2   0   2   0   0   0   2   2   2   2   2   0   2   0   0   0   0   0   0   0   2   2   2   0   0   0   2   2   0   2   0   2   0   2   0   2   2   2   0   2   2   0   2   2   0   0   2   0   2   0   0   0   2   2   2   2   2   2   0   0   0   2   0   0   2   0   2   0   0   0   2   2   2   2   0   2   2   0   0   2   0   2   2   0   2   0   0   2   0   2   0   0   2   2   0   0   2   2   2   2   0   2   0   0   0   2   0   2   0   2   2   2   2   2   2   0   2   2   2   0   0   0   0   0   0   2   0   0   0   0   2   0   2   0   0   2   2   0   2   0   2   0   0   2   2   0   2   0   0   0   2   0   2   2   0   2   2   2   2   0   0   2   0   2   2   0   0   0   2   0   0   2   2   0   2   2   0   0   2   0   2   0
 MK-3-3                 2   0   0   0   0   0   0   2   0   0   0   0   0   0   2   2   0   2   2   0   0   2   0   0   0   2   2   2   2   0   2   0   0   0   0   0   0   0   2   2   2   0   2   0   2   2   0   2   0   0   0   2   0   2   2   2   0   2   2   0   2   2   0   0   2   0   2   0   0   0   2   2   2   2   0   0   0   0   0   2   0   0   2   0   2   0   0   0   2   2   2   2   0   2   2   0   0   2   2   2   2   0   2   0   0   2   2   2   0   0   2   2   0   0   2   2   2   2   0   2   0   0   0   2   2   2   0   2   2   2   2   2   0   2   2   2   2   0   2   0   0   0   0   2   0   0   0   0   2   0   2   2   0   0   2   0   2   0   2   2   0   2   2   0   2   0   0   0   2   0   2   2   0   2   2   2   2   0   0   2   0   2   2   2   0   0   2   0   0   2   2   0   2   2   0   0   2   0   2   0
 MK-3-4                 2   0   0   0   0   0   0   2   0   0   0   0   0   0   2   2   0   0   2   0   0   2   0   0   0   2   2   2   2   0   2   0   2   0   0   0   0   0   2   2   2   0   2   0   2   2   2   2   0   2   0   2   0   2   2   2   0   2   2   2   2   2   0   2   2   0   2   0   0   0   2   0   2   2   0   0   0   0   0   2   0   0   2   0   2   0   0   0   2   2   2   2   2   2   2   0   0   2   2   2   2   0   2   0   0   2   2   2   0   0   2   2   0   0   0   2   2   2   0   0   0   0   0   0   2   2   0   2   2   2   2   2   0   2   2   2   2   0   2   0   0   0   0   2   0   0   0   2   2   0   2   2   0   0   2   0   2   0   2   2   0   2   2   2   2   0   0   0   2   0   2   2   0   2   0   2   2   2   0   2   0   2   2   2   0   0   2   2   0   2   2   0   2   2   0   0   2   0   2   0
 MK-3-5                 2   0   0   0   0   0   0   2   0   0   0   0   2   0   2   0   0   0   2   0   0   2   0   0   2   2   2   2   2   0   2   0   2   0   0   0   0   0   2   2   2   0   2   0   0   2   2   2   0   2   0   2   0   2   2   2   0   2   2   2   2   2   0   2   2   2   2   2   0   0   2   0   2   2   0   0   0   0   0   0   0   0   2   0   2   0   2   0   2   2   2   2   2   2   2   0   0   2   2   2   2   0   2   0   2   2   2   2   0   0   2   2   0   0   2   2   2   2   0   0   0   0   0   0   2   2   2   2   2   2   2   2   2   2   2   2   2   0   2   0   0   0   0   2   2   0   2   2   0   0   2   2   0   0   2   0   2   0   2   2   0   2   2   2   2   0   0   0   2   0   2   2   0   2   0   2   2   2   0   2   2   2   2   2   0   0   2   2   2   2   0   0   2   2   0   0   2   0   2   0
 MK-3-6                 2   0   0   0   0   0   0   2   0   2   0   0   0   0   2   0   0   0   2   0   0   2   0   0   2   2   2   2   2   0   2   0   2   0   0   0   0   0   2   2   2   0   2   0   0   2   2   0   2   2   0   2   0   0   2   2   0   2   2   0   2   2   0   2   2   2   2   0   0   0   2   0   2   2   0   0   0   2   0   0   0   0   2   0   2   0   2   0   2   2   2   2   2   2   2   0   0   2   2   2   2   0   2   0   2   2   0   2   0   0   2   2   0   0   2   2   2   2   0   0   2   0   0   0   2   0   2   2   0   2   2   0   2   2   2   2   2   0   2   0   0   0   0   2   2   2   2   2   0   0   2   2   2   0   2   0   2   0   2   2   0   2   2   2   2   0   0   0   2   2   2   2   0   2   0   2   0   2   0   2   2   2   2   2   0   0   2   2   2   0   0   0   2   2   0   0   2   0   2   0
 MK-3-7                 2   0   0   0   0   0   0   2   0   2   0   0   0   0   2   0   0   0   2   0   0   0   0   0   2   2   2   2   2   0   2   0   2   0   0   0   0   0   2   2   2   0   2   0   0   2   2   0   0   0   0   2   2   0   2   2   0   2   2   0   2   2   0   2   2   2   2   0   0   0   2   0   2   2   0   0   0   2   0   0   0   0   2   0   0   0   2   0   2   2   2   2   0   2   2   0   0   2   2   2   2   0   2   0   2   2   0   2   0   0   2   2   0   0   2   2   2   2   0   0   2   0   0   0   2   0   2   0   0   2   0   0   2   2   0   2   2   0   2   0   0   0   0   2   2   2   2   0   0   0   2   2   2   0   2   0   2   0   2   2   0   2   2   2   0   0   0   0   2   2   2   2   0   2   2   2   0   2   0   2   2   2   2   2   0   0   2   2   2   0   0   0   2   0   0   0   2   0   2   0
 MK-3-8                 2   0   0   0   0   2   0   2   0   2   0   0   0   0   2   0   0   0   2   0   0   0   0   0   2   2   0   0   2   0   2   0   2   0   0   0   0   0   2   2   2   2   2   0   0   2   2   0   0   2   0   2   2   0   2   2   0   2   2   0   2   2   0   2   2   2   2   0   0   0   2   0   2   2   0   0   0   2   0   0   0   0   2   0   0   0   2   0   0   2   2   2   0   2   2   0   0   2   2   2   2   0   2   0   2   2   0   2   0   0   2   2   0   0   2   2   2   2   2   0   2   0   0   0   2   0   2   0   0   2   0   0   2   2   0   2   2   0   2   0   0   0   0   2   2   2   2   0   0   0   2   2   2   0   2   0   2   0   2   2   0   2   2   2   0   0   0   0   2   2   2   2   0   2   2   0   0   2   0   2   2   0   2   2   0   0   0   2   2   0   0   0   0   0   0   0   2   0   2   0
 MK-3-9                 2   2   0   0   0   2   0   2   0   2   2   0   0   0   2   0   0   0   2   0   0   2   0   0   2   2   0   2   2   0   2   0   2   0   0   0   0   0   2   2   2   2   2   0   0   2   2   0   0   2   0   0   2   0   2   2   0   2   2   0   2   2   0   2   2   2   2   0   0   0   2   2   2   2   0   0   0   2   0   0   0   0   2   0   0   0   2   0   2   2   2   2   0   2   0   0   0   2   2   2   2   0   2   0   2   2   0   2   2   0   2   2   0   0   2   2   2   2   2   0   2   0   0   0   2   0   0   0   0   2   0   0   2   2   0   2   2   0   2   0   0   2   0   2   2   2   2   0   0   0   2   2   2   0   2   0   2   0   2   2   0   2   0   2   0   0   0   2   2   2   2   2   0   0   2   0   0   2   0   2   2   0   2   2   0   0   2   2   2   0   0   0   0   0   0   0   2   0   2   0
 MK-3-10                2   2   0   2   2   2   0   2   0   2   2   0   0   0   2   0   0   0   2   0   0   2   0   0   2   2   0   2   0   0   2   0   2   0   0   0   0   0   2   2   2   2   2   0   0   2   2   0   0   2   2   0   2   0   2   2   0   2   2   0   2   0   0   2   2   2   2   0   0   0   2   2   2   2   0   0   0   2   0   0   0   0   2   2   0   2   0   0   0   2   2   0   0   2   0   0   0   2   2   2   2   2   2   0   2   2   0   2   0   0   0   2   0   2   2   2   2   0   2   0   2   2   0   2   2   0   0   0   2   2   0   0   2   2   0   2   2   0   0   0   0   2   0   2   2   2   2   0   2   0   2   2   2   0   2   0   2   0   2   0   0   0   0   2   0   0   0   2   2   2   2   2   0   0   2   2   0   2   0   2   2   0   2   2   0   0   2   0   2   0   2   0   0   0   0   0   2   0   2   0
 MK-3-11                2   2   0   2   2   2   0   2   0   2   2   0   0   0   2   0   0   0   2   0   0   2   0   2   2   2   0   2   0   0   2   0   2   0   0   0   0   0   2   0   2   2   2   0   0   0   2   0   2   2   2   0   2   0   2   2   0   2   2   0   2   0   0   2   0   2   2   0   0   0   2   2   2   2   0   0   0   2   0   0   0   0   2   2   0   2   0   2   0   2   2   0   2   2   0   0   0   2   2   2   2   0   2   0   2   2   2   2   0   0   0   2   0   2   2   2   2   2   2   0   0   2   0   2   2   0   0   0   2   2   0   0   2   0   0   2   0   0   2   2   0   2   0   2   2   2   2   2   2   0   2   2   2   0   2   0   2   0   2   0   0   0   0   2   0   0   0   2   2   2   2   0   0   0   2   2   0   2   0   2   2   0   2   2   0   0   2   0   2   0   2   0   0   0   0   0   0   0   2   0
 MK-3-12                2   0   0   2   0   2   0   2   0   2   2   0   0   0   0   0   0   0   2   2   2   0   0   0   2   2   2   2   0   0   2   0   2   2   2   0   0   0   2   0   2   2   2   2   0   0   2   0   2   2   2   0   0   0   2   2   0   2   2   2   2   0   0   2   0   2   2   2   0   2   2   2   2   2   0   0   0   0   0   0   0   2   2   0   0   2   2   2   0   0   0   0   2   2   2   0   0   2   2   2   2   0   2   0   0   2   2   0   0   0   0   2   0   0   2   2   2   2   2   0   0   2   0   2   2   0   2   0   2   2   0   0   2   0   0   2   0   0   2   2   0   2   0   2   2   2   0   2   2   0   2   2   2   0   2   0   2   0   2   0   0   0   0   2   0   0   0   0   0   2   2   0   0   2   2   2   0   2   0   2   2   0   2   2   0   0   2   0   2   0   2   0   0   0   0   0   0   0   2   0
 MK-3-13                2   0   0   2   0   2   0   2   0   2   2   0   0   0   0   0   0   0   2   2   2   0   0   0   2   2   2   2   0   0   2   0   0   2   2   0   0   0   2   2   2   2   2   2   2   0   2   0   2   0   2   0   0   0   2   2   0   2   2   2   2   0   0   0   0   2   2   2   2   2   2   2   2   2   0   0   0   0   0   0   0   2   2   0   0   2   2   2   0   0   0   0   0   2   2   0   0   2   2   2   2   0   2   0   0   2   2   0   0   0   0   2   0   0   2   2   0   2   2   0   0   2   0   2   2   0   2   0   2   2   0   0   2   0   0   2   0   2   2   2   0   2   0   2   2   2   0   2   2   0   2   2   2   0   2   0   2   0   2   0   0   0   0   2   0   0   0   0   0   2   2   0   0   2   0   2   0   2   2   2   2   0   2   2   2   2   2   2   2   2   2   0   0   2   0   0   0   0   2   0
 MK-3-14                2   0   0   2   2   2   0   0   0   2   2   0   0   0   0   0   0   0   2   2   0   0   0   0   2   2   2   2   0   0   2   0   0   2   2   0   0   0   2   2   0   2   2   2   2   0   2   0   2   0   0   0   0   0   0   2   0   2   2   0   2   0   0   0   0   2   2   2   2   2   2   2   2   2   0   0   0   0   0   2   0   2   2   0   0   2   2   2   0   2   2   0   0   2   2   0   0   2   2   2   2   0   0   2   0   0   0   0   0   0   0   2   0   0   2   2   0   0   2   0   0   2   0   2   2   0   0   0   0   2   0   0   2   0   0   2   0   0   2   2   0   2   0   2   2   2   0   2   2   0   2   2   2   0   2   0   2   0   2   2   0   0   0   2   0   0   0   0   0   2   2   0   0   2   0   2   2   2   0   2   2   0   2   2   2   2   0   2   2   2   0   0   2   2   0   0   0   0   2   0
 MK-3-15                2   0   0   2   0   2   0   0   0   0   2   0   0   0   0   0   0   0   2   2   0   0   0   2   0   2   2   2   0   0   2   0   0   2   2   0   2   0   2   2   0   2   2   2   2   0   2   2   2   0   0   0   0   0   0   2   0   2   2   0   0   0   0   0   0   2   2   2   2   2   2   2   2   2   0   0   0   0   0   2   0   2   2   0   0   2   2   2   0   2   0   0   0   2   0   0   0   2   2   0   2   0   0   2   0   0   0   0   0   0   0   2   0   0   2   2   0   0   2   0   0   2   0   2   2   0   0   0   0   2   0   0   2   0   0   2   0   0   2   2   0   2   0   2   2   2   0   2   0   0   2   2   2   0   2   0   2   0   2   2   0   0   0   2   0   2   0   0   0   2   2   0   0   2   0   2   2   2   0   2   2   0   2   2   2   2   0   2   2   2   0   0   2   2   0   0   0   0   2   0
 MK-3-16                2   0   0   2   2   0   0   0   0   0   2   0   2   0   0   0   0   2   2   2   0   0   0   2   0   2   2   2   0   0   2   0   0   2   2   0   2   0   2   2   0   0   0   2   2   0   2   0   2   0   0   0   0   0   0   2   0   2   2   0   0   0   2   0   0   2   2   2   2   2   2   2   2   2   0   0   0   0   0   2   2   0   2   0   2   2   2   2   0   2   0   0   0   0   2   0   0   2   2   0   2   2   2   2   0   2   0   0   0   0   0   2   0   0   2   2   0   0   2   0   0   2   2   2   2   0   0   0   0   2   0   0   2   0   0   2   0   0   2   2   0   2   2   2   2   2   0   2   0   0   2   2   2   0   2   0   2   0   2   2   0   0   0   0   0   2   0   0   0   2   2   0   0   2   0   2   2   2   0   2   2   0   2   2   2   2   0   0   2   2   0   0   2   2   0   0   0   0   2   0
 MK-4-1                 2   2   0   2   2   0   2   0   0   2   2   0   0   0   0   0   0   2   0   2   0   0   2   2   2   0   2   2   2   0   0   2   0   0   2   2   2   0   2   2   0   0   2   2   0   0   0   2   2   0   0   0   0   0   0   0   0   0   0   2   0   2   2   2   2   0   0   0   0   2   2   0   0   0   2   0   0   0   0   0   2   2   2   2   2   2   0   2   2   2   0   0   0   0   2   2   2   0   2   0   0   0   2   2   0   2   2   2   2   2   0   0   0   2   0   2   2   0   0   0   2   0   2   0   0   0   2   2   2   0   0   0   0   0   0   0   0   2   0   0   2   0   0   2   0   2   2   2   0   0   2   2   2   0   0   0   0   0   0   0   2   0   0   2   0   0   2   0   0   2   0   2   0   0   2   2   2   0   2   0   2   2   0   2   2   0   2   2   2   2   0   2   0   2   0   2   0   2   0   2
 MK-4-2                 2   0   0   2   2   0   2   2   0   2   2   0   0   0   0   0   0   2   0   2   0   0   2   2   2   2   2   2   2   0   0   2   0   0   2   0   2   0   2   2   0   0   2   2   0   0   2   2   2   0   0   0   0   0   0   0   0   0   0   2   0   0   2   2   2   0   0   0   0   2   2   0   0   0   2   0   0   0   0   0   2   2   2   2   2   2   0   2   2   2   0   0   0   0   2   2   2   0   2   0   0   0   2   2   0   2   2   2   0   2   0   2   0   2   0   2   2   2   0   0   2   0   2   0   0   0   2   2   2   0   0   2   0   0   0   0   0   2   0   0   2   2   0   2   0   2   2   2   0   0   2   2   2   0   0   0   0   0   0   0   2   0   0   2   0   0   2   0   0   2   0   2   0   0   2   2   2   0   2   0   2   2   0   2   2   0   2   2   2   2   0   2   0   2   0   2   2   2   0   2
 MK-4-3                 2   0   0   2   2   0   2   2   0   2   2   0   0   0   0   0   2   2   0   0   0   0   2   0   2   2   2   2   2   0   0   2   2   0   2   0   2   2   2   2   2   0   2   2   0   0   2   2   2   0   0   0   0   0   0   0   0   0   0   0   0   0   0   2   2   0   0   2   0   2   2   0   0   0   2   0   0   0   0   0   2   2   2   2   2   2   0   2   2   2   0   0   0   0   2   2   2   0   2   0   0   0   2   2   0   2   2   2   0   0   0   2   0   2   0   2   2   2   0   2   2   0   2   0   0   0   2   2   2   0   0   2   0   0   0   0   0   2   0   0   2   2   0   2   0   2   2   2   0   0   2   2   2   0   0   0   0   0   0   0   2   0   0   2   0   0   2   0   0   2   0   2   0   0   2   2   2   0   2   0   2   2   0   2   0   0   2   2   2   2   0   2   2   0   0   2   2   2   0   2
 MK-4-4                 2   0   0   2   2   0   2   2   0   2   2   0   0   0   0   0   2   2   0   0   2   0   2   0   2   2   2   2   2   0   2   2   2   0   2   2   2   2   2   2   0   0   2   2   0   0   2   2   2   0   0   0   0   0   0   0   0   0   0   0   0   0   0   0   2   0   0   2   0   0   0   0   0   0   2   0   0   0   2   0   2   2   2   2   2   2   2   2   2   2   0   0   0   0   2   0   2   0   2   0   0   0   2   2   0   0   2   2   0   0   0   2   0   2   2   2   2   2   0   2   2   0   2   0   0   0   2   2   0   0   0   2   2   0   0   2   0   2   0   0   2   2   0   2   0   2   2   2   0   0   2   2   0   0   0   0   0   0   0   0   2   2   2   2   0   0   2   0   0   2   2   2   0   0   2   2   2   0   2   0   2   2   0   2   0   0   2   2   2   0   0   2   2   0   0   2   2   2   0   2
 MK-4-5                 2   0   0   2   2   0   2   2   0   2   2   0   0   0   0   0   2   2   0   0   2   0   2   0   2   2   2   2   2   2   2   0   2   0   2   2   2   2   2   2   0   0   2   2   0   0   2   2   2   0   0   2   0   0   0   0   2   2   0   0   0   0   0   0   0   0   2   2   0   0   0   0   0   0   2   0   0   0   0   0   2   2   2   2   2   2   2   2   2   2   0   0   0   2   2   0   2   0   2   0   0   0   2   2   0   0   2   2   2   0   0   2   0   2   0   0   2   2   0   2   2   2   2   0   0   0   2   2   0   0   0   2   2   0   0   2   0   2   0   0   2   0   0   2   0   2   2   2   0   0   2   2   2   2   0   2   0   0   0   0   2   0   2   2   0   0   2   0   0   2   2   2   0   0   0   2   2   0   2   0   2   2   0   2   0   0   2   2   2   0   0   2   0   0   0   0   2   2   0   2
 MK-4-6                 2   0   0   2   2   2   2   2   0   2   2   0   0   0   0   0   2   2   0   0   2   0   2   0   2   0   2   0   2   2   2   0   2   0   2   2   2   2   0   2   0   0   2   2   0   0   2   2   2   0   0   2   0   0   0   0   2   0   0   0   0   0   0   0   0   0   2   2   0   0   0   0   0   0   2   0   0   0   0   0   2   2   2   2   2   2   2   2   2   2   0   0   0   2   2   0   2   0   2   0   0   0   0   0   0   0   2   2   2   0   0   2   0   2   0   0   2   0   0   2   2   2   2   0   2   0   0   2   0   0   0   2   2   0   0   2   0   2   0   0   2   0   0   2   0   2   2   2   0   0   2   2   2   2   0   2   0   0   0   0   2   0   0   2   2   0   2   0   0   2   2   2   0   0   0   2   2   0   2   2   2   2   0   0   0   0   2   2   2   0   0   2   0   0   2   0   0   2   0   0
 MK-4-7                 2   0   0   2   2   0   2   2   0   2   2   0   2   0   0   0   2   0   2   0   2   0   2   0   2   2   0   2   2   2   0   0   2   0   2   2   2   2   0   2   0   0   2   2   0   0   2   2   2   2   0   0   2   0   0   0   2   0   0   0   2   0   0   0   0   0   0   0   0   0   0   0   0   0   2   0   0   0   0   0   2   2   2   2   2   2   2   2   2   2   0   0   0   2   2   0   2   0   2   2   0   2   2   2   0   0   2   2   2   0   0   2   0   2   0   0   2   0   0   2   0   2   2   0   2   0   0   2   2   0   0   2   2   2   0   2   0   2   0   0   2   0   2   0   0   2   2   2   0   0   2   2   2   2   0   2   0   2   0   0   2   0   2   2   2   0   2   0   0   2   2   2   0   0   0   2   2   2   2   2   2   2   0   0   0   2   2   2   2   0   2   2   0   0   2   0   0   2   0   0
 MK-4-8                 0   0   0   0   2   0   2   0   0   2   2   0   2   2   0   0   2   0   0   0   2   0   2   0   0   2   2   2   2   0   0   0   2   0   2   2   2   2   0   2   0   0   2   2   0   0   2   2   0   2   0   0   2   0   0   0   2   0   0   0   2   0   0   0   0   0   0   2   0   0   0   0   0   0   2   0   2   0   0   0   2   2   2   2   2   2   2   2   2   2   0   0   0   2   2   0   2   2   2   2   0   2   2   2   2   2   2   2   2   0   0   2   0   0   0   0   2   0   0   2   2   2   2   2   2   0   0   2   0   2   0   2   2   2   2   2   0   2   0   2   2   0   0   0   0   2   2   2   0   0   2   2   2   0   2   2   0   2   0   2   2   2   2   2   2   0   2   0   0   2   2   2   0   0   0   0   2   2   2   2   2   2   2   0   0   0   2   2   0   0   2   2   0   0   0   0   0   2   2   0
 MK-4-9                 0   0   0   0   2   0   2   0   0   2   2   2   2   2   0   0   0   2   0   0   2   0   2   0   0   2   2   2   2   0   0   0   2   0   0   0   2   2   0   0   0   0   2   2   0   2   2   2   0   0   0   0   2   2   0   0   0   0   0   0   2   0   0   0   0   0   0   0   0   0   0   0   0   0   2   0   2   0   0   0   2   2   2   2   2   2   2   2   2   2   0   0   0   2   2   0   2   2   2   2   0   2   2   2   2   2   2   2   2   0   2   2   0   0   2   2   2   0   0   2   2   2   2   2   2   0   0   2   0   2   0   2   0   2   2   2   0   2   0   2   2   0   0   0   0   2   2   2   2   0   2   2   2   0   2   2   0   2   0   2   2   2   0   2   2   0   0   0   0   2   2   2   0   0   0   0   2   2   2   0   2   2   2   0   2   0   2   2   0   0   2   2   0   0   0   0   0   2   2   0
 MK-4-10                0   2   0   0   2   0   2   0   0   2   2   2   2   2   0   0   0   2   0   0   2   0   2   0   0   2   2   2   2   0   0   0   2   0   0   0   0   2   0   0   0   0   2   2   0   2   2   0   0   0   0   0   2   2   0   0   0   0   2   0   2   0   0   0   0   0   0   0   0   0   0   0   0   0   2   0   2   0   2   0   2   2   2   2   2   2   2   2   2   2   0   0   0   2   2   0   2   2   2   2   0   2   2   2   2   2   2   2   2   0   2   0   0   0   2   2   2   0   0   2   2   2   2   2   2   0   0   2   0   2   2   2   0   0   2   2   0   2   0   2   2   0   0   2   0   2   2   2   2   0   2   2   2   0   2   2   0   2   0   2   0   2   0   2   2   0   0   0   0   2   2   2   0   0   0   0   2   2   2   2   2   2   2   2   2   0   2   2   0   0   2   0   2   0   0   0   0   2   2   0
 MK-4-11                0   2   0   0   2   0   2   0   0   2   2   2   2   2   0   0   0   2   0   0   2   0   0   0   0   2   2   2   2   0   0   0   2   0   0   0   0   2   0   0   0   0   2   2   0   2   0   0   0   0   0   0   2   2   2   0   0   0   2   0   2   2   0   0   0   0   0   0   0   0   0   0   0   0   2   0   2   0   2   0   2   2   2   2   2   2   2   2   2   2   0   2   0   2   2   0   2   2   2   2   0   2   2   2   2   2   2   2   2   0   2   0   0   0   2   2   2   0   0   2   2   2   2   2   2   0   0   2   0   2   2   2   0   0   2   2   0   2   0   2   2   0   0   0   0   2   2   2   2   0   2   2   2   0   2   2   0   2   0   2   0   2   0   2   2   0   0   0   0   2   2   2   0   2   0   2   2   2   2   2   2   2   2   2   2   0   2   2   0   2   2   0   2   0   0   0   0   2   2   2
 MK-4-12                0   2   0   0   2   0   2   0   0   2   0   2   2   2   0   0   0   2   0   0   2   0   0   0   0   2   2   2   2   0   0   0   2   0   0   0   0   2   0   0   0   0   2   2   0   2   0   0   0   0   0   0   2   2   2   0   0   2   2   0   2   2   0   0   0   0   0   0   0   2   0   2   2   0   2   0   2   0   2   0   2   2   2   2   2   0   2   2   2   2   0   2   0   2   2   0   2   2   2   2   0   2   2   2   0   2   2   2   2   0   2   0   0   0   2   2   2   0   0   2   2   2   2   2   2   0   0   2   0   2   2   2   0   0   2   2   0   2   0   2   2   0   0   0   2   2   2   2   0   0   2   2   2   0   2   2   0   2   0   2   0   2   0   2   0   0   2   0   0   2   0   0   0   2   0   2   2   2   2   2   2   0   2   2   2   0   2   2   0   2   2   0   2   2   0   0   0   2   2   2
 MK-4-13                0   2   0   0   2   0   2   0   0   2   0   0   2   2   0   0   0   2   0   0   2   0   0   0   0   2   2   2   2   0   0   0   2   0   0   2   0   2   0   0   0   0   2   2   0   2   0   0   0   2   0   0   2   2   2   0   2   2   2   0   2   2   0   0   2   0   0   0   2   2   0   2   0   0   2   0   2   0   2   0   2   2   2   2   2   0   2   0   2   2   0   2   0   2   2   2   2   2   2   2   2   2   2   2   0   2   2   2   2   0   2   0   0   0   2   2   2   0   0   2   2   2   2   2   2   0   0   2   0   2   2   2   0   0   2   2   0   2   0   2   0   0   0   0   2   2   2   2   0   0   2   2   2   0   2   2   0   2   0   2   0   2   0   2   0   0   2   0   0   2   0   0   0   2   0   2   2   2   2   2   2   0   2   2   2   0   2   2   2   2   2   0   2   2   0   0   0   2   2   2
 MK-4-14                0   2   0   0   2   0   2   0   0   2   0   0   2   2   0   0   0   0   0   0   2   0   0   0   0   2   2   2   2   0   0   0   2   0   0   2   0   2   0   0   0   0   2   2   0   2   0   0   0   2   0   0   2   2   2   0   2   2   2   0   2   2   0   0   2   0   0   0   2   0   2   2   0   0   2   0   2   0   0   0   2   2   2   2   2   0   2   0   2   0   0   2   0   2   2   2   2   2   2   0   2   2   2   2   0   2   2   2   0   0   2   0   0   0   2   2   2   0   0   2   2   2   2   2   2   0   0   2   2   2   2   2   0   0   2   2   0   2   0   2   0   2   0   0   0   2   2   2   0   0   0   2   2   0   2   2   0   2   0   2   0   2   0   2   0   0   0   0   0   2   0   0   0   2   0   2   2   2   2   2   2   0   2   2   2   0   2   2   0   0   2   0   2   2   0   0   0   2   2   2
 MK-4-15                0   2   0   0   2   2   2   0   0   2   0   0   2   2   0   0   0   0   0   0   2   0   2   0   0   0   2   2   2   0   0   0   2   0   0   2   0   2   0   0   0   0   2   2   0   2   0   0   0   2   0   0   2   2   2   0   2   2   2   0   2   2   0   0   2   0   0   0   2   0   2   2   0   0   2   2   2   0   0   0   0   2   2   2   2   0   2   0   2   0   0   2   0   0   2   2   2   2   2   0   2   2   2   2   0   2   2   2   0   0   2   0   0   0   2   2   2   0   2   2   2   2   2   2   2   0   2   2   2   2   2   2   0   0   2   2   0   2   0   2   0   2   0   0   0   0   2   2   0   0   0   2   2   0   2   2   0   2   0   2   0   0   0   2   0   0   0   0   0   0   2   0   0   0   0   2   2   2   2   2   2   0   2   2   2   0   2   2   0   0   2   0   2   2   0   0   0   2   2   0
 MK-4-16                0   2   0   0   2   2   2   0   0   2   0   0   2   2   0   0   0   0   2   0   2   0   2   0   0   0   2   2   2   2   0   0   0   0   0   2   0   2   2   0   0   0   2   2   0   2   0   0   0   2   0   0   2   2   2   0   2   2   2   0   2   2   0   2   2   0   0   0   2   0   0   2   0   0   2   2   2   0   0   0   0   0   2   2   2   0   2   0   2   0   0   2   0   0   2   0   2   2   2   0   2   2   0   0   0   2   2   2   0   0   2   0   0   0   2   2   2   0   2   2   2   2   0   2   0   0   2   2   2   2   2   2   0   0   2   2   0   2   2   2   0   2   0   0   0   0   2   0   2   0   0   2   2   0   2   2   0   2   2   2   0   0   0   2   0   0   2   0   0   0   2   0   2   0   0   0   2   2   2   2   2   0   2   2   2   0   2   2   0   0   2   0   2   2   0   0   0   0   2   2
 MK-5-1                 2   2   2   2   0   0   2   0   2   2   0   2   2   2   0   2   0   2   2   0   2   2   2   0   2   0   2   2   2   0   0   0   0   0   0   2   0   0   0   2   0   0   0   2   2   0   2   0   2   0   2   0   2   2   0   0   2   2   0   0   0   2   0   2   0   2   2   0   2   0   2   2   2   0   2   2   0   2   2   2   2   2   0   0   0   0   0   2   2   0   2   0   2   2   0   2   0   2   0   0   0   0   0   0   2   2   0   2   2   0   2   0   2   0   2   2   0   0   0   0   0   2   2   2   2   2   2   2   2   2   2   2   0   0   0   0   0   2   0   0   0   2   0   0   0   0   0   0   2   2   2   0   0   0   0   0   2   0   2   2   0   0   2   2   0   2   2   0   2   2   2   0   2   2   0   2   0   0   2   2   2   0   2   0   0   2   2   2   2   2   2   2   0   2   2   0   0   2   2   2
 MK-5-2                 2   2   2   2   0   0   2   0   2   2   0   2   2   0   0   2   0   2   2   0   0   2   2   0   2   0   2   2   2   0   0   2   2   0   0   2   0   0   0   2   0   0   0   2   2   0   2   0   2   2   2   0   2   2   0   0   0   2   0   0   0   2   0   2   2   2   0   2   2   0   2   2   0   0   2   2   0   2   2   2   0   2   0   0   0   0   0   2   2   0   2   0   2   2   0   2   0   2   0   0   0   0   0   0   2   2   0   2   2   0   2   0   0   0   2   2   0   0   0   0   0   2   2   2   2   2   2   2   2   2   2   2   0   0   2   0   2   2   0   0   0   2   0   0   0   0   0   0   2   2   2   0   0   0   0   0   2   0   2   2   0   0   2   2   0   2   2   0   2   2   0   0   2   2   0   2   0   0   2   2   2   0   0   0   0   2   2   2   2   2   2   2   0   2   2   0   0   2   2   2
 MK-5-3                 2   2   2   2   0   0   2   0   0   2   0   2   2   0   0   2   0   2   2   0   0   2   0   0   2   0   2   2   2   0   0   2   2   0   0   2   0   0   0   2   0   0   0   2   2   0   2   0   2   2   2   0   2   2   0   0   0   2   0   2   0   2   0   2   2   2   0   2   2   0   2   2   0   0   2   2   0   2   2   2   0   2   0   0   0   0   0   2   2   0   2   0   2   2   0   0   0   2   0   0   0   0   0   0   2   2   0   2   2   0   2   0   0   0   0   2   0   0   0   0   0   0   2   2   2   2   2   2   2   2   2   0   0   0   2   0   2   2   0   0   0   2   0   0   2   0   0   0   2   2   2   0   0   0   0   0   2   0   2   2   0   0   2   2   0   2   2   0   2   0   0   2   2   2   0   2   2   0   2   2   2   0   0   0   0   2   2   2   2   2   0   2   0   2   2   0   0   2   2   2
 MK-5-4                 0   0   2   2   2   0   2   0   0   2   0   2   2   0   0   2   0   2   2   0   0   0   0   0   2   0   2   2   2   0   0   2   2   0   0   2   0   0   0   2   0   0   0   2   2   0   2   0   2   0   0   0   0   2   0   0   0   2   0   2   0   2   0   2   2   2   0   2   2   0   0   2   0   2   2   2   0   2   2   0   0   2   0   0   0   0   0   2   2   0   2   0   2   2   0   0   0   2   0   0   0   0   0   0   2   2   0   2   2   0   2   0   0   0   0   0   2   0   0   0   0   0   2   2   2   2   2   2   2   2   2   2   0   0   2   0   2   2   0   0   2   2   0   0   0   0   0   0   0   2   2   0   0   0   0   2   2   0   0   2   0   2   2   2   0   2   2   0   2   0   0   2   2   2   0   0   2   0   2   2   2   0   0   0   0   2   2   2   0   0   0   2   0   0   2   0   0   2   2   2
 MK-5-5                 0   0   2   2   2   2   2   0   0   2   0   2   2   0   0   2   0   2   2   0   0   0   0   0   2   0   2   2   2   0   0   2   2   0   0   2   0   0   0   2   0   0   0   2   2   0   2   0   2   0   0   0   2   2   0   0   0   2   0   2   0   2   0   2   2   2   0   2   2   0   0   2   0   2   2   0   0   0   2   0   0   2   0   0   0   0   0   2   2   0   2   0   2   2   0   0   0   0   0   0   0   0   2   0   2   2   0   0   2   0   2   0   0   0   0   0   2   2   0   0   0   2   2   2   2   2   0   2   0   0   2   2   0   0   2   0   2   2   0   0   0   2   0   0   0   0   0   0   0   2   2   0   0   0   0   2   2   2   0   2   0   2   0   2   0   0   2   0   0   0   0   2   2   2   0   0   2   2   2   2   2   0   0   0   0   2   2   2   0   0   0   2   0   0   2   0   0   2   2   2
 MK-5-6                 0   0   2   2   2   2   2   0   0   2   0   2   0   0   0   2   0   2   2   0   0   0   0   0   2   0   2   2   2   0   0   0   2   0   0   2   0   0   2   2   0   0   0   2   2   0   2   0   2   2   0   0   2   2   0   0   0   2   0   2   0   2   0   2   0   0   0   2   2   0   0   2   0   2   2   0   0   0   2   2   0   0   0   0   0   0   0   2   0   0   2   0   2   2   0   0   0   0   0   2   0   0   2   2   2   2   0   0   2   0   2   0   0   0   0   2   2   2   0   0   0   2   2   2   2   0   0   2   0   0   2   0   0   0   2   0   2   0   0   0   0   2   2   0   0   0   0   0   0   2   0   2   0   0   0   2   2   2   0   2   0   2   0   2   0   0   2   0   0   2   0   2   2   2   0   2   2   2   2   0   2   0   0   0   0   2   2   2   0   0   0   2   0   2   2   0   0   2   2   2
 MK-5-7                 0   0   2   2   2   2   2   0   0   2   0   0   0   0   0   2   0   2   2   0   0   0   0   0   2   0   2   2   2   0   0   2   2   0   0   2   0   0   0   2   0   0   0   2   2   0   2   0   2   2   0   0   0   2   0   0   0   2   0   2   0   2   0   2   0   0   2   2   2   0   0   2   0   0   0   0   0   0   2   2   0   0   2   0   0   0   0   2   0   0   0   0   2   2   0   0   0   0   0   2   0   0   2   0   2   0   0   0   2   0   2   0   0   0   0   2   2   0   2   0   0   2   2   2   2   0   0   2   0   0   2   0   0   0   2   0   2   0   0   0   0   2   2   0   2   0   0   0   0   2   0   2   0   0   0   2   2   2   0   2   0   2   0   2   0   0   2   0   0   2   0   2   2   0   0   2   2   2   2   0   0   0   0   0   0   2   2   2   0   0   0   2   0   2   2   0   2   2   2   0
 MK-5-8                 0   0   2   2   2   2   2   0   0   2   2   0   0   2   0   2   2   2   2   0   0   0   0   0   2   0   2   2   0   0   0   2   2   0   0   2   0   0   0   2   0   0   0   2   2   0   2   0   0   2   2   0   0   2   0   0   0   2   0   2   0   0   0   0   0   0   2   0   0   0   0   2   0   0   0   0   0   0   2   0   0   0   2   0   0   0   2   2   0   0   0   0   2   2   0   0   0   0   0   2   2   0   2   0   2   0   0   0   2   0   0   0   2   2   0   0   0   0   2   0   0   2   2   2   2   0   2   2   0   0   2   0   0   0   2   0   2   0   0   2   0   2   2   2   2   0   2   0   0   2   0   2   0   0   0   2   2   2   0   2   0   2   0   2   0   2   2   0   0   2   0   2   2   0   0   2   0   2   2   0   2   0   0   0   2   2   2   2   0   0   0   2   0   2   2   0   2   2   2   0
 MK-5-9                 2   2   2   2   2   2   0   0   0   2   2   0   0   2   0   2   2   2   2   2   0   0   0   0   2   0   2   2   0   0   0   2   2   0   0   2   0   0   2   2   0   0   0   2   2   0   2   0   2   2   2   0   0   2   0   0   0   2   2   2   0   2   0   0   0   0   2   0   0   0   0   2   0   0   2   0   0   0   2   0   0   0   2   0   0   0   2   2   0   0   0   0   2   2   0   0   0   0   0   2   2   0   2   0   2   0   0   2   2   0   0   0   2   2   0   0   0   0   2   0   0   2   2   2   2   0   2   2   0   0   2   0   0   0   2   0   2   0   0   2   0   2   2   2   2   0   2   2   0   2   0   2   0   0   0   2   2   2   0   2   2   2   0   2   0   2   2   0   0   0   0   2   2   0   0   2   0   2   2   0   2   0   0   0   2   0   2   2   0   0   2   2   0   2   2   0   0   2   2   0
 MK-5-10                2   0   2   2   2   2   0   2   0   0   2   0   0   2   0   2   2   0   2   2   0   0   0   2   2   0   2   2   0   2   0   2   2   0   0   2   0   0   2   2   0   0   0   0   2   0   2   0   2   0   2   0   0   2   0   2   0   2   2   2   2   2   0   0   0   0   2   0   0   2   0   2   0   0   2   0   0   0   2   0   0   0   2   0   0   0   2   2   0   0   0   2   2   0   0   0   0   2   0   2   2   0   0   0   2   0   0   2   2   0   0   0   2   2   0   0   0   0   2   2   0   2   2   2   2   0   0   2   0   0   2   0   0   2   2   0   2   0   2   2   0   2   2   2   2   0   2   2   0   2   0   2   0   0   0   2   0   2   0   2   2   0   0   2   0   2   2   0   0   0   0   2   2   0   0   2   0   2   2   0   2   0   0   0   2   0   2   2   0   0   2   2   2   2   2   2   0   2   2   0
 MK-5-11                2   0   2   2   2   2   2   2   0   0   2   0   0   2   2   2   0   0   2   2   0   0   0   2   2   0   2   2   0   2   0   2   2   0   0   2   0   0   2   0   0   0   0   0   2   2   2   0   2   0   2   0   0   2   0   2   0   2   2   2   2   2   0   2   0   0   2   0   0   2   0   2   0   0   2   0   0   0   2   2   0   0   2   2   0   0   2   2   0   0   0   2   2   0   0   0   0   2   0   2   2   0   0   0   2   0   0   2   0   0   0   0   0   2   2   0   0   0   2   2   0   2   2   2   2   0   0   0   0   0   2   0   0   2   2   0   0   0   2   2   2   2   2   2   2   2   2   2   0   2   0   2   0   0   0   2   0   0   0   2   2   0   0   2   0   2   0   0   0   0   0   2   2   0   0   2   2   2   2   0   2   0   0   0   2   0   2   2   2   0   2   2   2   2   2   2   0   2   2   0
 MK-5-12                2   0   2   2   2   2   2   2   0   0   2   0   0   2   0   2   0   0   2   2   0   0   0   2   2   0   2   2   0   2   0   2   2   0   0   2   0   0   2   0   0   0   0   0   2   2   2   0   2   0   0   0   0   2   2   2   0   2   2   2   0   2   0   2   0   0   2   0   0   2   0   2   0   0   2   0   0   0   2   2   0   0   2   2   0   0   2   2   0   0   0   2   2   0   0   0   0   2   0   2   2   0   2   0   2   0   0   2   0   0   0   2   0   2   2   2   0   0   2   2   0   2   2   2   0   0   0   0   0   0   2   0   0   0   2   0   0   0   2   2   2   2   0   2   2   0   2   2   0   2   0   2   0   2   0   2   0   0   0   2   2   0   0   2   0   2   0   0   0   2   0   0   2   0   0   2   2   2   2   0   0   0   0   0   2   0   0   0   2   0   2   2   2   2   2   2   0   0   2   0
 MK-5-13                2   0   2   2   2   2   2   0   0   0   2   0   0   2   0   2   0   0   2   2   0   0   0   2   2   0   2   0   0   2   0   2   2   0   0   2   0   0   0   0   0   0   0   0   2   2   2   0   2   0   0   0   2   2   0   2   0   2   2   2   0   2   0   2   0   0   2   0   0   2   2   2   0   0   2   0   0   0   2   2   0   0   2   2   0   0   2   2   0   0   0   2   2   0   0   0   0   2   0   2   2   0   2   0   2   0   0   2   0   0   0   2   0   2   2   2   0   0   2   2   0   2   2   2   0   0   0   0   0   0   2   0   0   0   2   0   0   0   2   2   2   2   0   2   2   0   2   2   0   2   2   2   0   2   0   2   0   0   0   2   2   0   0   2   0   2   0   0   0   2   0   0   2   0   0   2   2   2   2   0   0   0   0   0   2   0   0   0   2   0   2   2   2   2   2   2   0   0   2   0
 MK-5-14                2   0   2   2   2   2   2   2   0   0   2   0   0   2   0   2   0   0   2   2   0   0   0   2   2   0   0   0   0   2   2   2   2   0   0   2   0   0   0   0   0   0   0   0   2   2   2   2   0   0   0   0   2   0   2   2   0   2   2   2   0   2   0   2   0   0   2   0   2   2   2   2   0   0   2   0   0   0   2   2   0   0   2   2   0   0   2   2   0   0   0   2   2   0   0   0   0   2   0   2   2   0   2   0   0   0   0   2   0   0   0   2   0   2   2   0   0   0   0   2   0   2   2   2   0   0   0   0   0   0   0   0   0   0   2   0   0   0   2   2   2   2   0   2   2   0   2   2   0   2   0   2   0   2   0   2   0   0   0   2   2   2   0   2   0   2   0   0   0   2   0   0   2   0   0   2   2   0   2   0   0   0   0   0   2   0   0   0   2   0   2   2   2   2   2   2   0   0   2   0
 MK-5-15                2   0   2   0   2   2   2   2   0   0   2   0   0   2   0   2   2   0   2   2   0   0   0   2   2   2   2   0   0   2   2   2   2   0   0   2   0   0   0   0   2   0   0   0   2   2   2   0   0   0   0   0   2   0   2   2   0   2   2   2   0   2   0   2   0   0   2   0   0   2   2   2   2   0   0   0   0   0   0   2   0   0   2   2   0   0   2   2   0   0   2   2   2   0   0   0   0   2   0   0   2   0   2   2   0   0   0   2   0   0   0   2   0   2   2   0   0   0   0   2   0   2   0   2   0   0   0   0   0   0   0   0   0   0   2   0   0   0   0   2   2   2   0   2   2   0   2   0   0   2   2   2   0   2   0   2   0   0   0   2   2   2   2   2   0   2   0   0   0   2   0   0   2   0   0   2   2   0   2   0   0   0   0   0   2   2   0   2   2   0   0   2   2   2   2   2   0   0   2   0
 MK-5-16                2   0   2   0   2   2   2   2   0   2   2   0   2   2   0   0   2   0   2   2   0   0   0   2   2   2   2   2   0   2   2   2   2   0   0   2   0   0   0   0   2   0   0   0   2   2   2   0   0   0   0   0   2   0   2   2   0   2   2   2   0   2   0   2   0   0   2   0   0   2   0   2   2   2   0   0   0   0   0   2   2   0   2   2   0   0   2   2   0   0   2   2   2   0   0   2   2   2   0   0   0   0   2   2   0   0   0   2   0   0   0   0   0   2   2   0   0   0   0   0   0   2   0   2   2   0   0   0   0   0   0   0   0   0   2   0   0   0   0   2   2   2   0   0   2   0   2   0   0   2   0   2   0   2   0   2   0   0   0   2   2   0   2   2   0   2   0   0   0   2   0   0   2   0   0   2   2   0   2   0   0   0   0   0   2   2   0   2   2   0   0   2   2   2   2   2   0   0   2   0
 MK-6-1                 2   0   2   2   0   2   2   2   2   2   2   0   0   2   2   0   0   2   2   2   0   0   2   0   2   0   2   2   2   0   2   2   2   2   2   2   2   2   0   0   2   2   2   2   2   2   0   0   2   2   2   2   2   2   0   0   0   0   2   2   2   2   2   0   2   0   2   2   2   2   2   2   0   0   2   0   2   0   2   0   2   0   2   0   0   2   2   2   0   2   0   0   2   0   2   2   0   0   2   0   2   2   2   0   2   2   0   2   0   2   0   2   2   2   2   2   0   0   2   0   2   0   0   0   2   2   2   0   2   0   0   2   2   2   0   2   2   0   0   0   2   0   2   0   2   2   0   2   0   0   0   0   0   0   2   2   0   0   0   2   0   0   2   0   2   0   0   0   0   2   2   0   0   2   2   0   2   0   0   2   0   0   0   0   0   0   2   0   2   0   2   2   2   0   0   0   2   2   2   2
 MK-6-2                 2   0   2   2   0   2   2   2   0   2   2   0   0   2   2   0   0   2   2   0   2   0   2   0   2   0   2   2   2   0   2   2   2   2   2   2   0   2   0   0   2   2   2   2   0   2   0   0   2   2   0   2   0   2   0   0   0   0   2   2   2   2   2   0   2   0   2   0   2   2   2   2   0   0   2   0   2   0   2   2   2   0   0   0   2   2   2   2   0   2   0   0   2   0   2   2   0   0   2   0   2   0   2   0   2   2   0   2   0   2   0   2   2   2   2   2   0   0   2   0   2   0   0   2   2   2   0   0   2   2   0   2   2   2   2   2   2   0   2   0   2   0   2   0   2   2   0   2   0   2   0   0   0   0   2   2   0   0   0   2   0   0   2   0   2   0   0   0   0   2   2   0   2   2   2   0   0   0   0   2   0   0   0   0   0   0   2   2   2   0   2   2   2   0   0   0   2   2   2   2
 MK-6-3                 2   0   2   2   2   2   2   0   0   0   2   0   0   2   2   0   0   2   2   0   0   0   2   0   2   0   2   2   2   0   2   2   2   2   2   2   0   2   2   0   2   2   2   2   0   2   0   0   0   2   0   2   0   0   0   0   0   0   2   2   2   2   2   0   2   0   2   0   2   2   2   2   0   0   0   0   2   0   2   2   2   0   0   0   2   2   2   2   0   2   0   2   2   0   2   2   2   0   0   0   2   0   2   0   2   2   0   2   2   2   0   2   2   2   2   2   0   0   2   0   2   0   0   2   2   2   0   0   2   2   0   2   2   2   2   2   2   0   2   0   2   0   2   0   0   2   0   2   0   2   0   0   0   0   2   2   0   0   2   2   0   0   2   0   2   0   0   0   0   2   2   0   2   2   2   0   0   0   0   2   0   0   0   0   0   0   2   0   2   0   2   2   2   0   0   0   2   2   2   2
 MK-6-4                 2   0   2   2   2   2   2   0   0   0   2   0   0   2   2   0   0   2   2   0   0   0   2   0   2   0   2   0   2   0   2   2   2   2   2   0   0   2   2   0   2   2   2   2   0   2   0   2   0   2   0   2   0   0   0   0   0   0   2   2   2   2   2   0   2   0   2   0   2   2   2   2   0   0   0   0   2   0   2   2   2   2   2   0   2   2   2   0   0   2   0   2   0   0   2   0   2   0   0   0   0   0   2   0   2   0   0   2   2   0   2   2   2   2   2   2   0   0   2   0   2   0   0   2   2   2   0   0   2   2   0   0   2   2   2   2   2   0   2   2   2   0   2   0   0   2   0   2   0   2   0   0   0   0   2   2   0   0   2   2   0   0   2   0   2   0   0   0   0   2   2   0   0   2   2   0   0   0   0   2   0   0   0   0   0   0   2   0   2   0   2   2   2   0   0   0   2   2   2   2
 MK-6-5                 2   0   2   2   2   2   2   0   2   0   2   0   0   2   2   0   0   2   2   0   2   0   2   0   2   0   2   0   2   0   2   2   2   2   2   0   0   2   2   0   2   2   2   2   2   0   0   0   0   2   0   2   0   0   0   0   2   0   0   2   2   2   2   2   2   0   0   0   2   2   2   2   0   0   0   0   2   0   2   2   0   2   2   0   2   2   2   0   0   2   0   2   0   0   2   0   2   0   0   0   0   0   2   0   2   0   2   2   0   0   2   2   2   2   2   2   2   0   2   2   2   0   0   2   2   2   0   0   2   2   2   2   2   2   2   2   2   0   2   2   2   0   2   0   0   2   0   2   0   2   0   0   0   0   2   0   0   0   2   2   0   2   0   0   2   0   0   0   0   2   2   0   2   2   2   0   2   0   0   2   0   0   0   0   2   0   2   0   2   0   2   2   2   0   0   0   2   2   2   2
 MK-6-6                 2   0   2   2   2   2   2   0   2   0   2   0   0   2   2   0   0   2   2   0   2   0   2   0   2   0   2   0   2   0   2   2   2   2   2   0   0   2   2   0   2   2   2   2   2   0   0   0   0   2   0   2   0   0   0   0   2   0   0   2   2   2   2   0   2   0   0   0   2   2   2   2   0   0   0   0   2   2   2   2   0   2   2   0   2   0   2   0   0   0   0   2   2   0   2   0   2   0   0   0   2   0   2   2   2   0   2   2   0   0   2   2   2   2   2   2   2   2   2   2   2   0   0   2   2   0   0   0   2   2   2   2   2   2   2   2   2   0   2   0   2   0   2   2   0   2   0   0   0   2   2   0   0   0   2   0   0   0   2   0   0   2   0   0   2   0   0   0   0   2   2   0   2   2   0   0   2   0   0   2   0   0   0   0   2   0   2   0   2   0   2   2   2   0   0   0   2   0   2   2
 MK-6-7                 2   0   2   2   2   2   2   0   2   0   2   0   0   2   2   0   0   2   2   0   2   0   0   0   0   0   2   2   0   0   0   2   2   2   2   0   0   2   0   0   2   2   2   2   2   0   0   2   0   0   2   2   0   0   0   0   2   0   0   2   2   2   2   0   2   0   0   0   2   2   2   2   0   0   2   0   2   2   2   0   0   0   2   2   2   0   2   2   0   0   2   2   2   0   2   0   2   0   0   0   2   0   2   2   2   0   2   2   2   0   2   2   0   2   2   2   2   2   2   2   2   2   2   2   2   0   0   0   2   2   2   2   2   2   0   2   2   2   2   0   2   0   2   2   0   2   0   0   0   2   2   0   0   0   2   0   0   2   2   0   0   2   0   0   2   0   0   0   0   2   2   0   2   2   0   2   2   0   0   2   0   0   0   2   2   0   2   0   2   0   0   2   2   0   0   0   2   0   2   2
 MK-6-8                 2   0   2   2   2   2   2   0   2   2   2   0   0   0   2   0   0   2   2   0   2   0   0   0   0   0   2   2   0   0   0   2   2   2   2   0   0   2   0   0   0   2   2   2   0   0   0   2   0   0   2   2   0   2   0   0   2   0   0   2   2   2   0   0   2   0   0   0   2   2   2   2   0   0   0   0   2   2   2   0   0   0   2   2   2   0   2   2   0   0   2   2   2   0   2   0   2   0   0   2   2   0   2   2   2   0   2   2   2   0   2   2   0   2   0   2   2   2   2   0   2   0   2   2   2   2   0   0   2   2   2   2   2   2   0   2   2   2   2   0   2   0   2   2   0   2   0   0   0   2   2   0   0   0   2   0   0   2   0   0   0   2   0   2   2   0   0   0   0   0   2   2   2   2   0   2   2   0   0   0   0   0   0   2   2   0   2   0   2   0   0   2   2   0   2   2   2   0   0   2
 MK-6-9                 2   0   2   2   2   2   2   0   2   2   2   0   0   0   2   2   0   0   2   0   2   0   0   0   0   2   2   2   2   2   0   2   0   2   2   0   0   0   0   0   0   2   0   2   0   0   0   2   0   0   2   2   0   0   0   0   0   0   0   2   2   2   0   0   0   0   0   0   2   2   2   2   0   0   0   0   2   2   2   0   0   0   2   2   2   0   2   2   0   0   2   2   2   0   2   0   2   0   0   2   2   0   2   2   2   0   2   2   2   0   2   2   0   2   0   2   2   2   0   0   2   0   2   2   2   2   0   0   2   2   0   2   2   2   0   2   2   2   2   0   2   0   2   2   0   2   0   0   2   0   2   0   0   0   2   0   0   2   0   0   0   2   0   2   2   2   0   0   0   0   2   2   2   2   0   2   2   0   0   2   0   2   0   2   2   0   0   0   2   0   0   2   2   0   2   2   2   0   0   2
 MK-6-10                2   0   2   2   2   2   2   0   2   2   2   0   0   0   2   2   0   0   0   0   2   0   0   0   0   2   2   2   2   2   0   2   0   2   2   0   0   0   0   0   0   0   0   2   0   0   0   2   0   0   2   2   0   0   0   0   0   0   0   2   2   2   0   0   0   2   2   0   0   2   2   2   0   0   0   0   2   2   2   0   0   0   2   2   2   0   2   0   0   0   2   2   2   0   2   0   2   0   0   2   2   0   2   2   2   0   2   2   2   0   2   2   0   2   0   2   2   2   0   0   2   0   2   2   2   2   0   0   2   2   0   2   2   2   2   2   2   2   2   0   2   0   2   2   0   0   0   0   2   2   2   0   0   0   2   2   0   2   0   0   0   2   0   2   0   2   0   0   0   0   2   2   2   2   0   2   2   2   0   2   0   2   0   2   2   0   0   0   2   2   2   2   2   0   0   2   2   0   0   2
 MK-6-11                2   0   2   2   2   2   2   0   2   0   0   0   0   0   2   2   0   0   0   2   2   0   2   0   0   0   2   2   2   2   0   2   0   2   2   0   0   0   0   0   0   0   0   2   0   0   0   2   0   0   2   2   0   0   0   0   0   0   0   2   2   2   0   0   0   2   2   0   0   2   2   2   0   0   0   0   2   2   2   0   0   0   2   2   2   0   2   0   0   0   2   2   2   0   2   0   2   0   0   2   2   0   2   2   2   0   2   2   2   0   2   2   0   2   0   2   2   2   0   0   2   0   2   2   0   2   0   0   2   0   0   2   2   2   2   2   2   2   2   0   2   0   2   2   0   0   0   0   2   0   2   0   0   2   2   2   0   0   0   0   0   2   0   0   0   2   0   0   0   0   2   2   2   2   0   2   2   2   0   0   0   2   0   2   2   0   0   0   2   2   2   2   2   0   2   2   2   0   0   2
 MK-6-12                2   0   2   2   2   0   2   0   2   0   0   0   0   0   2   2   0   0   0   2   0   0   2   0   0   0   2   2   0   2   0   2   0   2   2   0   0   0   0   0   0   0   0   2   0   0   0   2   0   0   2   2   2   0   0   0   0   2   0   2   2   2   0   0   0   2   2   2   0   2   2   2   0   0   0   2   2   0   2   0   0   0   2   2   2   0   2   0   0   0   2   2   2   0   2   0   2   0   0   2   2   0   2   2   2   0   0   2   2   0   2   2   0   2   0   2   2   2   0   0   2   2   0   2   0   2   0   0   2   0   0   2   2   2   2   2   2   2   2   0   0   0   2   0   0   0   0   0   0   0   2   0   0   2   2   2   0   0   0   0   0   2   0   0   0   2   0   0   2   0   2   0   2   2   0   2   0   2   0   0   0   2   0   0   2   0   0   0   2   2   2   2   2   0   0   0   0   0   0   2
 MK-6-13                2   0   2   2   2   0   2   2   2   0   0   0   0   0   2   2   0   0   0   2   0   2   2   0   0   0   0   2   0   2   0   2   0   2   2   0   0   0   0   0   0   0   0   2   0   0   0   2   0   0   2   2   2   0   0   0   0   2   0   2   2   2   0   0   0   2   2   2   0   2   2   0   0   0   2   2   2   0   2   0   0   2   2   2   2   0   2   0   0   0   2   2   2   0   2   0   2   0   0   2   2   0   2   2   2   0   0   2   2   0   2   2   0   2   0   2   2   0   0   0   0   2   0   2   0   2   0   0   2   0   0   2   2   2   2   2   2   2   2   0   0   0   2   0   0   0   0   0   0   0   2   0   0   2   2   2   0   0   0   0   2   2   0   0   0   2   0   0   2   0   2   0   2   2   2   2   0   2   0   0   0   2   0   0   2   0   0   0   2   2   2   2   2   0   0   0   0   2   0   2
 MK-6-14                2   0   2   2   2   0   2   2   2   0   0   2   2   0   2   2   0   0   0   2   0   2   2   0   0   0   0   2   0   2   0   2   0   2   2   2   0   0   0   0   0   0   0   2   0   0   0   2   0   0   2   2   2   0   0   0   0   2   0   2   2   2   0   0   0   2   2   2   2   2   2   0   0   0   2   2   2   0   2   0   0   2   2   2   2   0   0   2   2   0   2   2   2   0   2   0   2   0   0   2   2   0   2   2   2   0   2   0   2   0   2   0   0   2   0   2   2   0   0   0   0   2   0   2   0   2   0   0   2   0   0   2   2   2   2   2   2   2   2   2   0   0   2   0   0   0   0   0   0   0   2   2   0   2   2   2   0   0   0   0   2   2   0   0   0   2   0   0   2   0   2   0   2   2   2   2   0   2   0   0   0   2   0   0   2   0   0   0   2   2   0   0   2   0   0   2   0   2   0   2
 MK-6-15                2   0   2   2   2   2   2   2   2   0   0   2   2   0   2   2   0   0   0   2   0   2   2   0   2   0   0   2   0   2   0   2   0   2   2   2   2   0   0   0   0   0   0   0   2   2   0   2   2   0   2   2   2   0   0   0   0   2   0   2   2   2   0   0   0   2   2   0   2   2   2   0   0   0   2   2   2   0   2   0   0   2   2   2   2   0   0   2   2   0   2   2   2   0   2   0   2   0   0   2   2   0   0   2   2   0   2   0   2   0   0   0   0   2   2   2   2   0   0   0   0   2   0   2   0   2   0   0   2   0   0   2   2   2   2   2   2   2   0   2   0   0   2   0   0   0   0   0   0   0   0   2   2   2   2   2   0   0   2   0   2   2   0   0   0   2   0   0   2   0   2   0   2   2   2   2   0   2   0   0   2   2   0   0   2   0   0   0   2   2   0   0   2   0   0   0   0   2   0   2
 MK-6-16                2   0   2   2   2   2   2   2   2   0   0   2   2   0   2   2   0   2   0   2   2   0   0   0   2   0   0   2   0   0   0   2   0   0   0   2   2   0   0   0   0   2   0   0   2   2   0   2   2   2   2   0   0   0   0   2   0   2   0   2   2   2   0   0   2   2   2   0   2   2   0   0   0   0   2   2   2   0   2   0   0   2   2   2   2   0   0   2   2   0   2   0   2   0   2   0   2   0   0   2   2   0   0   2   2   0   2   0   2   0   0   0   0   0   2   2   2   2   2   0   0   2   0   2   0   0   0   2   2   0   0   2   2   2   0   2   2   2   0   2   0   2   2   0   0   0   0   0   0   0   0   2   2   2   2   0   0   2   0   0   2   2   0   0   0   2   0   2   2   0   2   0   2   2   2   2   0   2   0   0   2   2   0   0   2   0   0   0   2   2   0   2   2   0   2   0   0   2   0   2
 
!****************************************** Phenotypic Data **********************************************************
!-100.0 is resevred for missing phenotype
SimulatedTrait1         8.9061   11.5230   12.6589    9.5079   12.1279    9.4231   12.0719   10.4941   10.1868   10.9948   10.0858   12.8245    7.9625    9.1784    7.4223   11.3492    8.7103   11.7128   10.0664   10.1242    9.9445    7.7163   11.4557   10.0607    7.8935    7.7454   11.0870   11.9070   12.4501    8.9845    7.6519   10.6969   11.3970    7.7412   11.5989    9.8371    9.1129   11.0754    9.7777   13.5400   10.5244    8.0832   11.7528   14.8679    9.8919    8.2439   12.6523    7.8373   10.7172    8.9405    7.7338    9.7162    4.9594   11.0056   11.0994    8.2896    6.8853    8.9022    9.7893   10.2034    9.0928   11.6480    8.9943   13.0230   10.3049    7.8496    7.3627   11.8530   10.6633    8.8813    8.2126   10.1373    7.8963    9.2083    9.9555   10.6088    7.5158   10.3857    9.3848   11.0152   10.5085    9.3932    9.7303    8.9797   12.2088   10.9727    8.4619   12.4074   10.8786   10.4697   12.4396    8.1881    8.6421    9.8315   10.3499    8.3252    9.4500    9.2630   11.0955   11.6610    7.1424    9.2286    8.7107    9.1555    9.5951   10.5260   10.1422   11.6660   10.3303    8.8355    9.9316   11.6622    8.7550    9.1827    8.4879   11.9054    9.4102   11.4227    7.9836    8.6936   11.8106    9.9613    9.0753    8.1527    9.3553    8.5188   11.1287    9.7868   10.5868    9.4225    8.2067    9.1273    9.0852   11.0026   12.6677   10.8783   10.0824   11.2123    7.3274    7.9300   10.0954   10.8879   10.6799   11.8824   11.2477   10.3910   11.7912    9.3697    9.5382    9.9379    8.9673    9.3134    8.5237    7.9233    8.1617    9.7347    8.7272   11.4008    9.6545    8.4085    9.7868    8.8752    8.3835   10.7460    9.5800    7.9745    8.7767    9.5543   10.2241   10.3706   10.6553    9.7310   10.2896   11.3126    8.5441   10.1661   10.6610    9.3078   11.5412   12.5816   11.1323   11.7117   10.4021    9.3810   10.5885    6.3941   12.4685   11.1691    9.5965    9.3279    8.7612   12.3207   10.1867    8.5338    7.9503    9.0055    8.9010   11.3635    9.8992    9.9102
SimulatedTrait2        13.9922   15.5872   15.7028   15.1191   15.9652   12.5583   14.5326   16.0814   13.2136   14.3910   14.6249   14.3212   15.3882   16.4232   14.8617   14.7244   13.7553   14.0364   15.9396   13.8985   11.8769   15.2163   13.8889   12.7135   15.7689   16.8736   13.6453   15.7593   16.8576   14.7429   13.8987   12.2840   17.3102   14.9064   13.1607   14.8682   15.3841   13.9285   14.8773   15.2579   16.3200   12.1021   13.2942   16.2481   16.5369   13.7322   15.1530   13.4839   13.9275   13.9410   15.7577   16.0396   15.0958   15.0420   14.3091   15.7463   15.0765   14.5635   16.7563   15.5736   16.6521   17.8349   12.3554   16.4733   14.7184   14.2373   13.9063   15.7072   16.3568   15.0189   14.1259   15.2660   15.4715   16.8419   15.9671   13.5860   12.7585   16.3099   13.5803   14.2566   14.1844   12.7850   13.9079   13.3983   15.5853   15.2166   16.1786   14.7925   14.8713   13.3814   16.4135   16.8652   17.5674   14.1740   14.2448   13.5575   13.4202   14.1599   14.0270   15.8250   16.1389   13.9831   15.4951   17.6414   14.8815   17.8041   14.6321   15.7004   15.3242   12.7010   13.9398   18.2763   13.0570   15.3128   14.5841   15.8381   17.4746   14.3795   14.3637   13.7542   13.5679   13.9076   15.5090   16.9658   15.6062   14.5496   13.2562   17.6657   15.2852   17.3518   15.8877   16.3220   13.0589   15.1469   15.1959   15.8745   14.1293   16.4417   14.3198   11.6002   16.4765   13.9795   15.8231   14.9176   13.8440   14.6904   12.7234   14.9405   13.2347   14.9909   14.8811   15.5481   13.5894   14.8821   13.8163   13.2866   17.3979   14.3132   14.9191   17.7101   11.4903   16.8392   13.2007   13.8130   15.8012   15.5487   15.5175   13.1777   14.4551   14.0286   15.1605   14.9108   15.2609   16.0428   14.2911   13.5436   15.3037   17.1031   15.2886   16.9464   16.9860   13.8785   16.7133   14.9157   16.8549   14.2154   15.4725   15.9267   12.2085   14.2504   15.9617   15.3020   12.9019   13.4315   12.8377   13.1097   13.6832   15.7952   17.1170   13.8727
 
