# Supplementary material for: Inclusive Composite Interval Mapping of QTL by Environment Interactions in Biparental Populations
Source: PLoS One. 2015 Jul 10;10(7):e0132414. doi: 10.1371/journal.pone.0132414 (PMC4498613; doi:10.1371/journal.pone.0132414)
Supplement: S3 File — (ZIP) [file pone.0132414.s003.zip › Simulation for unliked model/Simulated popualtions/run_00117.met]

!**********************Note: lines staring with "!" are remarks and will be ignored in the program********************
!*********************************General Information**********************************
!Assuming F1 = P1 x P2, populations available in QTL IciMapping are: 
!  1, P1BC1F1 = P1 x F1, the first backcrossing where P1 is used as the recurrent parent;
!  2, P2BC1F1 = P2 x F1, the first backcrossing where P2 is used as the recurrent parent;
!  3, F1DH, F1-derived doubled haploids; 
!  4, RIL or F1RIL, recombination inbred lines through the repeated selfing of F1;
!  5, P1BC1RIL, recombination inbred lines through the repeated selfing of P1BC1F1;
!  6, P2BC1RIL, recombination inbred lines through the repeated selfing of P2BC1F1;
!  7, F2, the selfing generation of F1;
!  8, F3, the selfing generation of F2;
!  9, P1BC2F1, the second backcrossing where P1 is used as the recurrent parent; 
! 10, P2BC2F1, the second backcrossing where P2 is used as the recurrent parent;
! 11, P1BC2RIL, recombination inred lines through the repeated selfing of P1BC2F1; 
! 12, P2BC2RIL, recombination inred lines through the repeated selfing of P2BC2F1; 
! 13, P1BC1F2, the selfing generation of P1BC1F1; 
! 14, P2BC1F2, the selfing generation of P2BC1F1; 
! 15, P1BC2F2, the selfing generation of P1BC2F1; 
! 16, P2BC2F2, the selfing generation of P2BC2F1; 
! 17, P1BC1DH, P1BC1F1-derived doubled haploids; 
! 18, P2BC1DH, P2BC1F1-derived doubled haploids; 
! 19, P1BC2DH, P1BC2F1-derived doubled haploids; 
! 20, P2BC2DH, P2BC2F1-derived doubled haploids; 
   3      !Mapping Population (see remarks above)
   2      !Mapping Function (1 for Kosambi; 2 for Haldane; 3 for Morgan)
   2      !Marker Space Type (1 for intervals; 2 for positions)
   1      !Marker Space Unit(1 for centiMorgans; 2 for Morgan)
   6      !Number of Chromosomes (or Linkage Groups)
 200      !Size of the mapping population
   2      !Number of environments
 
!***************************************** Chromosomes and Linkage Maps **********************************************
!Chromosome                 NumMarkers
-CH1                        16
-CH2                        16
-CH3                        16
-CH4                        16
-CH5                        16
-CH6                        16
!Linkage map (Marker name followed by position or the interval length)
 MK-1-1                1     0.000
 MK-1-2                1    10.000
 MK-1-3                1    20.000
 MK-1-4                1    30.000
 MK-1-5                1    40.000
 MK-1-6                1    50.000
 MK-1-7                1    60.000
 MK-1-8                1    70.000
 MK-1-9                1    80.000
 MK-1-10               1    90.000
 MK-1-11               1   100.000
 MK-1-12               1   110.000
 MK-1-13               1   120.000
 MK-1-14               1   130.000
 MK-1-15               1   140.000
 MK-1-16               1   150.000
 MK-2-1                2     0.000
 MK-2-2                2    10.000
 MK-2-3                2    20.000
 MK-2-4                2    30.000
 MK-2-5                2    40.000
 MK-2-6                2    50.000
 MK-2-7                2    60.000
 MK-2-8                2    70.000
 MK-2-9                2    80.000
 MK-2-10               2    90.000
 MK-2-11               2   100.000
 MK-2-12               2   110.000
 MK-2-13               2   120.000
 MK-2-14               2   130.000
 MK-2-15               2   140.000
 MK-2-16               2   150.000
 MK-3-1                3     0.000
 MK-3-2                3    10.000
 MK-3-3                3    20.000
 MK-3-4                3    30.000
 MK-3-5                3    40.000
 MK-3-6                3    50.000
 MK-3-7                3    60.000
 MK-3-8                3    70.000
 MK-3-9                3    80.000
 MK-3-10               3    90.000
 MK-3-11               3   100.000
 MK-3-12               3   110.000
 MK-3-13               3   120.000
 MK-3-14               3   130.000
 MK-3-15               3   140.000
 MK-3-16               3   150.000
 MK-4-1                4     0.000
 MK-4-2                4    10.000
 MK-4-3                4    20.000
 MK-4-4                4    30.000
 MK-4-5                4    40.000
 MK-4-6                4    50.000
 MK-4-7                4    60.000
 MK-4-8                4    70.000
 MK-4-9                4    80.000
 MK-4-10               4    90.000
 MK-4-11               4   100.000
 MK-4-12               4   110.000
 MK-4-13               4   120.000
 MK-4-14               4   130.000
 MK-4-15               4   140.000
 MK-4-16               4   150.000
 MK-5-1                5     0.000
 MK-5-2                5    10.000
 MK-5-3                5    20.000
 MK-5-4                5    30.000
 MK-5-5                5    40.000
 MK-5-6                5    50.000
 MK-5-7                5    60.000
 MK-5-8                5    70.000
 MK-5-9                5    80.000
 MK-5-10               5    90.000
 MK-5-11               5   100.000
 MK-5-12               5   110.000
 MK-5-13               5   120.000
 MK-5-14               5   130.000
 MK-5-15               5   140.000
 MK-5-16               5   150.000
 MK-6-1                6     0.000
 MK-6-2                6    10.000
 MK-6-3                6    20.000
 MK-6-4                6    30.000
 MK-6-5                6    40.000
 MK-6-6                6    50.000
 MK-6-7                6    60.000
 MK-6-8                6    70.000
 MK-6-9                6    80.000
 MK-6-10               6    90.000
 MK-6-11               6   100.000
 MK-6-12               6   110.000
 MK-6-13               6   120.000
 MK-6-14               6   130.000
 MK-6-15               6   140.000
 MK-6-16               6   150.000
!*********************************** Marker Types ********************************************************************
!Co-dominant marker: When heterozygote F1 is present, P1 is coded as 2, F1 is coded as 1, and P2 is coded as 0; Otherwise, P1 is coded as 2, and P2 is coded as 0. 
!Dominant marker: When heterozygote F1 is present, P1 and F1 are coded as 12, and P2 is coded as 0; Otherwise, P1 is coded as 2, and P2 is coded as 0.  
!Recessive markers: When heterozygote F1 is present, P1 is coded as 2, and F1 and P2 are coded as 10; Otherwise, P1 is coded as 2, and P2 is coded as 0. 
!Missing marker is coded as -1. 
 MK-1-1                 0   2   2   2   2   0   0   0   0   0   2   2   0   0   0   0   2   2   0   2   2   2   2   0   0   0   2   0   0   2   2   2   0   0   2   2   2   2   2   0   0   0   0   2   0   0   2   2   2   0   2   0   0   2   0   0   2   2   0   0   0   2   0   0   0   2   0   0   2   0   2   0   0   2   0   2   0   2   2   2   0   2   2   0   0   2   2   2   0   0   0   0   2   0   0   2   2   2   2   0   0   2   2   2   2   2   0   2   0   2   2   0   2   2   0   2   0   2   0   2   0   2   2   0   0   0   0   0   2   2   0   2   0   0   0   0   0   0   2   0   2   0   0   0   0   2   2   2   0   0   0   2   0   0   0   2   2   0   2   0   2   0   0   0   2   0   0   0   0   2   0   2   2   2   2   2   2   0   0   0   0   0   0   2   2   2   2   0   0   0   0   0   2   2   2   0   2   2   0   2
 MK-1-2                 0   2   2   2   2   0   0   0   0   0   2   2   0   0   0   0   2   2   0   2   2   2   2   0   0   0   2   0   0   2   2   2   0   0   2   2   2   0   2   2   0   0   0   2   0   0   2   2   2   2   2   0   2   2   0   0   2   2   0   0   0   2   0   0   0   2   0   0   2   0   2   0   0   0   0   2   2   2   2   0   0   2   2   0   0   2   2   2   2   0   0   0   2   0   0   2   0   0   2   0   2   0   2   2   2   2   0   2   0   2   2   0   2   0   0   2   2   2   0   2   0   2   2   0   0   0   0   0   2   2   0   2   0   0   0   0   0   0   2   0   2   0   0   0   2   2   2   2   0   0   0   2   0   0   0   2   2   0   2   0   2   0   0   0   2   0   0   0   0   2   0   0   2   2   2   0   2   0   2   0   0   0   0   2   2   0   0   2   0   0   0   0   0   2   2   0   2   2   0   2
 MK-1-3                 0   2   2   0   2   0   0   0   0   0   2   2   0   0   0   0   2   2   0   2   2   2   2   0   0   0   2   0   0   2   2   0   2   0   2   0   2   0   2   2   0   0   0   2   0   0   2   2   2   2   2   0   2   2   0   0   2   2   0   0   0   2   0   2   2   2   0   0   2   0   2   0   2   0   0   2   2   2   2   0   0   2   0   0   0   2   2   2   2   0   0   0   2   2   0   2   0   0   2   0   2   0   2   2   2   2   0   2   0   2   2   0   2   0   0   2   2   2   0   2   0   2   2   0   0   0   0   0   2   2   0   2   0   0   0   0   0   0   2   0   0   0   2   0   2   2   2   2   0   0   0   2   0   0   0   2   2   0   2   2   2   0   0   0   2   0   0   0   0   2   0   0   2   2   2   0   2   0   2   2   0   0   0   0   0   0   0   2   0   0   0   0   0   2   2   0   2   2   0   2
 MK-1-4                 0   2   2   0   2   2   0   0   0   0   2   2   0   0   0   0   2   0   0   2   2   2   2   0   2   0   0   0   0   2   2   0   0   0   2   0   2   0   0   2   0   2   0   2   2   0   2   2   2   2   2   0   2   0   0   0   0   2   2   0   0   2   0   2   2   2   0   0   2   0   0   0   0   2   0   2   2   2   2   0   0   2   0   0   0   2   2   2   2   0   0   0   2   2   0   2   0   0   2   0   2   2   2   2   0   2   0   2   0   2   2   2   2   0   0   2   2   2   0   2   0   2   2   0   0   0   0   0   2   2   0   2   0   0   0   0   2   0   2   0   0   0   2   0   2   2   2   2   0   0   0   2   0   0   2   2   2   0   2   2   2   0   0   0   2   0   0   0   0   2   0   0   2   2   2   0   2   0   2   2   0   0   0   0   0   0   0   0   0   0   0   0   0   2   2   0   2   2   0   2
 MK-1-5                 0   2   0   0   2   2   0   0   0   0   2   2   0   0   0   2   0   0   0   2   2   2   2   0   2   0   0   0   0   2   2   0   0   0   2   0   2   0   0   2   0   2   0   0   2   0   0   2   2   0   2   0   2   0   0   0   0   0   2   0   0   2   0   2   2   2   0   0   2   0   0   0   0   2   0   2   2   2   2   0   0   2   0   0   0   2   0   0   2   0   0   0   2   2   2   2   0   0   2   0   2   2   0   2   0   2   0   0   0   2   2   2   2   0   0   2   2   2   0   2   0   0   2   0   0   0   0   0   2   0   0   2   0   0   2   0   2   0   2   0   0   0   2   0   0   2   2   2   0   0   0   2   0   0   2   2   2   0   2   2   2   0   0   0   2   2   0   0   0   2   0   0   2   2   2   0   2   0   2   2   0   0   0   0   0   0   0   0   0   0   0   0   0   2   2   0   2   2   0   2
 MK-1-6                 0   2   2   2   2   2   0   0   2   0   2   2   2   0   0   2   0   0   0   2   2   2   2   0   2   0   0   0   0   2   2   0   0   0   2   0   2   0   0   2   0   2   0   0   2   0   2   2   2   0   0   0   2   0   0   0   2   0   0   0   0   2   0   2   2   2   0   0   2   0   0   2   0   2   0   2   2   2   2   0   0   2   0   0   0   2   0   0   2   2   0   0   2   2   2   2   0   0   2   0   2   2   0   2   0   2   0   0   0   2   2   2   2   0   0   2   2   2   0   2   0   0   2   0   0   0   0   0   2   0   0   2   2   0   2   0   2   2   2   2   0   0   2   0   0   2   2   2   0   0   0   2   0   0   2   2   2   0   0   2   2   0   0   0   2   2   0   2   0   2   0   0   2   2   2   0   2   0   2   2   0   0   0   0   0   0   0   0   0   0   0   0   0   2   0   0   2   2   0   2
 MK-1-7                 0   2   2   2   2   2   0   0   2   2   2   2   2   0   0   2   2   0   0   2   2   2   2   2   2   0   0   0   0   2   2   0   0   0   2   0   2   0   0   2   0   2   0   0   2   0   2   0   2   0   0   0   2   0   0   0   2   0   0   0   0   0   0   2   2   2   0   0   0   0   2   2   0   2   0   2   2   2   0   2   0   2   0   0   0   2   0   0   2   2   2   0   2   2   2   2   0   0   2   0   0   2   0   2   0   2   0   2   0   0   2   2   0   0   0   2   2   0   0   2   0   0   2   0   0   0   0   0   2   0   0   2   2   0   2   0   2   2   0   2   0   0   2   0   0   2   2   2   0   2   0   2   2   0   0   2   2   0   0   2   2   0   0   0   2   2   0   2   0   0   0   0   2   2   2   0   2   0   2   2   0   0   0   2   0   0   0   2   0   0   0   0   0   2   0   0   2   2   0   0
 MK-1-8                 0   0   2   2   2   0   0   0   2   2   2   2   2   0   0   2   2   0   0   2   2   2   0   2   2   0   0   0   0   2   2   0   0   0   2   0   2   0   0   2   0   2   0   0   0   0   2   0   2   0   0   0   2   0   0   0   2   0   0   0   0   0   0   2   2   2   0   0   0   0   2   2   0   0   0   2   2   2   0   2   0   2   0   0   0   2   0   0   2   2   2   0   2   0   2   2   0   0   2   2   0   2   0   2   0   2   0   2   0   0   2   0   0   0   0   2   2   0   0   2   0   0   2   0   0   0   0   0   2   0   0   2   2   0   2   0   2   2   0   0   0   0   2   0   0   2   2   2   0   2   0   2   2   0   0   2   2   0   0   2   2   0   0   0   2   2   0   2   0   0   0   0   0   2   2   0   2   0   2   2   0   0   0   2   0   0   0   2   0   0   0   0   2   2   0   2   2   2   0   0
 MK-1-9                 0   0   2   2   0   2   0   0   2   2   2   2   2   0   0   2   2   0   2   2   0   2   0   2   2   0   0   0   0   2   2   0   0   0   2   0   2   0   0   2   0   2   0   0   0   0   2   2   2   0   0   0   2   0   0   0   2   0   0   0   0   2   0   2   2   2   0   0   2   0   2   2   0   0   0   0   2   2   0   2   0   2   0   2   0   2   0   0   2   2   0   0   2   2   2   2   2   0   2   2   0   2   0   0   0   2   0   2   0   0   2   0   0   2   0   2   2   0   0   2   0   0   2   0   2   0   0   0   2   0   0   2   2   0   2   0   2   2   0   0   0   2   2   0   2   0   0   2   0   2   0   2   2   0   0   2   0   0   0   2   2   0   2   0   2   2   0   2   0   0   0   0   2   2   2   0   2   0   2   2   2   0   0   2   0   0   0   2   0   0   0   0   2   2   0   2   0   2   0   0
 MK-1-10                0   0   2   2   0   2   2   0   2   2   2   2   2   0   0   2   2   0   2   2   0   2   0   2   2   2   0   0   0   2   2   2   0   0   2   0   2   0   0   2   0   2   0   0   0   0   2   2   2   0   0   0   0   0   0   0   2   0   0   0   0   2   0   2   0   2   0   0   2   0   2   2   0   0   0   0   0   2   0   2   0   2   0   2   0   2   0   0   2   2   0   0   2   2   2   2   2   0   2   2   0   2   2   0   0   2   0   2   0   0   2   0   2   2   0   2   2   0   0   0   0   0   2   0   2   0   0   0   2   0   0   2   2   0   0   0   2   0   0   0   0   2   2   0   2   0   0   2   0   2   2   2   2   0   0   2   0   0   0   2   2   0   0   0   2   2   0   2   0   0   0   0   2   2   2   0   0   0   2   2   2   2   0   2   0   0   2   2   0   0   0   0   2   2   0   0   0   2   0   0
 MK-1-11                0   0   2   2   0   0   2   0   2   0   2   2   2   0   2   2   2   2   2   2   0   0   0   0   2   2   2   0   0   2   2   2   0   0   2   0   2   0   0   2   0   0   0   0   0   0   2   2   2   0   0   0   0   0   0   0   2   0   0   0   0   2   0   2   0   2   2   0   2   0   2   2   2   0   0   0   0   0   0   2   0   2   0   2   0   2   0   0   2   2   0   0   2   2   2   2   2   0   2   2   0   0   2   0   0   0   0   2   0   2   2   0   2   2   0   0   2   0   0   0   0   0   2   0   2   0   0   0   2   0   0   2   2   0   2   0   2   0   2   0   0   2   2   0   2   2   0   2   0   2   2   2   2   0   0   2   0   0   0   2   2   0   0   0   2   2   0   2   0   0   0   0   2   2   2   0   0   0   2   2   2   2   0   0   2   0   2   2   2   0   0   2   2   2   0   0   0   2   0   0
 MK-1-12                0   0   2   2   0   0   2   0   2   0   2   2   2   2   2   2   2   2   2   2   2   0   2   0   2   2   2   2   0   0   2   0   2   0   2   2   0   0   0   2   0   0   0   2   0   0   0   2   2   0   0   0   0   0   0   0   2   0   0   0   0   2   0   2   0   0   2   2   2   0   2   2   2   0   0   0   2   2   0   2   2   2   0   2   0   2   0   0   2   2   0   0   2   2   2   2   0   0   2   2   0   0   2   0   0   0   0   0   2   2   2   0   2   2   0   0   2   0   0   0   0   0   2   0   2   0   0   0   2   0   0   2   0   0   2   0   2   0   2   0   0   2   2   0   2   2   0   2   0   2   2   2   2   0   0   2   0   0   0   2   2   0   0   0   2   0   2   2   0   0   0   2   2   2   2   0   0   0   2   2   2   2   0   0   2   0   2   2   2   0   0   2   2   2   0   0   0   2   2   0
 MK-1-13                0   2   2   2   0   2   2   0   2   0   2   2   2   2   2   2   2   2   0   2   2   0   2   0   2   2   2   2   0   0   2   0   2   0   2   2   0   0   0   2   2   0   0   2   0   0   0   2   2   0   0   0   0   0   0   0   2   2   0   0   0   2   0   2   0   0   2   2   0   0   2   2   2   0   0   2   2   2   0   2   2   2   0   2   0   2   0   0   2   2   0   0   2   2   2   2   0   0   2   2   0   2   2   0   0   0   0   2   2   2   2   0   2   2   0   0   2   0   0   0   0   2   0   0   2   0   0   2   2   0   0   2   0   0   2   2   0   0   2   2   0   2   2   0   2   2   0   2   2   2   0   2   2   0   0   2   2   2   0   2   0   0   0   2   2   2   2   2   0   0   0   2   2   2   2   0   0   0   2   2   2   2   0   0   2   0   2   2   2   0   0   2   2   2   0   0   0   2   2   0
 MK-1-14                0   0   2   0   0   2   2   0   2   0   2   2   2   2   2   2   2   2   2   2   0   0   2   0   2   2   2   2   0   0   2   0   2   0   2   2   0   2   0   0   2   0   0   2   0   0   0   2   2   0   0   0   0   0   0   0   2   2   0   0   0   2   0   2   0   0   2   2   0   0   2   2   2   0   0   2   2   2   0   2   2   2   0   2   0   2   0   0   2   2   0   0   2   2   2   2   0   0   2   2   2   2   2   0   2   0   2   2   0   2   2   0   0   2   0   0   0   0   0   0   0   2   0   0   2   0   0   2   2   0   0   2   0   2   2   2   0   0   2   2   0   2   2   0   2   2   0   2   2   2   0   2   2   0   0   2   2   2   0   2   0   0   0   2   2   2   2   2   0   0   0   2   2   2   2   0   0   0   0   2   2   2   0   0   2   0   0   2   2   0   0   2   2   2   0   0   0   2   2   0
 MK-1-15                2   0   2   2   2   2   2   0   2   0   2   2   2   2   2   0   2   2   2   2   0   0   2   0   2   2   2   2   0   0   2   0   2   0   2   2   0   2   2   0   2   0   0   2   0   2   0   2   2   0   0   0   0   0   0   0   2   2   0   0   0   2   0   2   0   0   2   2   0   0   2   2   2   0   0   2   2   0   0   2   2   2   0   2   2   2   0   0   2   2   0   0   0   2   2   2   0   0   2   2   2   2   2   0   0   0   2   2   0   2   2   0   0   2   0   0   0   0   0   0   0   2   0   0   2   0   0   2   2   0   0   2   0   2   2   0   2   0   2   2   2   2   2   0   2   2   0   2   2   2   0   0   2   0   0   2   2   2   0   2   0   0   0   2   2   2   2   2   0   0   2   2   0   2   2   0   0   0   0   2   2   2   0   0   2   0   0   2   2   0   0   2   2   2   0   0   0   2   2   0
 MK-1-16                2   2   2   2   2   2   2   0   2   0   2   2   2   2   2   0   2   0   2   2   0   0   2   0   2   2   2   2   0   0   2   0   2   0   2   2   0   2   0   0   2   0   0   2   0   2   0   2   2   0   0   0   2   2   0   0   2   2   0   0   0   2   0   2   0   0   2   2   0   0   2   2   2   0   0   2   2   0   0   2   2   2   2   2   2   2   0   0   2   0   0   0   0   2   2   2   0   0   2   2   2   2   2   0   0   0   2   2   0   2   2   0   0   2   0   0   0   0   0   0   0   2   0   0   0   2   0   2   2   0   2   2   0   2   2   0   2   0   0   2   2   2   2   0   2   2   0   2   2   2   0   0   2   0   0   2   2   0   0   2   0   0   0   2   2   2   2   2   0   0   2   2   0   2   2   0   0   2   0   0   2   2   0   0   2   2   0   2   2   0   0   2   2   2   0   0   0   2   2   0
 MK-2-1                 2   0   2   0   2   2   0   0   0   2   0   2   0   0   0   0   2   0   0   2   0   0   2   0   0   0   0   0   0   0   0   2   0   2   0   0   2   0   2   2   0   2   0   2   0   0   2   2   0   0   2   2   0   2   0   2   2   2   0   2   0   0   2   2   2   0   0   2   2   2   2   2   2   0   0   2   0   0   2   2   2   2   0   0   0   0   2   2   2   0   0   2   2   2   2   2   2   2   2   0   0   2   2   0   0   0   0   2   0   0   2   2   2   2   0   2   0   2   0   2   2   2   2   0   0   0   2   0   0   0   0   2   0   2   0   0   2   0   2   0   0   0   2   0   0   2   0   2   0   0   0   0   0   0   0   0   2   0   0   0   0   2   0   0   0   2   2   2   0   2   0   0   2   0   0   0   0   2   2   2   0   2   2   2   0   0   0   0   0   2   2   0   2   0   0   0   2   0   0   0
 MK-2-2                 2   0   2   0   2   2   0   0   0   2   0   2   0   0   0   0   2   0   0   2   0   0   2   0   0   2   0   2   0   0   0   2   0   2   2   0   2   0   0   2   0   2   0   2   0   2   2   2   0   0   2   2   0   2   0   2   2   2   0   2   0   0   2   2   2   0   2   2   2   2   2   2   2   0   0   2   0   0   2   2   2   0   0   0   0   0   2   2   0   0   0   2   2   2   2   2   2   2   2   0   0   2   2   0   0   0   2   2   0   0   2   2   2   2   0   2   0   2   0   2   2   2   2   0   0   0   0   0   0   2   2   2   0   2   0   0   2   0   2   0   0   0   2   0   0   2   0   2   0   0   2   0   0   2   2   0   2   0   0   0   0   2   0   0   0   2   2   2   0   2   2   0   2   0   0   0   0   2   2   2   0   2   2   2   0   0   0   0   0   2   2   0   2   2   0   0   2   0   0   2
 MK-2-3                 2   0   2   0   2   2   0   0   2   2   0   2   0   0   0   0   2   0   0   0   0   0   2   0   0   2   0   2   0   2   0   2   0   2   0   0   2   0   0   2   0   2   0   2   0   2   2   2   0   0   2   2   0   2   0   2   2   2   0   2   0   0   2   2   2   0   2   2   0   2   2   0   2   0   0   2   0   2   2   2   2   0   0   0   0   0   2   2   0   2   0   2   2   2   2   2   2   2   2   0   2   2   0   0   0   0   2   2   0   0   2   2   2   2   0   2   0   2   0   2   2   2   2   0   0   0   0   0   0   2   2   2   0   2   0   0   2   0   2   2   0   0   2   0   0   2   0   2   0   0   0   0   0   2   2   0   2   0   0   0   2   0   0   0   0   0   2   2   0   2   2   0   0   0   0   0   0   2   0   2   0   2   2   2   0   0   0   0   0   0   2   0   0   2   0   0   0   0   0   2
 MK-2-4                 2   0   2   0   2   2   0   0   2   2   0   2   0   0   0   0   2   0   0   0   0   0   2   0   0   2   0   2   0   2   0   2   0   2   0   0   2   0   0   2   0   2   0   2   0   2   2   2   0   0   2   2   0   2   0   2   0   2   0   2   2   0   2   2   0   0   2   0   0   2   0   0   0   0   0   2   0   0   2   2   2   0   0   0   0   0   2   2   0   2   2   2   2   2   2   2   2   2   2   0   2   2   0   0   0   2   2   2   0   0   2   2   2   2   2   2   0   2   2   2   2   2   2   0   0   0   0   2   0   2   2   2   2   2   0   0   2   0   2   2   0   0   2   0   0   2   0   2   0   0   0   0   0   2   2   0   2   0   0   0   2   2   0   2   0   0   2   2   0   2   2   0   0   0   0   0   0   2   2   2   0   2   2   2   0   0   0   0   0   0   2   0   0   2   0   0   0   0   2   2
 MK-2-5                 2   0   2   0   2   2   0   0   2   2   2   2   0   0   0   0   2   2   0   0   0   0   2   0   0   2   0   2   0   0   0   2   0   2   0   0   2   0   0   0   0   2   0   2   0   2   2   2   0   0   0   2   0   2   0   2   0   2   0   2   2   0   2   2   0   0   2   0   0   2   0   0   0   0   0   2   2   0   2   2   2   0   2   0   0   0   2   2   0   2   2   2   2   2   2   2   2   2   2   0   2   2   0   0   0   2   2   0   0   0   2   2   2   2   2   2   0   0   2   2   2   2   2   0   0   0   0   2   2   2   2   2   2   2   0   0   2   0   2   2   0   2   2   0   0   2   2   2   0   0   0   0   2   2   2   0   2   0   0   0   0   0   0   2   0   0   0   2   0   2   2   0   0   0   0   0   0   2   2   2   0   0   2   2   0   0   0   2   0   0   0   2   0   2   0   0   0   0   2   2
 MK-2-6                 2   0   2   0   2   2   0   0   2   2   2   2   0   0   0   0   2   2   0   2   0   0   2   0   0   2   0   2   0   0   0   2   2   2   0   0   2   2   0   0   0   0   0   2   0   2   2   2   0   0   0   2   0   2   0   2   0   2   0   0   2   0   2   2   0   2   2   0   0   0   0   0   0   0   0   2   2   2   2   2   2   0   2   0   0   0   2   2   0   2   0   2   2   0   0   2   2   0   2   0   2   2   0   2   2   2   2   0   0   0   2   2   2   2   2   2   0   0   2   2   2   2   0   0   0   0   2   2   2   2   0   2   2   2   0   0   2   0   2   2   0   2   2   0   0   0   2   2   0   0   0   0   2   2   2   0   2   0   2   0   0   0   0   2   0   0   0   2   0   2   2   0   0   0   0   0   0   2   2   2   0   0   2   2   0   0   0   2   0   0   0   2   0   2   0   0   0   0   2   2
 MK-2-7                 2   0   2   0   2   2   0   0   2   2   2   2   0   0   0   0   2   2   0   2   0   0   0   0   0   2   0   2   0   0   0   2   2   2   0   0   0   2   0   0   0   2   0   2   2   2   2   2   0   0   0   2   0   2   2   2   0   0   0   0   2   0   2   2   0   2   2   0   0   0   0   0   0   0   0   2   2   2   2   2   2   0   0   0   0   0   2   2   0   2   0   2   0   0   0   2   2   0   2   0   0   2   0   2   2   2   2   0   0   2   0   2   2   2   2   2   0   0   2   2   2   2   0   0   0   0   0   2   2   2   0   2   2   2   0   0   2   0   2   2   0   0   2   0   0   0   2   2   0   0   0   0   2   2   2   0   2   2   2   0   0   0   0   2   0   0   0   2   0   2   2   0   0   0   2   0   0   2   2   2   0   0   2   2   0   0   0   2   0   0   0   2   0   2   0   0   2   0   2   2
 MK-2-8                 2   0   2   0   2   2   2   0   2   2   2   2   0   0   0   0   2   2   2   2   0   0   0   0   2   2   0   2   0   0   0   2   2   2   2   0   0   2   2   2   0   2   0   2   2   2   2   2   2   0   0   2   0   2   2   0   0   0   0   0   2   0   2   2   2   2   2   0   2   0   0   0   0   0   0   2   2   2   2   2   2   0   0   0   0   0   2   2   0   2   0   2   0   0   0   2   2   0   2   0   0   2   0   2   2   2   2   0   0   2   0   2   2   2   2   2   0   0   2   2   2   2   0   0   0   0   0   2   2   2   0   2   2   0   0   0   2   0   2   2   0   0   2   0   0   0   0   2   0   0   0   0   2   2   2   0   2   2   2   0   2   0   0   2   0   0   0   0   0   0   2   0   0   0   2   0   0   2   2   2   0   0   2   2   0   0   2   2   0   0   0   2   0   2   0   0   2   0   2   2
 MK-2-9                 2   0   2   0   2   2   2   0   2   2   2   2   0   0   0   0   2   2   2   0   0   0   0   0   2   2   0   2   2   0   0   2   2   2   0   0   0   2   2   2   0   2   0   2   2   2   2   2   2   0   0   2   0   2   2   0   0   0   2   0   2   0   0   2   2   2   0   0   2   0   0   0   0   0   0   0   0   0   0   2   2   0   0   2   0   0   2   2   0   0   0   2   0   0   0   2   2   0   2   2   0   2   0   2   2   2   2   0   0   2   0   2   2   2   2   2   0   0   2   2   2   2   0   0   0   0   0   2   2   2   0   2   2   0   0   0   2   0   2   2   0   0   2   0   0   0   0   2   0   0   0   0   2   2   2   2   2   2   2   0   2   0   0   2   0   0   0   0   0   0   2   0   0   0   0   0   0   2   0   2   0   2   2   2   0   0   2   2   2   0   0   2   0   2   0   0   2   0   2   2
 MK-2-10                2   0   2   0   2   2   2   0   2   2   2   2   0   0   0   0   2   2   0   0   0   2   0   0   2   2   0   0   2   0   0   2   2   2   0   0   0   2   2   2   0   2   0   0   2   2   2   2   2   0   0   2   0   2   2   0   0   0   2   0   0   0   0   0   2   2   0   0   2   2   0   0   0   0   0   0   0   0   0   2   2   0   0   2   0   2   2   2   0   2   2   2   0   0   0   2   2   0   0   2   0   2   0   2   2   2   2   0   0   2   0   2   2   2   2   2   0   0   2   0   2   2   0   2   0   0   0   2   2   2   0   2   2   0   0   0   2   0   2   2   0   0   2   2   0   0   0   2   0   0   0   0   2   2   0   2   2   2   2   0   2   0   0   2   0   0   0   0   0   0   0   0   0   0   0   0   0   2   2   2   0   2   2   2   0   0   0   2   2   0   0   2   0   2   0   0   2   0   2   2
 MK-2-11                2   0   2   0   2   2   2   0   2   2   2   2   0   0   0   0   2   2   0   0   0   2   0   0   2   2   0   0   2   0   0   2   2   2   0   0   0   2   2   2   0   2   0   0   2   2   0   0   2   0   0   2   0   2   2   0   2   2   2   0   0   0   0   0   2   2   0   0   2   2   0   0   0   0   0   0   0   0   0   2   2   2   0   2   0   2   2   2   0   2   2   2   0   0   0   2   2   0   0   2   0   2   0   2   2   2   2   0   0   2   0   2   2   2   2   2   0   0   2   0   0   0   0   0   0   0   0   2   2   2   0   2   2   0   0   0   2   0   2   2   0   0   2   2   0   2   2   2   0   0   0   0   2   2   2   0   2   2   2   0   2   0   0   0   0   0   0   0   0   0   0   0   2   0   0   0   0   2   2   2   0   2   2   2   0   0   0   2   2   0   0   2   0   2   0   0   2   0   2   2
 MK-2-12                2   2   2   0   2   2   2   0   2   2   2   2   0   0   0   2   2   2   0   2   0   2   0   0   2   2   0   2   2   0   0   2   2   2   0   0   0   2   2   2   2   2   0   0   0   2   0   0   2   0   0   2   0   2   2   0   2   2   2   0   0   0   2   0   2   2   0   2   2   2   0   0   0   0   0   0   0   0   0   2   2   2   0   0   0   2   2   2   0   2   2   0   0   0   0   2   2   2   0   2   0   2   2   2   2   2   2   0   0   2   0   2   2   2   2   2   0   2   2   2   0   0   0   0   0   0   0   2   2   2   0   2   2   0   0   0   2   0   2   2   0   0   2   2   0   2   0   2   0   0   0   0   2   2   2   0   2   2   2   0   2   0   2   0   2   0   0   0   0   0   0   0   2   0   2   0   2   2   2   2   0   2   2   2   0   0   0   2   2   0   0   0   0   2   0   0   2   0   2   2
 MK-2-13                2   2   0   0   2   2   2   0   2   2   2   2   0   0   0   2   0   2   0   2   0   2   0   0   2   2   0   2   2   0   0   2   2   2   0   2   0   2   2   2   2   2   0   0   0   2   0   0   2   0   0   2   0   2   2   0   2   2   2   0   2   0   2   0   0   2   0   2   2   2   0   0   0   0   0   0   0   0   2   2   2   2   0   0   0   2   2   2   0   2   2   0   0   0   0   2   2   2   0   2   0   2   2   2   2   2   2   0   0   2   0   2   2   2   0   2   0   2   2   2   0   0   0   0   2   0   0   2   2   0   0   2   2   0   0   0   2   0   2   2   0   0   2   2   0   2   2   2   0   0   0   0   2   2   2   0   2   2   2   0   2   0   2   0   2   0   0   0   0   0   0   0   2   0   0   0   2   2   2   2   0   2   0   2   0   0   0   2   2   0   0   0   0   2   0   0   2   0   2   2
 MK-2-14                2   2   0   0   2   2   2   0   2   2   2   2   0   0   2   2   2   2   0   2   2   0   0   0   2   2   2   2   2   2   0   2   2   2   0   2   0   2   2   2   2   2   0   0   0   2   0   0   2   0   2   2   0   2   2   2   2   2   2   2   2   2   2   0   0   2   0   2   2   2   0   0   0   0   0   0   0   2   2   2   2   0   0   0   0   2   0   2   0   2   2   0   2   2   0   2   2   2   0   2   0   2   2   2   2   2   2   0   0   2   0   2   2   0   0   2   0   2   2   2   2   0   0   2   2   2   0   2   2   0   0   0   2   0   0   0   2   2   2   2   0   0   2   2   0   2   2   2   0   0   0   0   2   2   2   0   2   0   2   0   2   0   2   2   2   0   0   2   0   0   0   0   2   0   0   0   2   2   2   0   0   0   0   2   0   2   2   2   2   0   0   0   2   2   0   0   2   2   2   2
 MK-2-15                2   2   0   0   2   0   0   2   2   2   2   2   2   0   0   2   2   2   0   2   2   0   0   0   2   2   2   2   2   2   0   2   2   2   0   2   0   2   2   2   2   2   0   2   0   2   0   0   2   0   2   2   0   2   2   0   2   2   2   2   2   2   2   0   0   2   0   2   2   2   0   0   0   2   0   0   0   2   2   2   2   0   0   0   2   2   2   2   0   2   2   0   2   2   0   2   0   2   0   2   0   2   2   0   2   2   2   2   0   0   0   2   2   0   0   0   0   2   2   2   2   0   0   2   2   2   0   2   2   0   0   0   2   0   0   0   2   2   2   2   2   0   2   2   0   2   2   2   0   0   0   0   2   0   2   0   2   0   2   0   2   0   2   2   0   0   0   2   0   0   0   0   0   0   0   0   2   0   2   0   0   0   0   2   0   0   2   2   2   0   0   0   2   0   0   0   2   2   2   2
 MK-2-16                2   2   2   0   2   0   2   2   2   2   2   2   2   0   0   2   0   2   0   2   2   0   0   0   2   2   2   2   2   2   0   2   0   2   0   2   0   2   2   2   2   0   2   2   0   2   2   0   2   0   2   2   0   2   2   0   2   2   2   2   2   2   2   0   0   2   0   2   2   2   0   0   2   0   0   0   0   2   2   2   2   0   0   0   2   2   2   2   0   2   2   0   2   2   2   2   2   2   0   2   0   2   2   0   2   2   2   2   2   2   0   2   0   0   0   0   0   2   0   2   2   0   0   2   2   2   0   2   2   0   0   0   2   0   0   0   2   2   2   2   2   0   2   2   0   2   2   2   0   2   0   0   0   0   2   0   2   0   2   0   2   0   2   2   0   0   0   2   0   0   0   0   0   0   0   2   2   0   0   0   0   0   0   2   0   0   2   2   2   0   0   0   2   0   0   0   2   2   2   2
 MK-3-1                 2   0   2   2   0   2   2   0   2   0   2   2   0   0   0   2   2   2   2   0   0   2   0   2   0   2   0   0   2   2   0   2   0   0   2   2   0   2   0   0   2   0   0   2   2   0   0   0   0   2   2   2   2   0   2   2   0   0   0   2   0   2   0   0   2   0   2   0   2   0   0   2   0   0   2   2   2   0   2   2   0   0   0   0   2   2   2   2   2   2   2   2   0   0   0   2   2   2   2   0   2   2   2   0   2   2   2   2   2   0   0   2   0   2   0   2   2   2   2   2   2   2   2   2   2   0   2   2   0   0   0   0   0   2   2   0   0   0   0   2   0   2   2   2   0   0   0   0   2   2   2   0   2   0   0   0   0   2   2   2   2   2   2   0   2   2   0   2   0   2   2   0   2   0   0   0   2   2   0   2   0   2   0   0   0   0   2   0   0   0   0   2   2   0   0   0   0   2   0   0
 MK-3-2                 2   0   2   2   0   2   2   0   2   0   2   0   0   0   0   2   2   2   2   0   0   2   0   2   0   2   0   0   2   2   0   2   0   0   2   2   0   2   0   0   2   0   0   2   2   0   0   0   0   2   2   2   2   0   2   2   0   0   0   2   0   2   0   0   2   0   2   0   2   0   0   2   0   0   2   2   2   0   2   2   0   0   2   0   2   2   2   2   2   2   2   0   0   0   0   2   2   2   2   0   2   0   2   0   2   2   2   2   2   0   0   2   0   2   0   2   0   0   2   2   2   2   2   2   2   0   2   0   0   0   2   0   0   2   2   0   0   0   0   2   0   2   2   2   0   0   0   0   2   2   2   0   0   0   0   0   0   2   2   2   2   2   0   2   2   2   2   2   0   2   2   0   2   2   0   0   2   2   0   2   0   2   0   0   0   0   2   0   0   0   0   2   0   0   0   0   0   2   0   0
 MK-3-3                 2   0   2   2   0   2   2   0   2   0   2   0   0   0   0   0   2   2   2   0   2   2   0   2   0   2   0   0   2   2   0   2   0   0   2   2   0   2   0   2   2   0   0   0   2   0   0   2   0   2   2   2   2   0   2   2   0   0   0   2   0   2   0   0   2   0   2   0   2   0   0   2   0   0   2   2   2   2   2   2   0   0   2   2   2   2   2   2   2   2   0   0   0   0   0   2   2   2   2   0   2   0   2   0   2   2   2   2   2   0   0   0   0   2   0   2   2   0   2   2   2   2   2   2   2   2   2   0   0   0   2   0   0   2   2   0   0   2   0   2   2   2   2   2   0   0   0   0   2   0   2   0   0   0   0   0   0   2   2   2   2   2   0   2   2   2   2   2   0   2   2   0   2   2   0   0   2   2   0   2   2   2   0   0   0   2   2   0   0   0   0   2   0   0   0   0   0   2   0   0
 MK-3-4                 2   0   2   2   0   2   2   0   2   0   0   0   0   0   0   0   2   2   2   0   2   2   0   2   2   2   0   0   2   2   0   2   0   2   0   2   0   2   0   2   2   0   0   0   2   0   0   2   0   2   2   2   2   0   2   2   0   0   0   2   0   2   0   0   2   0   2   0   2   0   0   2   0   0   2   2   2   2   2   2   2   0   2   0   2   2   0   2   2   2   0   0   0   0   0   2   0   2   2   0   2   0   2   0   2   2   2   2   2   0   0   0   0   2   0   2   2   0   2   2   2   0   2   0   2   2   2   0   2   0   2   0   0   2   2   0   0   2   0   2   2   2   2   0   0   0   0   0   2   0   2   0   2   0   0   0   0   2   2   2   2   2   0   2   2   2   0   2   2   2   2   0   2   2   0   0   2   2   0   2   2   2   0   0   0   2   2   0   0   0   0   2   0   0   0   0   0   2   0   0
 MK-3-5                 2   0   2   2   0   2   2   0   0   0   0   0   0   0   0   0   2   2   2   2   2   2   0   2   2   2   0   0   0   2   0   0   0   2   0   2   0   2   2   2   2   0   0   0   2   0   0   2   0   0   0   2   0   0   2   2   0   0   0   2   0   2   0   0   2   0   2   0   2   0   0   0   0   0   2   2   2   2   2   2   2   0   2   0   2   2   0   2   2   2   0   0   0   0   0   2   0   2   2   0   2   0   2   0   0   2   2   2   2   0   0   0   2   2   0   2   2   0   2   2   2   0   2   0   2   2   2   0   2   2   2   0   0   2   2   0   0   2   0   2   2   2   0   0   2   0   0   0   2   0   2   2   2   0   0   0   0   2   0   2   2   2   2   2   2   0   0   2   2   2   2   0   2   2   2   0   2   2   0   2   2   2   0   0   0   2   2   0   0   0   0   2   0   0   0   0   0   2   0   0
 MK-3-6                 0   0   2   2   0   2   2   0   0   0   0   0   0   0   0   0   2   2   2   2   2   2   0   2   2   2   0   0   2   2   0   0   0   2   0   2   0   2   2   2   2   0   2   0   0   0   0   2   0   0   0   2   0   0   2   2   0   2   0   2   0   2   0   0   2   0   2   2   2   0   0   0   0   0   2   2   2   2   2   2   2   0   2   0   2   2   0   0   2   2   0   0   0   0   0   0   2   2   2   0   2   2   2   0   0   2   2   2   2   0   0   0   2   2   0   2   2   2   2   2   2   0   2   0   2   2   2   0   2   2   2   0   0   2   2   0   0   2   0   2   2   2   0   2   2   0   0   0   2   0   2   2   2   0   0   0   0   2   0   2   2   2   2   2   2   0   0   2   2   0   2   0   2   2   2   2   2   2   0   2   2   0   0   0   0   2   2   0   0   0   0   2   0   0   2   0   2   2   0   0
 MK-3-7                 0   0   2   2   0   2   0   0   0   0   0   0   2   0   0   0   2   0   2   2   2   2   0   2   2   2   0   0   2   2   0   0   0   2   0   2   0   2   2   2   2   0   2   0   0   0   2   2   0   0   0   2   2   0   2   2   0   2   0   2   0   2   0   0   2   0   2   2   2   0   2   0   0   0   2   2   2   2   2   2   2   0   2   0   2   2   0   0   2   2   0   0   2   0   0   0   2   2   2   0   2   2   2   0   0   2   2   2   2   0   0   0   2   2   0   0   0   2   2   2   2   0   2   0   2   2   2   0   0   2   2   0   0   2   2   0   0   2   0   2   2   2   0   2   2   0   0   0   2   2   2   2   2   0   0   2   0   2   0   2   2   2   2   2   2   0   0   2   2   0   2   0   2   2   2   2   2   2   0   2   2   0   0   0   0   0   2   0   0   0   0   2   0   0   2   0   2   2   0   0
 MK-3-8                 0   0   2   2   0   2   0   0   0   0   0   0   2   0   0   0   2   0   2   0   2   2   0   2   2   2   0   0   2   0   0   0   0   2   0   2   2   2   2   2   2   0   0   0   0   0   2   0   0   0   0   2   2   0   2   2   0   2   0   2   0   2   0   0   2   0   2   2   2   2   2   2   0   0   2   2   2   2   2   2   0   0   2   0   2   2   0   0   2   2   0   0   2   0   2   0   2   2   2   0   2   2   2   0   0   2   2   2   2   0   0   0   2   2   0   0   0   2   2   2   2   0   2   2   2   2   2   0   0   2   2   0   0   2   2   0   2   2   0   2   2   2   0   2   2   0   0   0   2   2   2   2   2   0   0   2   0   2   0   2   0   2   2   2   2   0   0   2   0   0   0   0   0   2   0   2   2   2   0   2   2   0   0   0   0   0   2   0   0   0   0   2   0   0   2   0   2   2   2   0
 MK-3-9                 0   0   2   2   0   2   2   0   0   0   0   0   2   0   0   0   2   0   2   0   0   2   0   2   2   2   0   0   2   0   0   0   0   2   0   2   2   2   2   2   2   0   2   0   0   0   2   0   0   0   0   2   2   0   2   0   0   2   0   2   0   2   0   2   2   0   2   2   2   2   2   2   0   0   2   2   2   2   2   2   0   0   2   0   2   0   0   0   2   2   0   2   2   2   2   2   2   2   2   0   2   2   2   2   0   2   2   2   2   0   0   0   2   2   2   0   0   0   2   2   2   0   2   2   2   2   2   0   0   2   2   0   0   2   2   2   2   0   0   2   2   2   0   0   2   0   0   0   2   2   2   2   2   0   0   2   2   2   0   2   0   2   0   2   2   0   0   2   0   0   0   0   0   2   0   2   2   2   0   2   0   0   0   2   0   0   2   0   0   0   0   2   2   0   2   0   2   2   0   0
 MK-3-10                0   0   2   2   0   2   2   0   0   0   0   0   2   0   0   0   0   0   2   0   0   2   0   2   2   2   0   0   0   0   0   0   0   2   0   2   2   2   2   2   2   0   2   0   0   0   2   0   0   0   0   2   2   0   2   0   0   2   0   2   0   2   0   2   2   0   2   2   2   2   2   2   0   0   2   2   2   2   2   2   0   2   2   2   2   0   0   0   2   2   0   2   2   2   2   0   2   2   0   0   2   2   0   2   0   2   2   2   2   0   0   0   2   2   2   0   0   0   2   2   2   2   2   2   2   2   2   0   0   2   2   0   2   2   0   0   2   0   0   2   0   2   0   0   2   0   0   0   2   2   2   2   2   0   0   2   2   2   0   2   0   2   0   2   2   0   0   2   0   0   0   0   0   2   0   2   2   2   0   2   0   0   0   2   0   0   2   0   0   0   0   2   2   0   2   0   2   2   0   2
 MK-3-11                0   2   2   0   0   2   0   2   0   0   0   0   2   0   0   0   0   0   2   2   0   2   0   2   2   2   0   0   0   0   0   0   0   2   0   2   2   2   2   2   2   0   0   2   0   0   2   0   0   0   0   2   0   0   2   2   0   2   0   2   0   2   0   2   2   0   2   2   2   2   2   2   0   2   2   2   2   0   2   2   0   2   2   2   2   0   0   0   2   0   0   2   2   2   2   0   2   2   0   0   2   2   0   0   0   2   2   2   0   0   0   0   2   2   2   0   0   0   2   2   2   2   0   2   2   2   2   0   0   2   2   0   2   2   0   0   2   0   0   2   0   2   0   0   2   0   2   0   2   2   2   2   2   0   2   2   2   2   2   2   0   2   0   2   2   0   0   2   0   0   0   2   0   2   0   2   2   2   0   2   0   0   0   0   0   2   2   0   0   0   0   2   2   0   2   0   2   2   0   2
 MK-3-12                2   0   2   0   2   2   0   2   0   0   0   0   2   0   0   0   0   0   2   2   0   0   0   2   2   2   0   0   0   0   0   0   0   0   0   2   2   2   2   2   2   0   0   2   0   0   2   0   0   0   0   2   0   0   2   2   0   2   0   2   0   2   0   2   2   0   2   2   2   2   2   2   0   2   2   2   2   0   2   0   0   2   2   2   2   0   0   0   2   0   0   2   2   2   2   0   2   2   0   0   2   2   0   0   0   0   2   2   0   0   0   0   2   2   2   0   0   0   0   2   2   2   2   2   2   2   2   0   0   2   2   0   2   2   0   0   2   0   0   2   0   2   0   0   2   0   2   0   2   2   2   2   2   0   2   2   2   2   2   2   0   2   0   2   2   0   0   0   0   0   0   2   0   2   2   2   2   2   0   0   0   0   0   2   0   2   2   0   0   0   0   0   2   0   2   0   2   2   0   0
 MK-3-13                2   0   2   0   2   2   0   2   0   0   2   0   2   0   0   0   0   0   2   0   2   0   0   2   0   2   0   0   0   0   0   0   0   0   0   0   2   2   2   2   2   0   0   0   0   0   2   0   0   0   0   2   0   0   2   2   0   2   0   2   0   2   0   2   2   0   2   2   2   2   2   2   0   2   2   2   2   0   2   0   0   2   2   2   2   2   0   0   2   0   0   2   0   2   2   2   2   2   0   0   2   2   0   2   0   0   2   2   0   0   0   0   2   2   2   0   0   2   0   2   0   2   2   2   0   2   2   2   2   2   2   0   2   2   0   2   2   0   2   2   0   2   0   0   2   0   2   0   2   2   2   2   2   0   2   2   2   2   2   2   0   2   0   2   2   2   0   0   0   0   0   2   0   2   2   2   2   2   0   0   0   2   0   2   0   2   2   0   0   0   0   0   2   0   2   0   2   2   0   0
 MK-3-14                2   0   2   0   2   2   0   2   0   0   2   0   2   0   0   0   0   0   2   2   2   0   0   2   0   2   0   0   2   0   0   0   0   0   0   0   2   2   2   0   2   0   0   2   0   0   0   0   0   0   2   0   0   0   2   2   0   2   2   2   0   2   0   2   2   0   2   2   2   0   2   2   0   2   2   2   2   0   0   0   0   2   2   2   2   2   0   2   2   0   0   2   0   2   2   2   2   0   0   0   2   2   0   2   0   0   2   2   0   0   0   0   2   2   2   0   0   0   0   2   0   2   2   2   0   2   2   2   2   0   2   0   2   2   0   2   2   0   0   2   0   2   0   0   2   2   2   0   2   2   2   2   2   0   2   2   0   2   2   2   0   2   2   2   2   2   0   0   0   0   0   2   0   2   2   0   2   2   0   0   0   2   0   2   0   2   2   0   0   0   0   0   2   2   2   0   2   2   0   0
 MK-3-15                2   0   0   2   2   2   0   2   0   0   0   0   2   0   0   0   0   0   2   2   2   0   0   0   0   2   0   0   2   0   0   0   0   0   0   0   2   2   2   0   2   2   0   2   0   0   0   0   2   0   2   0   0   0   2   2   2   2   2   2   2   2   0   2   2   0   2   2   2   0   2   2   0   2   2   2   0   2   0   0   0   2   2   2   2   2   0   2   2   0   0   0   0   2   2   2   2   0   0   0   2   2   2   0   0   0   2   2   0   0   0   0   2   2   2   0   0   0   0   2   0   2   2   2   0   2   2   0   2   0   2   0   2   0   0   2   2   0   0   2   0   2   0   0   2   2   2   0   2   2   0   2   2   0   2   2   0   2   2   2   2   2   2   2   2   0   0   0   0   0   0   2   0   2   2   0   2   2   0   0   0   2   0   2   0   2   2   0   0   0   0   0   2   2   2   0   2   2   0   0
 MK-3-16                2   0   0   0   2   2   0   2   0   2   0   2   2   0   0   0   0   0   2   2   2   0   0   0   0   2   0   0   2   0   0   0   0   0   0   0   2   0   2   0   2   0   0   2   0   0   0   0   2   0   2   0   0   0   2   0   2   2   2   2   0   2   0   2   0   0   2   2   2   0   2   2   0   2   2   2   0   2   0   0   0   2   2   0   2   2   0   0   2   0   0   0   0   2   2   2   2   0   0   0   0   2   2   0   0   0   2   2   2   0   0   0   2   2   0   0   0   2   0   0   0   2   2   2   0   2   2   0   2   0   2   0   2   0   0   2   2   0   0   0   0   0   0   0   2   2   2   0   2   0   2   2   2   0   2   2   0   2   2   2   2   2   2   2   2   0   0   0   0   0   2   2   0   2   2   0   2   2   0   0   0   0   0   2   0   0   2   0   0   0   0   0   0   2   2   2   2   2   0   0
 MK-4-1                 0   2   2   2   0   2   2   2   2   2   0   0   0   2   0   0   2   0   0   0   2   2   2   2   0   0   0   2   0   0   0   0   2   2   2   2   0   2   2   0   0   0   0   2   2   0   2   2   0   0   0   0   0   2   2   2   0   0   0   0   0   0   0   0   0   0   0   2   0   0   0   0   0   0   2   2   0   0   2   2   0   0   0   0   2   2   2   2   0   2   2   0   0   0   2   2   0   0   2   2   2   2   2   2   2   2   0   0   2   0   2   2   0   2   2   2   2   0   2   0   0   2   2   0   2   0   0   0   2   0   0   2   0   2   0   0   2   2   0   2   2   0   0   0   2   2   0   2   2   2   2   0   2   2   0   2   0   2   2   2   2   0   0   0   0   2   0   0   2   2   0   2   2   2   0   2   0   2   2   0   0   2   2   2   0   2   2   0   0   2   2   0   2   0   0   0   0   0   2   2
 MK-4-2                 2   2   2   2   0   2   0   2   2   2   0   0   0   2   0   0   2   0   0   0   2   2   2   2   2   0   0   2   0   2   0   0   2   2   2   2   0   2   2   0   0   0   0   2   2   2   2   2   0   0   0   0   0   2   2   2   0   0   0   0   0   0   0   0   0   0   0   2   0   0   0   0   0   0   2   0   0   0   2   2   0   0   2   0   2   2   2   2   0   2   2   0   0   0   2   2   0   0   2   2   2   2   2   2   2   2   2   0   2   0   2   2   0   2   2   2   2   0   2   0   0   2   2   0   2   0   0   0   2   0   0   2   0   2   0   0   2   2   0   2   2   0   0   0   2   2   0   2   2   2   2   0   2   2   2   2   0   2   0   2   0   2   0   0   0   2   0   0   2   2   0   2   2   2   0   2   0   2   2   0   0   2   2   2   0   2   2   0   2   2   2   0   2   0   0   2   0   0   2   2
 MK-4-3                 2   0   2   2   0   2   0   2   2   2   0   0   0   2   0   0   2   0   0   0   2   0   2   2   2   2   0   2   0   2   0   0   2   2   2   0   0   2   0   0   0   0   0   2   2   2   2   2   2   0   0   0   0   2   2   2   0   0   2   0   0   0   0   2   0   0   0   2   2   0   0   0   0   0   2   0   0   0   2   2   0   0   2   0   2   2   2   2   0   2   0   0   2   0   0   2   0   0   2   2   0   2   2   2   2   2   2   0   2   0   2   2   0   0   2   0   0   0   0   2   0   2   2   2   2   0   0   2   2   0   0   2   0   2   0   0   2   2   0   2   2   2   0   0   2   2   0   2   2   2   2   0   2   0   2   2   0   2   0   2   0   2   0   0   0   2   0   0   2   2   0   2   2   2   0   2   0   2   0   0   0   2   2   2   0   2   2   0   2   2   2   2   2   0   0   2   0   0   2   2
 MK-4-4                 2   0   2   2   0   2   0   2   2   2   0   0   0   2   0   0   2   0   0   0   2   0   2   2   2   2   0   2   0   2   0   0   2   0   2   2   0   2   0   0   0   0   0   2   2   2   2   2   2   0   2   0   0   2   2   2   0   0   2   0   0   0   0   2   0   2   0   2   2   0   0   0   2   2   2   0   0   0   2   2   0   0   2   0   2   2   2   2   0   2   0   0   2   0   0   2   0   0   0   2   0   2   2   2   2   2   2   0   2   0   2   2   0   0   2   0   0   0   2   2   0   2   2   2   2   0   2   2   2   0   0   2   0   2   0   0   2   2   0   0   2   2   0   0   2   2   2   2   2   2   2   0   2   0   0   2   0   2   0   2   0   0   0   2   0   2   0   0   2   2   0   0   2   2   0   2   0   2   0   0   0   2   2   2   0   2   2   0   0   2   2   0   0   0   0   2   2   0   2   2
 MK-4-5                 2   0   2   0   0   2   0   2   2   0   0   0   0   2   0   0   2   0   0   0   2   0   2   2   2   2   0   2   0   2   0   0   2   2   2   2   0   2   0   0   0   0   0   2   2   2   0   2   2   0   2   0   0   2   2   2   0   0   2   0   2   0   2   2   0   2   0   2   2   0   0   2   2   2   2   0   0   0   2   2   0   0   2   2   2   2   2   2   0   0   0   0   2   0   0   2   0   0   0   2   0   2   2   2   2   2   2   0   2   0   2   2   0   0   2   0   0   0   2   2   0   2   2   2   2   0   2   2   2   0   0   2   0   2   0   0   2   2   0   0   2   2   0   0   2   2   2   2   2   2   0   0   2   0   0   2   2   2   2   2   0   0   2   2   0   2   0   2   2   2   0   0   2   2   0   0   0   2   0   2   0   2   2   2   0   2   2   0   0   2   2   0   2   0   0   2   2   0   2   2
 MK-4-6                 2   0   2   0   2   2   0   2   2   0   0   0   0   2   0   0   2   0   0   0   2   0   2   0   2   2   0   2   0   2   0   0   0   2   2   0   2   2   0   2   0   0   0   2   2   2   0   2   2   0   0   0   0   2   2   2   0   0   2   0   2   0   2   2   0   2   2   0   2   0   0   0   2   2   0   0   0   0   2   2   0   0   2   2   2   2   2   2   0   0   0   0   0   0   2   2   0   0   0   2   0   2   2   2   2   2   2   2   2   0   2   2   0   0   2   0   0   0   2   2   0   2   2   2   2   0   2   2   2   0   0   2   0   2   0   0   2   2   0   0   2   2   0   0   2   2   2   2   2   2   0   0   2   0   0   2   2   2   2   2   2   0   2   2   0   0   0   2   2   2   0   0   2   2   0   0   0   2   0   2   0   2   2   2   0   2   2   0   0   2   2   0   2   0   0   2   2   0   2   2
 MK-4-7                 2   0   2   0   2   2   0   2   0   0   2   0   0   2   0   0   2   0   0   0   2   0   2   0   2   2   2   2   0   2   0   0   0   0   2   0   2   2   0   2   0   0   0   2   2   2   0   2   2   0   0   2   0   2   2   2   2   0   2   0   0   0   2   2   0   2   2   0   2   0   0   0   0   2   0   0   0   0   2   0   0   0   2   2   2   2   2   2   0   0   0   0   0   0   2   0   0   0   0   2   0   2   2   2   2   2   2   2   2   0   2   0   0   0   2   0   0   0   0   2   0   2   2   2   2   0   2   2   2   0   0   2   0   2   0   0   0   2   2   0   2   0   0   0   2   2   2   2   2   2   0   0   2   2   0   2   2   2   2   2   2   0   2   2   0   0   0   2   2   0   0   0   2   2   0   0   2   2   0   2   0   2   2   2   0   2   2   0   0   2   2   0   2   0   0   2   2   0   2   2
 MK-4-8                 2   0   2   0   2   2   0   2   0   0   2   2   0   2   0   0   0   0   0   0   2   0   2   0   2   2   2   2   2   2   0   0   0   0   2   0   2   2   2   2   0   0   0   2   2   2   0   2   2   0   0   2   0   2   2   2   2   0   2   0   0   0   2   2   0   2   2   0   2   0   0   0   0   2   0   0   0   0   2   0   0   0   2   2   2   2   2   2   0   0   0   2   0   0   2   0   0   2   0   2   0   2   2   2   0   0   2   2   2   0   2   0   0   0   2   2   0   0   0   2   2   2   2   2   2   0   2   2   2   0   0   2   0   2   0   0   0   2   2   0   2   0   2   2   2   2   2   0   2   2   0   0   2   2   0   0   2   2   2   2   2   0   2   2   0   2   0   2   2   0   0   2   0   2   0   0   2   2   2   2   0   2   2   2   0   2   2   0   0   0   2   0   2   0   0   2   2   2   2   2
 MK-4-9                 2   0   2   0   2   2   0   2   0   0   2   2   0   2   0   0   0   0   0   0   2   2   2   0   2   2   2   2   2   2   0   0   0   0   2   0   0   2   2   0   0   0   0   2   2   2   0   2   2   0   0   0   0   0   2   2   2   2   2   0   0   0   2   2   0   0   2   0   2   0   0   0   0   2   0   2   0   0   2   0   0   0   2   0   2   2   2   2   0   0   0   2   2   0   2   0   0   2   0   2   0   0   2   2   2   2   2   2   2   0   2   0   2   2   0   0   0   2   0   2   2   2   2   2   2   0   2   2   2   0   2   2   0   0   2   0   0   2   2   0   2   0   2   2   2   2   2   2   2   2   0   0   2   2   0   0   2   2   2   2   2   0   2   2   0   2   0   2   2   2   0   2   0   2   2   0   2   2   2   2   0   0   2   2   0   2   2   0   0   0   2   0   2   0   0   2   2   2   2   0
 MK-4-10                2   0   2   0   2   2   0   2   2   0   2   2   0   2   2   0   0   0   0   0   2   2   2   0   0   2   2   2   2   0   0   0   2   0   2   0   0   2   2   0   0   0   0   2   2   2   0   2   0   0   0   0   0   0   2   2   2   2   2   0   2   0   2   2   0   0   2   0   2   0   0   2   2   2   0   2   0   0   2   0   0   0   2   0   2   2   0   2   0   0   0   0   2   0   2   2   0   2   0   2   0   0   2   2   2   2   2   2   2   0   2   0   2   2   0   0   0   2   0   2   2   2   2   2   2   0   2   2   2   0   2   2   0   0   2   0   0   2   0   0   2   0   2   2   2   2   2   2   2   2   0   2   2   2   0   2   2   2   2   0   2   0   2   2   0   2   0   0   2   2   2   2   0   2   2   0   2   2   0   2   0   0   0   2   2   2   2   0   0   0   2   0   2   0   0   2   2   2   2   0
 MK-4-11                0   0   2   0   2   0   0   2   2   0   2   2   0   2   2   0   0   0   2   0   2   2   2   0   0   2   2   2   2   0   0   0   2   0   2   0   0   2   2   0   0   0   0   2   2   2   0   0   0   0   2   0   0   0   2   2   2   2   0   0   2   0   2   2   0   2   2   0   2   0   0   2   2   2   0   2   2   0   2   0   0   0   2   0   2   2   0   2   0   0   0   0   2   0   2   0   0   2   0   2   0   0   2   2   2   2   0   2   2   2   2   0   2   2   0   0   0   2   0   2   2   0   2   0   2   0   2   2   2   2   2   0   0   0   2   0   0   2   0   0   2   0   2   2   2   2   2   2   2   2   0   2   2   2   0   2   2   2   2   0   2   0   2   2   0   2   0   0   2   2   2   2   2   2   2   0   2   2   0   2   0   0   0   2   2   2   2   0   2   0   2   0   2   0   0   2   2   2   0   0
 MK-4-12                0   0   2   0   2   0   0   2   2   0   0   2   0   2   2   0   0   0   0   0   2   2   2   0   0   2   2   2   2   0   0   0   2   0   0   0   0   2   2   0   0   0   0   2   2   2   0   0   0   0   2   0   0   2   2   2   2   2   0   0   2   0   0   2   0   2   2   0   0   0   0   2   2   2   0   2   2   0   2   0   0   0   2   0   2   2   0   0   0   0   0   0   2   0   0   0   2   2   0   2   0   0   2   2   2   0   0   2   0   2   2   0   2   2   0   0   2   2   0   2   2   0   2   2   2   0   2   0   2   2   2   0   0   2   2   0   2   2   0   0   2   0   2   2   2   2   2   2   2   2   0   2   2   2   0   2   2   2   0   0   2   2   2   2   0   2   0   2   2   2   2   2   2   2   2   2   0   2   0   2   0   0   2   2   2   2   2   0   0   2   2   0   2   0   0   2   2   2   0   0
 MK-4-13                0   0   2   0   2   0   0   2   2   0   0   2   0   2   2   0   0   0   0   0   2   2   2   2   0   2   2   2   2   0   0   0   2   0   0   0   0   2   0   0   0   0   0   2   2   2   0   0   0   0   2   0   0   0   2   2   2   2   0   0   2   0   0   2   0   2   0   0   0   0   0   2   2   0   0   2   2   0   2   0   0   0   2   0   2   2   0   0   0   0   0   0   2   2   2   0   2   2   0   2   0   0   2   0   2   0   0   2   2   2   2   0   2   2   0   0   2   2   2   2   2   0   2   2   2   0   2   0   2   2   2   0   0   2   2   0   2   2   2   0   0   0   2   2   2   2   2   2   2   2   0   2   2   2   2   2   2   2   2   2   2   2   2   2   0   2   0   2   2   2   2   0   2   2   2   2   0   2   0   2   0   0   2   2   2   2   2   0   0   2   2   0   2   0   0   2   2   2   0   0
 MK-4-14                0   0   2   0   2   0   0   2   2   0   0   2   0   2   2   0   0   0   0   0   2   2   2   2   0   2   2   2   2   0   0   0   0   0   0   0   0   2   2   0   0   2   0   2   2   2   0   0   0   0   2   0   0   0   2   2   2   2   0   0   2   0   0   2   2   2   0   0   0   0   0   2   2   0   0   2   2   0   2   0   0   0   2   0   2   2   0   0   0   0   0   0   2   2   2   0   2   2   0   2   0   0   2   0   2   0   0   2   2   2   2   0   2   2   0   0   2   2   2   2   2   0   0   2   2   0   2   0   2   2   2   0   0   2   2   0   2   2   0   0   0   0   2   2   2   0   2   2   2   2   0   2   2   2   2   2   2   2   2   2   2   2   2   2   0   2   0   2   2   2   0   0   2   0   2   2   0   2   0   2   0   0   2   2   2   2   2   0   0   2   2   0   2   0   0   2   2   2   0   0
 MK-4-15                2   0   2   0   2   2   0   2   0   0   0   2   0   2   2   0   0   0   0   0   2   2   2   2   0   2   2   2   2   0   0   2   0   0   0   0   0   2   2   2   0   2   0   2   2   2   0   0   0   0   2   0   0   0   2   0   2   2   0   0   2   0   0   2   2   2   0   2   0   0   0   2   0   0   2   2   2   0   2   0   0   0   2   0   2   2   0   0   0   2   0   0   2   2   2   0   2   2   0   2   0   0   2   0   2   0   0   0   2   2   2   0   2   2   0   0   2   2   2   2   2   0   0   2   2   0   2   0   2   2   2   2   0   2   2   0   2   2   0   0   0   0   2   0   2   0   2   2   2   2   2   0   2   2   2   2   2   2   2   2   2   2   2   2   0   2   0   0   2   2   0   0   2   0   2   2   0   2   0   2   0   0   2   2   2   2   2   0   0   2   2   0   2   0   0   2   2   0   0   0
 MK-4-16                2   0   2   0   2   2   0   2   0   0   0   2   0   0   2   0   0   0   2   0   0   2   2   2   0   2   2   2   2   0   0   0   0   0   0   0   0   2   2   2   0   2   0   2   2   2   0   0   0   2   2   2   2   0   2   0   2   0   0   0   2   0   0   2   2   2   0   2   0   0   0   2   0   2   2   2   2   0   2   0   0   0   2   2   2   2   0   0   0   2   0   0   2   2   2   0   2   2   0   2   0   0   2   2   2   0   0   0   0   2   2   2   2   0   0   2   2   2   2   2   2   0   2   0   2   0   2   2   2   2   2   0   0   2   2   2   2   2   0   0   0   0   0   0   2   0   2   2   2   2   2   0   2   2   2   2   2   2   2   2   2   2   2   2   0   2   2   0   0   2   0   0   2   0   2   2   0   2   0   2   0   2   2   2   2   2   2   0   0   2   2   0   2   0   0   2   2   0   0   0
 MK-5-1                 2   0   0   0   0   2   0   0   0   2   0   2   0   0   0   0   0   0   2   0   0   0   2   0   2   0   0   0   2   0   2   2   0   0   2   0   2   0   2   0   2   2   2   2   0   2   2   0   0   2   0   0   0   2   2   2   2   0   2   2   2   0   2   2   2   0   2   2   0   0   2   2   0   2   0   0   0   0   2   0   2   0   0   0   2   2   0   0   0   2   2   2   2   0   0   2   0   2   0   0   0   0   0   2   2   2   0   0   0   0   2   2   0   0   0   0   2   0   0   2   2   2   0   0   2   0   0   0   0   0   2   0   0   2   0   2   0   2   2   0   0   2   2   0   2   2   2   2   2   0   2   0   0   0   0   0   0   2   0   0   2   2   2   2   0   2   2   0   2   2   0   0   2   2   0   2   2   0   0   2   0   0   0   0   2   2   0   0   2   0   2   2   0   2   2   0   0   0   2   2
 MK-5-2                 2   0   2   0   0   2   0   2   0   2   0   2   0   0   0   0   0   0   2   0   2   0   2   0   2   0   0   0   2   0   2   0   0   0   2   0   2   0   2   0   2   2   2   2   0   2   2   0   0   2   0   0   2   2   2   2   2   0   2   2   2   0   2   2   2   0   2   2   2   0   0   2   0   2   0   0   0   0   2   0   2   0   0   0   2   2   0   0   0   2   2   2   2   0   2   2   0   2   2   0   0   0   0   2   2   2   0   0   0   0   2   0   0   0   0   2   0   0   0   2   2   2   0   0   2   0   0   0   0   0   2   0   0   2   0   2   0   2   2   0   0   2   0   0   2   2   2   2   2   0   2   0   2   0   0   0   0   2   0   0   2   2   0   2   0   2   2   0   2   0   0   2   2   2   0   2   0   0   0   2   0   0   0   0   2   2   0   0   2   0   2   0   0   2   2   0   0   2   2   0
 MK-5-3                 2   0   2   0   0   2   2   2   0   2   2   2   0   0   0   0   0   0   2   2   2   0   2   0   2   0   0   0   2   0   2   0   0   2   2   0   2   0   0   0   2   2   2   2   0   2   0   0   0   2   0   0   2   2   2   2   2   0   2   2   2   0   2   2   2   0   2   2   2   0   0   2   2   2   0   2   0   0   2   2   2   0   0   0   2   2   2   0   2   2   2   2   2   0   2   0   0   2   2   0   0   0   0   2   0   2   0   2   0   2   2   0   0   0   0   2   0   0   2   2   2   2   0   2   2   2   0   0   0   0   2   0   0   2   2   2   2   0   2   0   0   2   0   0   0   2   2   2   2   0   2   0   0   0   0   0   0   0   0   0   0   2   0   0   0   2   2   0   2   0   0   2   2   2   0   2   2   0   0   2   0   0   0   0   2   2   2   0   2   0   2   0   2   2   2   0   0   2   2   0
 MK-5-4                 2   0   2   0   0   2   2   2   0   2   2   2   0   0   0   0   0   2   2   2   2   0   2   0   2   0   0   0   2   0   2   0   0   2   2   0   2   0   0   0   2   2   2   2   0   2   0   2   0   2   0   0   2   2   2   2   2   0   2   2   2   0   2   2   2   0   2   2   2   0   0   2   2   2   0   2   0   0   2   2   2   0   0   0   2   2   2   0   2   2   2   2   2   2   0   2   2   2   0   0   0   0   0   2   0   2   0   0   0   2   2   0   0   2   0   2   0   0   2   2   2   2   0   2   2   2   0   0   0   0   2   0   0   2   2   2   2   0   2   0   0   2   0   2   0   2   2   2   2   0   2   2   0   0   2   0   0   0   0   0   0   2   0   0   0   2   2   0   0   0   0   2   2   2   0   2   2   0   2   2   0   0   0   0   2   0   0   2   2   0   2   0   2   2   2   0   0   2   2   0
 MK-5-5                 2   0   2   0   0   2   2   2   0   2   2   2   0   0   0   2   0   2   2   2   2   0   2   0   2   0   0   0   2   0   0   0   0   2   2   0   2   0   0   0   2   2   2   2   0   2   0   2   2   2   0   0   2   2   2   2   2   0   2   2   2   0   2   2   2   0   2   2   2   0   0   2   2   2   0   2   0   0   2   2   2   0   2   0   2   2   2   2   2   0   2   2   2   2   0   2   2   2   0   0   0   0   0   0   2   2   0   0   0   2   2   0   0   2   0   2   0   2   2   0   2   0   2   2   2   2   0   0   0   0   2   0   0   2   2   2   2   0   2   0   0   2   0   2   2   2   2   2   2   2   2   2   0   0   2   0   0   0   0   0   2   2   0   0   0   2   2   0   0   0   0   2   2   2   0   2   2   0   2   2   0   0   0   0   2   0   0   2   2   0   2   0   2   2   2   0   0   2   0   0
 MK-5-6                 0   0   2   0   2   2   2   2   0   2   2   2   2   0   0   2   0   2   2   2   2   0   0   0   2   0   0   0   0   2   0   0   0   2   2   0   0   0   0   0   2   2   0   0   2   2   0   2   2   2   2   2   2   2   2   2   2   0   2   2   0   2   2   2   2   0   2   2   2   0   0   2   2   2   0   2   0   0   0   2   2   0   2   0   2   2   2   2   2   0   2   2   2   2   0   2   0   2   0   0   0   0   0   0   2   2   0   0   0   0   2   0   0   2   0   2   0   2   2   0   2   0   2   2   2   2   0   0   2   0   2   0   0   2   2   2   2   0   2   0   0   2   0   2   2   2   2   2   2   2   2   2   0   0   2   0   0   0   0   0   2   2   0   2   0   2   2   0   0   0   0   0   2   2   0   2   2   0   2   0   2   0   0   0   2   0   0   2   2   0   2   0   2   2   2   0   0   2   0   0
 MK-5-7                 0   0   2   0   2   2   2   2   0   2   2   2   2   0   0   2   0   2   2   2   0   2   0   0   2   0   0   0   0   2   0   0   0   2   2   0   0   0   0   0   2   2   0   0   2   2   0   2   2   2   2   2   2   2   2   2   2   0   2   0   2   2   2   2   2   0   2   2   2   0   0   2   2   2   0   2   0   0   0   2   2   2   2   0   2   2   2   2   2   0   2   2   2   2   0   2   2   2   0   0   0   0   2   0   2   2   2   0   0   0   2   0   0   2   0   2   0   2   2   0   2   0   0   2   2   2   0   0   0   0   0   0   0   2   2   2   2   0   2   0   2   0   0   2   2   2   2   2   2   2   2   2   0   2   2   0   0   0   0   0   2   2   0   2   0   2   2   0   0   2   0   0   2   2   0   2   2   0   2   0   2   2   0   0   2   0   0   2   2   0   2   2   2   0   2   2   0   0   0   0
 MK-5-8                 0   0   2   0   2   2   2   2   0   2   2   2   2   0   0   2   0   2   2   2   0   2   0   0   0   0   2   0   0   2   0   0   0   2   2   0   0   0   0   0   2   2   0   0   2   2   0   2   2   2   2   2   2   2   2   2   2   0   2   0   2   2   2   0   2   0   2   0   2   0   0   2   2   2   0   0   0   0   0   2   2   2   0   0   2   2   2   2   2   0   2   2   2   2   0   2   2   2   0   0   0   0   2   0   2   2   2   0   0   0   2   0   2   0   0   2   0   2   2   0   2   2   0   2   2   2   0   0   0   0   0   0   0   2   2   2   2   0   2   0   2   0   0   2   2   2   2   2   2   2   2   2   2   2   2   2   0   0   0   0   2   2   0   2   0   2   2   0   0   2   0   0   0   2   0   2   2   0   2   0   2   2   0   0   2   0   0   2   0   0   2   2   2   0   2   2   0   0   0   0
 MK-5-9                 0   0   0   0   2   2   2   2   0   2   2   2   0   0   0   2   2   2   2   2   0   2   0   0   0   0   2   0   0   2   0   0   0   2   2   0   0   2   0   0   2   2   0   0   2   2   0   2   2   2   2   2   2   2   0   2   0   0   2   0   2   2   2   0   2   0   2   2   2   0   0   2   2   2   2   0   0   0   2   2   2   2   0   0   2   2   2   2   2   0   0   2   2   2   0   2   2   2   0   0   0   0   2   0   2   2   2   0   0   0   2   0   2   0   0   2   0   2   2   0   2   2   0   2   2   2   0   0   0   2   0   0   0   2   2   2   2   0   0   0   2   0   0   2   2   2   2   2   2   2   2   2   2   2   2   2   0   0   0   0   2   2   0   2   0   2   2   0   0   2   0   0   0   2   2   2   2   0   2   0   2   2   0   0   2   0   0   2   0   0   2   2   2   0   2   2   0   0   2   0
 MK-5-10                0   0   0   0   2   2   2   2   0   2   2   2   0   0   0   2   2   2   2   2   0   0   0   0   0   0   0   0   0   2   0   0   0   0   2   0   0   2   0   0   0   2   0   0   2   2   0   2   2   0   2   2   2   2   0   2   0   2   2   0   2   2   2   0   2   0   2   2   2   0   0   2   2   2   2   0   0   2   2   2   2   2   0   0   2   2   0   2   2   0   0   2   2   2   0   2   2   2   0   0   2   0   0   2   2   2   2   2   0   0   2   0   2   2   0   2   0   2   2   0   2   2   2   2   2   2   0   0   0   2   0   0   0   2   2   2   2   0   0   0   2   0   0   0   2   2   2   2   2   2   2   2   2   2   2   2   0   0   0   0   2   0   0   2   0   2   2   2   0   2   2   0   0   2   2   2   2   0   2   0   2   2   0   0   2   0   0   2   0   2   2   0   2   0   2   2   0   0   2   0
 MK-5-11                0   0   0   2   2   2   0   2   0   2   2   2   0   2   0   2   2   2   2   2   0   0   0   0   0   0   0   0   0   2   0   0   0   0   2   2   0   2   0   0   0   2   0   0   0   2   0   2   2   0   0   2   2   2   0   2   2   2   2   2   2   2   2   0   2   0   2   2   2   0   0   2   2   2   2   0   0   2   2   0   2   2   0   0   2   0   0   2   2   0   0   2   0   2   0   2   2   2   0   0   2   2   0   2   2   0   2   2   0   0   2   2   2   2   0   2   0   2   2   0   2   2   2   2   2   2   0   0   0   2   0   0   0   2   2   2   2   0   0   0   2   0   0   0   2   2   2   2   2   2   2   2   2   2   2   2   0   0   0   0   2   0   0   2   0   2   2   2   0   0   2   0   0   0   2   2   2   0   2   0   2   2   0   0   2   0   0   2   0   2   0   0   2   0   2   2   0   0   0   0
 MK-5-12                0   0   0   0   2   2   0   2   0   2   2   2   0   2   0   2   2   2   2   2   0   0   0   0   0   0   0   0   0   2   0   2   0   0   2   2   0   2   0   0   0   2   0   0   0   2   2   2   2   2   0   2   2   2   0   2   2   2   2   0   0   2   0   0   0   0   2   2   2   0   0   2   2   2   2   2   0   2   0   0   2   2   0   0   2   0   0   2   2   0   0   0   0   2   2   0   2   2   0   0   0   2   0   0   2   0   0   2   0   0   0   2   2   2   0   2   0   2   2   0   2   2   0   2   2   2   0   2   0   2   0   0   0   2   2   2   2   0   0   0   2   0   0   0   2   2   2   2   2   2   2   2   2   2   0   2   0   0   0   0   2   0   0   2   0   2   2   2   0   0   2   0   0   0   2   2   2   0   2   0   2   2   0   0   2   0   0   2   0   2   0   0   2   0   0   2   0   0   0   0
 MK-5-13                0   0   0   0   2   2   0   2   0   2   2   2   0   2   0   2   2   2   2   2   0   0   0   0   0   2   0   0   0   2   0   2   0   0   2   2   0   2   0   0   0   2   0   0   2   2   2   2   0   2   0   2   2   2   0   2   2   0   2   0   0   0   0   2   0   0   2   2   2   2   0   2   2   2   2   2   0   2   0   0   2   0   0   2   2   2   0   2   2   0   0   0   0   2   0   0   2   2   0   0   0   2   0   0   2   0   0   2   0   0   0   2   2   2   0   2   0   2   0   0   2   2   0   2   2   2   0   2   0   2   0   2   0   2   2   2   2   0   0   0   2   0   0   0   2   2   2   0   2   2   2   2   2   2   2   2   0   0   0   0   2   0   0   2   0   0   2   2   0   0   2   0   0   0   2   2   2   0   2   0   2   2   0   0   2   0   2   2   0   2   0   0   2   0   0   2   0   2   0   0
 MK-5-14                0   0   0   0   2   0   0   2   0   2   0   2   0   2   0   0   2   2   2   2   0   0   0   0   0   2   0   0   0   2   0   2   0   0   2   2   0   2   0   0   0   2   0   0   0   2   2   2   0   2   0   2   2   0   0   2   2   0   0   0   0   0   0   2   0   0   2   2   2   2   0   2   2   2   2   2   0   2   0   0   2   2   0   2   2   2   0   2   2   0   0   0   2   2   0   0   2   2   0   0   0   2   0   0   2   0   0   2   0   2   0   2   2   2   0   2   0   2   0   0   2   2   0   2   2   2   0   2   0   2   0   2   0   2   2   2   2   0   2   2   0   0   0   0   2   2   2   0   2   0   2   2   2   2   2   2   0   0   0   0   2   0   0   2   0   0   2   2   0   0   2   0   0   0   2   2   2   0   2   0   2   2   0   0   2   0   2   2   0   0   0   2   2   0   0   2   0   2   0   0
 MK-5-15                0   0   0   0   2   0   0   2   0   0   0   2   2   2   0   0   2   2   2   2   0   0   0   2   0   2   0   0   0   2   0   2   0   2   2   2   2   2   0   0   0   2   0   0   0   2   2   2   2   2   0   2   2   0   0   2   2   0   0   0   0   0   0   2   0   0   2   2   2   2   0   2   2   2   2   2   0   2   0   0   2   2   0   2   2   2   0   2   2   0   0   0   2   0   0   0   2   2   2   0   2   2   0   0   0   0   0   2   0   2   2   2   2   2   0   2   0   2   0   2   2   2   0   2   2   2   0   2   0   0   0   2   0   2   2   2   2   2   0   2   0   0   0   0   2   2   2   0   2   0   2   2   2   2   2   2   0   2   0   2   2   0   0   2   0   0   0   2   0   0   2   0   0   0   0   2   0   0   2   0   2   0   0   0   2   0   2   2   0   0   0   2   2   0   0   2   0   2   0   0
 MK-5-16                0   0   0   0   2   0   0   2   0   0   2   2   2   2   0   0   2   2   2   2   0   0   0   2   2   0   0   0   0   2   0   2   0   2   2   2   2   2   0   0   0   2   0   0   0   2   0   2   2   0   0   2   2   0   0   2   2   0   0   0   0   0   0   2   2   0   2   2   2   2   0   2   2   2   2   2   0   2   0   0   0   0   2   2   2   2   0   2   2   0   0   0   2   0   0   0   2   2   2   0   2   0   0   0   0   0   2   2   0   2   2   2   2   2   0   2   0   2   0   2   2   2   0   2   2   2   0   0   0   0   0   2   0   0   2   2   2   2   2   2   2   0   0   0   2   2   2   0   2   0   2   2   2   0   2   2   0   2   0   2   2   0   0   2   0   0   0   2   0   0   2   0   0   0   0   2   0   0   2   0   2   0   0   0   2   2   2   2   0   0   0   2   2   0   0   2   2   2   0   0
 MK-6-1                 0   0   0   2   2   0   0   2   2   0   0   2   0   2   2   2   0   0   0   0   0   0   0   2   0   0   2   2   0   0   2   2   2   0   2   0   2   2   0   0   2   0   0   0   0   2   2   0   0   2   2   2   0   0   0   2   2   2   2   0   0   2   2   0   2   2   2   2   2   0   2   2   0   0   0   0   2   0   2   0   0   2   2   0   0   0   0   2   2   0   0   0   0   2   0   0   2   0   0   2   2   0   0   2   0   2   2   2   2   2   0   2   0   0   0   0   2   0   2   2   0   2   0   2   2   0   0   2   2   0   0   2   0   0   2   2   2   0   2   0   0   0   0   0   0   2   0   2   0   2   0   2   0   0   0   2   0   2   2   0   0   0   2   2   0   0   0   2   0   0   0   2   2   2   0   2   0   2   0   0   2   0   2   2   0   0   0   0   2   0   2   2   0   2   2   2   2   0   2   2
 MK-6-2                 0   0   0   2   2   0   0   2   2   0   0   2   0   2   2   2   0   0   2   0   0   0   0   2   0   0   2   2   0   0   2   2   2   0   2   0   2   2   0   0   2   0   0   0   0   2   2   0   0   2   2   2   0   2   2   2   2   2   2   0   0   2   2   0   2   2   2   2   2   0   2   2   0   0   0   0   2   0   2   0   0   2   2   0   0   0   0   0   2   0   0   0   0   2   0   0   2   0   0   2   2   0   0   2   0   2   2   2   0   2   0   2   0   0   0   2   2   0   0   2   0   2   0   2   2   0   0   2   2   0   0   2   0   0   2   2   2   0   2   0   0   0   0   2   0   2   2   2   0   2   0   2   0   0   0   2   0   2   2   0   0   0   2   0   0   0   0   0   0   0   0   2   2   2   0   2   0   2   2   0   2   2   2   2   2   0   0   0   2   0   2   2   0   2   2   2   2   0   2   2
 MK-6-3                 0   0   0   2   2   2   0   2   2   0   0   2   0   2   2   2   0   0   2   2   0   0   0   2   0   0   2   2   0   2   2   2   2   0   2   0   0   2   0   0   0   0   0   0   0   2   2   0   0   2   2   2   0   2   0   0   2   2   2   0   0   2   2   2   2   2   2   2   2   0   2   2   0   0   0   0   2   0   2   0   0   2   0   2   0   0   0   0   2   0   0   0   0   2   0   0   0   0   0   2   0   0   2   2   0   2   2   2   0   2   0   2   0   0   0   2   2   0   0   0   0   2   0   2   2   0   0   2   2   0   0   2   2   0   2   2   2   0   2   2   0   2   0   2   0   2   2   2   0   0   0   0   0   0   0   0   0   0   2   0   0   0   2   0   0   0   0   0   0   0   0   2   2   2   2   2   0   2   2   2   2   2   0   2   2   0   0   0   2   0   2   2   0   2   0   2   2   0   2   2
 MK-6-4                 0   0   0   2   2   0   0   2   2   0   0   2   0   2   2   2   0   0   2   2   0   0   0   2   0   0   2   2   0   2   2   2   2   0   2   0   2   2   0   0   0   0   0   0   2   2   2   0   0   2   2   2   0   0   0   0   2   2   2   2   0   2   2   2   2   2   0   2   2   0   2   2   0   0   0   0   0   0   2   0   0   2   0   2   0   0   0   0   2   0   0   0   0   2   0   0   0   0   0   2   2   0   2   2   0   2   2   2   0   2   0   0   0   0   2   2   2   0   0   2   0   2   0   0   0   0   0   2   2   0   0   2   2   0   0   2   0   0   2   2   0   2   0   2   0   2   2   2   0   2   2   0   0   0   0   0   0   0   2   0   0   0   2   0   0   0   0   0   0   0   2   2   2   2   2   2   0   2   2   2   2   0   0   2   2   0   0   0   2   0   2   2   0   2   0   2   2   2   2   0
 MK-6-5                 0   0   0   2   2   0   0   2   2   0   0   2   0   2   0   2   0   0   2   2   0   0   0   2   0   0   2   2   0   2   2   2   2   0   2   2   2   2   2   2   0   0   0   0   0   2   2   0   0   2   0   2   0   2   0   0   2   2   2   2   0   2   2   2   2   2   0   0   2   0   2   2   0   2   0   0   0   0   2   0   0   2   0   0   0   0   0   0   2   0   2   0   0   2   0   0   0   0   0   2   2   0   2   2   0   2   2   0   0   2   0   0   0   0   2   2   2   0   0   2   0   2   0   0   0   0   2   2   2   0   0   2   2   0   0   2   0   0   2   2   0   0   0   2   0   0   2   2   0   2   2   0   0   0   0   0   0   0   2   2   0   0   2   0   2   0   0   0   0   0   2   2   2   2   2   0   2   2   2   2   2   0   0   2   2   0   0   0   2   0   2   2   0   2   0   2   2   2   0   2
 MK-6-6                 0   0   0   2   2   0   0   0   2   2   2   0   0   2   0   2   0   2   2   2   0   0   0   2   0   0   2   2   0   2   2   2   2   0   2   0   0   2   2   2   0   0   0   0   2   2   2   0   0   2   0   2   0   0   0   0   2   0   2   2   0   0   2   2   2   2   0   0   2   0   0   2   2   2   0   2   2   0   2   0   2   2   0   2   0   0   0   2   2   0   2   2   0   2   0   0   0   0   0   2   2   0   2   2   0   2   2   0   0   2   0   0   0   0   2   2   2   0   0   2   0   2   0   0   0   0   2   2   2   0   0   2   2   0   0   2   0   0   2   2   0   0   0   2   0   0   0   2   0   2   2   0   0   0   0   0   0   0   2   2   0   0   2   0   2   0   0   0   0   0   0   2   2   2   2   0   2   2   2   2   2   0   0   2   2   0   0   0   0   0   2   2   0   0   0   2   2   2   0   2
 MK-6-7                 0   0   0   2   2   0   0   0   2   2   2   0   0   0   0   2   2   2   2   2   0   0   2   2   0   0   2   2   0   2   2   2   2   0   2   0   0   2   2   2   0   0   0   0   0   2   2   0   0   2   0   2   0   0   0   0   2   0   2   2   0   0   2   0   2   2   0   0   2   0   0   2   2   0   2   2   2   0   2   0   0   2   0   2   0   0   0   2   2   0   2   2   0   2   0   0   0   0   0   2   2   0   2   2   0   2   0   0   0   2   0   0   2   0   2   2   2   0   0   2   0   2   0   0   0   0   2   2   2   0   0   2   2   0   0   2   0   0   2   2   0   0   0   2   2   0   2   2   0   2   2   0   0   0   0   0   0   0   2   2   0   0   2   0   2   0   0   2   0   0   0   2   0   2   2   0   2   2   2   2   2   0   0   2   2   0   0   0   2   0   2   2   0   0   0   2   2   2   0   2
 MK-6-8                 0   0   0   2   2   0   0   2   2   2   2   0   0   0   0   2   2   2   2   2   0   0   2   2   0   0   2   2   0   2   0   2   2   0   2   0   0   2   2   2   0   0   2   0   0   2   2   0   0   0   0   2   0   2   2   0   2   0   2   2   0   0   2   0   2   2   0   0   2   0   0   2   0   0   2   2   2   0   2   0   0   0   0   2   0   0   0   2   0   0   2   2   0   2   2   0   0   0   0   2   2   2   2   2   0   2   0   0   0   2   0   0   2   0   2   2   2   0   0   2   0   2   0   0   0   0   2   2   2   0   2   2   0   0   0   2   0   0   2   2   0   0   0   2   2   0   2   2   0   2   2   0   0   0   0   0   0   0   2   2   0   0   2   0   2   0   0   2   0   0   0   2   0   0   2   0   2   2   2   2   0   0   0   2   0   0   0   0   2   0   2   2   0   0   0   2   2   0   0   2
 MK-6-9                 0   0   0   2   2   0   0   2   2   2   2   2   0   0   0   2   2   2   2   2   0   0   2   2   0   0   2   2   0   2   0   2   2   0   2   0   0   2   2   0   0   0   2   0   0   2   0   0   0   0   0   2   0   2   2   0   2   0   2   2   2   0   2   0   2   2   0   2   2   0   0   2   0   0   2   2   2   0   2   2   0   0   2   2   0   0   2   2   0   0   2   2   2   2   2   2   0   0   0   2   2   2   2   2   0   0   2   0   0   2   0   0   2   0   0   2   2   0   0   2   0   0   0   0   0   0   2   2   2   0   2   2   0   0   0   2   0   0   2   2   0   0   0   2   2   0   2   2   0   2   2   0   0   0   0   0   2   0   0   2   0   0   2   0   2   0   0   2   0   0   0   2   0   0   2   2   2   2   2   2   0   0   0   2   0   0   0   0   2   0   2   0   0   0   0   2   2   0   0   2
 MK-6-10                0   2   0   2   2   2   0   2   2   2   2   2   0   0   0   2   2   2   2   2   0   0   0   0   0   0   2   2   0   2   0   0   0   0   2   0   0   2   2   0   0   0   2   0   0   2   2   0   0   0   0   2   0   2   2   0   2   0   2   2   2   0   2   0   2   2   0   2   2   0   0   2   0   0   2   2   2   2   2   2   0   2   2   2   0   0   2   2   2   0   2   2   0   0   2   2   0   0   0   2   2   2   2   2   0   0   2   0   0   2   0   0   2   0   0   2   2   0   0   2   0   0   0   2   2   0   2   0   2   0   0   0   0   0   0   2   0   0   2   2   0   0   0   2   2   0   2   2   0   0   2   0   0   0   2   0   2   0   2   2   0   0   2   0   2   0   0   2   0   0   0   2   0   0   2   2   2   2   2   2   0   0   0   2   0   0   0   0   2   0   2   0   0   0   0   2   2   0   0   2
 MK-6-11                0   2   0   2   2   0   0   2   2   2   2   2   2   0   0   2   2   2   2   2   0   0   0   0   0   0   2   0   0   2   0   0   2   0   2   0   0   2   2   0   0   2   2   0   0   2   2   0   0   0   0   2   0   2   2   0   2   0   2   2   2   2   2   0   2   2   0   2   0   0   0   0   0   0   2   2   2   2   2   2   2   2   2   2   0   2   2   2   2   0   2   2   0   0   2   2   0   2   0   2   2   2   0   2   2   2   2   0   0   2   0   0   2   0   0   2   2   0   0   2   0   0   0   2   2   0   2   0   2   0   0   2   0   0   0   2   0   0   2   2   0   0   0   2   2   2   2   0   0   0   2   0   0   0   2   0   2   0   2   2   2   0   2   0   2   0   0   0   0   0   0   2   0   0   0   0   2   2   2   2   0   2   2   2   0   0   0   0   2   0   0   0   0   0   0   2   2   0   0   0
 MK-6-12                0   2   0   2   2   0   0   2   2   2   2   2   0   0   0   2   0   2   2   2   0   0   0   0   0   0   2   0   2   2   0   0   2   0   2   0   0   2   2   0   2   2   0   0   0   2   2   0   0   0   0   2   0   2   2   0   2   0   2   2   2   2   2   0   2   2   0   0   0   0   0   0   0   0   2   2   0   2   2   2   2   2   0   2   0   2   2   2   2   0   2   2   0   0   2   2   0   2   2   2   0   2   0   2   2   2   2   0   0   2   0   0   2   0   0   2   2   0   0   2   0   0   0   2   2   0   2   0   0   0   0   0   2   0   0   2   0   0   0   2   0   0   0   2   0   2   2   0   0   0   0   0   0   0   2   2   2   0   2   2   2   0   2   0   2   2   0   0   0   0   0   2   0   2   0   0   2   2   2   2   0   2   2   2   0   0   0   2   2   0   0   0   0   0   2   2   2   0   0   0
 MK-6-13                0   2   0   0   2   0   0   2   2   2   2   2   0   0   0   2   0   2   2   2   0   0   0   0   0   0   2   0   2   2   0   0   2   0   2   0   0   0   2   2   2   0   0   0   0   2   2   0   2   0   0   2   0   0   2   0   2   0   2   2   2   2   2   2   2   2   0   0   0   0   0   0   0   2   2   2   2   2   2   2   2   2   0   2   0   2   2   2   2   0   2   2   0   0   2   2   0   2   2   2   0   2   0   2   2   2   2   0   0   2   0   0   2   0   0   0   2   2   0   2   0   0   0   2   2   2   2   2   0   2   0   0   2   2   0   2   0   0   0   2   2   0   0   2   2   2   0   0   0   0   0   0   0   0   2   2   0   2   2   2   2   0   2   0   2   2   0   0   0   0   0   2   0   2   0   0   2   2   2   2   0   2   2   2   0   0   0   2   0   0   0   2   0   0   0   2   2   0   0   0
 MK-6-14                2   2   0   0   2   2   0   2   0   2   2   2   0   0   0   0   0   2   2   2   2   0   0   2   0   2   2   0   0   2   0   0   2   0   2   0   2   0   2   2   2   2   0   0   0   0   2   0   2   0   0   2   0   0   2   0   2   0   2   2   2   2   2   2   2   2   0   0   0   2   0   0   0   2   2   2   2   2   2   2   2   2   0   2   0   2   2   2   2   0   2   2   0   2   0   2   0   2   2   0   0   2   0   2   0   2   2   0   0   2   0   0   2   0   0   0   2   2   2   2   0   2   0   2   2   2   2   2   0   2   0   0   2   2   0   0   0   2   0   2   2   0   0   2   2   2   0   0   0   2   0   0   0   0   2   2   0   2   2   2   2   0   2   0   2   2   0   0   0   0   0   2   0   2   0   0   2   2   2   2   0   2   2   2   2   0   0   2   0   0   0   2   0   0   0   2   2   0   0   0
 MK-6-15                2   2   2   0   0   2   0   2   0   2   0   2   0   0   0   0   0   2   2   2   2   0   0   2   0   2   2   0   0   2   0   0   0   0   2   0   2   0   2   2   2   2   0   0   0   0   2   0   2   0   2   2   0   2   2   0   2   0   2   2   2   2   2   2   2   2   2   0   2   2   0   0   2   2   2   2   2   2   2   2   2   2   0   2   0   2   0   2   2   0   2   2   0   2   0   2   0   2   2   0   0   2   0   2   0   0   0   0   0   2   0   0   2   2   0   2   2   2   2   2   0   2   0   2   2   2   2   2   0   2   2   0   2   2   2   0   0   2   0   2   2   0   0   0   2   2   0   0   0   2   0   0   0   0   2   2   0   2   2   2   2   0   2   2   2   2   0   0   0   0   0   2   0   2   0   0   2   2   2   0   0   2   2   2   2   0   0   2   0   0   0   2   0   2   0   2   2   0   0   0
 MK-6-16                2   2   2   0   0   2   0   0   2   2   0   2   0   0   0   0   0   2   0   2   2   0   0   2   0   0   2   0   0   2   0   2   0   0   2   0   2   2   2   2   0   2   0   2   0   0   2   0   0   0   2   0   0   2   2   0   2   0   0   2   2   2   2   2   2   2   2   0   2   2   0   2   2   2   2   2   2   2   2   2   2   2   0   0   0   2   0   2   2   0   2   2   0   2   0   2   0   2   2   0   0   2   0   2   0   0   0   0   0   2   0   0   2   2   2   2   2   2   2   2   2   2   0   0   2   2   2   2   0   2   2   2   2   2   2   0   0   2   0   2   0   0   2   0   0   2   0   0   2   2   0   0   0   0   2   2   0   2   2   2   2   0   2   2   2   2   0   0   0   0   0   2   0   2   0   0   2   2   2   0   0   2   2   2   2   0   0   2   0   0   0   2   0   2   0   2   2   0   0   0
 
!****************************************** Phenotypic Data **********************************************************
!-100.0 is resevred for missing phenotype
SimulatedTrait1         9.6364    9.9878   11.4841   10.3068    8.7214   11.4388    8.3633    8.2224    9.4554   11.6596    9.1394    9.6916    8.5527    9.2804    5.8624    9.3121   10.9529    9.4280    8.6853   10.0181   12.2201   10.2969   11.6333    8.5587    9.6912    7.6361    9.7889    9.8625    9.8737    9.8726   11.7780    6.8705   11.7431    9.0673   12.7399    9.5300   11.3201    9.8774    9.8916   10.7219    7.9910   10.3340    9.2056   10.7488    9.3044   10.1504   10.1598    9.8517    9.5598    9.9687    7.5915    7.9308    9.3979   12.3228    9.1589    9.3553   10.4786    9.6897   11.4440    8.2939    9.5038    8.2336   11.8460   11.3341   11.1468   10.5746    8.0677   11.1705   10.5443    7.2933   10.1214   10.5767   11.8602    8.7531    7.4320   10.5757    9.9563    7.4165   12.3612   10.6320   11.2644    9.6300    9.4113    7.2526   11.8810   11.9860   12.8181    9.8129    8.1883    9.9179    8.7956    9.5896   12.1492   12.1879   10.4772   11.9013    9.7941    9.6820    9.9281    9.4460    8.0894   10.2998   11.7723   12.2830    9.4319   11.5119    9.8983   12.4763    8.9282   10.6554   11.6296    9.0806   11.1290    9.4580    8.4085    9.3151   11.4598   11.4672   11.2314   12.6934   10.8119   11.0734   13.8287    9.9524    9.3721    9.2615   10.8104    9.7479    9.4072    8.4344    9.4401   11.6121    7.4159    9.7707    9.4586    9.6058   11.4048    9.1550   10.3322    9.0900    9.7430   10.2191   10.0440    8.5838   11.3953   11.9159   10.7445   12.2630    9.7983    7.4533    9.1392   10.0688    8.6131    7.5827   10.8229    9.9515    9.2440    8.5443    7.7672    9.4354   11.2941    9.1863    7.4966    7.8081    9.2450   11.0376   10.5230    8.9783    8.9011   10.9455    9.8530   11.2990   10.4380   10.9007    9.7450   10.5181   10.4697    9.5934   10.1610   12.6950    6.8384    9.4634    8.9452   12.1927   10.4135   10.0467    9.6479   10.9475    9.3542    8.7978   10.6868    8.5024   12.1069   11.1967    9.7338    8.9074   11.6967    9.9607    9.7808   10.4260
SimulatedTrait2        15.3107   15.5895   18.1329   18.1501   13.9043   14.6248   16.3545   15.2408   14.3215   14.9921   14.9495   14.7560   12.6650   13.6143   13.8470   16.4752   17.9268   16.0768   16.3334   15.4924   16.8693   16.0074   13.6536   14.1364   13.7835   15.5623   14.4752   14.6427   16.7885   18.1212   16.8973   13.3364   13.8517   14.3128   15.4012   16.4185   16.5225   14.0104   12.4609   14.9750   15.8490   12.7700   15.7906   15.7594   15.5964   13.8974   12.5565   15.5085   14.7105   17.5926   14.1894   13.1805   15.6366   14.5645   15.3570   13.5641   14.7125   14.6337   16.5847   14.9782   14.8548   14.4979   14.7597   15.2428   17.8669   12.9966   15.1996   12.8225   14.9544   13.4666   12.7296   14.6027   14.1396   15.3047   14.1862   14.7958   17.1104   15.6965   15.3544   16.6784   15.9708   16.4081   16.0736   15.0868   16.2782   15.9297   16.6699   17.0255   15.2561   15.4607   13.9766   13.3509   14.1752   16.0111   12.3063   17.3462   16.0361   14.6308   14.7504   14.0209   14.8370   13.1928   13.8611   16.8635   14.3195   16.4557   13.8587   14.6735   14.2155   15.9245   15.2284   14.1292   13.7415   15.3582   13.5571   16.6471   16.5620   14.7724   17.5834   16.6336   15.2851   14.4799   16.0466   14.0481   16.8457   16.0287   15.0295   16.7935   14.3683   16.3148   15.7940   12.7266   12.9725   14.7537   16.0012   14.4286   13.0515   15.1380   13.4933   16.0585   16.5670   16.8539   14.8187   14.5868   15.2203   14.0497   17.4858   14.9710   17.8454   12.4675   15.1086   15.3196   16.0651   12.7377   14.0804   15.2814   14.2034   17.0156   16.4656   15.5657   17.3568   13.8774   14.7751   15.7682   16.0345   15.5310   14.0595   13.8271   14.4146   13.3328   14.0888   13.6386   18.0645   18.0602   13.4158   15.8205   16.1609   14.8274   15.3012   13.8202   13.8226   13.1583   13.4830   15.3214   16.7898   13.1520   15.5287   17.6333   15.3854   12.1027   13.0995   15.9709   15.6632   16.6201   14.7254   14.3021   14.7275   15.2059   15.0088   15.9012
 
