# Supplementary material for: Inclusive Composite Interval Mapping of QTL by Environment Interactions in Biparental Populations
Source: PLoS One. 2015 Jul 10;10(7):e0132414. doi: 10.1371/journal.pone.0132414 (PMC4498613; doi:10.1371/journal.pone.0132414)
Supplement: S3 File — (ZIP) [file pone.0132414.s003.zip › Simulation for unliked model/Simulated popualtions/run_00118.met]

!**********************Note: lines staring with "!" are remarks and will be ignored in the program********************
!*********************************General Information**********************************
!Assuming F1 = P1 x P2, populations available in QTL IciMapping are: 
!  1, P1BC1F1 = P1 x F1, the first backcrossing where P1 is used as the recurrent parent;
!  2, P2BC1F1 = P2 x F1, the first backcrossing where P2 is used as the recurrent parent;
!  3, F1DH, F1-derived doubled haploids; 
!  4, RIL or F1RIL, recombination inbred lines through the repeated selfing of F1;
!  5, P1BC1RIL, recombination inbred lines through the repeated selfing of P1BC1F1;
!  6, P2BC1RIL, recombination inbred lines through the repeated selfing of P2BC1F1;
!  7, F2, the selfing generation of F1;
!  8, F3, the selfing generation of F2;
!  9, P1BC2F1, the second backcrossing where P1 is used as the recurrent parent; 
! 10, P2BC2F1, the second backcrossing where P2 is used as the recurrent parent;
! 11, P1BC2RIL, recombination inred lines through the repeated selfing of P1BC2F1; 
! 12, P2BC2RIL, recombination inred lines through the repeated selfing of P2BC2F1; 
! 13, P1BC1F2, the selfing generation of P1BC1F1; 
! 14, P2BC1F2, the selfing generation of P2BC1F1; 
! 15, P1BC2F2, the selfing generation of P1BC2F1; 
! 16, P2BC2F2, the selfing generation of P2BC2F1; 
! 17, P1BC1DH, P1BC1F1-derived doubled haploids; 
! 18, P2BC1DH, P2BC1F1-derived doubled haploids; 
! 19, P1BC2DH, P1BC2F1-derived doubled haploids; 
! 20, P2BC2DH, P2BC2F1-derived doubled haploids; 
   3      !Mapping Population (see remarks above)
   2      !Mapping Function (1 for Kosambi; 2 for Haldane; 3 for Morgan)
   2      !Marker Space Type (1 for intervals; 2 for positions)
   1      !Marker Space Unit(1 for centiMorgans; 2 for Morgan)
   6      !Number of Chromosomes (or Linkage Groups)
 200      !Size of the mapping population
   2      !Number of environments
 
!***************************************** Chromosomes and Linkage Maps **********************************************
!Chromosome                 NumMarkers
-CH1                        16
-CH2                        16
-CH3                        16
-CH4                        16
-CH5                        16
-CH6                        16
!Linkage map (Marker name followed by position or the interval length)
 MK-1-1                1     0.000
 MK-1-2                1    10.000
 MK-1-3                1    20.000
 MK-1-4                1    30.000
 MK-1-5                1    40.000
 MK-1-6                1    50.000
 MK-1-7                1    60.000
 MK-1-8                1    70.000
 MK-1-9                1    80.000
 MK-1-10               1    90.000
 MK-1-11               1   100.000
 MK-1-12               1   110.000
 MK-1-13               1   120.000
 MK-1-14               1   130.000
 MK-1-15               1   140.000
 MK-1-16               1   150.000
 MK-2-1                2     0.000
 MK-2-2                2    10.000
 MK-2-3                2    20.000
 MK-2-4                2    30.000
 MK-2-5                2    40.000
 MK-2-6                2    50.000
 MK-2-7                2    60.000
 MK-2-8                2    70.000
 MK-2-9                2    80.000
 MK-2-10               2    90.000
 MK-2-11               2   100.000
 MK-2-12               2   110.000
 MK-2-13               2   120.000
 MK-2-14               2   130.000
 MK-2-15               2   140.000
 MK-2-16               2   150.000
 MK-3-1                3     0.000
 MK-3-2                3    10.000
 MK-3-3                3    20.000
 MK-3-4                3    30.000
 MK-3-5                3    40.000
 MK-3-6                3    50.000
 MK-3-7                3    60.000
 MK-3-8                3    70.000
 MK-3-9                3    80.000
 MK-3-10               3    90.000
 MK-3-11               3   100.000
 MK-3-12               3   110.000
 MK-3-13               3   120.000
 MK-3-14               3   130.000
 MK-3-15               3   140.000
 MK-3-16               3   150.000
 MK-4-1                4     0.000
 MK-4-2                4    10.000
 MK-4-3                4    20.000
 MK-4-4                4    30.000
 MK-4-5                4    40.000
 MK-4-6                4    50.000
 MK-4-7                4    60.000
 MK-4-8                4    70.000
 MK-4-9                4    80.000
 MK-4-10               4    90.000
 MK-4-11               4   100.000
 MK-4-12               4   110.000
 MK-4-13               4   120.000
 MK-4-14               4   130.000
 MK-4-15               4   140.000
 MK-4-16               4   150.000
 MK-5-1                5     0.000
 MK-5-2                5    10.000
 MK-5-3                5    20.000
 MK-5-4                5    30.000
 MK-5-5                5    40.000
 MK-5-6                5    50.000
 MK-5-7                5    60.000
 MK-5-8                5    70.000
 MK-5-9                5    80.000
 MK-5-10               5    90.000
 MK-5-11               5   100.000
 MK-5-12               5   110.000
 MK-5-13               5   120.000
 MK-5-14               5   130.000
 MK-5-15               5   140.000
 MK-5-16               5   150.000
 MK-6-1                6     0.000
 MK-6-2                6    10.000
 MK-6-3                6    20.000
 MK-6-4                6    30.000
 MK-6-5                6    40.000
 MK-6-6                6    50.000
 MK-6-7                6    60.000
 MK-6-8                6    70.000
 MK-6-9                6    80.000
 MK-6-10               6    90.000
 MK-6-11               6   100.000
 MK-6-12               6   110.000
 MK-6-13               6   120.000
 MK-6-14               6   130.000
 MK-6-15               6   140.000
 MK-6-16               6   150.000
!*********************************** Marker Types ********************************************************************
!Co-dominant marker: When heterozygote F1 is present, P1 is coded as 2, F1 is coded as 1, and P2 is coded as 0; Otherwise, P1 is coded as 2, and P2 is coded as 0. 
!Dominant marker: When heterozygote F1 is present, P1 and F1 are coded as 12, and P2 is coded as 0; Otherwise, P1 is coded as 2, and P2 is coded as 0.  
!Recessive markers: When heterozygote F1 is present, P1 is coded as 2, and F1 and P2 are coded as 10; Otherwise, P1 is coded as 2, and P2 is coded as 0. 
!Missing marker is coded as -1. 
 MK-1-1                 0   2   2   2   0   0   2   0   2   0   0   2   0   0   0   2   2   0   0   2   2   2   2   0   0   0   2   0   2   2   2   0   2   0   0   0   0   0   2   0   0   0   0   2   0   2   2   0   2   2   2   2   2   2   0   2   2   0   2   2   0   0   0   0   0   2   2   2   2   0   2   2   2   2   0   0   2   2   0   0   2   2   0   2   0   2   0   2   0   2   2   0   2   0   2   0   0   0   2   2   0   0   0   0   0   2   0   2   0   0   0   0   2   0   0   0   0   0   0   2   2   2   2   0   0   0   0   2   2   0   0   0   0   0   0   2   2   0   0   0   0   0   2   0   0   2   0   0   2   0   2   0   0   2   0   0   0   0   0   2   2   2   2   2   0   2   0   2   2   2   0   0   2   2   2   2   0   2   0   0   0   0   2   0   2   0   2   2   2   0   0   2   2   2   2   2   2   0   2   2
 MK-1-2                 0   2   2   2   0   0   2   0   2   0   0   2   0   0   0   2   2   0   0   2   2   2   2   0   0   0   2   0   2   2   2   0   2   0   0   0   0   0   2   0   0   0   0   2   0   2   2   0   2   2   2   2   2   2   0   2   2   0   2   2   0   0   0   0   0   2   2   2   2   0   2   2   2   2   0   0   2   2   0   0   2   0   0   2   0   2   0   2   0   2   2   0   0   2   2   0   0   0   2   2   0   0   0   0   0   2   0   2   0   0   0   0   2   0   0   0   0   0   0   2   2   2   2   2   0   0   0   2   2   0   0   0   0   0   0   2   0   0   0   0   0   0   2   0   0   2   0   0   2   0   2   0   0   2   0   0   0   0   0   2   0   2   2   2   0   2   0   2   2   2   2   2   2   2   2   2   0   2   0   0   0   0   2   0   2   2   0   2   2   0   0   2   2   2   2   2   2   0   2   2
 MK-1-3                 0   2   2   0   2   0   0   0   2   0   0   2   0   0   0   2   2   0   0   2   2   2   2   2   0   0   2   0   2   2   0   0   2   0   0   0   0   0   2   0   0   0   2   2   0   2   2   0   2   2   2   2   2   2   0   0   2   0   2   2   0   0   0   0   0   2   2   2   2   0   0   2   2   2   0   2   2   2   0   0   2   0   0   2   0   2   0   2   0   0   2   0   0   2   2   0   0   0   2   0   0   0   0   0   0   2   0   2   0   0   0   0   2   0   0   0   0   2   0   2   2   2   0   2   2   0   0   2   2   0   0   0   0   0   0   2   2   0   0   0   0   0   2   0   0   2   0   0   2   0   2   0   0   2   0   2   0   0   0   2   0   2   2   2   0   2   2   2   2   2   2   2   2   2   2   2   0   2   0   0   0   0   2   0   2   2   0   2   2   0   0   2   0   0   2   2   2   0   2   2
 MK-1-4                 0   2   2   0   2   2   0   0   2   0   0   2   0   2   0   2   0   0   0   2   0   2   2   2   0   0   2   2   2   2   0   0   2   0   0   0   0   0   2   0   0   0   2   2   0   2   0   0   2   2   2   2   2   2   0   0   2   0   2   2   0   0   0   2   0   2   2   2   2   0   0   2   2   2   0   2   2   2   0   0   2   0   0   2   0   2   0   2   0   0   2   0   0   2   2   0   0   0   2   0   2   0   0   0   0   2   0   2   0   0   0   0   2   2   0   0   0   2   2   2   2   0   0   2   2   0   0   2   0   0   0   0   0   0   0   2   0   0   0   0   0   0   0   0   0   2   0   0   2   0   0   0   0   2   0   2   0   2   0   0   0   2   2   0   0   2   2   2   2   2   2   2   2   2   2   2   0   2   0   0   0   2   0   0   2   2   0   2   2   0   0   2   0   0   2   2   2   2   2   2
 MK-1-5                 0   2   2   0   0   2   0   2   2   0   0   2   0   2   0   2   0   0   0   2   2   2   2   2   0   0   2   2   2   2   2   0   2   0   0   0   0   0   2   0   0   0   2   2   0   2   0   0   2   2   2   2   2   2   0   0   2   0   2   0   0   0   0   2   0   2   2   2   2   2   0   2   2   2   0   2   0   2   0   0   2   0   2   2   0   2   0   2   0   0   2   0   0   2   2   0   0   2   2   0   2   0   2   0   0   0   0   2   0   0   0   0   2   2   0   0   2   2   2   2   2   0   0   2   0   0   0   2   0   0   0   0   0   0   0   2   0   0   0   0   0   0   0   0   0   2   2   0   2   0   2   0   2   2   0   2   0   2   0   0   0   2   2   0   2   0   2   2   2   2   2   2   2   2   2   2   0   2   0   0   0   2   0   0   2   2   0   0   2   0   0   0   0   0   2   2   2   2   2   2
 MK-1-6                 0   2   2   0   0   2   0   2   2   0   2   2   0   2   0   2   0   0   2   2   2   2   2   0   0   0   0   2   2   2   2   0   2   0   2   0   0   0   2   0   0   0   2   0   0   2   0   0   2   2   2   2   2   2   2   0   2   0   2   0   0   0   0   2   0   2   0   2   0   2   0   2   2   2   0   2   0   2   0   0   2   0   2   2   0   2   0   2   0   0   0   0   0   2   2   0   0   2   2   0   2   0   2   0   0   0   0   2   0   0   0   0   2   2   0   2   2   2   2   2   2   0   0   2   0   0   0   2   0   0   0   0   0   0   0   2   0   0   0   0   0   0   0   0   0   2   2   0   2   0   0   0   2   2   2   2   0   2   0   2   2   2   2   0   2   0   2   0   2   2   2   2   2   2   2   2   2   2   0   0   0   2   0   0   2   2   0   0   2   0   0   0   0   0   2   2   2   2   0   0
 MK-1-7                 0   2   2   0   0   2   0   0   0   0   2   2   0   2   0   2   0   0   2   2   2   2   2   0   0   0   0   2   2   2   2   0   2   0   2   0   2   0   2   0   0   2   2   0   2   2   0   0   2   2   2   0   2   2   2   2   2   0   2   0   0   0   0   2   0   2   2   2   0   2   0   2   0   2   0   2   0   2   2   2   2   0   2   2   0   2   0   2   0   0   2   0   0   2   2   0   0   2   2   0   2   0   2   0   0   0   2   2   0   0   0   0   2   2   0   2   2   2   2   2   2   0   0   2   0   0   0   2   0   0   0   0   0   0   0   2   0   0   0   0   0   0   0   0   0   2   2   0   2   0   0   0   2   2   2   0   0   2   2   2   2   2   2   2   2   0   2   0   2   2   2   2   2   0   2   2   2   2   0   0   0   2   0   0   2   2   0   0   2   2   0   0   0   0   2   2   2   2   0   0
 MK-1-8                 0   2   2   0   2   2   0   0   0   0   2   2   2   0   0   2   0   0   2   2   2   2   2   0   2   2   0   2   2   2   2   0   2   0   2   0   2   0   2   0   0   2   2   0   2   2   2   0   2   2   2   0   2   2   2   2   0   0   2   0   0   0   2   2   0   2   2   2   0   2   0   2   2   2   0   2   0   2   2   2   2   0   2   2   0   2   0   2   0   0   2   0   0   2   2   0   0   2   2   0   2   2   2   0   0   0   2   2   0   0   0   0   2   2   0   2   2   2   0   2   2   0   0   2   0   2   0   2   0   0   0   0   0   2   0   2   0   0   0   0   0   2   0   0   2   2   0   0   2   0   0   0   2   2   2   2   0   0   2   2   2   0   2   2   2   0   2   0   2   2   2   0   2   0   2   2   2   2   0   0   0   2   0   0   2   2   0   2   2   2   0   0   0   0   2   2   2   2   0   0
 MK-1-9                 0   2   2   0   2   2   0   0   0   0   2   2   2   0   0   2   2   0   2   2   2   2   0   0   2   2   0   2   2   2   2   0   2   0   2   0   2   0   2   0   0   2   2   0   0   2   2   0   2   2   2   0   2   2   2   2   0   0   2   0   0   0   2   2   0   2   0   2   0   2   0   2   2   2   0   2   0   0   2   2   0   0   2   2   0   2   0   2   0   2   2   0   0   2   2   2   0   2   2   0   2   0   2   2   0   0   0   2   0   0   0   0   2   2   0   2   0   2   0   0   2   0   0   0   0   2   0   2   0   0   0   0   0   2   0   2   0   0   0   2   0   2   0   0   2   2   2   0   2   0   0   0   2   2   2   2   2   0   2   2   2   0   2   2   2   0   2   0   2   0   2   0   2   0   2   2   2   2   0   0   0   2   0   0   2   2   2   2   2   2   0   0   0   0   2   2   0   0   0   0
 MK-1-10                0   2   2   0   2   2   0   0   0   0   2   2   2   0   0   2   2   0   2   2   2   2   0   0   2   0   0   0   2   0   2   0   2   0   2   0   2   0   2   0   0   2   2   0   0   2   2   0   2   2   2   2   2   2   2   2   0   2   2   0   0   0   2   2   0   2   0   2   0   2   0   2   2   2   0   2   0   0   2   2   0   0   0   2   0   2   0   2   0   2   2   0   0   2   2   2   0   2   0   0   2   0   2   2   0   0   0   2   0   2   0   0   0   2   0   2   0   0   0   0   2   0   0   0   0   2   0   2   0   0   0   0   0   2   0   2   0   0   0   2   0   2   0   0   2   2   2   0   2   0   2   0   2   2   2   2   2   0   2   2   2   0   2   2   2   0   2   0   2   0   2   0   2   0   2   2   2   0   0   0   0   2   0   0   2   2   2   2   2   2   0   0   2   0   2   2   0   0   0   0
 MK-1-11                0   2   2   0   2   2   0   0   0   2   2   2   2   0   0   2   2   0   2   2   2   2   0   0   2   0   0   0   2   0   2   0   2   0   2   0   2   0   2   0   0   0   0   0   0   2   2   0   2   0   2   2   2   2   2   2   0   0   2   0   0   2   2   2   0   2   0   2   0   2   0   2   2   2   2   2   0   0   2   2   0   0   0   2   0   2   0   2   0   0   2   2   0   2   0   0   0   2   0   0   2   0   2   2   0   0   0   2   0   2   0   0   0   2   0   2   0   0   0   0   0   0   0   0   0   2   0   2   2   0   2   0   0   2   0   2   0   0   0   2   0   2   0   0   2   2   2   0   2   0   2   0   2   2   2   2   2   2   2   2   2   0   2   0   2   0   2   0   2   0   2   0   2   0   0   2   0   0   0   0   0   2   0   0   2   2   2   0   2   2   0   0   2   0   2   2   0   0   0   0
 MK-1-12                0   0   2   0   2   2   0   0   0   2   2   2   2   0   0   2   2   0   2   0   2   2   0   0   2   0   0   0   2   0   2   0   2   0   2   0   2   0   2   0   0   0   0   0   0   2   2   0   2   2   0   2   2   2   2   0   0   0   2   0   0   2   2   2   0   2   0   2   0   2   0   2   2   2   2   0   0   0   2   0   0   0   0   2   0   2   0   0   0   0   2   2   0   2   0   0   0   2   0   0   2   0   2   0   0   0   0   2   0   2   0   0   0   2   0   2   0   0   0   0   0   0   2   0   0   2   0   2   2   0   2   0   0   2   0   2   2   0   0   2   0   2   0   0   2   2   0   2   2   0   2   0   0   2   2   2   2   2   2   2   2   0   2   0   2   0   2   0   2   0   2   0   2   0   0   2   0   0   0   0   0   2   0   0   0   2   2   0   2   2   0   0   2   0   2   2   0   2   0   0
 MK-1-13                0   2   2   0   2   2   0   2   0   2   2   0   2   0   0   0   2   0   2   0   2   2   0   0   2   0   0   0   2   0   2   2   2   0   2   0   2   0   2   0   0   0   0   0   0   2   2   0   2   2   0   2   2   2   2   0   0   2   2   0   0   2   2   2   2   2   2   2   0   2   0   2   0   2   2   0   0   0   2   0   2   2   2   0   0   2   0   0   0   0   2   2   0   2   0   0   0   2   0   0   2   0   2   0   2   0   0   2   0   0   0   0   0   2   2   2   0   0   0   0   0   0   2   0   0   2   0   2   0   0   2   0   0   2   0   2   2   0   0   2   0   2   0   0   2   2   0   2   2   0   2   0   0   2   2   2   2   2   2   2   2   0   2   0   2   0   2   0   2   0   2   0   2   0   0   2   0   0   0   2   0   2   2   0   2   2   2   0   0   2   0   0   2   0   0   2   0   2   0   0
 MK-1-14                0   2   2   0   2   2   0   2   0   2   2   0   2   0   0   0   2   0   2   0   2   2   0   0   0   0   0   0   2   0   2   2   2   0   2   0   2   0   2   0   2   0   0   2   0   2   2   0   2   2   0   2   2   2   2   0   0   2   2   0   0   2   2   2   2   0   2   2   0   2   0   2   0   2   2   2   2   0   2   0   2   2   2   0   0   2   0   0   0   2   2   2   0   2   0   0   0   2   2   2   2   2   2   0   2   0   0   2   0   0   0   0   0   2   2   2   0   2   0   0   0   0   2   0   0   0   0   2   0   0   2   0   0   2   0   2   2   0   0   2   0   2   0   0   2   2   0   2   2   0   2   0   2   0   2   0   2   2   2   2   2   0   2   0   2   0   2   0   2   0   2   0   2   0   0   2   0   0   0   2   0   2   2   0   2   2   2   0   2   2   0   2   0   0   0   2   0   2   0   2
 MK-1-15                0   2   2   0   2   2   0   2   0   2   2   0   2   0   0   0   2   0   2   0   0   0   0   0   0   0   0   0   2   2   2   2   2   2   2   0   2   0   2   0   2   0   0   2   0   2   2   0   2   2   0   2   2   2   2   0   0   2   2   0   0   0   2   2   2   0   2   2   0   2   0   2   0   2   0   2   2   0   2   0   0   0   2   0   0   0   0   0   0   2   2   2   0   2   0   0   0   2   2   2   2   2   2   2   2   0   0   0   0   0   2   2   0   2   2   2   2   2   0   0   0   0   2   0   0   0   0   2   0   0   2   0   0   2   0   2   2   0   2   2   0   2   0   0   2   2   0   2   2   0   2   0   2   2   2   0   2   2   2   2   2   0   2   0   2   0   2   0   2   0   2   0   2   0   2   2   0   0   0   2   0   2   2   0   2   2   2   0   0   2   0   2   0   0   0   2   0   2   0   2
 MK-1-16                0   2   0   0   2   2   0   2   0   2   2   0   2   0   0   0   2   0   2   0   0   0   0   0   0   0   0   2   2   2   2   2   2   2   2   0   2   0   2   0   2   0   0   0   0   2   2   0   2   2   0   2   2   2   2   0   0   2   2   2   0   0   2   2   2   0   2   2   0   2   0   2   0   2   0   2   2   0   2   0   2   0   0   0   0   0   0   0   0   2   2   2   2   0   0   0   2   2   2   2   2   0   2   2   2   0   0   0   0   0   2   2   0   2   2   2   2   2   2   0   0   0   2   0   0   0   0   2   0   0   2   0   0   2   2   2   2   0   2   2   0   2   0   0   2   0   0   2   2   0   2   0   2   2   2   0   2   2   2   2   2   0   2   0   2   0   2   0   2   0   0   0   2   0   2   2   0   0   0   2   2   0   2   0   2   2   2   0   0   2   0   2   0   0   0   2   0   2   0   2
 MK-2-1                 2   2   0   2   0   0   2   0   2   2   0   0   0   0   0   2   0   0   2   0   0   2   0   2   0   0   2   0   2   0   2   0   2   2   2   0   0   0   0   2   2   0   0   0   0   2   0   0   0   2   0   2   0   2   0   0   0   0   0   2   2   2   2   0   2   0   0   2   2   2   2   2   2   2   0   0   2   0   2   2   2   2   0   0   2   0   0   2   0   0   2   2   2   0   2   0   2   2   2   0   2   0   2   0   2   0   0   0   0   0   2   0   0   0   2   0   2   2   2   0   2   0   2   0   0   2   0   0   0   0   0   2   2   0   0   0   0   0   2   2   0   0   2   2   2   2   0   0   0   0   2   2   0   2   2   0   2   2   0   2   2   0   2   2   0   0   2   2   0   0   0   2   0   0   2   2   0   0   2   2   0   2   2   0   2   2   0   0   2   2   2   0   0   0   2   2   2   2   0   0
 MK-2-2                 2   2   0   2   0   0   2   0   2   2   0   0   0   0   2   2   0   0   2   0   0   0   0   2   0   0   2   0   2   0   2   0   2   0   0   0   0   0   2   2   2   0   0   0   0   2   0   2   0   2   0   2   0   2   0   0   0   0   0   2   2   0   2   0   2   0   0   2   2   2   2   2   2   2   0   0   2   0   2   2   2   2   0   0   2   0   0   2   0   2   2   2   2   0   2   0   2   2   2   0   2   0   2   0   2   0   0   0   0   0   2   0   0   0   2   2   2   2   2   0   0   0   2   0   0   2   0   0   0   0   0   2   2   0   0   0   0   0   2   2   0   0   2   2   0   2   0   0   0   0   2   2   2   0   2   0   2   2   0   2   2   0   2   2   0   0   2   2   0   0   0   2   0   0   2   2   0   2   2   2   0   2   2   0   2   2   0   0   2   2   2   0   0   0   2   2   2   2   2   2
 MK-2-3                 2   0   2   2   0   0   2   0   2   2   0   0   2   0   0   2   0   0   2   0   0   0   0   2   0   0   2   0   2   0   2   0   2   0   0   0   0   0   2   2   2   0   0   0   0   2   0   2   0   2   0   2   0   2   0   0   0   2   0   2   2   0   2   0   2   0   0   2   2   2   2   2   2   2   0   2   2   0   2   2   2   2   0   2   2   0   0   2   0   2   0   2   2   0   2   0   2   2   2   0   0   2   2   0   2   0   0   0   0   0   2   0   0   0   2   2   0   2   2   0   0   0   2   0   0   2   0   0   0   0   0   2   2   0   2   2   0   0   2   2   0   0   2   2   0   2   0   2   0   0   2   2   2   0   2   0   2   2   0   0   0   0   2   2   2   0   2   0   0   0   0   2   0   0   2   2   2   2   2   2   0   2   2   0   2   2   0   0   2   2   2   0   0   0   0   2   0   2   0   2
 MK-2-4                 0   0   2   2   0   0   2   0   2   2   2   0   2   0   0   2   2   0   2   0   0   0   0   2   2   0   2   0   2   0   2   0   2   0   0   2   0   0   2   2   2   0   0   0   0   0   0   2   2   2   0   0   0   2   0   0   0   2   0   2   2   2   2   0   2   0   0   2   2   2   2   2   2   2   0   2   2   0   2   2   2   2   0   2   2   0   0   2   0   2   0   2   0   0   2   0   2   2   2   0   0   2   2   0   2   0   0   0   0   0   2   0   0   2   2   2   0   2   2   0   0   0   2   0   2   2   0   0   2   2   2   2   2   0   2   2   0   0   2   2   0   0   2   2   0   2   0   2   0   0   2   2   0   0   2   0   2   2   0   0   0   0   2   2   2   2   2   0   0   0   0   2   0   0   2   2   2   0   2   2   0   2   2   0   2   2   0   0   2   2   2   0   0   0   0   2   0   0   0   2
 MK-2-5                 0   0   2   2   2   0   2   0   2   2   0   0   2   0   0   0   0   0   2   0   0   0   0   2   2   0   2   0   2   0   2   0   2   0   0   2   0   0   2   2   0   2   0   0   0   0   0   2   0   0   0   0   0   2   0   0   0   2   0   2   2   2   2   0   2   0   2   0   2   2   2   2   2   2   0   2   2   0   2   0   2   2   0   2   0   0   2   2   0   2   0   2   0   0   2   0   2   2   2   0   0   2   2   2   2   0   0   0   0   2   2   0   0   2   2   2   0   2   2   0   0   0   2   0   2   2   0   0   2   2   2   2   2   0   2   2   0   0   2   2   2   0   2   2   0   0   0   2   0   0   0   2   0   2   2   0   2   2   0   0   2   0   2   2   2   2   2   0   0   0   0   2   0   0   2   2   2   0   2   2   0   2   2   0   2   2   0   0   2   2   2   0   0   0   0   2   0   0   0   2
 MK-2-6                 0   0   2   2   2   2   2   0   2   2   0   0   2   0   0   0   0   0   2   0   0   0   2   2   2   0   2   0   2   0   2   0   2   0   0   2   2   0   2   2   0   2   0   0   2   0   0   2   0   0   0   0   0   2   0   0   0   2   0   2   2   2   2   0   2   0   2   0   2   2   2   2   2   2   0   2   2   0   2   0   2   2   2   2   0   0   2   2   0   2   0   2   0   0   2   0   2   2   2   0   0   2   2   2   2   2   0   0   0   0   2   0   0   2   2   0   0   2   2   0   0   0   0   0   2   2   0   0   2   2   2   2   2   0   2   2   0   0   2   2   2   0   0   2   0   0   0   0   0   0   0   2   0   2   2   0   2   2   0   0   2   0   2   2   2   2   2   0   0   0   0   2   0   0   2   2   2   0   2   2   0   2   0   0   0   0   0   0   2   2   2   0   0   0   0   2   0   0   0   2
 MK-2-7                 0   0   2   2   2   2   2   2   2   2   0   0   2   0   0   0   0   0   2   0   0   0   2   2   2   0   0   0   2   2   2   0   2   0   0   0   0   0   2   2   0   0   0   0   2   0   0   2   0   0   0   0   0   0   0   0   0   2   0   2   2   2   2   2   2   0   2   0   2   0   2   0   2   2   0   2   2   0   2   0   2   2   2   2   0   0   2   2   2   2   0   2   0   0   2   0   2   2   2   0   0   2   0   2   2   2   0   0   0   2   2   0   2   2   2   0   0   2   2   0   0   0   2   0   2   2   0   0   2   2   2   0   2   0   2   2   0   0   2   2   2   0   2   2   0   0   0   0   0   0   0   2   2   2   2   0   0   2   0   0   2   0   2   2   2   2   2   0   0   0   2   2   0   0   2   2   2   0   2   2   0   2   0   0   0   0   0   0   2   2   2   0   0   0   0   2   0   0   0   2
 MK-2-8                 0   0   2   2   0   2   2   2   2   2   0   0   2   0   0   0   0   0   2   0   0   0   2   2   2   0   0   0   2   2   2   0   2   0   0   0   0   0   2   2   0   0   0   0   2   0   0   2   0   0   0   0   0   0   0   0   0   2   0   2   2   2   2   2   2   0   2   0   2   2   2   0   2   0   0   2   2   0   2   0   0   2   2   2   0   0   2   2   2   2   0   2   0   0   2   0   2   2   2   0   0   2   0   0   2   2   0   0   0   2   0   0   2   2   2   0   2   0   2   0   0   0   0   0   2   2   0   0   2   2   0   0   2   0   2   2   2   0   2   2   2   0   2   2   0   0   0   0   0   0   0   2   2   2   2   0   0   2   0   0   2   0   2   2   2   2   0   0   0   0   2   2   0   2   0   2   2   0   2   2   0   0   0   0   0   0   0   0   2   2   2   0   2   0   0   2   0   0   0   2
 MK-2-9                 0   0   2   2   0   2   0   2   2   2   0   0   2   0   0   0   0   0   2   0   0   0   2   2   2   0   0   0   2   2   2   0   2   0   0   0   0   0   2   2   0   0   0   2   2   0   2   2   0   0   0   0   0   0   0   0   0   2   0   2   2   2   2   2   0   0   2   0   2   2   2   0   2   0   0   2   2   0   2   2   2   2   2   2   0   0   2   2   2   2   0   2   0   2   0   0   2   2   2   0   0   2   0   0   2   2   0   0   0   2   0   2   2   2   2   0   0   0   2   0   2   0   0   0   0   2   0   0   2   2   0   0   2   0   2   2   2   0   2   2   2   0   0   2   0   0   0   0   0   0   0   2   2   2   2   0   0   2   0   0   2   0   0   2   2   2   0   0   0   0   2   2   0   2   0   2   2   0   2   2   0   0   0   0   0   0   2   0   2   2   2   0   2   2   0   2   0   0   0   2
 MK-2-10                0   0   2   2   0   2   0   2   2   2   0   0   2   0   0   0   0   0   2   0   0   2   2   2   2   0   0   0   0   2   2   0   2   0   2   0   2   0   2   2   0   0   0   0   2   0   2   2   0   2   2   0   0   0   0   0   0   0   0   0   2   2   2   2   0   0   2   0   2   2   2   0   2   0   2   2   2   0   2   2   2   2   2   2   0   0   2   2   2   2   0   2   0   2   0   2   2   2   0   0   0   2   0   0   2   2   0   0   0   2   0   2   2   2   2   0   0   0   2   0   2   0   0   0   0   2   0   0   2   2   0   0   2   0   0   0   2   0   2   2   2   0   0   2   2   2   0   0   0   0   0   2   2   2   2   0   0   2   0   0   2   0   2   2   0   2   2   0   0   0   2   2   0   2   0   2   2   0   2   2   0   0   0   2   0   0   2   0   2   2   0   0   2   2   2   2   0   0   0   2
 MK-2-11                0   0   2   2   0   2   0   2   2   2   0   2   2   0   0   0   0   0   2   0   0   2   2   2   0   0   0   0   0   0   2   0   0   0   2   0   2   0   2   2   2   0   0   0   2   0   2   2   0   2   2   0   0   0   0   0   0   0   0   0   2   2   2   0   0   0   2   0   2   2   2   0   2   0   2   2   2   0   0   2   2   2   2   2   0   0   2   2   0   2   0   0   0   2   0   2   2   2   0   2   0   2   0   0   0   2   0   0   0   0   0   2   2   2   2   2   0   0   2   0   2   0   2   0   0   0   0   0   2   2   0   0   2   0   2   0   2   2   2   2   2   0   0   0   0   2   0   0   2   0   0   2   0   2   2   0   0   2   0   0   2   2   2   2   0   2   2   0   0   0   2   2   0   2   2   2   0   0   2   0   0   0   0   2   0   0   2   0   2   2   0   0   2   2   2   2   0   0   0   2
 MK-2-12                0   0   2   2   0   2   2   2   2   2   0   2   2   0   0   0   2   0   2   0   0   2   2   2   0   0   0   0   0   0   0   0   0   0   2   0   2   0   2   2   2   0   2   0   2   0   2   2   0   2   0   0   2   0   0   0   0   0   0   0   2   2   2   0   0   0   2   0   2   2   0   0   0   0   2   0   2   0   0   0   2   2   2   2   2   2   2   2   2   2   0   0   0   2   0   2   2   0   0   2   0   2   2   0   0   2   0   0   0   0   0   2   2   2   2   2   0   0   2   0   2   0   2   0   0   0   0   0   2   0   2   2   2   0   2   0   2   2   2   2   2   0   0   0   0   2   0   0   0   0   0   2   0   2   2   0   2   2   0   0   2   2   0   2   0   2   2   0   0   0   2   2   0   2   2   2   0   0   2   0   0   0   0   2   0   0   0   0   0   2   0   0   2   2   2   2   0   0   2   2
 MK-2-13                0   0   2   2   0   0   2   2   2   2   0   2   2   0   0   0   2   0   2   2   0   2   2   2   0   0   2   0   0   0   0   0   0   0   2   0   2   0   2   2   2   2   2   2   2   0   2   2   0   0   0   0   2   0   0   0   0   0   0   0   2   2   2   0   0   0   2   0   2   2   0   0   0   0   2   0   2   0   0   0   2   2   2   2   2   2   2   2   0   2   0   0   0   2   0   2   2   0   0   2   0   2   2   0   2   2   0   2   0   0   0   0   2   2   2   2   0   0   0   0   2   0   2   0   0   0   0   0   2   0   2   2   2   0   2   0   2   2   2   0   2   0   0   0   0   2   0   0   2   0   0   2   0   2   2   0   2   2   0   0   2   2   0   0   0   0   2   0   2   2   2   2   0   2   2   2   0   0   2   0   0   0   0   2   0   0   0   0   0   2   0   0   0   0   2   2   0   0   2   2
 MK-2-14                0   2   2   2   0   0   2   2   2   0   0   2   2   0   0   0   2   0   2   2   0   2   2   2   0   0   2   0   0   0   2   0   0   0   2   0   2   0   2   2   2   2   2   2   2   2   2   2   0   0   0   0   2   0   0   0   0   0   0   0   2   2   0   0   0   0   2   0   2   2   0   0   0   0   2   0   2   2   0   0   2   2   2   2   2   2   2   2   0   2   0   0   0   2   0   2   2   0   0   2   0   2   2   0   2   2   0   2   0   0   0   0   2   2   0   2   0   0   0   2   2   0   2   0   0   0   0   0   2   2   2   2   2   2   2   0   2   2   2   0   2   0   0   0   0   2   0   0   2   0   0   2   0   2   2   0   2   2   0   0   2   2   0   2   0   0   2   0   2   2   0   2   0   2   2   2   2   0   2   0   0   0   0   2   0   0   0   0   0   2   2   0   0   0   2   2   0   0   2   2
 MK-2-15                0   0   2   2   0   0   2   2   2   2   0   2   2   0   0   0   0   0   2   2   0   2   2   2   0   2   2   0   0   0   2   0   0   0   2   0   2   0   0   2   2   2   2   2   2   0   2   0   0   0   0   0   2   0   0   0   0   0   0   0   0   2   0   0   0   2   2   0   2   2   0   2   0   0   2   0   2   2   0   0   2   2   2   2   2   2   2   2   0   2   0   0   0   2   0   0   2   0   2   2   0   2   2   0   2   0   0   2   0   0   0   0   0   0   0   2   0   0   0   2   0   0   2   0   0   2   0   0   0   2   2   2   0   2   2   0   2   2   2   0   2   0   0   0   0   2   0   0   2   0   0   2   0   0   2   0   2   2   0   0   2   2   0   2   0   0   0   0   2   2   0   2   0   2   2   2   2   0   2   0   0   0   0   2   0   2   0   0   0   2   2   0   0   0   0   0   0   0   2   2
 MK-2-16                0   0   2   2   0   0   2   2   0   2   0   2   2   0   0   0   0   0   0   2   0   2   2   2   0   2   2   0   2   0   2   0   0   0   2   0   2   0   0   0   2   2   2   2   2   0   2   0   0   0   0   0   2   0   0   2   0   2   0   0   0   2   0   0   2   0   2   0   2   2   0   2   0   0   2   0   2   2   0   0   2   2   2   2   2   2   0   2   0   2   2   0   0   0   0   0   2   0   2   0   2   2   0   0   2   0   0   2   0   0   0   0   0   0   0   2   0   2   0   0   0   2   2   0   0   2   0   0   0   2   2   2   0   0   2   0   2   2   2   0   0   0   0   2   0   2   0   0   2   0   0   2   0   0   2   2   2   2   0   0   2   2   0   0   2   0   2   0   0   2   2   2   0   2   2   2   2   0   2   0   2   0   0   2   0   2   0   0   0   2   2   0   0   0   0   0   0   0   2   2
 MK-3-1                 0   0   2   2   0   0   0   0   2   0   0   0   0   0   2   0   2   0   2   0   2   0   0   2   0   2   0   0   0   0   2   2   0   0   2   2   2   2   2   0   2   0   0   2   2   0   0   0   0   2   0   0   0   0   2   0   0   2   0   0   0   0   0   2   0   2   0   2   2   0   0   2   0   0   2   2   0   0   2   0   2   2   0   0   2   0   2   2   2   2   2   2   2   0   0   2   0   2   2   2   0   2   0   0   0   2   0   0   0   0   2   0   2   0   2   2   0   2   2   0   2   2   0   2   2   0   0   0   2   2   2   0   2   0   2   2   2   0   2   2   2   2   0   0   2   0   0   0   2   2   0   0   0   0   0   0   0   2   0   0   2   0   2   0   2   2   2   0   0   0   0   0   2   2   0   0   0   0   2   2   2   0   0   0   2   2   2   2   2   0   0   0   0   0   0   2   0   0   0   2
 MK-3-2                 0   0   2   0   0   0   0   0   2   0   0   0   0   2   2   0   2   0   2   0   2   0   0   2   0   2   0   0   0   0   2   2   0   0   2   0   2   2   2   0   2   0   0   2   2   0   0   0   0   2   0   0   0   0   0   0   0   2   2   0   0   0   0   2   0   2   0   2   2   0   0   2   0   0   0   2   0   0   2   0   2   2   0   0   2   2   2   2   0   2   2   2   2   0   0   2   0   2   2   2   0   2   0   2   0   2   0   0   0   0   2   0   2   0   2   2   0   2   2   0   2   2   0   2   2   0   0   2   2   2   2   0   2   0   2   2   2   0   2   2   2   2   0   0   2   0   0   0   2   2   0   0   0   0   0   0   0   2   0   2   2   0   2   0   2   2   0   0   0   0   0   0   2   2   0   0   0   0   2   2   2   0   0   0   2   2   2   2   2   0   0   0   0   0   0   2   0   0   0   2
 MK-3-3                 0   0   2   2   0   2   0   0   2   0   2   0   0   2   2   0   2   0   2   0   2   0   0   2   0   2   0   0   0   0   2   2   0   0   2   0   2   2   2   0   2   0   0   2   2   0   0   0   0   0   0   0   0   0   0   0   0   2   2   0   2   0   0   2   2   2   2   2   2   0   0   2   0   0   0   0   0   0   2   0   2   2   0   0   2   0   2   2   0   0   2   2   0   0   0   2   0   2   2   2   0   2   0   2   0   2   0   0   0   0   2   0   2   0   2   2   0   2   2   0   2   0   0   2   2   0   0   2   0   2   2   0   2   0   2   2   2   0   2   2   2   2   0   0   2   0   2   0   2   2   0   0   0   0   0   0   0   0   0   2   2   0   2   0   2   2   0   0   0   0   0   0   2   2   0   0   0   0   2   2   2   0   0   0   2   2   2   2   2   0   0   0   0   0   0   2   0   0   2   2
 MK-3-4                 0   0   2   2   0   2   0   0   2   0   2   0   0   2   0   0   0   0   0   2   2   0   0   2   0   2   0   0   0   2   2   2   2   0   2   0   2   2   2   2   2   0   0   2   2   0   0   0   0   0   2   0   0   0   0   0   0   2   2   0   2   0   0   2   2   2   2   2   2   0   0   2   0   2   0   0   2   0   2   0   2   2   0   0   2   0   2   2   0   0   2   2   0   0   0   2   0   0   2   0   0   2   0   2   0   2   0   0   0   0   2   0   2   0   2   2   0   2   2   0   2   0   0   2   2   2   0   2   0   2   2   0   2   0   0   2   2   0   2   2   0   2   0   0   2   0   2   0   2   2   0   2   0   0   0   0   0   0   0   0   0   0   2   0   2   2   0   2   0   0   0   0   0   2   0   0   0   0   2   2   2   0   0   0   2   2   2   2   2   0   0   0   0   0   0   2   0   0   2   2
 MK-3-5                 0   0   2   2   0   2   0   0   2   0   2   0   0   2   0   0   0   2   0   0   2   0   0   0   0   2   0   0   0   2   0   2   2   0   2   2   2   2   2   2   2   0   0   2   0   0   0   0   0   0   2   0   0   0   0   0   2   2   2   0   2   0   0   2   0   2   2   2   2   0   0   0   0   2   0   0   2   0   2   0   2   2   2   0   2   0   2   2   0   0   2   2   0   2   2   2   0   0   2   0   0   0   0   2   0   2   0   0   0   0   2   0   2   0   2   0   0   2   2   0   2   0   0   2   2   2   0   2   0   2   0   2   2   0   0   2   2   0   2   2   0   2   0   0   0   0   2   2   2   0   0   2   0   0   0   0   0   0   0   0   0   2   0   0   2   2   0   2   0   0   0   0   0   0   0   0   0   0   0   0   2   0   0   0   0   2   2   2   2   0   0   0   0   0   0   2   0   0   2   2
 MK-3-6                 0   0   0   2   0   2   0   0   2   0   2   0   0   2   0   0   0   2   0   0   0   0   0   0   0   2   0   0   0   2   0   0   2   0   2   2   2   2   2   2   2   0   0   2   2   0   0   0   0   0   2   0   2   0   2   0   0   2   2   0   2   0   0   2   2   2   2   2   2   0   0   0   0   2   2   0   2   0   2   0   0   2   2   0   2   0   2   0   0   0   2   2   0   2   2   2   2   0   2   0   0   0   0   2   0   2   0   0   2   0   2   0   2   0   2   0   0   2   2   2   2   0   0   2   2   2   0   2   0   0   0   0   2   0   0   2   2   0   2   2   0   0   0   0   2   0   2   0   2   0   2   2   0   2   0   0   2   0   0   0   0   2   0   0   2   2   0   2   0   0   0   0   0   0   0   0   0   0   0   0   2   0   0   0   0   2   2   0   2   0   0   0   0   0   0   2   0   0   2   2
 MK-3-7                 0   0   0   2   0   2   0   0   2   0   2   0   0   2   0   0   0   2   0   0   0   2   0   0   2   2   0   0   0   2   0   0   2   0   2   2   2   2   2   2   2   0   0   2   2   0   0   0   0   0   2   0   2   0   2   0   0   2   2   0   2   0   0   2   2   2   2   2   2   0   0   0   2   2   2   0   2   0   2   0   0   2   2   0   2   0   2   0   0   0   2   2   0   2   2   2   2   0   2   0   0   0   0   0   0   2   0   0   0   0   2   0   2   0   2   0   2   2   0   2   2   0   0   2   2   2   0   2   2   0   0   0   2   0   0   2   2   0   0   2   0   0   0   0   2   0   2   0   2   0   2   2   0   2   2   0   2   0   0   0   0   2   0   0   2   0   0   2   0   0   0   0   0   0   2   0   0   0   2   0   2   0   0   0   0   2   2   0   2   0   0   0   0   0   0   2   0   0   2   2
 MK-3-8                 0   0   2   2   0   2   0   0   0   0   2   0   0   2   2   0   0   2   0   0   0   2   0   0   2   0   0   0   2   0   0   0   2   0   2   0   2   2   2   2   2   0   0   2   2   0   0   0   0   0   2   0   2   0   2   0   0   2   2   0   0   0   0   2   0   2   2   2   2   0   0   2   2   2   2   0   0   0   2   0   0   2   2   0   2   0   2   0   0   0   2   0   2   2   2   2   2   0   2   2   0   0   0   0   0   2   0   0   0   0   2   0   2   0   2   0   2   2   0   2   2   0   0   2   2   2   0   2   2   0   0   0   2   2   2   0   2   0   0   0   0   0   0   0   2   2   2   0   2   0   2   2   0   2   2   0   2   0   2   0   0   2   0   0   2   0   0   2   0   0   0   0   0   0   2   0   0   0   2   2   0   0   0   0   0   2   2   0   2   0   0   0   0   0   0   2   0   0   2   0
 MK-3-9                 0   0   2   2   0   2   0   0   0   0   2   2   0   2   2   0   0   2   0   0   0   2   0   0   2   0   0   0   2   0   0   0   2   0   2   0   2   2   2   0   2   0   0   2   2   0   0   0   0   0   0   2   2   0   2   0   0   2   2   0   0   2   0   2   0   2   2   2   2   0   0   2   2   2   2   0   0   0   2   0   0   0   2   0   2   0   2   0   0   0   2   2   2   2   2   2   2   0   2   2   0   0   0   0   0   2   0   2   0   0   2   0   2   0   2   2   2   2   0   2   2   0   0   2   2   2   0   2   2   0   2   0   2   2   2   0   2   0   0   0   0   0   0   0   2   2   2   0   0   0   2   2   0   2   2   0   2   0   2   0   0   2   0   0   2   0   0   2   2   0   0   0   0   0   2   0   0   0   2   2   0   0   0   0   0   2   2   0   0   0   2   0   0   0   0   2   0   0   2   0
 MK-3-10                0   0   2   2   0   2   0   0   0   0   2   2   0   2   2   0   0   2   0   0   2   2   0   0   2   0   0   0   2   0   0   0   2   0   2   2   0   2   2   2   2   0   0   2   2   0   0   0   0   0   0   2   2   0   2   0   0   2   2   0   2   2   2   2   0   2   0   2   2   0   0   2   2   2   0   0   2   0   2   0   0   0   2   0   2   0   2   0   0   0   2   2   2   2   2   2   2   0   2   2   0   0   2   0   0   2   2   2   0   0   2   0   2   0   2   2   2   2   0   2   0   0   0   2   2   0   0   2   2   0   2   0   2   2   2   0   2   0   0   0   0   0   0   0   2   0   2   0   0   0   2   2   0   2   2   2   2   0   2   2   2   2   0   0   2   0   0   2   2   0   0   0   0   0   2   0   0   0   2   2   2   0   0   0   0   2   2   2   0   0   2   0   0   0   0   2   0   0   2   0
 MK-3-11                0   0   2   2   0   2   0   0   2   0   2   2   0   2   2   0   0   2   0   0   2   2   0   0   2   0   0   0   2   0   0   0   2   0   2   0   0   2   2   2   2   0   0   2   2   0   0   0   0   0   2   2   2   0   2   2   0   2   2   0   2   0   2   2   0   2   0   2   2   0   0   2   2   2   0   0   2   0   2   0   0   0   2   0   2   0   2   0   0   0   2   0   2   2   2   2   0   2   2   2   0   2   2   0   0   2   2   2   0   0   0   0   2   0   2   2   2   2   0   2   2   0   0   2   0   0   0   2   2   2   2   0   2   2   2   0   2   0   0   0   2   0   0   0   2   2   2   0   0   2   2   2   0   2   2   2   2   0   2   2   2   2   0   0   0   0   0   2   2   0   0   0   0   0   2   0   0   0   2   0   2   0   0   0   0   0   2   2   0   0   2   0   0   0   0   2   0   0   2   0
 MK-3-12                2   0   2   2   0   2   0   0   0   0   2   2   0   2   2   0   0   2   0   0   2   2   0   0   0   0   0   2   2   0   0   0   2   0   2   0   0   2   2   0   2   2   0   2   2   0   0   0   0   0   2   2   2   0   2   2   0   0   2   0   2   0   2   2   2   2   0   2   2   0   0   2   2   2   0   0   2   0   2   0   0   0   2   0   2   0   2   0   0   0   2   0   2   2   2   2   0   2   2   2   0   2   2   0   0   2   2   2   0   0   0   0   2   0   2   2   2   2   0   2   2   0   0   2   0   0   0   2   2   2   2   0   2   2   2   2   2   0   0   0   2   0   0   0   2   2   2   0   0   2   2   2   0   0   2   0   2   0   2   2   2   2   2   0   0   0   0   2   2   0   0   0   0   0   2   0   0   0   2   0   2   0   0   0   0   0   2   2   0   0   2   0   0   0   0   2   0   0   2   2
 MK-3-13                2   0   2   2   0   2   0   0   0   0   2   2   0   2   2   0   0   2   0   0   2   2   0   0   0   0   2   2   2   0   0   0   2   0   2   0   0   0   2   0   0   2   0   2   2   0   0   0   0   0   2   2   2   0   2   0   0   0   2   2   2   2   2   2   2   2   0   2   2   0   0   2   2   2   0   0   2   0   2   0   0   0   2   2   2   2   2   0   0   0   2   2   2   2   2   2   0   2   2   2   0   2   2   0   0   2   2   0   0   0   0   0   2   0   2   2   2   2   2   2   2   0   0   2   0   0   0   2   2   2   2   0   2   0   2   2   2   0   0   0   2   0   0   0   2   2   2   0   0   2   2   2   0   0   2   0   2   0   2   2   2   0   0   0   0   2   0   2   2   0   0   0   0   2   2   0   0   0   2   0   2   0   0   0   2   0   2   2   0   2   2   0   0   0   0   0   0   0   2   2
 MK-3-14                2   0   2   2   0   2   0   0   0   0   2   2   0   2   2   0   0   2   2   0   2   2   0   0   0   0   2   2   2   0   0   0   2   0   2   0   0   0   2   0   0   2   0   2   2   0   2   0   0   0   2   2   2   0   2   2   0   0   2   0   2   2   2   0   2   2   0   2   2   2   0   2   2   2   2   0   2   0   2   0   0   0   2   2   2   2   0   0   0   0   2   2   2   2   2   2   0   2   2   2   2   2   2   0   0   2   2   0   0   0   0   0   2   0   2   0   2   2   2   2   2   0   0   2   0   0   2   2   2   2   0   0   2   0   2   2   2   0   0   0   2   0   0   0   0   2   2   0   0   2   2   2   0   0   2   0   2   2   2   2   2   0   0   0   2   2   0   0   2   0   0   2   0   2   2   0   0   0   2   0   0   0   0   2   2   0   2   2   0   2   2   0   0   2   0   0   0   2   0   0
 MK-3-15                2   0   2   2   0   2   0   0   0   0   2   2   2   2   2   0   0   2   2   0   2   2   2   0   0   0   2   2   2   0   0   0   2   0   2   2   0   0   2   0   0   2   0   2   2   0   2   0   0   0   2   2   0   0   2   2   0   0   2   0   0   2   2   0   2   2   0   2   2   2   0   2   2   2   2   2   2   0   2   0   0   0   2   2   2   2   0   0   0   0   2   2   2   2   2   0   0   2   2   2   2   0   2   0   0   2   2   0   0   0   0   0   2   0   2   0   2   2   2   2   2   0   0   0   0   0   0   2   2   0   0   0   2   0   2   2   2   0   0   0   0   0   0   0   0   2   2   0   0   2   2   0   0   2   2   0   2   2   2   2   2   0   0   0   2   2   2   0   2   0   0   2   0   2   2   0   0   0   2   0   2   0   0   2   2   0   2   2   0   2   2   0   0   2   2   0   0   2   0   0
 MK-3-16                2   0   2   2   0   2   0   0   0   0   2   2   2   2   2   0   0   0   0   0   2   2   2   2   0   0   2   2   2   0   0   0   2   2   2   2   0   0   2   2   2   2   0   2   2   0   2   0   0   0   2   2   0   0   2   2   0   0   2   0   2   2   2   0   2   2   0   2   2   2   0   2   2   2   2   2   2   0   2   0   0   0   2   2   2   2   0   0   0   0   2   2   2   2   2   0   0   2   2   2   2   0   2   0   0   2   2   0   0   0   0   0   2   0   2   0   2   2   2   2   0   0   0   0   0   0   0   2   2   0   0   0   2   0   2   2   2   0   0   0   0   0   0   0   0   2   2   0   2   0   2   0   2   2   2   0   2   0   2   2   2   0   0   0   2   2   2   0   2   0   0   2   0   2   2   2   0   0   2   0   2   0   0   2   2   0   2   0   0   2   2   0   2   2   2   0   0   2   0   0
 MK-4-1                 0   0   2   2   2   0   0   0   2   0   2   0   2   2   0   2   2   0   2   2   2   2   0   0   0   0   0   0   0   0   2   0   0   0   2   2   0   0   0   0   2   2   2   0   2   0   2   2   2   2   0   0   0   2   0   0   2   2   2   2   2   0   2   0   2   2   2   2   0   0   0   2   2   0   0   2   2   0   0   2   2   2   2   2   0   0   0   0   2   2   2   0   0   0   2   0   0   2   0   0   0   0   2   0   0   0   0   2   2   0   2   0   0   0   0   0   2   2   0   0   2   0   2   2   0   2   2   0   0   2   0   2   0   2   2   0   2   0   0   2   0   0   2   0   0   2   0   2   2   0   2   2   0   2   2   0   0   0   2   2   0   2   2   2   0   2   2   0   2   2   2   2   0   2   0   2   2   0   2   0   2   2   0   0   2   2   0   0   0   0   0   0   0   0   0   0   0   2   0   2
 MK-4-2                 0   0   2   2   2   0   2   0   0   0   2   0   2   2   2   2   0   0   2   2   2   0   0   0   2   0   0   0   0   0   2   0   0   0   0   2   0   0   0   0   2   2   2   0   2   0   2   2   2   2   0   0   0   2   0   0   2   2   2   2   2   2   2   0   2   2   2   2   2   0   0   2   0   0   0   2   0   0   0   2   2   2   2   2   0   0   2   0   0   2   2   2   0   0   2   0   0   2   0   0   0   0   2   2   0   0   0   2   2   0   2   0   0   0   0   0   2   2   0   0   2   0   2   2   0   2   2   0   0   2   0   2   2   2   2   0   2   0   0   2   0   0   2   2   2   2   0   2   2   0   2   2   0   2   2   0   0   0   2   0   0   2   2   2   0   2   2   2   0   2   2   2   0   0   0   2   2   0   2   0   2   2   0   0   2   2   0   0   0   0   0   2   0   0   0   0   0   2   0   2
 MK-4-3                 2   0   2   2   2   2   2   0   2   0   0   2   2   2   2   2   0   0   2   2   2   0   0   0   2   0   0   0   0   0   2   0   0   0   0   2   0   2   0   0   2   2   2   0   0   0   2   2   0   2   0   0   2   2   0   0   2   2   2   0   2   2   2   0   2   2   2   2   2   0   0   2   0   0   0   2   2   0   0   2   2   0   2   2   0   0   2   0   0   2   2   2   0   2   2   0   2   2   0   0   0   0   2   2   0   0   0   2   2   0   2   2   0   0   0   0   2   2   0   0   0   0   2   2   0   2   2   0   0   2   0   2   2   2   2   0   2   0   0   2   0   0   2   2   2   2   0   2   2   0   0   2   0   2   2   0   0   0   2   0   0   2   2   0   0   0   2   2   0   2   2   2   0   0   0   2   2   0   2   0   0   0   0   0   2   2   0   0   0   0   0   2   0   0   0   0   0   2   0   0
 MK-4-4                 2   0   2   2   2   2   2   0   0   0   0   2   2   0   2   0   0   0   2   2   2   2   0   0   2   0   0   0   0   2   2   0   0   0   0   2   0   0   0   0   2   0   2   0   0   0   2   2   0   2   0   0   2   2   0   0   2   0   2   0   2   2   2   0   2   2   2   2   2   0   0   2   0   0   0   2   2   0   0   2   0   0   2   2   0   0   2   2   0   0   2   2   0   2   2   0   2   2   0   0   2   0   2   2   0   0   0   2   2   0   2   2   0   0   0   0   2   2   2   0   0   0   2   0   0   2   2   0   0   2   0   2   2   2   2   0   2   0   0   2   0   0   2   2   2   2   2   2   0   0   0   2   0   2   2   0   0   0   2   0   0   2   2   0   0   0   2   2   0   2   2   2   0   0   0   2   2   0   2   0   0   0   2   0   2   0   0   0   0   0   0   2   0   0   0   0   0   2   0   0
 MK-4-5                 2   2   2   2   2   2   2   0   0   0   0   2   2   0   2   0   0   0   2   2   2   0   0   0   2   0   0   0   0   2   2   0   0   0   0   2   0   0   0   0   2   0   2   0   0   0   2   2   2   2   0   0   2   2   0   0   2   0   2   0   2   2   2   0   2   2   2   2   0   0   0   2   0   0   0   2   2   2   0   2   2   0   0   2   0   0   0   2   0   0   2   0   0   2   2   0   2   2   2   0   2   0   2   2   0   0   0   2   2   0   2   2   0   0   0   0   2   2   2   2   0   0   2   2   0   2   2   0   0   2   0   2   2   2   0   0   2   0   0   2   0   0   0   2   2   2   2   2   0   2   0   2   0   2   2   0   0   0   0   0   0   2   2   0   0   0   2   2   0   2   2   2   0   0   0   2   2   0   2   0   0   0   2   0   2   0   0   0   0   0   2   2   0   0   0   0   0   0   0   0
 MK-4-6                 2   2   2   2   2   2   2   2   0   0   0   2   2   0   2   2   0   0   0   2   2   0   2   0   2   0   0   0   0   2   2   0   0   0   0   2   0   0   0   0   2   0   2   2   0   0   2   2   0   2   0   0   2   2   0   0   2   0   2   0   2   2   2   0   2   2   2   2   0   0   0   2   0   0   0   2   2   2   0   2   2   0   0   2   0   2   0   2   0   0   0   0   0   2   2   0   2   2   2   0   2   0   2   2   0   0   0   2   2   0   2   2   0   0   0   0   2   2   0   2   0   0   0   2   0   2   2   0   0   2   0   2   2   2   0   0   2   0   0   2   0   0   0   2   2   0   2   2   0   2   0   0   0   2   2   2   0   0   0   0   0   2   2   0   0   0   2   2   0   0   0   2   0   2   0   2   2   0   2   0   0   0   2   0   2   0   0   0   0   0   2   0   0   0   0   0   0   0   0   0
 MK-4-7                 2   2   0   2   2   2   2   2   0   0   0   2   2   0   2   2   0   0   0   0   2   0   2   0   2   0   0   2   2   2   2   0   0   0   2   2   0   0   0   0   2   0   2   2   0   0   0   2   2   2   0   0   2   2   0   0   2   0   2   0   2   2   0   2   2   2   2   2   0   0   0   2   0   0   0   2   2   2   0   2   2   0   0   2   0   2   0   2   0   0   0   0   0   2   2   0   2   2   2   0   2   0   2   2   0   0   0   2   2   0   0   2   0   0   0   0   2   2   0   2   0   0   0   2   0   2   2   0   0   2   0   2   2   2   0   0   2   0   0   2   0   0   0   2   0   0   2   2   0   2   0   0   0   2   2   2   0   0   0   0   0   2   2   0   0   0   2   2   0   0   0   2   0   2   2   2   2   0   0   0   0   0   2   0   2   0   0   0   0   0   2   0   2   0   0   0   0   0   0   0
 MK-4-8                 2   2   0   2   2   2   2   2   0   0   0   2   2   0   2   2   0   0   0   0   0   0   2   0   2   0   0   2   0   0   2   0   0   0   2   2   0   0   0   0   2   0   2   2   0   0   0   2   2   2   0   0   2   2   0   0   2   0   2   2   2   2   2   2   2   2   0   2   0   0   0   2   0   0   0   2   2   2   0   2   2   0   0   2   0   2   0   2   0   0   0   0   0   2   2   0   2   2   2   0   2   0   2   2   0   0   2   2   0   0   0   2   0   0   0   0   2   2   0   2   0   0   0   2   0   2   2   0   0   2   0   2   2   2   0   0   2   0   0   2   0   0   0   2   0   2   2   2   0   2   0   0   0   0   2   0   0   0   0   0   0   2   0   0   0   0   0   2   0   0   0   2   0   2   2   2   2   0   0   0   0   0   2   0   2   0   0   0   0   0   2   0   2   0   0   0   0   0   0   0
 MK-4-9                 2   2   2   2   2   2   2   2   0   0   0   2   2   0   2   2   0   0   0   2   0   0   2   0   2   0   0   0   0   0   2   0   0   0   2   2   0   0   0   0   2   0   0   2   0   2   0   2   2   2   0   0   2   2   0   0   2   0   2   2   2   2   2   0   2   2   0   2   0   0   0   0   0   0   0   2   2   2   0   2   2   0   0   2   0   2   0   2   0   0   0   0   0   2   2   2   2   2   2   2   2   0   2   2   2   0   2   2   0   0   0   2   0   0   0   0   2   2   0   2   0   0   0   2   0   2   0   0   2   2   0   2   2   2   0   0   2   0   0   2   2   2   0   2   0   2   2   2   0   2   0   0   0   0   2   0   0   0   0   0   0   2   0   0   0   0   0   2   0   0   0   2   0   2   2   2   2   0   0   0   0   0   2   0   2   0   0   0   2   0   0   0   2   0   0   0   0   0   2   0
 MK-4-10                2   2   2   2   2   2   2   2   0   0   0   2   2   0   0   2   0   0   0   2   0   0   2   2   2   0   0   0   0   2   0   0   0   0   2   2   0   0   0   0   2   0   0   0   0   2   0   0   2   2   0   0   2   2   0   0   2   2   2   2   0   2   2   0   0   2   0   2   0   0   0   0   0   0   0   2   2   2   0   2   2   0   0   2   0   2   0   2   0   0   0   2   0   2   2   2   2   2   2   2   2   0   2   2   2   0   2   2   0   2   0   2   0   0   0   0   2   2   0   2   0   0   0   2   0   2   0   0   2   0   2   2   2   2   0   0   2   0   2   2   2   2   0   2   0   2   2   2   0   0   0   0   0   0   2   0   0   0   0   0   0   2   0   2   0   2   0   2   0   0   2   2   0   2   2   2   2   0   0   0   2   0   2   0   2   0   0   0   2   0   2   0   2   0   0   2   0   0   2   0
 MK-4-11                2   2   2   2   2   2   0   2   2   0   0   2   2   0   0   0   0   0   0   2   2   0   2   2   2   0   0   0   0   2   0   2   0   0   0   2   0   0   0   0   2   0   0   0   0   2   0   0   2   2   0   2   2   2   0   0   2   2   2   2   0   2   2   0   0   2   0   2   0   0   0   2   0   0   0   2   2   0   2   2   2   0   2   0   0   0   0   2   0   0   0   2   0   2   2   2   2   0   2   2   2   2   2   2   0   0   2   2   2   2   0   2   0   0   0   0   2   2   0   2   0   0   2   2   0   2   0   0   2   0   2   2   2   2   0   0   2   0   2   2   2   2   0   2   0   2   2   2   0   0   0   0   0   0   2   0   0   0   2   0   0   2   0   2   0   2   0   2   0   0   2   2   0   2   2   2   2   0   0   0   2   0   0   0   2   0   0   0   2   0   2   0   2   0   2   2   0   0   2   0
 MK-4-12                2   2   2   2   2   2   0   2   2   0   2   2   2   0   0   0   0   2   0   2   2   0   2   2   2   0   0   0   0   2   0   2   0   0   0   2   0   0   0   0   2   2   0   0   0   2   0   0   2   2   0   2   2   2   0   0   2   2   0   2   2   2   0   0   0   2   0   2   0   0   0   2   0   0   0   2   2   0   2   2   2   0   2   0   2   0   0   2   0   0   0   2   2   2   2   2   2   0   2   2   2   0   2   0   2   0   2   2   2   2   0   2   0   0   0   0   2   2   0   2   0   0   2   2   0   2   2   0   2   0   2   2   2   2   0   0   2   0   2   2   2   2   0   2   0   2   2   2   0   0   0   0   0   0   0   0   0   0   2   0   0   2   0   2   2   2   0   2   0   0   2   2   0   2   2   2   2   0   0   2   2   0   0   2   2   0   2   0   2   0   0   0   2   0   2   2   0   0   0   0
 MK-4-13                2   0   2   2   2   2   0   2   2   0   2   0   2   0   0   0   0   2   0   2   2   0   2   2   2   0   0   0   0   2   0   0   0   0   0   2   0   0   0   0   2   2   0   0   0   2   0   0   2   2   0   2   2   2   0   0   0   2   0   2   2   2   0   0   0   2   0   2   0   0   0   0   0   2   0   2   2   2   2   2   2   0   2   0   2   0   0   2   0   0   0   0   2   2   2   2   2   0   2   2   0   0   2   0   2   0   2   2   2   2   0   2   0   0   0   0   2   0   0   2   0   0   2   2   0   2   2   2   2   0   2   2   2   2   0   0   2   0   2   2   2   2   0   0   0   2   2   2   0   0   2   0   0   0   0   0   0   0   2   0   0   2   0   0   2   2   0   2   0   0   0   2   0   2   0   0   2   0   0   2   2   0   0   2   2   0   2   0   2   0   2   0   2   0   2   2   0   0   0   0
 MK-4-14                2   0   0   2   2   2   0   0   0   0   2   0   2   0   0   0   0   2   0   0   2   0   2   2   2   0   0   0   0   2   0   0   0   0   0   2   2   0   0   0   2   2   0   0   0   2   0   0   2   2   0   0   2   2   0   0   0   2   0   2   2   2   2   0   0   2   0   2   0   0   0   2   0   2   2   0   2   2   2   2   2   0   2   0   2   0   0   2   0   0   2   0   2   2   2   0   2   0   2   2   0   0   2   0   0   0   2   2   2   2   0   2   0   0   0   0   2   0   0   2   2   0   2   2   2   2   2   2   2   0   2   2   0   2   0   2   2   0   2   2   2   2   0   0   0   2   2   0   0   0   2   0   2   0   0   0   0   0   0   0   0   2   0   0   2   2   0   2   0   0   0   2   0   2   0   0   2   2   0   0   2   0   0   2   2   0   2   0   2   2   2   0   2   0   2   2   0   0   0   0
 MK-4-15                0   0   0   2   2   2   0   0   0   0   2   0   2   0   0   0   0   2   0   0   2   0   2   2   0   0   0   0   0   2   0   0   0   0   0   2   2   0   0   0   2   2   0   0   0   2   0   0   2   2   0   0   2   2   0   0   0   2   0   2   2   2   2   0   0   2   0   2   0   0   0   2   0   2   2   0   2   2   2   2   2   0   2   0   2   0   2   2   0   0   0   0   2   0   2   0   2   0   2   2   2   0   2   2   0   0   2   2   2   2   0   2   0   0   0   0   2   0   0   2   2   0   2   2   2   2   2   2   2   0   0   2   0   2   0   2   2   0   2   2   2   2   0   0   0   0   2   0   0   0   0   0   2   0   0   0   0   0   0   0   0   2   2   0   2   2   2   0   0   0   0   2   0   0   0   0   2   2   0   0   2   0   0   2   2   0   2   0   0   2   2   0   2   0   2   2   0   0   0   0
 MK-4-16                0   0   0   2   2   2   0   0   0   0   2   0   2   0   0   0   0   2   0   0   2   0   2   2   2   0   0   0   0   2   0   0   0   0   0   2   2   2   0   0   2   2   0   0   0   2   2   0   2   2   0   0   0   2   0   0   0   2   2   2   2   2   0   0   0   2   0   2   0   0   0   2   0   2   2   0   2   2   2   2   2   0   2   0   2   0   2   0   0   0   0   0   2   0   2   2   2   0   0   0   2   0   2   2   0   2   2   2   0   2   0   2   0   0   0   0   0   0   0   2   2   0   2   2   2   2   2   2   2   0   2   2   0   0   0   2   2   0   0   2   2   2   0   0   0   0   2   0   0   0   0   0   2   0   0   2   0   0   0   0   0   0   2   2   2   2   2   0   0   0   0   2   0   0   0   0   2   0   0   0   2   2   0   2   2   0   2   0   0   2   2   0   2   0   2   2   0   0   0   0
 MK-5-1                 0   2   2   0   2   2   0   0   2   0   0   2   0   2   0   0   0   0   0   2   2   0   2   0   0   2   0   2   2   0   2   2   0   0   2   0   0   2   2   0   0   2   0   2   0   0   2   0   2   2   0   2   2   2   2   0   2   2   0   0   2   2   2   2   2   2   2   0   0   2   0   0   0   2   0   0   2   0   0   0   0   2   0   2   2   2   2   0   2   0   0   2   2   2   2   2   0   2   2   0   2   2   2   0   0   2   0   0   2   2   0   2   2   2   0   2   0   0   0   0   0   2   0   0   0   2   0   2   2   2   2   0   2   0   0   2   0   2   0   0   0   0   0   2   2   0   2   2   2   0   0   0   0   2   2   0   2   0   0   0   0   0   0   2   2   2   2   0   0   0   0   2   0   0   0   0   2   2   0   0   0   2   2   2   2   0   0   0   2   0   2   2   0   0   0   2   2   2   0   2
 MK-5-2                 0   2   2   0   2   2   0   0   2   0   0   0   0   2   0   0   2   0   0   2   2   0   2   0   0   2   0   2   2   0   2   0   0   0   2   0   0   2   2   2   2   0   0   2   0   0   2   0   2   2   0   2   2   0   2   0   2   2   0   0   2   2   0   2   2   2   2   0   0   0   0   0   0   2   0   0   2   0   0   0   0   0   2   2   2   2   2   0   2   0   0   2   0   2   2   2   0   2   2   0   2   2   2   0   0   2   0   2   2   2   0   2   2   2   0   2   0   0   0   0   0   2   2   0   0   2   0   2   2   0   2   0   2   0   0   2   0   2   0   0   0   0   0   2   2   0   2   2   2   0   0   0   0   2   2   0   2   0   0   0   0   0   0   2   2   2   2   0   0   0   0   2   0   0   0   0   2   2   0   0   0   2   2   2   2   0   0   0   2   0   2   2   0   0   2   2   2   2   0   2
 MK-5-3                 0   0   0   0   2   2   0   2   2   2   0   0   0   2   0   0   2   0   0   2   2   2   2   0   0   2   2   2   2   0   2   0   0   2   2   0   0   0   2   2   2   0   0   2   0   0   2   2   2   2   0   2   2   0   2   2   2   2   0   0   2   2   2   2   0   0   2   0   0   0   0   0   0   2   2   0   2   0   0   0   0   0   0   2   2   2   2   0   2   0   2   2   0   2   2   2   2   2   2   0   2   2   0   0   2   2   0   0   0   2   0   2   2   2   0   2   0   0   0   0   0   2   2   0   0   0   0   2   2   0   2   2   2   0   0   2   0   0   2   0   0   0   0   2   2   2   2   2   2   0   0   0   0   2   2   0   2   0   0   2   0   0   0   2   2   2   2   0   0   0   0   2   0   0   0   0   2   2   0   0   0   2   2   2   2   0   0   0   2   0   2   2   0   0   2   2   2   2   0   2
 MK-5-4                 0   0   0   0   2   2   0   0   2   2   0   0   0   0   0   0   2   0   0   2   0   2   2   2   0   2   2   2   2   0   2   0   0   2   2   0   0   0   2   2   2   0   0   2   2   0   2   2   2   2   0   2   2   0   2   0   2   2   0   0   2   2   0   2   0   0   2   2   0   0   0   0   0   2   2   0   0   0   0   0   0   0   0   2   2   2   2   2   2   0   2   2   0   2   2   2   2   2   2   0   2   2   0   0   2   0   0   0   0   2   0   2   2   2   2   0   0   0   0   2   0   2   2   0   0   0   0   2   2   0   2   2   0   0   0   2   0   0   2   0   0   0   0   2   2   2   2   2   2   0   0   0   0   2   2   0   2   0   0   2   0   0   0   2   2   0   2   0   0   0   0   2   0   0   0   0   2   2   0   2   0   2   2   2   2   0   0   0   0   0   2   2   0   2   0   2   2   0   0   2
 MK-5-5                 0   0   0   0   2   2   0   0   2   2   0   0   0   0   0   0   2   0   0   2   0   2   2   2   0   2   2   2   2   0   2   0   0   2   2   0   0   0   2   2   2   0   0   2   2   0   2   2   2   2   0   2   2   0   2   0   2   2   2   0   0   2   0   2   2   0   2   2   0   0   0   2   0   2   2   0   0   0   0   0   0   0   2   2   2   2   2   2   2   0   2   2   2   2   2   2   2   2   2   0   2   2   2   0   2   0   0   0   0   0   0   2   2   2   2   0   2   0   0   2   0   2   2   0   0   0   0   2   0   0   2   2   0   0   0   2   0   0   2   0   0   0   0   2   2   2   2   2   2   0   0   0   0   2   2   0   2   0   0   2   0   2   0   2   0   0   2   2   2   0   0   2   0   0   0   0   2   2   0   2   0   2   2   2   2   0   0   2   0   0   2   2   0   0   2   2   2   0   0   2
 MK-5-6                 0   0   0   2   2   2   0   0   2   2   0   0   0   0   0   0   2   0   0   0   0   2   2   0   2   2   2   2   2   0   2   0   0   2   2   0   0   2   2   2   2   0   0   2   2   2   2   2   2   2   0   0   2   0   2   0   2   2   2   0   0   0   0   2   2   0   2   2   0   0   0   2   2   2   2   0   0   0   0   0   2   0   2   2   2   2   2   2   0   2   2   2   2   2   2   2   2   2   2   0   2   2   2   0   2   0   0   0   0   0   0   2   2   2   0   0   2   0   0   2   0   2   2   0   0   0   0   2   0   0   2   2   0   0   0   2   2   0   2   0   2   0   0   2   2   2   2   2   2   0   0   0   0   2   2   0   0   0   2   0   0   2   0   0   0   0   2   2   2   0   0   2   0   0   0   0   2   2   0   2   0   2   2   2   2   0   0   2   0   0   2   2   2   0   2   2   2   0   0   2
 MK-5-7                 0   0   0   2   2   2   0   0   2   2   0   0   0   2   0   0   2   0   0   0   0   2   2   0   2   2   2   2   2   0   2   0   0   2   2   0   0   2   2   2   2   0   0   2   2   2   2   2   2   2   0   0   2   0   2   0   2   2   2   0   0   0   2   2   2   0   2   2   0   0   0   2   2   2   2   0   0   0   0   0   2   0   2   2   2   2   2   2   0   2   2   2   2   0   2   2   2   2   2   0   2   2   0   0   2   0   0   0   0   0   0   2   2   2   0   0   0   0   0   2   0   2   0   0   0   0   0   2   0   0   2   2   2   0   2   2   2   0   2   0   2   0   0   2   2   2   2   2   2   0   0   0   0   2   2   0   0   0   2   0   0   2   0   0   0   0   2   2   2   0   0   2   0   0   0   0   0   2   0   2   2   2   2   2   2   0   0   2   0   0   2   2   2   0   2   2   2   0   0   2
 MK-5-8                 0   0   0   2   2   2   0   0   2   2   0   0   0   2   0   2   2   0   2   0   0   2   2   2   2   0   2   0   2   0   2   0   0   2   2   0   0   2   2   2   2   0   0   2   2   2   0   2   2   2   0   2   2   0   2   0   2   2   2   0   0   0   2   2   2   0   2   2   0   0   0   2   2   2   2   2   2   0   0   0   2   2   2   2   2   2   2   2   0   2   2   2   2   0   2   0   2   2   0   0   2   0   0   0   2   0   0   0   0   2   0   0   2   2   0   2   0   0   0   2   0   2   0   0   0   0   0   2   0   0   2   2   2   0   0   2   2   0   2   0   0   0   0   2   2   2   2   2   2   0   0   0   0   2   2   0   0   0   2   0   0   2   0   0   0   0   2   2   2   0   0   2   0   0   2   0   0   2   0   2   2   2   2   2   2   0   0   0   0   0   2   2   0   0   2   2   2   0   0   2
 MK-5-9                 0   0   0   2   2   2   0   0   2   2   0   0   0   2   0   2   2   0   0   0   0   2   0   2   2   0   2   0   2   0   2   0   0   2   2   0   0   2   2   0   2   0   2   2   2   2   0   2   0   2   0   2   2   0   2   0   2   2   2   0   0   0   0   2   2   0   2   2   0   0   0   2   2   2   2   2   2   0   0   0   2   2   2   2   2   0   2   2   0   2   2   0   2   0   2   0   2   0   0   0   2   0   0   0   2   0   0   0   0   2   0   0   2   2   0   2   0   0   0   2   0   2   0   0   0   2   0   2   0   0   0   2   2   0   0   2   2   0   2   0   0   0   0   2   2   2   2   2   2   0   0   0   0   2   2   0   0   0   2   0   0   2   0   0   0   0   2   2   2   2   0   2   0   0   0   0   0   2   2   2   2   2   2   2   2   0   0   0   0   0   2   2   0   0   2   2   2   0   0   2
 MK-5-10                0   0   0   2   2   2   0   0   2   2   0   0   2   2   0   2   2   0   0   0   0   2   0   2   0   2   2   0   2   0   2   0   0   2   0   0   0   2   2   0   0   0   2   2   2   2   0   2   0   2   2   2   0   2   2   0   2   2   2   0   0   0   0   2   2   0   2   2   0   0   0   2   2   2   2   2   2   0   0   2   2   2   2   2   2   0   2   2   0   0   2   0   2   0   2   0   2   0   0   0   2   0   0   0   2   0   0   0   0   2   0   0   2   2   0   2   0   0   0   2   0   2   0   0   0   2   0   2   0   0   0   2   2   0   0   2   2   0   2   0   0   0   2   2   2   2   2   2   2   0   0   0   2   2   0   0   0   0   2   0   0   2   0   0   0   0   2   2   2   2   2   2   0   0   0   0   0   2   2   2   2   2   2   2   2   0   0   0   0   0   2   0   0   0   2   2   2   0   0   2
 MK-5-11                2   0   0   2   2   2   0   0   2   2   0   0   2   2   0   2   2   0   0   0   0   2   0   2   0   2   2   0   2   0   2   0   0   2   0   0   0   2   2   0   0   0   2   2   0   2   0   2   0   2   2   2   0   2   2   0   2   2   2   0   0   0   0   2   2   0   2   2   0   0   0   2   2   0   2   2   2   0   0   2   2   2   2   2   2   0   2   0   0   2   2   0   2   0   2   2   2   0   0   2   2   0   0   0   2   0   0   0   0   2   0   0   2   2   0   2   2   0   0   2   0   2   0   0   2   2   2   2   0   0   0   2   2   0   0   2   2   0   0   2   0   2   2   2   2   2   2   2   2   0   0   0   2   0   0   0   2   0   0   0   0   0   0   0   0   0   2   2   2   2   2   2   0   0   2   0   0   2   2   2   2   2   2   2   2   0   0   0   0   2   0   0   2   0   2   2   2   0   0   2
 MK-5-12                2   0   0   2   2   2   0   0   2   2   0   0   2   2   2   2   2   0   0   2   0   2   0   2   0   2   2   0   2   2   2   0   0   0   0   0   0   2   2   2   0   0   2   2   0   2   0   2   2   2   2   2   0   0   2   0   2   2   2   0   0   0   0   2   2   0   2   0   0   0   0   2   2   0   2   2   2   0   0   0   2   2   2   0   2   0   2   0   0   2   2   0   2   0   2   2   2   0   0   2   2   0   0   0   2   0   0   0   0   2   0   2   2   2   0   2   2   0   0   2   0   2   0   0   2   2   2   2   0   0   0   2   2   0   0   2   2   0   0   2   0   2   2   2   2   0   2   2   2   0   0   0   2   0   0   0   2   0   0   0   0   0   0   0   0   0   2   2   2   2   2   2   0   0   0   0   0   2   2   2   2   2   2   0   2   0   0   0   2   0   0   0   2   0   2   2   2   0   0   2
 MK-5-13                2   0   0   2   2   2   0   0   2   2   0   0   2   2   2   2   2   0   2   2   0   2   0   2   0   2   2   0   2   2   2   0   0   0   0   0   0   2   2   2   0   0   2   0   2   2   2   2   2   2   2   0   2   0   2   0   2   2   2   0   0   0   0   2   2   0   0   0   2   0   0   2   2   0   2   0   2   0   0   0   2   2   2   0   2   0   2   0   0   2   2   0   2   0   2   2   2   0   0   2   2   0   0   2   2   0   0   0   0   0   0   2   2   2   0   2   2   0   0   2   0   2   0   0   2   2   2   2   0   0   2   2   2   0   0   0   2   2   0   2   0   2   2   2   2   0   0   2   2   0   0   0   2   0   0   0   2   0   0   0   2   0   0   0   0   0   0   0   2   0   2   2   0   0   0   0   0   2   2   2   2   2   2   0   2   0   0   0   2   0   0   0   0   0   2   2   2   0   0   2
 MK-5-14                2   0   0   2   2   2   0   0   2   2   0   0   2   2   2   2   2   0   2   2   0   2   0   2   0   2   2   0   2   2   2   0   2   0   0   0   0   2   2   0   0   0   2   0   2   0   2   0   0   2   2   0   2   0   2   0   2   2   2   0   0   0   0   2   2   0   2   2   2   0   0   2   2   0   2   0   2   0   0   0   2   0   2   2   2   0   2   0   0   2   2   0   2   0   2   2   2   0   0   2   0   0   0   2   2   0   0   0   0   0   0   2   2   2   0   0   2   0   0   2   0   2   0   0   2   2   2   2   0   0   2   2   2   0   0   0   2   2   0   2   0   2   2   2   2   2   0   2   2   2   0   0   2   2   0   0   2   0   0   0   2   0   0   0   0   0   0   0   2   0   2   2   0   0   0   0   0   2   2   2   2   2   2   2   2   0   0   0   0   0   0   0   0   0   0   2   2   0   0   2
 MK-5-15                2   0   2   2   2   2   0   0   0   2   0   0   2   2   2   2   2   0   2   0   0   2   2   2   0   2   2   0   2   2   2   0   2   0   0   2   0   2   2   0   0   0   2   2   2   0   2   0   0   2   2   0   2   0   2   2   2   2   2   0   0   0   0   2   2   0   2   2   2   0   0   2   0   0   2   2   2   0   0   2   2   0   2   2   2   0   2   0   0   2   2   0   2   0   2   0   2   0   0   2   0   0   0   2   2   2   0   2   0   0   2   2   2   2   2   0   2   0   0   0   0   2   0   0   2   2   2   2   0   0   2   2   2   0   0   0   0   2   0   2   0   2   2   2   2   2   0   2   2   2   0   0   2   2   0   0   2   0   0   0   2   0   0   0   0   0   0   2   2   0   2   2   0   0   0   0   0   2   2   2   2   2   2   2   2   0   0   0   0   0   0   0   0   0   0   2   2   0   0   2
 MK-5-16                2   0   2   2   2   2   2   0   0   2   0   0   2   2   2   2   2   0   2   0   0   2   2   2   0   2   2   0   2   2   2   0   2   0   2   2   0   2   2   0   0   0   2   2   2   0   2   0   0   2   2   0   0   0   2   2   2   0   2   0   0   0   0   2   2   0   2   2   2   0   0   2   0   0   2   0   2   0   0   2   2   0   2   2   2   0   2   0   0   2   0   0   2   0   2   0   2   0   0   2   0   0   0   2   2   2   0   2   0   0   2   2   2   2   0   0   2   0   0   0   0   2   0   0   2   2   2   2   2   0   0   2   2   0   0   0   0   2   0   2   0   2   2   0   2   2   0   2   2   0   0   0   2   2   0   0   2   0   0   0   2   2   0   0   0   0   0   2   2   2   2   2   0   0   0   0   0   2   2   0   2   2   2   2   2   0   0   0   0   0   0   0   0   2   0   2   0   0   0   2
 MK-6-1                 2   2   2   0   0   0   2   0   0   2   0   0   2   2   2   0   0   0   0   0   0   0   0   2   0   2   0   2   2   2   2   0   2   0   0   0   0   2   2   2   2   2   2   2   0   0   0   0   2   0   0   2   2   2   0   2   2   0   0   0   2   0   2   0   0   0   0   2   0   0   2   2   0   0   2   2   2   2   2   2   2   0   2   0   0   2   0   0   2   0   2   0   2   0   0   0   0   2   0   0   2   2   2   2   2   0   0   2   2   0   0   2   2   2   0   0   0   0   2   2   2   2   2   0   2   2   0   0   0   0   2   2   0   0   0   2   0   0   2   2   0   0   2   2   0   0   0   2   0   0   2   0   0   2   0   0   2   0   2   0   2   0   0   2   0   2   0   0   2   0   0   0   0   2   2   2   0   2   0   2   0   2   2   0   2   0   2   2   2   2   2   2   0   0   2   0   0   0   2   0
 MK-6-2                 2   2   2   0   0   0   0   0   0   2   0   0   2   2   2   0   0   0   0   0   0   2   0   2   0   2   0   2   2   2   2   0   2   0   2   2   0   0   0   2   2   2   2   2   0   0   0   0   2   0   0   2   2   2   0   2   2   0   0   0   2   0   2   0   0   0   0   2   0   0   2   2   0   0   2   2   2   2   2   2   0   0   2   0   0   2   0   0   2   0   2   0   0   0   0   0   0   2   0   2   2   2   2   2   2   0   0   2   2   0   0   2   2   2   0   0   0   0   2   2   2   2   2   0   2   2   0   0   0   0   2   2   0   0   0   0   0   0   2   2   0   0   2   2   0   0   0   2   0   0   2   0   0   2   0   2   2   0   2   0   2   0   0   0   0   2   0   0   2   0   0   2   0   2   2   2   0   2   0   0   0   2   2   0   2   0   2   2   2   2   2   2   0   2   2   0   0   2   2   0
 MK-6-3                 2   2   2   0   0   0   0   0   0   2   0   0   2   2   2   0   0   0   0   0   0   2   0   2   0   2   0   2   2   2   2   0   2   0   2   2   0   0   0   2   2   2   2   2   0   0   0   0   2   0   0   2   2   2   0   2   2   0   0   0   2   0   2   0   0   0   0   2   0   0   2   2   0   0   2   2   2   2   2   0   0   0   2   0   0   2   0   0   2   0   2   2   0   0   2   0   0   2   0   2   2   2   2   2   2   0   2   2   2   0   0   2   2   2   0   0   0   0   2   0   2   2   2   2   2   2   0   0   0   0   2   0   0   0   0   0   2   0   2   2   0   0   2   0   0   0   0   2   0   0   2   0   0   2   0   2   2   0   2   0   0   0   0   0   0   2   0   0   2   0   0   2   0   0   2   2   0   2   2   0   0   2   2   2   2   2   2   2   2   2   2   2   0   2   2   0   2   2   2   0
 MK-6-4                 2   2   2   0   0   0   0   0   0   2   0   2   2   2   0   0   0   0   2   2   0   2   0   2   0   2   0   2   2   2   2   0   2   0   2   2   2   0   0   2   2   2   2   2   0   0   0   0   2   0   0   2   2   2   2   2   2   0   2   0   2   0   2   0   0   0   0   2   0   0   2   2   0   0   2   2   2   2   2   2   0   0   2   0   0   2   0   0   2   0   2   2   0   0   2   0   0   2   0   0   2   2   2   2   2   0   2   2   2   2   0   2   2   2   0   0   0   0   2   0   2   2   2   0   2   2   0   0   0   0   2   0   0   0   0   2   2   0   2   2   0   0   2   0   0   0   2   2   0   2   2   2   0   0   0   2   2   0   2   0   2   0   0   0   0   2   0   0   2   0   0   2   0   0   2   2   0   2   2   0   0   2   2   2   2   2   2   2   2   2   2   2   0   2   2   0   2   2   2   0
 MK-6-5                 2   2   2   0   0   0   2   0   0   2   0   2   2   2   0   0   0   0   2   2   0   0   0   2   0   0   0   2   2   2   2   0   2   0   2   2   2   0   0   0   2   2   2   2   0   0   2   0   2   2   0   2   2   2   2   2   2   0   2   0   2   0   2   0   0   0   0   2   0   0   2   2   0   0   2   2   2   2   2   2   2   2   2   0   0   2   0   0   2   0   2   2   0   0   2   0   0   2   0   0   2   2   2   2   2   0   0   2   2   2   0   2   2   2   0   0   0   0   2   0   2   2   0   0   2   2   0   0   0   0   2   0   0   0   0   2   2   0   2   2   0   0   2   0   2   0   2   2   0   2   2   2   0   0   2   2   2   0   2   0   2   0   0   0   0   2   0   0   2   0   0   2   0   0   2   2   0   2   2   0   2   2   2   0   2   2   2   2   0   2   2   2   0   2   2   0   2   2   2   0
 MK-6-6                 2   2   2   0   0   2   2   0   0   2   0   2   2   2   0   0   0   0   2   0   0   0   0   2   0   0   0   2   0   2   2   0   0   0   2   2   2   0   0   0   2   0   2   2   0   2   2   0   2   2   0   2   2   2   2   2   2   0   2   0   2   0   2   0   0   0   0   2   0   0   2   2   0   0   2   2   2   2   2   2   2   2   0   0   0   2   0   0   2   0   2   2   0   0   2   0   0   2   0   0   2   2   2   2   2   0   0   2   2   2   0   2   2   2   0   0   0   0   2   0   0   2   2   0   2   2   2   0   0   0   2   0   2   0   2   2   2   0   0   2   0   0   0   0   2   0   2   2   0   2   0   2   0   0   2   2   2   0   2   0   2   0   0   0   0   2   0   0   2   0   0   2   0   0   2   2   0   0   2   0   2   2   2   0   2   2   2   2   0   2   2   2   0   2   2   0   2   2   0   0
 MK-6-7                 0   2   0   0   0   2   2   0   0   2   0   2   2   2   0   2   0   0   2   0   0   0   0   2   0   0   0   2   0   2   0   0   0   0   2   2   2   0   0   0   2   0   2   2   0   2   2   2   0   2   0   2   2   2   2   0   2   2   2   0   2   0   2   0   0   0   0   2   0   2   2   2   0   0   2   2   2   2   2   2   2   0   0   0   0   2   0   2   2   0   2   2   0   0   2   0   2   0   0   0   2   2   2   2   2   0   0   2   2   2   0   2   2   2   0   0   0   0   2   0   0   2   2   0   2   2   2   0   0   0   0   2   2   0   0   2   2   0   0   2   0   0   0   0   0   0   2   2   0   2   0   2   0   0   2   2   2   0   2   0   2   0   0   0   2   2   0   0   2   0   2   2   2   2   2   2   0   0   2   2   0   2   2   0   2   2   0   2   2   2   2   2   0   0   2   0   2   0   0   0
 MK-6-8                 0   2   0   0   0   2   2   2   2   2   0   2   2   0   2   0   0   0   2   0   0   0   0   2   0   0   0   2   0   0   0   0   0   0   2   2   2   0   0   0   2   2   2   0   0   2   2   0   0   2   0   2   2   2   2   2   2   2   2   0   2   0   2   0   2   0   2   0   0   2   2   2   0   0   2   2   2   2   2   0   2   0   0   0   0   2   0   2   2   0   2   2   0   0   2   0   2   0   0   0   2   2   2   2   2   0   0   2   2   2   0   0   2   2   0   0   0   0   2   0   0   2   2   0   2   2   0   0   0   0   0   2   2   0   0   2   2   0   0   2   0   0   0   0   0   0   2   2   0   2   0   2   0   0   2   2   2   0   2   0   2   0   0   0   2   0   0   0   2   0   2   2   0   2   2   0   0   0   2   2   0   2   2   0   2   2   0   2   2   0   2   2   0   0   2   0   2   0   0   2
 MK-6-9                 0   0   0   2   0   2   2   2   2   2   0   2   2   0   2   0   0   0   2   0   0   0   0   2   0   0   0   2   0   0   0   0   0   0   2   2   2   0   0   0   2   2   2   0   0   2   2   0   0   2   0   2   2   2   2   2   0   2   2   0   0   2   2   2   2   0   2   0   0   0   2   2   0   0   2   2   0   2   0   0   2   0   0   0   0   2   0   2   2   0   0   2   0   0   2   0   2   0   0   0   2   2   2   2   2   0   0   2   2   2   0   0   2   2   0   0   0   0   2   0   0   0   2   0   2   2   0   2   0   0   0   2   2   0   2   0   2   0   0   2   0   0   0   0   0   0   2   2   0   2   0   2   0   0   2   2   2   0   2   0   2   0   0   0   2   0   0   2   2   0   2   2   0   0   2   0   2   0   2   2   0   2   2   0   0   2   0   2   0   0   0   2   2   0   2   0   2   0   0   2
 MK-6-10                2   2   0   2   2   2   0   2   2   2   0   2   2   0   0   2   0   0   2   0   0   0   0   2   0   0   0   2   0   0   0   0   0   0   0   0   0   0   0   0   2   2   2   0   0   2   2   0   0   2   0   2   2   2   2   0   0   2   2   0   0   2   2   2   2   0   2   0   0   0   2   2   0   0   2   2   0   2   0   0   0   0   0   0   0   2   0   2   2   0   0   2   0   0   2   0   2   0   0   0   2   2   2   2   2   0   0   2   2   0   0   0   2   2   0   0   0   2   0   0   0   0   2   0   2   2   0   2   0   0   0   2   2   0   2   0   2   0   0   2   2   0   0   0   0   2   2   2   0   2   2   2   0   2   2   2   2   0   2   0   2   0   2   0   2   0   0   0   2   0   2   2   0   0   2   0   2   2   2   2   0   2   2   0   0   2   0   2   0   2   0   2   2   0   0   0   2   0   0   2
 MK-6-11                2   2   0   2   2   2   0   2   2   2   0   2   2   0   0   2   2   0   2   0   0   0   0   2   2   0   0   2   0   0   0   0   0   0   0   2   0   0   0   0   2   0   0   0   0   2   2   2   2   2   2   2   2   2   2   0   0   2   2   0   0   2   2   2   2   0   2   0   0   0   2   2   0   0   2   2   0   2   0   0   2   0   0   0   0   2   0   2   2   0   0   2   0   0   2   0   2   0   2   2   2   2   2   2   2   0   0   2   2   0   0   0   0   2   0   0   2   2   0   0   0   0   2   0   2   2   2   2   0   0   0   2   2   0   2   0   2   0   0   2   2   0   0   0   0   2   2   2   0   2   2   2   0   2   2   2   2   0   2   0   2   0   2   0   2   0   0   0   2   0   2   2   0   0   2   0   2   2   2   2   0   2   2   0   0   2   0   2   0   2   0   0   2   0   0   0   2   0   0   2
 MK-6-12                2   2   0   2   2   2   0   2   2   2   0   2   2   0   0   2   2   0   2   0   0   0   0   2   2   0   0   2   0   0   0   0   0   0   2   2   0   2   0   0   2   0   2   0   0   2   2   2   2   2   2   2   2   2   2   0   0   2   0   0   0   2   2   2   2   0   2   0   0   0   2   2   0   0   2   2   0   2   0   0   2   0   0   0   0   2   0   2   2   0   0   2   0   0   2   0   2   2   2   2   2   2   2   2   2   2   0   2   0   0   2   0   2   2   2   0   2   2   0   0   0   0   2   0   2   2   2   2   2   0   0   2   2   0   2   0   2   0   0   2   2   0   0   0   2   2   2   2   0   2   2   2   0   2   2   2   2   0   2   0   2   0   2   0   2   0   0   0   2   2   2   2   2   0   2   0   2   2   2   2   2   2   2   2   0   2   0   2   0   2   0   0   2   0   0   0   0   0   0   2
 MK-6-13                0   2   0   2   2   2   0   2   2   2   0   2   2   2   0   2   2   0   2   0   0   0   0   2   2   0   0   2   0   0   0   0   0   0   2   2   0   2   0   0   2   0   2   2   0   0   2   2   2   0   2   2   2   2   2   2   0   0   0   0   0   2   2   2   0   0   2   0   0   0   2   2   0   0   2   2   0   2   0   0   2   2   0   0   2   2   0   2   2   0   0   2   0   0   2   0   2   2   2   2   2   2   2   2   2   0   2   2   0   0   2   0   2   2   2   0   2   2   0   0   0   2   2   0   2   2   2   2   2   0   0   0   0   0   2   0   2   0   0   2   2   0   0   0   2   2   2   2   0   2   2   2   0   2   2   2   2   0   2   0   2   0   0   0   2   0   0   2   0   2   0   2   2   0   2   0   2   2   2   2   2   0   2   2   0   2   0   2   0   2   0   0   2   2   0   0   0   0   0   2
 MK-6-14                0   2   0   2   2   2   0   0   2   2   0   2   2   2   0   2   2   0   2   0   0   0   0   2   2   0   0   2   0   0   2   0   0   0   2   2   0   2   0   0   2   0   2   2   2   0   2   2   2   0   2   2   2   2   2   2   0   0   0   0   0   2   2   2   0   0   2   0   0   2   2   2   0   0   2   2   0   2   0   0   2   2   0   0   2   2   0   0   2   0   2   2   0   0   2   0   0   2   2   2   2   2   2   2   2   0   2   2   0   0   2   0   2   2   2   0   0   2   0   0   0   2   2   0   2   2   2   2   2   0   2   0   0   0   2   0   2   0   0   2   2   0   0   0   2   2   2   2   0   0   2   2   2   2   2   2   2   0   2   0   0   0   0   0   2   0   0   2   0   2   0   2   2   0   2   0   2   2   2   2   2   0   2   2   0   0   0   0   0   2   0   0   2   2   0   0   0   0   0   2
 MK-6-15                0   2   0   2   2   2   0   0   2   2   0   2   2   2   0   2   0   0   2   0   0   0   0   0   0   0   0   2   0   0   2   0   0   0   2   2   0   2   0   0   2   0   2   2   2   2   2   2   2   0   2   2   2   0   2   2   0   2   0   0   0   2   2   2   2   0   0   0   0   2   0   2   0   0   2   2   0   2   0   0   2   2   2   0   2   2   0   0   2   0   2   2   0   0   2   0   0   2   2   2   2   2   2   2   2   0   2   0   0   0   2   0   2   2   2   0   0   2   0   0   0   2   2   0   2   2   2   2   2   0   2   0   0   0   2   0   2   0   0   2   2   0   0   0   2   2   2   2   0   0   2   2   2   2   0   2   2   0   2   0   0   0   0   2   2   0   0   2   0   2   0   2   2   0   2   0   2   2   2   2   2   0   2   2   0   0   0   0   0   2   0   0   2   2   0   0   0   0   0   2
 MK-6-16                0   2   0   2   2   2   0   0   2   2   0   2   2   2   0   2   0   2   2   0   0   0   0   0   0   0   0   2   0   0   2   0   0   0   2   0   0   2   0   0   2   0   2   2   2   2   2   2   2   0   2   2   2   0   2   2   2   2   0   0   0   2   2   2   2   0   0   0   0   2   2   2   0   0   2   2   0   2   0   0   2   2   2   0   2   2   0   0   2   0   2   2   0   0   2   0   0   2   2   2   2   2   0   2   2   0   2   0   0   0   2   0   2   2   2   0   0   2   0   0   0   2   2   0   2   2   2   2   2   0   2   0   0   0   2   0   2   0   0   2   2   0   0   0   2   2   2   0   0   0   2   2   2   2   0   2   2   0   0   0   0   0   2   2   2   0   0   2   0   2   0   0   0   0   2   0   2   2   2   2   0   0   2   2   0   0   0   0   0   2   0   0   2   2   0   0   0   0   0   0
 
!****************************************** Phenotypic Data **********************************************************
!-100.0 is resevred for missing phenotype
SimulatedTrait1         9.0668    9.8096   10.0756   11.0054    9.3869   11.0030    9.2835   12.0362   13.2445    9.5805    6.9902    9.7111    8.4978    7.6937   10.5409   11.7224   11.1185    7.4228   10.2617   12.8474   10.1429   11.0744    9.3184    9.2801    9.2724    8.7895    9.7077   10.0532   10.2595    9.3601   12.2139    9.6918    7.9985   10.9515    9.3369    8.9129    8.5327    9.3649    9.8484   10.1861   10.6235    8.4178    9.4325   10.7811    8.6024    9.4384   11.1428    9.4728    8.7332   11.3509    9.3883   10.2924   11.2141   11.0516    9.4061    9.9133   10.4684   10.6366   10.3339    8.9401    9.2788   11.0500    8.9171   10.4080   11.8649   10.3862   11.5535   11.3230   11.0414   10.6472    9.3751   10.3469    9.0686   10.8898    8.2012    8.5082    9.9365    9.0993    8.6090    9.3531   11.4002    9.8467   10.9127   12.9738   10.1950    8.0794    9.6389   11.3659    9.3566    9.1050   11.7599   11.1820    8.5247   11.4808   13.5347    7.8043   11.3791   12.5031   11.4621    9.4598    9.4615    9.2324   10.7040    7.7009   10.7974    7.1164    8.2365   10.2202    8.9003    8.7079   12.2242    8.7311   10.8197    8.7727   10.2375    6.0703   12.4903    8.7630    8.0698    9.9478   10.2818   10.6121   13.2322    8.5693    8.6452    9.2573    9.6454   11.2932    9.6201    8.4179    8.8937    9.3103   10.9602    8.1698    5.8993    8.3591    9.2571    7.4227    8.5239    9.4331    7.6768    8.6938   12.0308    9.6022    9.4632   10.9545    8.6949   10.6842   10.9117    7.6780   10.2684   10.5906    7.8176   12.5574    9.8205    8.4776   10.2335    7.2673    9.6901   10.4941    9.4996    8.8987    9.4289   10.9656    9.6414    7.5672   13.2680   10.8309    7.7425    9.7018    9.6334   10.1405    8.8457    8.3775   10.1133    9.3697    9.7074   11.4696    9.4191   11.9113    8.2452    9.2715   10.9109    9.1683   11.8341    9.7609    8.3785    9.5721   11.2463   10.2457    9.1906   10.4452    7.7062    8.6103    9.1131   10.6547   12.0963   10.0261    7.4993   10.5973
SimulatedTrait2        13.2211   13.2566   14.4892   13.5634   15.8223   15.0970   14.3398   13.2943   16.8908   14.8049   15.5042   14.1391   14.9212   15.2544   12.8336   14.7258   14.7797   14.0347   12.3283   18.6320   15.4393   16.3013   17.5374   14.6852   13.1038   16.3644   15.6651   14.1230   15.0433   15.0727   14.8528   15.7917   14.9200   14.0100   15.2061   14.0516   15.4383   12.7950   15.7957   14.3675   15.8361   15.4227   14.1897   18.9449   17.7621   12.5577   14.6811   13.0485   16.3947   15.2064   15.3726   15.4966   16.9249   14.8084   15.1126   16.7270   17.8184   16.2688   14.9017   13.4340   14.4703   14.1160   11.2356   16.0380   13.1465   15.7803   16.7913   16.0168   15.7854   12.8320   12.7724   14.0685   13.9154   17.8130   13.7156   14.2876   14.6285   14.2968   14.6427   12.3942   15.7654   12.7013   15.3837   17.0790   14.5556   15.5977   14.0829   13.8565   14.4764   15.4390   14.1789   12.8285   14.4842   16.7664   17.8096   15.5736   12.5570   13.5783   15.2420   14.3776   13.9398   16.1048   12.7131   15.7529   13.7449   16.7179   15.6582   16.2236   13.9324   16.8400   15.7240   13.8576   17.7495   13.6100   15.6896   14.5593   11.3599   14.7463   11.6278   15.9848   16.0203   16.2608   13.9136   17.7905   17.1324   13.6592   12.5491   15.3570   16.5405   15.3220   16.2876   13.7880   12.7105   15.8156   12.0027   17.8249   13.9717   14.3131   17.1634   14.8916   13.7052   15.6243   13.6850   14.4978   15.1395   14.9456   14.0754   14.1590   16.5685   14.1649   16.0792   14.3665   16.4857   14.3138   12.0178   13.9994   13.8859   13.7718   15.3748   14.6391   12.7228   17.2124   13.6944   15.6561   15.5377   16.1712   15.6189   14.7182   14.0808   14.5693   15.7120   15.1211   15.4264   14.2347   12.9908   13.9205   15.1962   16.7575   12.4698   12.1317   13.6212   12.5014   16.3458   15.5304   15.7636   14.1582   14.0084   14.8481   14.0564   12.9490   13.5938   15.1164   13.4803   15.4687   15.9981   13.3651   15.8732   12.8522   16.8769   18.1509
 
