# Supplementary material for: Inclusive Composite Interval Mapping of QTL by Environment Interactions in Biparental Populations
Source: PLoS One. 2015 Jul 10;10(7):e0132414. doi: 10.1371/journal.pone.0132414 (PMC4498613; doi:10.1371/journal.pone.0132414)
Supplement: S3 File — (ZIP) [file pone.0132414.s003.zip › Simulation for unliked model/Simulated popualtions/run_00119.met]

!**********************Note: lines staring with "!" are remarks and will be ignored in the program********************
!*********************************General Information**********************************
!Assuming F1 = P1 x P2, populations available in QTL IciMapping are: 
!  1, P1BC1F1 = P1 x F1, the first backcrossing where P1 is used as the recurrent parent;
!  2, P2BC1F1 = P2 x F1, the first backcrossing where P2 is used as the recurrent parent;
!  3, F1DH, F1-derived doubled haploids; 
!  4, RIL or F1RIL, recombination inbred lines through the repeated selfing of F1;
!  5, P1BC1RIL, recombination inbred lines through the repeated selfing of P1BC1F1;
!  6, P2BC1RIL, recombination inbred lines through the repeated selfing of P2BC1F1;
!  7, F2, the selfing generation of F1;
!  8, F3, the selfing generation of F2;
!  9, P1BC2F1, the second backcrossing where P1 is used as the recurrent parent; 
! 10, P2BC2F1, the second backcrossing where P2 is used as the recurrent parent;
! 11, P1BC2RIL, recombination inred lines through the repeated selfing of P1BC2F1; 
! 12, P2BC2RIL, recombination inred lines through the repeated selfing of P2BC2F1; 
! 13, P1BC1F2, the selfing generation of P1BC1F1; 
! 14, P2BC1F2, the selfing generation of P2BC1F1; 
! 15, P1BC2F2, the selfing generation of P1BC2F1; 
! 16, P2BC2F2, the selfing generation of P2BC2F1; 
! 17, P1BC1DH, P1BC1F1-derived doubled haploids; 
! 18, P2BC1DH, P2BC1F1-derived doubled haploids; 
! 19, P1BC2DH, P1BC2F1-derived doubled haploids; 
! 20, P2BC2DH, P2BC2F1-derived doubled haploids; 
   3      !Mapping Population (see remarks above)
   2      !Mapping Function (1 for Kosambi; 2 for Haldane; 3 for Morgan)
   2      !Marker Space Type (1 for intervals; 2 for positions)
   1      !Marker Space Unit(1 for centiMorgans; 2 for Morgan)
   6      !Number of Chromosomes (or Linkage Groups)
 200      !Size of the mapping population
   2      !Number of environments
 
!***************************************** Chromosomes and Linkage Maps **********************************************
!Chromosome                 NumMarkers
-CH1                        16
-CH2                        16
-CH3                        16
-CH4                        16
-CH5                        16
-CH6                        16
!Linkage map (Marker name followed by position or the interval length)
 MK-1-1                1     0.000
 MK-1-2                1    10.000
 MK-1-3                1    20.000
 MK-1-4                1    30.000
 MK-1-5                1    40.000
 MK-1-6                1    50.000
 MK-1-7                1    60.000
 MK-1-8                1    70.000
 MK-1-9                1    80.000
 MK-1-10               1    90.000
 MK-1-11               1   100.000
 MK-1-12               1   110.000
 MK-1-13               1   120.000
 MK-1-14               1   130.000
 MK-1-15               1   140.000
 MK-1-16               1   150.000
 MK-2-1                2     0.000
 MK-2-2                2    10.000
 MK-2-3                2    20.000
 MK-2-4                2    30.000
 MK-2-5                2    40.000
 MK-2-6                2    50.000
 MK-2-7                2    60.000
 MK-2-8                2    70.000
 MK-2-9                2    80.000
 MK-2-10               2    90.000
 MK-2-11               2   100.000
 MK-2-12               2   110.000
 MK-2-13               2   120.000
 MK-2-14               2   130.000
 MK-2-15               2   140.000
 MK-2-16               2   150.000
 MK-3-1                3     0.000
 MK-3-2                3    10.000
 MK-3-3                3    20.000
 MK-3-4                3    30.000
 MK-3-5                3    40.000
 MK-3-6                3    50.000
 MK-3-7                3    60.000
 MK-3-8                3    70.000
 MK-3-9                3    80.000
 MK-3-10               3    90.000
 MK-3-11               3   100.000
 MK-3-12               3   110.000
 MK-3-13               3   120.000
 MK-3-14               3   130.000
 MK-3-15               3   140.000
 MK-3-16               3   150.000
 MK-4-1                4     0.000
 MK-4-2                4    10.000
 MK-4-3                4    20.000
 MK-4-4                4    30.000
 MK-4-5                4    40.000
 MK-4-6                4    50.000
 MK-4-7                4    60.000
 MK-4-8                4    70.000
 MK-4-9                4    80.000
 MK-4-10               4    90.000
 MK-4-11               4   100.000
 MK-4-12               4   110.000
 MK-4-13               4   120.000
 MK-4-14               4   130.000
 MK-4-15               4   140.000
 MK-4-16               4   150.000
 MK-5-1                5     0.000
 MK-5-2                5    10.000
 MK-5-3                5    20.000
 MK-5-4                5    30.000
 MK-5-5                5    40.000
 MK-5-6                5    50.000
 MK-5-7                5    60.000
 MK-5-8                5    70.000
 MK-5-9                5    80.000
 MK-5-10               5    90.000
 MK-5-11               5   100.000
 MK-5-12               5   110.000
 MK-5-13               5   120.000
 MK-5-14               5   130.000
 MK-5-15               5   140.000
 MK-5-16               5   150.000
 MK-6-1                6     0.000
 MK-6-2                6    10.000
 MK-6-3                6    20.000
 MK-6-4                6    30.000
 MK-6-5                6    40.000
 MK-6-6                6    50.000
 MK-6-7                6    60.000
 MK-6-8                6    70.000
 MK-6-9                6    80.000
 MK-6-10               6    90.000
 MK-6-11               6   100.000
 MK-6-12               6   110.000
 MK-6-13               6   120.000
 MK-6-14               6   130.000
 MK-6-15               6   140.000
 MK-6-16               6   150.000
!*********************************** Marker Types ********************************************************************
!Co-dominant marker: When heterozygote F1 is present, P1 is coded as 2, F1 is coded as 1, and P2 is coded as 0; Otherwise, P1 is coded as 2, and P2 is coded as 0. 
!Dominant marker: When heterozygote F1 is present, P1 and F1 are coded as 12, and P2 is coded as 0; Otherwise, P1 is coded as 2, and P2 is coded as 0.  
!Recessive markers: When heterozygote F1 is present, P1 is coded as 2, and F1 and P2 are coded as 10; Otherwise, P1 is coded as 2, and P2 is coded as 0. 
!Missing marker is coded as -1. 
 MK-1-1                 2   2   0   2   2   2   2   0   0   0   0   2   2   2   2   0   0   0   0   0   2   2   2   2   2   0   0   2   0   2   0   0   2   2   2   0   2   2   2   0   0   0   2   0   0   0   0   2   0   2   2   0   0   0   2   0   2   0   0   0   2   0   2   2   2   2   0   0   0   0   2   2   0   2   2   2   0   2   0   0   2   0   0   2   0   2   2   0   2   0   2   2   0   0   2   2   2   2   2   2   2   0   0   0   2   0   0   2   2   2   0   2   0   2   0   0   2   2   0   0   0   2   0   0   0   0   2   2   0   2   0   2   2   0   0   0   2   2   2   2   2   2   0   2   0   2   0   2   0   0   2   2   0   2   2   0   0   2   0   2   0   2   0   2   0   2   2   2   2   0   2   2   0   0   0   0   0   0   2   2   2   0   2   2   2   2   0   2   0   0   2   2   0   0   0   2   2   2   2   2
 MK-1-2                 0   2   0   2   2   2   2   0   0   0   0   2   2   2   2   0   0   0   2   0   2   2   2   2   0   0   0   2   0   2   0   0   2   2   2   0   2   0   2   0   0   0   2   0   0   0   0   2   0   2   2   0   0   0   2   0   2   0   0   0   2   0   2   2   2   2   0   0   0   0   2   2   0   2   2   2   2   2   0   2   2   0   0   2   0   2   2   0   2   0   2   2   0   0   2   2   2   2   2   2   2   0   0   0   2   0   0   2   2   2   2   2   2   2   0   0   2   2   0   0   0   2   0   0   0   0   2   2   0   2   0   2   2   0   2   0   2   2   2   2   2   2   0   0   2   2   0   2   0   0   2   2   0   2   2   2   0   2   0   2   0   2   0   2   0   2   2   2   2   2   2   0   0   0   0   0   0   0   0   2   0   0   2   2   2   2   0   2   0   0   0   2   0   0   0   2   2   2   2   2
 MK-1-3                 0   2   0   0   2   2   2   0   2   0   0   2   2   2   2   0   2   0   2   0   2   2   2   2   0   0   0   2   0   2   2   0   2   2   2   0   2   0   2   0   0   0   2   0   2   0   0   0   0   2   2   0   0   0   2   0   2   0   0   0   2   0   2   2   2   2   0   0   0   0   2   2   0   2   2   2   2   2   0   2   2   0   0   2   0   2   2   0   2   0   2   2   0   0   2   2   2   2   2   2   2   0   0   2   2   0   0   2   2   0   2   2   2   2   0   0   2   2   0   0   0   2   0   0   0   0   2   2   0   2   0   2   2   0   2   0   2   2   2   2   2   2   0   0   2   2   2   2   0   0   2   2   0   2   2   2   0   2   0   2   2   2   0   2   0   2   2   2   2   2   2   2   0   0   0   0   0   2   0   2   0   0   0   2   2   2   0   2   0   0   0   2   0   0   0   2   2   2   2   2
 MK-1-4                 0   2   0   0   2   2   2   0   2   0   0   2   0   2   0   0   2   2   2   0   2   2   2   2   0   0   0   2   2   2   2   0   2   2   2   0   2   0   2   0   0   2   2   0   2   0   0   0   0   2   2   2   0   0   2   0   2   2   0   0   2   0   2   2   2   2   0   0   0   0   2   2   0   2   2   2   2   2   2   2   2   0   0   0   2   2   2   0   2   0   2   2   0   0   2   2   2   0   2   2   2   0   0   2   2   0   0   2   2   0   2   2   0   2   0   0   2   2   0   0   0   2   2   0   0   0   2   2   0   2   2   2   2   0   2   0   2   2   2   0   2   2   0   0   2   2   2   2   0   0   2   2   0   2   2   2   0   2   0   2   2   2   0   2   0   2   2   2   2   2   2   2   0   0   0   0   0   2   2   2   0   0   0   2   2   2   0   2   0   0   0   2   0   0   0   2   2   2   2   2
 MK-1-5                 0   2   0   0   2   2   2   0   0   0   0   2   0   0   0   0   2   2   2   0   2   2   2   2   0   0   0   2   2   2   2   0   2   2   2   0   2   0   2   0   2   2   2   0   2   0   0   2   0   2   2   2   0   0   2   0   0   2   0   0   2   0   2   2   2   2   0   0   0   0   2   2   0   2   2   2   2   2   2   2   2   2   0   0   2   2   0   0   2   0   2   2   0   0   2   2   2   0   2   2   2   0   0   0   2   0   0   2   2   0   2   2   0   2   0   0   2   2   0   0   0   2   2   0   0   0   2   2   0   2   2   2   2   0   2   0   2   2   2   0   2   2   0   2   2   2   2   2   0   0   2   2   0   2   2   2   0   2   0   2   2   2   0   2   0   2   0   2   2   2   2   2   2   0   0   0   0   2   2   2   0   0   0   2   2   2   0   2   0   0   0   2   0   0   2   2   2   2   2   2
 MK-1-6                 0   2   0   0   2   2   2   0   0   0   0   2   0   0   2   0   2   2   2   0   0   2   0   2   0   0   2   2   2   2   2   0   2   2   2   0   2   0   2   0   2   2   2   0   2   0   0   2   0   2   0   2   2   0   2   0   0   2   0   0   2   0   2   2   2   2   0   0   0   0   2   2   0   2   2   2   2   2   2   2   2   2   0   0   2   0   0   0   2   2   2   0   0   0   2   2   2   0   2   2   2   0   0   0   2   0   0   2   2   0   2   2   0   2   0   0   2   2   0   0   0   2   2   0   0   0   2   2   0   2   2   2   2   0   2   0   2   2   2   0   2   2   0   2   2   2   2   2   0   0   0   2   0   2   2   2   0   2   0   2   2   0   0   2   0   2   0   2   2   2   2   2   2   0   0   2   0   2   2   2   0   0   0   2   2   2   0   2   0   0   0   2   0   2   2   2   2   2   2   2
 MK-1-7                 0   2   0   0   2   2   2   0   0   0   0   2   0   0   2   0   2   2   0   0   0   2   0   2   0   0   2   2   0   2   2   0   2   2   2   0   2   0   2   0   2   2   2   0   2   0   0   2   0   2   0   2   2   0   2   0   0   2   0   0   2   0   2   2   2   2   2   0   0   0   2   2   0   2   2   2   0   2   2   2   2   2   0   2   2   0   0   0   0   2   2   0   0   0   2   2   2   0   2   2   2   0   0   0   2   0   0   2   2   2   2   2   0   2   0   0   2   2   0   0   2   2   2   0   0   2   2   2   0   2   0   2   2   0   2   0   2   2   0   0   2   0   0   2   2   2   2   2   0   0   2   0   0   2   2   2   0   2   0   2   2   0   0   2   0   2   0   2   2   2   2   2   2   0   0   2   0   0   2   2   0   0   0   0   2   2   0   2   0   0   0   2   0   2   0   2   2   2   0   2
 MK-1-8                 0   2   0   0   2   2   2   2   0   0   0   2   0   0   2   0   2   2   0   0   0   2   0   2   0   0   2   2   0   2   2   0   2   2   2   0   2   0   2   0   2   2   2   0   2   0   0   2   0   0   0   2   2   0   2   0   0   2   0   0   2   0   2   2   2   2   2   0   0   0   2   2   0   2   2   2   2   2   2   2   2   0   0   2   2   0   0   2   0   2   2   0   0   0   2   2   2   0   2   2   2   0   2   0   2   0   0   2   0   0   2   2   0   2   0   0   2   2   0   0   2   2   2   0   2   2   2   2   0   2   0   2   2   0   2   0   2   2   0   0   2   0   2   2   2   2   2   2   0   0   2   0   0   2   2   2   0   2   0   2   2   0   0   2   0   2   0   2   2   2   2   2   2   0   0   2   0   0   2   0   2   0   0   2   2   2   0   2   0   2   0   2   0   2   0   2   2   0   0   2
 MK-1-9                 0   2   0   0   2   2   2   2   0   0   0   2   2   0   2   0   2   2   2   2   0   2   0   2   0   0   2   0   0   2   2   0   2   2   2   0   0   0   2   0   2   2   2   0   2   0   0   2   2   0   0   2   2   0   2   2   0   2   2   0   0   0   2   2   2   2   2   0   0   0   2   2   2   2   2   2   2   2   0   2   2   0   0   2   2   2   0   2   0   2   2   0   0   0   2   2   0   0   2   2   2   2   2   0   2   0   2   2   0   0   2   2   0   2   0   0   2   2   0   0   2   2   2   0   2   2   2   2   0   2   2   2   2   0   2   0   2   2   0   0   2   0   2   2   2   2   2   2   0   2   2   0   0   2   2   2   0   2   0   2   2   0   0   2   0   2   0   2   2   2   2   2   0   2   0   2   0   2   2   0   2   0   0   2   2   2   0   2   0   2   0   2   0   2   0   2   2   2   0   2
 MK-1-10                0   2   0   0   2   2   2   2   0   0   0   2   2   0   2   0   2   2   2   2   0   2   0   2   0   0   0   0   0   2   2   0   2   2   2   0   0   0   2   0   2   0   2   0   2   2   0   2   2   0   0   2   2   0   2   2   2   0   2   0   0   0   2   2   2   2   2   2   0   0   0   2   2   2   2   0   2   2   0   2   2   0   0   2   2   2   0   2   0   2   2   0   0   0   2   2   0   0   2   2   2   2   2   0   2   0   2   2   0   2   2   2   0   0   0   0   2   2   0   0   2   2   2   0   2   2   2   2   0   2   2   2   2   0   2   0   2   2   0   0   2   0   2   0   2   2   2   2   0   2   2   0   0   2   2   2   0   2   0   0   2   0   0   2   0   2   0   2   2   2   2   2   0   2   2   2   0   2   2   0   2   0   0   2   2   2   0   2   0   2   2   2   0   2   0   2   2   2   0   2
 MK-1-11                0   2   0   0   0   2   2   2   0   0   0   2   2   0   2   0   0   2   2   2   0   2   0   2   0   0   0   0   0   2   2   0   2   2   2   0   0   0   2   0   2   2   2   0   2   2   0   2   2   2   0   2   2   0   2   2   2   0   2   0   0   0   2   2   2   2   2   2   0   0   0   2   2   2   2   0   2   2   0   2   2   0   0   2   2   2   0   2   2   2   2   2   0   0   2   2   0   0   2   2   2   2   2   2   2   0   2   2   0   0   2   2   0   2   0   0   2   2   0   0   2   2   2   0   2   2   2   2   2   2   2   0   2   0   2   0   2   2   0   0   2   0   2   0   0   2   2   2   0   2   2   0   0   2   2   2   0   2   0   0   2   0   0   2   0   2   0   0   0   2   2   2   2   2   2   2   0   2   2   0   2   0   0   2   0   2   0   2   0   2   2   2   0   2   0   2   2   2   2   0
 MK-1-12                0   0   0   0   0   2   2   2   0   0   0   2   2   2   2   0   0   2   2   2   0   2   0   2   0   0   0   2   0   2   2   0   2   2   2   0   0   2   2   0   2   2   2   0   2   2   0   2   2   0   0   2   2   0   2   2   2   0   2   2   0   0   2   2   0   2   0   2   2   0   0   2   2   0   2   0   2   2   0   2   2   0   0   2   2   2   0   2   2   2   2   2   0   0   2   2   0   0   2   2   2   2   2   0   2   0   2   0   0   0   2   2   0   2   0   0   0   2   0   0   2   2   0   0   2   2   0   2   2   0   2   2   2   0   2   0   2   2   0   0   2   0   0   0   0   0   2   2   0   2   2   0   0   0   0   2   0   2   0   0   2   0   0   0   0   0   0   0   0   2   2   2   2   0   2   2   0   2   2   0   2   0   0   2   0   2   0   2   0   0   2   2   0   0   0   2   2   2   2   0
 MK-1-13                2   0   0   0   2   2   2   0   0   0   0   2   2   2   2   2   0   2   2   2   0   0   0   2   0   0   0   2   0   2   2   0   2   2   2   0   0   2   2   0   2   2   0   2   2   2   0   2   0   0   0   2   2   2   2   2   2   2   2   2   0   2   2   2   0   2   0   2   2   0   0   2   2   0   2   0   2   2   2   2   2   0   0   2   2   0   0   2   2   2   2   2   0   0   2   2   0   0   0   2   0   2   2   0   2   0   2   0   0   0   2   2   0   2   0   0   0   0   0   0   2   0   0   2   2   2   0   2   2   0   2   2   2   2   2   0   2   2   0   0   2   0   0   0   2   0   2   2   0   0   2   0   0   0   0   2   0   2   0   0   2   0   2   0   0   0   0   0   0   2   2   2   2   0   2   2   0   2   2   0   2   0   0   2   0   2   0   2   0   0   2   0   0   0   0   2   2   2   2   0
 MK-1-14                0   2   0   0   2   2   2   0   0   2   0   2   2   2   2   2   0   0   2   2   0   0   0   2   0   0   0   2   0   2   2   0   2   2   2   0   0   2   2   0   2   2   0   2   2   2   0   2   0   0   0   2   2   2   0   2   2   2   0   2   0   2   2   2   0   2   0   2   2   0   0   2   2   0   2   0   0   2   2   0   2   0   0   2   2   0   0   2   2   2   2   0   0   0   0   2   0   0   0   2   0   2   2   0   2   0   2   0   0   0   2   2   0   2   0   2   0   0   0   0   2   2   0   2   2   2   0   2   2   0   0   2   2   2   2   0   2   2   0   0   2   0   0   0   2   0   2   2   0   0   2   0   0   0   0   2   0   2   0   0   2   0   2   0   0   0   0   2   0   2   2   2   2   0   2   2   0   2   2   2   2   2   0   0   0   2   0   2   0   0   2   2   0   0   0   2   2   0   2   0
 MK-1-15                0   2   0   0   2   2   2   0   0   2   0   2   2   2   2   2   0   0   2   0   0   0   0   2   0   0   0   2   0   2   2   0   2   2   2   0   0   2   2   0   2   2   0   2   2   2   0   2   0   0   2   2   2   0   0   2   2   2   0   2   0   2   0   2   0   2   0   0   2   0   0   2   2   0   2   0   0   2   2   0   2   0   0   2   2   0   2   2   2   2   2   0   0   0   0   0   0   0   0   2   0   2   2   0   2   0   2   0   0   0   2   2   0   2   0   2   2   0   0   0   2   2   0   2   2   2   0   2   2   0   2   2   2   2   0   2   2   2   0   0   2   0   0   0   2   0   2   2   0   0   2   0   2   0   0   2   0   2   0   0   2   0   2   0   0   0   0   2   0   2   2   2   2   0   2   2   0   2   0   0   2   2   0   0   2   2   0   2   0   0   2   2   0   2   0   2   2   0   0   0
 MK-1-16                0   2   0   0   2   0   2   0   2   2   0   2   2   2   2   2   0   0   2   0   0   0   2   2   0   0   0   2   0   2   2   0   2   2   2   2   0   2   2   0   2   2   0   2   2   2   2   2   0   0   2   2   2   0   0   2   2   0   0   2   0   2   0   2   0   2   0   0   2   0   0   2   2   0   2   0   0   2   2   0   2   2   0   2   2   0   2   2   0   2   2   0   0   0   0   0   0   0   0   2   0   2   2   0   2   0   2   0   0   0   2   2   0   2   0   2   2   0   2   0   2   2   0   2   2   2   0   2   2   0   0   2   2   2   0   2   2   2   2   0   2   0   2   0   0   2   2   0   2   0   0   0   2   0   0   2   0   2   0   0   2   0   2   0   0   0   0   2   0   2   2   2   2   0   2   2   0   2   0   0   0   2   0   0   2   2   0   2   0   0   2   2   0   2   0   2   2   0   0   2
 MK-2-1                 0   2   2   0   0   0   0   2   2   2   2   2   0   0   0   0   2   0   2   2   2   0   0   2   0   2   2   2   2   0   0   2   2   2   0   0   0   0   2   0   0   2   0   0   2   2   0   2   0   0   0   0   0   2   2   0   2   0   2   0   0   2   0   2   2   0   0   2   2   2   2   0   0   0   2   0   0   2   2   2   0   0   2   0   0   2   0   2   0   2   0   0   2   0   0   2   2   2   2   0   0   2   0   2   0   0   0   0   2   2   2   0   2   0   2   2   2   0   2   2   0   2   2   2   0   2   0   2   2   0   0   2   0   0   0   0   2   2   0   2   2   0   2   0   2   0   0   2   2   0   0   0   0   2   2   0   0   2   2   2   0   0   2   2   2   2   0   2   0   2   2   0   0   0   2   0   0   2   2   2   0   2   0   2   2   0   2   0   0   2   0   2   2   2   0   0   2   2   0   0
 MK-2-2                 0   2   2   0   2   0   0   2   2   2   2   2   0   0   0   0   2   0   2   2   2   0   0   2   0   2   2   2   2   0   0   2   2   2   0   0   0   0   2   0   0   0   2   0   2   2   2   2   0   0   0   0   0   0   2   0   2   0   2   0   0   2   0   2   2   0   0   2   2   2   2   0   0   0   2   0   0   2   2   2   0   0   2   0   0   2   2   2   0   2   0   0   2   0   0   2   2   2   2   0   0   2   0   2   0   0   0   0   2   2   0   0   2   0   2   2   2   0   2   2   0   2   2   2   0   2   0   2   2   0   0   0   0   0   0   0   0   2   0   2   2   0   2   0   2   0   0   2   2   0   0   0   0   2   2   0   0   2   0   2   2   0   2   2   2   2   0   2   0   2   2   0   0   0   2   0   0   2   2   2   0   2   0   2   0   2   2   0   0   2   0   2   0   2   0   0   2   2   0   0
 MK-2-3                 0   2   2   0   2   0   0   2   2   2   2   2   0   0   0   0   2   2   0   2   2   0   0   2   0   2   0   2   2   0   0   2   0   2   0   0   0   0   2   0   0   0   0   0   2   2   2   0   0   0   0   0   0   0   2   0   2   0   2   0   0   2   0   2   2   0   0   2   2   2   2   0   0   0   2   0   0   2   2   2   0   0   2   2   0   2   0   2   0   0   0   2   0   0   2   2   2   2   2   0   0   2   0   2   0   0   0   0   2   2   0   0   2   0   2   2   2   0   2   2   0   2   2   2   0   0   0   2   2   0   0   0   0   0   0   0   0   2   0   0   2   0   2   0   2   0   0   2   2   0   0   0   0   2   2   0   0   2   0   0   2   0   2   2   2   2   0   2   2   2   2   0   0   0   2   0   0   2   2   2   0   2   0   2   0   2   2   0   0   2   0   2   0   2   0   0   2   2   0   0
 MK-2-4                 0   2   2   0   2   0   0   2   2   2   2   2   0   0   2   0   2   2   0   2   0   0   0   2   0   2   0   2   2   0   0   2   0   0   2   0   0   0   2   0   0   0   0   0   2   0   2   0   0   0   0   2   0   0   2   0   2   2   0   0   0   2   0   2   2   0   0   2   0   2   2   0   0   2   2   0   0   2   2   2   0   0   2   2   0   2   0   2   0   0   0   2   0   0   2   2   2   2   2   0   0   2   0   2   0   0   2   2   2   2   0   0   0   0   2   2   2   0   2   0   0   2   0   2   0   0   0   2   2   0   0   2   0   0   0   0   0   2   0   0   2   0   2   0   2   0   0   2   2   0   0   0   0   2   2   0   0   0   0   0   2   2   2   2   2   2   0   2   2   2   2   0   0   0   2   0   0   2   2   0   0   2   0   2   0   2   2   0   0   2   0   2   0   2   0   0   2   2   0   0
 MK-2-5                 0   2   2   0   2   2   0   2   2   2   2   2   0   0   2   2   2   2   2   2   0   0   0   2   0   2   0   2   2   0   0   2   0   0   0   0   0   0   2   0   0   0   0   0   2   0   2   2   0   0   0   2   0   0   2   0   2   2   0   0   2   0   2   2   2   0   0   2   0   2   2   0   0   0   2   0   2   2   2   2   0   0   2   2   0   2   0   2   0   0   0   2   0   2   2   2   2   2   0   2   0   0   2   2   0   0   2   2   2   0   0   0   0   2   2   2   2   0   2   0   0   2   0   2   0   0   0   2   2   0   0   2   0   0   0   0   0   2   0   0   2   0   2   0   2   0   0   0   2   0   0   0   0   0   2   0   0   0   0   2   2   2   0   2   2   2   0   2   2   2   2   0   0   2   2   0   0   2   2   0   0   2   0   2   0   2   2   0   0   2   0   2   0   2   0   2   2   2   2   0
 MK-2-6                 0   2   2   0   2   0   0   2   2   2   2   0   0   0   2   2   2   2   2   2   0   0   0   2   0   2   0   2   2   0   0   2   0   0   0   2   0   0   2   2   0   0   0   0   2   0   2   2   0   0   0   2   0   0   2   0   2   2   0   0   2   0   2   2   2   0   0   2   0   2   2   0   0   2   2   0   2   2   2   2   0   2   2   2   0   2   0   2   0   0   0   2   2   2   2   2   2   2   0   2   0   0   2   2   0   0   2   2   2   0   0   0   0   2   2   2   2   2   2   0   0   2   0   2   0   0   2   2   2   0   0   2   0   0   0   0   0   2   0   0   2   0   2   0   2   0   0   0   2   0   0   2   0   0   2   0   0   0   0   2   2   2   0   2   2   0   0   2   2   0   2   0   0   2   2   0   0   2   0   0   0   2   0   2   0   2   2   0   0   0   0   2   0   2   0   0   2   2   2   0
 MK-2-7                 0   2   2   0   2   0   2   0   0   2   0   0   0   0   0   2   2   2   2   2   0   0   0   2   0   0   2   2   2   0   0   2   0   0   0   0   0   0   2   0   0   0   0   0   2   0   2   2   0   0   0   2   0   0   2   2   0   2   0   0   2   0   2   2   2   0   0   2   0   2   2   2   2   2   2   2   0   2   2   2   0   2   2   2   0   2   0   2   2   0   0   2   2   2   0   2   0   2   0   2   0   0   2   2   0   0   2   2   2   0   0   0   0   2   2   2   2   2   0   0   0   2   0   2   0   0   2   2   2   0   0   2   0   0   0   0   0   2   0   0   2   0   2   0   0   0   0   0   2   0   2   2   0   0   2   0   0   0   0   2   2   2   0   2   2   2   0   2   2   0   2   0   0   2   2   0   0   2   2   0   0   0   0   0   0   2   2   0   0   0   0   0   0   2   0   0   2   2   2   0
 MK-2-8                 0   2   2   0   2   0   2   0   0   2   0   0   0   0   0   2   2   2   2   2   0   0   0   2   0   0   2   2   2   0   2   2   0   2   0   0   0   0   2   2   0   0   0   0   2   0   2   2   0   0   0   2   0   0   0   2   0   2   0   0   2   0   2   2   0   0   0   2   0   2   2   2   2   2   2   2   0   2   2   2   0   2   2   0   0   2   2   2   2   0   0   2   2   2   0   2   0   2   0   2   0   0   2   2   0   0   2   2   2   0   0   0   0   2   2   2   2   2   0   0   0   2   0   2   0   0   2   2   2   0   0   2   0   2   0   0   0   2   0   0   2   0   0   0   0   0   0   0   2   0   0   2   0   0   2   0   0   0   0   2   2   2   2   0   0   2   0   2   2   0   2   0   0   0   2   0   0   2   2   0   0   2   0   0   0   2   0   2   0   0   0   0   2   2   0   0   2   2   2   0
 MK-2-9                 0   2   2   0   2   0   2   0   2   2   0   0   0   0   0   2   2   2   2   2   0   0   2   2   0   0   2   2   2   2   0   2   2   2   0   0   0   0   2   2   0   0   0   0   2   0   2   2   0   0   0   2   0   0   0   0   0   2   0   0   2   0   2   2   0   0   0   2   0   2   2   2   2   2   2   2   0   2   2   2   0   0   0   2   0   2   2   2   2   0   0   2   2   2   0   2   0   2   0   2   0   0   2   2   0   0   2   0   2   0   0   0   0   2   2   2   2   0   0   2   0   2   0   0   0   0   2   2   2   0   0   2   0   2   0   0   0   2   0   0   2   2   0   0   0   2   0   0   2   0   2   2   0   0   0   0   0   0   0   2   2   2   0   0   0   2   0   2   2   0   2   0   2   0   2   0   0   2   2   0   0   2   0   0   0   2   0   2   0   0   0   0   2   2   2   0   2   2   0   2
 MK-2-10                0   2   2   0   2   0   2   0   2   2   0   0   2   0   0   2   2   2   2   2   0   0   2   2   0   0   2   2   2   2   0   2   2   2   0   0   0   0   2   2   0   0   0   0   2   0   2   2   2   0   0   2   0   0   0   0   0   2   0   0   2   0   0   2   0   0   0   2   2   2   2   2   2   2   2   2   0   2   2   2   2   0   0   2   0   0   2   2   2   0   0   2   0   2   0   2   2   2   0   2   0   0   2   2   0   0   2   2   2   2   0   0   0   2   2   2   2   0   0   2   0   2   0   0   0   0   2   0   2   0   0   2   0   2   0   0   0   2   0   0   2   2   0   0   0   2   0   0   0   0   2   2   0   0   0   0   0   0   0   2   2   2   0   0   0   2   2   2   2   0   0   0   2   0   2   2   0   2   2   0   0   2   0   0   0   2   0   2   0   0   0   0   2   2   2   0   2   2   0   2
 MK-2-11                0   2   2   0   2   0   2   0   2   2   0   0   2   0   0   2   2   2   2   2   0   2   2   2   0   0   2   2   2   2   0   2   2   2   0   0   0   0   2   2   0   0   0   0   0   2   2   2   2   0   2   2   0   0   0   0   0   2   0   2   2   0   2   2   0   0   0   2   2   2   2   2   2   2   2   2   0   2   2   2   2   0   0   2   0   0   2   2   2   0   0   0   0   2   0   2   2   2   0   2   0   0   2   2   0   0   2   2   0   2   0   0   0   2   2   2   2   0   0   0   0   2   0   0   0   0   2   0   2   0   2   0   0   2   0   0   0   2   0   0   2   2   0   2   2   2   0   0   0   0   0   2   0   0   0   0   0   0   0   2   2   2   0   0   0   2   2   0   2   0   0   0   2   0   2   2   0   2   2   0   0   2   0   0   0   2   0   2   0   2   0   0   2   2   2   0   2   2   0   2
 MK-2-12                2   2   2   0   2   0   2   0   2   2   0   2   2   0   0   2   2   2   2   2   2   2   0   2   0   0   2   2   0   2   0   2   2   0   0   0   2   2   0   2   0   0   0   0   0   2   2   2   2   2   2   2   0   0   2   0   0   2   0   2   2   0   0   2   0   0   0   2   2   2   2   2   2   2   2   2   0   2   2   2   2   0   0   2   0   0   2   2   2   0   0   0   2   2   0   2   2   2   0   2   0   0   2   2   0   0   2   2   0   0   0   0   0   2   2   0   2   0   0   0   0   2   0   0   0   0   2   0   2   0   2   0   0   2   2   0   0   2   0   0   2   2   0   2   2   0   0   0   0   2   0   2   0   2   0   0   0   0   0   2   2   2   0   0   0   2   2   0   2   0   0   0   2   0   2   2   0   2   2   0   0   2   0   0   0   2   0   2   0   2   0   2   2   2   2   0   2   0   0   2
 MK-2-13                2   2   2   0   2   0   2   0   2   2   0   2   2   2   0   2   2   2   2   2   2   2   0   2   0   0   2   2   0   2   0   2   2   0   0   0   2   2   0   2   0   0   0   0   2   2   2   2   0   0   2   2   0   0   2   0   0   2   0   2   2   0   0   2   0   0   0   2   2   2   2   2   2   2   2   0   0   2   2   0   2   0   0   2   0   0   2   2   2   0   2   0   2   2   0   2   2   2   0   2   0   0   2   2   0   0   0   2   0   0   0   0   0   2   2   2   2   0   0   2   0   2   0   2   0   0   2   0   2   0   2   2   2   2   0   0   0   2   2   0   2   2   0   2   2   0   0   0   0   2   0   2   0   2   0   0   0   0   0   2   2   2   0   0   0   2   2   0   2   0   0   0   2   0   2   2   0   2   2   0   0   0   0   0   0   2   0   2   2   2   0   2   2   2   2   0   2   0   0   2
 MK-2-14                2   2   2   2   2   0   0   0   2   2   0   2   2   2   0   2   2   2   2   0   2   2   0   0   0   0   2   2   0   2   0   2   2   0   0   0   2   2   2   2   0   0   2   0   2   2   2   0   0   0   2   2   0   0   2   2   0   2   0   2   2   0   2   2   0   0   0   2   2   2   2   2   2   2   2   0   0   2   2   2   2   0   0   2   0   0   2   2   0   0   2   0   2   2   0   2   2   2   0   2   0   0   2   2   0   0   0   2   0   0   0   0   2   2   2   2   2   0   0   2   0   2   0   0   0   0   2   2   2   0   2   2   2   0   0   2   0   2   2   0   0   2   0   2   2   0   0   0   0   2   0   2   0   2   2   0   2   0   0   2   2   2   0   0   0   2   0   0   2   0   0   0   2   0   2   2   0   2   2   0   0   0   0   0   0   2   0   2   2   2   0   2   2   2   2   0   2   0   0   2
 MK-2-15                2   2   2   2   2   0   0   0   2   2   0   2   2   0   0   2   2   2   2   2   0   2   0   0   0   2   2   2   0   2   0   2   0   0   0   0   2   2   2   2   0   0   2   0   2   2   2   0   0   0   2   2   0   0   0   2   0   0   0   0   2   0   2   2   0   0   0   2   2   2   2   2   2   2   2   0   0   2   2   2   2   2   2   2   0   0   2   2   0   0   2   0   0   2   0   2   2   2   0   2   0   0   2   2   2   2   0   2   0   0   2   0   2   2   2   2   2   0   0   2   0   2   0   0   0   0   2   2   0   0   2   2   2   0   0   2   0   2   2   0   0   2   0   2   2   0   0   0   0   2   0   2   0   2   2   0   2   0   0   0   2   2   0   0   0   2   0   0   2   2   0   0   2   0   2   2   2   2   2   0   0   2   0   0   0   2   0   2   0   2   2   2   0   0   2   0   2   0   0   2
 MK-2-16                2   2   2   2   2   0   0   0   2   2   0   2   2   0   0   2   2   2   0   2   0   2   0   0   0   2   2   2   2   2   0   2   0   0   0   0   2   2   2   2   0   2   2   0   2   2   2   0   0   0   2   2   0   0   0   2   0   2   0   0   2   0   2   2   0   0   0   2   2   2   2   2   0   0   2   0   0   0   0   2   0   2   2   2   0   0   2   2   0   0   2   0   0   2   0   2   2   2   0   2   0   0   2   2   2   2   2   0   0   0   2   0   2   2   2   2   2   0   0   2   0   2   2   0   0   0   2   2   0   0   2   2   2   0   0   2   0   2   2   0   0   0   0   2   2   0   2   0   0   2   0   2   0   2   0   0   2   0   2   2   2   2   2   0   0   2   0   0   2   0   0   0   2   0   2   2   2   2   2   0   0   2   0   0   0   2   0   2   0   2   2   2   0   0   2   0   2   0   0   2
 MK-3-1                 2   2   2   0   0   2   2   2   0   2   2   0   2   0   2   0   0   2   2   2   0   2   2   0   2   0   2   0   0   2   2   2   2   2   0   2   2   2   2   0   0   0   0   0   2   2   2   0   0   2   0   0   2   2   2   2   2   0   2   2   0   2   2   0   0   2   0   0   0   2   0   2   2   0   2   2   2   0   2   0   0   0   2   2   0   2   2   0   0   2   0   0   2   2   2   2   0   2   0   0   0   2   2   0   0   2   2   2   2   0   2   0   0   2   0   2   0   0   2   0   2   2   0   0   0   0   0   0   2   0   2   2   0   0   0   0   0   0   0   2   2   0   0   0   2   0   0   0   0   0   0   0   0   0   2   2   2   2   2   0   0   0   0   2   2   2   2   2   0   2   0   2   0   0   0   2   0   0   2   2   2   0   2   2   0   2   0   2   2   0   2   2   0   0   2   0   0   2   2   0
 MK-3-2                 2   2   2   0   0   2   2   2   0   0   0   0   2   0   2   0   0   2   2   2   0   2   2   0   2   0   2   0   0   2   2   2   2   2   0   0   2   2   2   0   2   0   0   0   2   2   0   0   0   2   0   0   2   2   2   2   2   0   2   2   0   2   2   0   0   2   0   0   0   2   0   2   2   2   2   2   2   0   2   0   0   0   2   2   2   2   2   0   0   2   0   0   2   0   2   2   0   2   0   0   0   2   2   0   0   2   2   2   2   0   2   0   0   2   0   2   0   0   2   0   2   2   0   0   0   0   0   0   0   0   2   2   0   0   0   0   0   0   0   2   2   0   2   0   2   0   2   0   0   0   2   0   0   0   2   2   2   2   2   0   0   0   0   2   2   2   2   2   0   2   0   2   0   0   0   2   0   0   2   2   2   0   2   2   0   2   0   2   2   0   2   2   0   0   2   0   0   2   2   0
 MK-3-3                 2   2   2   0   0   2   2   2   0   0   2   0   2   0   2   0   0   2   2   2   0   2   2   0   2   0   2   0   2   2   2   2   2   2   0   0   2   2   2   0   2   0   0   0   2   2   0   0   0   2   0   0   0   2   2   2   2   0   2   2   0   2   2   0   0   2   0   0   0   2   0   2   2   2   2   2   2   0   2   0   0   0   0   2   2   2   2   0   0   2   0   0   2   0   2   2   0   2   0   0   0   2   2   0   0   2   0   2   2   0   2   0   0   2   0   2   0   0   2   0   2   2   0   0   0   0   0   0   0   0   2   2   0   0   0   0   0   0   0   2   2   0   0   0   2   2   2   0   0   0   2   0   0   0   0   2   2   2   2   0   0   0   0   2   0   2   2   2   0   2   0   2   0   0   0   0   0   0   0   2   2   0   2   2   0   2   0   2   2   0   2   2   0   0   2   2   0   2   2   0
 MK-3-4                 2   2   2   0   0   2   2   2   0   0   2   0   2   2   0   0   2   2   2   2   0   2   0   0   2   2   2   0   2   2   2   2   2   2   0   0   2   2   2   0   0   0   0   0   2   2   0   0   0   0   2   0   0   2   2   2   2   0   2   2   2   2   2   0   0   2   0   0   0   2   0   0   0   2   2   2   0   0   2   0   0   0   2   2   2   2   2   0   0   2   0   0   2   0   2   2   0   0   0   0   0   2   2   2   0   2   0   0   2   0   2   0   0   2   0   2   0   0   2   0   2   2   0   0   2   0   0   0   2   0   2   2   0   0   0   0   0   0   0   2   0   0   0   0   2   2   2   0   2   0   2   0   0   0   0   2   2   2   2   0   0   0   0   2   0   2   2   2   0   2   0   2   0   0   0   0   0   0   0   2   2   0   2   2   0   2   0   2   2   0   2   2   0   0   2   2   0   0   2   2
 MK-3-5                 2   2   0   2   0   2   0   2   0   0   2   0   2   0   2   0   2   2   2   2   2   2   2   0   2   2   2   0   2   2   2   2   2   2   0   0   2   2   2   0   0   0   2   2   2   2   0   0   0   0   2   0   0   0   2   2   2   0   2   2   2   2   2   0   0   2   0   0   0   2   0   0   0   2   2   2   0   0   2   0   0   0   2   2   2   2   2   0   2   2   0   0   2   2   2   2   2   0   0   0   0   2   2   2   2   0   0   0   2   0   2   0   2   2   0   2   0   0   2   0   0   2   0   0   2   0   0   0   2   0   2   2   0   0   0   0   0   0   2   2   0   0   0   0   2   2   0   0   2   0   2   0   0   0   0   2   2   2   0   0   0   0   0   2   2   2   2   2   2   2   0   2   0   0   0   0   2   0   0   2   2   0   2   0   0   2   0   2   2   0   2   2   0   0   2   2   0   0   2   2
 MK-3-6                 0   2   0   2   0   0   0   2   2   0   2   0   2   0   2   0   2   2   2   2   2   2   0   2   2   2   2   0   2   2   2   2   2   2   0   0   2   2   2   0   0   0   2   2   2   2   0   0   0   0   2   0   0   2   2   2   2   0   2   2   2   2   2   0   0   2   2   0   0   2   0   0   0   2   2   2   0   2   2   0   0   0   2   2   2   0   2   0   2   2   0   0   2   2   2   2   2   2   0   0   0   2   2   2   2   0   0   0   2   0   2   0   2   2   0   2   0   2   2   0   0   2   0   0   2   0   0   0   2   0   2   2   0   0   0   0   0   0   2   2   0   0   2   0   2   2   0   0   0   0   2   0   0   0   0   2   2   0   0   0   0   0   0   2   2   2   2   2   2   2   0   2   0   2   0   0   2   0   0   2   2   0   2   0   0   0   0   2   2   0   2   2   0   0   2   0   0   0   2   2
 MK-3-7                 0   0   0   2   0   2   0   2   2   0   2   0   2   0   2   0   2   2   2   2   2   2   0   2   2   2   2   0   2   2   2   2   2   2   2   0   2   2   2   0   0   0   2   2   2   2   0   0   0   2   2   0   0   2   2   2   2   0   2   2   2   2   2   0   0   2   2   0   2   0   0   0   0   2   2   2   0   2   2   0   2   0   2   2   2   0   2   0   2   2   0   0   2   0   2   2   2   2   0   0   0   2   2   2   0   0   0   0   2   0   2   0   2   2   2   2   0   2   2   0   0   2   0   0   0   0   0   2   0   0   2   2   0   0   0   0   0   0   2   2   0   0   2   2   2   2   0   0   2   0   2   0   0   2   0   2   0   0   0   0   0   0   0   2   2   2   2   2   2   2   0   2   0   2   0   0   2   0   0   0   2   0   2   0   0   0   0   0   2   0   2   2   0   0   2   0   2   0   2   2
 MK-3-8                 0   0   0   2   0   2   0   2   2   0   2   0   2   0   2   0   2   2   2   2   2   2   0   0   2   2   2   0   2   2   2   2   2   2   2   0   2   2   2   0   0   0   0   0   2   2   0   0   0   2   0   0   0   2   2   2   0   0   2   2   2   2   2   0   0   2   2   0   2   0   0   2   0   2   2   2   0   2   2   0   2   0   2   0   2   0   2   0   2   2   0   0   0   0   2   2   2   2   0   0   0   2   2   2   0   0   0   2   0   0   2   0   2   2   2   2   0   2   2   0   0   2   0   0   0   0   0   2   0   0   2   2   0   0   0   0   0   0   2   2   2   0   2   2   2   2   0   0   2   0   2   0   0   2   0   2   2   0   0   0   0   0   0   2   2   0   2   2   2   2   0   2   0   2   0   0   2   0   0   0   2   0   0   0   0   0   0   2   2   0   2   2   0   0   2   2   2   0   2   2
 MK-3-9                 0   0   0   2   0   2   0   2   2   0   2   0   2   0   2   2   2   2   2   2   2   2   2   0   2   2   2   0   2   2   2   2   2   2   2   0   2   2   2   0   0   2   0   0   2   2   0   0   0   0   2   0   0   2   2   2   0   0   2   2   2   2   2   0   0   2   2   0   0   0   0   2   0   2   2   2   0   2   2   0   2   0   2   2   2   0   2   0   0   2   2   2   0   0   2   2   2   2   0   0   0   2   2   0   0   0   0   2   0   0   2   0   0   2   2   2   0   0   2   0   2   2   0   0   0   0   0   2   2   0   2   2   0   0   0   0   0   0   2   2   2   0   2   2   2   2   0   0   2   0   2   2   2   2   0   2   2   0   0   0   0   0   0   2   2   0   0   2   2   0   0   2   0   2   0   0   2   0   0   0   2   0   0   2   0   0   0   2   2   2   2   2   0   0   2   2   2   0   2   2
 MK-3-10                0   0   0   2   0   2   0   2   2   0   2   0   2   0   2   2   0   2   2   2   2   2   0   0   2   2   0   0   0   2   2   2   2   2   2   0   2   2   2   0   0   2   0   0   2   2   0   2   2   0   2   0   0   2   2   2   0   0   2   2   2   2   2   0   0   2   2   0   0   0   0   2   0   2   2   2   2   2   2   0   2   2   2   2   2   0   2   0   0   2   2   2   0   0   2   2   2   2   0   0   2   2   2   0   0   0   0   2   0   2   2   0   0   2   2   2   0   0   2   0   2   2   0   0   0   0   0   2   2   0   2   2   0   0   0   0   0   0   2   2   2   0   2   2   2   2   0   0   2   0   0   2   2   2   0   2   2   0   0   0   0   0   0   2   2   0   0   2   2   0   0   2   0   2   0   0   2   0   0   0   2   0   0   2   0   0   0   2   2   2   2   2   0   0   2   2   2   0   2   2
 MK-3-11                0   0   0   2   0   0   0   2   2   0   2   0   2   0   2   2   2   2   2   2   2   0   0   0   2   2   0   0   0   2   2   2   2   2   2   0   2   2   2   0   0   2   0   0   2   0   0   2   2   2   2   2   0   2   2   2   0   2   2   0   2   2   2   0   0   2   2   0   0   0   0   0   0   2   0   0   2   2   2   0   2   2   2   2   2   0   2   0   0   2   2   2   0   0   2   2   2   2   0   0   2   2   2   0   0   0   0   2   0   2   2   0   0   0   2   2   0   0   2   0   2   2   0   0   2   2   0   2   2   0   2   2   0   0   0   0   0   0   2   2   2   0   2   2   2   2   0   0   2   0   0   0   2   2   0   2   2   0   0   0   0   0   0   2   2   2   0   2   2   0   0   0   0   2   0   0   2   0   0   0   2   0   0   2   0   0   0   2   2   2   2   2   0   0   2   2   2   0   2   2
 MK-3-12                0   0   2   2   0   0   0   2   0   0   2   0   2   2   2   2   0   2   2   2   2   0   2   0   2   2   0   0   0   0   2   2   2   2   2   0   2   2   2   0   0   2   0   2   2   0   0   2   0   2   2   2   0   2   2   2   0   2   2   0   2   2   2   0   0   2   2   0   0   0   0   0   0   2   0   0   2   2   2   0   2   2   2   0   2   0   0   2   0   2   2   2   0   0   0   2   2   2   0   0   2   2   2   0   0   2   0   2   0   2   2   2   0   2   2   2   0   0   0   0   2   2   0   0   2   2   0   2   0   0   2   0   0   0   0   0   0   0   2   2   2   0   2   2   2   2   0   0   2   2   0   0   2   2   0   2   2   0   0   0   0   0   0   2   2   2   0   2   0   0   0   0   0   2   0   0   2   0   0   0   0   2   0   2   0   0   0   2   2   0   2   2   0   0   2   2   2   0   2   2
 MK-3-13                0   0   2   2   0   0   0   2   0   0   2   0   2   2   2   2   0   0   2   2   2   0   2   0   2   2   0   0   0   0   2   2   2   2   2   0   2   2   2   0   0   2   0   2   2   0   0   2   0   2   2   2   0   2   2   0   0   2   2   0   2   0   2   0   0   2   2   0   0   0   0   0   0   2   0   0   2   2   2   0   2   2   2   0   2   0   0   2   0   2   0   2   0   0   0   2   2   2   0   0   2   2   2   0   0   2   0   2   0   2   2   2   0   2   2   2   0   0   0   2   2   2   0   0   2   2   0   2   0   0   2   0   0   2   0   0   0   0   2   2   2   0   2   0   2   2   0   0   2   2   0   0   2   2   0   2   2   0   0   0   0   0   2   2   2   2   0   2   0   0   0   0   0   0   0   0   2   0   0   0   0   0   0   2   0   0   0   2   2   0   2   2   2   0   2   2   2   0   2   0
 MK-3-14                0   0   2   2   0   0   0   0   0   0   2   0   2   2   2   2   0   0   2   2   2   0   0   0   2   2   0   0   2   0   2   0   2   0   2   0   2   2   0   0   0   2   0   2   2   2   0   2   0   2   2   2   0   2   2   0   0   2   2   0   2   0   2   0   0   2   2   0   2   0   0   0   0   2   0   0   2   0   2   0   2   2   2   0   2   0   0   2   0   2   0   2   0   0   0   0   0   2   0   0   2   2   2   0   0   2   0   2   2   0   2   2   2   2   2   2   2   0   0   2   2   2   0   0   2   2   0   2   0   0   2   0   0   2   0   2   2   0   0   2   2   0   0   0   2   2   0   0   2   2   0   0   2   2   0   2   2   0   0   0   2   0   2   2   0   0   0   2   0   2   0   2   0   0   0   0   2   0   0   0   0   0   0   2   0   0   0   2   2   0   2   2   2   0   2   2   2   0   2   0
 MK-3-15                0   0   2   2   0   0   0   0   0   0   2   0   2   2   2   2   0   0   2   2   2   0   0   0   2   2   0   0   2   0   0   2   2   0   2   0   2   2   0   0   0   0   0   2   2   0   0   2   0   2   2   2   0   2   2   2   0   2   2   0   2   0   2   0   0   2   2   2   2   0   0   0   0   2   0   0   2   0   2   0   2   2   2   0   2   0   0   2   2   2   0   2   0   0   0   0   2   2   0   0   2   0   2   0   0   2   0   2   2   0   2   2   2   2   2   2   2   0   0   2   2   0   0   0   2   2   0   2   0   0   2   2   0   2   0   2   2   0   0   2   2   0   2   2   2   2   0   0   2   2   0   0   0   2   0   2   2   0   0   0   2   0   2   2   0   0   0   2   0   2   0   2   2   0   0   0   2   0   2   0   0   0   0   2   0   0   2   2   2   0   2   2   2   0   2   2   2   0   2   0
 MK-3-16                0   0   0   2   0   0   0   0   0   0   2   0   2   2   2   2   0   0   2   2   2   0   0   0   2   2   0   0   2   2   0   2   0   0   2   0   0   2   0   2   0   0   2   2   2   0   0   2   0   2   0   0   0   2   0   2   0   2   2   0   2   0   2   0   0   2   2   2   2   0   0   0   0   2   0   0   2   0   2   0   2   2   2   0   0   2   0   2   2   2   2   2   2   0   0   0   2   2   0   0   2   0   2   0   0   2   0   2   2   0   2   2   2   2   2   2   2   0   0   2   2   0   2   0   2   2   0   2   0   0   2   2   0   2   0   2   2   0   0   2   2   0   2   2   2   2   0   0   2   2   0   0   0   2   0   2   2   0   0   0   2   0   2   2   0   0   0   2   0   2   0   2   2   0   0   0   0   0   2   0   0   0   0   2   0   2   2   2   2   0   2   0   2   0   2   2   2   0   2   0
 MK-4-1                 0   2   2   0   2   2   0   0   0   0   0   2   2   2   2   2   0   0   0   0   2   2   2   2   0   2   2   0   2   0   0   2   0   0   0   0   0   2   0   2   0   0   2   2   0   0   2   0   2   2   2   0   2   0   2   0   0   2   2   0   0   2   2   2   0   0   0   0   0   0   2   2   2   2   0   0   0   2   0   2   2   0   2   0   2   2   2   0   0   0   2   0   0   2   0   0   2   0   0   2   0   0   0   0   2   2   0   2   0   2   2   0   2   0   0   2   2   0   2   2   0   0   2   0   2   2   0   2   0   2   0   0   0   0   2   0   0   0   2   2   0   0   0   2   0   0   2   2   2   2   0   2   0   0   2   2   2   0   0   2   0   2   2   0   2   0   0   0   0   2   2   0   0   2   0   0   0   2   2   2   2   0   0   0   0   2   2   0   2   0   0   2   2   2   0   0   0   0   0   0
 MK-4-2                 0   2   2   0   2   2   0   0   0   0   0   2   2   2   2   2   0   0   0   0   2   2   2   2   0   2   2   0   2   0   0   2   0   0   0   0   0   0   0   2   0   0   2   2   0   0   2   0   2   2   2   0   2   0   2   0   2   2   2   0   0   2   2   2   0   0   0   0   2   0   2   2   2   2   0   0   0   2   0   2   0   0   2   0   2   2   2   0   0   0   2   0   0   2   0   0   2   0   0   2   0   0   0   0   2   2   0   2   0   2   2   0   2   0   0   0   2   0   2   2   0   0   2   0   2   2   0   2   0   2   0   0   0   0   2   0   0   0   2   0   2   0   0   2   0   0   2   2   2   2   0   2   0   0   2   2   2   0   0   0   0   0   2   0   2   0   0   2   0   2   2   0   0   2   0   0   0   2   2   2   2   0   0   0   0   2   2   0   2   2   0   2   2   0   0   0   0   0   0   0
 MK-4-3                 0   2   2   0   2   2   0   0   0   0   0   2   2   0   2   2   0   0   0   0   2   2   2   0   0   2   2   0   0   0   0   0   0   2   0   0   0   0   2   2   0   0   2   2   2   0   2   2   2   2   2   0   0   0   2   0   2   2   2   0   0   2   2   2   0   0   2   0   2   0   2   0   2   2   0   0   0   2   0   2   0   0   2   0   0   2   2   0   0   0   2   0   0   2   0   0   2   2   0   2   0   0   0   0   2   2   2   2   0   2   2   0   2   0   0   0   2   0   2   2   0   0   2   0   2   2   0   0   0   2   0   0   0   0   2   0   0   0   2   0   2   0   0   2   0   0   0   2   2   2   0   2   0   2   0   2   2   0   0   0   0   0   2   0   0   0   0   2   0   2   2   0   0   2   0   0   0   2   0   2   2   2   0   0   0   2   2   0   2   2   0   2   2   0   2   0   0   0   0   2
 MK-4-4                 0   2   2   2   2   2   0   2   0   2   0   2   2   2   2   2   0   0   0   0   2   2   2   0   0   2   2   0   0   0   0   0   2   2   0   0   0   0   2   2   0   0   2   2   2   0   0   2   2   2   2   0   0   0   2   0   2   2   2   0   2   2   2   2   0   0   2   0   2   0   2   0   0   2   0   0   2   2   2   2   0   0   2   0   0   2   2   0   2   0   0   0   0   2   0   0   2   0   0   2   2   0   0   0   2   0   0   2   0   2   2   0   2   0   0   0   2   2   2   2   0   2   0   0   2   2   0   2   0   0   0   0   0   0   2   0   0   0   2   2   2   0   0   2   0   0   0   2   2   2   0   2   0   2   0   2   2   0   0   0   0   0   2   0   0   0   0   2   0   2   2   0   0   2   2   0   0   2   0   2   2   2   0   0   0   2   2   0   2   0   0   2   2   0   2   0   0   0   0   2
 MK-4-5                 0   2   2   2   2   2   0   2   0   2   0   2   2   2   2   0   0   0   0   0   2   2   2   0   0   2   2   0   0   0   0   0   2   2   0   0   0   0   2   2   0   0   2   2   2   0   0   2   2   2   2   0   0   0   0   0   0   0   2   0   2   2   2   2   0   2   2   0   2   0   2   0   2   2   0   0   2   2   2   0   0   0   2   0   0   2   2   0   2   0   0   0   0   2   0   2   2   0   0   0   2   0   0   0   2   0   0   2   0   2   2   2   2   0   0   0   2   2   2   2   0   0   0   0   2   2   0   2   0   0   0   0   0   2   2   0   0   0   2   0   2   0   0   2   0   0   0   2   2   2   0   2   0   2   0   2   2   0   2   0   0   0   0   0   0   0   0   0   0   2   2   0   0   2   2   0   0   2   0   2   2   2   0   0   0   2   2   0   2   0   0   2   2   0   2   0   0   0   2   2
 MK-4-6                 0   2   2   2   2   2   0   2   0   2   0   0   2   2   2   0   0   0   2   0   2   2   2   0   0   2   2   0   0   0   2   0   2   2   2   0   0   0   2   2   2   0   2   2   0   0   0   2   2   2   2   0   0   0   0   0   0   2   2   0   2   2   2   2   0   2   2   0   0   0   2   0   2   2   2   0   2   2   2   2   0   0   2   2   0   2   2   0   2   0   0   0   0   2   0   2   0   0   0   0   2   0   0   2   2   0   0   2   0   2   2   2   2   0   0   0   2   2   2   2   0   0   0   0   2   2   0   2   0   0   0   0   0   2   0   0   2   0   2   0   2   0   0   2   0   0   0   2   2   2   0   2   0   2   0   2   2   0   2   0   0   2   0   0   0   0   0   0   0   2   2   0   0   2   2   0   0   2   0   2   2   2   0   0   0   2   2   0   0   2   0   2   2   0   2   0   0   0   2   2
 MK-4-7                 0   2   2   2   2   2   0   2   0   2   0   0   2   2   2   0   0   0   2   0   2   2   2   0   0   2   2   0   0   0   2   0   0   2   2   0   0   0   2   2   2   0   0   2   0   0   2   2   0   2   2   0   0   0   0   0   0   2   2   0   2   2   2   0   0   2   2   0   0   0   2   0   2   2   2   0   2   2   2   2   0   0   2   2   0   2   2   0   2   0   0   0   0   2   0   2   0   0   2   0   2   0   0   2   2   0   0   2   0   0   2   2   2   0   0   0   2   2   2   2   0   0   0   0   2   2   0   2   0   0   0   0   0   2   0   0   2   0   2   0   2   0   0   2   0   0   0   2   2   2   2   2   0   2   0   2   2   0   2   0   0   2   0   0   2   0   2   0   0   2   2   0   0   2   0   0   0   2   0   2   2   2   0   0   0   2   2   0   0   2   0   2   2   0   2   0   0   0   2   2
 MK-4-8                 0   2   2   2   2   0   0   2   0   2   0   0   2   2   2   0   0   0   2   0   2   2   2   0   0   2   2   0   0   0   2   0   0   2   0   0   0   0   2   2   2   0   0   2   0   0   2   2   0   2   2   0   0   0   0   0   0   2   2   0   2   2   2   0   0   2   2   0   0   0   2   0   2   2   2   0   2   2   2   2   0   0   2   2   2   2   2   0   2   0   0   0   0   2   0   2   0   0   2   0   2   0   0   2   2   0   0   2   0   0   2   2   2   2   0   0   2   2   2   2   0   0   0   0   2   2   0   2   0   0   0   0   0   0   0   0   0   0   2   0   2   0   0   2   0   0   0   2   2   2   2   0   0   2   0   2   2   0   2   0   0   2   0   0   0   0   2   0   0   2   2   0   0   2   0   0   0   2   0   2   2   2   0   0   0   2   2   0   0   2   0   2   2   0   2   0   0   0   2   2
 MK-4-9                 0   2   2   2   2   0   0   2   0   2   0   0   2   2   2   0   2   0   2   0   2   2   2   0   0   2   2   0   0   0   2   0   2   2   0   0   0   0   2   2   2   0   0   2   0   0   2   2   0   2   2   0   0   0   0   0   0   2   2   0   2   2   2   2   2   2   2   0   0   0   0   0   0   2   2   0   2   2   2   0   0   0   0   2   2   0   2   0   2   0   0   0   0   0   0   2   0   2   2   0   2   0   0   0   0   0   0   2   0   0   2   2   2   2   0   0   2   2   2   2   2   2   0   0   2   2   0   2   0   2   0   0   0   0   0   0   0   0   2   0   2   0   2   2   0   0   0   2   2   2   2   0   0   2   0   2   2   0   2   0   0   2   0   2   0   0   2   0   0   2   2   2   0   2   0   0   0   0   0   2   2   0   0   0   0   2   2   0   0   2   0   2   2   0   0   0   0   0   2   2
 MK-4-10                0   2   2   2   2   0   0   2   0   2   0   0   2   2   2   0   2   2   2   0   2   2   0   0   0   2   2   2   0   0   2   0   2   2   0   0   0   2   2   2   0   2   0   2   0   0   2   2   0   2   2   0   0   0   0   0   2   2   2   2   2   2   2   2   2   2   2   0   0   0   0   0   2   2   2   0   2   2   2   0   0   0   0   2   2   0   2   0   2   0   0   0   2   0   0   2   0   2   2   0   2   0   0   0   0   0   2   0   2   2   2   2   2   2   0   2   2   2   2   2   2   2   0   0   2   2   2   2   0   2   0   0   0   0   0   0   0   0   2   0   2   0   2   2   2   0   0   2   2   2   2   0   0   0   0   2   2   0   2   0   0   2   0   2   2   0   2   2   0   2   2   2   0   2   0   0   0   0   0   2   2   0   0   0   0   2   2   0   0   2   0   2   2   0   0   2   0   2   2   2
 MK-4-11                0   2   0   2   2   0   0   2   2   2   0   0   2   2   2   0   2   2   2   2   2   2   0   0   0   2   2   2   0   0   2   0   2   2   0   0   0   2   2   2   0   2   0   2   0   0   2   2   0   2   2   0   0   0   0   0   2   2   2   2   2   2   2   2   2   2   2   0   0   0   0   0   2   2   0   0   2   2   2   0   0   0   0   2   2   0   2   0   2   0   0   0   2   0   0   2   0   2   2   0   2   0   0   0   0   0   2   0   2   2   2   2   2   2   0   2   2   2   2   2   2   2   0   0   2   2   2   2   0   2   0   0   0   0   0   0   0   0   2   0   2   0   2   2   2   0   2   2   2   2   2   0   2   0   0   0   2   0   2   0   0   2   0   2   0   0   2   2   0   2   2   2   0   2   2   0   0   0   0   2   2   0   0   0   0   2   2   0   0   2   2   2   2   0   0   0   0   2   2   2
 MK-4-12                0   0   0   2   2   0   0   2   2   2   0   0   2   2   2   0   2   2   2   2   2   2   2   0   0   2   0   2   0   0   2   2   2   2   0   0   0   2   2   2   0   2   0   2   0   2   2   2   0   2   2   0   0   0   0   0   2   2   2   2   2   2   2   0   2   2   2   0   0   0   0   0   2   2   0   0   2   2   2   2   0   0   0   2   2   0   2   0   2   0   0   0   2   0   0   2   0   2   2   0   2   0   0   0   0   0   2   0   2   2   2   0   2   2   2   2   2   2   2   2   2   2   0   0   2   2   2   2   0   2   0   0   0   0   0   2   0   0   2   0   2   0   2   2   2   2   2   0   2   2   2   0   2   0   0   0   2   0   2   0   0   2   0   2   0   0   2   2   0   2   2   2   0   2   2   0   0   0   0   2   2   0   2   0   2   2   2   0   0   2   2   2   2   0   0   0   0   2   2   2
 MK-4-13                0   2   0   2   0   0   2   2   0   2   0   0   2   2   2   0   2   2   2   2   2   2   2   0   0   2   0   0   0   0   2   2   2   2   0   0   0   2   2   2   0   2   0   2   0   0   2   2   0   2   0   0   0   0   0   0   2   2   2   2   2   2   2   0   2   2   2   0   0   0   0   0   2   2   0   0   2   0   2   2   0   0   0   2   2   0   2   0   2   2   0   0   2   0   0   2   0   2   2   0   2   0   0   0   0   0   2   0   2   2   2   0   2   2   2   2   0   2   2   2   2   2   0   2   2   2   2   2   0   2   0   0   0   0   0   2   0   0   2   0   2   0   2   2   2   2   2   0   2   2   2   0   2   0   0   2   2   0   2   0   0   2   0   2   0   0   2   0   0   2   0   2   0   2   2   0   0   0   2   2   2   2   2   0   2   2   2   0   0   2   2   2   2   0   0   0   0   2   2   2
 MK-4-14                0   2   0   2   0   0   2   2   0   2   0   0   2   2   2   0   2   2   0   2   2   2   0   0   0   2   0   0   2   0   2   2   2   2   0   2   0   2   2   2   0   2   0   2   0   0   2   2   0   0   0   0   0   0   0   2   2   0   0   2   2   2   2   0   2   2   2   0   0   0   0   0   0   2   0   0   0   2   2   2   0   0   0   2   2   0   2   0   2   2   0   0   2   2   0   0   0   2   2   0   2   0   0   0   0   0   2   0   2   2   2   0   2   0   2   2   0   2   0   2   2   2   0   2   2   2   2   2   0   2   0   0   0   0   0   2   0   0   2   0   2   0   2   2   2   2   0   0   2   2   2   0   2   0   0   2   2   0   0   0   0   2   0   2   0   0   2   0   0   2   0   2   0   0   2   0   0   0   2   2   2   2   2   0   2   2   2   0   0   2   2   2   2   0   0   0   0   2   2   2
 MK-4-15                0   2   2   2   0   0   2   0   0   2   0   0   2   2   2   0   2   2   0   2   2   2   0   0   0   2   0   2   2   0   2   2   2   2   0   2   0   2   2   2   2   2   0   2   0   0   2   2   0   0   0   0   0   0   0   2   2   0   0   2   2   2   2   0   2   2   2   0   0   0   0   0   0   2   0   0   0   2   2   2   0   0   2   2   2   0   2   0   2   2   0   0   2   2   0   0   0   0   2   0   2   2   0   0   0   0   0   0   2   2   2   2   0   2   2   2   0   2   0   2   2   2   0   2   2   2   2   2   2   2   0   0   0   0   2   2   0   0   2   0   2   0   2   2   0   2   0   0   2   2   2   0   2   2   0   2   2   0   0   0   0   2   0   2   0   2   2   0   0   2   0   2   0   0   2   0   0   0   2   0   2   2   0   0   0   2   2   0   0   2   2   2   2   0   0   0   0   2   2   2
 MK-4-16                0   2   2   2   0   2   2   0   0   2   0   0   0   2   2   0   2   2   0   2   2   2   0   0   0   2   0   2   2   0   2   2   2   2   0   2   0   2   2   2   2   2   0   2   0   0   2   2   0   0   0   2   0   0   0   2   2   0   0   2   2   2   2   2   2   2   2   0   2   0   0   0   0   2   0   0   0   2   2   2   0   0   2   2   2   0   2   0   2   2   0   0   2   2   0   0   0   0   2   0   2   2   0   0   0   0   0   0   2   2   0   2   0   2   2   0   0   2   0   2   2   2   0   2   2   2   2   2   2   2   0   0   0   0   2   0   0   0   2   0   2   0   2   2   0   2   0   0   0   2   2   0   2   2   0   2   2   2   0   0   2   2   0   2   0   2   2   2   0   2   0   2   0   0   2   0   0   0   2   0   2   2   0   0   0   2   2   0   0   2   2   2   2   0   0   0   0   2   2   2
 MK-5-1                 0   0   0   0   0   2   2   2   2   0   2   2   2   0   2   2   0   0   0   2   2   0   2   0   0   0   0   0   0   2   2   0   2   0   2   0   0   2   0   0   2   0   0   2   2   2   0   0   2   2   2   0   2   2   0   0   2   0   2   2   0   2   2   2   2   0   0   0   0   0   2   2   2   2   0   0   0   2   2   0   0   0   2   2   2   0   0   0   2   2   0   0   0   2   2   0   0   0   2   2   0   2   2   2   2   2   0   2   0   2   0   0   0   0   2   2   0   0   2   2   2   0   0   2   2   2   0   2   2   0   2   0   0   2   2   2   0   2   0   0   0   2   2   2   2   0   0   0   0   2   0   2   0   0   0   0   0   0   0   2   2   2   2   2   2   0   2   0   0   2   2   2   2   0   0   2   0   0   2   2   0   2   0   0   0   2   0   0   2   0   0   0   0   2   0   2   2   0   0   2
 MK-5-2                 0   0   0   0   0   2   2   2   2   0   2   2   2   0   2   2   0   0   0   2   2   0   2   0   0   0   0   0   0   2   2   0   2   0   2   0   0   2   0   2   2   2   2   2   2   2   0   0   2   2   2   0   2   2   0   0   2   0   2   2   0   2   2   2   0   2   0   0   0   0   2   2   2   2   0   0   0   2   2   0   0   0   2   2   2   0   0   0   2   2   0   0   0   0   2   0   0   0   2   2   2   2   2   2   2   2   0   0   0   2   0   0   0   0   2   2   0   0   2   2   2   0   0   2   0   2   0   2   0   0   2   0   0   2   0   0   0   2   0   0   0   2   2   2   2   0   0   0   0   2   0   2   0   0   0   0   0   0   2   2   2   2   2   2   2   0   2   2   0   0   2   2   2   0   0   2   0   0   0   2   2   2   2   0   0   2   0   0   2   0   0   0   0   2   0   2   2   0   0   0
 MK-5-3                 0   0   0   0   2   2   2   2   2   0   2   2   2   0   2   2   0   0   0   2   2   0   2   0   0   0   0   0   0   2   2   0   2   2   2   0   2   2   0   2   2   2   2   2   2   2   0   0   2   2   2   0   2   2   0   2   2   0   2   2   0   2   2   2   0   2   0   0   0   0   2   2   2   2   0   0   0   2   0   0   0   0   2   2   2   0   2   2   2   2   0   0   0   0   2   0   0   0   2   2   2   2   2   2   2   2   0   0   0   2   0   0   0   0   2   0   0   0   0   2   2   0   0   2   2   2   0   2   0   0   2   2   2   2   0   0   0   2   2   2   0   2   2   2   2   0   0   0   2   2   2   2   2   0   0   0   0   2   2   2   2   2   2   2   0   0   2   2   0   0   2   2   2   0   0   2   0   0   0   0   2   2   2   0   0   2   2   2   0   0   0   2   0   2   0   2   2   0   0   2
 MK-5-4                 0   0   0   0   2   2   2   2   2   0   2   2   2   0   2   2   0   0   0   2   2   0   2   0   0   0   0   0   0   2   2   0   2   2   2   0   2   2   0   2   2   2   2   2   2   2   0   2   2   2   2   2   2   2   0   0   2   0   2   2   0   2   2   2   0   2   0   0   2   0   2   2   2   2   0   0   0   2   0   0   2   0   2   2   2   0   0   2   0   2   0   0   0   0   2   0   0   0   2   2   2   2   2   2   2   2   0   0   0   2   0   0   0   0   2   0   0   0   0   2   2   0   2   0   2   2   0   2   0   0   2   2   2   2   0   0   0   2   2   2   2   2   2   2   2   0   0   0   2   2   2   2   2   0   0   0   2   2   0   2   0   2   2   2   0   0   2   2   0   0   2   2   0   2   0   2   0   0   0   0   2   2   2   2   0   2   2   0   0   0   0   2   0   2   0   2   2   0   0   2
 MK-5-5                 0   0   0   0   2   2   2   2   2   0   2   2   2   0   2   2   0   0   0   2   2   0   0   0   0   0   0   0   0   2   2   0   0   2   2   0   2   2   0   2   2   2   0   2   2   2   0   2   2   2   2   2   2   2   0   2   2   0   2   2   0   2   2   2   0   2   0   0   2   0   2   2   0   2   2   0   0   2   0   0   2   0   2   0   2   0   0   2   0   2   0   0   0   0   2   0   0   0   2   2   2   2   2   2   2   2   0   0   0   2   0   0   0   2   2   0   0   0   0   2   2   2   2   0   2   2   0   2   0   0   2   0   2   2   0   0   0   2   0   2   2   2   0   2   2   2   0   2   2   2   2   2   2   2   0   0   2   2   0   2   0   2   0   2   0   0   2   2   0   0   2   2   0   2   0   2   0   0   0   0   2   2   2   2   0   2   2   0   0   0   0   2   0   2   0   2   2   2   0   2
 MK-5-6                 0   0   0   0   2   2   2   2   0   0   0   2   2   0   2   2   2   0   0   2   2   0   0   0   0   2   0   0   0   0   2   0   0   2   0   0   2   2   0   2   2   2   0   2   2   2   0   2   2   2   0   2   2   2   0   2   2   0   2   2   0   2   2   2   0   2   0   0   2   0   2   2   0   2   2   0   0   2   0   0   2   0   2   0   2   0   0   2   0   2   0   0   2   0   2   0   0   0   2   2   2   2   2   2   2   2   0   0   0   2   0   0   0   2   2   0   2   0   0   2   2   2   2   2   2   2   0   2   0   0   2   0   2   0   0   0   0   2   0   2   2   2   0   0   2   2   0   2   2   2   2   2   2   2   0   0   2   2   0   2   0   2   2   2   0   0   2   2   0   0   2   2   0   2   0   2   0   0   0   0   2   2   2   0   0   2   0   0   0   0   0   2   0   2   0   2   2   2   0   2
 MK-5-7                 2   0   0   0   2   2   2   2   0   0   0   2   0   0   2   2   2   0   0   2   2   0   0   0   0   0   0   0   0   0   2   0   0   2   0   0   2   2   0   2   2   2   0   2   2   0   0   0   2   2   0   2   2   2   0   2   2   0   0   2   0   2   2   2   0   2   0   0   0   0   2   2   0   2   0   0   0   2   0   0   2   0   2   0   2   0   2   2   2   2   0   0   2   0   2   0   0   2   2   2   2   2   2   2   2   2   0   0   0   2   0   0   0   2   2   0   2   0   0   2   2   2   2   2   2   2   0   0   2   0   2   0   2   0   0   0   0   2   0   2   2   2   0   2   2   2   0   2   2   2   2   2   2   2   2   0   2   2   0   2   0   2   2   2   0   0   2   2   0   0   2   2   0   2   2   2   0   0   0   0   2   0   2   0   0   2   0   0   2   0   0   2   0   2   0   0   2   2   0   2
 MK-5-8                 2   0   0   0   2   2   2   2   0   0   0   2   0   0   2   2   2   2   0   2   2   0   0   0   0   2   0   0   0   0   2   0   0   2   0   0   2   2   0   2   2   2   0   2   2   0   0   0   2   2   0   2   2   2   0   2   2   0   0   2   0   2   2   0   0   2   0   0   0   0   2   0   0   2   0   0   0   2   0   0   2   0   2   0   2   0   2   2   2   2   0   0   2   0   2   0   0   2   2   2   2   2   2   2   2   2   0   0   0   2   2   0   0   2   2   0   2   0   0   2   2   2   2   2   2   2   2   0   2   2   0   0   2   0   2   0   0   2   0   2   2   2   0   2   2   0   0   2   2   0   2   2   2   2   2   0   2   2   0   0   0   2   2   2   0   0   2   2   0   0   2   2   0   2   2   2   0   0   0   0   2   0   2   0   2   2   0   0   2   0   0   2   0   2   0   0   2   2   0   2
 MK-5-9                 2   0   0   0   2   2   2   2   0   2   0   2   0   0   2   2   2   2   0   2   2   0   0   0   0   2   0   0   0   0   2   0   0   2   0   0   2   2   0   2   2   2   0   0   2   0   0   0   2   2   0   0   2   2   0   2   2   0   0   2   0   2   2   0   0   2   0   2   0   2   2   0   0   2   2   0   0   2   0   0   2   0   0   0   2   0   2   2   2   2   0   0   2   0   2   0   0   2   2   2   2   2   2   0   2   0   0   0   0   2   2   0   0   2   2   0   0   0   0   2   2   2   2   2   2   2   2   0   2   2   0   0   2   0   2   0   0   2   0   2   2   2   0   2   2   0   0   0   0   0   2   2   2   2   2   0   2   2   0   0   0   2   2   2   0   0   2   2   0   0   2   2   0   2   2   2   0   0   0   2   2   0   2   0   2   2   0   0   2   0   2   0   0   2   0   0   2   2   0   2
 MK-5-10                2   0   0   0   2   2   2   2   0   2   0   2   0   0   2   2   2   2   0   2   2   2   0   2   0   2   0   0   0   0   2   0   0   2   2   0   2   0   0   2   2   0   0   0   2   0   0   0   2   2   0   0   2   0   0   0   0   2   0   2   0   2   2   0   2   2   0   2   0   2   2   0   0   2   2   0   0   2   0   0   2   2   0   0   2   0   2   2   0   2   0   0   2   0   2   0   2   2   2   2   2   2   2   0   2   0   0   0   0   2   2   0   0   2   2   0   0   0   0   2   2   2   2   2   2   2   2   0   2   2   0   0   2   2   2   0   0   2   0   2   2   2   2   2   2   2   0   0   0   0   2   2   2   2   2   0   2   2   0   0   0   2   2   0   0   0   2   2   0   0   2   2   0   2   2   2   2   0   0   2   2   2   2   0   2   2   0   0   2   0   2   0   0   2   0   0   2   0   0   2
 MK-5-11                2   0   0   0   0   2   0   2   0   2   0   2   0   2   0   2   2   2   0   2   2   0   0   0   0   2   0   0   0   0   2   0   0   0   2   0   2   2   0   2   2   0   0   0   2   0   0   0   2   2   0   0   0   0   0   0   0   2   0   2   0   0   2   0   2   2   0   0   0   2   2   0   0   2   2   2   0   2   0   0   2   2   0   0   2   0   2   2   0   2   0   0   2   0   2   0   2   2   2   0   2   2   0   0   2   0   0   0   0   2   2   0   0   2   2   0   0   0   0   2   2   2   2   2   2   2   2   0   2   2   0   0   0   2   2   0   0   0   2   2   2   2   2   0   2   2   0   0   0   0   2   0   2   2   2   0   2   2   0   0   0   2   0   0   0   0   2   2   2   0   2   2   0   2   2   2   2   0   0   2   0   2   2   0   2   2   0   0   2   0   2   0   0   2   0   0   2   0   0   2
 MK-5-12                2   0   0   0   0   2   0   2   0   2   0   2   0   2   0   0   2   2   2   2   2   0   0   0   0   2   0   0   0   2   2   0   0   0   2   0   0   2   2   2   2   0   0   0   2   0   0   0   2   2   0   0   2   2   0   0   2   2   0   2   0   0   2   0   2   2   0   0   0   2   2   0   0   2   2   2   0   2   0   0   2   2   0   0   2   0   2   2   0   2   0   0   2   0   2   0   2   2   2   0   2   2   0   0   2   0   2   0   0   2   2   0   0   2   2   0   0   0   0   2   2   2   2   2   2   2   2   0   2   2   0   0   0   2   2   0   0   0   2   2   2   2   2   0   2   2   0   0   0   0   2   2   2   2   2   0   2   2   0   0   0   2   0   0   0   0   2   0   0   0   2   2   0   2   2   2   2   0   0   2   0   2   2   0   2   2   0   0   2   0   2   0   0   2   0   0   2   0   0   2
 MK-5-13                2   0   0   0   0   2   0   2   0   2   0   2   0   2   0   0   2   2   2   2   2   0   0   0   0   2   0   0   0   2   2   0   0   0   2   0   0   2   2   0   2   0   2   0   2   0   0   0   2   0   0   0   2   0   0   0   2   2   0   2   2   0   2   2   2   2   0   0   0   2   2   0   0   2   0   0   2   2   0   0   2   2   0   0   2   0   2   2   0   2   0   0   2   0   2   0   2   2   2   2   2   2   0   0   2   0   2   0   0   2   2   2   0   2   2   0   0   0   0   2   2   2   2   2   2   2   2   0   2   2   2   0   0   2   2   0   0   0   2   2   0   2   2   0   2   2   0   0   0   0   2   2   2   2   2   0   2   2   2   0   0   2   0   0   0   0   2   0   0   0   0   0   0   2   2   2   2   0   0   2   2   2   2   0   0   2   2   0   2   0   2   0   0   2   0   0   2   0   0   0
 MK-5-14                2   0   0   0   0   2   0   2   0   2   0   2   2   2   0   0   2   2   2   2   2   2   2   0   0   2   0   0   0   2   2   0   0   0   2   0   2   2   2   0   2   0   2   0   2   0   0   2   2   0   0   0   2   0   0   0   2   2   0   2   2   2   0   2   2   2   0   0   0   2   2   0   0   2   0   0   2   2   0   0   2   2   0   0   2   0   0   2   0   0   2   2   2   0   2   0   2   2   2   2   2   2   0   0   2   0   2   0   0   2   2   2   0   2   2   0   0   0   0   2   0   2   2   0   2   2   0   0   2   2   2   0   0   2   2   0   2   0   2   2   0   2   2   0   2   2   0   0   0   0   0   2   2   2   2   0   2   2   2   0   0   2   0   0   0   0   2   0   0   0   0   0   0   2   2   2   2   2   0   2   2   2   2   0   0   2   2   0   0   0   2   0   0   2   0   0   2   2   0   0
 MK-5-15                2   0   0   0   0   2   0   2   0   2   0   0   2   2   0   0   0   2   2   2   2   2   2   0   0   2   0   0   0   2   2   0   2   0   2   0   2   2   2   0   2   0   2   0   2   0   0   2   2   0   0   2   2   0   0   0   2   2   0   2   2   2   0   2   2   2   0   0   0   2   2   0   0   2   0   0   2   2   0   0   2   2   0   0   2   2   0   2   0   0   2   2   2   0   2   2   2   2   0   2   2   2   0   0   2   0   2   0   0   2   0   2   0   2   2   0   0   0   0   2   0   2   2   0   2   2   0   0   2   2   2   0   0   2   2   0   0   0   2   2   0   2   2   0   2   2   0   2   0   0   0   2   2   2   2   0   2   2   2   0   0   0   0   0   0   0   2   2   0   0   0   0   2   2   2   2   2   2   0   2   2   2   2   0   0   2   2   0   0   2   2   0   0   2   0   0   2   2   0   0
 MK-5-16                0   0   0   0   0   2   0   2   0   2   0   0   2   2   0   0   0   2   2   2   2   2   0   0   0   0   0   0   0   2   2   2   2   0   2   0   2   2   2   2   2   0   2   0   2   0   0   2   2   0   0   2   2   0   2   0   2   2   0   2   2   2   0   0   2   2   0   0   0   2   2   0   2   2   0   0   2   2   0   0   2   2   2   0   2   2   0   2   0   0   2   2   2   0   2   2   2   2   0   2   2   2   2   2   2   0   2   0   0   2   0   0   2   2   2   0   0   0   2   2   0   2   2   0   2   2   0   0   2   2   2   0   2   0   2   0   2   0   2   2   0   2   2   0   2   2   0   0   0   0   0   2   2   0   2   0   0   0   2   0   0   0   0   0   0   0   2   0   0   0   0   0   2   0   2   2   2   2   0   2   2   2   2   0   2   2   2   0   0   2   2   0   0   2   0   0   2   2   0   0
 MK-6-1                 0   2   0   2   0   2   2   2   2   2   0   0   2   0   0   2   2   0   2   0   0   2   0   2   0   2   0   2   2   2   0   0   2   0   0   2   2   0   2   2   0   2   2   0   0   0   2   0   2   0   2   0   0   2   2   0   2   0   2   0   0   2   0   2   2   2   0   2   0   0   2   0   2   0   0   2   0   0   0   2   0   2   0   2   2   2   2   2   0   0   2   0   0   2   2   2   0   0   0   2   0   0   0   2   2   2   0   0   2   2   2   2   2   0   2   2   0   2   0   0   2   2   0   2   2   2   2   2   0   0   0   2   0   2   0   2   2   0   2   2   0   2   2   0   0   0   0   0   0   2   0   2   2   0   0   0   0   0   2   0   2   0   2   2   0   2   0   2   2   2   0   0   2   2   0   0   2   0   0   2   0   2   2   0   2   2   0   2   2   2   2   2   0   0   2   0   2   0   0   0
 MK-6-2                 0   2   0   2   0   2   2   2   2   2   0   0   2   0   0   2   2   0   2   0   0   2   0   2   0   2   0   2   2   2   0   0   2   0   0   2   0   0   2   2   0   2   2   0   0   0   0   0   2   0   2   0   0   2   2   0   2   0   2   0   0   2   0   2   2   2   0   2   0   0   2   0   2   0   0   2   2   0   0   0   0   2   0   2   2   0   2   2   0   0   2   0   0   2   0   2   0   0   0   2   0   0   0   2   0   2   0   0   2   2   2   2   2   0   2   2   0   0   0   0   2   2   2   2   0   2   0   2   0   0   0   2   0   2   0   2   0   0   2   2   0   2   2   0   0   0   0   0   0   2   0   2   2   0   0   0   0   0   2   2   2   0   2   0   0   2   0   0   2   2   0   0   2   0   0   0   2   2   0   2   0   0   2   0   2   2   0   2   2   0   2   2   0   0   2   2   2   0   0   0
 MK-6-3                 0   2   0   2   0   2   2   2   2   2   0   0   2   0   0   2   0   0   0   0   0   2   0   2   0   2   2   2   2   2   2   0   2   0   2   2   0   0   2   2   0   2   2   0   0   0   0   0   0   0   2   0   0   2   2   0   2   0   2   0   0   2   0   2   2   2   0   2   0   0   2   0   2   2   0   2   2   0   0   0   2   2   0   2   0   2   2   2   0   0   2   0   0   0   0   2   0   0   0   2   0   0   0   2   0   2   0   0   2   2   2   2   0   2   2   2   0   0   0   0   2   2   2   2   0   2   0   2   0   0   0   2   0   2   0   2   0   0   0   2   2   2   2   0   0   0   0   2   0   2   0   2   2   0   0   0   2   0   2   2   2   0   2   0   0   0   0   0   2   2   0   0   2   0   0   0   2   2   0   2   0   0   2   0   2   2   0   2   2   0   2   0   0   2   2   2   2   0   0   0
 MK-6-4                 0   2   0   2   0   2   2   2   2   2   0   0   2   0   0   2   0   2   2   0   0   2   0   2   0   2   2   2   2   2   2   0   2   0   2   2   0   0   2   2   0   2   2   0   0   0   0   0   0   0   2   0   0   2   2   0   2   0   2   0   0   2   0   2   2   2   0   2   2   2   2   0   2   2   0   2   2   0   0   0   2   2   0   2   0   2   2   2   0   0   2   0   0   0   0   2   0   0   2   2   0   0   0   2   0   2   0   0   2   2   2   2   2   2   0   0   0   0   0   0   2   2   2   2   0   2   0   2   0   0   0   2   0   2   0   2   0   0   0   2   2   2   2   2   0   0   0   2   0   2   0   2   2   2   0   0   2   0   2   2   2   0   2   0   0   0   0   0   2   2   2   0   2   0   0   2   0   2   0   2   2   0   2   0   2   2   0   2   2   0   2   0   0   2   2   2   2   0   0   2
 MK-6-5                 0   0   2   2   0   2   2   2   2   2   0   0   2   0   0   2   0   2   2   0   0   2   0   2   0   2   2   2   2   2   2   0   2   0   2   2   0   2   0   2   0   2   2   0   0   0   0   0   0   0   2   0   0   2   2   0   2   0   2   2   0   2   0   2   0   2   2   2   2   0   2   0   2   2   0   2   0   0   0   0   2   2   2   2   0   2   2   2   0   0   2   0   0   0   0   2   0   0   0   2   0   0   0   2   0   2   0   0   2   0   2   2   2   2   0   0   0   0   0   2   2   2   2   2   0   2   0   2   0   0   0   2   0   2   0   2   0   0   0   2   2   2   2   2   2   0   0   2   0   2   0   0   2   2   0   0   2   2   0   0   2   0   2   0   0   0   0   0   2   2   0   0   2   0   0   2   0   2   0   2   2   0   2   0   2   2   0   2   2   0   2   0   0   0   2   0   2   0   0   2
 MK-6-6                 0   0   2   2   0   2   0   2   2   0   0   0   2   2   0   2   0   2   2   0   0   2   2   2   0   2   2   2   2   2   0   0   2   0   2   2   0   2   2   2   2   2   2   0   0   0   0   0   0   0   2   0   0   0   2   0   2   0   0   2   0   2   0   2   0   2   2   2   2   2   2   2   2   2   0   2   0   2   0   2   2   2   2   2   0   0   2   2   2   0   2   0   0   2   0   2   0   0   0   2   0   0   0   2   0   2   0   0   2   0   2   2   2   2   0   0   0   0   0   2   2   2   2   2   0   2   0   2   0   0   0   2   0   2   2   2   0   0   0   2   2   2   2   2   2   0   0   2   0   2   0   0   2   2   0   2   2   2   0   0   2   0   2   0   0   0   0   0   2   2   0   0   2   0   0   2   0   2   0   2   2   2   2   0   2   2   0   2   2   0   2   0   0   0   2   0   2   0   0   2
 MK-6-7                 0   0   2   2   0   2   2   2   2   0   0   0   2   2   0   0   0   2   2   0   0   2   2   2   0   2   2   2   2   2   0   0   2   0   2   2   0   2   0   2   2   2   2   0   0   0   0   0   0   0   2   0   0   0   2   0   2   0   0   0   0   2   0   2   0   2   2   2   2   2   2   2   2   2   0   2   0   2   0   0   2   2   2   2   0   0   2   2   2   2   2   0   0   0   2   2   0   0   0   2   2   0   0   2   0   2   0   0   2   0   2   2   2   2   0   0   0   2   0   2   2   0   2   2   0   2   0   2   0   0   0   2   2   2   2   2   0   0   2   2   2   2   2   2   2   0   0   0   0   2   0   0   2   2   0   2   2   2   0   0   2   0   2   0   2   0   0   0   2   2   0   0   2   0   0   2   0   2   0   2   2   2   2   0   2   2   0   2   2   2   2   0   0   0   2   0   2   0   0   2
 MK-6-8                 0   2   2   2   0   2   2   0   2   2   0   0   2   2   0   0   0   2   2   0   0   2   2   0   0   2   2   0   2   2   0   0   2   0   2   2   0   2   2   2   2   0   2   0   0   0   0   0   2   0   0   0   0   0   2   0   2   0   0   0   0   0   0   2   0   2   2   2   2   2   2   2   2   2   0   2   0   2   0   0   2   2   2   2   0   0   2   2   2   2   2   0   0   0   2   2   0   2   0   2   2   0   0   2   2   2   2   0   0   0   2   0   2   2   0   0   0   2   0   2   2   0   2   2   0   2   0   2   0   0   0   2   2   2   2   2   0   0   2   2   2   2   2   2   2   0   0   0   0   2   0   0   2   2   0   2   2   2   0   0   2   0   2   0   2   0   0   0   2   2   0   0   2   0   0   2   0   2   0   2   2   2   2   0   2   2   2   2   2   2   2   0   0   0   2   0   0   2   2   2
 MK-6-9                 0   2   2   2   0   2   2   0   2   2   0   0   2   2   0   0   0   2   0   0   0   2   2   0   0   2   2   0   2   2   0   2   2   0   2   2   0   2   2   2   2   0   2   0   0   0   0   0   2   0   0   2   0   0   2   0   0   0   0   0   0   0   0   2   0   2   0   2   2   2   2   2   2   2   0   2   0   2   0   0   2   2   0   2   0   0   0   2   2   2   2   0   0   2   2   2   0   2   0   2   2   0   0   2   2   2   2   0   0   2   2   0   2   2   0   0   0   2   0   2   2   0   2   2   0   2   0   2   0   0   0   0   2   2   2   2   0   0   2   2   2   2   2   2   2   0   0   0   0   2   0   0   2   2   0   2   2   2   0   2   0   0   2   0   2   0   0   0   2   2   0   0   2   2   0   2   0   2   0   2   2   2   2   0   2   2   2   2   2   2   2   0   0   0   2   0   0   2   2   2
 MK-6-10                0   2   2   2   0   2   2   0   2   2   0   0   2   2   0   0   0   2   0   0   0   2   2   2   0   2   2   0   2   2   0   2   2   0   2   2   2   2   2   2   2   0   2   0   0   0   0   0   2   0   0   2   0   0   2   0   0   0   0   0   0   0   0   2   2   2   0   0   2   2   2   2   2   2   0   2   0   2   0   0   2   2   0   2   0   0   2   2   2   2   2   0   0   2   2   2   0   2   0   2   2   0   0   2   2   2   2   0   0   2   2   0   2   2   0   0   0   2   0   2   0   0   2   2   0   2   0   0   0   0   0   0   2   2   2   2   0   0   2   2   2   2   2   2   2   0   0   0   0   2   0   0   2   0   0   2   2   2   2   2   0   0   2   0   2   0   0   0   2   0   0   0   2   2   0   2   0   0   0   2   2   2   2   0   2   2   2   2   2   2   2   0   0   0   2   0   0   2   2   2
 MK-6-11                0   2   2   2   0   2   2   0   2   2   0   0   2   2   0   0   0   2   2   0   0   2   2   2   0   2   2   0   2   2   0   2   2   0   2   2   0   2   2   2   2   0   2   2   0   0   0   0   2   0   0   2   0   2   2   0   0   0   0   0   0   0   0   2   0   2   0   0   2   2   0   2   2   2   0   2   0   2   0   0   2   2   0   2   0   0   2   2   2   2   2   0   0   2   0   2   0   2   0   2   2   0   0   2   2   0   2   0   0   2   2   0   2   2   2   0   0   2   2   2   0   2   2   2   0   2   0   0   0   0   0   0   2   2   2   2   0   0   2   2   2   2   2   2   2   0   0   2   0   2   0   0   0   0   0   2   2   2   2   2   0   0   2   0   2   0   0   0   2   0   0   2   2   2   0   2   0   0   0   2   2   2   2   0   2   2   2   2   2   2   2   0   0   0   2   0   0   2   2   2
 MK-6-12                0   2   2   0   0   2   2   0   2   2   0   0   2   2   0   0   0   0   2   0   0   2   2   2   2   2   2   0   2   2   0   2   2   0   2   2   0   2   2   2   2   0   2   2   0   0   0   0   0   0   0   2   2   2   2   0   0   0   0   0   0   0   0   2   0   2   0   0   2   2   0   2   2   2   0   2   0   2   0   0   0   2   2   2   0   0   2   2   2   2   2   0   0   2   0   2   0   2   0   2   2   0   0   2   2   0   2   0   0   2   2   0   2   2   2   0   2   2   2   2   0   2   2   2   0   2   0   0   2   0   0   0   0   2   2   0   2   2   2   2   2   2   2   2   2   0   0   2   0   2   0   2   0   0   0   2   2   2   2   2   0   0   2   0   2   0   0   0   2   0   0   2   2   0   0   2   0   0   0   2   2   2   2   2   2   2   2   2   2   0   2   2   0   0   2   0   0   2   2   2
 MK-6-13                0   2   2   0   0   0   2   0   2   2   0   0   2   2   2   0   0   0   2   0   0   0   2   2   2   2   2   2   2   2   2   2   2   0   2   2   0   2   2   2   2   0   2   2   0   0   2   2   0   0   0   2   2   2   2   0   0   0   0   0   0   0   0   2   0   0   2   2   2   2   2   2   2   2   0   2   0   2   0   0   0   2   2   2   0   0   2   2   2   2   2   0   0   2   0   2   0   2   0   2   2   2   0   2   2   0   2   0   2   2   2   0   2   0   0   0   2   2   2   2   0   2   2   2   2   2   0   0   2   0   0   0   0   2   2   0   2   2   2   2   2   2   2   2   2   0   0   2   0   2   0   2   0   0   0   2   2   0   2   2   0   0   2   0   2   0   0   0   2   0   0   2   2   0   2   2   0   0   0   2   2   2   2   2   0   2   2   2   2   0   2   0   0   2   2   0   0   2   2   2
 MK-6-14                2   0   2   0   0   2   2   0   2   0   0   0   2   0   2   2   0   0   2   0   0   0   2   2   2   2   2   2   2   2   2   2   2   0   2   2   0   2   2   2   2   0   2   2   2   0   2   2   0   0   0   2   2   2   2   0   0   0   0   0   0   0   0   0   0   0   2   2   2   2   2   2   0   2   0   2   0   2   0   0   0   2   2   2   0   0   2   2   2   2   2   0   0   2   0   2   0   2   0   2   2   2   0   2   2   0   2   0   2   2   2   2   2   2   0   2   2   2   0   2   0   2   2   2   2   0   0   0   2   2   0   0   0   2   2   2   2   2   2   2   2   2   2   2   2   0   0   2   0   2   0   2   0   0   0   2   2   0   2   2   0   0   0   0   2   0   0   0   2   0   0   2   2   0   2   2   0   0   0   2   2   2   2   2   0   2   2   2   2   0   2   0   0   2   2   0   0   2   2   2
 MK-6-15                2   0   2   0   0   2   2   0   2   0   0   2   2   2   0   2   0   0   2   0   2   0   2   2   2   2   2   2   2   2   2   2   2   0   2   2   0   2   2   2   2   0   0   2   2   0   2   2   0   2   0   2   2   2   2   0   0   0   2   0   0   0   0   0   2   0   2   2   2   2   2   2   0   2   0   2   0   2   2   0   0   2   2   2   0   0   2   2   2   2   2   2   0   2   0   2   2   2   0   2   2   2   0   2   2   0   2   0   2   2   2   2   2   2   0   2   2   2   0   2   0   2   0   2   2   0   0   0   2   2   0   0   0   2   2   2   0   2   2   2   2   2   2   2   2   0   0   0   0   2   0   2   2   0   0   2   2   2   0   2   0   0   0   0   2   0   0   0   2   0   0   2   0   0   0   2   0   0   0   2   2   2   2   0   0   2   2   2   2   0   2   0   0   2   2   2   2   2   2   2
 MK-6-16                2   0   2   0   0   2   0   0   2   0   0   2   2   0   0   2   0   0   2   0   2   0   2   2   0   2   0   2   2   0   2   2   2   0   2   2   0   2   2   2   2   0   0   2   0   0   2   2   0   2   0   2   2   0   2   0   0   0   2   0   0   2   0   2   2   2   2   2   2   2   2   2   0   2   0   2   2   0   2   0   0   2   2   2   0   0   2   2   2   2   2   2   0   2   0   2   2   2   0   2   2   2   0   2   2   2   2   2   2   2   2   2   2   2   0   2   2   2   2   2   0   2   0   2   2   0   0   0   2   2   0   0   0   2   2   2   0   2   2   2   0   2   2   2   2   0   0   0   0   2   0   2   2   0   0   2   2   2   0   2   0   0   0   0   2   0   2   0   2   2   0   2   0   0   0   2   0   0   0   2   2   2   2   0   0   2   0   2   2   0   2   0   0   0   2   2   2   2   2   2
 
!****************************************** Phenotypic Data **********************************************************
!-100.0 is resevred for missing phenotype
SimulatedTrait1         7.0321   10.8938   10.6502    8.9164    9.8639   11.7017   11.5836   10.0638    9.1094    7.8944   10.7652   10.9815   10.6116   11.3334    8.6054   10.2118    5.8402    8.5107   11.2614    9.9981   10.5962    9.4909    9.8741    9.9909    8.9317   10.3732    9.4854    8.6799    9.9705   10.4097    9.5926   10.4754   10.9469   13.6082   10.0239    8.7761    9.0889    9.4293    9.6898   12.0067    8.5860   10.1701   10.6081   11.0666   10.3153   10.4377    8.4391   10.1625    9.7244   11.7631   11.3109    9.5407    7.2382    9.9376   11.4547    9.8384   12.2140    8.6800   11.7656   10.4529   10.7325   12.7708   11.0545   12.2441    9.1764   10.1263    7.9147    9.2870   11.5313    8.9816   14.0709    8.8091    8.8525   10.7461   10.8805    9.2126   10.1431   11.0891   11.1190   12.0488   11.3723    9.1465   10.6510   12.7591    7.1164   10.6616   11.4751   10.4362    9.1181    9.2686    9.3425    8.3738    7.5394    9.6107   10.4798    8.9646   11.0975   11.7628   11.6211   11.2800    9.1853   10.0557    8.8186   10.1970   10.9580    8.5637    7.8007   10.4717   11.3103   11.4723   11.8074    9.6207   10.5487    9.6788   11.6072    6.5417   12.3091    9.6719   10.0758   10.7037    8.2774    9.9667   10.1690    8.6735    9.2446   11.0719   10.3573   11.2665    9.6638    7.9728    9.2231   11.2348    9.6759   11.1263   10.8768    6.5430    8.9420   12.4579   10.2436   11.1092   11.9069    9.4919    9.7531   11.1030   12.1136    9.8967    8.6003   10.7791    9.6816   11.9971    9.0203   10.1285   10.1529    9.7037    8.8225    9.6419   10.6913   11.1112    8.7130   13.2088    9.4612    8.3541   10.7626   10.8676   10.5318   10.4471    9.3273   12.3837    9.8035   11.2035   11.5114   10.4524    9.3020    8.9153   10.6188    8.1575    8.9759   11.3152    8.4421    9.2710   10.3887    9.9491    9.9794   10.4921   11.5396   12.9020    9.8457   10.5929    8.1455    9.2385    6.7497   12.0804    8.8437    9.4157    9.3029   10.9179   12.2385   11.9019    9.8708   12.0133
SimulatedTrait2        15.7415   16.5190   14.7222   16.6786   14.0663   17.4877   16.9180   13.7286   14.9173   13.3058   14.8247   15.5941   16.2821   16.2663   14.7619   15.0152   13.8926   16.4686   14.7167   14.4610   15.5625   15.4652   16.6663   15.1952   15.3350   14.5105   14.1940   14.5182   14.6419   17.0324   16.2100   14.4683   13.8415   15.7392   15.0098   14.1189   15.7726   15.6957   15.0700   14.2481   13.9653   12.6697   17.3577   15.8614   17.0566   14.6344   14.7695   12.1270   14.6227   16.1225   17.0629   15.2359   15.1069   14.7128   12.6387   15.4534   14.5464   13.8848   15.4669   16.3886   16.7031   13.4490   17.8492   14.7669   13.5014   17.1932   14.0599   12.9760   13.7566   15.4723   14.6196   16.0607   12.4601   16.3386   14.1620   15.2082   15.1934   14.6076   13.7023   13.9383   16.0369   15.5152   14.6569   16.5799   16.9430   15.0299   15.1721   14.7414   16.0126   15.0265   16.3216   13.3032   13.4333   14.0363   16.7474   15.5572   14.2668   14.5994   14.0581   16.5365   14.0933   15.2555   16.6039   17.0038   14.9699   15.6541   14.4837   14.5036   15.3003   14.8465   13.5496   16.6119   15.1256   17.4441   13.8398   15.3880   14.4503   14.0667   13.7199   13.1226   14.4578   16.8847   13.7348   13.8510   15.7937   14.9347   14.9571   14.8916   14.9601   15.8654   17.4549   15.9245   16.8453   14.6091   15.6677   14.4073   15.9591   14.3994   16.1864   16.6349   16.7455   16.2669   14.6128   14.0798   16.1674   17.5167   14.4643   12.4784   16.2360   16.1399   17.4509   16.9298   15.6800   13.6482   13.0126   15.7671   16.3363   18.2755   14.2442   15.0795   13.2383   14.8679   10.9446   16.9288   12.4960   15.4943   17.1164   17.6954   16.9964   15.1762   17.0269   18.8253   14.8166   14.0221   12.7669   15.1325   13.2574   14.6539   13.2248   15.3786   16.7094   13.7570   16.2160   14.5995   14.2250   16.9286   13.5659   16.9557   13.9611   13.1477   14.8017   15.5431   13.2597   13.7959   13.9243   15.9304   17.2610   15.3370   17.5502   16.8448
 
