# Supplementary material for: Inclusive Composite Interval Mapping of QTL by Environment Interactions in Biparental Populations
Source: PLoS One. 2015 Jul 10;10(7):e0132414. doi: 10.1371/journal.pone.0132414 (PMC4498613; doi:10.1371/journal.pone.0132414)
Supplement: S3 File — (ZIP) [file pone.0132414.s003.zip › Simulation for unliked model/Simulated popualtions/run_00120.met]

!**********************Note: lines staring with "!" are remarks and will be ignored in the program********************
!*********************************General Information**********************************
!Assuming F1 = P1 x P2, populations available in QTL IciMapping are: 
!  1, P1BC1F1 = P1 x F1, the first backcrossing where P1 is used as the recurrent parent;
!  2, P2BC1F1 = P2 x F1, the first backcrossing where P2 is used as the recurrent parent;
!  3, F1DH, F1-derived doubled haploids; 
!  4, RIL or F1RIL, recombination inbred lines through the repeated selfing of F1;
!  5, P1BC1RIL, recombination inbred lines through the repeated selfing of P1BC1F1;
!  6, P2BC1RIL, recombination inbred lines through the repeated selfing of P2BC1F1;
!  7, F2, the selfing generation of F1;
!  8, F3, the selfing generation of F2;
!  9, P1BC2F1, the second backcrossing where P1 is used as the recurrent parent; 
! 10, P2BC2F1, the second backcrossing where P2 is used as the recurrent parent;
! 11, P1BC2RIL, recombination inred lines through the repeated selfing of P1BC2F1; 
! 12, P2BC2RIL, recombination inred lines through the repeated selfing of P2BC2F1; 
! 13, P1BC1F2, the selfing generation of P1BC1F1; 
! 14, P2BC1F2, the selfing generation of P2BC1F1; 
! 15, P1BC2F2, the selfing generation of P1BC2F1; 
! 16, P2BC2F2, the selfing generation of P2BC2F1; 
! 17, P1BC1DH, P1BC1F1-derived doubled haploids; 
! 18, P2BC1DH, P2BC1F1-derived doubled haploids; 
! 19, P1BC2DH, P1BC2F1-derived doubled haploids; 
! 20, P2BC2DH, P2BC2F1-derived doubled haploids; 
   3      !Mapping Population (see remarks above)
   2      !Mapping Function (1 for Kosambi; 2 for Haldane; 3 for Morgan)
   2      !Marker Space Type (1 for intervals; 2 for positions)
   1      !Marker Space Unit(1 for centiMorgans; 2 for Morgan)
   6      !Number of Chromosomes (or Linkage Groups)
 200      !Size of the mapping population
   2      !Number of environments
 
!***************************************** Chromosomes and Linkage Maps **********************************************
!Chromosome                 NumMarkers
-CH1                        16
-CH2                        16
-CH3                        16
-CH4                        16
-CH5                        16
-CH6                        16
!Linkage map (Marker name followed by position or the interval length)
 MK-1-1                1     0.000
 MK-1-2                1    10.000
 MK-1-3                1    20.000
 MK-1-4                1    30.000
 MK-1-5                1    40.000
 MK-1-6                1    50.000
 MK-1-7                1    60.000
 MK-1-8                1    70.000
 MK-1-9                1    80.000
 MK-1-10               1    90.000
 MK-1-11               1   100.000
 MK-1-12               1   110.000
 MK-1-13               1   120.000
 MK-1-14               1   130.000
 MK-1-15               1   140.000
 MK-1-16               1   150.000
 MK-2-1                2     0.000
 MK-2-2                2    10.000
 MK-2-3                2    20.000
 MK-2-4                2    30.000
 MK-2-5                2    40.000
 MK-2-6                2    50.000
 MK-2-7                2    60.000
 MK-2-8                2    70.000
 MK-2-9                2    80.000
 MK-2-10               2    90.000
 MK-2-11               2   100.000
 MK-2-12               2   110.000
 MK-2-13               2   120.000
 MK-2-14               2   130.000
 MK-2-15               2   140.000
 MK-2-16               2   150.000
 MK-3-1                3     0.000
 MK-3-2                3    10.000
 MK-3-3                3    20.000
 MK-3-4                3    30.000
 MK-3-5                3    40.000
 MK-3-6                3    50.000
 MK-3-7                3    60.000
 MK-3-8                3    70.000
 MK-3-9                3    80.000
 MK-3-10               3    90.000
 MK-3-11               3   100.000
 MK-3-12               3   110.000
 MK-3-13               3   120.000
 MK-3-14               3   130.000
 MK-3-15               3   140.000
 MK-3-16               3   150.000
 MK-4-1                4     0.000
 MK-4-2                4    10.000
 MK-4-3                4    20.000
 MK-4-4                4    30.000
 MK-4-5                4    40.000
 MK-4-6                4    50.000
 MK-4-7                4    60.000
 MK-4-8                4    70.000
 MK-4-9                4    80.000
 MK-4-10               4    90.000
 MK-4-11               4   100.000
 MK-4-12               4   110.000
 MK-4-13               4   120.000
 MK-4-14               4   130.000
 MK-4-15               4   140.000
 MK-4-16               4   150.000
 MK-5-1                5     0.000
 MK-5-2                5    10.000
 MK-5-3                5    20.000
 MK-5-4                5    30.000
 MK-5-5                5    40.000
 MK-5-6                5    50.000
 MK-5-7                5    60.000
 MK-5-8                5    70.000
 MK-5-9                5    80.000
 MK-5-10               5    90.000
 MK-5-11               5   100.000
 MK-5-12               5   110.000
 MK-5-13               5   120.000
 MK-5-14               5   130.000
 MK-5-15               5   140.000
 MK-5-16               5   150.000
 MK-6-1                6     0.000
 MK-6-2                6    10.000
 MK-6-3                6    20.000
 MK-6-4                6    30.000
 MK-6-5                6    40.000
 MK-6-6                6    50.000
 MK-6-7                6    60.000
 MK-6-8                6    70.000
 MK-6-9                6    80.000
 MK-6-10               6    90.000
 MK-6-11               6   100.000
 MK-6-12               6   110.000
 MK-6-13               6   120.000
 MK-6-14               6   130.000
 MK-6-15               6   140.000
 MK-6-16               6   150.000
!*********************************** Marker Types ********************************************************************
!Co-dominant marker: When heterozygote F1 is present, P1 is coded as 2, F1 is coded as 1, and P2 is coded as 0; Otherwise, P1 is coded as 2, and P2 is coded as 0. 
!Dominant marker: When heterozygote F1 is present, P1 and F1 are coded as 12, and P2 is coded as 0; Otherwise, P1 is coded as 2, and P2 is coded as 0.  
!Recessive markers: When heterozygote F1 is present, P1 is coded as 2, and F1 and P2 are coded as 10; Otherwise, P1 is coded as 2, and P2 is coded as 0. 
!Missing marker is coded as -1. 
 MK-1-1                 2   2   2   2   2   2   0   2   2   2   2   2   0   0   2   2   2   0   2   2   2   0   0   2   2   2   2   2   2   0   2   0   2   0   2   0   0   0   2   0   0   2   2   0   2   0   0   0   0   2   0   0   0   2   2   2   2   2   2   2   2   2   2   0   0   2   0   0   2   2   2   0   2   0   0   2   0   0   0   0   0   0   0   2   0   2   0   0   0   0   0   2   2   2   2   0   0   0   0   0   0   2   0   2   0   2   0   2   2   0   2   2   0   0   2   0   0   2   2   2   2   0   2   2   0   2   0   2   2   2   2   2   0   0   2   0   0   2   0   2   0   0   0   2   0   2   0   0   0   0   0   0   0   0   0   0   0   0   2   2   2   0   2   2   0   0   0   2   0   0   0   0   2   0   2   2   2   0   2   2   2   0   2   0   2   2   2   2   2   0   0   2   0   2   2   2   2   2   0   0
 MK-1-2                 2   0   2   2   2   2   0   2   2   2   2   2   0   0   2   2   2   0   2   2   2   0   0   2   2   2   2   2   2   0   2   0   2   0   2   0   2   0   2   0   0   2   2   0   0   0   0   0   0   2   0   0   0   2   2   0   2   2   2   2   2   2   2   0   0   2   0   0   0   2   2   2   2   0   0   2   0   0   0   0   2   0   0   2   0   2   0   0   0   0   0   0   2   2   2   0   0   0   0   0   0   2   0   2   0   2   2   2   0   0   2   2   0   0   2   0   0   2   0   2   2   0   2   2   0   2   0   2   2   2   2   2   0   0   2   0   0   2   0   2   0   0   0   2   0   2   0   0   2   0   0   0   0   0   0   0   0   0   2   2   2   0   2   0   0   0   0   2   0   0   0   0   2   0   2   2   2   0   2   2   2   0   2   0   2   2   2   2   2   0   0   2   0   2   2   2   0   2   0   0
 MK-1-3                 2   0   2   2   2   2   0   2   2   2   2   2   0   0   2   2   2   0   2   2   0   0   0   2   2   2   0   0   0   0   2   2   2   0   2   0   2   2   2   0   2   2   2   0   0   0   0   0   0   2   2   0   0   2   2   0   2   2   2   2   2   2   2   0   0   2   0   0   0   0   2   2   2   0   0   2   0   0   0   0   2   2   0   2   2   2   0   0   0   0   0   0   2   2   2   0   0   2   0   0   0   2   0   2   0   2   2   0   0   0   2   0   0   0   0   0   0   2   0   2   2   0   2   2   0   2   0   2   2   2   2   2   0   0   2   0   2   2   0   2   0   0   0   2   0   2   0   0   2   0   0   0   0   0   0   0   0   0   2   2   2   0   2   0   0   0   0   2   0   0   0   0   2   0   2   0   2   0   2   2   2   2   2   0   2   2   0   2   2   2   0   2   0   2   0   2   0   2   0   0
 MK-1-4                 2   2   2   2   2   2   2   2   2   2   2   2   0   0   2   2   2   0   2   0   0   0   0   2   2   2   0   0   0   2   2   2   2   0   2   0   2   2   2   0   2   2   2   0   0   0   0   0   0   2   2   0   0   2   2   0   2   2   2   2   2   2   2   0   0   2   0   0   0   0   2   2   2   0   0   2   0   0   0   0   2   2   0   2   2   2   0   2   0   0   0   0   2   2   2   0   0   0   0   0   0   2   2   2   2   2   2   0   0   0   2   0   0   0   0   0   0   2   0   2   2   0   2   2   0   2   0   2   2   2   2   2   0   0   2   0   2   2   0   2   0   0   0   2   0   2   0   0   2   0   0   0   0   0   2   0   0   0   2   2   2   0   2   0   0   0   0   2   2   0   0   2   2   0   2   2   2   0   2   2   2   2   2   0   2   2   0   2   2   2   0   2   0   0   0   2   0   2   0   0
 MK-1-5                 0   2   2   2   2   0   2   2   2   2   2   0   0   0   2   2   2   0   2   0   0   2   0   2   2   2   2   0   0   2   2   2   2   0   2   0   0   2   2   0   2   2   2   0   0   0   0   0   0   0   2   0   0   2   2   0   2   2   2   2   2   2   0   0   2   2   0   0   0   0   2   2   2   0   0   2   0   0   0   0   2   2   0   2   2   2   0   2   0   0   0   0   2   2   2   0   0   0   0   0   2   2   2   2   2   2   2   0   0   0   0   0   0   0   2   0   0   2   0   2   2   0   2   0   0   2   2   2   2   2   2   2   0   0   2   0   2   2   0   2   0   0   0   2   0   2   0   2   2   0   0   0   0   0   2   0   0   0   2   2   2   0   2   2   0   0   0   2   2   0   0   2   2   0   2   2   2   0   2   2   2   2   2   0   2   2   0   2   2   2   0   2   0   0   2   2   0   2   0   0
 MK-1-6                 0   2   2   2   2   0   2   2   2   2   2   0   2   0   0   2   2   0   2   0   0   2   0   2   2   2   2   0   0   2   0   2   2   0   0   0   0   2   2   0   2   0   2   0   0   0   0   0   0   2   2   0   0   2   2   0   2   2   2   2   2   2   0   0   2   2   0   0   0   0   2   0   2   0   0   2   0   0   0   0   0   2   2   2   2   2   2   2   0   0   0   0   2   2   0   0   0   0   0   0   2   2   2   2   2   2   0   2   0   0   0   0   0   0   2   0   0   2   0   2   2   0   2   0   0   2   2   2   2   2   2   2   0   0   2   0   2   2   0   0   0   0   2   2   0   2   0   2   2   0   0   0   0   2   2   0   0   0   2   2   0   0   2   2   0   0   0   2   2   0   0   2   2   0   2   2   2   0   2   0   2   2   2   0   2   2   0   2   2   2   0   2   0   0   2   2   0   2   0   0
 MK-1-7                 0   2   0   2   2   0   2   2   2   2   2   0   2   0   0   2   2   0   2   0   0   2   0   2   2   2   2   0   0   0   0   2   2   0   2   0   0   2   2   0   2   0   2   0   0   0   0   0   0   2   2   0   0   2   0   0   2   2   0   2   2   2   0   0   2   2   0   2   0   0   2   0   2   0   0   2   0   0   0   0   0   2   2   2   2   2   2   2   0   0   0   0   2   2   0   0   0   0   0   0   2   2   2   2   2   2   0   2   0   0   0   0   0   0   2   2   0   2   0   2   2   0   2   0   0   2   2   2   2   2   2   2   0   0   0   0   0   2   0   2   0   0   2   0   0   2   2   0   2   0   0   0   0   2   2   2   0   0   2   2   0   0   2   2   0   0   0   0   2   0   0   0   2   0   2   2   2   0   2   0   2   2   2   0   2   2   2   2   2   2   0   2   2   0   2   0   0   2   0   0
 MK-1-8                 0   2   0   2   2   0   2   2   2   2   2   0   2   0   0   2   2   0   2   0   0   2   2   2   2   2   2   0   0   0   0   2   2   0   2   2   0   2   2   0   2   0   2   0   0   0   0   2   0   2   2   0   0   2   0   0   2   2   0   2   2   2   0   0   2   0   0   2   0   0   2   0   2   0   0   0   0   0   0   0   0   2   2   2   2   0   2   2   0   0   0   0   0   2   2   0   0   0   0   0   2   2   2   2   2   2   0   2   0   0   0   0   0   0   2   2   0   2   0   2   2   0   2   2   0   2   2   2   0   2   2   2   2   0   0   0   0   2   0   2   0   0   2   0   0   2   2   0   2   0   0   0   0   2   2   0   0   0   2   2   0   0   2   2   0   2   2   0   2   0   0   0   2   0   2   2   2   0   0   0   2   2   2   0   2   2   2   2   2   0   2   2   2   0   2   0   0   2   0   0
 MK-1-9                 2   2   0   2   0   0   0   2   2   2   2   0   2   0   0   2   2   0   2   0   0   2   2   2   2   2   2   0   0   0   0   2   2   0   2   2   0   2   2   0   0   0   2   0   2   0   0   0   0   0   2   2   2   2   0   0   2   2   0   0   2   2   0   0   2   0   0   2   0   0   2   0   0   0   0   0   0   0   0   0   0   2   0   2   2   0   2   2   2   0   0   0   0   2   2   0   0   0   0   0   2   2   2   2   2   2   0   0   0   0   0   0   0   0   2   2   2   2   0   2   2   0   2   2   0   2   2   2   2   2   2   2   2   2   0   0   0   2   2   2   0   0   2   0   0   2   2   0   0   0   0   2   0   2   2   0   0   0   2   2   0   0   2   2   0   2   2   0   2   0   0   0   2   0   2   2   2   0   0   0   2   2   2   0   2   2   2   2   2   0   2   2   2   0   2   0   0   2   0   0
 MK-1-10                2   2   0   0   0   0   0   2   2   2   2   0   2   0   2   2   0   2   2   0   0   2   2   2   2   2   2   0   0   0   0   2   2   0   2   2   0   2   2   0   0   0   2   0   2   0   0   0   0   0   2   2   2   0   2   0   2   0   0   0   2   2   0   2   2   0   0   2   0   0   2   0   0   0   0   0   0   0   0   0   0   2   0   2   0   0   2   2   2   0   0   0   0   2   2   2   0   0   0   0   2   2   2   2   2   0   0   0   2   0   0   2   0   0   2   2   2   2   0   2   2   0   2   2   0   2   2   2   2   2   2   2   2   2   2   0   0   2   0   2   0   0   2   0   0   2   2   0   0   0   0   2   0   2   2   0   0   2   2   2   0   0   2   0   0   2   2   0   2   0   0   0   2   0   2   0   2   0   0   0   2   2   2   0   2   2   2   2   2   0   2   2   2   0   2   0   0   2   0   0
 MK-1-11                2   2   0   0   0   0   0   2   2   2   2   2   2   0   2   0   0   2   2   0   0   2   0   2   2   2   2   0   0   0   0   0   2   2   2   2   0   2   2   0   0   0   2   0   2   0   0   0   0   0   2   2   2   0   2   0   2   0   0   0   2   2   0   2   2   0   0   2   0   0   2   2   0   0   0   0   0   0   0   0   0   2   2   2   0   0   2   2   2   0   0   0   0   2   2   2   0   0   0   0   2   0   2   2   2   0   0   0   2   0   0   2   0   0   2   2   2   2   0   2   0   0   2   2   0   0   2   2   2   2   2   0   2   0   2   0   0   0   0   2   0   0   2   0   0   2   2   0   0   2   2   2   0   2   2   0   0   2   2   2   0   0   0   0   0   2   2   0   2   0   0   0   2   0   2   0   2   0   0   0   0   2   2   0   2   2   2   2   2   0   2   2   2   2   2   0   0   2   2   0
 MK-1-12                0   2   0   0   0   2   2   2   2   2   2   2   2   0   2   0   0   2   2   0   2   2   0   2   2   2   0   2   0   0   0   0   2   2   2   2   0   2   2   0   0   0   2   0   2   0   0   0   0   0   2   2   2   2   2   0   2   0   0   0   2   2   0   2   2   0   2   2   0   0   2   2   0   0   0   0   0   2   0   0   0   2   2   2   0   0   0   2   2   0   0   0   2   2   2   2   0   0   0   0   2   0   2   2   2   0   2   0   2   0   0   2   0   0   2   2   2   2   2   2   0   0   2   2   0   2   2   2   2   2   2   0   2   0   2   0   0   0   0   2   0   0   2   0   0   2   2   0   0   2   2   2   0   2   2   0   0   2   2   2   0   0   0   2   0   2   2   0   2   0   0   0   2   0   2   0   2   0   0   0   0   2   2   0   2   2   2   2   2   0   2   2   0   2   0   0   2   2   2   0
 MK-1-13                2   2   0   0   2   2   2   2   2   2   2   2   2   0   2   0   0   0   2   0   2   2   0   2   2   2   0   2   0   0   0   0   2   2   2   2   0   2   2   0   0   0   2   0   2   0   0   0   0   2   2   2   2   2   2   0   2   2   0   0   2   2   0   2   2   2   2   2   0   0   2   2   0   2   0   0   0   2   2   0   0   2   2   2   0   0   0   2   2   0   0   0   2   2   2   2   0   0   0   0   2   0   2   2   2   0   2   0   2   0   0   2   0   0   2   0   2   2   2   2   0   0   2   2   0   2   0   2   2   2   2   0   2   0   2   2   0   0   2   0   0   0   2   0   0   2   2   2   0   2   2   0   0   2   2   0   2   2   2   0   0   0   0   2   2   2   2   0   2   0   0   0   2   0   2   0   2   0   0   0   2   2   2   0   2   2   2   2   0   0   2   2   0   2   0   0   2   2   2   2
 MK-1-14                2   2   0   0   2   2   2   2   2   2   2   2   2   0   2   0   0   0   2   0   2   2   0   2   2   2   0   0   0   0   0   0   2   0   2   2   0   2   2   2   0   0   2   0   2   0   0   0   0   2   2   2   2   2   2   0   2   0   0   0   2   2   0   2   2   2   2   2   0   0   2   2   0   2   0   0   0   2   2   0   0   2   2   2   0   0   0   2   2   0   0   0   2   2   2   2   0   0   0   0   2   0   2   2   2   0   2   0   0   0   0   2   0   0   2   0   2   2   2   2   0   0   2   2   0   2   0   2   2   2   2   2   2   0   2   2   0   0   2   0   0   0   2   0   0   2   2   2   0   2   2   2   0   2   2   0   2   0   2   0   0   0   0   2   2   2   0   0   2   0   0   0   2   0   2   0   2   0   0   0   2   2   2   0   2   2   2   2   0   0   2   2   0   2   0   0   2   2   2   0
 MK-1-15                2   2   0   0   2   0   2   2   2   2   2   0   2   0   2   0   0   2   2   0   2   2   0   2   2   2   0   0   0   2   0   0   2   0   2   2   0   2   2   2   0   0   0   0   2   0   0   0   0   2   2   2   2   2   2   0   2   0   0   0   2   2   0   2   2   2   2   2   0   0   2   2   0   2   0   0   0   2   2   2   0   2   2   2   0   0   0   2   0   0   0   0   2   2   2   2   0   0   2   0   2   0   2   0   2   0   2   0   0   0   0   2   0   0   2   0   2   2   2   2   0   0   2   2   0   2   2   2   2   2   2   2   2   0   2   2   0   2   2   0   0   0   2   0   0   2   2   0   0   2   2   2   0   2   2   0   2   0   0   0   0   0   0   2   2   0   0   0   2   0   0   0   2   2   2   0   2   0   0   2   2   2   2   0   2   2   2   2   0   0   2   2   2   2   0   0   2   2   2   0
 MK-1-16                2   2   0   0   0   0   2   2   2   2   2   0   2   0   2   0   0   2   2   0   0   2   0   0   2   2   0   0   0   2   0   2   2   0   0   0   0   2   2   2   0   0   0   0   2   0   0   0   0   2   2   2   0   2   2   0   2   2   0   0   2   2   0   2   2   2   0   2   0   0   2   2   0   2   0   0   0   2   2   2   0   2   2   2   0   0   0   2   0   0   0   0   2   2   2   2   0   0   2   0   2   0   2   2   2   0   2   2   0   0   0   0   0   2   2   0   2   2   2   2   0   0   2   0   0   2   2   2   2   2   2   2   2   0   2   2   0   2   2   0   0   0   2   0   0   2   2   0   0   2   2   2   0   2   2   0   2   0   0   2   0   0   2   2   0   0   2   2   0   0   0   0   2   2   2   2   2   0   0   2   0   2   2   2   2   2   2   2   0   0   2   2   2   0   0   0   2   2   2   0
 MK-2-1                 0   0   2   2   0   2   2   0   2   2   2   2   0   0   2   2   0   0   2   0   2   0   0   0   0   2   0   0   0   2   0   2   2   0   2   2   0   0   2   0   2   2   2   0   2   0   2   0   0   0   0   0   0   0   0   2   2   0   0   2   0   2   0   2   0   2   0   0   2   0   2   2   0   0   2   0   0   0   0   0   2   2   2   0   2   0   0   2   2   2   2   0   0   0   0   0   2   0   2   2   0   0   0   0   0   2   2   2   2   2   0   2   0   0   0   2   2   0   0   2   2   2   0   2   2   0   0   0   0   0   2   0   0   0   0   0   2   0   2   2   0   2   0   0   0   0   0   0   2   0   2   2   2   2   0   0   0   0   0   0   2   0   2   2   2   0   0   0   0   2   2   0   0   2   0   0   2   0   2   0   2   0   2   0   0   2   2   2   2   2   0   2   2   2   0   2   2   2   0   2
 MK-2-2                 0   0   0   2   0   0   0   2   0   2   2   2   2   0   2   2   0   0   0   0   2   0   0   0   0   2   0   0   0   2   0   2   2   0   2   2   2   0   2   0   2   2   2   0   2   0   2   0   0   0   0   0   0   0   0   0   2   0   0   2   0   2   0   2   0   2   0   0   0   0   2   2   0   0   2   0   0   0   0   0   2   2   2   0   2   0   0   2   2   2   2   0   2   0   0   0   2   0   2   2   0   0   0   0   0   2   2   2   2   2   0   2   0   0   0   2   0   0   0   2   2   0   0   2   2   0   0   0   0   0   2   0   0   2   0   0   0   0   2   2   0   2   0   2   0   0   0   0   2   0   2   2   2   2   0   0   0   0   0   0   2   0   2   2   2   0   0   0   0   2   2   0   0   2   0   0   2   0   2   0   2   0   2   0   0   2   2   2   2   2   0   2   0   2   0   2   2   2   0   2
 MK-2-3                 0   0   0   2   2   0   0   2   0   2   2   2   2   0   2   2   0   2   0   0   2   0   0   0   0   2   0   0   0   2   0   2   2   0   2   2   2   0   2   0   2   2   2   0   2   0   2   0   0   0   0   0   0   2   0   0   0   0   0   2   0   2   0   2   0   2   0   0   2   0   2   2   0   0   2   0   0   0   0   0   2   2   2   0   2   2   2   2   2   2   2   0   2   0   0   0   2   0   2   2   0   0   0   0   0   2   2   2   2   2   0   2   0   2   0   2   0   0   0   2   0   0   2   2   2   0   0   0   0   0   2   0   0   2   0   0   0   0   2   2   0   2   0   2   0   0   0   2   2   0   2   2   2   2   0   0   0   0   0   0   2   0   2   2   2   0   0   0   0   2   2   0   0   0   0   0   2   0   0   0   2   0   2   0   0   0   2   2   2   2   0   2   0   2   0   2   2   0   0   2
 MK-2-4                 2   0   2   2   2   0   0   2   0   2   2   2   2   0   2   2   0   2   0   0   2   0   0   2   0   2   0   0   0   0   0   0   2   0   2   2   2   0   2   0   2   2   2   0   2   0   2   0   0   0   2   0   0   0   0   0   0   0   0   2   0   0   0   2   0   2   0   0   0   0   2   2   0   0   2   0   0   0   0   2   2   2   2   0   2   2   2   2   2   2   2   0   2   0   0   0   2   0   2   2   0   0   0   0   0   2   2   2   2   0   0   2   0   2   0   2   2   0   0   2   0   0   2   2   0   0   0   0   0   0   2   0   0   2   0   0   0   0   2   2   0   2   0   2   0   2   0   2   2   0   2   2   2   2   2   0   0   0   0   0   2   0   2   2   0   0   0   0   0   2   2   0   0   0   2   0   2   0   0   0   2   0   2   0   0   2   2   2   2   2   0   2   0   2   0   2   2   0   0   2
 MK-2-5                 2   0   2   2   2   0   0   2   2   0   2   2   2   0   2   2   0   2   0   2   2   0   0   2   0   2   0   0   2   0   0   0   2   0   2   2   2   0   2   0   2   2   2   0   2   0   2   0   0   0   2   0   0   0   0   0   0   0   0   2   0   2   0   2   0   0   0   0   0   0   2   2   0   0   2   0   0   0   0   2   2   2   2   0   0   0   2   0   2   2   2   0   2   0   0   0   2   0   0   2   0   0   0   0   0   0   2   0   2   0   0   2   0   2   0   2   2   0   0   2   0   0   2   2   0   0   0   0   0   0   2   0   0   0   0   0   0   0   0   0   0   2   0   2   0   2   0   2   2   0   2   2   2   2   2   0   0   0   0   0   2   0   2   2   0   2   0   0   0   2   2   0   0   0   2   0   2   0   0   2   2   0   2   0   0   2   2   2   2   2   0   2   0   2   0   2   2   0   0   2
 MK-2-6                 2   0   2   2   2   0   0   2   2   0   2   2   2   0   2   2   0   2   0   2   2   0   0   2   0   2   0   0   2   0   0   0   2   0   2   2   2   0   0   0   2   0   2   0   2   0   2   0   0   0   2   2   0   0   0   0   0   0   2   2   0   0   0   2   0   0   0   0   0   0   2   2   0   0   2   0   0   0   0   2   2   2   2   0   2   0   2   0   2   2   2   0   2   0   0   0   2   0   0   2   0   0   0   0   0   0   2   0   2   0   0   2   0   2   0   2   2   0   0   2   0   0   2   2   0   0   0   0   0   2   2   0   0   2   2   0   0   0   0   0   0   2   0   2   0   2   0   2   2   0   2   2   2   0   2   0   0   0   0   0   2   0   2   2   0   2   0   0   0   2   2   2   0   0   2   0   2   0   0   2   2   0   2   0   0   2   2   2   2   2   0   2   0   2   0   2   2   0   0   2
 MK-2-7                 2   0   2   2   2   0   0   2   2   0   0   2   2   0   2   2   0   2   0   2   2   0   0   2   2   2   0   0   2   0   0   0   0   0   2   0   2   0   0   0   2   0   2   2   2   0   2   0   2   0   2   2   0   0   2   0   0   0   2   2   0   0   0   2   0   0   2   0   0   0   2   2   0   0   2   0   2   0   0   0   2   2   2   0   2   0   2   0   2   2   2   0   2   0   0   2   2   0   0   2   0   0   0   0   0   0   0   0   2   0   0   2   0   2   0   0   2   0   0   2   0   0   2   2   0   0   0   0   0   2   2   0   2   2   2   0   0   0   0   0   0   2   2   2   0   2   0   2   2   0   2   2   2   0   2   0   0   0   0   0   2   0   2   2   0   2   0   0   0   2   2   2   0   0   2   0   2   0   0   2   0   0   2   0   0   2   2   2   2   2   0   0   0   2   0   2   2   0   0   2
 MK-2-8                 2   0   2   2   2   0   0   0   2   0   0   0   2   0   2   2   0   2   0   0   2   0   0   2   2   2   0   0   2   0   0   0   0   0   2   2   2   0   0   0   2   0   2   2   2   0   2   0   2   0   0   2   0   0   2   0   0   0   2   2   0   0   0   2   0   0   2   0   0   0   2   2   0   2   2   2   2   0   0   0   2   0   2   2   2   0   2   0   2   2   2   0   2   0   2   2   2   0   0   2   0   0   0   2   0   0   0   0   2   0   0   2   0   2   0   0   2   0   0   2   0   0   2   2   0   2   0   0   0   2   2   0   2   2   2   0   0   0   0   0   2   2   2   0   0   2   0   2   2   0   2   2   2   0   2   2   0   0   0   0   2   0   2   2   0   2   0   0   0   2   2   2   0   0   2   0   2   0   0   2   0   0   2   0   2   2   2   2   2   2   0   2   0   2   0   2   2   0   0   2
 MK-2-9                 2   0   2   2   2   0   2   0   2   0   2   0   0   0   2   2   0   0   0   0   2   0   0   2   2   2   2   2   2   0   0   2   0   0   2   2   2   0   0   0   2   0   2   2   2   0   2   0   2   0   2   2   0   0   2   2   0   0   2   2   0   0   0   2   2   0   2   0   0   0   2   0   0   2   0   2   2   0   0   0   2   0   2   2   2   0   2   0   2   2   0   0   2   0   2   2   0   0   0   2   0   0   0   0   0   0   0   0   2   0   2   2   0   2   0   0   2   0   0   2   0   0   2   2   0   2   0   0   0   2   2   0   2   2   2   0   0   0   0   0   2   2   2   0   0   2   0   2   2   0   2   2   2   0   2   2   0   0   0   0   2   2   2   0   0   2   0   0   0   2   2   2   0   0   2   0   2   0   0   2   0   0   2   0   2   2   2   2   2   0   2   2   0   2   0   2   0   0   0   2
 MK-2-10                2   0   2   2   2   0   2   0   2   2   0   2   0   0   2   2   0   0   0   0   2   0   0   2   2   2   2   2   0   0   0   2   0   0   2   2   2   0   0   0   2   0   2   2   2   0   2   0   2   0   0   2   0   0   2   2   0   0   2   2   0   0   0   2   2   0   2   0   0   0   2   0   0   2   2   0   2   0   0   0   2   0   2   2   2   0   2   0   2   2   0   0   2   0   2   2   0   0   0   2   0   0   0   0   2   0   0   0   2   0   2   2   0   0   0   0   2   0   2   2   0   0   2   2   0   2   0   0   0   2   2   0   2   0   2   0   0   0   2   0   0   2   2   0   0   2   0   2   2   0   0   2   2   0   2   2   0   0   0   0   2   2   2   0   0   2   2   0   0   2   2   2   0   2   0   0   2   2   0   2   0   0   2   2   2   2   2   2   2   0   2   2   0   0   0   2   0   0   0   2
 MK-2-11                2   0   2   2   2   0   2   0   0   0   0   2   0   0   0   2   0   0   0   0   2   0   0   2   2   2   2   2   0   0   0   2   0   0   2   2   2   0   0   0   2   0   2   2   0   0   2   0   2   0   2   2   0   0   0   2   0   0   2   2   0   0   2   2   2   0   2   2   0   0   2   0   0   2   2   2   2   0   0   0   2   0   2   2   2   0   2   0   2   2   0   0   2   0   2   2   0   0   0   2   0   0   0   0   2   0   0   0   2   2   2   2   0   0   0   2   2   0   2   2   2   0   2   2   0   2   0   0   0   2   0   0   2   0   2   0   0   0   2   0   0   2   2   0   0   2   0   2   2   0   0   2   2   0   2   0   0   0   0   0   2   2   2   0   0   2   2   2   0   2   2   2   0   2   0   0   2   2   0   2   0   0   0   2   2   2   2   2   2   0   2   2   0   0   0   2   0   2   0   2
 MK-2-12                2   0   2   2   2   0   2   0   0   0   0   2   0   0   0   2   0   0   0   0   2   0   0   2   2   2   2   2   0   0   2   2   0   0   2   2   2   0   0   0   2   0   2   2   0   0   2   0   0   0   2   2   0   0   0   2   2   2   2   2   0   0   2   2   2   0   2   2   0   0   2   0   0   2   2   2   0   0   0   0   0   0   0   2   2   0   2   0   0   2   0   0   2   0   2   2   0   0   0   2   0   0   0   0   2   0   0   0   2   2   2   2   0   0   0   2   2   0   0   2   2   0   2   2   0   0   0   0   0   2   0   0   2   0   2   0   0   0   2   0   0   2   2   0   0   0   0   2   2   0   0   2   2   0   2   0   0   0   0   0   2   2   2   0   0   2   2   2   0   2   0   2   0   2   0   0   2   2   2   2   0   0   0   2   2   2   2   2   2   0   2   2   0   0   0   2   0   2   0   2
 MK-2-13                2   0   2   2   2   0   2   0   0   0   0   2   0   0   0   2   2   0   0   0   2   0   0   2   2   2   2   2   0   0   2   2   0   2   2   2   2   0   0   0   2   0   2   0   0   0   2   0   0   0   2   2   0   0   0   2   2   2   2   2   2   0   0   2   2   0   2   2   0   0   0   0   0   2   2   2   0   0   0   0   0   0   0   2   2   0   2   2   0   2   0   0   2   0   2   2   0   0   0   2   0   0   0   0   2   0   0   0   2   2   2   2   0   0   0   2   2   0   0   2   2   0   2   2   0   0   0   0   0   2   2   0   2   0   2   0   2   2   2   0   0   0   2   0   0   0   2   2   0   0   0   2   2   0   2   0   0   0   2   0   2   2   2   0   0   0   0   2   0   2   0   2   0   2   0   0   2   2   2   2   0   0   0   2   0   2   2   2   2   0   2   2   0   0   0   2   0   2   0   2
 MK-2-14                2   0   2   2   2   0   2   0   0   2   0   2   0   0   0   2   2   0   0   2   2   2   0   2   2   2   2   2   0   0   2   2   0   2   2   2   2   0   0   0   2   0   0   0   0   0   2   0   0   0   2   2   0   0   0   2   2   2   2   2   2   2   0   2   2   0   2   2   0   0   0   0   0   2   0   2   0   0   0   0   0   0   0   2   2   2   2   2   0   2   0   0   2   0   2   2   0   2   0   0   0   0   0   0   2   0   0   0   2   2   0   2   0   0   2   2   2   0   0   2   2   0   2   2   0   0   0   0   0   2   0   0   2   0   2   0   2   2   2   0   0   0   2   0   0   0   2   2   0   0   0   2   2   0   2   0   0   2   2   0   2   2   2   0   0   0   0   2   0   2   0   0   0   2   0   0   2   2   2   2   0   0   0   2   0   2   0   2   2   0   2   2   0   0   0   2   0   2   0   2
 MK-2-15                2   0   2   0   2   0   2   0   0   2   0   2   0   0   0   2   2   0   0   2   2   2   0   0   0   2   2   2   2   0   2   2   0   2   0   0   2   0   0   0   2   0   0   0   0   0   2   0   2   0   2   2   0   0   0   2   2   2   2   2   2   2   0   2   2   0   2   2   0   0   0   0   0   2   0   2   0   0   0   0   2   0   0   2   2   0   2   2   0   2   2   0   0   0   2   2   0   2   0   0   0   0   0   0   2   0   0   0   2   2   2   2   2   0   2   2   2   0   0   2   2   2   2   0   0   0   0   0   2   2   0   0   2   0   2   0   2   2   2   0   0   0   2   0   0   0   0   2   0   0   2   2   2   0   2   0   0   2   2   0   2   2   2   0   2   0   0   2   0   0   0   0   0   2   0   0   2   2   2   2   0   0   0   2   0   2   0   2   2   0   2   2   0   0   0   0   0   2   0   2
 MK-2-16                2   0   2   0   2   0   2   0   0   2   0   2   0   0   0   2   2   0   2   2   2   2   0   0   0   2   2   0   2   0   2   2   0   2   0   0   0   0   0   0   2   0   0   0   0   0   0   0   2   0   2   2   0   0   0   2   2   0   0   2   2   2   0   2   2   0   2   2   2   2   2   2   0   2   0   2   0   0   0   2   2   0   0   2   2   0   2   2   2   2   2   0   0   0   2   2   2   0   0   0   0   0   2   0   2   0   0   0   2   2   2   2   2   0   2   2   0   0   0   2   0   2   0   0   0   2   0   0   2   2   0   0   2   2   2   2   0   2   2   0   0   0   0   0   0   0   0   2   0   0   2   2   2   0   2   0   0   2   2   0   2   2   2   0   2   0   0   2   0   0   2   0   2   2   0   0   2   2   2   2   0   0   0   2   0   2   0   2   0   0   2   2   0   0   2   0   0   0   0   2
 MK-3-1                 2   0   0   0   2   0   0   2   2   2   0   2   2   0   2   2   2   2   2   2   2   2   0   2   0   0   2   2   2   2   2   0   0   0   2   0   2   0   0   0   0   2   2   0   2   0   2   0   0   2   0   0   2   0   2   2   0   0   0   2   2   0   2   0   0   0   2   0   2   0   2   2   2   2   0   0   2   2   0   2   0   0   2   2   2   2   2   2   2   2   0   0   0   0   2   0   0   2   2   0   2   2   0   0   0   2   2   0   0   2   2   2   0   2   2   0   2   0   2   0   0   0   0   0   0   2   2   2   0   0   0   0   2   0   0   2   2   2   2   2   0   2   2   0   2   2   2   0   2   0   0   2   2   2   2   2   2   0   2   0   2   2   0   0   0   0   0   2   2   2   2   2   0   0   2   2   0   2   2   2   0   2   2   0   0   2   2   0   2   2   0   2   2   2   2   2   0   0   2   2
 MK-3-2                 2   0   0   0   2   0   0   2   2   2   2   2   2   0   2   2   2   2   2   2   2   2   0   2   0   0   2   2   2   2   0   0   0   0   2   0   2   2   0   0   0   2   2   0   2   2   2   0   2   0   0   0   2   0   0   2   0   0   0   0   2   0   2   0   0   0   2   0   2   0   2   2   2   2   0   0   2   2   0   2   0   0   2   2   2   0   2   2   0   2   0   0   0   2   0   0   0   0   2   0   2   2   0   0   0   2   2   0   0   2   2   2   0   2   2   0   2   0   2   0   0   0   0   0   0   2   2   2   0   0   0   0   2   0   0   2   2   2   2   2   0   2   2   0   2   2   2   0   2   0   2   2   2   2   2   2   2   0   2   0   2   0   0   0   0   0   0   2   2   2   2   2   0   0   2   0   2   2   2   2   0   2   2   0   0   0   2   0   2   2   0   2   2   2   2   2   0   0   2   2
 MK-3-3                 2   0   0   0   2   0   0   2   2   2   2   2   0   0   0   2   2   2   2   0   2   2   0   2   0   0   2   2   2   2   0   0   2   0   2   0   2   2   0   0   0   2   0   0   2   2   2   0   2   0   0   0   2   0   0   2   0   0   0   0   2   2   2   0   0   0   2   0   2   0   2   2   2   2   0   0   2   2   0   2   0   0   2   2   0   2   2   2   0   2   0   0   0   2   0   0   0   0   2   0   2   2   0   0   0   2   2   0   0   2   2   2   0   2   2   0   2   0   2   0   0   0   0   0   0   0   2   0   0   0   0   2   2   0   2   2   2   2   2   0   0   2   2   0   2   2   2   0   2   0   2   2   2   2   2   2   2   0   2   0   2   0   2   0   0   0   0   2   2   2   0   2   0   0   2   0   2   2   2   2   0   2   2   0   0   0   0   0   0   2   0   2   2   2   2   2   2   0   2   2
 MK-3-4                 2   0   0   0   2   0   0   2   2   2   2   2   0   0   0   2   0   2   2   0   2   2   0   2   0   2   2   2   2   2   0   0   2   0   2   0   2   2   0   0   0   2   0   0   2   2   2   0   2   0   0   0   2   0   0   2   0   0   0   0   2   2   2   0   0   0   2   0   2   0   2   2   2   2   0   0   2   2   0   2   2   2   2   0   0   2   2   2   0   2   0   0   0   2   0   0   0   0   2   0   0   2   0   0   0   0   2   2   2   2   2   2   0   2   2   0   2   0   2   0   0   2   0   0   0   0   2   2   0   0   0   2   2   0   2   2   2   2   2   2   0   2   2   0   2   2   2   0   2   0   2   2   2   2   2   2   2   0   2   0   2   0   2   0   0   0   0   2   2   0   0   2   0   0   2   0   2   2   2   0   0   0   2   0   0   0   0   0   0   2   0   2   2   2   2   2   2   0   2   2
 MK-3-5                 2   2   0   0   0   0   0   2   2   0   2   0   0   0   0   2   0   2   2   0   2   2   0   2   0   2   2   2   2   2   2   0   2   0   2   0   2   2   0   0   2   2   0   2   2   2   2   0   2   0   0   0   2   0   0   0   0   0   0   0   2   2   2   0   0   0   2   0   2   0   2   2   2   2   0   0   0   2   2   2   2   2   2   2   2   2   2   0   0   2   0   0   0   2   0   0   0   0   2   0   0   2   0   0   0   0   2   2   2   2   2   2   0   2   2   0   2   0   2   0   0   2   0   0   0   0   2   2   0   0   0   2   2   0   2   2   0   2   2   2   0   2   2   0   2   2   2   0   2   0   2   2   2   2   2   2   2   2   2   0   2   0   2   0   0   0   0   2   2   0   0   2   0   0   2   0   2   2   2   0   0   0   2   0   0   0   2   0   0   2   0   0   2   0   2   2   2   0   2   0
 MK-3-6                 0   2   0   0   0   0   0   2   2   0   2   0   0   2   0   2   0   2   2   0   2   2   0   2   0   2   2   2   2   2   0   0   2   2   0   0   2   2   0   0   2   2   0   0   2   2   2   0   2   0   0   0   2   2   0   0   0   0   0   0   2   2   2   0   0   0   2   0   2   0   2   2   2   2   0   0   0   2   2   2   2   2   2   2   2   2   2   0   0   2   0   0   2   2   0   0   0   0   2   2   0   2   0   0   0   2   2   2   2   2   2   2   0   2   2   0   0   0   2   0   0   2   0   0   0   2   0   0   0   0   0   2   2   0   2   0   0   2   2   2   0   2   2   0   2   2   2   0   0   0   2   2   2   2   2   2   2   2   2   0   2   0   2   0   0   0   0   2   2   0   0   2   0   2   2   0   2   2   2   0   0   0   2   0   0   0   2   0   0   2   0   0   2   2   2   0   2   0   2   0
 MK-3-7                 0   2   0   0   0   0   0   2   2   0   2   0   0   2   0   2   0   0   2   0   2   2   0   2   0   2   2   2   2   0   0   2   2   2   2   0   2   2   0   0   2   2   0   2   2   2   2   0   2   0   0   0   2   2   0   0   0   0   0   2   2   2   2   0   0   0   2   0   2   0   2   2   2   2   0   2   0   2   2   2   2   2   2   2   2   2   2   0   0   2   0   0   2   2   0   0   0   0   2   2   0   2   0   2   0   2   2   2   2   2   2   2   0   2   2   0   0   0   2   0   0   2   0   0   0   2   0   0   0   0   0   2   2   0   2   0   0   2   2   2   0   2   2   0   2   2   2   0   0   0   2   2   2   2   2   2   2   2   2   0   2   0   2   0   0   0   0   2   2   0   0   2   0   2   2   0   0   2   2   0   2   0   2   0   0   0   2   0   0   2   0   0   2   2   2   0   2   0   2   0
 MK-3-8                 2   2   0   0   0   2   0   0   2   0   2   2   0   2   0   2   0   0   2   0   2   2   0   2   0   2   2   2   0   0   0   2   2   2   2   0   2   2   0   0   2   2   0   2   2   2   2   0   2   0   0   0   2   2   2   0   0   0   0   2   2   2   0   0   0   0   2   0   2   0   2   2   2   2   0   2   2   2   2   2   2   2   2   2   2   2   2   0   0   2   0   0   2   2   0   0   2   0   2   2   0   2   0   2   0   2   2   2   2   2   2   2   0   2   2   0   0   0   2   0   0   2   0   0   0   2   0   0   0   0   0   2   2   0   2   0   0   2   2   2   0   2   2   2   2   0   0   0   0   0   2   2   2   2   2   2   2   2   2   0   2   0   2   0   0   0   0   2   2   0   0   2   0   2   2   0   0   2   2   0   2   0   2   0   2   0   2   2   0   2   0   0   2   2   2   0   2   0   2   0
 MK-3-9                 2   2   0   0   0   2   0   0   0   0   2   2   0   2   0   2   0   0   2   0   0   2   0   2   0   2   0   2   0   0   0   2   2   2   2   2   2   2   0   0   2   2   0   0   2   2   2   0   2   2   0   0   2   0   2   0   0   2   0   2   2   2   2   0   0   0   2   0   2   0   2   2   2   2   0   2   2   2   2   2   2   2   2   2   2   2   2   0   0   2   0   0   2   2   0   0   2   0   2   0   0   2   0   2   0   2   2   2   2   2   2   2   0   2   2   0   2   0   2   0   0   2   0   0   0   0   0   0   0   0   2   2   2   0   0   2   0   2   2   2   0   2   2   2   2   0   0   0   2   2   2   2   2   2   2   2   2   2   2   0   2   0   2   0   2   0   2   2   2   0   0   2   2   0   2   2   0   2   2   0   2   0   2   0   2   0   2   2   0   2   0   0   2   2   2   0   2   0   2   0
 MK-3-10                2   2   0   0   0   2   0   0   0   0   2   0   0   2   0   2   0   0   2   0   0   2   2   2   0   2   0   2   0   0   0   2   2   2   2   2   2   2   0   0   2   2   0   0   2   2   2   0   2   2   0   0   2   0   2   0   0   2   0   0   2   2   2   0   0   0   0   0   2   0   2   2   2   2   0   2   2   2   2   2   2   2   0   2   2   2   2   0   0   2   0   0   2   0   0   0   2   0   2   0   0   2   0   2   0   2   0   2   2   2   2   2   0   2   2   0   2   0   2   0   2   2   0   0   0   2   0   0   0   2   2   2   2   0   0   2   0   0   2   2   0   2   2   2   0   0   0   0   0   0   2   2   2   2   2   0   2   2   2   0   2   0   2   0   2   2   2   0   2   0   0   2   2   0   2   2   0   2   2   0   2   0   2   0   2   0   2   2   0   2   0   0   2   2   2   0   0   0   2   0
 MK-3-11                2   2   0   2   0   2   0   0   0   0   2   0   0   2   0   2   0   0   2   0   0   2   2   2   0   2   0   2   2   0   0   2   0   2   2   2   2   2   0   0   2   2   0   0   2   2   2   0   2   0   0   0   2   0   2   0   0   2   0   0   2   2   2   0   0   0   0   0   2   0   2   2   2   2   0   2   0   0   2   2   2   0   0   2   2   2   2   0   0   2   0   0   2   0   0   0   2   0   2   0   0   2   0   2   0   2   0   2   0   2   2   2   0   2   2   2   2   0   2   0   2   0   0   0   0   2   0   0   2   2   2   2   2   0   0   2   0   0   2   2   0   0   2   2   0   0   0   0   0   0   2   2   2   2   2   0   2   2   2   2   2   0   0   0   2   2   2   0   0   0   0   2   2   0   2   2   2   2   2   0   2   0   2   0   2   0   2   2   0   2   0   0   2   2   2   0   0   2   2   2
 MK-3-12                2   2   2   2   0   2   0   0   0   0   2   2   0   2   2   2   0   0   2   0   0   2   2   2   0   2   0   2   2   0   0   2   0   2   2   2   2   2   0   0   2   2   0   0   2   2   2   0   2   0   0   2   2   0   2   0   0   2   0   0   2   2   2   0   0   0   0   0   2   0   2   2   2   2   0   2   0   0   2   2   2   0   0   2   2   0   2   0   0   2   0   0   2   0   0   0   2   0   2   0   2   0   0   2   0   2   0   2   0   2   2   2   0   0   2   2   2   0   2   0   2   0   0   0   2   0   0   0   2   0   2   2   2   0   0   2   0   0   2   2   0   0   2   2   0   0   0   0   0   0   2   2   0   2   0   0   2   2   2   2   2   0   2   2   2   2   2   0   0   0   0   0   2   0   2   2   2   0   2   0   2   0   2   0   2   2   2   2   0   2   0   0   2   2   2   0   0   2   2   2
 MK-3-13                2   2   2   2   0   2   0   0   0   0   2   2   0   2   2   2   2   0   2   0   0   2   2   2   0   2   0   2   2   0   0   2   0   2   2   2   2   2   0   0   2   0   0   0   2   2   2   0   2   2   0   2   2   0   2   2   2   2   0   0   2   2   2   0   0   0   0   0   2   0   2   2   2   2   2   2   0   0   2   2   2   0   0   2   2   0   2   0   0   2   0   0   2   0   0   0   2   0   2   0   2   0   0   2   0   2   0   2   2   2   0   2   0   0   2   2   0   0   2   0   0   0   0   0   2   0   0   0   2   0   0   2   2   2   0   0   0   2   2   2   0   2   0   2   0   0   0   0   0   0   2   2   0   2   0   0   2   2   0   2   2   0   2   2   0   2   2   0   0   0   0   0   2   0   0   2   2   0   2   0   2   0   2   0   2   2   2   2   0   2   0   0   2   2   2   0   2   2   2   2
 MK-3-14                2   2   0   2   2   2   0   0   0   0   2   2   0   2   2   0   2   0   2   0   0   2   2   0   0   0   0   2   2   0   0   2   2   2   2   2   2   2   0   0   2   0   0   0   2   2   0   0   2   2   0   2   2   0   2   2   2   2   0   2   2   2   2   0   0   0   0   0   2   0   2   2   2   2   2   2   0   2   2   2   2   0   0   0   2   0   2   0   0   2   0   0   2   0   0   2   2   0   2   0   2   0   0   2   0   2   0   2   2   2   0   2   0   2   2   2   0   0   2   2   2   0   0   0   2   0   0   0   2   0   0   2   2   2   0   0   0   2   2   2   0   2   0   2   0   0   0   0   0   0   2   2   0   2   0   0   2   2   0   2   2   0   2   2   0   2   2   0   0   0   0   0   2   0   0   2   2   0   2   0   0   0   2   0   2   2   2   2   0   2   0   0   2   2   2   0   2   2   2   2
 MK-3-15                2   2   0   2   2   2   0   0   0   0   2   2   0   2   2   0   2   0   2   0   0   2   2   2   0   0   0   2   2   0   0   2   2   2   2   2   2   2   0   0   2   2   0   0   2   2   0   0   2   0   0   2   2   0   2   2   2   2   0   2   2   2   0   2   0   0   0   0   0   0   2   2   2   2   2   2   0   0   2   2   2   0   0   0   0   0   2   0   0   2   0   0   2   0   0   2   2   0   2   0   2   2   0   2   0   0   0   2   2   2   0   2   0   2   2   2   0   0   2   2   2   0   0   0   2   0   0   0   2   0   0   2   0   2   0   0   0   2   0   2   0   2   0   2   0   2   0   0   0   0   2   2   0   2   0   0   2   2   0   2   2   0   2   0   0   2   2   0   0   0   0   0   2   0   0   0   2   0   2   0   0   0   2   2   0   2   2   2   0   2   2   0   2   2   2   0   2   2   2   2
 MK-3-16                2   2   0   2   2   2   0   0   0   0   2   2   0   2   0   0   2   0   2   0   0   2   2   2   0   0   0   2   2   0   0   2   2   2   2   2   2   2   0   0   2   2   0   0   2   2   0   2   2   0   0   2   2   0   2   2   2   2   2   2   2   2   2   2   0   0   0   0   0   0   2   2   2   2   2   2   2   0   2   0   2   0   0   0   0   0   2   0   0   2   0   0   0   0   0   2   2   0   2   0   2   2   2   0   0   2   0   2   2   2   0   0   0   2   2   2   0   0   2   2   2   0   0   0   2   0   0   0   2   0   0   2   0   2   0   0   0   2   0   2   0   0   0   2   0   2   0   0   0   0   2   2   0   2   0   0   2   2   0   2   2   0   2   0   0   2   0   0   0   2   0   2   2   0   2   0   2   0   2   0   2   0   2   2   2   2   2   2   0   2   2   0   2   2   2   2   2   2   2   2
 MK-4-1                 0   0   0   0   0   0   2   0   0   2   0   2   0   0   2   2   0   2   0   0   0   0   2   2   2   2   2   2   0   2   2   0   0   0   0   2   0   0   0   2   0   2   0   2   2   2   0   0   2   2   0   2   2   2   0   2   0   2   2   2   0   0   0   2   0   0   2   0   2   2   2   0   0   0   2   0   0   2   0   0   0   0   2   2   0   0   2   2   2   2   0   0   2   2   0   2   2   2   0   2   2   0   0   2   0   0   0   2   0   0   0   2   2   2   2   0   0   0   0   2   0   0   2   0   0   0   0   0   0   0   0   0   0   0   2   0   0   0   0   0   0   0   0   0   2   2   2   2   2   2   2   0   2   0   0   0   0   2   2   0   2   2   0   0   0   0   0   0   0   2   2   0   2   2   0   2   0   2   2   0   0   2   2   2   0   0   2   2   2   0   0   0   0   0   0   2   0   2   0   2
 MK-4-2                 0   0   0   0   0   0   2   0   0   2   0   0   0   0   2   2   0   0   0   0   0   0   2   0   2   2   2   2   0   2   2   0   0   0   0   2   0   0   0   0   0   2   0   2   2   2   0   0   2   2   0   2   2   2   0   2   2   2   2   2   0   0   0   2   0   0   2   0   2   2   2   0   0   2   2   0   0   2   0   0   0   0   2   2   0   0   2   2   2   2   0   0   2   2   0   2   2   2   0   2   2   0   0   2   0   0   0   2   0   0   0   2   2   2   2   0   0   0   0   2   0   0   2   2   0   2   0   0   0   0   2   0   2   0   2   0   0   2   0   0   0   0   0   0   2   2   2   2   2   2   2   0   2   0   0   0   0   2   2   2   2   2   0   0   2   0   2   0   0   2   2   0   2   2   0   2   2   2   2   0   0   2   2   2   0   0   2   2   2   2   0   0   0   0   0   2   0   2   0   2
 MK-4-3                 0   0   0   0   0   0   2   2   0   2   0   0   0   2   2   2   0   0   0   0   0   0   2   0   2   2   2   2   0   2   2   0   0   0   0   2   0   0   0   0   0   2   0   2   2   2   0   0   2   2   0   2   2   2   0   2   2   2   0   2   0   2   0   2   0   0   2   0   2   2   2   0   0   2   2   0   0   2   0   0   0   0   2   2   0   0   2   2   2   2   0   0   2   0   0   2   0   2   0   2   2   0   0   2   0   2   2   2   0   0   0   2   2   2   2   0   0   0   0   2   0   0   2   2   0   2   0   0   0   0   0   0   2   0   2   0   0   2   2   2   0   2   0   0   2   2   2   2   0   2   2   0   2   0   0   0   0   2   2   2   2   2   2   0   2   0   2   0   0   2   2   0   2   2   0   2   2   2   2   0   0   2   0   0   0   0   2   0   2   2   0   2   0   0   0   2   0   2   0   2
 MK-4-4                 0   0   0   0   0   0   2   0   2   2   2   0   0   2   2   2   0   2   0   0   0   0   2   0   2   2   2   0   0   2   2   0   0   0   0   2   2   0   0   0   0   2   0   2   2   0   0   0   2   0   0   2   2   2   2   2   2   2   0   2   0   2   0   0   0   0   2   2   2   2   2   0   0   2   2   0   0   0   0   0   0   0   2   2   0   0   2   2   2   2   0   0   0   0   0   2   0   2   0   2   2   0   0   2   2   2   2   2   0   0   0   0   2   2   0   0   0   0   0   0   0   0   2   2   2   2   0   0   2   0   2   0   0   0   2   0   0   2   2   2   0   2   2   0   2   2   2   2   0   2   2   0   2   0   2   0   0   2   0   2   2   2   2   2   2   0   0   0   0   2   2   0   0   2   0   0   2   2   2   0   0   2   0   0   0   2   2   0   2   2   2   2   0   0   0   2   0   2   0   2
 MK-4-5                 0   0   0   0   0   0   2   0   2   2   2   0   0   0   2   2   0   0   0   0   2   0   2   0   2   2   2   0   2   0   2   0   0   0   0   2   2   0   0   0   2   0   2   0   0   0   0   0   2   0   0   2   2   0   0   2   2   0   0   2   0   2   0   0   0   0   2   2   2   2   2   0   0   2   2   0   0   0   2   0   0   0   2   2   0   0   2   2   2   2   0   0   0   0   0   2   0   2   0   2   2   2   0   2   2   2   2   2   2   0   0   0   2   2   0   0   0   2   0   2   2   0   2   2   2   2   0   0   2   0   2   0   0   0   2   0   0   2   2   2   0   2   2   0   2   2   2   2   0   2   2   0   2   0   2   0   0   2   0   2   2   2   2   2   0   0   0   0   0   2   2   0   0   2   0   0   0   2   2   0   2   2   0   0   0   2   2   0   0   2   0   2   0   0   0   2   0   2   0   2
 MK-4-6                 0   0   0   0   0   0   2   0   2   2   0   0   0   0   2   2   0   2   0   0   2   0   2   0   2   0   2   0   2   0   2   0   0   0   0   2   2   0   0   0   2   2   2   0   0   0   0   0   2   0   0   2   0   2   0   2   2   0   0   2   0   2   2   0   0   0   2   2   2   2   2   0   0   2   2   2   0   0   2   0   0   0   2   2   0   0   2   2   2   2   2   0   0   0   0   2   0   2   0   2   2   2   0   2   2   2   2   2   2   0   0   0   2   2   0   2   0   2   0   2   2   0   0   2   2   2   0   0   2   0   2   0   0   0   2   0   0   2   2   2   0   2   2   0   2   2   2   2   0   2   2   0   2   0   2   0   0   2   0   2   2   2   2   0   0   0   0   0   0   2   2   0   0   2   0   0   0   2   2   0   2   2   0   2   0   2   2   0   0   2   0   2   0   0   0   2   0   2   0   2
 MK-4-7                 0   0   0   0   0   0   2   0   2   2   0   0   0   0   2   2   0   2   0   2   0   2   2   0   2   0   0   0   2   0   2   2   0   0   0   2   2   0   0   0   2   2   2   0   0   0   0   0   2   0   0   0   2   2   0   2   2   0   0   2   0   2   2   0   0   0   2   2   2   2   2   0   0   2   0   2   2   0   2   0   0   0   2   2   0   2   2   2   2   2   2   0   2   0   0   2   0   2   0   2   2   0   0   2   2   2   2   2   2   0   0   0   0   2   0   2   0   2   0   2   2   0   0   2   2   2   0   0   2   0   2   2   0   0   2   0   0   2   2   2   0   2   2   0   2   2   2   2   0   2   2   0   2   0   2   0   0   2   0   2   2   2   2   0   0   0   0   0   0   2   2   0   0   0   0   0   0   2   2   0   2   2   0   2   2   0   2   0   0   2   0   2   2   0   0   2   0   2   0   2
 MK-4-8                 0   0   0   0   0   0   2   0   2   2   0   0   0   0   2   2   0   2   0   2   0   2   0   0   2   0   0   0   2   0   2   2   0   0   0   2   2   0   0   0   2   2   2   0   0   0   0   2   2   0   0   0   0   2   2   2   2   0   0   2   0   2   2   2   0   2   2   2   2   2   0   0   0   2   0   2   2   0   2   0   0   2   2   0   0   2   2   2   2   2   2   0   0   0   0   0   0   2   0   2   2   0   0   2   2   2   2   2   2   0   0   0   0   2   0   2   0   2   0   2   2   0   0   2   2   2   0   0   2   0   2   2   0   0   2   0   2   2   2   2   0   0   2   0   2   2   2   2   0   2   2   0   2   0   2   0   0   2   2   2   2   2   2   0   0   0   0   0   0   2   0   0   0   0   2   0   0   2   2   0   2   2   2   2   2   0   2   0   0   2   0   2   2   0   0   2   0   0   0   2
 MK-4-9                 0   0   0   0   0   0   2   0   2   2   0   0   0   0   2   2   0   2   0   2   0   2   0   0   2   2   0   0   2   0   2   2   0   0   2   2   2   2   0   2   2   2   2   0   0   0   0   2   2   0   0   0   0   2   2   2   2   0   2   2   0   2   2   2   0   2   2   0   2   0   0   0   0   2   0   2   2   0   0   0   0   2   2   2   0   2   2   2   2   0   2   0   0   0   0   0   0   2   0   2   0   0   0   2   2   2   2   2   2   0   0   0   0   2   0   2   0   2   0   2   2   0   0   2   0   2   0   0   0   0   2   2   0   0   0   0   2   2   2   0   0   0   0   0   0   0   2   2   0   2   2   0   2   0   2   0   0   2   2   2   2   2   2   0   0   0   0   2   0   2   0   2   2   0   2   0   0   2   2   0   2   2   2   2   2   0   2   0   0   2   0   2   2   0   0   2   0   0   0   0
 MK-4-10                2   0   2   0   0   0   2   0   2   2   0   0   0   0   0   2   0   2   0   2   0   2   0   0   2   2   0   0   2   0   2   2   0   2   2   2   2   2   0   2   2   2   2   0   0   0   0   2   2   0   0   0   0   2   2   2   2   0   2   2   0   2   2   2   0   2   2   0   2   0   0   0   0   2   2   2   2   0   0   2   0   0   2   2   0   2   2   2   2   0   0   0   0   0   0   2   0   0   0   2   0   0   0   2   2   2   2   2   2   0   0   0   0   2   0   2   0   2   0   2   2   0   0   2   0   2   0   0   0   0   2   2   0   0   0   0   2   2   2   0   0   0   0   0   0   0   2   2   0   2   2   2   2   0   2   0   0   2   2   2   2   2   2   2   0   0   0   2   0   2   0   2   2   0   2   0   2   2   2   0   2   2   2   0   2   0   2   0   0   2   0   2   0   0   0   0   0   2   0   0
 MK-4-11                2   0   2   0   0   2   2   0   2   2   0   0   0   0   0   2   0   2   0   2   0   0   0   0   2   2   0   0   2   0   2   2   2   2   2   2   2   2   0   2   2   2   2   0   0   2   0   2   2   0   0   0   0   2   2   2   2   0   2   0   0   2   2   2   0   2   2   0   2   0   0   0   0   2   2   2   2   0   2   2   0   0   0   2   0   2   2   2   2   0   0   0   0   0   0   2   0   0   0   2   0   0   0   2   2   2   2   2   2   0   0   0   0   0   0   0   0   2   0   0   2   0   0   2   0   2   0   0   2   0   2   2   0   0   0   0   2   2   0   0   0   0   0   0   0   0   2   2   0   2   2   0   2   0   2   0   0   2   2   2   2   2   2   2   0   0   2   2   0   2   0   2   2   0   2   2   0   2   2   0   2   2   0   0   2   0   2   0   0   2   0   2   0   0   0   0   0   2   0   0
 MK-4-12                2   0   2   0   0   2   2   0   2   2   0   0   0   0   0   2   0   2   0   2   0   0   2   0   2   2   0   2   2   0   2   2   2   2   2   2   2   2   0   2   2   2   2   0   0   2   0   2   2   0   0   0   0   2   2   2   2   2   2   0   0   2   2   2   0   2   2   0   2   0   0   0   0   0   2   2   2   0   2   2   0   0   2   2   0   2   2   2   2   0   0   0   0   0   0   2   0   0   0   2   0   0   0   2   2   2   2   2   2   0   0   0   0   0   0   0   0   2   0   0   2   0   0   2   0   2   0   0   2   0   2   2   2   0   0   0   2   0   2   0   0   0   0   0   0   0   2   2   0   2   2   2   2   0   2   0   0   0   2   2   2   2   2   2   0   0   2   2   0   2   2   2   2   0   2   2   0   2   2   0   2   2   0   0   2   0   2   0   0   2   0   2   0   0   0   0   0   2   0   0
 MK-4-13                2   0   2   0   2   2   2   0   2   2   0   0   0   0   0   2   0   2   0   2   0   0   2   0   2   2   0   2   2   0   2   2   2   2   2   2   2   2   0   2   2   2   2   0   0   2   0   2   2   0   0   0   0   2   2   2   2   2   2   0   0   2   2   2   0   2   2   0   2   0   0   0   0   0   2   2   2   0   2   2   0   0   2   2   0   2   0   0   0   0   0   0   0   0   0   2   0   0   0   2   0   0   0   2   2   2   2   2   2   0   0   0   0   0   0   0   0   2   0   0   2   0   0   2   0   2   0   0   2   0   2   2   2   0   0   0   2   0   2   0   0   0   0   0   0   0   2   2   0   2   2   2   0   0   0   0   0   0   0   2   2   2   2   2   0   0   2   2   0   0   2   2   2   0   2   0   0   2   2   0   0   0   0   0   2   0   2   2   0   2   0   2   0   0   0   0   0   2   0   0
 MK-4-14                2   0   2   0   2   2   2   0   2   2   0   0   2   0   0   2   0   2   0   2   0   0   2   0   2   2   0   2   2   2   2   2   2   2   2   2   0   2   0   2   2   2   2   0   0   2   0   2   2   0   2   0   2   2   2   2   2   2   2   0   0   2   0   2   2   2   2   0   2   0   0   0   0   0   2   2   2   0   2   2   0   0   0   2   0   2   0   0   0   0   0   0   2   0   2   2   0   0   0   2   0   0   0   2   2   2   2   2   2   0   0   0   0   0   0   0   0   2   0   0   0   0   0   2   0   2   0   0   2   0   2   2   2   0   0   0   2   0   2   0   0   0   0   0   0   0   2   2   0   2   2   0   0   0   0   0   0   2   0   2   2   2   2   2   0   2   2   2   0   0   2   2   2   0   2   0   0   2   2   0   0   0   0   0   2   0   2   2   0   2   0   2   0   0   0   0   0   2   0   2
 MK-4-15                2   0   2   0   0   0   2   0   2   2   0   0   2   0   0   2   0   2   0   2   0   0   2   0   2   2   0   2   2   2   2   2   2   2   0   2   2   2   0   2   2   0   2   2   0   2   0   2   2   2   2   0   2   2   2   2   2   0   2   0   0   2   0   2   2   2   2   0   2   0   0   2   0   0   2   2   2   0   2   2   0   0   0   0   0   2   0   0   0   0   0   0   2   0   0   2   0   0   0   2   2   0   0   2   2   0   2   0   2   0   0   2   0   0   0   0   0   2   0   2   0   0   0   0   0   2   2   0   2   0   0   0   2   0   0   0   0   0   2   0   0   0   0   0   0   0   2   0   0   0   0   2   0   0   0   2   0   2   0   2   2   2   2   2   0   0   2   2   0   0   2   2   0   0   2   0   0   2   2   0   0   0   0   0   2   0   2   2   0   2   0   2   0   0   0   0   0   0   0   2
 MK-4-16                2   0   2   2   0   0   2   0   2   2   0   0   2   0   0   2   0   2   0   2   0   0   2   0   2   2   0   2   2   2   2   2   2   2   0   2   0   2   0   2   2   0   2   2   0   2   0   0   2   2   2   0   2   2   0   2   2   0   2   0   2   2   0   2   2   2   2   0   2   0   0   2   0   0   2   2   2   0   2   2   0   0   0   0   0   2   0   0   2   0   0   0   2   0   0   2   0   0   0   2   2   0   0   2   2   0   2   0   0   0   0   0   0   0   0   0   0   2   0   2   0   0   0   0   2   2   2   0   2   0   2   0   2   0   0   0   2   0   2   0   0   0   0   0   0   0   2   0   0   0   0   2   0   0   0   0   0   2   0   2   2   2   2   2   0   2   2   2   0   0   2   2   0   0   2   0   0   2   2   0   0   0   0   0   2   0   2   2   0   2   0   2   2   0   0   0   0   0   0   2
 MK-5-1                 0   0   0   2   0   0   2   0   2   2   2   2   0   2   0   0   0   0   0   2   2   2   0   2   2   2   0   2   0   2   0   0   2   2   2   2   0   0   2   2   0   0   0   0   2   0   0   0   2   0   0   0   0   0   2   2   0   2   2   2   2   0   2   2   0   2   2   2   2   2   2   2   0   2   0   0   2   2   0   0   2   0   0   2   0   2   0   2   0   0   2   0   0   2   0   0   2   0   0   0   0   2   2   0   0   0   0   2   0   0   0   0   2   0   0   0   2   0   2   2   0   2   2   2   2   0   0   2   0   2   0   0   2   2   0   2   0   0   2   2   2   2   2   0   0   0   2   0   2   2   0   0   2   0   2   2   0   2   0   2   0   0   2   2   2   2   2   2   2   2   0   0   0   0   2   2   0   0   0   0   0   2   2   0   0   2   0   0   0   0   0   0   2   2   2   0   2   0   0   2
 MK-5-2                 0   0   0   2   0   2   2   0   2   2   2   2   0   2   0   0   0   0   0   2   2   2   0   2   2   2   0   2   0   2   0   0   2   2   2   2   0   0   2   2   0   0   0   2   2   0   0   0   2   0   0   0   0   0   0   2   0   2   2   2   2   0   2   2   0   2   2   2   2   2   2   2   0   2   0   0   2   2   0   0   2   0   0   2   0   2   2   2   0   0   2   0   0   2   0   0   2   0   0   0   0   2   2   0   0   0   0   2   0   0   0   2   2   0   0   0   2   0   2   2   0   2   2   2   0   0   0   0   0   2   0   0   2   2   0   2   0   0   2   2   2   0   2   0   0   0   2   0   0   2   0   0   2   0   2   2   0   2   0   2   0   0   2   2   2   2   0   2   2   2   0   2   0   0   2   2   0   2   0   0   2   2   2   0   0   2   0   0   0   0   0   0   2   2   2   2   2   0   0   2
 MK-5-3                 0   0   0   2   0   2   2   0   2   0   2   2   0   2   0   0   0   2   0   2   0   2   0   2   2   2   0   2   0   0   0   0   2   2   0   2   0   2   2   2   0   0   0   2   2   0   0   2   2   0   0   0   0   0   0   2   0   2   2   2   2   0   2   2   0   2   0   0   2   2   2   2   0   2   0   0   2   2   0   0   2   0   0   2   0   2   2   2   0   0   2   0   2   0   0   0   2   0   0   0   0   2   2   2   2   0   0   2   0   0   0   2   0   2   0   0   2   0   2   2   0   2   2   2   0   0   0   0   0   2   0   0   2   2   2   2   0   0   0   2   2   2   2   2   0   0   2   0   0   0   0   0   0   0   2   0   0   2   0   2   0   0   2   2   2   2   0   2   2   2   0   2   0   0   2   0   0   2   0   2   2   2   2   0   0   2   0   0   0   0   0   0   0   2   2   2   0   0   0   2
 MK-5-4                 0   0   0   2   0   0   2   0   2   0   2   2   0   2   0   0   2   0   0   2   0   2   0   2   2   2   0   0   0   0   0   0   0   2   0   2   0   2   2   2   0   0   0   2   2   0   0   2   2   0   0   0   2   0   0   2   0   2   2   2   2   0   2   2   0   2   0   0   2   0   2   2   0   0   0   0   0   2   0   0   2   0   0   2   0   2   2   2   0   0   2   0   2   0   0   0   2   0   0   0   0   2   0   2   2   0   0   2   0   0   0   2   0   2   0   0   2   0   2   2   0   2   2   2   0   0   0   0   0   2   0   0   2   2   2   2   0   0   0   2   2   2   2   2   0   0   2   0   0   0   0   0   0   0   0   0   0   2   0   0   0   0   2   2   2   2   0   2   2   2   0   2   0   0   0   0   2   0   0   2   0   2   2   0   0   2   0   0   0   0   0   0   0   2   2   2   0   0   2   0
 MK-5-5                 2   2   0   2   0   0   2   0   2   0   2   2   0   2   0   0   2   0   0   2   0   2   0   0   2   2   0   0   0   0   0   0   0   2   0   0   2   2   2   2   0   0   0   2   2   0   0   2   2   0   0   0   2   0   0   2   0   2   2   2   2   0   2   2   0   2   0   0   2   0   0   2   0   0   0   2   0   2   0   0   2   0   0   2   0   2   2   2   0   0   2   2   2   0   0   0   2   0   0   0   0   2   0   2   2   0   0   2   2   0   0   2   2   2   2   0   2   0   2   2   2   2   2   2   0   0   0   0   0   2   0   2   2   2   2   2   0   0   0   0   2   2   2   2   0   0   2   0   0   0   0   0   0   2   0   0   0   0   0   0   0   0   2   2   0   2   0   2   2   2   0   2   0   0   0   0   2   0   0   2   0   2   2   0   0   2   0   2   0   0   0   0   0   2   2   2   0   0   0   0
 MK-5-6                 2   2   2   2   0   0   2   0   2   0   2   2   0   2   0   0   2   2   0   2   0   2   0   0   2   2   0   0   0   0   0   0   0   2   0   0   2   2   0   2   0   0   0   2   2   0   0   2   2   0   2   0   2   0   0   2   0   2   2   2   2   0   2   2   0   2   0   0   2   0   0   2   0   0   0   2   0   2   2   0   2   0   0   2   0   2   2   2   0   0   0   2   2   0   0   0   2   0   0   2   0   2   0   2   2   0   2   2   2   0   0   0   2   2   2   0   0   0   2   2   2   0   2   2   2   0   0   0   0   2   0   2   2   2   2   2   0   0   0   0   2   2   2   2   0   2   2   0   0   0   0   0   0   2   0   0   0   0   0   0   0   0   2   2   0   2   0   2   2   2   0   0   0   0   0   0   2   0   2   2   0   2   2   0   0   2   0   2   0   2   0   0   0   0   2   2   0   0   0   0
 MK-5-7                 2   2   2   2   0   0   0   0   2   0   0   2   0   2   2   0   2   0   0   2   0   2   0   0   2   2   0   0   0   0   0   2   0   2   0   0   2   2   2   2   0   2   0   2   2   0   2   2   2   0   2   0   2   0   0   2   0   2   2   2   2   0   2   2   2   0   0   0   2   0   0   2   0   0   0   2   0   2   2   2   2   0   0   2   0   2   2   0   0   0   0   2   2   0   0   0   2   0   0   2   0   2   2   2   2   0   2   2   2   0   0   0   2   2   2   0   0   0   0   0   2   0   2   2   2   0   0   0   0   2   2   0   2   2   2   2   0   0   0   0   0   2   2   2   0   2   2   0   0   0   0   0   0   0   0   0   0   0   0   0   0   0   2   2   2   2   0   2   2   2   0   0   0   0   0   0   0   0   2   2   0   2   2   0   0   2   0   2   0   2   0   0   0   0   2   2   0   0   0   0
 MK-5-8                 2   2   2   2   0   0   0   0   2   0   0   2   0   0   2   0   2   0   0   2   0   2   0   0   2   2   0   0   0   0   0   2   0   2   0   0   2   2   2   2   0   2   0   2   0   0   2   2   2   0   2   0   2   0   2   2   0   2   2   2   2   0   2   2   2   0   2   0   2   0   0   2   0   2   2   2   0   2   0   0   2   0   0   2   0   2   2   0   0   0   0   2   2   0   2   0   2   0   0   2   0   2   2   2   2   0   2   2   2   0   0   0   2   2   2   0   0   0   0   0   2   0   2   2   2   0   0   0   0   2   2   0   2   0   2   2   0   2   0   0   0   2   2   2   0   2   2   0   0   0   0   2   0   0   0   0   0   0   0   2   0   0   0   2   2   2   0   2   2   2   0   2   0   0   0   0   0   0   0   0   0   2   2   0   0   2   0   0   0   2   0   0   0   0   2   2   0   2   0   0
 MK-5-9                 2   2   2   2   0   0   0   2   2   0   0   2   0   0   2   0   2   0   0   0   2   2   0   0   2   2   0   0   0   2   0   2   0   2   0   0   2   2   2   2   0   2   0   2   0   0   2   2   0   0   2   0   2   0   2   2   0   2   0   0   2   0   2   2   2   0   2   0   2   0   0   2   0   2   2   2   0   2   0   0   2   0   0   2   0   2   2   0   0   2   0   2   2   0   2   0   2   0   0   2   2   2   2   0   2   0   2   2   2   0   0   0   2   2   2   2   0   2   0   0   2   0   2   2   2   0   0   0   0   2   2   0   2   2   2   2   0   2   0   0   0   2   0   2   2   2   2   0   0   0   0   2   0   0   0   0   0   2   0   2   0   0   0   2   2   2   0   2   2   2   0   2   0   0   0   0   0   2   0   0   2   2   2   0   0   0   0   0   0   2   0   0   0   0   2   2   0   2   0   0
 MK-5-10                2   2   0   2   0   0   0   2   2   0   0   2   0   0   2   0   2   0   0   0   2   2   0   0   2   2   2   0   0   2   0   2   0   2   0   0   2   2   2   2   0   2   2   2   0   0   0   2   0   0   2   2   2   0   0   2   0   2   0   0   2   0   0   2   2   2   2   0   2   0   0   2   0   2   2   0   2   2   0   0   2   0   0   0   0   2   2   0   0   2   0   2   2   0   2   0   2   0   0   2   2   2   2   0   2   0   2   0   2   0   0   2   2   2   2   2   0   2   0   0   2   0   2   2   2   0   0   0   0   2   2   0   2   2   2   2   0   2   0   0   0   2   0   2   2   2   2   0   0   0   0   2   0   0   0   0   0   2   0   0   0   0   0   2   0   2   2   2   2   2   0   2   0   0   0   0   0   2   0   0   2   2   2   0   0   0   0   0   0   2   0   0   0   0   2   0   0   2   0   0
 MK-5-11                2   2   0   2   0   0   0   2   2   0   0   0   0   0   2   0   2   0   0   0   2   2   0   0   2   2   2   0   0   0   0   2   0   0   0   0   2   2   2   2   0   2   2   2   2   0   0   2   0   2   2   2   2   0   0   2   0   2   0   0   2   0   0   2   2   2   2   0   2   0   0   2   0   2   0   0   2   2   0   0   2   0   0   0   2   2   2   0   0   2   0   2   2   0   2   0   2   0   0   2   2   2   2   0   2   0   2   0   2   0   0   2   2   2   2   2   2   2   2   0   2   0   2   2   2   0   0   0   0   2   2   0   2   0   2   2   0   2   0   0   0   2   0   2   2   0   2   0   0   0   0   2   0   2   0   0   0   2   0   0   0   0   0   2   0   2   2   2   2   2   0   2   0   2   2   0   0   2   0   0   2   2   2   2   0   2   0   0   0   2   0   0   0   0   0   0   0   2   0   0
 MK-5-12                2   2   0   2   0   0   0   2   0   0   0   0   0   0   2   0   2   0   0   0   2   2   0   0   2   2   2   2   0   0   0   2   0   0   0   0   2   2   2   2   0   2   0   0   2   2   2   0   0   2   2   2   2   0   2   2   0   2   0   0   2   0   0   0   0   2   2   0   2   0   0   2   0   2   0   2   2   2   0   0   2   0   0   0   2   2   2   2   0   2   0   2   2   0   2   0   2   2   0   2   2   2   0   0   0   0   2   0   2   0   0   2   0   2   2   2   2   2   2   0   2   0   2   2   2   0   0   0   0   2   2   0   2   0   2   2   0   2   0   0   2   2   0   2   0   0   2   0   2   0   0   2   0   2   0   0   0   0   0   0   0   0   0   0   0   2   2   2   2   2   0   2   0   2   2   0   0   2   0   0   2   2   2   2   0   0   0   0   0   2   0   2   0   0   0   0   0   2   0   0
 MK-5-13                2   0   0   2   0   0   0   2   0   0   0   0   0   0   2   0   2   0   0   0   0   2   0   0   2   2   2   2   0   0   0   2   0   0   0   0   0   2   2   2   2   2   0   0   2   0   2   2   0   2   2   2   2   0   2   2   0   2   0   0   2   0   0   0   0   0   2   0   2   0   0   2   0   2   0   2   2   0   0   0   2   0   0   0   2   2   2   2   2   2   0   0   2   0   2   0   2   2   0   2   2   0   0   0   0   0   2   0   2   0   0   2   0   2   2   2   2   0   2   0   2   0   2   2   2   0   0   0   0   2   2   0   2   0   2   2   0   2   0   2   2   2   0   2   0   0   2   0   2   0   2   2   0   2   0   0   0   0   0   0   0   0   0   0   0   2   2   2   2   2   0   2   0   2   2   0   0   2   0   0   2   2   2   2   0   0   0   0   0   2   0   2   0   0   0   0   0   2   2   0
 MK-5-14                2   0   0   2   0   2   0   2   0   0   0   0   0   0   0   0   2   0   0   0   0   2   0   0   2   2   2   2   0   0   0   0   0   0   0   0   2   2   2   2   2   2   2   0   2   0   2   2   0   2   2   0   2   0   2   2   0   2   0   0   2   0   0   0   0   0   2   0   2   0   0   2   0   2   0   2   2   0   0   0   2   0   0   0   2   2   2   0   0   0   2   0   2   0   2   0   2   2   0   0   2   0   0   0   0   0   2   0   2   0   0   2   0   2   2   0   2   0   2   2   2   0   2   2   2   0   0   0   0   2   2   0   2   2   2   2   0   2   0   2   2   2   0   2   2   0   2   0   2   0   2   2   0   2   0   0   0   0   2   0   0   0   0   0   0   2   2   0   2   2   0   2   0   2   2   0   0   2   0   0   2   2   2   2   0   0   0   0   2   2   0   2   0   0   0   0   0   2   2   0
 MK-5-15                2   0   0   2   0   2   0   2   0   2   0   0   2   0   0   2   2   0   0   0   0   2   0   0   2   2   2   2   0   0   0   0   0   0   0   0   2   2   2   2   2   2   2   2   2   0   0   2   0   2   2   2   2   0   2   2   0   2   2   0   2   0   0   0   0   0   0   0   2   0   0   2   0   2   0   0   2   0   0   0   2   0   0   0   2   2   2   0   0   0   0   0   2   2   2   0   2   2   0   0   2   0   2   0   0   0   2   0   2   0   0   2   0   2   0   0   2   0   2   2   2   0   2   2   2   0   0   0   0   2   2   0   2   2   0   2   0   0   0   2   2   2   0   2   2   0   2   0   2   0   2   2   0   2   0   0   0   0   2   0   0   0   0   0   0   2   2   0   2   2   0   0   0   2   2   0   0   2   0   0   2   2   2   2   0   0   0   0   0   2   0   0   0   0   0   0   0   2   2   0
 MK-5-16                2   0   0   2   0   2   0   2   0   2   0   0   2   0   0   2   2   0   0   0   0   2   0   0   0   0   2   2   0   0   0   0   0   0   0   0   2   2   2   2   2   2   0   2   2   0   0   2   0   2   2   2   2   0   2   2   0   2   0   0   2   0   0   0   0   0   0   0   2   0   0   2   0   2   0   0   2   0   0   0   2   2   0   0   2   2   0   0   0   0   0   0   2   2   2   0   0   0   0   0   2   0   2   0   0   0   2   0   2   0   0   2   0   0   0   0   2   0   2   2   2   0   2   2   2   0   0   0   0   0   0   0   2   2   0   2   0   0   0   2   2   2   2   2   2   0   2   2   2   0   2   2   0   2   0   0   0   0   0   0   0   0   0   0   0   2   2   0   2   0   0   0   0   2   2   0   0   2   0   0   2   2   2   0   0   0   0   0   0   2   0   0   0   0   0   0   0   2   2   0
 MK-6-1                 2   2   0   0   0   2   0   2   2   0   0   2   2   0   0   0   2   0   0   0   0   2   0   2   0   2   0   0   0   0   2   2   0   2   0   0   0   2   0   2   0   0   2   2   0   0   2   2   2   0   2   2   2   2   2   2   0   0   0   0   2   2   2   0   2   0   2   0   0   2   0   2   0   2   2   2   0   0   0   2   0   0   0   0   2   0   2   0   2   2   0   2   2   0   2   2   0   2   0   0   2   2   0   0   0   2   0   2   2   2   2   2   2   0   2   0   2   2   2   2   2   0   0   2   0   2   2   0   0   0   2   0   2   2   2   2   2   2   2   0   2   2   0   2   0   2   2   0   2   0   2   0   2   0   2   2   0   2   0   0   0   0   0   2   2   2   0   2   2   0   0   0   0   2   0   0   0   2   2   2   2   2   2   0   2   2   0   0   2   2   2   2   2   0   0   2   2   2   0   0
 MK-6-2                 2   2   0   2   0   2   2   2   2   0   0   2   2   0   0   2   0   2   0   0   0   2   0   2   0   2   0   0   0   0   2   2   0   2   0   0   0   2   0   2   0   0   2   2   0   0   2   2   2   0   2   2   2   2   2   0   0   0   0   2   2   2   2   2   2   0   2   0   0   2   2   2   0   2   2   2   0   0   0   2   0   0   0   0   2   0   2   0   2   0   0   2   2   0   2   2   0   2   0   0   2   2   0   0   0   2   0   2   2   2   2   2   2   0   0   0   0   2   2   2   2   0   0   2   0   0   2   0   2   0   2   0   2   2   2   2   2   2   2   0   2   2   0   2   0   2   2   0   2   0   2   0   2   0   2   2   0   2   0   2   0   0   0   2   2   2   0   2   2   0   0   0   0   2   0   0   2   2   2   2   0   2   2   0   2   2   0   0   2   2   0   2   2   0   0   2   2   2   0   2
 MK-6-3                 2   0   0   2   0   2   2   2   2   0   0   2   2   0   2   2   0   2   0   0   0   0   0   2   0   2   2   0   0   0   2   2   0   2   0   0   0   2   0   2   0   0   0   2   0   0   2   2   2   0   2   2   2   2   2   0   2   0   0   2   2   2   2   0   2   0   2   0   0   2   2   2   0   2   2   2   0   0   2   2   0   0   2   0   2   0   2   0   2   0   0   2   0   0   2   2   0   2   0   0   2   2   0   0   2   2   0   2   0   2   2   2   2   0   0   0   2   2   2   0   2   0   0   0   0   0   2   0   2   0   2   0   2   0   2   2   2   2   0   0   2   0   0   2   0   2   2   0   2   2   2   0   2   0   2   2   0   2   0   2   2   0   0   2   2   2   0   2   2   0   2   0   0   2   0   0   2   2   2   2   0   2   0   0   2   2   2   0   2   2   0   2   0   0   0   2   2   2   0   2
 MK-6-4                 2   0   0   2   0   0   2   2   2   0   0   2   2   2   0   2   2   2   0   0   0   0   0   2   0   2   2   0   2   0   2   2   0   2   2   0   0   2   0   2   0   0   0   2   0   0   2   2   2   0   2   2   2   2   0   0   2   0   0   2   2   2   2   0   2   0   2   0   2   2   2   2   0   2   0   2   0   0   2   2   0   0   2   0   2   0   2   0   2   0   0   2   0   0   2   2   0   2   0   0   2   2   0   0   2   2   0   2   0   2   2   2   0   0   2   0   2   2   2   0   2   0   0   0   0   0   0   0   2   0   2   0   2   0   2   2   2   2   0   0   2   0   0   2   0   0   2   0   2   2   2   0   2   0   2   2   0   2   0   2   2   0   0   2   2   2   0   2   2   0   2   0   0   2   0   0   0   2   2   2   0   2   0   0   2   2   0   0   2   2   0   2   0   0   0   2   2   2   0   2
 MK-6-5                 0   2   0   2   0   0   0   2   2   2   0   2   2   2   0   2   2   2   0   0   0   0   0   2   0   2   2   0   2   0   0   2   0   2   2   0   0   2   0   0   0   0   0   2   0   0   2   2   2   0   2   2   2   0   0   2   2   0   0   2   2   2   2   0   2   0   0   2   2   0   2   2   0   0   0   2   0   2   2   0   0   0   2   0   2   0   2   0   2   2   0   2   2   0   2   2   0   2   0   0   2   2   0   2   2   2   0   2   0   2   2   2   0   0   2   0   2   2   2   0   2   0   0   0   0   0   0   2   0   0   2   0   2   0   2   2   0   2   0   0   2   0   0   2   0   0   2   2   0   2   2   0   0   0   2   2   0   2   0   2   2   0   0   2   2   2   2   2   2   0   2   2   0   2   0   2   0   2   2   2   0   2   0   0   2   2   0   2   0   2   0   0   0   0   0   2   2   2   0   2
 MK-6-6                 0   2   0   2   2   0   0   2   2   2   0   2   2   2   0   2   2   2   0   0   0   0   0   2   0   2   2   0   2   0   0   2   0   2   2   2   0   2   0   0   0   0   0   2   0   0   0   2   2   0   2   2   0   0   0   2   0   0   0   2   2   2   2   0   2   2   0   0   2   0   2   2   0   0   0   2   0   2   2   0   0   0   2   0   2   0   2   0   0   0   0   2   0   0   2   2   0   2   0   0   2   2   0   0   2   2   0   2   0   2   2   2   0   2   2   0   0   2   2   0   2   0   0   0   0   0   0   2   0   0   2   0   2   0   0   2   0   2   2   0   2   0   0   2   0   0   2   2   0   2   2   0   2   0   2   2   2   2   0   2   2   0   0   0   2   2   2   2   2   0   2   2   0   2   2   2   0   2   0   2   0   2   0   0   2   0   0   2   0   2   0   0   0   0   0   2   2   2   0   2
 MK-6-7                 0   2   0   2   2   0   0   2   2   2   0   2   2   2   2   2   2   2   0   0   0   0   2   2   0   2   2   0   2   0   0   0   0   2   2   2   0   2   0   0   2   0   0   2   0   0   0   0   2   0   2   2   0   0   0   2   0   0   0   2   2   0   0   0   2   2   0   0   2   0   2   2   0   0   0   2   0   2   2   0   0   0   2   2   2   0   2   0   0   0   0   2   0   0   2   2   0   2   2   0   2   2   0   0   2   2   0   2   0   2   2   2   0   2   2   0   0   2   2   0   2   0   0   0   0   0   0   2   0   0   2   0   2   0   0   2   0   2   2   0   2   0   0   2   0   0   2   2   0   2   2   2   2   0   2   2   2   2   0   2   2   0   0   2   0   0   2   2   2   0   2   2   0   2   2   2   0   2   0   2   0   2   0   0   0   0   0   2   0   2   0   0   2   0   0   2   2   0   0   2
 MK-6-8                 0   2   0   2   2   0   0   2   2   2   0   2   2   2   2   2   2   2   0   2   0   0   2   2   0   2   2   2   2   0   0   0   0   2   0   2   0   2   0   0   2   0   0   2   0   0   2   0   2   0   0   2   0   0   0   2   0   0   0   2   2   0   0   2   0   2   2   0   2   0   2   2   0   0   0   2   0   2   2   0   2   0   2   2   2   0   2   0   0   0   0   2   0   0   2   2   0   2   2   2   2   2   0   2   2   2   0   2   0   2   0   2   0   2   0   0   0   2   2   0   2   0   2   0   0   0   0   2   0   0   2   0   2   0   0   2   2   2   2   0   2   0   0   0   0   0   2   2   0   2   2   2   2   0   2   2   0   2   0   2   2   0   0   2   0   0   2   2   2   0   2   2   0   2   2   2   0   2   0   2   0   2   0   2   0   0   0   2   0   2   0   0   2   0   0   2   2   0   0   2
 MK-6-9                 0   2   2   0   2   0   0   2   2   2   0   2   2   2   2   2   2   2   0   0   0   0   2   2   0   2   2   2   2   0   0   0   0   2   0   2   0   2   0   0   2   0   0   2   0   0   2   0   0   0   2   2   0   0   0   2   0   2   0   2   2   0   0   2   0   2   2   0   2   0   2   2   0   0   0   0   0   0   0   0   2   0   2   2   2   0   2   0   0   0   0   2   0   0   2   2   2   2   2   2   2   2   0   2   2   2   0   2   0   2   0   2   0   2   0   0   0   2   2   0   2   2   2   0   2   0   0   2   0   0   2   2   2   2   0   2   2   2   2   0   2   0   0   0   0   0   2   2   0   2   2   2   0   0   2   2   0   0   0   2   2   0   0   2   0   2   2   0   2   0   2   2   0   2   2   2   0   2   0   2   0   2   0   2   2   0   0   2   0   2   0   0   2   0   0   2   2   2   0   2
 MK-6-10                0   2   2   0   2   0   2   2   2   2   0   2   2   2   0   0   2   2   0   0   0   0   0   2   0   2   2   2   2   0   0   0   0   2   0   2   0   2   0   0   2   0   0   0   2   0   2   0   0   0   2   2   0   0   0   2   2   2   0   2   2   0   0   2   0   2   2   2   2   0   2   2   0   0   0   0   0   0   0   0   0   0   2   2   2   0   0   2   0   0   0   2   2   0   2   2   2   2   0   2   2   2   0   2   2   2   0   0   0   2   0   2   0   2   0   0   0   2   0   0   0   2   2   0   2   0   0   2   0   0   2   2   2   2   0   2   2   2   0   0   2   0   0   2   0   0   2   2   0   2   0   2   0   0   2   0   0   0   0   2   2   0   0   2   0   2   2   0   0   0   2   2   2   2   2   2   2   2   0   2   0   2   0   2   2   0   0   2   0   2   0   0   0   0   0   2   2   2   0   2
 MK-6-11                0   2   2   0   2   0   2   2   2   2   0   2   2   2   0   0   2   2   0   0   0   0   0   2   0   2   2   2   2   0   0   0   0   2   2   2   0   2   0   0   2   0   0   2   2   0   2   0   0   0   2   2   0   0   0   2   2   2   0   2   2   0   0   2   0   2   0   2   2   0   2   0   0   0   0   0   0   0   0   0   0   0   2   2   2   0   0   2   0   0   0   2   2   0   2   2   2   2   2   2   2   2   0   2   2   2   0   0   0   2   0   2   2   2   0   0   0   2   0   2   0   2   0   0   2   2   0   2   0   0   2   2   2   2   0   2   2   2   0   0   2   0   0   2   0   2   2   2   0   2   0   2   2   0   2   0   0   0   0   2   2   0   0   2   0   2   2   0   0   0   2   2   0   2   0   2   2   2   0   2   0   2   2   2   2   0   0   2   0   0   0   0   0   0   0   2   2   2   0   0
 MK-6-12                0   2   2   0   2   0   2   2   2   0   0   2   2   2   0   0   2   2   0   0   0   2   0   2   0   2   2   2   2   2   0   0   0   2   2   2   0   2   0   0   2   0   0   2   0   0   2   0   0   0   2   2   0   0   0   2   2   2   0   2   2   0   0   2   0   2   0   2   2   0   2   0   0   0   0   2   0   0   0   0   0   2   2   2   2   0   0   0   0   0   0   2   2   0   2   2   2   2   2   2   2   2   2   2   2   2   0   2   0   2   0   2   2   2   0   0   0   2   0   2   0   2   0   0   2   2   0   2   0   0   2   2   2   2   0   2   2   2   0   0   0   0   0   2   0   2   2   2   2   2   0   2   0   0   2   0   0   0   0   2   2   0   0   2   0   0   2   0   0   0   2   2   0   2   0   0   0   2   0   0   0   2   2   2   2   0   0   2   0   0   0   0   2   0   0   2   0   2   2   0
 MK-6-13                2   2   2   0   2   0   0   2   2   0   0   2   2   2   0   0   2   2   0   0   0   2   2   2   0   2   2   2   2   2   0   0   0   2   2   2   0   2   0   0   2   2   0   2   0   0   2   0   0   0   2   2   0   0   0   2   2   2   2   2   2   0   0   2   2   2   0   2   2   0   2   0   0   0   0   2   0   0   0   0   0   2   2   2   2   0   0   0   0   0   0   2   2   0   2   2   2   2   2   2   2   2   2   2   2   2   0   0   0   0   0   2   2   2   0   0   0   2   0   0   0   0   0   0   2   2   2   2   2   0   2   2   2   2   0   2   2   2   0   2   0   2   2   2   0   2   2   2   0   2   0   2   0   0   2   0   2   0   0   2   2   0   0   2   0   0   2   0   0   2   2   2   0   2   0   0   0   2   0   0   0   2   2   2   0   0   0   2   0   0   0   0   2   0   0   2   0   2   2   2
 MK-6-14                0   2   2   0   2   0   0   2   2   0   0   2   0   2   0   0   2   0   0   0   0   0   2   2   0   2   2   0   2   2   0   0   0   2   2   0   0   2   2   0   0   2   0   2   0   0   2   0   0   0   2   2   2   0   0   2   0   2   0   2   2   2   0   2   2   2   0   2   2   0   2   0   0   0   2   2   0   0   2   0   0   2   2   2   2   0   0   0   0   0   0   2   2   0   2   2   2   2   2   2   2   2   2   2   2   2   0   0   0   0   2   0   2   0   0   0   0   2   0   0   0   0   0   2   2   2   2   2   2   2   2   2   2   2   0   2   2   2   0   2   0   2   2   2   2   2   2   2   2   2   0   2   0   0   0   0   2   0   0   2   2   2   0   2   0   2   2   0   0   0   2   2   0   2   0   0   0   0   0   0   2   2   2   2   0   0   0   0   0   0   0   0   2   0   0   2   0   0   2   2
 MK-6-15                0   2   2   0   2   0   0   2   2   0   0   2   0   0   0   0   2   0   0   0   0   0   2   2   0   2   2   0   2   2   0   0   0   2   2   0   0   2   2   0   0   2   0   2   0   2   2   0   0   0   2   2   2   0   0   2   0   2   0   0   2   2   0   2   2   2   0   2   0   2   2   0   0   0   2   2   0   0   2   0   0   2   2   2   0   2   2   0   0   0   0   2   2   0   2   2   2   2   0   2   2   2   2   2   2   2   0   0   0   0   2   0   0   0   0   0   0   2   0   0   0   0   0   2   2   2   2   2   2   2   2   2   2   2   0   2   2   2   0   2   0   2   2   2   0   2   2   2   2   2   0   2   2   0   0   0   2   0   0   2   2   2   0   2   0   2   2   0   0   0   2   2   0   2   0   0   0   0   0   0   2   2   2   0   0   0   0   0   0   0   2   0   2   0   0   2   0   0   2   2
 MK-6-16                0   2   2   0   2   0   0   2   2   2   0   2   2   0   0   0   2   0   0   0   0   0   2   0   0   2   2   0   2   2   0   0   2   2   2   2   0   0   2   0   0   2   0   2   2   2   2   0   0   0   2   0   2   2   0   2   0   2   0   0   2   2   0   2   2   0   0   2   0   2   2   0   0   0   2   2   0   0   2   0   0   2   2   2   0   2   2   0   0   0   0   2   2   0   2   0   2   2   0   2   2   2   2   0   0   2   0   0   0   0   2   0   0   0   0   0   0   0   0   0   0   0   2   2   2   2   2   2   2   2   2   2   2   2   0   2   2   2   0   0   2   2   2   0   0   2   2   2   2   2   0   0   2   0   0   0   2   2   0   2   2   2   0   2   2   2   2   0   0   0   2   2   0   2   0   0   0   0   0   0   2   2   2   0   0   0   0   0   0   0   2   0   2   0   0   2   0   0   0   2
 
!****************************************** Phenotypic Data **********************************************************
!-100.0 is resevred for missing phenotype
SimulatedTrait1         8.9590    7.5425    9.3203   12.5968    9.6714    9.5415   10.7966    8.0543   11.4418   11.8838   12.5790   10.8551    7.2674   11.1955   11.7305   10.3582   10.6668    8.3454   10.4409   12.4481   10.0611    8.8808    7.6201   11.2718   11.2837   11.2739   11.4304    8.8458   11.0848    9.8634   10.0974    8.7169    9.8947    9.3798    9.4409    7.9817   13.5289    9.6644   10.7306    9.3132    9.3272   10.6562    9.8001   10.4280    9.2729    7.5862    9.9030    8.1860   10.7174    8.8775    8.9348   10.6031   12.3972   10.8680    9.0203   12.4378   10.8575   10.5166    9.4972   11.3269    9.9646   12.0988   10.7294   12.1375    5.9377   11.2362   10.3902    8.9805   11.1724    9.0006   12.0825    9.4432    9.4615    8.9910    9.4761    8.7680    8.3665    8.3260    9.4560    7.9078   10.1111    9.9748   10.1787   11.6416   11.9180    8.1474    9.4496   10.4169    9.5987    9.6972   10.5346    7.8419   10.1652    8.7968    8.9012    8.9056    9.8470   10.0455    8.1442   10.1755    8.2054   10.5486    6.8482   12.0479    8.9038    9.7050   11.6996   10.3305    9.9891    8.6287    9.3050   11.4682   10.3397    9.4432    9.3864    8.5950    8.7538    9.1837    9.5673    9.6497   10.3670    9.1196   10.0850   11.3821   10.5316   10.0086    8.7709    9.0920    9.9035    9.5082    9.1626    9.6640   10.2958    8.3394   11.0839    8.6772    8.9501   10.9474   10.1585   10.1556   11.1993    9.2178   10.6306   11.2449    9.2851   10.0557   10.9138    9.4939    8.7747    9.2845    8.7495    9.4168    9.2412    9.2496    9.5395    7.5780    7.9105    8.4685    8.9773   10.4403   11.3210   10.4475   10.6671   10.8726    8.9326    8.9749    9.0222    8.7016    8.3365   11.4749   10.6206    7.2483    8.4089    7.7258    9.1808    9.1981   13.5669    9.1360   12.0595    9.6386    8.5919   11.7143   10.3514    9.3347    7.6578   11.1957   12.1607   10.1739   10.7555   12.3095    8.5953   10.4668    9.6624    9.9511    7.7869   12.3063   10.6817   10.2213    9.6189    9.7486
SimulatedTrait2        16.8120   14.6914   14.3699   15.6994   17.3575   14.7757   14.1178   13.7337   15.3197   17.1699   14.9165   17.5898   14.7977   14.5630   13.3050   14.9386   16.9795   15.6331   16.6592   15.7229   14.8007   14.8959   11.7126   18.3996   15.9749   15.0785   15.8752   15.9602   16.0124   13.6718   15.0817   14.1666   15.9684   14.4654   14.1782   11.7493   17.2282   16.3618   14.5786   15.8934   12.2646   14.9113   13.9854   14.0955   15.8572   15.9820   14.2825   13.2406   16.3358   14.5855   14.9471   14.4670   15.0255   13.2936   14.2663   14.7966   14.2763   14.8232   15.3116   14.5041   16.4895   15.1757   15.3534   14.6818   13.1111   16.0332   15.7943   13.3337   16.1137   13.4315   17.5077   14.9329   18.1935   15.6138   13.4139   16.9193   15.0916   15.9426   13.7176   15.6253   16.5025   14.5521   13.4912   16.9825   12.7688   15.8896   15.3717   14.2060   11.6229   13.1679   14.1820   13.3024   15.7410   15.9381   15.3678   13.8651   14.5142   14.6826   14.9022   12.1791   14.6638   16.2308   11.6517   16.6292   14.8383   16.1722   14.4150   14.3597   13.0747   15.2069   16.3236   15.0677   16.0901   17.0792   13.8717   12.5934   14.9427   13.0191   15.6474   13.8094   13.2828   14.7396   16.2285   14.7978   13.9351   12.6537   16.4663   14.9952   13.7340   16.8642   13.1451   18.7823   15.8631   13.5412   15.8355   16.3064   14.7175   14.4413   14.0510   14.9684   15.0708   15.6781   15.6062   14.2558   14.2882   16.7679   17.3567   13.0884   14.4999   15.0646   13.3983   13.3284   13.6920   16.4351   15.1086   14.0018   16.2531   17.7459   16.4343   15.1751   14.1771   14.8774   16.8192   13.3519   13.4842   12.7285   14.7395   16.2766   14.1457   14.3288   11.9660   16.1857   13.2224   13.2590   15.9217   16.4897   15.5758   15.3449   15.6190   15.6953   13.4462   14.1419   15.3757   15.2873   15.4342   15.5277   15.8035   13.8719   14.1953   15.4992   14.6872   13.9540   13.9914   16.6211   16.0052   16.8960   14.2366   13.7100   14.2156   13.8277
 
