# Supplementary material for: Inclusive Composite Interval Mapping of QTL by Environment Interactions in Biparental Populations
Source: PLoS One. 2015 Jul 10;10(7):e0132414. doi: 10.1371/journal.pone.0132414 (PMC4498613; doi:10.1371/journal.pone.0132414)
Supplement: S3 File — (ZIP) [file pone.0132414.s003.zip › Simulation for unliked model/Simulated popualtions/run_00121.met]

!**********************Note: lines staring with "!" are remarks and will be ignored in the program********************
!*********************************General Information**********************************
!Assuming F1 = P1 x P2, populations available in QTL IciMapping are: 
!  1, P1BC1F1 = P1 x F1, the first backcrossing where P1 is used as the recurrent parent;
!  2, P2BC1F1 = P2 x F1, the first backcrossing where P2 is used as the recurrent parent;
!  3, F1DH, F1-derived doubled haploids; 
!  4, RIL or F1RIL, recombination inbred lines through the repeated selfing of F1;
!  5, P1BC1RIL, recombination inbred lines through the repeated selfing of P1BC1F1;
!  6, P2BC1RIL, recombination inbred lines through the repeated selfing of P2BC1F1;
!  7, F2, the selfing generation of F1;
!  8, F3, the selfing generation of F2;
!  9, P1BC2F1, the second backcrossing where P1 is used as the recurrent parent; 
! 10, P2BC2F1, the second backcrossing where P2 is used as the recurrent parent;
! 11, P1BC2RIL, recombination inred lines through the repeated selfing of P1BC2F1; 
! 12, P2BC2RIL, recombination inred lines through the repeated selfing of P2BC2F1; 
! 13, P1BC1F2, the selfing generation of P1BC1F1; 
! 14, P2BC1F2, the selfing generation of P2BC1F1; 
! 15, P1BC2F2, the selfing generation of P1BC2F1; 
! 16, P2BC2F2, the selfing generation of P2BC2F1; 
! 17, P1BC1DH, P1BC1F1-derived doubled haploids; 
! 18, P2BC1DH, P2BC1F1-derived doubled haploids; 
! 19, P1BC2DH, P1BC2F1-derived doubled haploids; 
! 20, P2BC2DH, P2BC2F1-derived doubled haploids; 
   3      !Mapping Population (see remarks above)
   2      !Mapping Function (1 for Kosambi; 2 for Haldane; 3 for Morgan)
   2      !Marker Space Type (1 for intervals; 2 for positions)
   1      !Marker Space Unit(1 for centiMorgans; 2 for Morgan)
   6      !Number of Chromosomes (or Linkage Groups)
 200      !Size of the mapping population
   2      !Number of environments
 
!***************************************** Chromosomes and Linkage Maps **********************************************
!Chromosome                 NumMarkers
-CH1                        16
-CH2                        16
-CH3                        16
-CH4                        16
-CH5                        16
-CH6                        16
!Linkage map (Marker name followed by position or the interval length)
 MK-1-1                1     0.000
 MK-1-2                1    10.000
 MK-1-3                1    20.000
 MK-1-4                1    30.000
 MK-1-5                1    40.000
 MK-1-6                1    50.000
 MK-1-7                1    60.000
 MK-1-8                1    70.000
 MK-1-9                1    80.000
 MK-1-10               1    90.000
 MK-1-11               1   100.000
 MK-1-12               1   110.000
 MK-1-13               1   120.000
 MK-1-14               1   130.000
 MK-1-15               1   140.000
 MK-1-16               1   150.000
 MK-2-1                2     0.000
 MK-2-2                2    10.000
 MK-2-3                2    20.000
 MK-2-4                2    30.000
 MK-2-5                2    40.000
 MK-2-6                2    50.000
 MK-2-7                2    60.000
 MK-2-8                2    70.000
 MK-2-9                2    80.000
 MK-2-10               2    90.000
 MK-2-11               2   100.000
 MK-2-12               2   110.000
 MK-2-13               2   120.000
 MK-2-14               2   130.000
 MK-2-15               2   140.000
 MK-2-16               2   150.000
 MK-3-1                3     0.000
 MK-3-2                3    10.000
 MK-3-3                3    20.000
 MK-3-4                3    30.000
 MK-3-5                3    40.000
 MK-3-6                3    50.000
 MK-3-7                3    60.000
 MK-3-8                3    70.000
 MK-3-9                3    80.000
 MK-3-10               3    90.000
 MK-3-11               3   100.000
 MK-3-12               3   110.000
 MK-3-13               3   120.000
 MK-3-14               3   130.000
 MK-3-15               3   140.000
 MK-3-16               3   150.000
 MK-4-1                4     0.000
 MK-4-2                4    10.000
 MK-4-3                4    20.000
 MK-4-4                4    30.000
 MK-4-5                4    40.000
 MK-4-6                4    50.000
 MK-4-7                4    60.000
 MK-4-8                4    70.000
 MK-4-9                4    80.000
 MK-4-10               4    90.000
 MK-4-11               4   100.000
 MK-4-12               4   110.000
 MK-4-13               4   120.000
 MK-4-14               4   130.000
 MK-4-15               4   140.000
 MK-4-16               4   150.000
 MK-5-1                5     0.000
 MK-5-2                5    10.000
 MK-5-3                5    20.000
 MK-5-4                5    30.000
 MK-5-5                5    40.000
 MK-5-6                5    50.000
 MK-5-7                5    60.000
 MK-5-8                5    70.000
 MK-5-9                5    80.000
 MK-5-10               5    90.000
 MK-5-11               5   100.000
 MK-5-12               5   110.000
 MK-5-13               5   120.000
 MK-5-14               5   130.000
 MK-5-15               5   140.000
 MK-5-16               5   150.000
 MK-6-1                6     0.000
 MK-6-2                6    10.000
 MK-6-3                6    20.000
 MK-6-4                6    30.000
 MK-6-5                6    40.000
 MK-6-6                6    50.000
 MK-6-7                6    60.000
 MK-6-8                6    70.000
 MK-6-9                6    80.000
 MK-6-10               6    90.000
 MK-6-11               6   100.000
 MK-6-12               6   110.000
 MK-6-13               6   120.000
 MK-6-14               6   130.000
 MK-6-15               6   140.000
 MK-6-16               6   150.000
!*********************************** Marker Types ********************************************************************
!Co-dominant marker: When heterozygote F1 is present, P1 is coded as 2, F1 is coded as 1, and P2 is coded as 0; Otherwise, P1 is coded as 2, and P2 is coded as 0. 
!Dominant marker: When heterozygote F1 is present, P1 and F1 are coded as 12, and P2 is coded as 0; Otherwise, P1 is coded as 2, and P2 is coded as 0.  
!Recessive markers: When heterozygote F1 is present, P1 is coded as 2, and F1 and P2 are coded as 10; Otherwise, P1 is coded as 2, and P2 is coded as 0. 
!Missing marker is coded as -1. 
 MK-1-1                 2   0   0   0   2   0   0   2   2   0   0   0   2   0   2   0   2   2   2   2   2   2   0   0   2   2   2   2   2   0   0   0   2   0   2   2   0   0   0   2   2   0   0   2   2   2   0   0   2   2   2   2   2   2   2   0   2   2   2   0   2   0   0   2   2   0   2   0   2   0   2   0   0   0   2   2   2   0   0   0   0   2   2   2   0   2   2   2   0   0   2   2   0   0   0   0   0   0   2   2   2   0   0   2   2   2   0   2   0   2   2   0   0   0   0   0   2   2   0   0   2   0   0   0   0   2   0   0   2   2   2   0   2   0   0   2   2   0   2   0   2   2   0   2   2   0   2   2   2   0   0   0   0   0   2   2   0   0   0   0   0   2   2   0   0   0   0   2   0   0   0   2   2   2   0   2   0   0   2   0   0   0   2   0   0   0   2   0   0   2   0   2   0   2   2   2   0   0   0   2
 MK-1-2                 2   0   0   0   2   0   0   2   2   0   0   0   2   0   0   2   2   2   2   2   2   2   0   0   2   2   2   2   2   0   0   0   2   0   2   2   0   0   0   2   2   0   0   2   2   2   0   0   2   0   0   2   2   2   0   2   2   2   2   0   2   0   0   2   2   0   2   2   0   0   2   0   0   0   2   0   2   0   0   0   0   2   2   2   0   2   2   0   0   0   2   2   0   0   2   0   2   0   2   2   2   0   0   2   2   2   0   2   0   2   2   0   0   0   0   0   2   2   0   0   2   0   0   0   0   2   0   0   2   2   2   0   2   0   0   2   2   0   2   0   2   2   0   2   2   0   2   2   2   0   2   0   0   2   2   2   0   0   0   0   0   2   2   0   2   0   0   2   0   0   0   2   2   2   0   2   2   0   2   0   0   0   0   0   0   0   2   0   0   2   2   2   0   2   2   2   0   0   0   2
 MK-1-3                 2   0   0   0   2   0   0   2   2   0   0   0   2   2   0   2   2   2   2   0   2   2   2   0   2   2   2   2   2   0   0   0   2   0   2   2   0   2   0   2   2   0   0   2   2   2   0   0   2   0   0   2   2   2   0   2   2   2   2   0   2   0   0   2   2   0   2   2   2   0   2   0   0   0   2   0   2   0   0   0   0   2   2   2   0   2   2   0   0   0   0   2   0   0   2   0   2   0   2   2   2   0   0   0   2   2   0   2   0   2   2   2   0   0   0   0   2   2   0   0   0   0   0   0   0   2   0   0   2   2   2   0   0   0   0   2   2   0   2   0   2   2   0   2   2   0   2   2   2   0   2   0   2   2   2   2   0   0   2   0   0   2   0   0   2   2   2   2   0   0   0   2   2   2   0   2   2   2   2   0   0   0   2   0   0   0   2   2   2   2   2   2   0   2   2   2   0   0   0   2
 MK-1-4                 2   0   0   0   2   0   0   2   2   0   0   0   2   2   0   2   2   2   0   0   2   2   2   0   2   2   2   2   2   0   0   2   2   0   2   2   0   2   0   2   2   0   0   2   2   2   0   0   2   2   0   2   0   2   0   2   2   2   2   0   2   0   0   2   2   0   2   2   2   0   2   0   0   0   2   0   2   0   0   0   0   2   2   0   0   2   2   0   0   0   0   2   0   0   2   0   2   0   2   2   2   0   0   0   2   2   0   2   0   2   2   2   0   0   0   0   2   2   0   0   0   0   2   0   2   0   0   0   2   2   2   0   0   0   0   2   2   0   2   0   0   2   0   0   2   0   2   2   2   0   2   2   2   2   2   2   0   0   0   0   0   0   0   0   2   2   0   2   0   0   0   2   2   2   0   2   2   2   2   0   0   0   2   0   0   0   2   2   2   2   2   2   2   0   2   2   0   0   0   2
 MK-1-5                 2   0   0   0   2   0   0   2   2   0   0   0   0   2   0   0   2   2   0   0   2   2   2   0   0   2   2   2   2   0   0   2   2   0   2   2   0   2   0   2   2   0   0   2   2   2   0   0   2   2   0   2   0   2   0   2   2   2   2   0   0   2   0   2   2   0   2   2   0   0   2   0   0   0   2   0   0   0   0   0   2   2   2   0   0   2   2   0   0   0   0   2   0   0   2   0   2   0   2   0   2   0   0   0   2   2   0   2   0   2   2   2   0   0   0   0   0   2   0   2   0   0   2   0   2   0   0   0   2   2   2   0   0   0   0   2   2   0   2   0   0   2   0   0   2   0   2   2   2   0   2   2   2   2   2   2   0   2   0   0   0   0   0   0   2   2   0   2   0   0   0   2   2   2   0   2   0   2   2   0   0   0   2   0   0   0   2   2   2   2   0   2   2   0   2   2   0   0   0   2
 MK-1-6                 2   0   0   0   2   0   0   2   0   2   0   0   0   2   0   0   0   2   0   0   2   2   2   0   0   2   0   2   2   0   0   2   2   0   2   2   0   2   0   2   2   0   0   2   2   2   0   0   2   2   0   2   2   2   0   2   2   2   2   0   0   2   0   0   0   0   2   2   0   0   2   0   0   0   2   0   0   2   2   0   2   2   2   0   0   2   2   0   0   0   0   2   0   0   2   0   2   0   2   0   0   0   0   2   2   2   0   2   0   2   0   2   0   0   0   0   0   2   0   2   0   0   2   0   2   0   0   0   2   2   2   2   0   0   0   2   2   0   2   0   0   2   0   0   2   0   2   2   2   0   2   2   2   2   2   2   0   2   2   0   0   0   0   0   2   2   2   2   0   0   0   2   2   2   0   2   0   2   2   0   0   0   0   0   2   2   2   2   2   2   0   2   2   0   2   2   0   0   0   2
 MK-1-7                 2   2   0   0   2   0   2   2   0   2   0   0   0   2   0   0   0   2   0   0   0   2   0   0   0   0   0   2   2   0   0   2   2   0   2   2   0   2   0   2   0   0   2   2   2   2   0   0   2   2   0   2   2   2   0   2   2   2   2   0   0   2   0   0   0   0   2   2   0   0   2   0   0   0   2   0   2   2   0   0   2   2   2   0   0   2   2   0   0   0   2   2   0   0   2   0   2   2   2   0   2   0   0   2   2   2   0   2   0   2   0   0   2   0   0   0   0   2   0   0   0   0   2   0   2   0   0   0   2   2   2   2   0   0   0   2   2   0   2   0   0   2   0   0   2   0   2   0   2   0   2   0   2   2   2   2   0   2   2   2   0   0   2   0   2   0   2   2   0   0   0   2   2   2   0   2   0   2   2   0   0   0   0   0   2   2   0   2   2   2   0   2   2   0   2   2   0   0   0   2
 MK-1-8                 2   2   0   0   2   0   2   2   0   2   0   0   0   2   2   2   0   2   2   0   0   2   0   0   0   0   0   2   2   0   0   2   2   0   2   2   0   2   0   2   0   0   2   2   2   2   0   0   2   2   0   2   2   2   0   2   0   2   2   2   0   2   0   0   0   0   2   2   0   0   2   0   0   0   2   0   2   0   0   0   2   2   2   0   0   2   2   0   0   0   2   2   0   0   2   0   2   2   0   0   2   0   0   2   2   2   0   0   0   0   0   0   0   0   0   2   0   2   0   0   0   0   2   0   0   0   2   0   2   2   2   2   2   0   0   2   2   0   2   0   2   2   0   0   2   0   2   0   2   0   0   0   0   2   2   2   0   2   2   2   0   0   2   0   2   0   2   2   0   0   0   2   2   2   0   2   0   2   2   0   2   0   0   0   2   2   0   2   2   2   0   0   2   0   2   2   0   0   0   2
 MK-1-9                 2   2   0   2   2   0   0   2   0   2   0   0   0   2   2   2   2   0   2   0   2   2   0   0   0   0   0   2   2   0   0   2   2   0   2   2   0   2   0   2   0   0   2   2   2   2   0   0   2   2   0   2   2   2   2   2   0   0   2   2   0   2   0   0   0   0   2   0   0   0   2   0   0   0   2   0   2   0   0   0   2   2   2   0   0   2   2   0   0   0   2   2   0   0   2   0   2   2   0   2   0   2   0   2   2   2   0   0   0   0   0   0   0   0   0   2   0   2   2   0   0   0   2   0   0   0   2   0   2   2   2   2   0   2   0   2   2   0   2   0   2   2   0   0   2   0   2   0   2   0   0   0   2   2   2   2   0   2   2   2   0   0   2   2   2   0   2   2   0   2   0   2   2   2   0   2   0   2   2   2   2   0   0   0   2   2   0   0   2   2   2   0   2   0   2   2   0   0   0   0
 MK-1-10                2   0   0   2   2   0   0   2   2   2   0   0   0   2   2   2   2   0   2   0   0   2   2   2   0   0   0   2   2   0   0   2   2   0   2   2   2   2   0   2   0   0   2   2   2   2   0   0   2   2   0   2   0   2   2   2   0   0   2   2   0   2   0   2   0   0   2   0   0   0   0   0   0   0   2   0   2   0   0   0   2   2   2   2   0   2   2   2   0   0   2   2   2   0   2   2   2   2   0   2   0   2   0   2   2   2   0   0   0   0   0   0   0   0   0   2   0   2   2   0   0   2   0   0   0   0   2   0   2   2   2   2   0   2   0   2   2   0   0   0   2   2   0   0   0   0   2   2   2   0   0   0   2   2   2   2   0   2   2   2   0   0   2   2   2   0   2   2   0   2   0   2   2   0   0   2   0   2   2   2   2   0   0   0   2   2   0   0   0   0   2   0   2   0   2   2   0   0   2   0
 MK-1-11                2   0   0   2   2   0   0   2   2   0   0   0   2   2   2   2   2   0   2   0   0   2   2   2   0   0   0   2   2   0   0   0   2   0   2   2   2   2   0   2   0   0   0   2   2   2   2   0   2   2   0   2   0   2   2   2   0   0   0   2   0   2   0   0   0   2   2   0   0   0   0   0   0   0   2   2   2   0   0   0   2   2   2   2   0   2   2   2   0   0   2   2   0   0   2   2   2   0   0   2   0   2   0   2   2   0   0   0   0   0   2   0   0   0   2   2   0   2   2   0   0   2   0   0   0   0   2   0   2   0   2   2   0   2   2   2   2   0   0   0   2   2   0   0   2   0   2   2   2   0   0   0   0   2   2   2   0   2   2   2   0   0   2   0   2   0   2   0   2   0   0   2   2   0   0   2   0   2   2   0   2   0   0   0   2   2   0   0   2   0   2   2   2   2   2   2   0   0   2   0
 MK-1-12                2   2   0   2   2   0   0   2   2   0   0   0   2   2   2   0   2   0   2   0   0   0   2   2   0   0   0   0   2   0   0   0   2   0   2   2   2   2   0   2   2   0   0   2   2   2   2   0   2   2   0   2   0   2   2   2   2   0   0   2   0   2   0   0   0   2   2   0   0   0   0   0   0   2   2   0   2   0   0   0   2   2   2   2   0   2   0   2   0   0   2   2   2   0   2   2   0   0   2   2   0   2   0   2   2   0   0   0   2   0   2   0   0   0   2   2   2   2   2   2   0   2   0   0   0   0   2   0   2   0   2   2   0   2   2   2   2   0   0   0   2   2   0   0   2   0   2   2   2   0   0   0   0   2   2   2   0   2   2   2   0   0   2   0   2   0   2   0   2   0   0   2   2   0   0   2   0   2   2   0   2   0   0   0   2   2   0   0   2   2   2   2   2   2   2   2   0   0   2   0
 MK-1-13                2   0   0   2   2   0   0   2   2   0   0   2   2   2   2   0   2   0   2   0   0   0   2   2   0   0   2   0   2   0   0   0   2   0   2   2   2   2   2   2   2   0   0   2   0   2   2   2   2   2   0   2   0   2   2   2   2   0   0   2   0   2   0   0   0   2   2   0   0   0   2   0   0   2   2   0   2   0   2   0   2   2   2   0   0   2   0   0   0   0   2   2   2   0   2   2   0   0   2   2   0   2   0   2   2   0   0   0   2   0   2   0   0   0   2   2   2   2   2   0   0   2   0   0   0   0   2   0   2   0   2   2   0   2   2   2   2   0   0   0   2   2   0   0   2   0   2   2   2   0   0   0   0   2   2   2   0   2   0   2   0   0   2   2   0   0   2   0   2   0   0   2   2   0   0   2   0   2   2   0   2   0   2   0   2   2   0   0   2   2   0   2   0   2   2   0   0   0   2   0
 MK-1-14                2   0   0   2   2   0   0   2   2   0   0   2   2   2   2   0   2   0   2   0   0   0   2   2   0   2   2   0   2   0   0   0   2   0   2   2   2   2   2   2   2   0   0   2   0   0   2   2   2   2   0   0   0   2   2   2   2   0   0   2   0   2   0   0   0   2   2   0   0   0   2   0   0   2   2   0   2   0   2   0   2   2   2   0   0   2   0   0   0   0   2   2   2   2   2   2   0   2   2   2   0   2   0   2   2   0   0   0   2   0   2   0   0   0   2   2   2   2   2   0   0   2   0   0   0   0   2   0   2   0   2   2   0   2   0   2   2   0   0   0   2   2   0   0   0   0   2   2   2   0   2   0   0   2   2   2   0   2   0   0   0   0   2   2   0   0   2   0   2   0   0   2   2   0   2   2   0   2   2   0   0   0   2   0   2   2   0   0   2   2   2   2   0   2   2   0   0   0   0   0
 MK-1-15                2   0   0   2   2   0   0   2   2   0   0   2   2   0   2   0   2   0   2   0   2   0   2   2   0   2   2   0   2   0   0   0   2   0   2   2   2   2   2   2   2   0   0   2   0   0   2   2   2   2   0   0   0   2   2   2   2   0   0   2   0   2   0   0   0   2   2   0   2   0   2   0   2   2   2   0   2   0   2   0   2   2   2   0   2   2   0   0   0   0   0   2   2   2   2   2   0   2   2   2   2   0   0   2   2   0   0   0   2   0   2   2   0   0   0   2   2   2   2   0   0   2   2   0   0   0   2   2   2   0   0   2   0   2   0   2   2   0   0   0   2   2   0   0   0   0   2   2   0   0   2   0   0   2   2   2   0   2   0   0   0   0   0   2   0   0   2   0   2   0   0   0   2   0   2   2   0   2   2   0   0   0   2   0   2   2   0   0   2   2   2   2   0   2   2   0   0   0   0   0
 MK-1-16                2   0   0   2   2   0   0   2   2   0   0   2   0   0   2   0   2   0   2   0   2   0   2   2   0   0   2   0   2   0   0   0   2   0   2   2   2   2   2   2   2   0   0   2   0   0   2   2   2   2   0   0   2   2   2   0   2   0   0   2   0   0   0   0   0   2   2   0   0   0   0   0   2   2   2   0   2   0   2   0   2   2   2   2   2   2   0   0   0   0   0   2   2   2   2   2   0   2   2   2   2   0   0   2   2   0   0   0   2   2   2   2   0   0   0   2   2   2   2   0   0   2   2   0   0   0   2   2   2   0   0   2   0   2   0   2   2   0   0   0   2   2   0   0   0   0   0   2   0   2   2   0   0   2   2   2   0   2   0   0   0   0   0   0   0   0   2   0   2   0   2   0   0   0   2   0   2   2   2   0   0   0   2   0   2   2   0   0   2   0   2   2   0   2   2   0   0   0   0   0
 MK-2-1                 0   2   0   2   0   2   2   2   0   0   0   2   2   0   2   0   2   0   0   0   0   2   0   0   0   0   0   0   2   2   0   2   0   0   2   2   0   0   0   2   0   0   2   0   2   0   0   0   2   0   0   2   2   0   2   0   0   0   0   0   0   0   0   0   0   0   0   2   2   0   2   0   2   0   0   2   0   0   0   2   2   0   0   0   0   2   2   2   2   2   2   0   0   0   2   0   2   2   2   0   2   2   2   2   0   0   2   0   0   2   0   2   0   2   2   2   0   0   0   0   2   0   2   2   0   0   2   2   2   2   0   0   0   2   2   0   2   0   2   2   2   0   2   0   0   0   0   0   2   2   2   0   0   2   2   2   0   0   0   0   2   2   0   0   2   0   0   0   2   0   0   0   0   0   0   2   0   2   0   2   0   0   0   2   2   2   2   0   0   2   0   0   0   0   2   2   2   0   0   0
 MK-2-2                 0   2   0   2   0   2   2   0   0   0   0   2   2   0   2   0   2   0   0   0   0   2   0   0   0   0   2   2   2   2   0   2   0   0   2   2   0   2   0   2   2   0   2   2   2   0   0   0   2   2   0   2   2   0   2   0   0   0   0   0   0   0   0   2   0   0   0   2   0   0   2   0   0   0   0   2   0   0   0   2   2   0   0   0   0   2   2   2   2   2   2   2   0   2   2   0   2   2   2   0   2   2   2   2   0   0   2   0   0   2   0   2   0   2   2   2   0   0   0   0   2   0   2   2   0   0   2   2   2   2   0   2   0   2   2   0   2   0   2   2   0   0   2   0   2   2   0   0   2   2   2   0   0   2   2   2   0   0   0   0   2   2   0   0   2   0   0   0   2   0   0   0   0   0   0   2   0   2   0   2   0   0   0   2   2   0   2   0   0   2   0   0   0   0   0   2   2   0   2   0
 MK-2-3                 0   2   0   2   0   2   0   2   0   0   0   2   2   0   2   0   0   0   2   0   0   2   0   0   0   0   2   2   2   2   0   2   2   0   0   0   0   2   0   2   2   0   2   2   2   0   0   0   2   0   0   2   2   0   2   0   0   0   2   0   0   2   0   2   0   0   0   2   0   0   2   0   0   0   0   2   0   2   0   2   2   0   0   0   0   0   2   2   2   2   2   2   0   2   2   0   2   2   2   0   2   0   2   2   0   0   2   0   0   2   0   2   0   2   0   2   0   0   0   0   2   0   0   2   0   0   2   2   2   2   0   2   0   0   2   0   2   0   2   2   0   0   2   0   2   2   2   0   2   2   2   0   0   2   2   2   0   0   0   0   2   2   0   0   2   0   0   0   0   0   0   0   0   0   0   2   0   2   2   2   0   0   0   2   2   0   2   2   0   2   0   0   2   0   0   2   2   0   2   0
 MK-2-4                 0   2   0   2   0   2   0   2   0   0   0   2   2   0   2   0   0   0   2   0   0   2   0   0   0   0   2   2   0   2   0   2   2   0   0   0   0   0   0   2   2   0   2   2   2   2   0   0   2   0   0   2   2   0   2   0   0   0   2   0   0   2   0   2   0   0   0   2   0   0   2   0   0   0   2   0   0   2   0   2   2   0   0   2   0   0   2   2   2   2   2   2   0   2   2   2   2   2   2   0   0   0   2   2   0   0   2   0   0   2   0   2   2   2   0   2   0   0   0   0   2   0   0   2   0   0   2   2   2   2   0   2   0   0   2   0   2   0   2   2   0   0   2   0   2   2   0   0   2   2   2   0   0   2   2   2   0   0   0   0   2   2   0   0   2   0   0   0   0   0   0   0   0   0   0   2   0   2   2   2   0   0   0   2   2   0   2   2   0   2   2   0   0   0   0   2   2   0   2   0
 MK-2-5                 0   2   0   2   0   2   0   2   0   0   0   2   2   0   2   2   0   0   2   0   0   2   0   0   0   0   2   2   0   2   0   0   2   0   0   2   0   0   0   2   2   0   2   2   2   2   0   0   2   0   0   2   2   0   2   0   0   0   2   0   0   2   0   2   0   0   0   2   0   0   2   0   0   0   2   0   0   2   0   2   2   0   0   2   0   0   2   2   2   2   2   2   0   2   2   2   2   2   2   0   0   0   2   2   0   2   0   0   0   2   0   2   2   2   0   0   0   0   0   0   2   0   0   2   0   0   0   2   2   2   0   2   2   0   2   0   2   0   2   2   0   0   2   0   0   2   2   0   2   2   2   0   0   2   0   2   0   0   0   0   2   2   0   0   2   0   2   0   0   0   0   2   0   0   0   2   0   2   2   2   0   0   0   2   2   0   2   2   0   2   2   0   0   0   0   2   2   0   2   0
 MK-2-6                 2   0   0   2   0   0   2   2   0   0   0   2   2   0   2   2   0   0   2   2   0   2   0   0   0   0   2   0   2   2   0   0   2   0   0   2   0   0   2   0   2   0   2   2   2   0   0   0   2   0   0   2   2   0   2   0   0   0   2   0   0   2   0   2   0   0   0   2   0   0   2   2   0   0   2   0   0   2   0   2   0   0   0   2   0   0   2   0   2   2   2   2   0   2   2   2   2   2   2   0   0   0   2   2   0   2   0   0   0   2   0   2   2   2   2   0   0   0   0   2   2   0   0   2   0   0   0   2   2   2   0   2   2   0   0   0   2   0   2   2   0   0   2   0   2   2   2   0   2   2   2   0   0   0   0   2   0   0   0   2   0   2   0   0   2   0   2   0   0   0   0   2   0   0   0   2   0   2   0   2   0   0   0   2   0   0   2   2   0   2   2   0   0   0   0   2   2   0   2   0
 MK-2-7                 2   0   0   2   0   2   2   2   0   0   0   2   2   0   2   2   0   0   2   2   0   2   0   0   0   0   2   2   2   2   0   0   2   0   0   2   0   0   2   0   2   0   2   2   2   2   0   0   0   0   0   2   2   0   2   0   0   0   2   0   0   2   0   2   0   0   0   2   2   0   2   2   0   0   2   0   2   2   0   2   0   0   0   2   0   0   2   0   2   2   2   2   2   2   2   2   2   2   2   0   0   0   2   2   0   2   0   0   2   2   0   2   0   2   2   0   0   0   0   2   2   2   0   2   0   2   0   2   2   2   0   2   2   0   0   2   2   0   2   2   0   0   2   0   0   2   2   0   2   2   2   0   0   0   0   2   0   0   0   2   0   2   0   0   2   0   2   0   0   2   0   2   0   0   0   2   0   2   0   0   0   0   2   2   0   0   2   2   0   2   0   2   0   0   0   2   2   0   2   2
 MK-2-8                 2   0   0   2   0   2   2   2   2   0   0   2   0   0   2   2   0   0   0   2   0   2   0   0   0   0   2   2   2   2   0   0   2   0   0   0   0   0   2   0   0   0   2   2   2   2   0   0   0   0   0   2   2   0   2   0   0   0   2   0   0   2   0   2   0   0   0   2   2   0   2   2   0   0   2   0   2   2   0   2   0   0   2   2   0   2   2   0   2   2   2   2   2   2   2   2   2   2   2   0   2   0   2   2   0   2   0   0   2   2   0   0   0   2   2   0   0   0   2   2   0   2   0   2   0   2   0   2   2   2   0   2   2   0   0   2   2   0   2   2   0   0   2   0   0   2   0   0   2   2   2   0   0   0   0   0   0   0   0   2   0   2   0   0   2   0   0   0   0   2   0   2   0   0   0   2   0   2   0   0   0   0   2   0   0   0   2   2   0   2   2   2   0   0   0   2   2   0   2   2
 MK-2-9                 2   0   0   2   0   2   2   2   2   0   0   2   0   0   2   2   0   0   0   2   0   2   0   0   0   0   2   2   2   2   0   0   0   0   0   0   0   2   0   0   0   0   2   2   2   2   0   0   0   0   0   2   2   0   2   0   0   0   2   0   0   2   0   2   0   0   0   2   2   0   2   2   0   0   0   0   2   2   0   2   0   0   2   0   0   0   2   0   0   0   2   0   2   2   0   0   2   2   0   0   2   0   2   2   0   2   0   0   2   2   0   0   2   2   2   0   2   0   2   2   0   2   0   2   0   2   0   2   2   2   2   2   2   0   0   2   2   0   2   2   0   0   2   0   0   2   0   0   2   2   2   0   0   0   0   0   0   0   0   2   0   2   0   0   2   0   2   0   0   2   0   2   0   2   0   0   0   2   0   0   0   0   2   0   2   2   2   2   0   2   2   2   0   0   0   2   2   0   2   2
 MK-2-10                0   0   0   2   0   2   2   2   2   0   0   2   0   0   2   2   0   2   0   0   0   2   0   0   0   0   2   2   2   2   0   0   0   0   0   0   0   2   0   0   0   0   2   2   2   2   0   2   0   0   2   2   2   0   0   0   0   0   2   0   0   2   0   2   2   0   0   2   0   0   2   2   0   0   0   0   2   2   0   2   0   0   2   0   0   0   2   2   0   0   2   0   2   2   0   0   2   2   0   0   2   0   2   2   0   0   0   0   0   2   0   0   2   2   2   0   2   0   2   2   0   2   0   2   0   0   0   2   2   2   2   2   2   0   0   2   2   0   2   2   0   0   2   0   0   2   0   0   2   2   2   0   0   2   0   0   0   0   0   2   0   0   0   0   2   0   2   0   0   2   0   2   0   2   0   0   0   0   0   0   0   0   2   0   2   2   2   2   0   2   2   2   0   0   0   2   2   0   2   2
 MK-2-11                0   0   0   2   0   0   2   2   2   0   2   2   0   0   0   2   0   2   0   2   0   2   0   0   0   0   0   2   2   2   0   0   0   2   0   0   0   2   0   0   0   0   2   2   2   2   0   2   0   0   2   2   2   0   0   0   0   2   2   0   0   2   0   2   2   0   0   2   0   2   2   2   0   0   2   0   2   2   0   2   0   0   0   0   0   0   2   2   0   0   0   0   2   2   0   0   2   2   0   0   2   0   2   2   0   0   0   2   0   0   0   0   2   2   2   0   2   0   2   2   0   2   0   2   0   0   0   2   2   2   2   2   2   0   0   2   2   0   2   2   0   0   2   0   0   2   0   0   2   2   2   0   0   2   0   0   0   2   2   2   0   0   0   0   2   2   2   2   0   2   0   2   0   2   0   0   0   0   0   0   0   0   2   0   2   2   2   2   0   2   0   2   0   0   0   2   2   0   2   2
 MK-2-12                0   2   0   2   0   0   2   0   0   0   2   2   0   0   0   2   0   2   0   2   0   0   0   0   0   0   0   2   2   0   2   0   0   2   0   0   0   2   0   0   0   0   2   2   2   2   0   2   0   0   2   2   0   0   2   0   2   2   2   0   0   2   0   2   2   0   0   2   0   2   2   2   2   2   2   2   2   2   0   2   0   0   0   0   0   0   2   2   0   2   0   0   2   2   0   0   2   2   0   0   2   0   2   2   2   2   0   2   0   2   0   0   2   2   2   0   2   0   2   2   0   2   0   2   0   0   0   2   2   2   2   2   2   0   0   2   0   0   2   2   0   0   2   0   0   2   0   0   2   2   2   0   0   2   2   0   0   2   2   2   0   0   0   0   2   0   2   2   0   2   0   2   0   2   0   0   2   0   0   0   0   0   2   0   2   2   2   2   2   2   0   2   0   0   0   2   2   0   2   2
 MK-2-13                0   2   0   2   0   0   2   0   0   0   2   2   0   0   0   2   0   2   0   2   0   0   0   0   0   0   0   2   2   0   2   0   0   2   0   0   0   2   0   0   0   0   2   2   2   2   0   2   0   0   2   2   0   0   2   0   2   0   2   0   0   2   0   2   2   0   0   2   0   2   0   2   2   2   2   2   2   2   0   2   0   0   0   0   0   0   2   2   0   2   0   0   2   2   0   0   2   2   0   2   0   2   2   2   2   2   0   0   0   2   0   0   0   2   2   0   2   0   2   2   0   2   0   2   0   0   2   2   2   2   0   2   2   0   0   2   0   0   2   2   0   0   2   0   0   2   0   0   2   0   2   0   0   2   0   0   0   0   2   2   0   0   2   0   2   0   2   2   0   2   0   2   0   2   0   0   2   0   0   0   2   0   2   0   2   2   2   2   2   0   0   2   0   0   0   2   2   0   2   0
 MK-2-14                2   2   0   2   0   0   2   0   0   0   2   0   0   0   2   2   0   2   0   2   0   0   0   0   2   0   0   2   2   2   2   0   0   2   0   0   0   0   0   0   0   0   2   2   0   0   0   2   0   0   2   2   0   0   2   0   2   0   2   0   0   2   0   2   2   0   0   2   0   2   0   2   2   2   2   2   2   2   0   2   0   0   0   0   0   0   2   2   0   2   0   0   2   2   0   0   2   2   0   0   0   2   2   2   2   2   0   0   0   2   2   0   0   2   2   0   2   0   2   0   0   2   0   2   0   0   2   2   0   2   0   2   2   0   0   2   0   0   2   0   0   0   2   0   0   2   0   0   2   0   2   0   0   2   0   0   0   0   0   2   0   0   2   0   2   0   2   2   2   2   2   0   0   2   0   0   2   0   0   2   2   0   2   0   2   2   2   2   2   0   0   0   0   0   0   2   2   0   2   0
 MK-2-15                2   2   0   2   0   0   2   0   0   0   2   0   0   0   2   2   0   2   0   2   0   0   0   0   2   0   0   2   2   2   2   0   0   2   0   0   0   0   0   0   0   0   2   2   0   2   0   2   0   0   2   2   0   0   2   0   2   0   2   0   2   2   0   2   2   0   0   2   0   2   0   2   2   2   2   2   2   2   2   2   0   0   0   0   2   0   2   2   0   2   0   0   2   2   2   2   2   2   0   0   0   2   2   2   0   2   0   0   0   2   0   0   0   0   2   0   0   0   2   0   0   2   0   2   0   0   2   2   0   2   0   2   2   0   0   2   0   0   2   0   2   0   0   0   0   2   0   2   2   0   2   0   0   2   0   0   2   0   0   2   0   0   2   2   2   0   2   2   2   2   2   0   0   2   0   0   2   0   0   2   2   0   2   0   0   0   0   2   2   0   0   0   0   0   0   2   2   0   2   0
 MK-2-16                2   2   2   2   0   0   2   0   0   0   2   0   0   0   2   2   0   2   2   2   0   0   2   0   2   0   0   2   2   2   2   0   0   2   0   0   0   2   0   0   0   0   2   2   0   2   0   2   0   0   2   2   0   0   2   0   2   0   2   0   2   2   0   2   2   0   0   2   0   2   0   2   0   2   2   2   2   2   2   2   0   0   0   0   0   0   2   2   0   2   0   0   2   2   2   2   2   2   0   2   0   2   2   2   0   2   0   0   0   2   0   0   0   0   2   0   0   0   2   0   0   0   0   2   2   0   0   2   0   2   0   2   2   0   0   2   0   0   2   0   2   0   0   0   0   2   0   2   2   0   0   0   0   2   0   0   2   0   0   2   2   0   2   2   2   2   2   2   2   2   2   0   0   2   0   0   0   0   0   2   2   0   2   2   0   0   0   2   2   0   0   0   0   0   0   2   2   0   2   0
 MK-3-1                 2   2   2   2   0   0   2   2   0   2   0   2   2   2   2   0   2   0   2   0   2   2   0   0   2   2   2   0   0   0   0   0   0   2   2   2   2   2   0   2   2   2   0   0   0   2   2   0   0   0   2   2   2   2   0   2   0   2   0   2   0   2   0   0   2   0   2   0   0   2   0   2   0   2   0   0   0   0   0   2   0   2   0   2   0   2   2   2   0   0   0   0   0   0   2   0   0   0   2   0   2   0   0   2   2   2   0   0   2   0   0   2   0   2   2   0   0   0   0   0   0   2   2   2   2   0   0   0   2   0   0   2   0   0   0   2   2   0   0   0   0   0   0   0   2   0   0   2   0   2   0   2   2   0   0   2   0   0   2   0   0   2   0   0   2   0   0   2   2   0   2   0   0   0   0   2   2   0   0   2   2   0   2   2   0   0   0   0   2   2   2   2   2   2   0   0   0   0   0   2
 MK-3-2                 2   2   2   2   0   0   2   2   0   2   0   2   2   2   2   0   2   0   2   0   2   2   0   2   2   2   2   0   0   0   0   0   0   2   2   2   2   2   0   2   2   2   0   0   0   2   2   0   0   0   2   2   2   2   0   2   0   0   0   2   0   2   0   0   2   0   2   0   0   2   0   2   0   2   0   0   0   0   0   2   0   2   0   2   0   2   2   2   2   0   2   0   0   0   2   2   0   0   2   0   2   0   0   2   2   2   0   0   2   2   0   2   0   2   2   0   0   0   2   0   0   2   2   2   2   0   0   0   2   0   0   2   0   2   0   2   2   0   0   2   0   0   0   0   2   0   0   0   0   2   0   2   2   0   0   0   0   0   2   0   0   2   0   0   0   0   0   2   2   0   2   0   0   2   2   2   2   0   0   2   2   0   2   2   2   0   0   0   2   2   2   2   2   2   0   0   0   0   0   2
 MK-3-3                 2   2   2   2   0   0   2   2   0   2   0   2   2   2   2   0   2   0   2   0   2   2   2   2   2   2   2   0   0   0   0   0   0   2   2   2   2   0   0   2   0   2   0   0   0   2   2   0   2   0   2   2   2   0   0   2   0   0   0   2   0   2   0   2   2   0   2   0   0   2   0   2   0   2   0   0   0   0   0   2   0   2   0   2   0   2   2   2   2   0   2   0   0   0   0   2   0   0   2   0   2   0   2   2   2   0   0   0   2   2   2   2   0   2   2   0   0   0   2   0   0   2   2   2   2   0   0   0   0   0   0   2   0   2   0   2   2   0   0   2   0   0   0   0   2   0   0   0   0   2   2   2   2   0   0   0   0   0   2   2   0   2   0   0   0   2   0   2   2   0   0   0   0   2   2   2   2   0   0   2   2   0   2   2   2   0   0   0   2   2   2   2   2   2   0   0   0   0   0   0
 MK-3-4                 2   2   2   0   0   0   2   2   0   2   0   2   0   2   0   0   2   0   2   0   2   2   2   2   2   2   2   0   0   0   0   0   0   0   2   2   2   0   0   2   0   2   0   0   0   2   2   0   2   0   0   2   2   0   0   2   0   0   0   2   0   2   0   2   2   0   2   0   0   2   0   2   2   2   0   0   0   0   2   2   0   2   0   2   0   0   2   2   2   0   2   0   0   0   2   2   0   0   2   0   2   2   2   2   2   0   0   0   0   2   2   2   0   2   2   0   0   0   2   0   0   2   2   0   2   0   0   0   0   0   0   2   0   2   0   2   2   0   0   2   0   0   0   0   2   0   0   0   0   0   2   2   2   0   0   0   0   0   2   2   0   2   0   0   0   2   0   2   2   0   0   0   0   2   2   2   2   0   0   2   2   0   0   2   2   0   0   0   0   2   2   2   2   2   0   0   0   0   0   0
 MK-3-5                 2   2   2   0   0   0   2   2   0   2   0   2   0   2   0   0   2   2   2   0   2   2   2   2   2   2   0   0   0   0   0   0   0   0   2   2   2   0   0   2   0   2   0   0   2   0   2   0   2   0   0   2   2   0   0   2   0   0   0   2   0   2   0   2   2   0   2   0   0   2   0   2   2   2   0   0   0   0   2   2   2   2   0   2   0   0   2   2   2   0   2   0   0   2   2   2   0   0   2   0   0   0   2   2   2   0   0   2   0   2   2   2   0   2   2   0   0   0   2   0   0   2   2   0   2   0   0   2   0   0   0   2   0   2   0   2   2   0   0   2   0   0   0   0   2   0   0   0   0   0   2   2   2   0   0   0   0   0   2   2   0   2   0   0   0   2   0   2   2   0   0   0   0   2   2   2   2   0   0   2   2   0   0   2   2   0   0   0   0   2   2   2   2   2   0   0   0   0   0   0
 MK-3-6                 2   2   2   0   0   0   2   2   0   2   0   2   2   2   0   0   2   2   2   0   2   2   2   2   2   2   2   0   0   0   0   0   0   0   2   2   2   0   0   2   0   2   0   0   2   0   2   0   2   0   0   2   0   0   0   2   0   0   0   2   0   0   0   2   2   0   2   0   0   2   2   2   2   0   0   0   0   0   2   2   2   2   0   2   0   0   2   2   2   0   2   0   0   2   2   0   0   0   0   0   0   0   2   2   2   0   0   2   0   2   2   2   0   2   2   0   2   2   2   0   0   2   2   0   2   0   0   2   0   0   0   2   0   2   0   2   2   0   2   2   0   0   2   0   2   0   0   0   0   0   2   2   2   0   0   0   2   0   2   2   0   2   0   0   0   2   0   2   2   0   0   0   0   2   2   2   2   0   0   2   2   0   0   0   2   0   0   0   2   2   0   2   2   2   0   0   0   0   0   0
 MK-3-7                 2   2   2   0   0   0   2   2   2   0   0   2   2   2   0   0   2   2   2   0   2   2   2   2   2   2   2   0   0   0   2   0   0   0   2   2   2   0   0   2   0   2   0   0   2   0   2   0   2   0   0   2   0   0   0   2   0   0   0   2   0   0   0   2   2   0   2   0   0   2   2   2   2   0   0   0   0   0   2   0   2   2   0   2   0   0   2   2   2   0   2   0   0   2   2   2   0   0   0   0   0   0   0   0   0   0   0   2   2   2   2   2   0   2   2   0   2   2   2   0   2   2   2   0   2   0   0   2   0   0   0   2   2   2   0   2   2   0   2   2   0   0   2   0   2   0   0   0   0   0   2   2   2   0   0   0   0   0   2   2   2   0   0   0   0   2   0   2   2   0   0   2   0   2   2   2   2   0   0   2   2   0   0   0   2   0   0   2   2   2   0   2   2   2   2   0   0   0   0   0
 MK-3-8                 2   2   2   2   0   0   2   0   2   0   0   0   2   2   0   0   2   2   2   0   2   2   2   2   2   2   2   0   0   0   2   0   0   0   2   2   2   0   2   2   0   2   0   0   0   0   2   0   0   0   0   2   0   0   0   2   0   0   0   2   0   0   0   2   2   0   2   0   0   2   2   2   2   0   0   0   0   0   2   0   2   2   2   2   0   0   2   2   2   0   2   2   0   2   2   2   0   0   0   0   0   0   0   0   0   0   0   2   2   2   2   2   0   2   2   0   2   2   2   0   2   2   2   0   2   0   2   2   0   0   0   2   2   2   2   0   2   0   2   2   0   0   2   0   2   0   0   0   0   0   2   2   2   0   2   0   0   0   2   2   2   0   0   0   2   2   0   2   2   0   0   2   0   0   2   2   2   2   0   2   2   0   0   0   2   0   0   2   2   2   0   2   2   2   2   0   0   0   0   0
 MK-3-9                 2   2   2   2   0   0   2   0   2   0   0   0   2   2   0   0   2   2   2   0   2   2   2   2   0   2   2   0   0   0   2   0   0   0   2   2   2   0   2   2   2   2   0   0   0   0   0   0   0   0   0   2   0   0   0   2   0   0   0   2   0   0   0   2   0   0   2   0   0   2   2   2   2   0   0   0   0   0   2   0   2   2   2   0   0   0   2   2   2   0   2   0   0   2   2   2   0   0   0   0   0   0   0   0   0   0   0   2   2   0   2   2   0   2   2   0   2   2   2   0   2   2   2   0   2   0   2   2   0   0   0   2   2   2   2   2   0   2   2   2   0   2   2   0   2   0   0   0   0   0   2   2   2   0   2   0   0   0   2   2   2   0   0   0   2   0   0   2   2   0   0   2   0   0   2   2   2   2   0   2   2   0   0   0   2   2   0   0   2   2   0   2   2   2   2   0   2   0   0   0
 MK-3-10                2   2   2   2   0   0   2   0   0   0   2   0   2   2   0   0   2   2   2   0   2   2   2   2   0   2   2   0   0   0   2   0   2   2   0   2   2   0   2   2   2   2   0   0   0   0   0   0   0   0   0   2   0   0   0   2   0   0   0   2   0   0   0   0   0   0   2   0   0   2   2   2   2   2   0   0   0   0   2   0   0   2   2   0   0   0   2   2   2   2   2   0   0   2   2   2   0   0   0   0   2   0   0   0   2   0   0   2   2   0   2   2   0   2   2   0   2   2   2   0   2   2   2   0   2   0   2   2   0   0   0   2   2   2   2   2   0   2   2   2   0   2   0   0   2   0   0   0   0   0   2   2   2   0   2   2   0   0   0   0   2   0   0   0   2   0   0   2   2   0   0   2   0   0   2   2   0   2   0   2   2   0   0   0   2   2   0   2   2   2   0   2   2   2   2   0   2   0   0   0
 MK-3-11                2   0   0   2   2   0   2   0   0   0   2   0   2   2   0   2   2   2   2   0   2   2   2   2   0   2   2   0   0   0   2   0   2   2   0   2   2   0   0   2   2   2   0   0   0   0   0   0   0   0   0   2   0   0   0   2   0   0   2   2   0   0   0   0   0   0   0   0   0   2   2   2   2   2   0   0   0   2   2   0   0   2   2   0   0   0   2   2   2   2   2   2   0   2   2   2   0   0   2   2   0   0   0   0   2   0   0   2   2   0   2   2   0   2   0   0   2   2   0   0   2   0   2   0   2   0   2   2   2   0   0   2   2   2   2   2   0   0   2   2   2   0   2   0   2   0   0   0   0   0   2   2   2   0   2   2   0   0   0   0   2   0   0   2   2   0   0   2   2   0   0   2   0   0   2   2   2   2   0   0   2   0   0   0   2   2   0   2   2   2   0   0   2   2   2   0   2   0   0   0
 MK-3-12                2   0   0   2   2   0   2   2   0   0   2   0   2   2   0   2   2   2   2   0   2   2   2   2   0   2   2   0   0   0   2   0   2   0   0   2   2   0   0   2   2   2   0   0   0   0   2   0   0   0   0   2   0   2   0   2   0   0   2   2   0   0   2   0   0   0   0   0   0   2   2   2   2   2   0   0   0   2   2   0   0   2   2   0   0   0   2   2   0   2   2   2   0   2   2   2   0   0   2   2   2   0   0   0   0   0   0   2   2   0   2   2   0   2   0   0   2   2   0   0   2   0   2   0   2   0   2   0   2   0   0   2   2   2   2   2   2   0   2   2   2   2   2   2   2   0   0   0   0   0   2   2   2   0   0   2   0   0   0   0   2   0   0   2   2   0   0   2   2   2   2   2   0   0   2   2   2   2   0   0   2   0   0   0   2   2   0   2   2   0   0   0   2   2   2   0   2   0   0   0
 MK-3-13                2   0   0   2   2   0   2   2   0   0   2   0   0   2   0   2   2   2   2   0   2   2   2   2   0   2   2   0   0   0   2   0   2   0   0   2   2   0   0   2   2   2   0   0   0   0   2   0   0   0   0   2   2   2   0   2   0   0   2   2   2   0   2   0   0   0   0   0   0   2   2   0   2   2   0   0   2   2   2   0   0   2   2   0   0   0   2   2   0   2   2   2   0   2   2   2   0   0   2   2   0   0   0   0   0   0   0   0   2   0   2   2   0   2   0   0   2   2   0   0   2   0   2   0   2   0   2   0   2   0   0   2   2   2   2   2   2   0   2   2   2   0   2   2   2   0   0   0   0   0   2   2   2   0   0   0   0   0   0   0   2   0   0   2   2   0   0   2   2   0   2   2   0   0   2   2   2   2   0   0   2   0   0   0   2   2   0   2   0   0   0   0   2   2   2   0   2   0   0   0
 MK-3-14                2   0   2   2   2   0   2   2   0   0   2   0   0   2   0   2   2   2   2   2   0   2   0   2   2   2   2   0   0   0   2   0   2   0   0   2   2   0   0   2   2   2   0   0   0   0   2   0   0   0   0   2   2   2   0   2   0   0   2   2   2   0   2   0   0   2   0   2   0   2   2   0   2   2   0   0   2   2   2   0   0   2   2   0   0   0   2   2   0   2   0   2   0   2   2   2   0   0   0   2   0   2   0   0   0   0   0   0   2   0   2   2   0   0   0   0   2   2   0   0   2   0   2   0   2   2   0   2   2   0   0   2   2   2   2   0   2   0   2   2   2   0   2   2   2   0   0   0   0   0   2   2   2   0   0   0   0   0   0   0   2   0   0   2   2   0   0   2   2   0   2   2   0   0   2   2   2   2   0   0   2   0   0   2   0   2   0   0   0   2   0   0   2   2   2   0   2   0   0   0
 MK-3-15                2   0   0   2   2   2   2   2   0   0   2   0   2   2   0   2   2   2   0   2   0   2   0   2   2   2   2   0   0   0   2   2   2   0   0   2   2   0   0   2   2   2   0   0   0   0   2   0   0   0   0   2   2   2   2   2   0   0   2   2   2   0   2   0   0   0   0   2   0   2   2   0   2   0   0   0   0   2   2   0   0   2   2   0   2   0   2   2   0   0   0   2   0   2   2   2   0   0   0   2   0   2   2   0   2   0   0   0   2   0   2   2   0   0   2   2   2   0   0   0   2   0   2   0   2   2   0   2   2   2   0   2   2   2   2   2   0   0   2   2   2   0   2   2   2   0   0   0   0   0   2   2   2   0   0   0   0   0   2   0   0   0   0   2   2   0   0   2   2   0   2   2   0   0   2   2   2   2   0   0   2   0   0   2   0   2   2   0   0   2   0   0   2   2   2   0   2   0   0   0
 MK-3-16                2   0   0   2   2   2   2   2   0   0   2   0   0   2   0   2   2   0   0   2   0   2   0   2   2   2   0   0   0   0   2   2   2   0   0   2   2   2   0   2   2   2   0   0   0   0   2   0   2   0   0   2   2   2   2   0   2   0   2   0   0   0   2   0   0   0   0   2   0   2   2   0   0   0   0   0   0   2   2   0   0   2   2   0   2   0   2   2   0   0   0   2   0   2   2   0   0   0   0   0   0   2   2   0   2   0   2   2   2   0   0   2   0   2   2   2   2   0   0   0   2   0   2   0   2   2   0   2   2   2   0   2   2   2   2   0   2   0   0   2   2   0   2   2   2   2   0   0   0   0   0   0   0   0   0   0   0   0   0   0   2   0   0   2   2   0   0   2   2   2   2   2   0   0   2   2   2   2   0   0   0   0   0   2   0   2   2   0   2   2   0   0   2   2   2   0   2   0   0   0
 MK-4-1                 0   0   2   2   0   2   0   2   2   2   0   2   0   2   2   0   0   0   0   0   2   2   2   2   0   0   0   0   0   2   0   2   2   0   0   0   2   0   0   0   2   2   2   2   2   0   0   2   2   0   0   0   2   2   0   0   2   0   0   0   2   0   0   2   2   2   2   0   0   0   2   2   0   0   0   2   0   0   2   0   2   2   2   0   0   0   0   0   2   0   2   0   2   2   2   0   0   0   0   2   2   2   0   2   0   2   2   0   2   0   0   2   0   2   2   2   0   0   2   2   2   2   0   2   0   0   2   2   2   2   0   0   0   2   2   0   0   2   0   2   0   2   0   0   0   2   2   2   2   2   0   2   2   2   0   2   2   2   0   2   2   0   0   2   0   0   0   2   0   0   2   0   0   2   0   0   0   0   2   2   0   0   2   2   0   2   2   0   0   0   2   0   2   2   2   2   0   0   0   0
 MK-4-2                 0   0   2   2   0   2   0   2   0   2   0   2   0   2   2   0   0   0   0   0   2   2   2   2   0   0   0   2   0   2   0   2   2   0   0   0   2   0   0   0   2   2   2   2   2   0   0   2   2   0   0   0   2   0   0   0   0   0   0   0   2   0   2   2   2   2   2   0   0   2   2   2   0   0   0   2   0   0   2   0   2   2   2   0   0   0   2   2   2   0   2   0   2   2   2   0   0   0   0   2   2   2   0   2   2   2   2   0   2   0   0   2   0   2   2   2   0   0   2   0   2   2   0   0   0   0   2   2   2   2   0   2   0   2   2   0   0   2   0   2   0   2   0   0   0   2   2   2   2   2   0   2   2   0   0   2   2   2   0   0   2   0   0   0   0   0   0   2   0   0   0   0   0   2   0   0   0   0   2   2   0   0   2   2   0   0   2   0   0   2   0   0   2   2   2   2   0   0   0   0
 MK-4-3                 0   0   2   2   2   2   2   2   2   2   0   2   0   2   2   0   0   0   0   0   2   2   2   0   0   0   0   2   0   2   0   2   2   0   0   0   2   0   2   0   0   0   2   2   2   0   0   2   2   0   0   0   2   0   0   0   0   0   0   0   2   0   2   2   2   2   2   0   0   2   2   2   0   0   0   0   2   0   2   0   2   2   2   0   0   0   0   2   2   0   0   0   2   2   2   0   0   0   0   2   2   2   2   0   2   0   2   0   2   0   0   2   0   2   2   2   0   2   2   0   2   2   0   0   0   0   2   2   2   2   0   2   0   2   2   0   0   2   0   2   0   2   0   0   0   2   2   0   2   0   0   2   2   0   2   2   2   2   0   0   2   0   0   0   2   0   0   2   0   2   0   0   0   2   0   0   0   0   2   2   0   0   2   2   0   0   2   0   0   0   0   0   2   2   2   2   0   0   0   0
 MK-4-4                 0   0   2   2   2   2   2   0   2   2   0   2   0   2   2   0   0   0   0   0   2   2   2   0   0   0   0   0   0   2   0   2   2   0   0   0   2   0   2   0   0   0   2   2   2   0   0   0   2   2   0   0   2   0   0   0   0   0   0   0   2   0   2   2   2   2   2   0   0   2   2   2   0   0   0   0   2   0   2   0   2   2   2   0   0   0   0   2   2   0   0   0   2   2   2   0   0   2   0   2   2   2   2   0   2   0   2   2   2   0   0   2   0   2   2   2   0   0   2   0   2   2   0   0   0   0   2   2   2   2   0   2   0   2   2   0   0   2   0   2   0   2   0   0   0   2   2   0   2   0   0   0   2   0   2   2   2   2   0   0   2   0   0   0   2   0   0   2   0   2   0   0   0   2   0   0   0   0   0   2   0   0   2   2   0   0   2   0   0   0   0   0   2   2   2   2   2   0   0   0
 MK-4-5                 0   0   2   2   2   2   2   0   2   2   0   2   2   2   0   0   0   0   0   0   2   2   2   0   0   0   0   0   0   2   0   2   2   0   0   0   2   0   2   0   0   0   2   2   2   2   0   0   2   2   0   0   2   0   0   0   0   0   0   0   2   2   2   2   2   2   2   0   2   2   2   0   0   0   0   0   2   0   2   0   2   2   2   0   0   0   0   2   2   0   0   0   2   2   2   0   0   2   0   2   2   0   0   0   0   0   2   2   2   0   0   2   0   2   2   2   0   0   2   0   2   2   0   0   0   0   2   2   2   2   0   2   0   0   0   0   0   0   0   2   2   2   0   0   0   2   2   0   2   0   0   2   2   2   2   2   0   2   0   0   2   0   0   0   2   0   2   2   2   2   0   0   0   2   2   0   0   0   0   2   2   2   2   2   0   0   2   0   0   0   0   2   2   2   2   2   0   0   0   0
 MK-4-6                 0   0   2   2   2   2   2   2   2   2   0   2   2   2   0   2   0   0   0   0   2   2   2   0   0   0   0   0   0   2   0   2   0   0   0   0   0   0   2   0   0   0   2   2   2   2   2   0   2   2   0   0   2   0   2   0   0   0   2   0   0   2   2   2   2   2   2   0   2   2   2   0   0   0   0   0   2   0   2   0   0   2   2   0   0   0   0   0   2   2   0   0   2   2   2   0   0   2   0   2   2   0   0   0   0   0   2   2   2   2   2   2   0   0   2   0   0   0   2   0   0   2   0   0   0   0   2   2   2   2   0   0   0   0   0   0   0   0   0   2   2   2   0   0   0   2   2   0   2   0   0   2   2   2   2   2   0   0   0   0   2   0   0   0   0   0   2   2   2   2   0   0   0   2   2   0   0   0   0   2   2   2   2   2   0   0   2   2   0   0   0   2   2   2   2   0   0   0   0   0
 MK-4-7                 2   2   2   2   2   2   2   2   2   2   0   2   2   0   0   2   0   0   0   0   2   2   2   0   0   0   0   0   0   2   0   2   0   0   0   0   0   0   2   0   0   0   2   2   2   2   2   0   2   2   0   0   2   0   0   0   0   0   2   0   0   2   2   2   2   2   2   0   2   2   2   0   0   0   2   0   2   0   2   0   2   2   2   0   2   0   0   0   2   2   0   2   2   2   2   0   2   2   0   0   2   0   0   0   0   2   0   2   2   2   2   2   0   0   2   0   0   0   2   0   0   2   0   2   0   0   2   2   2   2   0   0   0   0   0   0   0   0   0   2   2   2   0   0   0   2   2   0   2   0   0   2   2   2   2   2   0   0   0   0   2   0   2   0   0   0   2   2   2   2   0   0   0   2   2   0   0   0   0   2   0   2   2   2   0   0   2   2   0   0   0   2   0   2   2   0   0   0   0   0
 MK-4-8                 2   2   2   2   2   2   2   2   2   2   0   2   2   2   2   2   0   2   0   0   2   2   2   0   0   0   0   2   0   2   0   2   0   0   0   0   0   0   2   0   2   0   2   2   2   2   0   0   2   2   0   0   2   0   0   0   0   0   0   0   0   2   2   2   0   0   2   2   2   2   2   0   0   0   2   0   2   2   2   0   2   2   2   0   2   0   0   0   2   0   0   2   2   2   2   0   2   2   0   0   2   0   0   0   2   2   0   2   2   2   2   2   0   0   2   0   0   0   2   0   0   2   0   2   0   0   2   2   2   2   0   0   0   2   0   0   0   0   0   2   2   2   0   2   0   2   2   2   2   0   0   2   2   2   2   2   0   0   0   0   2   0   2   2   0   0   2   2   2   2   0   0   0   2   2   0   0   0   0   2   0   2   2   2   0   0   2   2   0   0   0   2   0   2   2   0   0   0   0   0
 MK-4-9                 2   2   2   2   2   2   0   2   2   2   0   2   2   2   2   2   2   2   0   0   2   0   2   2   0   0   0   0   0   2   0   2   2   0   0   2   0   0   2   0   2   0   2   2   2   2   0   0   2   2   0   2   2   0   2   0   0   2   0   0   0   2   2   2   0   0   2   2   2   2   2   0   0   0   0   0   2   2   2   0   2   2   2   0   2   0   0   0   2   0   0   0   2   2   2   0   2   2   0   0   0   0   0   0   2   2   0   2   2   2   2   2   2   0   2   0   0   0   2   0   0   2   0   2   0   0   2   2   2   2   0   0   0   2   0   0   0   0   2   2   2   2   0   2   0   2   2   2   2   0   0   2   2   2   2   0   0   0   0   0   2   0   2   0   0   2   2   2   2   2   0   0   0   2   2   2   0   2   0   2   0   2   0   2   0   0   2   2   0   0   0   2   0   2   2   0   0   0   0   0
 MK-4-10                2   2   2   2   2   2   2   2   2   2   0   2   2   2   2   2   2   2   0   0   2   0   2   2   0   0   0   0   0   2   0   2   2   2   0   0   0   0   0   0   2   0   2   2   2   2   0   0   2   2   0   2   2   0   2   0   0   2   0   0   0   2   2   2   0   0   2   2   2   0   0   0   0   0   2   0   2   2   2   0   2   2   2   0   2   0   0   0   0   0   0   0   2   2   2   0   2   2   0   0   0   0   0   0   2   2   0   2   2   2   2   2   2   0   2   0   0   0   2   0   0   2   0   2   0   0   2   0   2   2   0   0   0   2   0   0   0   0   2   2   2   2   0   2   0   2   2   2   2   0   0   2   2   2   2   0   0   0   0   0   2   2   2   0   0   2   2   2   2   2   0   0   0   2   2   2   0   2   0   2   0   2   0   2   0   0   2   2   0   0   0   2   0   2   2   0   0   0   0   0
 MK-4-11                2   2   2   2   2   2   2   2   2   2   0   2   2   0   2   2   2   2   0   0   2   0   2   2   0   0   0   2   0   2   0   2   0   2   0   0   2   2   0   0   2   0   2   2   2   0   0   0   2   2   0   2   0   0   2   0   0   2   0   0   0   2   2   2   0   0   2   0   2   0   0   0   2   0   2   0   2   2   2   0   2   2   2   0   2   0   0   0   0   2   0   0   2   2   2   0   2   2   0   0   0   0   0   0   2   2   0   2   2   2   2   2   2   0   2   0   0   0   2   0   0   2   0   2   0   0   2   2   2   2   0   0   0   2   0   0   0   0   2   2   2   2   0   2   0   2   2   2   2   0   0   2   2   2   2   0   0   0   0   0   2   2   2   0   0   2   2   2   2   2   0   0   0   2   2   2   0   2   0   2   0   2   0   2   0   0   2   2   0   0   0   2   0   2   2   2   0   0   0   0
 MK-4-12                2   2   2   2   2   2   2   2   0   2   2   2   2   0   2   2   2   2   0   0   2   0   2   2   0   0   0   2   0   2   0   0   0   2   2   0   2   2   0   0   2   2   2   2   2   0   0   0   2   2   0   2   0   0   0   0   0   2   0   0   0   2   2   2   0   0   2   0   2   0   0   0   2   2   0   0   2   2   2   0   2   2   2   0   2   0   0   0   0   2   0   0   2   2   2   2   0   0   0   0   0   0   0   0   2   2   0   2   2   2   2   2   2   0   2   0   0   0   2   0   0   2   0   2   0   0   2   2   2   2   0   0   0   2   2   0   0   0   0   2   2   2   0   2   0   2   2   2   2   0   0   2   2   2   2   0   0   0   0   0   2   2   2   0   2   2   2   2   2   2   0   0   0   0   2   2   2   2   2   2   0   2   0   2   0   0   0   2   0   0   0   2   0   0   2   2   0   0   0   0
 MK-4-13                2   0   2   2   2   2   2   2   0   2   2   2   2   2   2   2   2   2   2   0   2   0   0   2   0   0   0   2   0   2   0   0   0   2   2   0   2   2   0   0   2   2   2   2   2   0   0   0   2   2   0   2   0   0   0   0   0   2   0   0   0   2   2   2   0   0   2   0   2   0   0   0   2   2   0   0   2   2   2   0   2   2   2   0   2   2   0   0   0   2   0   0   2   2   2   2   0   0   0   0   0   0   0   0   2   2   0   2   2   2   2   2   2   0   2   0   0   0   2   0   0   2   2   2   0   0   2   2   2   2   0   0   0   2   2   0   0   0   0   2   2   2   0   2   0   2   2   2   0   0   0   2   2   2   2   0   0   0   0   0   2   2   2   0   2   2   2   2   2   0   0   0   0   0   2   2   2   2   2   2   0   2   0   0   0   0   0   2   0   0   0   2   0   0   2   2   0   0   2   0
 MK-4-14                2   0   0   2   2   2   2   2   0   2   0   0   0   2   2   2   2   2   2   0   2   0   0   2   0   0   0   2   0   0   0   0   0   2   2   0   2   2   0   0   2   2   0   2   2   0   0   0   2   2   0   2   0   0   0   0   0   2   0   0   0   2   2   2   0   0   2   0   0   0   0   0   2   2   0   2   2   2   2   0   2   2   2   0   2   2   0   0   0   2   0   0   2   2   2   2   0   0   0   0   0   0   0   0   2   2   0   2   2   2   2   0   2   2   2   0   0   0   2   0   0   2   2   0   0   2   2   2   2   2   0   0   0   2   0   0   0   0   0   2   2   2   0   2   0   2   2   2   0   0   0   2   2   2   2   2   0   0   2   0   2   2   2   0   2   2   2   2   2   2   0   0   0   0   2   2   2   2   2   2   0   2   0   0   0   0   0   2   0   0   0   2   2   0   2   2   0   0   2   0
 MK-4-15                2   0   0   2   2   2   2   2   0   2   0   0   0   2   2   0   2   0   2   0   2   0   0   2   0   0   0   2   0   0   0   0   0   2   2   0   2   2   0   0   2   2   0   2   2   0   0   2   2   2   0   2   0   0   0   0   0   2   0   0   0   2   2   2   0   0   2   0   0   0   0   0   2   2   0   0   2   2   2   0   0   0   2   0   2   2   0   0   0   2   0   0   2   2   2   2   0   0   0   0   0   0   0   2   2   2   0   2   0   2   2   0   2   2   0   2   0   0   2   0   0   2   2   0   0   2   2   2   2   2   0   0   0   2   0   0   0   0   0   2   2   2   0   2   0   2   2   0   0   0   2   2   2   0   2   2   0   0   2   0   2   0   2   0   2   2   2   0   0   2   0   0   0   0   2   2   2   2   0   2   0   2   0   0   0   0   0   2   0   0   0   2   2   0   2   2   0   0   0   0
 MK-4-16                2   0   0   2   2   2   2   2   0   2   0   0   0   2   2   0   2   0   2   0   2   0   0   2   0   0   0   2   0   0   0   0   0   0   2   2   2   2   0   0   2   2   0   0   2   0   0   2   2   2   0   2   0   0   0   0   2   2   0   0   0   2   2   0   0   0   0   0   0   0   0   2   2   2   0   0   2   2   2   0   0   0   2   0   2   2   2   0   0   2   0   0   2   2   0   2   0   0   0   0   0   0   0   2   2   0   0   2   0   2   0   2   2   2   2   2   0   2   2   0   0   2   2   0   0   2   2   0   2   0   2   0   0   2   0   0   0   0   2   2   2   2   0   2   0   2   0   0   0   0   2   2   2   0   2   2   0   0   2   0   2   0   0   0   2   2   2   0   0   2   0   0   0   0   2   0   2   2   0   2   0   2   0   0   0   0   0   2   2   0   2   2   2   0   2   2   0   0   0   0
 MK-5-1                 2   2   0   2   2   2   2   2   2   2   2   2   0   0   2   2   0   0   0   0   0   0   2   2   0   0   2   0   0   2   0   2   2   2   2   2   0   2   2   0   2   2   2   0   0   0   2   2   0   2   2   2   2   2   2   2   2   2   0   0   0   2   2   0   2   2   0   0   2   0   0   2   0   0   0   0   0   2   2   2   0   2   0   2   2   0   0   2   2   2   2   2   2   0   2   2   2   0   0   0   0   0   0   2   0   2   2   0   0   0   0   2   0   0   2   0   2   2   0   2   0   2   2   2   0   0   0   0   0   2   0   0   2   0   0   2   2   0   2   2   0   2   2   0   2   0   2   0   0   0   0   0   0   0   2   0   0   0   2   0   0   0   2   2   0   0   0   0   2   2   0   2   0   0   0   0   0   0   2   2   0   2   2   2   2   0   0   0   0   2   0   2   2   0   2   0   0   0   0   0
 MK-5-2                 2   2   0   2   2   2   2   2   2   2   2   2   0   0   2   2   0   0   0   0   0   0   2   2   0   0   2   0   0   2   2   2   0   2   2   2   0   2   2   0   2   2   2   0   0   0   2   2   0   0   2   2   2   2   2   2   2   2   0   0   2   2   2   0   2   2   0   0   2   0   0   2   0   2   0   0   0   0   0   2   0   2   0   2   2   0   0   2   2   2   2   2   2   0   2   2   2   0   0   0   0   0   0   2   0   2   2   0   0   0   0   2   0   2   2   0   2   2   0   2   2   2   2   2   0   0   0   0   0   2   0   0   2   0   0   0   2   0   2   2   0   2   2   0   2   0   2   0   0   0   2   2   0   0   2   0   0   0   2   0   0   0   2   2   2   0   0   0   2   2   2   0   0   2   0   0   0   0   2   2   0   2   2   2   2   0   0   0   0   2   0   2   2   0   2   0   2   0   0   0
 MK-5-3                 2   0   0   2   2   2   2   2   2   2   2   2   0   0   2   0   0   0   0   0   0   0   2   2   0   0   2   0   0   2   2   2   0   2   2   2   2   0   2   0   2   2   2   0   0   0   2   2   0   2   2   2   2   2   2   2   2   2   0   0   2   2   2   0   2   2   0   2   2   0   0   2   0   2   0   0   0   0   0   2   0   2   0   2   2   0   2   2   2   2   0   2   2   0   2   2   2   0   0   0   0   0   0   2   0   2   0   0   0   0   0   2   0   2   2   0   0   2   0   2   2   2   2   2   0   2   0   0   0   2   0   0   2   0   0   0   2   2   2   0   0   2   2   0   2   0   2   0   0   0   2   2   0   0   2   0   0   0   2   0   0   0   2   2   2   0   0   0   2   2   2   0   0   2   0   0   0   0   0   2   0   2   2   2   2   0   0   0   0   0   0   2   2   0   2   0   0   0   0   0
 MK-5-4                 2   0   0   2   2   2   2   2   2   2   2   2   0   0   2   0   0   0   0   0   0   0   2   2   0   0   2   0   0   2   2   2   0   2   2   2   2   0   2   0   0   2   2   0   0   2   2   2   0   2   2   2   2   2   2   2   2   2   0   0   2   2   0   0   2   2   0   2   2   0   0   2   0   2   0   0   0   0   0   2   0   2   2   2   2   0   2   2   2   2   0   2   2   0   2   2   2   0   0   0   0   0   0   0   0   0   0   0   0   2   0   2   0   2   2   0   0   2   2   2   0   2   2   2   0   2   0   0   0   2   0   0   2   0   0   2   2   2   2   0   0   2   2   2   2   0   2   0   0   0   2   2   0   0   0   0   0   0   2   0   0   0   0   2   2   0   0   0   2   2   2   0   2   2   0   0   0   0   2   2   0   2   2   2   2   0   2   0   0   0   0   2   2   0   2   0   0   0   0   0
 MK-5-5                 2   0   0   2   2   0   0   2   2   2   2   2   0   0   2   0   0   0   0   0   0   0   2   2   0   0   2   0   0   0   2   2   0   2   2   2   2   0   2   0   0   2   2   0   0   2   2   2   0   2   2   2   2   0   2   2   2   2   0   0   2   2   0   0   2   2   0   2   2   0   0   2   0   0   0   0   0   0   0   2   0   2   2   2   2   0   2   2   2   2   0   2   2   0   2   2   2   0   0   0   0   0   0   0   0   0   0   2   0   2   0   2   0   2   2   0   0   2   2   2   0   2   2   0   0   2   0   2   0   2   0   0   2   0   0   2   2   0   2   0   0   2   2   2   2   0   2   0   0   0   2   2   0   0   0   0   0   0   2   2   0   0   0   2   2   0   0   0   2   2   2   0   2   2   0   0   0   0   2   2   0   2   2   2   2   0   2   0   0   0   0   0   2   0   2   0   0   0   0   0
 MK-5-6                 2   0   0   2   2   0   0   2   2   0   2   2   0   0   2   0   0   0   0   0   0   0   2   2   0   0   2   0   0   0   0   2   0   2   2   2   0   0   2   0   0   2   2   0   0   0   2   2   0   2   0   2   2   2   2   2   2   2   0   0   2   2   2   0   2   2   0   2   2   0   2   2   0   0   0   0   0   0   0   2   0   2   2   2   2   0   2   2   2   2   0   2   2   2   2   2   2   0   0   0   0   0   0   0   0   0   0   2   0   2   0   2   0   2   2   0   0   0   2   2   0   2   2   0   0   2   0   2   0   2   0   0   2   0   0   2   0   0   2   0   0   2   2   2   2   0   0   0   0   0   2   2   0   0   0   0   0   0   2   2   0   0   0   2   2   0   0   0   2   2   2   0   0   2   0   0   0   0   2   2   0   2   0   2   2   0   2   0   0   0   0   0   2   0   2   0   0   0   0   0
 MK-5-7                 2   0   2   2   2   0   0   2   2   0   2   2   2   0   2   0   0   0   0   0   0   0   2   2   0   0   2   0   0   0   0   2   0   2   2   2   0   0   2   0   0   2   2   0   0   0   2   2   0   2   0   2   0   2   0   0   2   2   0   0   2   2   2   0   2   0   0   2   2   0   2   2   0   0   0   0   0   0   0   2   0   2   2   2   2   0   2   2   2   2   0   2   2   2   2   2   0   2   0   0   0   0   0   0   0   0   0   2   2   2   0   2   2   2   2   0   0   0   2   2   0   2   2   2   0   2   0   2   0   0   0   0   2   2   0   2   0   2   2   0   0   2   2   0   2   0   0   0   0   0   2   2   2   0   0   0   0   0   2   2   0   0   0   0   2   0   0   0   2   2   0   0   2   2   2   0   0   2   0   2   0   2   0   2   2   0   2   0   0   0   0   0   2   0   2   0   0   0   0   0
 MK-5-8                 2   0   2   0   2   0   0   2   2   0   2   2   2   0   2   0   0   0   2   0   0   2   0   2   0   0   2   0   0   0   0   2   0   2   2   2   0   0   2   0   0   0   2   0   0   2   2   2   0   2   0   2   0   2   0   0   0   2   2   0   2   0   0   0   2   0   0   2   2   0   2   2   0   0   0   0   0   0   0   2   0   2   2   2   2   0   2   2   2   2   0   2   2   2   2   2   2   2   0   0   0   0   0   0   2   0   2   2   2   2   0   2   2   2   2   0   0   0   2   0   0   2   2   2   0   2   0   2   0   2   0   2   2   2   0   2   0   2   2   0   2   2   2   0   2   2   0   0   0   0   2   0   2   2   0   0   2   0   2   2   0   0   0   0   2   0   0   0   2   2   2   0   2   2   0   0   0   2   0   2   0   2   0   2   2   0   0   0   0   2   0   0   2   0   2   0   0   2   0   0
 MK-5-9                 2   0   2   0   2   0   0   2   2   0   2   2   2   0   2   2   0   0   2   0   0   2   0   2   0   0   2   0   0   0   0   2   0   2   0   2   0   2   2   0   0   0   2   0   0   2   2   2   2   2   0   2   0   2   0   0   0   2   2   0   0   0   0   0   2   0   0   2   2   2   2   2   2   0   0   0   0   0   0   2   0   2   2   2   2   0   2   2   2   2   2   2   2   2   2   2   2   2   0   0   0   0   0   0   2   0   2   2   2   2   0   2   2   2   0   0   0   0   2   2   0   2   2   2   0   2   0   2   0   2   0   2   2   2   0   2   0   2   2   0   2   2   2   0   2   2   0   0   0   0   0   0   2   2   2   0   2   2   2   0   0   0   0   0   2   0   0   0   0   2   2   0   0   2   0   0   0   2   2   2   0   2   0   2   2   0   2   0   0   2   0   0   2   0   2   0   0   2   0   2
 MK-5-10                2   0   2   0   2   0   0   2   2   0   2   2   2   2   2   2   0   0   2   0   0   2   0   2   0   2   2   0   0   0   0   2   0   2   0   2   0   2   2   0   2   0   2   0   0   2   2   2   2   2   0   2   0   2   0   0   0   2   2   0   0   0   0   0   2   0   0   2   0   2   2   2   2   0   0   2   0   0   0   2   0   2   2   2   2   0   2   2   2   2   2   2   2   2   2   2   2   2   0   0   0   0   0   0   2   0   2   2   2   2   0   2   2   2   0   0   0   0   0   2   0   0   2   2   2   2   0   2   0   2   0   2   2   2   0   2   0   2   2   0   2   2   2   0   2   2   0   0   0   0   0   0   0   2   2   0   2   2   2   0   0   0   0   0   2   2   2   2   0   2   2   0   0   2   0   0   0   2   2   2   0   2   0   2   2   0   2   0   0   2   0   0   2   0   2   0   0   2   0   2
 MK-5-11                2   0   2   0   2   0   0   2   2   0   2   0   2   0   2   2   0   0   2   0   0   2   0   2   0   2   2   0   0   0   0   0   0   2   0   2   0   2   2   2   2   0   2   0   0   2   2   0   2   2   0   2   0   2   2   0   0   2   2   0   0   0   0   0   0   0   0   2   0   2   0   2   2   2   0   2   0   0   0   2   2   2   2   2   0   0   2   0   2   2   2   2   2   2   2   2   2   0   0   0   0   0   0   2   2   0   2   0   2   2   0   2   2   2   0   0   0   0   0   2   0   0   2   2   2   2   0   0   0   2   0   2   0   2   0   2   0   2   2   0   2   2   2   0   2   0   0   0   0   0   2   0   0   2   2   0   2   2   2   2   0   0   0   0   2   2   2   2   0   2   2   0   0   2   0   0   0   2   2   2   2   2   2   2   2   0   2   0   0   2   0   0   2   0   2   0   0   0   0   2
 MK-5-12                2   0   2   0   2   0   0   2   2   0   2   0   2   0   2   2   0   0   2   0   0   2   2   2   0   2   0   0   0   0   0   0   0   0   0   2   0   2   2   2   2   0   2   0   0   2   2   0   2   2   0   2   0   2   2   0   0   2   2   0   0   0   0   0   0   0   0   0   0   0   2   2   2   2   0   2   0   0   0   0   2   2   2   2   0   0   2   0   2   2   2   2   2   2   0   2   2   0   0   0   0   0   0   2   2   0   2   0   0   0   0   2   2   2   0   0   2   0   0   2   0   0   2   2   2   2   0   0   0   2   0   2   0   2   0   2   0   2   2   0   0   2   2   0   2   0   0   0   0   2   2   0   0   2   2   2   2   2   2   2   0   0   0   0   2   2   2   2   2   2   2   0   0   2   0   2   0   2   2   2   2   2   2   2   2   0   2   0   0   2   0   0   2   0   2   0   0   0   0   2
 MK-5-13                2   0   2   0   2   0   2   2   2   0   2   0   0   0   2   0   0   0   2   0   0   2   2   2   0   2   0   0   0   0   0   2   0   0   0   2   0   2   2   2   2   0   2   0   0   2   2   2   2   2   0   2   0   0   0   0   0   2   2   0   2   2   0   0   0   0   0   0   0   0   0   2   2   2   0   2   0   0   0   0   2   2   2   2   0   0   2   0   2   2   0   2   2   0   0   2   2   0   0   0   0   0   0   2   2   2   2   2   0   0   0   2   2   0   0   0   0   0   0   2   0   0   2   0   2   2   0   0   0   2   0   2   0   2   0   2   0   2   2   0   0   2   2   0   2   0   0   2   0   2   2   2   0   2   2   2   2   2   0   2   0   0   0   0   0   2   2   2   2   2   2   0   0   2   0   2   0   2   2   2   2   2   2   2   2   0   2   0   0   2   0   0   2   0   2   0   0   0   0   0
 MK-5-14                2   0   2   0   2   2   2   2   2   0   2   0   0   0   2   0   0   0   2   0   0   2   2   2   0   2   0   2   0   0   0   2   2   0   2   2   0   2   2   2   2   0   2   0   0   2   2   2   2   2   0   2   2   0   0   0   0   2   2   0   2   2   0   0   0   0   0   0   0   0   0   2   2   2   0   2   2   0   0   0   2   2   2   2   0   0   2   0   2   2   0   2   2   0   0   2   2   2   0   0   0   0   0   2   2   2   2   0   0   0   0   2   2   2   0   0   0   0   0   2   0   2   2   0   2   2   0   0   0   2   0   0   2   2   0   2   0   2   2   0   0   2   2   0   2   0   0   2   0   2   2   2   0   2   2   2   2   2   0   2   0   0   0   0   0   2   2   2   2   2   2   0   0   2   0   2   0   2   2   2   2   2   2   2   2   0   2   2   0   2   0   0   2   0   2   0   0   0   0   0
 MK-5-15                2   0   2   0   2   2   2   2   2   2   2   0   0   0   0   2   0   0   2   0   0   2   2   2   0   2   0   2   0   2   0   2   2   0   2   0   0   2   2   2   2   0   2   0   0   2   2   0   2   2   0   2   2   0   0   0   0   2   2   0   2   0   0   0   0   0   0   0   0   0   0   2   2   2   0   2   2   0   2   0   2   2   2   2   0   0   2   0   2   2   0   2   2   0   2   2   2   2   0   0   0   2   0   2   2   2   2   0   0   0   0   2   2   2   0   0   0   0   0   2   0   2   2   0   2   0   0   2   0   0   0   0   2   2   0   2   0   2   0   2   0   2   2   0   2   2   0   2   0   2   2   2   0   2   2   0   2   2   0   2   0   0   0   0   0   2   2   2   2   2   2   0   0   2   0   2   0   2   0   2   2   2   0   2   2   2   0   2   0   2   0   0   2   0   2   2   0   0   0   0
 MK-5-16                2   0   2   0   2   2   0   0   2   2   2   0   0   0   0   0   0   0   2   0   0   2   2   2   0   2   2   2   0   2   0   2   2   0   2   0   0   2   2   0   2   0   2   2   0   2   2   0   2   2   0   2   2   0   0   0   0   2   0   0   2   0   0   0   0   0   0   0   0   0   0   2   2   2   0   0   2   0   2   2   2   2   2   2   0   0   2   0   2   2   0   2   2   0   2   2   2   2   0   0   0   2   0   2   2   2   2   0   0   2   0   2   2   2   2   0   0   0   0   2   0   2   2   2   2   0   0   2   0   0   0   0   2   2   0   2   0   0   0   2   0   2   2   0   2   2   0   2   0   2   2   2   0   2   2   0   2   2   0   2   2   0   0   2   0   2   2   2   2   2   2   0   0   2   0   2   0   2   0   2   2   2   0   2   2   2   0   2   0   2   0   0   0   0   2   2   0   0   0   0
 MK-6-1                 0   2   2   0   2   0   0   0   0   0   2   0   0   0   2   2   2   2   0   2   0   2   0   0   2   0   0   0   2   2   2   2   2   0   2   2   0   0   2   2   2   0   2   2   0   2   2   0   0   0   2   2   0   0   2   2   0   0   2   2   0   0   2   0   2   2   0   2   2   2   0   0   2   2   2   2   0   2   0   0   0   2   0   2   2   2   2   0   2   0   2   0   2   2   0   2   2   2   0   2   0   0   2   0   2   0   0   0   2   0   2   2   2   0   2   2   0   0   0   0   0   2   0   0   0   2   0   2   0   0   0   0   0   2   0   2   2   2   2   2   0   0   0   2   2   2   0   2   2   2   2   0   0   0   0   0   0   2   2   0   2   2   2   2   2   2   0   0   2   2   0   2   2   2   0   2   0   0   2   0   2   2   2   2   0   0   0   0   0   0   2   2   2   0   2   0   2   2   2   0
 MK-6-2                 2   2   2   0   2   0   0   0   2   0   2   0   0   0   2   2   0   2   0   2   0   2   0   0   2   0   0   0   2   2   2   2   2   0   0   2   0   2   2   2   2   2   2   2   0   2   2   0   0   0   2   2   0   0   2   2   0   0   2   2   0   0   0   0   2   2   0   2   2   2   0   0   2   2   2   2   2   2   0   0   0   2   0   2   2   2   2   0   2   0   2   0   2   2   0   2   2   2   0   2   0   0   2   0   2   0   0   0   2   0   0   2   2   0   2   2   0   0   0   0   0   2   0   0   0   2   2   2   0   0   0   0   2   2   0   2   2   2   2   2   0   0   0   2   2   2   0   2   2   2   2   0   0   0   0   0   0   2   0   0   2   2   2   2   2   2   0   0   2   2   0   2   2   2   0   2   0   0   2   2   2   2   2   2   0   0   0   0   2   2   2   2   2   0   2   0   2   2   0   0
 MK-6-3                 2   2   2   0   2   0   0   0   2   0   2   0   0   0   2   2   0   2   0   2   0   2   0   2   2   0   0   2   0   2   2   2   2   0   0   2   0   2   2   2   2   2   2   0   0   2   2   0   0   0   2   2   0   0   2   2   2   0   2   0   2   0   0   0   0   2   0   2   2   2   0   0   2   0   2   2   0   2   2   0   0   2   0   2   2   2   2   0   2   2   2   0   2   2   0   2   2   2   0   2   0   0   2   0   2   0   0   0   2   0   0   2   2   0   2   2   0   0   2   2   0   0   0   2   0   2   0   2   0   0   0   0   2   2   0   2   2   2   0   2   0   0   0   2   2   2   0   0   2   2   2   0   0   0   0   0   0   2   0   0   2   2   2   2   2   2   0   2   2   2   0   2   0   2   0   2   0   0   2   2   2   2   2   2   0   0   2   0   2   0   2   0   2   0   2   0   2   2   0   0
 MK-6-4                 2   2   2   0   2   0   0   0   2   0   2   0   2   0   0   0   0   2   0   0   0   0   0   0   2   0   0   2   0   2   2   2   2   0   0   2   0   2   0   0   2   0   2   0   0   2   0   0   0   0   2   2   0   0   2   2   2   2   2   2   2   0   0   0   0   2   2   2   2   2   0   0   2   2   2   2   2   2   2   0   0   2   0   2   2   2   0   0   2   2   2   0   2   2   0   0   2   2   0   2   0   0   2   2   2   0   0   0   2   0   0   2   2   0   2   2   2   2   2   2   2   0   2   2   0   0   2   2   0   0   0   0   2   2   0   2   2   2   0   2   0   0   0   2   2   2   0   2   2   2   2   0   0   0   0   0   0   2   0   0   2   2   2   2   2   2   0   2   2   2   0   2   0   2   0   2   2   0   2   2   2   2   2   2   0   0   2   0   2   0   2   0   2   0   2   0   2   2   0   0
 MK-6-5                 2   2   2   0   2   0   0   0   2   2   2   0   0   0   0   0   2   2   0   0   0   0   0   0   2   0   0   2   0   2   0   2   2   0   0   2   0   0   0   0   0   0   2   0   2   0   0   0   0   0   2   2   0   0   2   2   2   2   2   2   2   0   0   0   0   2   2   2   2   2   0   0   2   2   2   2   2   2   2   0   0   2   0   2   2   2   0   0   2   2   2   0   2   2   0   0   2   2   0   2   0   2   2   2   2   0   2   0   0   0   2   0   2   0   2   2   2   2   2   2   2   0   2   0   0   0   2   2   0   0   0   0   2   2   0   2   0   2   0   2   0   0   0   2   2   2   0   2   2   2   2   0   0   0   0   2   0   2   0   2   2   0   2   2   2   2   0   2   2   2   0   2   0   2   0   2   2   0   2   0   2   2   2   2   2   0   2   0   2   0   2   0   2   0   0   0   2   2   0   0
 MK-6-6                 2   2   2   0   2   0   0   0   2   2   2   0   0   0   0   0   2   2   0   2   0   0   0   0   2   0   0   2   0   2   0   2   2   0   0   2   0   0   2   0   0   0   0   0   2   0   2   0   0   0   0   2   0   0   2   2   2   2   2   2   2   0   0   0   0   2   2   2   2   2   0   0   2   0   2   0   2   2   0   0   0   2   0   2   2   2   0   0   2   2   2   0   2   2   0   0   0   2   0   2   0   2   2   2   2   0   2   0   0   0   2   0   2   0   2   2   2   2   2   2   2   0   2   0   0   0   0   2   0   0   2   0   2   2   0   2   0   2   0   2   0   0   0   2   2   2   0   2   2   0   2   0   0   0   0   2   0   2   0   2   2   0   0   2   2   2   0   2   2   2   2   2   0   2   2   2   2   0   2   0   2   2   2   2   2   0   2   2   2   0   0   0   2   0   0   0   2   0   0   0
 MK-6-7                 2   0   2   0   0   0   0   0   2   2   2   0   0   0   0   0   2   0   2   2   0   0   0   0   2   2   0   2   0   2   0   2   2   0   0   2   2   0   2   0   2   0   2   0   2   0   2   0   0   2   0   2   0   0   2   2   2   2   2   2   2   0   0   0   0   2   2   2   2   2   0   0   2   0   0   0   2   2   0   0   0   2   2   2   2   2   0   2   2   2   2   0   0   2   2   0   0   2   0   2   0   2   2   2   2   0   2   0   0   0   2   2   2   0   2   2   2   2   2   2   2   0   2   0   0   0   0   2   0   0   2   0   2   2   0   2   0   2   0   2   0   0   0   2   2   2   0   2   2   0   2   0   2   0   0   2   0   2   0   2   2   0   0   2   0   2   0   2   2   2   0   2   0   2   2   2   2   0   2   0   2   2   2   2   2   0   2   2   2   0   0   0   2   0   0   0   2   0   0   2
 MK-6-8                 2   0   2   2   0   0   0   0   2   2   2   0   0   0   0   0   2   0   2   2   0   0   0   0   2   2   0   2   0   2   0   2   2   2   0   2   0   2   2   0   2   0   2   0   2   0   2   0   0   2   2   2   0   0   0   2   2   2   2   2   2   0   0   0   0   2   2   2   2   2   0   0   2   0   0   0   2   0   0   0   0   2   0   2   2   0   0   2   2   2   2   0   0   2   2   0   0   2   0   2   0   2   2   0   2   0   0   0   0   0   2   2   2   0   2   2   2   2   2   2   2   0   2   0   0   0   0   2   0   0   0   0   2   2   0   0   0   2   0   2   0   0   0   2   2   2   2   2   2   0   2   0   0   0   0   2   0   2   0   2   2   0   0   2   0   2   0   2   2   0   0   2   0   2   2   0   2   0   2   0   2   2   2   2   0   0   2   2   2   0   0   0   2   0   0   0   2   0   0   2
 MK-6-9                 2   0   2   2   0   0   0   2   2   0   2   0   0   0   0   0   2   0   2   2   0   0   0   0   2   2   2   2   0   0   0   2   2   2   0   2   0   2   2   0   2   0   2   0   2   0   2   0   0   2   2   2   0   0   0   2   2   2   2   2   2   2   0   0   0   2   2   2   2   2   0   0   2   0   0   0   2   0   0   0   0   2   0   2   2   0   0   2   2   2   2   0   0   2   0   0   0   2   0   2   0   2   2   0   0   0   0   0   0   0   2   2   2   2   2   2   2   2   2   2   2   0   2   0   0   0   0   2   0   0   0   2   2   2   2   0   0   2   0   2   0   0   0   2   2   2   2   2   2   0   2   2   0   0   0   2   0   0   0   2   2   0   0   2   0   2   0   2   2   0   0   2   0   2   2   0   2   0   2   0   2   2   2   2   0   0   0   2   2   0   0   0   2   0   0   0   2   0   0   2
 MK-6-10                2   2   2   2   2   0   0   2   2   0   2   0   0   0   0   0   2   0   2   2   0   0   0   0   2   2   2   2   0   0   0   2   2   2   0   2   2   2   2   0   2   0   2   0   0   0   2   0   2   2   2   2   0   0   0   2   2   2   2   2   2   2   0   0   0   2   2   2   2   2   0   0   2   0   0   0   0   0   0   0   0   0   0   2   2   0   0   2   2   2   2   0   0   2   0   0   0   2   0   2   0   2   2   2   0   0   0   0   0   0   2   2   2   2   2   2   2   2   2   2   2   0   2   0   2   0   0   2   2   0   0   2   2   2   2   0   0   2   0   2   0   0   0   2   2   2   2   2   2   0   2   2   0   0   0   2   0   0   0   2   2   0   0   2   0   2   0   2   2   0   0   2   0   2   2   0   2   0   2   0   0   2   2   0   0   0   0   2   0   0   0   0   2   0   0   0   2   0   0   0
 MK-6-11                2   2   2   2   2   0   0   2   2   0   2   0   0   0   0   0   2   0   2   2   0   0   0   0   2   2   2   2   0   0   0   2   2   2   0   0   2   2   2   0   2   2   2   0   0   0   2   0   2   2   0   2   0   0   0   2   2   0   2   0   2   2   0   2   0   2   2   2   0   2   0   0   2   0   0   0   0   0   0   0   0   0   0   2   2   0   0   2   2   2   0   0   0   2   0   0   2   2   0   2   0   2   2   2   0   0   0   2   0   0   2   2   2   2   2   2   0   2   2   2   2   0   2   0   2   0   0   0   2   0   0   2   2   2   2   0   0   2   0   2   0   0   0   2   2   2   2   2   2   0   2   0   0   0   0   2   0   0   0   2   2   0   0   2   0   2   0   2   2   0   0   2   0   2   2   0   2   0   2   2   0   0   2   0   0   0   0   2   0   0   0   0   2   0   0   0   0   0   0   0
 MK-6-12                2   2   2   2   2   0   0   2   2   0   2   2   0   0   0   0   2   0   2   2   0   0   0   0   2   2   2   2   0   0   0   2   2   2   0   0   0   2   2   2   2   0   2   0   0   0   2   0   2   2   0   2   0   0   0   2   2   0   2   0   2   2   0   0   0   2   2   2   0   2   0   0   2   0   0   0   2   0   0   0   0   0   0   2   2   0   2   2   2   2   0   0   0   2   0   2   2   2   2   2   0   2   2   2   0   0   0   2   0   0   2   2   2   2   2   0   0   2   2   2   2   0   2   0   0   0   0   0   2   0   0   2   2   2   2   0   0   2   0   2   0   0   0   2   2   0   2   2   2   0   2   0   0   2   0   2   0   0   0   2   2   0   0   2   0   2   0   2   2   0   0   2   0   2   2   0   2   0   2   2   0   0   2   0   0   0   0   2   0   0   0   0   0   2   0   0   0   0   0   0
 MK-6-13                2   2   2   2   0   0   0   2   2   0   2   2   0   0   0   2   2   0   2   2   0   0   2   2   2   2   2   2   0   0   0   2   2   2   2   0   0   2   2   2   2   0   2   0   0   0   2   0   2   2   0   2   0   0   0   2   2   0   2   0   2   2   0   0   0   2   2   2   0   2   0   0   2   0   0   0   2   0   0   0   2   0   0   2   2   0   2   2   2   2   0   2   0   2   0   2   2   2   2   2   0   2   2   2   0   0   0   2   0   0   2   0   2   2   2   0   0   2   2   2   2   0   2   0   0   0   0   2   2   0   0   2   2   0   2   0   0   2   0   2   0   2   0   0   2   0   2   2   2   2   2   2   0   2   0   2   2   2   0   2   2   0   0   2   0   2   0   2   2   0   0   2   2   2   2   2   2   0   2   2   0   0   2   0   0   0   0   2   0   0   0   0   0   2   0   0   0   0   0   0
 MK-6-14                2   2   2   2   0   0   0   2   2   0   2   2   2   0   0   2   2   0   0   2   0   2   2   2   2   2   2   2   0   2   0   2   2   0   2   0   0   2   2   2   2   0   2   0   2   0   2   0   2   2   0   2   0   0   0   2   2   0   2   0   2   2   0   0   0   2   2   2   0   2   0   0   2   0   0   0   2   0   0   2   2   0   0   2   2   0   2   2   2   2   0   2   0   2   0   2   2   0   2   2   2   2   2   2   0   0   0   2   0   0   2   0   2   2   2   0   0   2   2   2   2   0   2   0   0   0   0   2   2   0   2   2   2   0   2   0   0   2   0   2   0   2   0   0   2   0   2   2   2   2   2   0   0   0   0   2   2   2   0   2   2   0   0   2   0   2   0   2   2   0   2   2   2   0   2   2   2   0   2   2   0   0   2   0   0   0   0   2   0   0   0   0   0   2   0   0   0   0   0   0
 MK-6-15                2   2   2   2   0   0   0   2   2   0   2   2   2   0   0   2   2   0   0   0   0   2   0   2   2   2   2   2   0   2   0   2   2   0   2   0   0   0   2   2   2   0   2   0   2   0   0   2   2   2   0   2   0   0   0   2   2   0   2   0   2   2   0   0   0   0   2   2   0   2   0   0   2   2   0   2   0   0   0   2   2   0   0   2   2   0   2   2   2   2   0   2   0   2   0   2   0   0   2   2   0   2   2   2   0   0   0   0   0   0   2   0   2   2   2   0   0   2   2   2   2   0   2   0   0   2   0   2   2   0   2   2   2   0   0   0   0   2   0   2   0   2   0   2   2   0   2   2   2   2   0   0   0   0   0   2   2   2   0   0   2   0   0   2   2   0   2   2   2   0   2   2   2   0   0   2   0   0   2   2   0   0   2   0   0   0   2   2   0   0   0   0   0   2   0   0   2   0   0   0
 MK-6-16                2   2   2   2   0   0   2   0   2   0   2   2   2   0   0   2   2   0   0   0   0   2   0   2   2   2   2   2   0   2   0   2   2   0   2   0   0   0   2   2   2   0   2   0   0   0   2   2   2   2   0   2   0   0   0   2   2   2   2   0   0   2   0   0   0   0   2   2   2   2   0   0   2   2   0   2   0   0   0   2   2   0   0   2   2   0   0   2   2   2   0   2   0   2   0   2   0   0   2   0   0   2   2   2   0   0   0   0   0   0   2   2   0   2   2   0   0   2   2   2   0   0   2   0   0   2   2   2   0   0   2   2   2   2   0   0   0   2   0   2   0   2   0   2   2   2   2   2   2   2   0   0   0   0   0   2   0   2   0   0   2   0   0   2   2   0   2   2   2   0   2   2   2   0   2   2   2   0   2   2   0   0   2   2   0   0   2   2   0   0   0   0   0   2   0   2   2   0   0   0
 
!****************************************** Phenotypic Data **********************************************************
!-100.0 is resevred for missing phenotype
SimulatedTrait1        10.1465    7.1835    8.8043    9.4976   11.6195   11.5150   10.0264   10.9592   13.0012   10.4704    9.0708   12.0101    9.6801    8.8631   13.1437    8.4710    8.7349   10.3082    8.4729    7.0121   10.2779    9.9344    9.7096    8.9177    9.2542   10.6623   10.3583   11.6230    9.0925   11.7097    8.7358   11.7303   11.7646    7.0568   12.2384   11.2987    7.2605    9.4216    9.0704   11.2784    9.3737    7.8991   11.0266    9.6199    9.1098    8.5945    7.7158   11.3387   11.0294   11.2813    7.0409   13.7451   10.9614    9.0228   10.1638    8.4343   10.2009   11.0092    9.2018   10.3446   10.2761    8.3447    9.5485   10.2121   10.4339    9.2616    8.9777   11.0858   11.1638    8.9907   12.9187   10.1204   10.4067    6.0901    9.8560    9.0437    9.9701    8.6571    8.1180    9.7459   10.8608   12.7444   11.9278   11.2802    8.8620   11.6481   11.4333   10.0159   12.5110    9.5136    7.7657   10.0175    8.5503    9.1221   10.7363    7.4030    9.7546   11.8017   10.3922   10.1630   11.3364   11.7403   10.2140    9.9734    8.1338   10.0468   11.0679    7.0076    9.2557   11.4935    9.2304   12.2795    8.7344   10.7355   11.3494   11.3737    8.6038    8.8663    9.3746    9.1569   12.5708   10.7440   10.8357   10.1357    8.5941    9.4308   10.4033   10.9721    9.8143   13.1658    7.6712    9.5139   11.1002    8.9797   10.3880   10.2821   11.7971    9.5518   11.4408   10.8846    8.9748    9.7970    8.7065    9.3246   10.2326    9.4856   12.3389    9.0465   12.1913    7.0255   13.1603    7.5749   10.7629   11.8162   11.5444   11.7395   10.0510    8.3341    7.9784    6.7853   10.3050   11.4073    6.9999    8.2218   12.3183    6.0963    8.3667   10.8000    9.7843   11.1145    7.8287    8.8799    8.7545   10.2051    9.3930   10.1129    8.4842    9.3905    9.7419   13.1621    8.2488    9.1151   12.1828    9.8047   11.2997    7.9307   10.4535    5.9415    9.4514    8.7529    9.4068    7.9570   10.7848    8.7754   10.7477   10.0916    9.9454    7.5393   11.2817    8.8124
SimulatedTrait2        18.0501   12.8896   13.6929   14.7048   15.8083   13.2251   12.0604   13.6671   17.7930   14.8969   14.4046   15.5090   14.8820   16.0692   13.5699   14.7025   13.6107   15.2961   16.9885   14.9290   16.1291   16.0520   17.2187   15.5880   15.6538   15.4811   16.4631   12.7637   12.7750   12.7220   14.5477   15.0441   15.1103   16.0092   14.6151   17.3643   15.6697   15.4310   14.9910   13.6059   14.7190   15.5751   14.2906   15.4857   15.4136   17.5173   17.3092   14.1095   15.2828   14.1513   14.9791   14.9447   18.4138   14.5298   14.0147   17.5717   15.4002   15.6710   13.9520   15.3966   17.0223   14.2846   14.2606   18.2482   16.5946   16.4411   17.1459   14.6714   14.5268   14.2349   15.8676   18.1645   15.0817   13.6200   15.2467   12.9984   14.9706   12.8624   14.4696   15.3297   13.3771   15.8826   16.6311   15.8972   15.8873   15.2236   18.3985   14.4396   14.5547   14.2936   12.9002   17.6336   15.2493   14.2626   16.1911   15.6539   14.3323   13.2951   14.4040   14.6786   15.6098   14.7762   16.9093   13.3169   17.5902   15.1545   11.9791   14.9088   14.0834   15.5054   15.8551   14.5952   12.1397   14.7284   13.8775   13.5547   16.1234   17.6376   16.2506   14.3803   14.1279   17.0447   14.1307   12.4459   16.0536   16.2791   12.9756   13.3881   14.1504   14.5061   15.3035   14.7288   14.6958   14.2759   13.9022   17.4887   15.5538   11.0274   14.2365   14.3294   13.4282   14.7896   13.4576   16.6797   17.5149   13.5222   15.0663   13.2149   12.3204   14.6761   15.8701   17.3154   17.6336   15.7148   12.1225   13.8232   15.6878   13.8416   15.3384   13.3870   13.4574   13.2370   10.9345   16.3684   14.6308   15.6996   14.5489   17.1586   14.3916   16.0957   13.9199   15.4594   13.0559   17.0595   14.3322   16.0682   16.4419   13.8245   14.4470   16.3678   15.7957   14.8038   13.7551   13.4955   15.6768   12.4274   14.7792   15.5489   15.2754   14.8552   17.4288   15.3717   16.8729   15.7766   13.6547   14.8423   13.1497   14.2586   11.4736   14.3335
 
