# Supplementary material for: Inclusive Composite Interval Mapping of QTL by Environment Interactions in Biparental Populations
Source: PLoS One. 2015 Jul 10;10(7):e0132414. doi: 10.1371/journal.pone.0132414 (PMC4498613; doi:10.1371/journal.pone.0132414)
Supplement: S3 File — (ZIP) [file pone.0132414.s003.zip › Simulation for unliked model/Simulated popualtions/run_00122.met]

!**********************Note: lines staring with "!" are remarks and will be ignored in the program********************
!*********************************General Information**********************************
!Assuming F1 = P1 x P2, populations available in QTL IciMapping are: 
!  1, P1BC1F1 = P1 x F1, the first backcrossing where P1 is used as the recurrent parent;
!  2, P2BC1F1 = P2 x F1, the first backcrossing where P2 is used as the recurrent parent;
!  3, F1DH, F1-derived doubled haploids; 
!  4, RIL or F1RIL, recombination inbred lines through the repeated selfing of F1;
!  5, P1BC1RIL, recombination inbred lines through the repeated selfing of P1BC1F1;
!  6, P2BC1RIL, recombination inbred lines through the repeated selfing of P2BC1F1;
!  7, F2, the selfing generation of F1;
!  8, F3, the selfing generation of F2;
!  9, P1BC2F1, the second backcrossing where P1 is used as the recurrent parent; 
! 10, P2BC2F1, the second backcrossing where P2 is used as the recurrent parent;
! 11, P1BC2RIL, recombination inred lines through the repeated selfing of P1BC2F1; 
! 12, P2BC2RIL, recombination inred lines through the repeated selfing of P2BC2F1; 
! 13, P1BC1F2, the selfing generation of P1BC1F1; 
! 14, P2BC1F2, the selfing generation of P2BC1F1; 
! 15, P1BC2F2, the selfing generation of P1BC2F1; 
! 16, P2BC2F2, the selfing generation of P2BC2F1; 
! 17, P1BC1DH, P1BC1F1-derived doubled haploids; 
! 18, P2BC1DH, P2BC1F1-derived doubled haploids; 
! 19, P1BC2DH, P1BC2F1-derived doubled haploids; 
! 20, P2BC2DH, P2BC2F1-derived doubled haploids; 
   3      !Mapping Population (see remarks above)
   2      !Mapping Function (1 for Kosambi; 2 for Haldane; 3 for Morgan)
   2      !Marker Space Type (1 for intervals; 2 for positions)
   1      !Marker Space Unit(1 for centiMorgans; 2 for Morgan)
   6      !Number of Chromosomes (or Linkage Groups)
 200      !Size of the mapping population
   2      !Number of environments
 
!***************************************** Chromosomes and Linkage Maps **********************************************
!Chromosome                 NumMarkers
-CH1                        16
-CH2                        16
-CH3                        16
-CH4                        16
-CH5                        16
-CH6                        16
!Linkage map (Marker name followed by position or the interval length)
 MK-1-1                1     0.000
 MK-1-2                1    10.000
 MK-1-3                1    20.000
 MK-1-4                1    30.000
 MK-1-5                1    40.000
 MK-1-6                1    50.000
 MK-1-7                1    60.000
 MK-1-8                1    70.000
 MK-1-9                1    80.000
 MK-1-10               1    90.000
 MK-1-11               1   100.000
 MK-1-12               1   110.000
 MK-1-13               1   120.000
 MK-1-14               1   130.000
 MK-1-15               1   140.000
 MK-1-16               1   150.000
 MK-2-1                2     0.000
 MK-2-2                2    10.000
 MK-2-3                2    20.000
 MK-2-4                2    30.000
 MK-2-5                2    40.000
 MK-2-6                2    50.000
 MK-2-7                2    60.000
 MK-2-8                2    70.000
 MK-2-9                2    80.000
 MK-2-10               2    90.000
 MK-2-11               2   100.000
 MK-2-12               2   110.000
 MK-2-13               2   120.000
 MK-2-14               2   130.000
 MK-2-15               2   140.000
 MK-2-16               2   150.000
 MK-3-1                3     0.000
 MK-3-2                3    10.000
 MK-3-3                3    20.000
 MK-3-4                3    30.000
 MK-3-5                3    40.000
 MK-3-6                3    50.000
 MK-3-7                3    60.000
 MK-3-8                3    70.000
 MK-3-9                3    80.000
 MK-3-10               3    90.000
 MK-3-11               3   100.000
 MK-3-12               3   110.000
 MK-3-13               3   120.000
 MK-3-14               3   130.000
 MK-3-15               3   140.000
 MK-3-16               3   150.000
 MK-4-1                4     0.000
 MK-4-2                4    10.000
 MK-4-3                4    20.000
 MK-4-4                4    30.000
 MK-4-5                4    40.000
 MK-4-6                4    50.000
 MK-4-7                4    60.000
 MK-4-8                4    70.000
 MK-4-9                4    80.000
 MK-4-10               4    90.000
 MK-4-11               4   100.000
 MK-4-12               4   110.000
 MK-4-13               4   120.000
 MK-4-14               4   130.000
 MK-4-15               4   140.000
 MK-4-16               4   150.000
 MK-5-1                5     0.000
 MK-5-2                5    10.000
 MK-5-3                5    20.000
 MK-5-4                5    30.000
 MK-5-5                5    40.000
 MK-5-6                5    50.000
 MK-5-7                5    60.000
 MK-5-8                5    70.000
 MK-5-9                5    80.000
 MK-5-10               5    90.000
 MK-5-11               5   100.000
 MK-5-12               5   110.000
 MK-5-13               5   120.000
 MK-5-14               5   130.000
 MK-5-15               5   140.000
 MK-5-16               5   150.000
 MK-6-1                6     0.000
 MK-6-2                6    10.000
 MK-6-3                6    20.000
 MK-6-4                6    30.000
 MK-6-5                6    40.000
 MK-6-6                6    50.000
 MK-6-7                6    60.000
 MK-6-8                6    70.000
 MK-6-9                6    80.000
 MK-6-10               6    90.000
 MK-6-11               6   100.000
 MK-6-12               6   110.000
 MK-6-13               6   120.000
 MK-6-14               6   130.000
 MK-6-15               6   140.000
 MK-6-16               6   150.000
!*********************************** Marker Types ********************************************************************
!Co-dominant marker: When heterozygote F1 is present, P1 is coded as 2, F1 is coded as 1, and P2 is coded as 0; Otherwise, P1 is coded as 2, and P2 is coded as 0. 
!Dominant marker: When heterozygote F1 is present, P1 and F1 are coded as 12, and P2 is coded as 0; Otherwise, P1 is coded as 2, and P2 is coded as 0.  
!Recessive markers: When heterozygote F1 is present, P1 is coded as 2, and F1 and P2 are coded as 10; Otherwise, P1 is coded as 2, and P2 is coded as 0. 
!Missing marker is coded as -1. 
 MK-1-1                 2   2   0   2   0   0   0   2   0   2   0   0   2   0   0   2   2   2   0   2   0   2   2   0   0   0   0   2   2   0   2   2   2   0   2   2   2   2   0   2   0   2   2   2   2   2   0   0   2   2   0   0   0   0   2   0   0   2   2   2   2   2   0   0   0   2   2   0   2   2   0   2   2   0   2   0   2   2   0   2   0   2   2   0   0   0   2   0   0   2   2   2   0   0   0   0   2   2   0   0   0   0   0   0   2   2   2   2   2   2   0   2   2   2   0   0   2   0   2   0   0   2   0   0   2   0   0   2   2   2   0   2   0   0   2   0   0   2   2   2   2   2   0   2   0   0   0   2   2   2   2   2   0   2   2   2   0   0   0   0   2   0   2   0   2   0   2   0   0   2   0   2   0   2   2   0   0   0   0   0   2   0   0   2   2   0   2   0   2   0   0   2   2   0   2   2   0   0   0   2
 MK-1-2                 2   2   0   2   0   0   0   2   0   2   0   2   2   0   0   2   2   0   0   2   0   2   2   0   0   0   0   2   2   0   2   2   2   0   2   2   2   2   0   2   0   2   2   2   2   2   0   0   2   2   0   0   0   0   2   2   0   2   2   2   2   2   0   0   0   2   2   0   2   2   0   2   2   0   2   0   2   2   0   2   0   2   2   0   0   0   2   0   2   2   2   2   0   0   0   0   2   2   0   0   0   0   2   0   2   2   2   2   2   2   0   2   2   2   2   0   2   0   2   0   0   2   0   0   2   0   0   2   2   2   0   2   2   0   0   0   0   2   2   2   2   2   0   2   0   0   0   2   2   2   2   2   0   0   2   2   0   0   0   0   2   0   2   0   2   0   0   0   0   0   0   2   0   2   2   0   0   0   0   0   2   0   0   2   2   0   2   0   2   0   0   2   2   0   2   2   0   0   0   2
 MK-1-3                 2   2   0   2   0   0   0   2   0   2   2   2   2   0   0   2   2   0   0   2   0   2   2   0   0   0   0   2   2   2   2   2   0   0   2   2   2   2   0   2   2   2   0   2   2   2   0   2   2   2   0   0   0   0   2   2   0   2   2   2   2   2   0   0   0   2   2   0   0   2   0   2   2   0   2   0   0   2   0   2   0   2   2   2   0   2   2   0   2   2   2   2   0   0   0   0   2   2   0   0   0   0   2   0   2   2   2   0   2   2   0   2   2   0   2   0   2   0   2   0   0   2   2   0   2   0   0   2   2   2   0   2   2   2   0   0   0   2   2   2   2   2   2   2   0   0   0   2   2   2   2   2   2   0   2   2   0   0   2   2   2   0   2   0   2   2   0   0   0   0   0   0   0   2   0   0   0   0   0   0   2   0   0   2   2   0   2   0   2   0   0   0   2   0   2   2   0   0   0   2
 MK-1-4                 0   2   0   2   0   0   0   2   0   2   2   0   2   0   0   2   2   0   0   2   0   2   2   0   0   0   0   2   2   2   2   2   0   0   0   2   2   2   0   2   2   2   2   2   2   2   0   2   2   2   0   0   0   2   2   2   0   2   2   0   2   2   0   0   0   0   2   0   0   2   0   2   2   0   2   0   0   2   0   2   0   2   2   2   0   2   2   0   2   2   2   2   0   2   0   0   2   2   0   0   0   0   2   0   2   2   2   2   2   0   0   2   2   0   2   0   2   0   2   0   0   2   2   0   2   0   0   2   2   2   0   2   2   2   0   2   0   2   2   2   2   2   2   0   0   0   0   2   2   2   2   2   2   2   2   2   0   0   2   2   2   0   2   0   2   2   0   0   0   0   0   0   2   2   0   0   0   0   0   0   2   0   0   2   0   0   2   0   2   0   2   0   2   0   2   2   0   0   0   2
 MK-1-5                 0   2   0   2   0   0   0   2   0   2   2   0   2   2   0   2   2   0   0   2   0   2   2   0   0   0   0   2   2   2   2   2   0   0   0   0   0   2   0   0   2   2   2   2   2   2   0   2   2   2   0   0   2   0   2   2   0   2   2   0   2   2   0   0   0   0   2   0   0   0   0   2   2   0   2   0   0   2   0   2   0   2   0   0   0   2   2   0   2   2   0   2   0   2   0   0   0   0   0   0   0   2   2   0   2   2   2   2   0   0   0   2   2   0   2   0   2   0   2   0   0   2   2   0   2   0   0   2   0   2   0   0   2   2   0   2   0   2   2   2   2   2   2   0   0   0   0   0   2   2   2   2   2   2   2   2   0   0   2   2   2   2   2   0   2   2   0   0   0   0   0   0   2   2   0   0   0   0   0   0   0   0   0   2   0   0   2   2   2   0   2   0   2   0   2   2   0   0   0   0
 MK-1-6                 0   2   0   2   0   0   0   2   0   2   2   0   0   2   0   0   2   0   0   2   0   0   2   0   0   0   0   2   2   2   2   2   0   0   0   0   0   2   0   0   2   2   2   2   2   2   0   2   2   0   0   0   2   0   2   2   0   2   2   0   2   2   0   0   0   0   2   0   0   0   2   0   2   0   0   0   0   2   0   2   0   2   0   0   2   2   0   0   2   2   0   0   2   0   0   0   0   0   0   0   0   2   2   0   2   2   2   2   0   0   0   2   2   0   2   0   2   0   2   0   0   2   2   0   2   0   0   2   0   2   2   0   2   2   0   2   0   2   0   2   2   2   2   0   0   0   0   0   2   0   2   2   2   2   2   0   0   2   2   2   2   2   2   0   2   2   0   0   0   2   0   0   2   2   0   2   0   0   0   0   0   0   0   2   0   0   2   0   2   0   2   0   2   0   2   2   0   0   0   0
 MK-1-7                 0   2   0   2   0   0   0   2   0   2   2   0   0   2   2   0   0   0   0   2   2   0   2   2   0   0   0   2   0   2   2   2   0   0   0   0   0   2   0   0   2   2   2   2   2   2   0   2   2   0   0   0   0   0   2   2   2   2   2   0   2   2   0   0   0   2   2   0   2   2   2   0   2   2   2   0   0   2   0   2   0   2   0   0   2   2   0   0   2   0   0   0   2   2   0   2   0   2   0   0   0   2   2   0   2   2   2   2   0   0   0   2   2   0   2   0   2   2   2   0   0   2   2   0   2   2   0   2   0   0   2   2   2   2   0   2   0   2   0   2   2   2   2   0   0   2   0   0   2   2   2   2   2   2   2   0   2   2   0   2   2   0   2   0   2   2   0   0   0   2   0   0   2   2   0   0   0   0   0   0   0   0   0   0   2   0   0   0   2   0   2   0   2   0   2   2   0   2   0   0
 MK-1-8                 2   2   0   2   0   0   0   2   0   2   2   0   0   2   2   0   2   0   0   2   2   0   2   0   2   0   0   2   0   0   2   0   0   0   0   0   2   2   0   2   2   2   0   2   2   2   2   0   2   0   0   0   0   0   2   2   2   2   2   0   0   2   0   0   0   2   2   0   2   2   2   0   2   2   0   0   0   2   2   2   0   2   0   0   2   2   0   0   2   0   0   0   2   2   0   0   0   2   0   0   0   2   2   0   2   2   2   2   0   0   0   2   0   0   2   0   2   2   0   0   0   2   2   0   2   2   0   2   0   0   2   2   2   2   0   2   0   2   0   0   2   2   0   0   0   2   0   0   2   0   2   2   2   2   2   0   2   2   0   2   2   0   2   0   2   2   0   0   0   2   0   0   2   2   0   0   0   2   0   0   0   0   0   0   2   0   0   0   2   0   2   0   2   0   2   0   0   2   0   0
 MK-1-9                 2   2   0   0   0   0   0   2   0   2   2   0   0   2   2   0   2   0   0   2   2   0   2   2   2   2   0   2   2   0   2   0   0   0   2   0   2   0   2   0   2   2   0   2   2   2   2   0   2   0   0   0   0   2   2   2   2   2   2   0   0   2   0   2   0   2   2   0   2   2   2   0   2   2   0   0   0   2   2   0   0   2   0   0   2   2   0   0   2   0   0   0   2   2   0   2   0   2   0   0   0   2   2   0   2   2   2   2   0   0   0   2   2   0   2   2   2   2   0   2   0   2   2   0   2   2   0   2   0   2   2   2   2   2   2   2   0   2   0   0   2   2   0   0   0   2   0   0   2   2   2   2   2   2   2   0   2   2   2   2   2   0   2   0   2   0   2   0   0   2   2   0   2   2   0   2   0   2   0   0   0   0   0   0   2   0   0   0   2   0   2   0   2   0   2   0   2   2   0   0
 MK-1-10                2   2   0   0   0   0   0   2   0   0   2   0   0   2   2   0   2   0   0   2   2   0   2   2   2   2   2   2   2   0   2   0   0   0   2   0   2   2   0   0   2   2   0   2   2   2   2   0   2   0   0   0   0   2   2   0   2   2   2   0   0   2   0   2   2   0   2   0   2   2   0   0   2   2   0   0   0   2   2   0   0   0   0   0   2   2   0   0   0   0   0   0   2   2   0   2   2   2   0   0   0   0   0   0   2   2   0   2   0   2   0   2   2   0   2   2   2   2   0   0   0   2   2   0   0   2   0   2   0   2   2   2   2   2   2   2   0   2   0   0   2   2   0   0   0   2   0   0   0   2   2   2   2   2   2   0   2   2   2   2   2   0   2   0   2   0   2   0   0   2   2   0   2   2   0   2   0   2   0   0   0   0   0   0   0   0   0   0   2   0   2   2   2   0   2   0   2   2   2   0
 MK-1-11                2   2   0   0   2   0   0   2   0   0   2   0   0   2   0   0   2   0   0   2   2   0   2   2   2   2   2   2   2   0   2   0   0   0   2   0   2   2   0   0   2   2   0   2   2   2   0   0   2   2   0   0   0   0   2   0   2   2   2   0   0   2   0   0   2   0   2   0   2   2   0   0   2   2   0   0   0   2   2   0   0   0   0   2   2   2   0   0   0   0   0   0   2   2   0   2   2   2   0   0   0   0   0   0   2   2   0   2   0   2   0   2   2   0   2   0   2   2   0   0   0   2   2   0   0   2   0   2   0   2   2   2   2   2   2   2   0   2   0   0   2   2   0   0   2   2   0   0   2   0   2   0   2   2   2   0   0   2   2   2   2   0   2   0   0   2   2   0   0   0   2   0   2   2   0   2   0   2   0   0   0   0   0   0   0   0   0   0   2   0   2   2   2   0   2   0   2   2   2   0
 MK-1-12                2   2   0   0   2   0   0   0   0   0   2   0   0   2   0   0   2   0   0   0   2   0   2   2   2   2   2   2   2   0   2   0   2   0   2   0   2   2   0   0   2   2   0   2   2   2   0   0   2   2   0   0   0   0   2   0   2   2   2   0   0   2   0   0   2   0   2   0   2   2   2   2   2   2   0   0   0   2   2   0   0   0   0   2   2   2   0   0   0   0   0   0   2   2   0   2   0   0   0   0   2   2   0   0   2   2   0   2   0   2   0   2   2   0   2   0   2   2   0   0   0   2   2   0   0   2   0   0   0   2   2   2   2   2   2   0   0   2   0   0   2   2   0   0   2   2   2   0   2   0   2   0   2   2   2   2   0   2   2   0   2   0   2   0   0   2   2   0   0   0   2   0   2   0   0   2   0   2   2   0   0   0   0   0   2   0   0   0   2   0   2   2   0   0   2   0   2   2   2   0
 MK-1-13                2   2   0   0   2   0   2   0   0   0   2   0   0   2   0   0   2   0   0   0   2   0   0   0   2   2   0   2   2   0   2   0   2   0   2   0   2   2   0   0   2   2   0   2   2   2   2   0   2   2   0   0   0   0   2   0   2   2   2   0   0   0   0   0   2   0   2   0   2   2   2   2   2   2   0   0   0   2   2   2   0   0   0   2   2   2   0   0   0   0   0   0   2   2   0   2   0   0   0   0   2   2   0   0   2   2   0   2   2   0   0   2   2   2   2   0   2   2   0   0   0   2   2   2   0   2   0   0   0   2   2   2   2   2   2   0   0   2   0   0   2   2   0   0   2   2   2   0   2   0   0   0   2   2   2   2   0   2   0   0   2   0   2   0   0   2   2   0   0   0   2   0   2   0   0   2   0   2   2   0   0   0   0   0   2   2   0   0   2   0   2   2   0   2   2   0   2   2   2   0
 MK-1-14                2   2   0   2   2   0   0   0   2   0   2   0   0   2   0   0   2   0   0   0   2   2   0   0   2   2   0   2   2   0   2   0   2   0   2   0   2   2   0   0   2   0   0   2   2   2   2   0   0   2   0   0   0   0   0   0   2   2   2   0   0   0   0   0   2   0   2   0   2   2   2   2   2   2   0   0   0   0   2   2   2   2   0   2   0   2   0   0   2   2   0   0   2   2   0   2   0   0   0   2   2   2   0   0   2   2   0   2   0   0   0   2   2   2   2   0   2   2   2   0   0   2   2   2   0   2   0   0   0   2   2   2   2   2   2   0   0   2   0   0   2   2   2   0   2   2   2   0   2   0   2   0   2   2   2   2   0   2   0   0   2   0   2   2   0   2   2   0   0   0   2   0   2   2   0   0   2   2   2   0   0   0   0   2   2   2   0   0   2   0   2   2   2   2   2   0   2   2   2   0
 MK-1-15                2   2   0   2   0   0   0   0   2   0   2   0   0   0   0   0   2   0   0   0   2   2   0   0   2   2   0   2   2   0   2   0   2   2   2   0   2   2   0   0   2   0   0   2   2   2   2   0   0   2   0   2   0   0   0   0   2   0   2   0   0   2   0   0   2   0   2   2   2   2   2   2   2   0   0   2   0   2   2   2   0   2   0   2   2   2   0   0   2   2   0   2   2   0   0   2   0   2   0   2   0   2   0   0   2   2   0   2   0   0   0   2   2   2   2   0   2   2   2   0   0   2   2   0   0   0   0   0   0   2   0   2   2   2   2   0   0   2   0   0   2   2   2   0   2   2   2   0   2   0   2   0   2   2   2   2   0   2   0   0   2   0   2   0   0   2   2   0   0   0   2   0   2   2   0   0   2   2   2   0   0   0   0   2   2   2   2   0   2   0   2   2   2   2   2   0   2   2   2   0
 MK-1-16                2   2   0   2   0   0   0   0   2   0   2   0   0   0   0   0   2   0   0   0   2   2   2   0   2   2   0   2   2   0   2   0   2   2   2   0   2   2   0   0   2   0   0   2   2   2   2   0   0   2   0   2   0   0   0   0   2   0   2   0   0   2   0   0   0   0   2   0   2   2   2   2   2   0   0   2   0   0   2   2   2   2   0   2   2   2   0   0   2   2   0   2   2   0   0   2   0   2   0   0   0   2   0   0   0   2   0   2   0   0   0   2   2   2   2   0   2   0   2   2   0   2   2   0   2   0   0   0   2   2   0   2   2   2   2   0   0   2   2   0   2   2   2   0   2   2   2   0   2   0   2   0   0   2   0   2   0   2   0   0   2   2   2   0   0   2   2   0   0   0   2   0   0   2   0   0   2   2   2   0   2   2   0   0   2   2   2   0   2   0   2   2   0   2   2   2   2   2   2   0
 MK-2-1                 0   0   0   2   2   0   0   2   2   2   0   0   2   2   2   2   2   0   0   0   2   0   2   0   2   2   2   0   2   2   2   2   2   0   2   2   0   0   0   0   2   2   0   2   2   2   2   2   2   2   0   0   2   0   0   0   0   2   0   2   2   0   0   2   2   2   0   2   2   2   2   2   2   0   2   2   0   0   2   0   0   0   0   2   2   2   0   0   0   2   0   2   0   2   0   0   0   0   2   0   2   2   2   0   0   0   0   2   0   0   2   2   2   2   2   2   0   2   0   0   0   2   2   2   0   2   0   0   2   0   0   2   0   2   2   0   0   0   0   2   2   2   2   0   2   2   2   0   2   0   2   0   0   2   0   2   2   2   2   2   2   2   0   0   2   2   2   2   2   2   0   2   2   2   2   2   0   0   2   2   2   0   2   0   0   0   0   0   0   0   2   0   0   2   0   2   0   2   2   0
 MK-2-2                 0   0   0   2   2   0   0   2   2   2   0   0   2   2   0   2   2   0   0   0   2   0   2   0   2   2   2   0   2   2   2   2   2   0   2   0   0   0   0   0   2   2   0   2   2   2   2   2   2   2   0   0   2   0   0   0   0   2   0   2   2   0   0   0   2   2   0   2   2   2   2   2   2   0   0   2   0   2   2   0   0   0   0   2   2   2   0   0   2   2   2   0   0   2   0   0   0   0   2   0   2   2   2   0   0   0   0   2   0   0   0   2   2   2   2   2   0   2   0   0   2   2   2   2   2   2   0   0   2   0   0   2   0   2   2   0   0   0   0   2   2   2   2   0   2   2   2   0   2   0   2   0   2   2   0   2   2   0   2   2   0   2   0   0   2   2   2   2   2   0   0   2   2   2   2   2   0   0   2   2   2   0   2   0   0   0   0   0   2   0   2   0   0   2   0   2   0   2   2   0
 MK-2-3                 0   0   0   2   0   2   0   2   2   2   0   0   2   2   0   2   0   0   0   2   0   0   2   0   2   0   2   2   2   2   2   2   2   0   0   0   2   0   0   0   0   2   0   2   2   2   0   2   2   2   0   0   2   0   0   0   2   2   0   2   2   0   0   0   2   2   0   0   2   2   2   2   2   2   0   2   0   0   0   0   0   0   0   2   2   2   0   0   0   2   2   0   0   2   2   0   0   0   2   0   2   2   0   2   0   0   0   2   0   0   0   2   2   2   2   2   0   2   0   0   2   2   2   2   2   2   0   0   2   0   0   2   0   2   2   0   0   2   0   2   2   2   2   0   2   2   2   0   2   0   2   0   0   2   0   0   2   0   2   2   0   2   0   0   2   0   2   2   2   0   0   2   2   2   2   2   0   0   2   2   2   0   2   0   0   0   0   2   2   0   2   0   0   2   0   2   0   2   2   0
 MK-2-4                 0   0   0   2   2   2   0   2   2   2   0   2   2   2   0   2   2   2   0   2   0   0   2   2   0   0   2   2   2   2   2   2   2   0   0   0   2   0   0   2   0   2   0   2   2   0   0   2   2   2   0   0   2   0   0   0   2   2   0   2   0   0   0   0   2   2   0   0   2   2   2   2   2   2   0   2   0   0   0   0   0   0   0   2   2   2   0   2   0   2   0   0   0   2   2   0   0   0   2   0   2   2   0   2   0   0   0   0   0   0   0   2   2   2   2   2   0   2   0   0   2   2   0   2   2   2   0   0   2   0   0   2   0   2   2   0   0   2   0   2   2   2   0   0   2   2   2   0   2   0   2   0   0   2   0   0   2   2   2   2   0   2   0   0   2   0   2   0   0   0   0   2   2   2   2   2   0   0   2   2   2   0   2   0   0   0   0   2   2   0   2   0   0   2   0   2   0   2   2   0
 MK-2-5                 0   0   0   2   2   2   0   2   2   2   0   2   2   0   2   2   2   2   0   2   0   0   2   2   0   0   2   2   2   2   2   2   2   0   0   0   2   0   0   2   0   2   0   2   2   2   0   0   0   2   0   0   2   0   0   0   2   2   0   2   0   0   0   0   2   2   0   0   2   2   2   2   2   2   0   2   0   0   0   0   0   0   0   2   2   2   0   2   0   2   0   0   0   2   2   0   0   0   2   0   2   2   2   2   0   0   0   2   0   0   0   2   2   2   2   2   0   2   0   0   2   2   0   2   2   2   0   0   2   2   0   2   0   2   2   2   0   2   0   2   2   2   0   0   2   2   2   0   2   0   2   0   0   2   0   0   2   2   2   2   0   2   0   0   2   0   2   0   0   0   0   2   2   2   2   2   0   0   2   2   2   0   2   0   0   0   2   2   2   0   2   0   2   2   2   2   0   2   2   2
 MK-2-6                 0   0   0   2   2   2   0   2   2   2   0   2   2   0   2   2   2   2   0   2   0   0   2   2   2   0   2   2   2   2   2   2   2   0   0   2   2   0   0   2   0   0   0   2   2   2   0   2   0   2   2   2   2   0   0   0   2   2   2   2   2   0   0   0   2   2   0   0   2   2   2   2   2   2   0   2   2   0   0   0   0   0   0   2   2   2   0   2   0   0   0   0   0   2   2   0   2   0   2   0   2   2   2   2   0   0   0   0   0   2   0   2   2   2   2   2   0   2   0   0   0   2   0   2   2   2   0   0   0   2   0   2   0   2   2   2   0   2   0   2   2   0   0   0   2   2   2   0   2   0   2   2   0   2   0   0   2   2   2   2   0   0   0   0   0   0   2   0   0   0   0   2   2   2   2   2   0   0   2   2   2   2   2   0   0   0   2   2   2   0   2   0   2   2   2   2   0   2   0   2
 MK-2-7                 0   0   0   2   2   2   0   2   2   2   0   2   2   2   2   2   2   2   0   2   0   0   2   2   2   2   2   2   2   2   2   2   2   0   2   0   2   0   2   2   2   0   0   2   2   2   0   2   0   2   2   2   2   0   0   0   2   2   2   2   2   0   0   0   2   2   0   0   2   2   2   2   2   2   0   2   2   0   0   2   0   0   0   2   2   2   0   0   0   0   0   0   0   2   2   0   2   0   2   0   2   0   0   2   0   0   0   0   0   2   0   2   2   2   2   2   0   2   0   0   0   0   0   2   2   2   0   0   0   2   0   2   0   2   2   2   0   2   0   2   2   0   0   0   2   2   2   0   2   0   2   2   0   2   0   0   2   2   0   2   0   0   0   0   0   0   2   2   0   0   2   2   2   0   2   2   0   0   2   2   2   2   2   0   0   0   2   2   2   0   2   0   2   2   2   2   0   2   0   2
 MK-2-8                 0   0   0   2   0   2   0   2   2   2   0   0   2   2   2   0   2   0   0   2   0   2   2   0   2   2   2   2   2   2   2   2   0   0   2   0   2   0   2   2   0   0   0   2   2   2   0   2   0   2   0   2   2   0   0   0   2   2   2   2   2   0   0   0   2   2   0   0   0   2   2   2   2   2   0   2   2   0   0   2   0   0   0   2   2   2   0   0   0   0   0   0   0   2   2   2   2   0   2   0   2   0   0   2   0   0   0   0   0   2   0   2   2   2   2   2   0   2   0   0   0   0   0   2   2   2   0   0   0   2   0   2   0   2   2   2   0   2   0   2   2   0   0   0   2   2   0   0   2   0   2   2   0   2   0   0   2   2   0   2   0   0   0   0   0   0   2   2   0   0   2   2   2   0   2   2   0   2   0   2   2   2   2   0   2   2   2   2   0   0   2   0   0   2   2   2   0   2   0   2
 MK-2-9                 0   0   2   0   0   2   0   2   2   2   0   0   0   2   2   0   2   0   0   2   0   0   2   0   2   2   0   2   2   2   2   2   0   0   2   0   2   2   2   2   0   0   0   2   2   2   0   2   0   2   2   2   2   0   0   0   2   2   2   2   2   0   0   0   2   2   0   0   0   2   2   2   2   2   0   2   2   0   0   2   0   0   0   2   2   2   0   0   0   0   0   0   0   2   2   0   2   0   2   0   2   0   0   2   0   0   0   0   0   2   0   2   2   2   2   2   0   2   0   0   0   0   0   2   0   0   0   0   0   2   2   2   0   2   2   2   0   2   2   2   2   0   0   0   2   2   0   0   0   2   2   2   0   0   0   0   2   0   0   2   0   0   0   0   0   0   2   2   0   2   2   2   0   2   2   2   2   0   0   2   2   2   2   0   2   2   2   2   0   0   2   0   0   2   2   2   0   2   0   2
 MK-2-10                0   0   2   0   0   2   0   2   0   2   0   0   0   0   2   0   2   0   0   2   0   0   2   0   2   2   0   2   2   2   2   2   0   2   2   0   2   2   2   2   0   0   0   2   2   2   0   2   0   2   0   2   2   0   0   0   2   2   2   2   2   0   0   2   2   2   0   0   0   2   2   2   0   2   0   2   2   0   0   2   0   0   0   2   2   2   0   0   0   0   0   0   0   2   2   2   2   0   2   0   2   0   0   2   0   0   0   0   0   2   0   2   2   2   2   2   0   2   0   2   0   0   0   2   0   2   0   0   0   2   2   2   0   2   2   0   0   2   2   2   2   0   0   0   2   2   0   0   2   2   2   2   0   0   0   0   2   0   0   2   2   0   0   0   0   0   2   2   0   2   2   2   0   2   2   2   2   0   0   2   2   2   2   0   2   2   2   2   0   0   2   0   0   2   2   2   0   2   0   0
 MK-2-11                0   0   2   2   0   2   0   2   0   2   0   0   0   0   2   0   2   0   0   2   0   0   2   0   2   2   0   2   2   2   2   2   0   2   2   0   2   2   2   2   0   0   0   2   2   2   0   2   0   2   2   2   2   0   0   0   0   2   2   2   2   0   2   2   2   2   0   0   2   2   2   0   2   2   0   2   2   2   0   2   0   0   0   2   2   2   0   0   0   0   0   0   0   2   2   0   2   0   2   2   2   0   0   2   0   0   0   0   0   2   0   2   2   2   2   2   0   2   0   2   0   0   0   2   0   0   0   0   0   2   0   2   0   2   2   0   0   2   2   2   0   0   0   0   2   2   0   0   2   2   2   2   2   0   2   0   2   0   0   2   2   0   0   0   0   2   2   2   0   2   2   2   0   2   2   2   2   0   0   2   2   2   0   2   2   2   2   2   0   0   2   0   0   2   2   2   0   2   0   2
 MK-2-12                0   0   2   2   0   2   0   2   0   2   2   2   0   2   2   0   0   0   0   2   0   0   2   0   0   2   0   2   2   0   0   2   0   2   2   0   0   2   2   2   0   0   0   2   2   2   0   2   0   2   2   0   2   0   0   0   0   0   2   2   2   0   2   2   2   2   0   0   2   2   2   0   2   2   0   2   2   2   0   2   0   0   0   2   2   2   0   0   0   0   0   0   0   2   2   0   2   0   0   2   2   0   0   2   0   0   0   2   0   2   0   2   2   2   2   2   0   2   0   2   0   0   0   2   0   0   0   0   0   2   0   2   0   2   2   0   0   2   2   2   2   0   0   0   2   2   0   0   2   0   2   2   2   0   2   0   2   0   0   0   2   0   0   0   0   2   2   2   0   2   2   2   0   2   2   2   2   0   0   2   2   2   0   2   0   2   2   2   0   0   2   0   0   2   2   2   0   2   2   2
 MK-2-13                0   0   2   2   0   2   0   2   0   2   2   2   0   2   2   0   0   0   0   2   0   0   0   0   0   2   0   2   2   0   0   2   0   2   2   0   0   0   2   2   0   0   0   2   2   0   0   2   0   2   0   0   2   0   0   0   0   0   2   2   2   0   2   2   2   2   0   0   2   2   2   0   2   2   0   2   2   2   0   2   0   2   0   2   2   2   2   0   2   0   0   0   0   2   2   0   2   0   0   2   2   0   0   2   0   0   0   0   0   0   0   2   2   2   2   2   2   2   0   2   0   0   0   2   0   0   0   0   0   2   0   2   0   2   2   2   0   2   2   2   2   0   0   0   2   2   0   0   2   0   2   2   0   0   2   0   2   0   0   0   2   0   0   2   0   2   2   2   0   2   2   0   2   2   2   2   2   2   0   2   2   2   0   2   0   2   2   2   0   0   2   0   0   2   2   2   0   2   2   2
 MK-2-14                0   0   2   2   0   2   0   2   0   2   2   2   0   2   2   0   0   0   0   2   0   0   0   0   0   2   0   2   2   0   0   2   0   2   0   0   0   0   2   2   0   0   0   2   2   0   0   2   0   2   0   0   2   0   0   0   0   0   2   2   2   0   2   2   2   2   0   0   2   2   2   2   2   2   2   2   2   2   2   2   0   2   0   2   2   2   2   0   2   0   0   0   0   0   2   0   2   0   0   2   0   0   0   2   0   0   0   0   0   0   0   2   2   2   0   2   2   2   2   2   0   0   0   2   0   2   0   0   0   2   0   2   0   2   2   2   0   2   0   2   2   0   0   0   2   2   0   0   2   2   2   2   0   0   0   0   2   0   0   0   2   2   0   2   0   2   2   2   0   2   2   0   2   2   2   2   2   2   0   2   2   2   0   2   0   2   2   2   0   0   2   0   0   2   2   2   0   2   2   2
 MK-2-15                0   0   2   2   0   2   0   2   0   0   2   2   0   2   2   0   0   0   0   2   0   0   0   0   0   2   0   2   2   0   0   2   0   2   0   0   0   0   2   2   0   0   0   2   2   0   0   0   0   2   0   0   2   0   0   0   0   0   2   0   2   0   2   2   2   2   0   0   2   2   2   0   0   2   2   2   2   0   2   2   0   2   0   2   2   2   2   0   2   0   0   0   2   2   2   0   0   0   0   2   0   0   2   2   0   0   2   2   0   0   0   2   2   2   0   2   2   2   2   2   0   2   2   2   0   2   0   0   0   2   0   2   0   2   2   2   0   2   0   2   2   2   0   0   2   2   0   0   2   2   2   2   2   0   0   0   2   0   0   2   2   2   0   2   0   2   2   2   0   2   2   0   2   0   2   2   2   2   2   2   2   2   0   2   0   2   2   2   0   0   2   0   0   2   2   2   0   2   2   2
 MK-2-16                0   0   2   2   0   2   2   2   0   0   2   2   0   2   0   0   2   0   0   2   0   0   0   0   0   2   0   2   0   2   0   2   2   2   0   0   0   0   2   2   0   0   0   2   2   0   0   0   0   2   0   2   2   0   0   0   0   0   2   0   2   0   2   2   2   2   0   0   0   2   2   0   0   2   2   2   2   0   2   2   0   2   2   2   2   2   2   2   0   0   0   2   2   2   2   0   0   0   0   2   0   0   2   2   2   0   0   0   0   0   0   2   2   2   0   2   2   2   2   2   0   2   2   2   0   2   0   0   0   0   0   2   2   2   2   2   0   2   2   2   2   2   0   0   2   2   0   0   2   2   2   2   2   0   0   0   2   0   0   2   2   2   0   2   2   2   2   0   0   2   2   0   2   2   2   2   2   2   2   0   2   2   0   2   0   0   2   2   0   0   2   0   0   2   2   2   0   2   2   2
 MK-3-1                 0   0   0   2   0   2   2   2   0   0   0   0   0   0   0   2   0   2   0   2   2   2   2   0   0   2   2   2   2   0   2   2   0   0   2   0   2   0   0   2   0   0   0   2   0   2   0   0   2   0   2   2   2   0   2   2   2   2   2   0   2   0   2   2   0   0   0   0   0   0   2   0   0   2   2   0   0   2   2   2   0   2   0   2   0   2   2   2   2   0   0   2   0   0   0   2   2   2   2   0   2   0   2   0   2   0   0   0   2   0   0   0   0   2   0   2   2   2   2   0   2   0   2   2   0   2   2   0   2   2   0   2   0   0   0   2   2   0   2   0   0   0   0   2   2   0   2   0   2   2   2   0   2   0   2   0   2   2   2   0   0   2   2   2   2   0   2   0   2   0   2   2   0   0   0   2   0   2   0   0   0   2   0   0   2   0   0   2   2   2   2   0   0   0   0   0   0   0   0   0
 MK-3-2                 0   0   0   2   0   2   2   2   0   2   0   2   0   0   0   2   0   2   0   2   2   0   2   0   0   2   2   2   2   0   2   0   0   0   2   0   2   0   0   2   0   0   0   0   0   2   0   0   2   2   2   2   2   0   2   2   0   2   2   0   2   0   2   2   2   0   0   0   0   0   2   0   0   2   2   0   2   2   2   2   2   2   0   2   0   2   2   2   2   0   0   2   0   0   0   2   2   0   2   0   0   0   2   0   0   0   2   0   2   2   0   0   0   2   0   0   2   2   2   0   2   0   2   2   0   2   2   0   2   2   0   2   2   0   2   2   2   0   2   0   0   0   0   2   2   0   2   0   2   2   2   0   0   0   2   2   2   2   2   0   0   2   2   0   2   0   2   0   2   0   2   2   0   0   0   2   0   2   0   0   0   2   0   0   0   0   0   2   2   2   2   0   0   0   2   0   0   0   0   0
 MK-3-3                 0   0   0   2   0   2   2   2   0   2   0   2   0   0   0   0   0   2   0   2   2   0   2   0   0   2   2   2   2   0   2   0   0   2   2   2   2   0   0   2   0   0   0   0   0   2   0   0   2   2   2   2   2   0   2   2   0   2   2   0   2   0   2   2   2   0   2   0   0   0   0   0   0   2   2   2   2   2   2   2   2   2   0   2   0   2   2   2   2   0   0   2   0   0   0   2   0   0   2   0   0   0   2   0   0   0   2   0   2   2   0   0   0   2   0   0   2   2   0   0   2   0   0   2   0   2   2   0   2   2   0   2   2   0   0   2   2   0   2   0   0   0   0   2   2   0   2   0   2   2   2   0   0   0   2   2   2   2   0   0   0   2   2   2   2   0   2   0   2   0   2   2   0   0   0   2   0   2   0   0   0   2   0   0   0   0   0   2   0   2   2   0   0   0   2   0   0   0   0   0
 MK-3-4                 2   0   0   2   0   2   2   0   0   2   0   2   0   0   0   0   0   2   0   2   2   0   2   0   2   2   2   2   2   0   0   0   0   2   2   2   2   0   0   2   0   0   0   0   2   2   0   0   2   2   2   2   2   0   0   2   0   2   2   0   2   0   0   2   2   2   2   0   0   0   0   2   0   2   0   0   2   2   2   2   2   2   0   2   0   2   2   2   2   0   0   2   0   0   2   2   0   0   0   0   0   0   2   0   0   0   2   0   2   2   0   0   0   2   0   0   2   2   0   0   0   2   0   2   0   2   2   0   2   2   0   2   2   2   2   2   2   0   2   2   0   0   2   2   2   0   2   0   2   2   2   0   2   0   2   2   2   2   0   0   0   2   2   2   0   0   2   0   2   0   2   0   0   2   0   2   0   2   2   0   0   2   0   0   0   0   0   2   0   2   2   2   0   0   2   0   0   0   0   0
 MK-3-5                 2   0   0   2   0   2   2   0   0   2   0   2   2   2   0   0   0   2   0   2   2   0   2   0   2   2   2   2   2   0   0   0   0   2   2   0   0   2   0   2   2   0   0   0   2   2   0   0   2   2   2   0   2   2   0   2   0   2   2   0   2   0   0   2   2   2   2   0   0   0   0   2   0   2   0   0   2   2   2   2   2   2   0   2   2   2   2   2   0   0   2   2   0   2   2   2   0   0   2   0   0   0   2   0   0   0   2   0   2   2   0   0   0   2   0   0   2   2   0   0   0   2   0   2   0   2   2   2   2   2   0   2   2   0   2   2   2   0   2   2   0   0   2   2   2   2   2   0   0   2   2   0   2   0   2   2   2   2   0   0   0   0   2   2   0   0   0   0   2   0   2   0   0   0   0   2   0   2   2   0   0   2   0   0   0   2   0   2   0   2   2   0   0   0   2   0   0   0   0   0
 MK-3-6                 2   0   0   2   0   2   0   2   0   2   0   2   2   2   0   0   0   2   0   2   2   0   2   0   2   2   2   2   2   0   2   0   0   2   2   0   0   2   0   0   2   2   0   0   2   2   2   0   2   2   0   0   2   2   0   2   0   2   2   0   2   0   0   2   2   2   2   0   0   0   0   2   0   2   2   0   2   2   2   2   2   2   2   2   2   2   2   2   0   0   2   2   0   2   2   2   0   0   2   0   0   0   2   0   0   0   2   0   2   2   0   0   0   2   0   0   2   2   2   0   0   2   0   2   2   2   2   2   2   2   0   2   2   0   2   2   2   0   0   2   0   0   2   2   2   2   2   0   0   2   2   0   2   0   2   2   2   2   0   0   0   0   2   2   0   2   0   0   2   0   2   0   0   0   0   0   0   2   2   0   0   2   0   0   0   2   0   2   0   2   2   0   0   0   2   0   0   0   2   0
 MK-3-7                 2   0   0   2   2   2   0   2   0   2   0   2   0   2   0   0   2   2   0   2   2   0   2   0   2   2   2   2   2   2   2   2   0   2   2   0   0   2   0   0   2   2   0   0   0   2   0   0   2   2   0   0   2   2   0   2   0   2   2   0   2   0   0   2   2   2   2   0   0   0   2   2   0   0   2   2   2   2   2   2   2   2   2   2   2   2   2   2   0   0   2   2   0   2   0   2   0   0   2   0   0   0   2   0   0   0   2   0   2   0   0   0   0   2   0   0   2   2   2   0   0   0   0   2   2   2   2   2   2   2   0   2   2   0   0   2   2   0   0   2   2   0   2   2   0   0   0   0   0   2   0   0   2   2   2   2   2   2   0   0   0   0   2   2   0   2   2   0   2   0   2   0   0   0   0   0   0   2   2   0   0   2   2   0   0   2   0   2   0   2   2   0   0   0   2   0   2   0   2   0
 MK-3-8                 2   0   2   2   0   2   0   2   0   0   0   2   0   0   0   0   2   2   0   2   0   0   2   0   2   2   2   2   2   2   2   2   0   2   2   2   0   2   2   0   2   2   0   0   0   2   0   0   2   2   0   0   2   2   0   2   0   2   2   0   2   0   0   2   2   2   2   0   0   0   2   2   0   0   2   2   2   0   2   2   2   2   2   2   2   2   2   2   0   0   2   2   0   2   0   2   0   0   2   0   0   2   2   0   0   0   2   0   2   0   0   0   0   2   0   0   2   2   2   0   0   0   0   2   2   2   2   2   2   2   0   2   0   0   0   2   2   0   0   2   2   0   2   2   0   0   0   0   0   2   0   0   2   2   2   2   2   0   0   0   0   0   2   2   0   2   2   0   2   0   2   0   0   0   0   0   0   2   0   0   0   2   2   0   0   2   2   2   0   2   2   0   0   0   2   0   2   0   2   0
 MK-3-9                 2   0   2   2   0   0   0   2   0   0   0   2   0   0   0   0   0   2   0   2   0   0   2   0   2   2   2   2   2   2   2   2   0   2   2   2   0   2   2   0   2   2   0   0   0   2   0   0   2   2   0   0   2   0   0   2   0   2   2   0   2   0   0   2   2   2   2   0   2   0   2   2   0   0   2   2   2   0   2   2   2   2   2   2   0   2   2   0   0   0   2   2   0   2   0   2   0   0   2   0   0   2   2   0   0   0   2   0   2   2   0   0   0   2   0   0   2   2   2   0   0   0   0   2   2   2   2   2   2   2   0   2   0   0   0   2   2   0   0   2   2   2   2   2   0   0   0   0   0   0   0   0   2   2   2   2   2   2   0   0   0   0   2   2   2   2   2   0   2   0   2   0   0   0   0   0   0   2   0   0   0   2   2   0   0   2   2   2   0   2   2   0   0   2   2   0   2   0   2   0
 MK-3-10                2   0   2   2   0   0   2   2   0   0   0   2   0   0   0   0   0   2   0   2   0   0   2   2   2   2   2   2   2   2   2   2   0   2   2   0   0   2   2   0   0   2   0   2   2   2   2   0   2   2   0   0   2   0   0   0   0   2   0   2   2   2   0   2   2   2   2   0   2   2   2   2   2   0   2   2   2   2   0   2   0   2   2   0   0   0   2   0   0   0   2   0   0   2   0   2   0   0   2   0   0   2   2   0   0   0   2   0   2   2   0   0   0   2   0   0   2   2   2   0   0   0   0   2   2   2   2   2   2   2   0   2   0   2   0   2   2   0   0   2   2   2   2   0   0   0   0   0   0   0   0   0   0   2   2   2   2   2   0   0   2   0   2   2   2   2   2   2   2   0   2   0   0   0   0   2   0   2   0   0   0   2   2   0   0   2   2   2   0   2   2   0   0   2   2   0   2   0   2   0
 MK-3-11                2   0   2   2   0   2   2   2   0   0   0   2   0   0   0   2   0   2   0   2   0   0   2   2   0   2   0   2   2   2   2   2   0   2   2   0   0   2   2   2   2   2   0   0   0   2   2   0   2   2   0   0   2   0   0   0   0   2   0   2   2   2   0   2   2   2   2   0   2   2   2   2   2   0   2   2   2   2   0   2   0   2   2   0   0   0   2   0   0   0   2   0   0   2   0   2   0   0   2   0   0   2   2   0   0   0   2   0   2   2   0   2   0   2   0   0   2   0   2   0   0   0   0   2   0   2   2   2   2   2   0   2   0   2   0   2   2   0   0   2   2   2   2   0   2   0   0   0   0   0   0   0   0   2   2   2   2   2   0   0   2   0   2   2   2   2   2   2   2   0   2   0   2   0   0   2   2   2   0   0   0   2   2   0   0   0   2   0   0   2   2   0   0   2   2   0   2   0   2   2
 MK-3-12                2   0   2   2   0   2   2   2   0   0   0   2   0   0   0   2   0   2   0   2   0   0   2   2   0   2   0   2   0   2   2   2   0   2   2   0   0   2   2   2   2   2   0   0   0   2   2   2   2   2   0   0   2   0   0   0   0   2   0   2   2   2   0   2   2   2   2   0   2   2   0   2   2   0   0   2   2   2   0   0   0   0   2   0   0   0   2   0   0   0   2   0   0   2   0   2   0   0   2   0   0   2   2   0   0   0   2   0   2   2   0   2   0   2   0   0   2   0   2   0   0   0   0   2   0   0   2   2   0   2   0   2   0   2   0   2   2   0   0   2   2   2   2   0   2   0   0   0   0   0   0   2   0   0   2   2   2   2   0   0   2   0   0   2   2   0   2   2   2   0   2   0   2   0   0   2   2   0   0   0   0   2   2   0   0   0   2   0   0   2   2   0   0   2   2   0   2   0   2   2
 MK-3-13                2   0   2   2   0   2   2   2   0   0   0   2   0   0   0   2   0   2   0   2   0   2   2   2   0   2   0   2   0   2   0   2   0   2   2   0   0   0   2   2   2   2   0   0   0   2   2   2   2   2   0   0   2   0   0   0   2   2   0   2   2   2   0   2   2   2   2   0   2   2   0   2   2   0   0   2   2   0   0   0   0   0   2   0   0   0   0   0   2   0   2   0   0   2   0   2   2   0   2   0   0   2   2   0   0   0   2   0   2   2   0   2   0   2   0   2   2   0   2   0   0   0   0   2   0   0   2   2   0   2   0   2   2   2   0   2   2   0   0   2   2   2   2   2   2   0   0   0   0   0   0   2   0   0   2   2   2   2   2   0   2   0   0   2   2   0   2   2   0   0   2   0   2   0   0   2   2   0   0   0   0   2   2   0   0   0   2   0   0   2   2   0   0   2   2   0   2   2   2   2
 MK-3-14                2   2   2   2   2   2   2   2   0   0   0   2   0   0   0   2   0   2   0   2   0   2   2   2   0   2   0   2   0   2   0   2   2   2   2   0   0   0   2   2   2   0   0   0   0   2   0   2   2   2   0   0   2   0   0   0   2   2   0   2   2   2   0   2   2   2   2   0   2   2   0   2   2   0   0   2   2   0   0   0   0   0   2   0   0   0   0   0   2   0   0   0   0   0   2   2   2   0   2   0   0   2   2   0   0   0   0   0   2   2   0   2   0   2   2   2   2   0   2   0   0   0   0   2   0   0   2   2   0   2   0   2   0   0   2   0   2   0   0   2   2   2   2   0   0   2   0   0   0   2   0   2   0   0   2   2   2   2   2   0   2   0   0   2   0   0   2   2   0   0   2   2   2   0   0   2   2   0   0   0   0   2   2   0   0   0   2   0   0   2   2   0   0   2   2   0   2   2   2   2
 MK-3-15                2   2   2   2   2   0   2   2   0   0   0   2   0   0   0   2   0   2   2   2   0   2   2   2   2   2   0   2   0   2   0   2   2   2   2   0   0   0   2   2   0   2   0   0   0   2   2   2   2   2   0   0   2   0   0   0   2   2   0   2   2   2   0   2   2   0   2   0   2   2   0   2   2   0   0   2   2   0   0   2   0   0   2   0   0   0   0   0   2   0   0   0   0   0   2   0   2   0   2   2   0   2   2   0   0   0   0   0   2   2   2   2   0   2   2   2   2   0   2   0   0   0   0   2   0   2   2   2   0   2   2   2   0   0   0   0   2   0   0   2   2   2   2   0   2   2   0   0   0   2   0   2   0   0   2   2   2   2   2   0   2   0   0   2   0   0   2   2   0   0   2   2   2   2   2   2   2   0   0   0   0   2   2   0   0   0   2   0   0   2   2   0   0   2   2   0   2   2   0   2
 MK-3-16                2   2   2   2   0   0   2   2   0   0   0   0   0   0   0   2   0   2   2   2   0   2   2   2   2   2   0   2   0   2   0   2   2   2   2   0   0   0   0   2   0   2   0   0   0   2   2   2   2   0   0   0   2   0   0   0   2   0   0   2   2   2   0   0   2   0   2   0   2   2   2   2   2   2   0   2   2   0   0   2   0   0   0   0   0   0   2   0   2   0   0   0   0   0   2   0   2   0   2   2   0   2   2   2   0   0   0   0   2   2   2   2   0   2   2   2   2   0   2   0   0   0   0   2   0   2   2   0   0   2   0   2   0   2   0   2   2   0   0   0   2   2   2   0   2   2   0   0   0   2   2   2   0   0   2   2   2   2   0   0   2   0   0   2   0   0   2   2   0   0   2   2   0   2   2   2   2   0   0   0   0   2   2   0   2   0   0   0   0   2   2   0   0   2   2   0   2   2   0   0
 MK-4-1                 2   0   0   0   0   2   2   2   2   0   2   0   2   2   2   2   0   0   0   2   2   2   2   2   0   0   2   2   0   0   0   0   2   2   0   2   0   0   2   0   0   0   0   0   2   2   2   0   2   2   2   2   0   2   2   0   2   2   2   0   0   0   0   2   2   0   0   2   2   2   2   0   2   0   2   0   0   2   0   0   2   2   0   0   0   2   2   2   2   2   2   0   2   0   2   0   2   0   2   2   0   0   2   2   2   0   0   0   2   2   2   0   0   0   0   0   0   2   0   2   0   2   0   2   0   0   0   0   2   2   0   2   0   2   2   0   2   2   2   2   2   2   2   0   0   2   0   2   0   0   2   0   0   0   0   0   2   0   0   2   2   2   0   2   2   2   0   2   2   0   0   2   0   2   0   2   0   2   2   0   2   2   2   0   0   2   0   2   0   2   0   2   0   2   2   0   2   0   2   2
 MK-4-2                 2   0   0   0   0   2   2   0   2   0   2   0   2   2   2   2   0   0   0   2   2   2   2   0   0   0   2   2   0   0   0   0   2   2   0   2   0   0   2   0   2   0   0   0   2   2   2   0   2   2   2   2   0   2   2   0   2   2   2   0   0   0   0   2   0   0   0   2   0   2   2   0   2   0   2   0   0   0   0   0   2   2   0   0   0   0   2   2   2   2   2   0   2   0   2   0   2   0   2   2   0   0   2   2   2   0   0   0   2   2   2   0   0   0   0   0   0   0   0   2   2   2   2   2   0   0   0   0   2   2   0   2   0   2   2   0   2   2   2   0   0   2   2   0   0   2   0   2   0   0   2   2   0   0   2   0   2   0   0   2   2   2   2   2   2   2   2   2   2   2   0   2   0   2   0   2   0   2   2   0   2   0   2   0   0   0   0   2   0   2   0   2   0   2   2   0   2   2   2   2
 MK-4-3                 2   0   0   0   0   2   2   0   0   0   2   0   2   2   2   2   0   0   0   2   2   2   2   0   2   0   2   0   0   0   0   0   2   2   0   2   2   0   0   0   0   0   0   0   2   2   2   0   2   2   2   2   0   2   2   0   2   2   2   0   0   0   0   2   0   0   0   2   0   2   2   0   2   0   2   0   0   0   0   0   2   2   0   0   0   0   0   2   2   2   0   0   2   0   2   0   2   0   2   0   0   0   2   2   2   0   0   0   2   0   2   0   0   0   0   0   0   0   0   2   2   2   2   2   0   0   0   0   2   2   0   2   0   2   2   0   0   2   2   0   0   2   2   0   0   2   0   2   0   0   2   2   0   0   2   0   2   0   0   2   2   0   2   2   2   2   2   2   0   2   0   2   2   2   0   2   0   2   2   0   2   0   0   0   2   0   0   2   0   2   0   2   2   2   2   0   0   2   0   2
 MK-4-4                 0   0   2   0   2   2   2   2   0   0   2   0   2   2   2   2   0   0   0   0   2   2   2   0   2   0   2   0   0   2   2   0   2   2   0   2   2   0   0   0   0   0   0   0   2   0   0   0   2   0   2   2   0   2   2   0   2   0   2   0   0   0   0   2   0   0   0   2   0   0   2   0   2   0   2   0   0   0   0   0   2   2   0   0   0   0   0   2   2   0   2   0   2   0   2   0   2   0   2   0   0   0   2   2   2   0   0   0   0   0   2   0   0   0   0   0   0   0   0   2   2   2   2   2   0   0   0   0   2   2   0   2   0   2   2   0   0   2   2   0   0   2   2   0   0   2   0   2   0   0   2   0   0   0   2   0   2   0   0   2   2   0   2   2   0   2   2   2   2   2   0   2   0   2   0   2   0   0   2   2   2   0   0   0   2   0   0   2   2   2   2   2   2   2   2   0   0   0   0   0
 MK-4-5                 0   0   2   0   2   2   0   2   0   0   2   0   0   2   2   2   0   0   0   0   2   2   2   0   2   0   2   0   0   2   0   0   2   2   0   2   0   0   0   0   0   0   0   0   2   0   0   0   2   0   2   2   0   0   2   0   2   0   2   0   0   0   0   0   0   0   0   2   0   0   2   0   2   0   2   0   0   0   0   0   2   2   2   0   0   0   0   2   2   2   0   0   2   0   2   0   2   0   2   0   0   0   2   2   2   0   0   0   0   0   2   0   0   0   0   0   0   0   0   2   2   2   2   2   0   2   0   2   2   2   0   2   0   2   0   0   0   2   2   0   0   2   0   2   0   2   0   2   0   0   2   0   0   0   2   0   2   0   0   2   2   0   2   2   0   2   2   2   2   2   0   2   0   2   0   2   0   0   2   2   2   2   0   0   2   0   0   2   0   2   2   2   2   2   2   0   0   0   0   0
 MK-4-6                 0   0   2   2   2   0   0   2   0   0   2   0   0   2   2   0   0   0   0   0   2   2   2   2   2   0   2   0   0   2   0   0   2   0   0   2   0   2   0   0   0   0   0   0   2   0   0   0   2   0   2   2   0   0   0   0   0   0   2   0   2   0   0   2   0   0   0   2   0   0   2   0   2   0   2   0   2   0   0   0   2   2   2   2   0   0   0   2   2   2   0   0   2   0   2   0   2   0   2   0   0   2   2   2   2   0   0   0   2   0   2   0   0   2   0   0   0   0   0   2   2   2   0   2   0   2   0   2   2   2   0   2   0   2   0   0   2   2   2   0   0   2   0   0   0   0   0   2   0   2   2   0   0   0   0   0   2   0   0   2   2   0   2   2   0   2   2   2   2   2   0   2   2   0   0   2   2   0   2   2   2   0   0   0   2   2   0   2   0   2   2   2   2   2   2   2   0   0   0   0
 MK-4-7                 0   0   2   2   0   0   0   2   0   0   2   0   0   2   2   0   0   0   0   0   2   2   2   2   0   0   2   0   0   0   0   2   2   0   0   0   0   2   0   2   0   0   0   0   2   0   0   0   2   0   2   2   0   0   2   0   0   0   2   0   2   0   0   2   0   0   0   2   0   0   2   2   2   0   2   0   2   0   0   0   2   2   2   2   0   0   0   2   2   2   0   0   2   0   2   0   2   0   2   0   0   2   2   2   2   0   0   0   2   0   2   0   0   2   0   0   0   0   2   2   0   2   0   2   0   2   0   2   2   2   0   2   0   0   0   0   2   2   2   0   0   2   0   0   2   0   0   2   0   2   2   0   0   0   0   0   2   0   0   2   2   2   2   2   0   2   2   2   2   2   0   2   2   0   0   2   0   0   2   2   2   0   0   0   2   2   0   2   0   2   2   2   2   2   2   2   0   0   0   0
 MK-4-8                 0   0   2   2   0   0   0   0   0   0   2   0   0   2   2   0   0   0   0   0   2   2   2   2   0   0   2   0   0   0   0   0   2   0   0   0   0   2   0   2   0   0   0   0   2   0   0   0   2   2   2   2   0   0   2   0   0   0   2   0   2   0   0   2   0   0   0   2   2   0   2   2   2   0   2   0   2   2   0   0   2   2   2   2   0   0   0   2   2   2   2   0   2   0   2   0   2   0   2   0   0   2   2   2   2   0   0   0   2   0   2   0   0   2   0   0   0   0   2   2   0   2   0   2   0   2   0   2   2   2   2   2   2   0   0   0   2   2   2   0   0   2   0   0   2   0   0   2   2   2   2   0   0   0   0   0   2   0   0   2   2   2   2   2   0   2   2   2   2   2   0   2   2   0   0   2   0   0   2   2   2   0   0   0   2   2   0   2   0   2   0   2   2   2   2   2   0   0   0   0
 MK-4-9                 2   0   2   2   2   0   0   0   0   0   2   0   0   2   2   0   0   0   0   0   2   0   0   2   0   0   2   0   2   0   0   0   0   0   0   0   0   2   0   2   0   0   0   0   2   0   0   0   2   2   2   2   0   0   2   0   0   0   2   0   2   0   0   2   0   0   0   2   2   0   2   2   2   0   0   0   2   2   0   0   0   2   2   2   0   0   0   2   2   2   2   0   2   0   2   0   2   0   2   0   0   2   2   2   2   0   0   0   2   0   2   0   0   2   0   0   0   0   2   2   2   2   0   2   0   2   0   2   2   2   0   2   2   0   0   2   2   0   2   0   0   2   0   0   2   0   0   2   2   2   2   0   0   0   0   0   2   0   0   0   2   2   2   0   0   2   2   2   0   2   0   2   2   0   0   2   0   0   2   2   2   0   0   0   2   2   0   2   0   0   0   2   2   2   2   2   0   0   0   0
 MK-4-10                2   2   2   2   2   0   0   2   0   0   2   0   0   2   2   0   0   0   0   2   2   2   0   2   0   0   2   0   2   0   0   0   0   0   0   0   0   0   0   0   0   0   0   0   2   0   0   0   2   0   2   2   0   0   2   0   0   0   2   0   0   0   0   2   0   0   0   2   2   0   2   2   2   0   0   0   2   2   2   0   0   2   2   2   0   0   0   2   2   2   0   0   2   0   0   0   2   0   0   0   0   2   2   2   2   0   0   0   0   0   2   0   0   2   0   2   0   2   2   2   2   2   0   2   2   0   0   2   2   2   0   2   2   0   0   2   2   0   2   0   0   2   0   0   2   0   0   2   2   2   2   0   0   0   0   0   2   2   0   0   2   2   2   0   0   0   2   2   0   2   0   2   2   0   0   2   0   0   2   2   2   0   2   0   2   2   0   2   0   0   0   2   2   2   2   2   0   0   0   0
 MK-4-11                2   2   2   2   2   0   0   2   0   0   2   2   0   2   2   0   0   0   0   2   2   2   0   2   0   0   2   0   2   0   0   0   0   0   2   0   0   0   0   0   0   2   0   0   0   0   0   0   2   0   2   2   0   2   2   0   0   0   2   0   0   0   0   2   0   2   0   2   2   0   2   2   2   0   0   0   2   2   0   0   0   2   2   2   0   0   0   0   2   2   0   0   2   0   0   0   2   0   0   0   0   2   2   2   2   0   0   0   0   0   2   0   0   2   0   2   0   2   2   2   2   2   0   2   2   0   0   2   2   2   0   2   2   0   0   2   2   0   0   0   0   0   2   0   2   2   0   0   2   2   2   0   0   0   0   2   2   2   0   0   2   2   2   0   0   0   2   2   0   2   0   2   0   0   0   2   0   0   2   2   2   0   2   0   0   2   0   2   0   0   0   2   2   2   2   2   0   0   0   0
 MK-4-12                0   2   2   2   2   0   0   2   0   0   2   2   0   2   2   0   0   0   0   2   2   2   0   2   0   0   2   0   2   0   0   0   0   0   2   0   2   0   0   0   0   2   0   0   0   0   0   0   2   0   2   2   0   0   2   0   0   0   2   0   0   0   0   2   0   0   0   2   2   0   2   2   2   0   2   0   2   2   0   0   0   0   2   2   0   0   0   0   2   0   0   0   2   0   2   0   2   2   0   0   0   2   2   2   2   0   0   0   0   2   2   0   0   2   0   2   0   2   2   2   2   2   0   2   2   0   2   2   2   2   0   2   2   2   0   2   2   0   0   0   2   0   0   0   2   2   0   2   0   2   2   0   0   0   0   2   2   2   0   0   2   2   2   0   0   0   2   2   0   2   0   2   0   0   2   2   0   0   2   2   2   0   2   0   0   2   0   2   2   0   0   2   0   2   2   2   0   0   0   2
 MK-4-13                0   2   2   2   0   0   0   2   0   0   2   2   0   2   2   0   0   0   0   2   2   2   0   2   0   0   2   0   2   2   0   0   0   0   2   0   2   0   0   0   2   2   0   0   0   0   0   0   2   0   2   0   0   2   2   0   0   0   2   0   0   0   0   2   0   0   0   2   2   2   2   2   2   0   2   0   2   2   0   0   0   0   2   2   0   0   0   0   2   0   0   0   2   0   2   0   0   2   0   0   0   2   2   2   2   0   0   0   0   0   2   0   0   2   0   2   0   2   0   2   2   2   0   2   2   0   2   2   2   2   0   2   2   2   0   2   2   0   0   0   2   0   0   0   0   2   0   2   0   2   0   0   0   0   0   2   2   2   0   0   2   2   2   0   0   0   2   2   2   0   0   2   0   0   2   2   0   0   2   2   2   0   2   0   0   2   0   2   2   2   2   2   0   2   2   2   0   2   2   0
 MK-4-14                0   2   2   2   0   0   2   2   0   0   2   0   0   2   2   0   0   0   0   2   2   2   0   2   0   0   0   0   2   2   0   0   0   0   2   0   2   0   0   0   2   2   0   0   0   2   0   0   0   0   0   0   0   2   2   0   0   0   2   0   0   0   0   2   0   0   0   2   2   2   2   2   2   0   2   0   2   2   0   0   2   0   2   2   0   0   0   0   2   0   0   2   2   0   2   0   0   2   0   2   0   0   2   2   2   0   0   0   0   0   2   0   0   2   0   2   0   2   0   0   2   2   0   2   2   0   2   2   2   2   0   2   2   2   0   2   0   0   0   0   2   0   0   0   0   2   0   2   0   0   2   0   0   2   0   2   0   2   0   0   0   2   2   0   0   0   2   2   0   0   0   0   0   2   0   2   0   0   2   2   0   0   2   0   0   2   0   2   2   2   2   2   0   2   2   2   2   2   2   0
 MK-4-15                0   2   2   0   0   0   2   2   0   0   0   0   0   2   0   0   0   0   0   2   2   2   0   2   0   0   0   0   2   2   0   2   0   0   2   2   0   0   0   0   2   2   0   0   0   2   0   0   0   0   0   0   0   2   2   0   0   0   2   0   0   0   0   2   0   2   0   0   2   2   2   2   2   0   2   0   2   2   0   0   2   0   0   0   0   0   0   0   0   0   0   2   2   2   0   0   0   0   0   2   0   0   2   2   2   0   0   0   0   0   2   0   0   2   0   0   0   2   2   0   2   2   0   2   2   0   2   2   2   2   2   2   2   2   0   2   0   0   0   0   2   0   0   0   0   2   0   2   0   2   2   0   0   2   0   0   2   2   0   0   0   2   2   0   0   0   0   2   0   0   0   0   0   2   0   2   0   0   2   0   0   2   2   0   0   2   0   0   2   0   2   2   0   2   0   2   2   2   2   0
 MK-4-16                0   2   2   0   0   0   2   2   0   0   0   0   0   2   0   2   0   0   0   2   2   2   0   2   0   0   0   2   2   2   0   2   0   0   2   2   0   0   0   0   2   2   0   0   0   2   0   0   0   0   0   0   0   2   2   0   0   2   2   0   0   0   0   2   0   2   2   0   2   0   2   2   2   0   2   0   2   2   0   0   2   0   0   0   0   0   0   0   0   0   0   2   2   2   0   0   0   0   0   2   0   0   2   2   2   2   0   0   0   0   2   0   0   2   2   0   0   2   2   0   2   2   0   2   2   0   2   2   0   2   2   2   2   2   0   2   0   0   0   2   2   0   0   0   2   2   0   2   2   2   2   2   0   2   2   2   2   2   0   0   0   2   2   2   0   0   0   2   0   0   0   0   0   2   0   2   0   0   2   0   0   2   2   0   0   0   0   0   2   2   2   0   0   2   0   2   2   2   2   0
 MK-5-1                 2   0   0   2   0   2   2   0   2   0   0   2   0   0   0   0   0   2   0   2   0   2   2   0   0   2   0   0   0   0   2   0   2   0   2   0   2   2   0   2   0   0   2   0   0   2   0   2   0   2   0   2   0   2   2   2   0   0   0   0   2   2   0   2   2   0   0   0   0   2   0   2   2   2   0   0   0   0   0   2   0   0   0   0   0   0   0   0   0   0   2   2   2   2   2   2   0   0   0   2   2   2   0   2   0   0   0   0   0   0   0   2   0   0   0   2   0   0   2   2   0   2   2   0   0   2   2   0   0   2   2   0   2   0   2   0   2   0   0   2   0   0   0   2   0   0   0   2   2   0   0   0   0   0   0   0   0   0   0   2   2   2   0   2   0   0   0   0   2   2   2   2   2   2   0   0   2   0   0   0   2   0   0   0   2   0   0   2   0   0   2   0   0   0   0   2   0   2   2   0
 MK-5-2                 2   0   0   2   2   2   2   0   2   0   0   2   0   0   0   0   0   2   0   2   0   2   2   0   2   2   0   2   0   2   2   0   2   0   2   0   2   0   0   2   0   0   2   0   0   2   0   2   0   2   0   0   0   2   2   2   0   0   0   0   2   2   0   2   2   0   2   0   2   2   0   2   2   2   0   0   0   0   0   2   0   0   0   0   0   0   0   0   0   0   2   2   2   2   2   2   0   2   2   2   2   2   0   2   0   0   2   0   0   0   0   2   0   0   0   2   0   0   2   0   0   2   2   0   0   2   2   0   0   2   2   0   2   0   2   0   2   0   0   2   0   0   0   2   0   0   0   2   2   0   0   0   2   0   0   0   0   2   0   2   2   2   0   2   0   0   0   0   2   2   2   2   2   0   0   0   2   0   0   0   2   0   0   2   0   0   0   2   0   0   2   0   0   0   0   0   0   2   2   0
 MK-5-3                 2   0   0   2   2   2   2   0   0   0   0   2   0   0   0   0   0   2   0   2   0   2   2   0   2   2   0   2   0   2   2   0   2   0   2   0   2   0   0   2   0   0   0   0   0   2   0   2   0   2   2   0   0   2   2   2   0   2   0   0   2   2   0   2   2   0   2   0   2   2   0   2   0   2   0   0   2   0   0   2   0   0   0   0   0   0   0   0   0   0   0   2   2   2   2   2   0   2   2   2   0   0   0   2   2   0   2   0   0   0   2   2   0   0   0   2   0   0   2   0   0   2   2   0   0   2   2   0   0   2   2   2   2   0   2   0   2   0   0   2   0   0   0   0   0   0   0   2   2   0   0   0   2   0   0   0   0   2   0   2   2   2   0   2   0   0   0   0   0   2   2   2   2   0   0   0   2   2   0   0   2   0   0   2   0   0   0   2   0   0   2   0   0   0   0   0   0   2   2   0
 MK-5-4                 2   0   0   2   2   2   2   0   0   0   0   2   2   0   0   0   0   2   0   2   2   2   2   0   2   2   0   2   0   2   2   0   2   0   0   0   2   0   0   2   0   2   0   2   0   2   0   2   0   2   2   0   0   2   2   2   0   2   0   0   2   2   0   2   2   0   0   0   2   2   0   2   0   2   0   2   2   0   0   2   0   0   0   0   0   0   0   0   0   0   0   2   2   2   2   2   0   2   2   2   0   0   0   2   2   0   2   0   0   0   0   2   0   0   0   0   0   0   2   0   0   2   2   0   0   0   2   0   0   2   2   0   2   0   2   0   2   0   0   2   0   0   0   0   0   2   2   0   2   0   0   0   2   0   0   0   0   2   0   2   2   2   0   2   0   0   0   0   0   2   0   2   2   0   0   0   2   2   0   0   2   0   2   2   0   0   0   2   0   0   2   0   0   0   0   0   0   0   0   2
 MK-5-5                 2   0   0   2   2   2   2   0   2   0   0   2   2   0   2   0   0   2   0   2   2   2   2   2   2   2   0   2   0   2   2   0   2   0   0   0   2   0   0   2   0   2   0   2   2   0   0   2   0   2   2   0   0   2   2   2   0   2   0   0   2   2   2   2   2   0   0   0   2   2   0   2   0   2   0   2   2   0   0   2   2   0   0   0   0   0   0   0   0   2   0   2   2   2   0   2   0   2   2   2   0   0   0   2   2   0   0   2   0   0   0   2   0   0   0   2   0   0   2   0   0   2   2   0   2   0   2   0   0   2   2   0   2   0   0   0   2   0   0   2   0   0   0   0   0   2   2   0   2   0   0   0   2   0   0   0   0   2   0   2   2   2   0   2   0   0   2   0   0   2   0   2   2   0   0   0   2   2   0   0   2   0   2   2   2   0   0   2   0   0   2   0   0   2   0   0   0   0   0   2
 MK-5-6                 0   0   0   2   2   2   2   0   2   0   0   2   2   0   2   0   0   2   0   2   2   2   2   2   0   2   0   2   0   0   2   0   2   0   0   0   2   0   0   2   0   2   0   2   2   0   0   2   0   2   2   0   0   2   2   0   0   2   0   0   2   2   2   2   2   0   0   0   2   2   0   2   0   2   0   2   0   0   0   0   2   0   0   0   0   0   0   0   2   2   2   2   2   2   0   2   0   2   2   2   0   0   0   2   2   0   0   2   0   0   0   2   0   2   0   2   0   0   2   0   0   2   0   0   2   0   2   0   0   2   2   0   0   0   0   0   2   0   0   0   0   0   0   2   0   2   2   2   2   0   0   0   2   0   2   0   0   2   0   2   2   2   0   2   0   0   2   0   0   2   0   2   2   2   0   0   2   2   0   0   2   2   2   0   2   0   0   2   0   0   2   0   0   2   0   0   0   0   0   2
 MK-5-7                 0   0   0   2   2   2   2   0   2   0   0   0   2   2   2   0   0   2   2   2   2   2   2   2   0   2   0   2   0   0   2   0   2   0   0   0   2   0   0   2   0   2   0   2   2   0   0   2   0   2   2   0   0   2   2   0   0   0   0   2   2   2   2   2   2   0   0   0   2   2   0   2   0   2   0   2   0   0   0   0   2   0   2   0   0   0   0   0   2   2   2   2   2   2   0   2   0   2   2   2   0   0   0   2   0   0   0   2   0   0   0   2   2   2   0   2   0   0   2   0   0   2   0   0   2   0   2   0   0   2   2   2   0   0   0   0   2   0   2   0   0   0   2   2   0   2   2   2   2   0   0   0   2   0   2   0   0   2   0   2   2   2   2   2   0   0   0   0   2   2   0   2   2   2   0   0   2   0   0   0   2   0   2   0   2   0   0   2   0   0   0   2   0   2   0   0   0   0   0   2
 MK-5-8                 0   0   0   2   2   2   2   0   2   0   0   0   2   2   0   0   0   2   2   0   2   2   2   2   0   2   0   2   0   0   0   0   2   0   0   0   2   0   0   2   0   2   0   0   0   0   0   2   0   0   2   0   0   2   2   0   0   0   0   2   2   2   2   2   2   0   0   0   2   2   0   0   0   2   0   2   0   0   0   0   2   0   2   0   0   0   0   0   2   2   2   2   2   2   0   2   2   2   2   0   0   0   0   2   0   0   0   2   0   0   2   2   0   2   2   0   0   2   2   2   0   2   0   0   2   0   2   0   0   2   2   2   0   0   0   0   2   2   2   0   2   0   2   2   2   0   2   2   2   2   0   0   2   0   2   0   0   2   0   2   2   2   2   2   0   0   0   0   2   2   0   2   2   2   0   0   2   2   2   0   2   0   2   0   2   0   0   0   2   0   2   2   0   2   0   0   0   0   2   2
 MK-5-9                 0   0   0   2   2   2   2   0   2   0   2   0   0   0   0   0   0   2   2   0   2   2   2   2   0   2   0   2   0   0   0   0   2   2   0   2   2   0   0   2   0   2   0   0   0   0   0   2   0   0   2   0   0   2   2   0   0   0   0   2   2   2   2   2   2   0   0   0   2   2   0   0   0   2   0   2   0   0   0   0   2   0   2   0   0   0   0   0   2   2   2   2   2   2   0   2   2   2   0   0   0   0   0   2   0   2   2   2   0   2   2   2   0   2   2   0   2   2   2   2   0   2   0   0   2   0   2   0   0   2   2   2   0   0   0   0   2   2   2   0   2   0   2   2   2   0   2   2   2   2   0   0   2   0   2   0   0   2   0   0   2   2   2   0   0   0   0   0   2   2   2   2   2   2   0   2   2   2   0   0   2   0   2   2   0   2   0   0   2   0   2   2   0   2   0   0   0   0   2   2
 MK-5-10                0   0   0   0   2   2   2   0   2   0   2   0   0   0   0   0   0   2   2   0   2   2   2   2   0   2   0   2   0   0   0   0   2   2   0   2   2   0   0   0   0   2   0   0   0   0   0   2   0   0   2   0   0   2   2   0   0   0   0   2   2   2   2   2   2   0   0   0   2   2   0   0   0   2   0   2   0   0   0   0   2   0   2   0   0   0   0   0   0   2   2   2   2   2   0   0   2   2   0   2   0   0   0   2   0   2   2   2   0   2   2   2   2   2   2   0   2   2   0   2   0   0   0   0   0   0   2   0   0   2   0   2   0   0   0   0   2   2   2   0   2   0   0   2   2   0   2   2   0   2   0   0   2   0   2   0   0   2   2   0   2   2   2   0   0   0   0   0   2   2   2   2   2   2   0   2   2   2   0   0   2   0   2   2   0   2   2   0   2   0   2   2   0   2   0   0   0   0   2   2
 MK-5-11                0   0   0   0   2   2   2   0   2   0   2   0   0   0   0   0   0   0   2   0   0   2   2   2   0   2   0   2   2   0   0   0   2   2   0   2   2   2   2   0   2   2   0   0   0   0   0   2   0   0   2   2   0   2   2   0   0   0   0   2   2   2   0   2   2   0   0   0   2   2   0   0   0   2   0   2   0   0   0   0   2   0   2   0   0   0   0   0   0   0   2   2   2   2   0   0   2   2   0   2   2   2   0   2   0   2   2   2   0   2   2   0   0   0   2   0   2   2   0   2   2   0   0   2   0   0   0   0   2   2   0   2   0   0   0   0   2   2   2   0   2   0   0   2   2   0   2   2   2   2   0   0   2   0   2   2   2   2   2   0   2   2   2   0   2   0   0   0   2   2   2   2   2   2   0   2   2   2   0   0   2   0   0   0   0   2   2   0   2   0   2   2   0   2   0   2   0   0   2   2
 MK-5-12                2   0   0   0   2   2   2   0   2   0   2   0   0   0   0   0   0   0   2   0   0   2   0   0   0   2   2   2   2   2   0   2   2   2   0   2   2   2   2   0   2   2   0   0   0   0   0   2   0   0   2   2   0   2   2   0   0   2   0   2   2   2   0   2   2   0   0   0   2   2   0   0   0   2   0   2   0   2   0   0   2   0   2   2   0   0   0   0   0   0   2   2   2   2   0   0   2   2   0   2   2   2   0   2   0   2   2   2   0   2   2   0   0   0   2   0   2   2   0   2   2   0   0   2   0   0   0   0   2   0   0   2   0   0   0   0   2   2   0   0   2   0   0   2   2   0   2   2   2   2   0   2   2   2   2   2   2   2   2   0   2   2   2   0   2   0   0   0   2   2   2   2   2   2   0   2   2   2   0   0   2   0   0   0   0   0   0   0   2   0   2   2   2   2   0   2   0   0   2   2
 MK-5-13                2   0   0   0   2   2   2   0   2   0   2   0   0   0   0   0   0   0   2   2   0   2   0   0   0   2   2   2   2   2   0   2   2   2   0   2   2   2   2   0   2   2   0   2   0   0   2   0   0   0   2   2   0   0   2   0   0   2   0   2   2   2   0   2   2   0   0   0   2   2   0   0   0   2   0   2   0   2   0   2   2   0   2   2   0   0   0   2   0   0   2   2   2   2   0   0   2   2   0   2   2   2   0   2   0   2   2   2   0   2   2   0   0   0   0   0   2   2   2   2   2   2   0   2   0   0   0   0   2   0   0   2   0   0   0   0   2   0   0   0   2   0   2   2   2   0   2   2   2   2   0   2   0   2   2   2   2   2   2   0   2   2   2   0   2   0   0   0   2   2   2   2   0   2   2   2   0   2   0   0   2   0   0   2   0   0   0   0   2   0   2   2   2   2   0   2   2   0   2   2
 MK-5-14                2   0   0   0   0   2   2   0   2   0   2   0   2   0   0   0   0   0   2   2   0   2   0   0   0   2   2   2   2   2   0   2   2   2   0   2   2   2   2   0   2   2   0   2   0   2   2   0   0   0   2   2   0   0   2   2   0   2   0   2   2   2   0   2   2   0   0   0   2   2   0   0   0   2   0   2   0   2   0   2   2   0   2   2   0   0   0   0   0   0   2   2   2   2   0   0   0   2   0   2   2   2   0   2   0   2   0   2   0   2   2   0   0   0   0   0   2   2   2   2   2   2   0   2   2   0   0   0   2   0   0   2   0   0   0   0   2   0   0   0   2   0   2   2   2   0   2   2   2   2   2   2   2   2   2   2   2   2   2   0   2   2   0   0   2   0   0   0   2   2   2   2   0   2   2   2   0   2   0   0   2   0   0   2   0   0   0   0   2   0   2   2   2   2   0   0   2   0   2   2
 MK-5-15                2   0   0   0   0   2   2   2   2   0   2   0   2   0   0   0   0   0   2   2   0   2   0   0   0   2   0   2   2   2   0   2   2   2   0   2   2   2   2   0   2   0   0   2   0   0   2   0   0   2   2   2   0   0   2   2   0   2   0   2   2   2   0   2   2   0   0   0   2   2   0   0   0   2   2   2   0   2   0   2   2   0   2   2   0   0   0   0   0   0   2   2   2   2   0   0   0   2   0   2   2   2   0   2   0   2   0   2   0   2   2   0   0   0   0   2   2   2   2   2   0   2   0   2   2   2   0   0   2   0   0   2   0   0   0   0   2   0   0   0   2   0   2   2   2   0   2   2   2   2   2   0   2   2   2   2   2   2   2   0   2   0   0   0   2   0   0   2   2   0   2   2   0   2   2   2   0   2   0   0   2   0   0   2   0   0   0   0   2   2   2   2   2   0   2   0   2   0   2   2
 MK-5-16                2   0   0   0   0   2   2   0   2   0   2   0   2   2   2   0   0   0   2   2   0   2   0   0   0   2   0   2   2   2   0   2   2   2   0   2   2   2   2   0   0   0   0   2   0   0   2   0   0   2   2   0   0   0   2   2   0   2   0   2   2   2   0   2   0   0   0   0   2   2   2   0   0   2   2   2   0   2   0   2   2   0   2   2   0   0   2   0   0   0   2   2   2   2   0   0   0   2   0   2   2   2   2   2   0   0   0   2   0   2   2   2   0   0   0   2   2   2   2   0   0   0   0   2   2   2   0   0   2   0   0   2   0   0   0   0   2   0   2   0   2   0   2   2   2   0   2   2   2   2   2   0   2   0   2   2   0   2   2   0   2   0   0   0   2   0   0   2   0   0   2   2   2   2   2   0   0   2   0   0   2   0   0   2   0   0   2   0   2   2   2   2   2   2   2   0   2   0   2   2
 MK-6-1                 2   2   0   0   0   2   0   0   2   0   2   0   0   2   2   2   2   0   2   2   2   2   0   0   0   2   2   0   0   2   2   2   2   2   0   2   2   0   0   0   0   0   0   0   2   2   0   0   0   0   0   0   2   2   2   2   2   0   0   2   0   2   0   0   0   2   0   2   0   0   0   2   0   2   2   2   2   2   0   0   0   0   0   2   0   0   0   0   2   2   2   0   0   2   2   2   2   0   2   2   0   2   0   0   0   0   2   2   0   0   0   2   2   2   0   2   0   2   2   0   0   2   2   0   0   2   2   0   0   0   0   2   0   0   2   2   0   2   0   2   2   2   0   2   2   0   0   2   2   2   2   0   2   2   2   0   2   0   0   0   0   2   2   0   2   2   2   2   0   2   0   0   2   0   2   2   0   0   2   0   0   2   2   0   2   2   2   0   2   2   2   2   0   0   0   2   0   0   0   0
 MK-6-2                 2   2   0   0   0   2   0   0   0   0   0   0   0   0   2   2   2   0   2   2   2   2   0   0   0   2   2   0   0   2   2   2   2   2   0   2   2   0   0   0   0   0   0   0   2   2   0   0   0   0   0   0   2   2   0   2   2   0   0   2   0   2   0   0   0   2   0   2   0   0   0   2   0   2   2   2   2   2   0   0   0   0   0   2   0   0   0   0   2   2   2   0   0   2   2   2   2   0   2   2   0   2   0   2   0   2   2   2   0   0   0   2   2   2   0   2   0   2   2   0   0   0   2   2   0   2   2   0   0   0   0   2   2   0   2   2   0   2   0   2   2   2   0   2   2   0   0   2   2   2   2   0   2   2   2   0   2   0   0   0   0   2   2   0   2   2   2   2   2   2   0   0   2   0   2   2   2   0   2   0   0   2   2   0   2   2   2   0   2   0   2   2   0   0   2   2   0   0   0   0
 MK-6-3                 2   2   0   0   0   2   0   0   0   0   0   0   0   0   2   2   2   0   2   2   2   2   0   0   0   2   2   0   0   2   2   2   2   2   0   2   2   0   0   0   0   0   0   0   2   2   0   0   0   0   2   0   0   2   0   2   0   0   0   0   0   2   0   0   0   2   0   2   0   2   2   2   2   2   2   2   2   2   0   0   0   0   0   0   0   0   0   0   2   2   2   0   0   2   2   2   2   0   2   2   0   2   0   0   0   2   2   2   0   0   0   2   2   2   0   2   0   2   2   0   0   0   0   0   0   2   2   0   0   2   0   2   2   0   2   2   0   2   0   2   2   2   0   2   2   0   0   2   2   2   2   0   2   2   2   0   2   0   0   0   0   2   2   2   2   2   2   0   2   2   0   0   2   0   2   2   2   0   2   0   0   2   2   0   2   2   0   0   0   0   2   2   0   2   2   2   0   0   0   0
 MK-6-4                 2   2   2   0   0   2   0   0   0   0   0   0   0   0   2   2   2   0   2   0   2   2   0   0   0   2   2   0   0   2   2   2   2   2   0   0   0   0   0   0   0   0   0   0   2   2   0   0   0   2   2   0   0   2   0   2   0   0   0   2   0   2   2   0   0   2   0   2   0   0   2   2   2   2   2   2   2   2   0   0   0   0   0   2   0   0   0   2   2   2   2   0   0   2   2   2   2   2   2   2   0   2   0   0   0   2   2   2   0   0   0   2   2   0   0   2   0   2   2   0   0   0   0   0   2   2   2   0   0   0   0   2   0   0   2   0   0   2   0   2   2   2   0   0   2   0   0   2   2   2   2   0   2   2   2   0   2   0   0   0   0   2   2   2   2   2   0   0   0   2   0   0   2   0   2   2   2   0   2   0   0   2   2   0   2   2   0   0   0   0   2   2   0   0   2   2   0   0   0   0
 MK-6-5                 2   2   2   0   0   2   0   0   0   0   0   0   0   0   2   2   2   0   2   0   2   2   0   0   0   0   2   0   0   2   2   2   2   2   0   0   0   0   0   0   0   0   0   0   2   2   0   0   0   2   2   0   0   2   0   0   0   0   0   2   0   2   2   0   2   2   0   2   0   0   2   2   0   2   2   2   2   2   0   0   0   0   0   2   0   0   0   2   2   2   2   0   0   2   2   2   2   2   0   2   2   2   0   0   0   2   2   2   2   0   2   2   2   0   0   0   0   2   0   0   0   0   0   0   2   2   2   0   0   0   0   2   0   0   0   0   0   2   2   2   2   2   0   0   0   0   0   2   2   2   2   0   2   2   2   0   2   0   0   0   0   2   2   2   2   2   0   0   0   2   0   0   2   0   2   2   2   0   2   2   0   2   2   0   2   2   0   0   0   0   2   2   0   0   2   2   0   0   0   0
 MK-6-6                 0   2   2   0   0   2   0   0   0   2   0   0   0   0   2   2   2   0   2   2   2   2   0   0   0   0   2   0   0   2   2   2   2   2   0   0   0   0   2   0   0   0   0   0   2   2   0   0   0   2   2   0   0   2   0   0   0   0   0   2   0   2   2   0   2   2   0   2   0   0   2   2   0   2   2   2   0   2   0   0   0   2   0   2   0   2   0   2   0   2   2   0   0   0   2   0   2   2   0   0   2   2   0   0   0   2   2   2   2   0   2   2   0   0   0   2   0   2   0   0   0   0   0   0   2   2   2   0   2   0   0   2   0   0   0   0   0   0   2   2   2   0   0   0   0   0   0   0   2   2   2   0   2   2   2   0   0   2   0   0   0   2   2   2   2   2   0   0   0   2   0   0   2   0   2   2   2   0   2   2   0   2   2   0   2   2   0   0   0   0   2   2   0   0   0   2   0   0   0   0
 MK-6-7                 0   2   0   0   0   0   0   2   0   2   0   2   0   2   2   0   2   2   2   2   2   2   0   0   0   2   2   0   0   2   2   0   2   2   0   0   0   0   2   0   2   0   0   2   2   2   0   0   0   0   2   0   0   2   0   0   2   0   0   2   0   2   0   2   2   2   0   2   2   0   0   2   0   2   2   2   0   2   0   0   0   2   0   2   0   2   0   0   0   2   2   0   0   0   2   0   2   2   0   0   2   2   0   0   0   2   2   2   0   0   0   2   0   0   0   2   0   0   0   0   2   0   0   0   2   2   2   0   2   0   0   2   0   2   0   0   0   0   2   2   2   0   0   0   0   0   0   0   2   2   2   0   2   2   2   0   0   2   0   0   0   2   2   2   2   2   0   0   0   2   2   0   2   0   0   2   2   0   2   2   0   2   2   0   2   2   0   0   2   0   2   2   2   0   0   2   2   0   0   0
 MK-6-8                 0   2   0   0   2   0   0   2   2   2   0   2   0   0   2   0   2   2   2   2   2   2   0   0   0   2   2   0   0   2   0   0   2   2   0   0   0   0   2   0   2   0   0   2   2   2   0   0   0   2   2   0   2   2   0   0   2   0   0   2   0   2   0   2   0   2   0   2   2   0   0   2   0   2   2   2   0   2   2   2   2   2   0   2   0   2   2   0   0   2   2   0   0   0   2   0   2   0   0   0   2   2   0   0   0   2   2   2   0   0   0   2   0   0   0   2   0   0   0   0   2   0   0   2   2   2   2   0   2   0   0   2   0   2   0   0   0   0   2   2   2   0   0   0   0   2   0   0   2   2   2   0   2   2   2   0   0   2   0   0   0   0   2   2   2   2   0   0   0   2   2   0   2   0   0   2   2   0   2   2   0   2   2   0   2   2   0   0   2   0   2   2   2   0   0   2   2   0   0   0
 MK-6-9                 0   2   0   0   2   0   0   2   2   2   0   2   0   0   2   0   2   2   2   2   2   2   0   0   0   0   0   0   0   2   0   0   0   0   0   2   0   0   2   0   2   2   0   2   2   2   0   0   0   2   2   0   2   0   0   0   2   0   0   2   0   0   0   0   0   0   0   2   0   0   0   2   0   2   2   2   0   0   2   2   2   2   0   2   2   2   2   0   0   2   2   0   0   0   2   0   2   0   0   0   2   0   0   2   0   2   2   2   2   0   0   2   0   2   0   2   0   0   2   0   2   0   0   2   2   2   2   2   2   0   2   2   2   2   0   0   0   0   0   2   2   0   0   0   0   2   0   0   2   2   2   0   2   2   2   0   2   2   0   0   0   0   0   2   2   2   0   0   0   0   2   0   2   0   0   2   2   0   2   2   0   2   2   0   2   2   0   2   2   0   2   0   2   0   0   2   2   0   0   0
 MK-6-10                0   2   0   0   2   0   0   2   2   2   0   2   2   0   2   0   2   2   2   2   2   2   0   0   0   0   0   0   0   2   0   0   0   0   0   0   0   0   2   0   2   0   0   2   2   2   0   0   0   2   2   0   2   0   0   0   2   0   0   0   0   0   2   0   0   0   0   2   0   0   0   2   0   2   2   2   0   0   2   2   2   2   2   2   2   2   2   2   0   2   2   0   0   0   2   0   0   0   0   0   2   0   0   2   0   2   2   2   2   0   0   2   2   2   0   2   0   0   2   0   2   0   0   2   2   2   2   2   0   0   2   2   2   2   0   0   0   0   0   2   2   0   0   0   0   2   0   0   0   0   2   0   0   2   0   2   2   2   0   0   0   0   0   2   2   2   0   0   0   0   2   0   2   0   0   2   2   0   2   0   0   2   2   0   2   2   0   2   2   0   2   0   2   0   0   2   2   0   2   0
 MK-6-11                0   2   2   0   2   0   0   2   2   2   0   2   2   0   2   0   2   2   2   2   2   2   0   0   0   0   0   0   0   2   2   0   0   0   0   0   0   0   2   0   0   0   0   2   2   2   0   0   0   0   2   0   2   0   0   0   0   0   0   0   0   0   0   0   0   0   0   2   0   0   0   2   0   2   2   2   0   0   2   2   2   0   2   2   2   2   0   2   0   0   2   0   0   0   2   0   0   0   0   0   2   0   0   0   0   2   2   2   2   0   0   2   2   0   0   2   0   0   2   0   2   0   0   2   2   2   2   2   0   0   2   2   2   2   0   0   0   0   2   2   0   0   0   0   0   2   0   0   2   0   2   0   0   2   0   2   0   2   0   0   0   2   0   0   2   2   0   0   2   0   2   0   2   0   0   2   2   0   2   0   0   2   0   0   2   2   0   2   2   0   2   0   2   0   0   2   2   0   2   2
 MK-6-12                0   0   2   2   2   0   0   2   2   2   0   2   2   0   2   0   2   2   2   2   2   2   0   0   0   2   0   0   0   2   2   0   0   0   0   0   0   0   2   0   0   0   0   2   0   2   0   0   0   0   2   0   2   0   0   2   0   0   0   0   0   2   0   0   0   2   0   2   0   0   0   2   2   2   2   2   0   0   2   2   2   0   2   2   2   2   0   2   2   0   0   0   0   0   2   0   0   0   2   0   2   0   0   0   2   2   2   2   2   0   0   2   2   0   0   2   0   0   2   0   2   0   0   2   2   2   2   2   0   0   2   2   2   2   2   0   0   0   0   2   2   0   0   0   2   2   0   0   2   0   2   0   0   2   0   2   0   0   0   0   0   2   0   0   2   2   0   0   2   0   2   0   2   0   0   2   2   0   2   0   0   2   0   0   2   2   0   0   2   0   2   0   2   0   0   2   2   0   2   2
 MK-6-13                0   0   2   2   2   0   0   2   2   2   0   0   2   0   0   0   2   2   2   2   2   2   0   0   0   2   0   0   0   2   2   0   0   0   0   0   0   0   0   0   0   0   0   2   0   2   2   0   2   0   2   0   2   0   0   2   0   0   0   0   2   2   0   0   0   0   0   0   2   0   0   2   2   2   2   2   0   0   2   2   2   2   0   2   2   2   0   0   2   0   0   0   0   0   2   0   0   0   2   0   0   0   0   0   2   2   2   2   2   0   0   2   2   0   0   2   0   0   2   0   2   0   0   2   2   2   2   2   0   2   2   2   2   0   0   0   0   0   0   2   2   0   0   0   2   2   0   0   2   0   2   0   0   0   0   2   2   0   0   0   0   2   0   0   2   2   0   0   2   0   0   0   0   0   0   2   2   0   2   0   2   2   0   0   2   2   2   0   2   0   2   0   2   0   0   2   2   0   2   2
 MK-6-14                0   0   2   2   2   0   0   2   2   0   0   0   2   0   0   0   0   2   2   2   2   2   2   0   0   2   0   0   0   0   2   0   0   0   0   0   0   0   0   0   0   0   0   2   0   2   2   0   2   0   0   0   2   0   0   2   0   0   0   0   2   2   0   0   0   0   0   0   2   0   0   2   2   2   2   2   0   0   2   2   2   2   0   2   0   2   0   0   2   2   0   0   0   0   2   0   0   0   2   0   0   0   0   0   2   2   2   2   2   0   0   2   2   0   0   2   0   2   2   0   2   0   0   2   2   2   2   2   0   2   0   2   2   0   0   0   0   0   2   2   2   2   0   0   2   2   0   0   2   0   2   0   0   2   0   2   2   0   0   0   0   2   0   0   2   2   0   0   2   0   0   0   0   0   0   2   2   0   2   0   2   2   0   0   2   2   2   0   2   0   2   0   2   0   0   2   0   0   2   2
 MK-6-15                0   0   2   2   2   0   0   2   2   0   0   0   0   0   0   0   0   2   2   2   2   2   2   0   0   2   0   0   2   0   2   0   0   0   0   0   0   0   0   0   0   0   0   2   0   2   2   0   2   0   0   0   2   0   0   2   0   0   2   0   2   2   0   0   0   0   2   0   2   0   0   2   2   2   2   2   0   0   2   2   2   2   0   2   0   2   0   0   0   2   0   0   0   0   2   0   0   0   2   2   0   0   0   0   2   0   2   2   2   0   0   2   2   0   2   2   0   2   2   0   2   2   0   2   2   2   2   2   0   2   0   2   2   0   2   2   0   0   2   2   2   2   0   0   2   2   0   2   0   0   2   0   0   0   2   2   2   0   2   0   0   2   0   0   2   2   0   0   2   0   0   0   0   0   0   2   2   0   0   2   2   2   0   0   2   2   2   2   2   0   2   0   2   0   0   2   0   0   2   2
 MK-6-16                0   0   2   2   2   0   0   2   2   0   0   0   0   2   0   0   0   2   2   2   2   2   2   2   0   2   0   0   2   0   2   0   0   0   0   0   0   0   0   0   0   0   0   2   0   2   2   0   2   0   0   0   2   0   0   2   0   0   2   0   2   2   0   0   0   0   2   0   2   0   0   2   2   2   2   0   0   0   2   2   2   2   0   2   0   2   0   0   0   2   0   0   0   0   2   2   0   0   2   2   0   0   2   0   2   0   2   2   2   0   0   2   2   0   2   2   0   2   2   0   2   2   2   2   2   2   2   2   2   2   0   2   2   0   2   2   0   0   2   2   2   2   0   0   2   2   0   2   2   0   2   0   0   0   0   2   0   0   2   0   0   2   2   0   2   2   0   0   2   0   0   0   0   0   0   2   0   0   0   2   2   2   0   0   0   2   2   2   2   0   2   0   2   0   0   2   0   0   2   2
 
!****************************************** Phenotypic Data **********************************************************
!-100.0 is resevred for missing phenotype
SimulatedTrait1        11.1948    7.8123    9.0479   11.5496    9.8943   10.9629    8.8499    9.9980   11.5239    9.6919    9.0983   10.3598   11.1661   10.1953    8.6239    9.5572    8.9981    9.6597    6.8873    8.0195   11.0096   12.1909   13.4787    7.6828   10.4671    9.5510    8.6850    9.6718   10.3744   10.6003   11.5385   11.9173   12.9703    7.5882   11.2223   10.1317   10.9675    8.9086    8.7481    9.9310    9.0227   12.1805    6.6852   10.9628   11.0462   10.5129   10.5773   10.1936   13.1308   11.4080    9.6080    8.2180    8.5551    8.1273    9.5791   10.6110    7.0567   12.7758   11.0458    9.5354   10.6618    9.9133    8.1523   12.4001   11.2522   10.2324    7.3776    9.9536   10.2848   14.6241   10.8248   10.2828    9.5692    8.8788   12.7309   11.0842    9.4714    8.7393    7.8091   11.3006    9.4282    8.0731    9.4034    8.2470    9.2356    8.7276   10.4626    7.9438   11.5680   11.9343    8.0006   10.0276   10.3712    9.7904    8.4194    9.7200   10.0081   10.1981   12.2566    8.6546    8.2391    9.4011   12.2686    9.8298    9.0612    8.9226    8.1849    9.6521    9.4435    8.6148    8.7075   13.9694   10.4319    9.9728   11.0058    8.8763    8.6510   10.1192    9.8254    8.6115    8.3859   10.6475   10.8383   10.5094    9.1037    9.0988    8.8436    6.7696   10.4518    9.7754    9.1833   12.7636   10.3381   10.2763    9.9866    7.5453    8.0768    8.7935   10.5929   12.0686    8.0723   10.8060   11.1766   10.0071    9.5126   11.0907    8.7853    8.4064   11.0022    9.0962   10.6533    7.2309    6.6926    9.2504    9.8990    9.1024   12.4322    9.0109    9.2773   10.5598   13.5008    9.5503   10.5234    9.9111    9.6130   12.0216   10.8688    8.5826    9.5851   13.2670    9.2086   11.3538    9.0557   12.3851   10.9721   11.5504    8.3129    8.4508    9.1179   11.1230   11.9213    6.5402    9.1657   10.9196    9.7862    6.5581    9.3458    8.6814    8.3560    8.6356   12.3167   11.3111   10.4835   12.1617    9.3813   11.8462    8.8632    8.1173    8.9726    9.7727
SimulatedTrait2        16.3964   14.7915   12.4012   15.8152   14.9217   14.6732   17.4790   12.7161   12.3040   13.8662   12.3362   15.4519   16.7924   13.6414   16.4795   13.4915   14.2197   16.3446   11.2954   17.0442   15.1539   16.1654   16.1065   13.9543   13.4603   15.8813   14.2340   15.7488   15.7424   13.6185   13.3630   13.3437   14.8738   15.4331   14.2643   15.8236   16.3058   12.9613   13.0256   17.1859   13.5748   14.9981   13.4937   15.7228   14.4802   13.7658   13.4785   13.8397   16.2751   16.7549   16.8092   13.4970   13.4058   15.7723   15.2425   17.3955   12.6060   16.5874   16.5014   13.6562   15.1484   16.8878   13.7622   15.2340   12.8489   15.7166   15.9347   14.9499   12.7850   15.1096   12.2861   15.7248   14.3535   17.3706   12.5733   14.8706   15.8054   16.7750   14.4154   17.3105   16.0070   15.6570   14.3997   13.4995   14.8863   14.1827   14.8104   13.6881   16.2389   14.6243   14.0581   16.7446   15.7334   14.6962   14.3159   16.3021   15.3990   15.0173   15.3254   13.0873   10.7631   14.6774   15.7469   14.9435   15.2378   13.9035   15.7024   13.8243   15.3939   14.6339   14.6019   15.6622   12.9845   13.4186   13.1791   12.9651   15.7546   12.4808   16.5733   14.8766   14.4097   16.6297   15.1619   13.5822   16.0652   14.4114   15.8225   14.3361   14.1487   16.6084   16.7675   14.2317   15.2822   15.6600   13.8341   16.3585   14.9462   14.8348   15.8203   17.0063   13.9908   14.9450   16.0704   15.3122   12.9890   14.6518   14.2012   16.2467   14.1333   16.9343   14.9335   15.1435   15.4788   11.4027   17.1713   14.3975   15.1127   14.2364   14.4594   17.5259   16.1148   14.1848   15.3112   15.5798   13.8803   12.3117   14.3250   11.1231   12.1976   15.0787   16.4913   12.5273   13.5502   14.3754   15.3543   15.4600   14.7332   16.0777   11.8734   13.4910   14.9424   14.6732   14.8691   14.8764   16.9487   13.9560   15.0504   15.5785   15.5336   16.9314   14.3506   14.9325   16.1429   13.0101   16.7822   12.6932   14.4092   12.7344   13.2997   15.3403
 
