# Supplementary material for: Inclusive Composite Interval Mapping of QTL by Environment Interactions in Biparental Populations
Source: PLoS One. 2015 Jul 10;10(7):e0132414. doi: 10.1371/journal.pone.0132414 (PMC4498613; doi:10.1371/journal.pone.0132414)
Supplement: S3 File — (ZIP) [file pone.0132414.s003.zip › Simulation for unliked model/Simulated popualtions/run_00124.met]

!**********************Note: lines staring with "!" are remarks and will be ignored in the program********************
!*********************************General Information**********************************
!Assuming F1 = P1 x P2, populations available in QTL IciMapping are: 
!  1, P1BC1F1 = P1 x F1, the first backcrossing where P1 is used as the recurrent parent;
!  2, P2BC1F1 = P2 x F1, the first backcrossing where P2 is used as the recurrent parent;
!  3, F1DH, F1-derived doubled haploids; 
!  4, RIL or F1RIL, recombination inbred lines through the repeated selfing of F1;
!  5, P1BC1RIL, recombination inbred lines through the repeated selfing of P1BC1F1;
!  6, P2BC1RIL, recombination inbred lines through the repeated selfing of P2BC1F1;
!  7, F2, the selfing generation of F1;
!  8, F3, the selfing generation of F2;
!  9, P1BC2F1, the second backcrossing where P1 is used as the recurrent parent; 
! 10, P2BC2F1, the second backcrossing where P2 is used as the recurrent parent;
! 11, P1BC2RIL, recombination inred lines through the repeated selfing of P1BC2F1; 
! 12, P2BC2RIL, recombination inred lines through the repeated selfing of P2BC2F1; 
! 13, P1BC1F2, the selfing generation of P1BC1F1; 
! 14, P2BC1F2, the selfing generation of P2BC1F1; 
! 15, P1BC2F2, the selfing generation of P1BC2F1; 
! 16, P2BC2F2, the selfing generation of P2BC2F1; 
! 17, P1BC1DH, P1BC1F1-derived doubled haploids; 
! 18, P2BC1DH, P2BC1F1-derived doubled haploids; 
! 19, P1BC2DH, P1BC2F1-derived doubled haploids; 
! 20, P2BC2DH, P2BC2F1-derived doubled haploids; 
   3      !Mapping Population (see remarks above)
   2      !Mapping Function (1 for Kosambi; 2 for Haldane; 3 for Morgan)
   2      !Marker Space Type (1 for intervals; 2 for positions)
   1      !Marker Space Unit(1 for centiMorgans; 2 for Morgan)
   6      !Number of Chromosomes (or Linkage Groups)
 200      !Size of the mapping population
   2      !Number of environments
 
!***************************************** Chromosomes and Linkage Maps **********************************************
!Chromosome                 NumMarkers
-CH1                        16
-CH2                        16
-CH3                        16
-CH4                        16
-CH5                        16
-CH6                        16
!Linkage map (Marker name followed by position or the interval length)
 MK-1-1                1     0.000
 MK-1-2                1    10.000
 MK-1-3                1    20.000
 MK-1-4                1    30.000
 MK-1-5                1    40.000
 MK-1-6                1    50.000
 MK-1-7                1    60.000
 MK-1-8                1    70.000
 MK-1-9                1    80.000
 MK-1-10               1    90.000
 MK-1-11               1   100.000
 MK-1-12               1   110.000
 MK-1-13               1   120.000
 MK-1-14               1   130.000
 MK-1-15               1   140.000
 MK-1-16               1   150.000
 MK-2-1                2     0.000
 MK-2-2                2    10.000
 MK-2-3                2    20.000
 MK-2-4                2    30.000
 MK-2-5                2    40.000
 MK-2-6                2    50.000
 MK-2-7                2    60.000
 MK-2-8                2    70.000
 MK-2-9                2    80.000
 MK-2-10               2    90.000
 MK-2-11               2   100.000
 MK-2-12               2   110.000
 MK-2-13               2   120.000
 MK-2-14               2   130.000
 MK-2-15               2   140.000
 MK-2-16               2   150.000
 MK-3-1                3     0.000
 MK-3-2                3    10.000
 MK-3-3                3    20.000
 MK-3-4                3    30.000
 MK-3-5                3    40.000
 MK-3-6                3    50.000
 MK-3-7                3    60.000
 MK-3-8                3    70.000
 MK-3-9                3    80.000
 MK-3-10               3    90.000
 MK-3-11               3   100.000
 MK-3-12               3   110.000
 MK-3-13               3   120.000
 MK-3-14               3   130.000
 MK-3-15               3   140.000
 MK-3-16               3   150.000
 MK-4-1                4     0.000
 MK-4-2                4    10.000
 MK-4-3                4    20.000
 MK-4-4                4    30.000
 MK-4-5                4    40.000
 MK-4-6                4    50.000
 MK-4-7                4    60.000
 MK-4-8                4    70.000
 MK-4-9                4    80.000
 MK-4-10               4    90.000
 MK-4-11               4   100.000
 MK-4-12               4   110.000
 MK-4-13               4   120.000
 MK-4-14               4   130.000
 MK-4-15               4   140.000
 MK-4-16               4   150.000
 MK-5-1                5     0.000
 MK-5-2                5    10.000
 MK-5-3                5    20.000
 MK-5-4                5    30.000
 MK-5-5                5    40.000
 MK-5-6                5    50.000
 MK-5-7                5    60.000
 MK-5-8                5    70.000
 MK-5-9                5    80.000
 MK-5-10               5    90.000
 MK-5-11               5   100.000
 MK-5-12               5   110.000
 MK-5-13               5   120.000
 MK-5-14               5   130.000
 MK-5-15               5   140.000
 MK-5-16               5   150.000
 MK-6-1                6     0.000
 MK-6-2                6    10.000
 MK-6-3                6    20.000
 MK-6-4                6    30.000
 MK-6-5                6    40.000
 MK-6-6                6    50.000
 MK-6-7                6    60.000
 MK-6-8                6    70.000
 MK-6-9                6    80.000
 MK-6-10               6    90.000
 MK-6-11               6   100.000
 MK-6-12               6   110.000
 MK-6-13               6   120.000
 MK-6-14               6   130.000
 MK-6-15               6   140.000
 MK-6-16               6   150.000
!*********************************** Marker Types ********************************************************************
!Co-dominant marker: When heterozygote F1 is present, P1 is coded as 2, F1 is coded as 1, and P2 is coded as 0; Otherwise, P1 is coded as 2, and P2 is coded as 0. 
!Dominant marker: When heterozygote F1 is present, P1 and F1 are coded as 12, and P2 is coded as 0; Otherwise, P1 is coded as 2, and P2 is coded as 0.  
!Recessive markers: When heterozygote F1 is present, P1 is coded as 2, and F1 and P2 are coded as 10; Otherwise, P1 is coded as 2, and P2 is coded as 0. 
!Missing marker is coded as -1. 
 MK-1-1                 0   2   2   0   0   2   2   0   0   2   2   2   2   0   0   2   0   0   0   2   2   2   2   2   2   0   0   0   0   0   0   0   0   0   2   2   2   0   0   0   0   2   0   2   2   2   2   2   0   0   2   2   0   0   0   2   2   2   2   0   2   0   0   0   2   2   2   0   0   2   2   2   2   2   2   2   2   0   0   0   2   2   0   2   2   0   0   0   0   0   2   0   0   2   0   2   2   0   2   0   2   2   0   2   0   2   2   2   2   0   2   2   0   0   0   0   0   0   0   2   2   0   2   0   2   2   2   0   0   2   2   0   0   0   0   2   2   0   2   2   0   0   2   2   0   0   2   2   2   0   0   2   0   0   0   2   0   0   0   2   2   0   2   2   2   0   2   0   0   0   2   0   2   0   0   2   2   2   2   2   0   0   0   0   0   0   2   0   0   0   0   0   0   0   2   0   0   0   0   2
 MK-1-2                 0   2   2   0   0   2   2   0   0   2   2   2   0   0   0   0   0   0   0   2   2   2   2   2   2   0   0   2   0   0   0   0   0   0   2   2   2   0   0   0   0   2   0   2   2   2   2   2   0   0   2   2   0   0   2   2   2   0   2   0   2   0   0   0   2   2   2   0   0   2   2   2   2   0   2   2   2   0   0   0   2   2   0   2   2   2   0   0   0   0   2   2   0   2   0   2   2   0   2   0   2   2   0   2   0   2   0   0   0   0   2   2   0   0   0   0   2   0   0   2   2   0   2   0   2   2   2   0   0   2   2   0   0   0   0   2   2   0   0   2   0   0   2   2   0   0   2   2   2   0   0   2   0   0   0   2   0   0   0   2   2   0   2   2   2   0   2   0   0   0   2   0   2   0   0   2   2   2   2   2   0   2   0   0   0   0   2   0   0   0   2   0   0   2   2   0   0   0   2   2
 MK-1-3                 2   2   2   0   0   2   2   0   2   2   2   2   0   0   0   0   0   0   0   0   2   2   2   2   2   2   0   2   0   0   0   2   0   0   2   2   2   0   0   0   0   2   0   2   2   2   2   2   0   0   2   2   0   0   2   2   2   0   2   0   2   0   0   0   2   2   2   0   0   2   2   2   2   0   2   0   2   0   0   0   2   2   0   2   0   0   0   0   0   0   2   2   2   2   2   2   2   0   2   0   2   2   0   2   0   0   0   0   0   0   2   2   0   0   0   0   2   0   0   2   2   2   2   0   2   2   2   0   0   2   2   0   0   0   0   2   2   0   2   2   0   0   2   2   0   0   2   2   2   0   0   0   0   0   0   0   0   0   0   2   2   0   2   2   2   0   2   0   0   0   2   0   2   0   0   2   2   2   2   2   0   2   0   0   0   2   2   0   0   0   2   2   0   2   2   0   0   2   2   0
 MK-1-4                 2   2   2   0   0   2   2   0   2   2   2   2   0   0   2   0   0   0   0   0   2   2   2   2   2   2   0   2   0   0   0   2   0   0   2   2   2   0   0   0   0   2   0   2   2   2   2   2   2   0   2   2   0   0   2   2   2   0   0   0   2   0   0   0   2   2   2   0   0   2   2   2   2   0   2   0   2   0   0   0   0   2   0   2   0   0   0   0   0   0   2   2   2   2   2   2   2   0   2   0   2   2   0   2   0   0   0   2   0   0   2   2   0   0   0   0   0   0   0   2   0   2   2   0   0   2   2   0   0   2   2   0   0   0   0   2   2   0   2   2   0   0   2   2   2   0   2   2   2   0   0   0   0   0   0   0   0   0   0   2   2   0   2   2   2   0   2   0   0   0   2   0   2   0   0   2   2   2   2   2   0   2   2   0   0   2   2   0   0   0   2   2   0   2   2   0   0   2   2   0
 MK-1-5                 2   2   2   0   0   2   2   0   2   0   2   2   0   0   0   0   0   0   0   0   2   2   2   2   2   2   0   2   0   0   0   2   0   0   2   2   2   0   0   0   0   2   0   2   2   2   2   0   0   0   2   2   0   0   2   2   2   0   0   0   0   0   0   0   2   2   2   0   0   2   2   2   2   0   2   0   2   0   0   0   0   2   0   2   0   0   0   0   0   0   2   2   2   2   2   2   2   0   2   0   0   2   0   2   2   0   2   2   0   0   2   2   0   0   2   0   0   0   0   2   0   2   0   0   0   2   2   0   0   2   2   0   0   0   2   2   0   0   2   2   0   0   2   0   2   0   2   2   2   0   0   0   0   0   0   0   0   0   0   2   2   2   2   2   2   0   2   0   0   2   2   0   2   0   0   2   2   2   2   2   0   2   2   0   0   2   0   0   0   0   2   2   0   2   2   0   0   2   2   2
 MK-1-6                 0   2   2   0   0   2   2   0   2   0   2   2   0   0   0   0   0   0   0   0   2   2   2   2   2   2   2   2   0   0   0   2   2   0   2   2   2   0   0   0   0   2   0   2   2   2   2   2   0   0   2   2   0   0   2   2   2   0   0   0   0   0   0   0   2   2   2   0   0   2   2   2   0   2   2   0   2   0   0   0   0   2   0   2   0   0   0   0   0   0   2   2   2   2   2   2   2   0   2   0   0   2   0   2   2   2   2   2   0   0   2   2   0   0   2   0   0   2   0   2   2   2   2   0   0   2   2   0   2   2   2   0   0   0   2   2   0   0   2   2   0   0   0   0   2   0   2   2   0   0   2   0   0   0   0   0   0   2   0   2   2   2   0   2   0   2   2   0   0   2   2   0   0   0   0   2   0   2   2   2   0   2   2   0   0   0   0   2   0   0   0   2   0   2   0   0   0   2   2   2
 MK-1-7                 0   2   2   0   2   2   2   0   2   0   2   2   0   0   0   0   0   0   0   0   2   2   2   2   2   2   2   2   0   0   0   2   2   0   2   0   2   0   0   0   0   2   0   2   2   2   2   2   0   0   2   2   0   0   2   2   2   0   0   2   0   0   0   0   2   2   2   0   0   2   2   2   0   2   2   2   2   0   0   0   0   2   0   2   0   0   0   0   0   0   2   2   2   2   2   2   0   0   2   0   0   2   0   2   2   0   2   2   0   0   2   2   0   0   0   0   2   2   2   2   2   2   2   0   0   2   2   0   2   2   2   0   2   0   2   2   0   0   2   2   0   0   0   0   2   0   2   2   0   2   2   0   0   0   0   0   0   2   0   2   2   0   0   2   0   2   2   0   0   2   2   0   0   0   0   2   0   2   2   2   0   2   2   0   0   0   0   2   0   0   0   2   0   2   0   0   0   2   2   2
 MK-1-8                 0   2   2   0   2   2   2   0   2   0   2   0   0   0   2   0   0   0   0   0   2   2   2   2   2   2   2   2   0   0   0   2   2   0   0   2   2   0   0   0   0   2   0   2   2   2   2   0   0   0   2   2   0   0   2   2   2   0   0   2   0   0   0   0   2   2   2   0   0   2   2   2   0   2   2   2   2   0   0   0   0   2   0   2   0   0   0   2   0   0   2   2   2   2   2   2   2   0   2   0   0   2   0   2   2   0   2   2   0   0   2   2   0   0   0   0   2   2   2   2   2   2   2   0   0   2   2   0   2   2   2   0   2   0   2   2   0   0   2   2   2   0   0   0   2   2   2   2   0   2   2   0   0   0   0   0   2   2   2   2   2   0   0   2   0   2   2   0   0   0   2   0   0   0   0   2   0   2   2   2   0   0   2   0   0   0   0   2   0   2   2   2   0   2   0   0   0   2   2   2
 MK-1-9                 0   2   2   0   2   2   2   0   2   0   2   0   2   0   2   0   0   0   0   0   2   2   2   0   2   2   2   2   0   0   2   2   2   0   0   2   2   0   0   0   0   2   0   2   2   2   2   0   0   0   2   2   0   0   2   0   2   0   2   2   0   0   0   0   2   2   0   0   0   2   2   2   0   2   2   2   2   0   0   2   2   2   0   2   0   0   0   2   0   0   2   2   2   2   2   2   0   0   2   0   0   2   0   2   2   0   2   2   2   0   2   0   2   2   0   0   2   2   2   2   0   2   0   0   0   0   2   0   2   2   2   0   2   0   2   2   2   0   2   2   2   0   2   0   2   2   2   2   0   2   0   0   2   0   0   0   2   2   2   2   2   0   0   2   0   2   2   0   2   0   2   0   0   0   0   2   0   2   2   2   0   0   2   0   0   0   0   2   0   2   2   2   0   2   0   0   0   0   2   2
 MK-1-10                0   2   0   0   2   2   2   2   2   0   0   0   2   0   2   0   0   0   0   0   2   0   2   0   2   2   0   2   0   0   2   2   2   0   0   2   2   0   0   0   0   2   0   2   2   2   2   0   0   0   2   2   0   0   2   0   2   0   2   2   0   0   0   0   2   2   0   0   0   0   2   2   0   2   2   2   2   0   0   2   2   2   0   2   0   0   0   2   0   0   2   2   2   2   2   2   0   0   2   0   0   2   0   2   0   0   2   2   2   0   2   0   0   2   0   0   2   2   2   2   0   2   0   0   0   0   2   0   2   2   2   0   2   0   2   0   2   2   2   2   2   2   2   0   0   2   2   0   0   2   2   0   2   0   0   0   2   2   2   2   2   0   0   2   0   2   2   0   2   0   2   0   0   0   0   2   0   0   2   2   0   0   2   0   0   0   0   2   0   2   2   2   0   2   0   0   0   0   2   2
 MK-1-11                0   2   0   0   2   2   2   2   2   0   0   0   2   0   2   0   0   0   0   0   2   0   2   0   2   2   0   2   0   2   2   2   2   0   2   2   2   0   0   0   0   2   0   2   2   2   2   0   0   0   2   2   0   0   2   0   2   0   2   2   0   0   0   0   2   2   2   2   0   0   2   2   0   2   2   2   2   0   0   0   0   2   0   2   0   0   0   2   2   0   2   2   2   2   2   2   0   0   2   0   0   2   0   2   0   0   2   2   2   0   2   0   0   2   0   0   2   2   2   2   0   2   0   0   0   2   2   0   2   2   2   0   2   0   2   0   2   2   2   2   2   2   2   0   0   2   2   0   0   0   2   0   2   0   0   0   2   2   2   2   2   0   2   2   0   2   0   0   0   0   2   0   0   0   0   2   0   0   2   2   0   0   2   0   0   0   0   2   0   2   2   2   2   2   0   0   0   0   0   2
 MK-1-12                0   2   0   0   2   2   2   2   2   0   0   0   2   0   2   0   0   0   2   0   2   0   2   0   2   2   0   2   2   2   2   2   2   0   2   2   2   0   0   0   0   2   0   2   2   2   2   0   0   0   2   2   0   0   2   0   2   0   2   0   0   0   0   0   2   2   2   2   2   0   2   2   0   2   2   2   2   0   0   0   0   2   0   0   0   0   0   2   2   0   2   2   2   2   2   2   0   0   2   0   0   2   0   2   0   0   2   2   2   0   2   0   0   2   0   0   2   2   2   2   0   0   0   0   0   2   2   0   2   2   2   0   2   0   2   0   2   2   0   2   2   0   2   2   0   2   2   0   0   0   2   0   2   0   0   0   2   2   2   2   2   0   2   0   0   2   0   0   0   0   2   0   0   0   0   2   2   0   2   2   2   0   2   2   0   0   0   2   0   2   2   2   2   2   0   0   0   0   0   2
 MK-1-13                0   0   0   0   2   2   2   2   2   0   0   0   2   0   2   0   0   0   2   0   2   0   2   0   2   2   0   2   2   2   2   2   2   0   2   2   2   0   0   0   0   2   0   0   2   2   2   0   0   0   2   2   2   0   0   0   2   0   2   0   0   0   0   2   2   0   2   2   2   0   2   2   0   0   0   2   0   0   0   0   0   2   0   0   0   0   0   0   2   0   2   0   2   0   2   2   0   0   2   0   0   2   0   2   0   0   2   2   2   0   2   0   0   2   0   0   2   2   2   2   0   0   0   0   2   2   0   2   2   0   2   0   2   0   2   0   2   2   0   2   2   0   2   2   0   2   2   0   0   0   2   0   2   0   0   0   2   2   2   2   2   0   2   0   0   2   0   0   0   0   0   0   0   2   0   2   2   0   2   2   2   0   2   2   0   0   0   2   0   0   0   2   2   2   0   0   0   0   0   2
 MK-1-14                0   0   0   0   2   2   2   2   2   0   0   2   2   0   2   0   0   0   2   0   2   0   2   0   2   2   0   2   2   2   2   0   2   0   2   2   2   0   0   0   0   2   0   0   2   2   0   0   0   0   0   2   2   0   2   0   0   0   2   0   0   0   0   0   2   0   2   2   2   2   2   2   0   0   0   2   0   0   0   0   0   2   0   0   0   0   2   0   2   0   2   0   2   0   0   2   0   0   2   0   0   2   0   2   0   0   2   2   0   0   2   0   0   2   0   0   2   2   2   2   0   0   0   0   2   2   2   2   2   0   2   0   2   0   2   0   2   2   0   2   0   0   2   2   0   0   2   0   2   0   2   0   2   0   0   0   2   2   2   2   2   0   0   0   2   2   0   0   0   0   0   2   0   0   2   2   2   0   2   2   0   2   2   2   0   0   0   2   2   0   0   2   2   2   0   0   0   0   0   2
 MK-1-15                0   0   0   0   2   2   0   0   2   0   0   2   2   0   0   0   0   0   2   0   2   0   0   2   2   2   0   0   2   2   0   0   2   0   2   2   2   2   0   0   0   2   0   0   2   2   2   0   0   0   0   2   2   0   2   0   0   0   2   0   0   0   2   0   2   0   2   2   2   2   2   2   0   0   0   2   0   0   0   2   0   2   0   0   0   0   2   0   2   0   2   0   2   0   0   2   0   2   2   0   0   2   0   2   0   0   2   2   0   0   0   2   0   2   0   0   0   2   2   2   0   0   2   0   2   2   2   2   2   0   2   0   2   0   2   0   2   2   0   2   0   0   2   2   0   0   0   0   2   0   2   0   2   0   0   2   2   2   2   2   2   0   0   0   2   2   0   0   0   0   0   2   0   0   2   2   2   0   2   2   0   2   2   2   0   0   0   2   2   2   0   2   2   2   0   0   0   2   0   2
 MK-1-16                0   0   0   0   2   2   0   0   2   0   0   2   2   0   2   0   0   2   2   0   2   0   0   2   2   2   2   2   2   0   0   0   2   0   2   2   2   2   0   0   0   2   0   0   2   2   2   0   0   0   0   2   2   0   2   0   0   2   2   0   0   0   2   0   2   0   2   2   2   0   2   0   0   0   0   2   0   0   0   2   0   0   0   2   0   0   2   0   2   0   2   0   2   0   2   2   0   2   2   0   0   2   0   0   0   0   2   2   0   0   0   2   2   2   0   0   2   2   2   2   0   0   2   0   2   2   2   2   2   0   2   0   2   0   2   0   2   2   0   2   2   0   2   2   0   0   0   0   2   0   0   0   2   0   0   2   2   2   2   2   2   0   0   0   2   2   0   2   0   0   0   2   0   0   2   2   2   0   2   2   0   2   2   2   0   0   0   2   2   2   0   2   2   2   0   0   0   0   0   2
 MK-2-1                 2   0   2   0   2   2   0   2   2   2   0   2   0   2   2   2   2   2   2   0   2   0   2   2   0   2   0   2   0   2   2   2   0   2   2   0   2   0   2   0   2   2   0   2   0   0   0   2   2   2   0   0   2   2   0   2   0   2   0   0   2   0   0   0   0   2   2   0   0   0   0   0   2   0   0   2   0   2   0   2   0   0   0   0   0   0   2   0   2   0   2   0   2   2   2   0   2   2   2   2   0   0   2   2   0   0   2   0   0   0   0   2   0   0   0   2   2   2   2   2   0   0   0   2   2   2   0   0   2   2   0   0   0   0   2   0   2   2   2   2   0   0   2   0   2   2   2   2   2   2   0   2   0   2   0   2   0   0   2   0   2   0   2   0   0   2   2   2   2   2   2   0   2   2   2   0   2   2   2   2   0   2   0   2   2   2   0   2   2   0   0   0   0   0   0   2   0   2   0   2
 MK-2-2                 2   0   2   0   2   2   0   2   2   2   0   2   0   2   2   2   2   2   2   2   2   2   2   0   0   2   0   2   0   2   2   2   0   2   2   0   2   0   2   0   2   2   0   2   2   0   0   2   2   2   0   0   2   2   0   2   0   2   0   0   2   0   0   0   0   2   2   0   0   0   0   0   2   0   0   2   0   2   0   0   0   2   0   0   0   0   2   0   2   0   2   0   2   2   0   2   2   2   2   2   0   0   0   2   0   0   2   0   0   0   0   2   0   0   0   2   2   0   2   2   0   0   0   2   2   2   0   0   2   2   0   2   2   0   2   0   2   0   2   2   0   0   2   0   0   2   2   2   2   2   2   0   0   2   0   2   0   0   2   0   2   0   2   0   0   0   2   0   2   2   2   0   0   2   2   0   2   2   2   2   0   2   0   2   2   2   0   2   2   0   0   0   0   0   0   2   0   2   0   2
 MK-2-3                 2   0   2   0   2   0   0   2   2   2   2   2   2   2   2   2   0   2   2   2   2   2   2   0   0   2   0   2   0   2   2   2   0   2   2   2   2   0   2   0   2   2   0   2   2   2   0   0   2   2   0   0   2   2   0   2   0   2   0   0   2   0   0   0   2   2   2   0   0   0   0   0   2   0   0   2   0   2   0   0   0   2   0   0   0   0   2   0   0   0   2   2   2   2   0   0   2   2   2   2   0   0   0   2   0   0   2   0   0   0   0   2   0   0   0   2   2   0   2   2   0   0   0   2   2   2   0   2   2   2   0   2   2   0   0   2   2   0   2   2   0   0   2   0   2   2   2   2   2   0   2   0   0   2   0   2   0   0   2   0   2   0   2   0   0   0   2   0   2   2   2   0   0   2   2   0   2   2   0   2   0   2   0   2   2   2   0   2   2   0   0   0   0   0   0   2   2   2   0   2
 MK-2-4                 2   0   2   0   2   0   0   0   2   2   2   2   2   2   2   2   0   2   2   2   2   2   2   0   0   2   0   0   0   2   2   2   0   2   0   2   2   0   0   2   2   2   0   2   2   2   0   2   2   2   0   0   2   2   0   0   0   2   0   0   2   0   0   0   2   2   2   0   0   2   0   0   2   0   0   2   0   2   0   0   0   2   0   0   0   0   2   2   0   0   2   2   2   2   0   0   2   2   2   2   0   0   0   2   2   0   2   0   0   0   0   2   0   0   0   2   2   0   2   2   0   0   0   2   2   2   0   2   2   2   0   0   2   0   0   2   2   0   2   2   0   0   2   0   2   2   2   2   2   0   2   0   0   2   0   0   0   2   2   0   2   0   2   0   2   0   2   0   2   2   2   0   0   2   2   0   2   2   0   2   0   2   0   2   2   2   0   2   0   0   0   0   0   0   0   2   0   2   0   2
 MK-2-5                 2   0   2   0   2   0   0   2   2   2   2   2   2   2   2   2   0   2   2   2   2   2   2   0   0   2   0   0   0   2   2   2   2   2   0   2   2   0   0   2   2   2   0   2   2   2   0   2   2   0   2   0   2   2   0   0   0   2   0   0   2   0   0   0   2   2   2   0   0   2   2   0   2   0   0   2   0   0   0   0   0   2   0   0   0   0   2   0   0   2   0   2   2   2   0   0   2   2   2   2   0   0   0   0   2   0   2   0   0   0   0   2   0   0   0   2   0   0   2   0   0   0   0   2   2   2   0   2   2   2   0   0   2   0   0   2   0   0   2   2   2   0   2   0   2   2   2   2   2   0   2   0   0   2   0   0   0   2   2   0   0   0   0   0   2   0   2   0   2   2   2   0   0   2   2   0   2   0   0   2   0   2   0   2   2   2   0   0   0   0   0   0   0   0   2   2   0   2   0   0
 MK-2-6                 2   0   2   0   2   0   0   2   2   0   2   0   2   2   2   2   0   2   2   2   2   2   2   0   0   2   0   0   2   2   2   2   0   2   0   2   2   2   0   2   2   2   0   2   2   2   0   2   2   0   2   0   2   2   0   0   0   2   0   2   2   0   0   0   2   2   2   0   0   0   2   0   2   0   0   2   0   0   2   0   2   2   0   0   0   0   2   0   0   2   0   0   2   2   0   0   2   2   0   2   0   0   0   2   2   0   2   0   0   0   0   2   0   0   0   2   0   0   2   0   0   2   0   2   2   2   0   2   2   2   0   0   2   0   0   2   0   0   2   2   2   0   2   0   0   2   2   2   0   0   2   0   0   2   0   0   0   2   2   0   0   0   0   0   2   0   2   0   2   2   2   0   0   2   2   0   2   0   0   2   0   2   0   2   2   2   0   0   0   2   0   0   0   0   2   2   0   0   0   0
 MK-2-7                 2   0   2   0   0   0   0   2   2   0   2   0   2   2   2   2   0   2   2   2   2   2   2   0   0   0   0   0   2   2   2   0   0   0   2   2   0   2   0   2   2   0   0   2   2   2   0   2   2   2   2   0   0   2   0   0   0   2   0   2   2   0   0   0   2   2   2   0   0   0   2   0   2   0   2   2   0   0   2   0   2   2   0   0   0   0   2   0   0   2   0   0   2   0   0   0   2   2   0   2   2   0   0   2   2   0   0   0   0   0   0   2   0   0   0   2   0   0   2   0   0   2   0   2   2   2   0   2   2   2   0   0   2   0   0   2   0   0   2   2   2   0   2   0   0   2   2   2   0   0   2   0   2   2   0   0   0   2   2   0   0   0   0   0   2   0   2   2   2   2   2   0   0   2   0   0   2   0   0   2   0   2   2   2   2   2   0   2   0   2   0   0   0   0   2   2   0   0   0   0
 MK-2-8                 2   0   2   0   0   0   0   2   2   0   2   0   2   2   0   2   0   2   2   2   2   2   2   0   0   0   0   0   2   2   0   2   0   0   2   2   0   2   0   2   2   0   0   2   2   2   0   2   2   2   2   0   0   2   0   0   0   2   0   2   2   0   0   2   2   0   2   0   0   0   2   0   2   0   2   2   0   0   2   0   0   2   0   0   0   0   2   0   0   2   2   0   2   0   0   0   2   2   0   2   2   2   0   2   2   0   0   0   0   0   0   2   0   0   0   2   0   0   2   0   0   2   0   2   2   2   2   2   2   2   0   0   2   0   0   2   2   0   2   2   2   0   2   0   0   2   2   2   2   0   2   0   2   2   2   0   0   2   2   0   0   0   0   0   2   0   2   2   2   2   2   0   0   2   0   0   2   0   0   0   0   2   2   2   2   2   0   2   0   2   0   0   0   0   2   2   0   0   0   0
 MK-2-9                 2   0   2   0   0   2   0   0   2   0   2   0   2   2   0   2   0   2   2   2   2   0   2   0   0   0   0   0   2   0   0   0   2   0   2   2   0   2   0   2   2   0   0   2   2   2   0   2   2   2   2   0   0   2   0   0   0   2   0   2   2   0   0   2   2   0   2   0   0   0   2   0   2   0   2   0   0   0   0   0   0   2   2   0   2   0   2   0   0   2   2   0   0   0   0   0   2   2   0   2   2   2   0   2   2   0   0   0   0   0   0   2   2   0   2   2   0   2   2   0   0   2   0   2   2   2   2   2   2   2   0   0   0   0   0   2   2   0   2   0   0   0   2   0   0   2   2   2   2   0   2   0   2   2   2   0   2   2   2   0   0   0   0   0   2   0   2   2   2   2   2   0   2   2   0   0   2   0   0   0   0   0   2   2   2   2   0   2   0   2   0   0   0   0   2   2   0   0   0   0
 MK-2-10                2   0   2   0   0   2   0   0   2   0   2   0   2   2   0   2   0   2   2   0   2   2   2   0   0   0   0   0   2   0   0   2   2   0   2   2   0   2   0   2   2   0   0   2   2   2   0   2   2   2   2   0   0   2   0   2   0   0   0   2   2   2   0   0   2   0   2   2   0   0   2   0   2   2   2   0   0   0   0   0   0   2   2   0   2   0   2   0   0   2   2   0   0   0   0   0   2   2   2   2   2   2   0   2   2   0   0   0   0   0   0   2   2   0   2   2   0   2   2   0   0   2   0   2   2   2   2   2   2   2   0   0   0   0   0   2   2   0   2   0   0   0   2   0   2   2   2   2   2   0   2   0   0   0   2   0   2   2   2   0   0   0   0   0   0   0   2   2   2   2   2   0   2   2   0   0   2   0   0   0   0   0   2   2   2   2   0   2   0   2   0   0   0   0   2   2   0   0   0   0
 MK-2-11                2   0   2   0   0   2   0   0   2   0   2   0   2   2   2   2   0   2   0   2   2   2   2   0   0   2   0   0   2   0   0   2   2   0   0   2   0   2   0   2   2   0   0   2   2   2   0   2   2   2   2   0   2   2   0   2   0   0   2   2   2   2   0   0   2   0   2   2   0   0   2   0   2   2   2   0   2   0   0   0   0   2   2   0   2   0   2   0   0   2   2   0   0   0   0   0   2   2   2   2   2   2   0   2   2   0   0   0   0   2   0   2   2   0   2   2   0   2   2   0   0   2   0   2   2   2   2   2   2   2   0   0   0   0   0   0   2   0   2   0   2   0   0   0   0   2   2   2   2   0   2   0   0   0   2   2   2   2   2   0   0   0   0   2   0   0   2   2   2   2   2   0   0   2   0   2   2   0   0   0   2   0   2   2   0   2   0   0   0   2   0   0   0   0   2   2   0   0   0   0
 MK-2-12                0   0   2   0   0   0   2   0   2   0   0   0   2   2   2   2   0   2   0   2   2   2   2   0   0   2   0   0   2   0   0   2   2   0   0   2   0   2   0   2   2   0   0   2   2   2   0   2   2   2   2   0   2   2   0   2   0   0   2   2   2   2   0   0   2   2   2   2   0   2   2   0   0   2   2   0   2   0   0   0   0   0   2   0   2   0   0   2   0   2   2   0   0   0   0   0   2   2   2   2   2   0   2   2   2   2   0   0   0   2   0   2   2   2   0   2   0   0   2   0   0   2   0   2   2   2   0   2   2   2   0   0   0   0   0   0   2   0   2   0   2   0   0   0   0   0   2   2   2   0   2   0   0   0   2   0   2   2   2   0   2   0   0   2   0   2   2   2   2   2   2   0   0   2   0   2   2   0   0   0   2   2   2   2   0   0   2   0   0   2   0   0   2   0   2   2   0   2   0   2
 MK-2-13                0   0   2   0   0   0   2   2   2   0   0   0   0   2   2   2   0   2   0   2   2   2   2   0   2   2   2   0   2   0   0   2   2   0   2   2   2   2   0   0   0   2   0   2   2   2   0   2   2   2   2   0   2   2   0   2   0   0   0   2   0   0   0   0   2   2   2   2   0   2   2   0   0   2   2   0   2   0   0   2   0   0   2   0   2   0   2   2   0   2   2   0   0   0   0   2   2   0   2   2   2   0   2   2   2   2   0   0   0   2   0   2   2   2   2   2   0   0   2   0   2   2   2   2   2   2   0   2   2   2   0   0   0   0   0   0   2   0   2   0   2   0   0   0   0   0   2   2   2   0   2   0   2   2   2   0   2   2   0   2   2   0   0   2   2   0   2   2   2   2   2   0   2   2   2   2   2   0   0   0   2   2   2   2   0   0   2   0   2   0   0   0   2   0   2   2   0   2   0   2
 MK-2-14                0   0   2   0   0   0   0   2   2   0   0   0   2   2   2   2   0   2   0   2   2   2   2   0   2   2   0   0   2   0   0   0   2   0   2   0   2   2   0   0   0   2   0   2   2   2   0   2   2   2   2   0   0   2   0   2   0   0   2   2   0   2   0   0   0   2   2   2   2   2   0   0   0   2   2   0   2   0   0   0   0   0   2   0   2   0   2   2   0   2   2   0   0   0   0   2   2   2   0   2   2   0   2   2   2   2   0   0   0   2   0   2   0   2   2   2   0   0   2   0   2   2   2   2   0   0   0   2   2   2   0   0   2   0   0   0   2   0   0   0   0   0   0   0   0   0   2   2   0   0   2   0   2   2   0   0   2   0   0   2   2   0   0   2   2   0   2   2   2   2   2   0   2   2   2   2   2   0   0   0   2   2   2   2   0   0   2   0   2   0   0   0   2   0   2   2   0   2   0   2
 MK-2-15                0   0   2   0   0   0   0   2   2   0   0   0   2   2   2   2   2   2   0   2   2   2   2   0   2   2   0   2   2   0   0   0   2   0   2   0   2   2   0   0   0   2   0   2   2   2   0   2   2   2   2   0   0   2   0   0   2   0   2   2   0   2   2   0   0   2   2   2   2   2   2   0   0   2   2   0   0   0   0   0   0   0   2   0   2   2   0   2   0   2   2   0   0   0   0   2   2   2   0   2   2   0   2   2   2   2   0   0   2   2   0   2   0   2   2   2   0   0   2   0   2   2   2   2   0   0   0   2   2   2   0   0   2   0   0   0   2   0   0   0   0   0   0   0   0   0   2   2   2   0   2   0   2   0   0   0   2   0   0   2   2   0   0   2   2   0   2   2   2   2   2   0   2   2   2   2   2   0   0   0   2   2   0   2   0   0   2   0   2   2   0   0   2   0   2   2   0   2   0   2
 MK-2-16                0   0   2   0   0   0   0   2   2   0   0   0   2   2   2   2   2   2   0   2   2   2   0   0   2   2   0   2   2   0   0   0   2   0   2   0   2   2   0   0   0   2   0   0   2   2   0   2   2   2   2   0   0   2   0   0   2   2   2   2   0   2   2   0   0   2   2   2   2   2   2   0   0   2   2   0   0   0   0   0   0   2   2   0   0   2   2   0   0   2   2   0   0   0   0   2   2   2   0   2   2   0   2   0   2   2   0   2   2   0   0   2   0   2   2   0   0   0   2   2   2   2   2   2   0   0   2   2   2   2   0   0   2   0   0   0   2   0   0   2   0   2   0   0   0   0   2   2   2   0   2   0   2   2   0   2   2   0   2   2   2   2   0   0   2   0   2   2   2   0   2   0   2   2   2   2   2   2   0   0   2   2   0   2   0   0   2   0   2   2   0   0   2   0   2   2   0   2   0   2
 MK-3-1                 2   2   0   2   2   2   0   0   2   2   2   2   0   0   0   2   2   2   0   0   0   2   0   2   2   2   0   0   0   0   0   2   2   0   2   0   0   2   0   2   0   2   2   2   0   0   2   0   2   2   2   2   0   2   2   0   2   2   0   0   2   2   2   0   2   2   0   0   0   0   2   2   2   0   0   0   0   0   2   0   2   2   2   0   0   0   2   2   0   0   2   0   2   2   2   0   2   2   0   0   2   0   2   2   0   2   2   2   2   0   2   0   0   0   0   0   2   2   0   2   2   0   0   2   2   0   2   0   0   2   2   2   2   2   0   2   0   0   0   2   0   2   0   0   2   0   0   2   0   0   2   2   0   0   0   0   0   2   2   2   0   0   0   0   2   2   0   0   0   0   2   0   0   2   2   0   2   2   2   0   2   0   2   2   2   2   0   0   2   0   0   2   2   2   0   0   2   2   0   0
 MK-3-2                 2   2   0   2   0   2   0   0   2   2   2   2   0   0   0   2   2   0   0   0   0   2   0   2   2   2   0   0   0   0   0   2   2   0   2   0   0   2   0   2   0   2   2   2   0   0   2   0   2   2   0   2   0   2   2   0   2   2   0   0   2   2   0   2   2   2   0   0   0   0   2   2   2   0   0   0   0   0   2   0   2   2   2   0   0   0   2   2   0   0   2   0   2   2   2   0   2   2   0   0   2   2   2   0   0   2   2   2   0   0   2   0   0   0   0   2   2   0   0   2   2   0   0   2   2   0   2   0   2   2   2   2   2   2   0   2   0   0   0   2   0   0   0   0   2   0   0   2   0   0   2   2   0   0   0   0   0   2   0   2   0   0   0   0   0   0   2   0   0   0   2   0   2   2   2   0   0   0   2   0   2   0   2   2   2   2   0   0   0   0   0   2   2   2   0   0   2   2   0   2
 MK-3-3                 2   2   0   2   0   2   0   0   2   2   2   0   0   0   0   2   2   0   2   0   0   2   0   2   2   2   0   0   2   0   0   2   0   0   2   0   0   2   2   2   0   2   2   2   0   0   2   0   2   2   0   2   2   0   2   0   2   2   0   0   0   2   0   2   2   2   0   0   0   0   2   2   2   0   0   0   0   0   2   0   2   2   2   0   0   2   2   2   0   0   2   0   2   2   2   0   2   2   0   0   0   2   2   0   0   2   2   2   0   0   2   0   0   0   0   2   0   0   0   2   2   0   0   2   2   0   2   0   2   2   2   2   2   2   0   2   0   0   0   2   0   0   0   0   2   0   0   2   0   0   2   2   0   0   0   0   0   2   0   2   2   0   0   0   0   0   2   2   0   0   2   0   2   2   2   0   0   0   2   0   2   0   2   2   2   2   2   2   0   0   0   2   2   2   0   0   2   2   0   2
 MK-3-4                 0   2   0   2   0   0   0   0   2   2   2   2   0   0   2   2   2   2   2   0   0   2   0   2   0   2   0   0   2   0   0   2   2   0   2   0   0   2   2   2   0   2   2   0   0   0   0   0   2   2   0   2   0   0   2   0   2   2   0   0   0   2   0   2   2   2   0   0   0   0   2   2   2   0   0   0   0   0   2   2   2   2   2   0   2   2   2   2   0   0   0   0   2   2   2   0   2   2   0   0   0   2   2   0   0   2   2   2   0   2   2   0   0   0   0   2   0   0   0   2   2   2   0   2   2   0   2   0   2   2   2   2   2   2   0   2   0   0   0   2   0   0   0   0   2   0   0   2   0   0   2   2   0   0   0   0   0   2   0   2   2   0   0   0   0   0   2   2   0   0   0   0   2   2   0   0   0   0   2   0   2   0   2   2   2   2   2   2   0   0   0   2   2   2   0   0   2   2   0   2
 MK-3-5                 0   2   0   2   0   0   0   0   2   2   2   0   0   0   2   2   2   2   2   0   0   0   0   2   0   0   0   0   2   0   0   2   2   0   2   0   2   2   0   2   0   2   0   0   0   0   0   0   2   2   0   2   0   0   2   0   2   2   2   0   0   2   0   2   2   2   0   0   0   0   2   2   2   0   0   0   0   0   2   2   2   0   2   0   2   2   0   2   0   0   0   0   2   2   2   0   2   2   2   0   0   2   2   0   0   2   2   2   0   2   2   0   0   0   2   2   0   0   0   0   2   2   0   2   2   0   2   2   2   2   2   2   2   2   0   2   0   0   0   2   0   2   0   0   2   0   0   2   0   0   2   2   0   0   0   0   0   2   0   2   2   0   0   0   0   0   2   2   0   0   0   0   2   2   0   0   0   0   2   0   2   0   2   2   2   0   2   2   0   0   0   0   2   2   0   2   2   2   0   2
 MK-3-6                 0   2   0   0   0   0   0   2   2   2   2   0   0   0   0   2   2   2   0   0   0   0   0   2   0   0   0   0   2   0   0   2   2   0   2   0   2   2   0   2   0   2   0   0   0   2   0   0   0   2   0   2   0   0   2   0   2   2   2   0   0   2   0   2   2   2   0   0   0   0   2   2   2   0   2   0   0   0   2   2   2   2   2   0   0   2   0   2   0   0   0   0   2   2   2   0   2   2   2   0   0   2   2   0   0   2   2   2   2   0   2   2   2   2   2   2   0   0   0   0   2   2   0   2   2   0   0   2   0   2   2   2   2   2   0   2   0   0   0   2   0   2   0   2   2   2   0   0   0   0   2   2   0   2   0   0   0   2   0   2   2   0   0   0   0   0   2   2   0   0   0   0   0   2   0   0   0   0   2   2   2   0   2   2   2   0   2   2   0   2   0   0   2   2   0   0   2   0   0   2
 MK-3-7                 0   2   0   0   0   0   0   2   2   2   2   0   0   0   0   2   2   2   0   2   2   0   0   2   0   2   0   0   2   0   0   2   2   0   2   0   2   2   0   2   0   0   0   0   0   2   0   0   0   2   0   2   0   0   2   0   2   2   2   0   0   2   0   0   2   2   0   0   0   0   2   2   2   0   2   0   0   2   2   2   2   2   2   0   0   2   0   2   0   0   0   0   2   2   2   0   2   2   2   2   0   2   2   0   0   2   2   2   2   0   2   2   2   2   2   2   0   0   2   0   2   2   0   2   2   2   0   2   0   2   0   2   2   2   0   2   0   0   0   0   0   2   2   2   2   2   0   0   0   0   0   2   0   2   0   0   0   2   0   2   2   0   0   0   0   0   2   2   2   0   0   0   0   2   0   0   0   0   2   2   2   0   2   2   2   0   2   0   0   0   0   0   2   0   0   0   2   0   0   2
 MK-3-8                 0   2   0   0   2   0   0   2   2   2   2   0   0   2   0   2   2   2   0   2   2   0   0   2   0   2   0   0   2   0   0   2   2   0   2   0   2   2   0   2   0   0   0   2   0   2   0   0   0   2   0   2   0   0   2   0   2   2   2   0   0   2   0   0   2   2   0   0   2   0   2   2   2   0   2   2   2   2   2   2   2   2   2   0   0   2   0   2   0   0   2   0   2   2   0   0   2   2   2   2   0   0   2   0   0   0   2   2   2   0   2   0   2   2   2   2   0   2   2   0   2   2   2   2   2   2   0   2   0   2   0   2   2   2   0   2   0   0   0   0   0   2   2   2   2   2   0   0   0   0   2   2   2   2   0   0   0   2   0   2   2   0   0   0   0   0   2   2   2   0   0   0   0   2   0   0   0   2   2   2   2   0   2   2   2   0   2   0   0   0   0   0   2   0   0   0   2   0   0   2
 MK-3-9                 0   2   0   0   2   0   0   2   2   2   2   0   0   2   0   2   2   2   0   2   2   0   0   2   0   2   0   0   2   0   0   2   2   0   0   0   2   2   0   2   0   0   0   2   0   2   0   0   0   0   2   0   0   0   2   0   2   2   2   0   0   2   0   0   2   0   0   0   2   0   2   2   2   0   2   2   2   2   2   2   2   2   2   2   0   2   0   0   0   0   2   0   2   2   2   0   2   2   2   2   0   0   2   2   0   2   2   2   2   0   2   0   2   2   2   2   0   2   2   0   2   2   2   2   2   2   0   2   0   2   0   2   2   2   0   2   0   0   0   0   0   2   2   2   2   2   0   0   0   0   2   2   2   2   0   0   0   2   0   2   2   0   0   0   0   0   2   2   2   0   0   0   0   2   0   0   0   2   2   0   2   0   2   2   2   0   2   2   0   2   0   2   2   0   0   0   2   0   0   2
 MK-3-10                0   2   0   0   2   2   0   2   2   2   2   0   0   2   0   2   2   2   0   2   2   0   0   2   0   2   0   2   2   0   0   2   2   0   0   0   2   2   2   0   0   0   0   2   0   2   0   0   0   0   0   0   0   0   2   0   2   2   2   0   0   2   0   2   2   0   0   0   2   0   2   2   2   0   0   2   2   2   2   2   2   2   0   2   0   2   0   0   0   0   2   0   2   2   2   0   2   2   2   2   0   0   2   2   0   2   2   0   2   0   2   0   2   2   2   0   0   2   2   0   2   0   2   2   2   2   2   0   0   2   0   2   2   2   0   2   0   0   0   0   0   2   2   2   2   2   2   0   2   0   2   2   2   2   0   0   0   0   0   2   2   0   0   0   0   0   2   2   2   0   0   0   0   2   0   0   0   2   2   0   2   0   2   2   0   0   2   2   0   2   2   0   2   2   0   0   2   0   0   2
 MK-3-11                0   2   2   2   2   2   0   2   2   2   2   0   0   2   0   2   2   0   0   2   2   0   0   2   0   2   0   2   2   0   0   2   2   0   0   0   2   2   2   0   0   0   0   2   0   2   0   0   0   0   0   0   0   0   2   0   2   2   2   0   0   2   0   2   2   0   0   0   0   0   2   0   0   0   0   2   2   2   2   2   0   2   0   2   0   2   0   0   0   0   2   0   2   2   2   0   0   2   2   2   0   0   2   2   0   2   2   0   2   0   2   0   2   2   2   0   0   2   2   0   2   0   2   2   2   2   2   0   2   2   0   2   2   2   2   2   2   0   0   0   0   2   2   2   0   0   2   0   2   0   0   2   2   2   2   0   0   0   0   2   2   0   2   0   0   0   2   2   2   0   0   0   0   2   0   0   0   2   2   0   2   0   2   2   0   0   2   0   0   2   2   0   2   0   0   0   2   0   0   2
 MK-3-12                0   2   2   2   2   2   2   2   2   2   2   0   0   2   0   2   0   2   0   2   2   2   0   2   0   2   0   2   2   0   2   0   2   0   0   0   2   0   2   0   2   0   0   2   0   0   0   0   0   0   0   2   0   2   2   0   2   2   0   0   2   2   0   2   0   0   0   0   0   0   2   0   0   0   0   2   2   2   2   2   2   2   0   2   0   0   0   2   0   0   2   0   2   2   0   0   0   2   2   2   0   0   2   0   0   2   2   0   2   0   2   0   2   2   0   0   0   2   0   0   2   0   2   2   2   2   2   0   0   2   0   2   2   0   2   2   2   0   0   0   0   2   2   2   0   0   2   0   2   0   0   0   2   2   2   0   0   0   0   2   2   0   2   0   0   0   2   2   0   0   0   0   0   2   0   2   0   2   2   0   2   0   2   2   0   0   2   0   2   2   2   0   2   0   0   0   2   0   0   2
 MK-3-13                0   2   2   2   2   2   2   2   2   2   2   0   0   0   2   0   0   0   0   2   2   2   0   2   0   2   0   2   2   0   2   0   2   0   0   0   2   2   2   0   2   0   0   2   0   0   0   0   2   0   0   2   0   2   2   0   2   2   0   0   2   2   0   2   0   0   0   0   0   0   0   0   0   0   0   0   2   2   2   2   2   2   0   2   0   0   0   2   0   0   2   0   2   2   0   0   0   2   2   2   0   0   2   0   0   2   2   0   2   0   2   0   2   2   0   0   0   2   0   0   2   2   2   2   2   2   2   0   0   2   0   2   0   0   2   2   0   0   0   0   0   2   2   2   0   0   2   0   2   2   0   2   2   2   2   0   2   2   0   2   2   0   2   0   0   0   2   2   0   0   0   0   0   2   0   2   0   2   2   0   2   0   2   2   0   0   2   0   0   0   2   0   2   2   0   0   2   0   0   2
 MK-3-14                0   2   2   2   2   2   2   2   2   2   2   0   0   0   2   0   0   0   0   2   2   2   0   2   0   2   0   2   2   0   2   0   2   0   2   0   2   2   2   2   2   0   0   2   0   0   0   0   0   0   0   2   2   2   2   0   2   2   0   2   2   2   0   2   0   0   0   0   0   0   0   0   0   0   0   2   2   2   2   2   2   2   0   2   0   0   0   2   0   2   0   0   2   2   0   0   0   2   2   0   0   0   2   2   0   0   2   2   2   0   2   0   2   2   0   0   0   2   0   0   2   2   2   0   2   2   2   0   0   2   0   2   0   0   2   2   0   0   0   0   0   2   2   2   0   0   2   0   2   2   0   2   2   0   2   0   2   2   0   2   2   0   2   0   0   0   2   2   0   0   0   0   0   2   0   2   0   2   2   0   2   0   0   2   0   0   2   0   0   0   2   2   2   2   0   0   2   0   0   2
 MK-3-15                0   2   2   2   0   2   2   2   2   2   2   0   0   0   2   0   0   0   0   2   2   2   0   2   0   2   0   2   2   0   2   0   2   0   2   0   0   2   2   2   2   0   0   2   0   0   2   0   0   0   0   2   2   2   2   0   0   0   0   2   2   2   0   2   0   0   0   2   0   0   0   0   0   0   0   2   2   2   2   2   2   2   0   2   0   0   0   2   0   2   0   0   2   2   0   0   0   2   2   0   0   0   2   2   2   0   2   2   2   0   2   0   2   2   0   2   2   2   0   0   2   0   2   0   0   2   2   0   0   2   0   2   0   0   2   2   0   2   0   0   0   2   2   2   0   0   2   0   2   2   0   0   2   2   2   0   2   2   0   2   2   0   2   0   0   0   2   2   0   0   0   0   0   0   2   2   0   2   2   0   2   2   0   2   0   0   0   0   0   0   2   2   2   2   0   0   2   0   2   2
 MK-3-16                0   0   2   2   0   2   0   2   2   2   2   0   0   0   2   0   0   0   0   2   2   2   0   0   0   2   0   2   0   0   2   0   2   0   2   0   0   2   0   2   2   0   0   2   0   0   2   0   0   0   0   2   2   2   2   0   0   0   0   2   2   2   0   2   0   0   0   2   0   0   0   0   0   0   0   2   0   2   2   2   2   2   0   0   0   0   0   2   0   2   0   0   2   2   0   0   0   2   2   0   0   0   2   2   0   0   2   2   2   0   2   0   2   2   0   2   2   2   0   2   2   0   0   2   0   2   2   0   0   2   0   2   0   0   2   2   0   2   0   0   0   2   2   2   0   2   2   0   0   2   0   2   2   2   2   2   2   2   0   2   2   0   2   0   0   0   2   2   0   0   0   0   0   0   2   2   0   2   2   0   2   2   0   2   2   0   0   0   0   0   2   2   2   2   0   0   2   0   2   2
 MK-4-1                 0   2   2   2   0   0   2   2   0   0   0   2   2   0   2   0   0   2   0   0   0   2   2   2   2   2   2   2   2   0   0   2   0   2   0   0   0   2   0   0   0   2   0   2   2   0   2   2   0   2   0   2   2   0   2   0   0   2   2   0   2   0   0   2   2   2   0   2   2   2   0   0   0   2   2   0   2   2   2   2   0   0   0   0   0   2   0   0   0   0   2   0   2   0   2   0   0   2   2   0   0   0   2   0   0   0   2   2   0   2   2   0   2   2   2   0   2   0   0   2   0   0   2   2   2   2   2   0   2   0   0   2   2   2   2   2   2   2   0   2   0   2   0   0   2   0   0   0   2   2   0   2   2   2   2   0   0   2   0   2   0   2   2   0   0   0   2   0   2   2   0   0   0   0   0   2   0   2   2   0   0   2   2   2   2   0   0   0   2   0   2   0   2   0   0   0   0   0   2   0
 MK-4-2                 0   2   2   2   2   0   2   0   0   0   0   2   2   0   2   0   0   2   2   0   0   2   2   2   2   2   0   2   2   0   0   2   2   2   0   0   0   2   0   0   2   2   0   2   2   0   2   2   2   2   0   2   2   0   2   0   0   2   2   0   2   0   0   2   2   2   0   2   2   2   0   0   2   2   2   0   2   2   2   2   0   0   0   0   0   0   0   0   0   0   2   0   2   0   0   0   0   2   2   0   0   0   2   0   0   0   0   2   0   2   2   0   2   2   0   0   2   0   0   2   0   0   2   2   2   2   2   0   2   0   0   2   2   2   2   2   2   2   0   0   0   2   0   2   2   0   0   2   2   2   0   2   2   2   0   0   0   2   0   2   0   2   2   0   0   0   2   0   0   2   0   0   0   0   0   2   2   2   2   0   0   2   2   2   0   0   2   0   2   0   2   0   0   0   0   0   0   0   2   0
 MK-4-3                 0   2   0   2   2   0   2   0   2   0   2   2   2   0   2   0   2   2   2   2   2   2   2   0   2   2   0   2   2   0   0   0   2   2   0   0   0   2   0   0   2   2   0   0   2   0   0   0   0   2   0   2   2   0   2   2   0   2   2   0   2   0   0   2   2   2   0   2   2   2   0   0   2   2   2   0   2   2   2   2   0   0   2   0   0   0   0   0   2   0   2   0   2   0   0   0   0   2   2   0   0   2   2   0   0   0   0   2   0   2   2   0   2   2   0   0   0   0   0   2   0   0   2   2   2   2   2   0   2   0   2   2   2   2   2   2   2   2   0   0   0   2   0   2   0   0   0   0   2   2   0   2   2   2   0   0   0   0   0   2   0   2   2   0   0   0   2   0   0   2   0   0   0   0   0   2   2   2   2   0   0   0   2   2   2   0   2   0   0   0   2   0   0   2   0   0   0   0   2   0
 MK-4-4                 2   2   0   2   2   0   2   0   0   2   2   0   2   0   2   0   0   0   2   2   2   2   2   0   2   2   0   2   2   0   0   0   0   2   0   0   0   2   0   0   2   2   0   0   2   0   2   0   2   2   0   2   0   0   2   2   0   2   2   0   2   0   0   0   0   2   0   2   2   2   0   0   2   2   2   0   2   2   2   2   0   2   2   0   0   0   0   0   2   0   0   0   2   2   0   0   0   2   2   2   2   2   2   0   2   2   2   2   0   2   2   0   2   2   0   0   0   0   0   2   0   2   2   2   2   2   2   0   2   0   2   2   2   2   0   2   2   0   0   2   0   2   0   2   0   0   2   2   2   2   0   2   2   0   0   0   0   0   0   2   0   2   2   0   0   0   2   0   2   2   0   2   0   0   0   2   2   0   2   0   0   0   0   2   2   0   2   0   0   0   2   0   0   2   0   0   2   0   2   0
 MK-4-5                 0   0   0   2   2   0   2   0   0   2   2   0   2   0   2   0   0   0   2   2   2   2   2   0   2   2   0   2   2   0   0   0   0   2   0   0   2   2   2   0   0   2   0   0   2   0   2   0   2   2   0   2   0   2   2   2   0   2   2   0   2   0   0   0   0   0   0   2   2   2   0   0   0   2   2   2   2   2   2   2   0   0   2   0   0   0   2   0   2   0   0   0   2   0   2   0   2   2   2   2   2   2   2   0   2   2   2   2   0   2   2   2   2   2   2   0   0   0   0   2   0   2   2   2   2   2   2   0   2   0   2   2   2   2   0   2   0   2   0   2   2   2   0   2   0   0   2   2   2   2   0   2   2   0   0   0   0   0   0   0   0   2   2   0   0   0   2   0   2   0   0   2   0   0   0   2   2   0   2   0   2   0   2   2   2   0   2   0   0   0   2   0   2   2   0   0   2   0   2   0
 MK-4-6                 2   0   0   2   2   0   2   0   0   2   2   0   0   0   2   0   0   0   2   2   2   2   2   0   0   2   0   2   2   0   0   0   0   2   0   0   2   2   2   0   0   2   0   0   2   0   2   0   2   2   0   2   0   2   2   2   0   2   2   0   2   0   0   0   0   0   0   2   2   2   0   0   0   2   2   2   2   2   2   2   2   0   2   2   0   0   2   2   2   2   0   0   2   0   2   2   2   2   2   2   2   2   0   0   2   2   0   2   0   2   0   0   2   2   2   0   0   0   0   2   0   2   2   2   2   2   2   0   2   0   2   0   0   2   0   2   0   2   0   2   2   2   0   2   0   0   2   2   2   2   0   2   2   0   0   0   0   0   0   0   0   2   2   0   0   0   2   0   2   0   0   2   0   0   0   2   2   0   2   0   2   0   2   2   2   0   2   0   0   0   2   0   2   2   0   0   2   0   2   0
 MK-4-7                 2   2   0   2   2   0   2   0   0   2   2   0   0   0   0   2   0   0   2   2   2   2   2   0   0   2   0   2   2   0   0   0   0   2   0   0   0   2   2   0   0   2   0   0   2   0   2   2   2   2   0   2   0   0   2   2   0   2   2   0   2   0   0   0   0   0   0   2   2   2   0   0   2   2   2   2   2   2   2   2   0   0   2   2   0   0   2   2   2   2   0   0   2   0   2   0   0   2   2   2   2   2   2   0   2   2   0   2   0   2   0   0   2   0   2   0   0   0   0   2   0   2   2   0   2   2   2   0   2   0   2   0   0   2   0   0   0   2   0   2   2   2   0   2   0   0   0   2   2   0   0   2   2   0   0   0   0   0   0   0   0   2   2   0   2   0   2   0   2   2   0   2   0   0   0   2   2   2   2   0   2   2   2   0   2   0   2   0   2   0   2   0   2   2   0   0   2   0   2   0
 MK-4-8                 2   2   0   2   2   0   2   2   0   2   2   0   0   0   0   2   0   2   2   2   2   0   2   0   2   2   0   2   0   2   0   0   0   2   0   0   0   2   2   0   0   0   0   0   0   0   2   2   2   2   0   2   0   0   2   2   0   2   0   0   2   0   0   0   0   0   0   2   2   0   0   0   2   2   2   2   0   2   2   2   0   0   0   2   0   2   2   2   2   2   0   0   2   0   0   0   0   2   2   0   2   2   2   0   2   2   0   2   0   2   0   0   2   0   2   0   0   0   0   2   0   2   2   0   2   2   2   0   2   0   2   0   2   2   2   0   0   2   2   2   2   2   0   2   0   0   0   2   2   0   0   2   2   0   0   0   0   0   0   0   0   2   2   0   0   0   2   0   2   0   0   2   0   0   0   2   2   2   2   0   2   2   2   0   2   0   2   0   2   0   0   0   2   2   0   0   2   0   2   2
 MK-4-9                 2   2   0   2   2   0   2   2   2   2   2   0   0   0   0   0   0   2   2   2   2   0   2   0   0   2   0   2   0   2   0   0   0   2   0   0   0   0   0   0   0   0   0   0   0   0   2   2   2   2   0   2   2   0   0   2   0   2   0   0   2   0   0   0   0   0   2   2   2   0   2   0   0   2   2   2   0   0   2   2   0   0   0   2   0   2   2   2   2   2   0   0   0   0   0   0   0   0   2   0   2   2   0   0   0   2   0   2   0   2   0   0   2   0   2   0   0   0   0   2   2   2   2   0   0   2   2   0   2   0   2   0   2   2   2   0   0   2   2   2   0   2   0   2   0   0   0   2   2   0   0   2   2   0   0   0   0   2   0   0   0   2   2   2   0   0   2   0   2   0   0   2   0   0   0   2   2   2   2   0   2   0   0   0   2   0   2   0   2   0   0   0   2   2   0   0   2   0   2   2
 MK-4-10                2   2   0   2   2   2   2   2   2   2   2   0   0   0   0   0   0   2   2   2   2   0   2   0   0   2   0   2   0   2   0   0   0   2   0   0   0   0   0   0   0   0   0   0   0   0   2   2   2   2   2   2   2   0   0   2   0   2   0   0   2   0   0   2   0   0   2   2   2   0   2   0   0   2   2   2   0   0   2   0   0   0   2   2   0   2   2   2   2   2   0   0   0   0   0   0   0   0   2   0   2   2   2   0   0   2   0   2   0   2   0   0   0   0   2   0   0   0   0   2   2   2   2   0   0   2   2   2   0   0   2   0   2   2   2   0   0   2   2   2   0   2   0   2   0   0   0   2   2   0   0   2   2   0   0   0   0   0   0   0   0   2   2   2   0   0   2   0   2   0   2   2   0   0   0   2   2   2   2   0   2   0   2   0   2   2   2   0   2   0   0   0   2   2   0   0   2   0   2   2
 MK-4-11                2   2   0   2   2   2   2   2   2   2   2   0   0   0   0   0   0   2   2   2   2   0   2   0   0   2   0   2   0   2   0   0   0   2   0   0   0   0   0   0   0   0   0   0   0   0   2   2   2   2   2   2   2   0   0   2   0   2   0   0   0   0   0   2   0   0   2   2   2   0   2   0   0   2   2   2   0   0   2   0   0   0   2   2   0   0   2   2   2   2   2   0   0   2   0   0   0   0   2   0   2   2   2   0   2   2   0   2   0   2   0   0   0   0   2   2   0   0   2   2   2   2   2   0   0   2   2   2   0   0   2   0   2   2   2   0   0   0   2   2   0   2   0   2   0   0   0   2   2   0   0   2   2   0   0   0   0   0   0   0   0   2   2   2   0   0   2   0   2   0   2   2   0   0   0   2   2   2   2   0   2   0   2   0   2   2   2   0   2   0   0   0   2   2   0   0   2   0   2   2
 MK-4-12                2   2   0   2   2   2   2   2   2   2   2   0   0   0   0   0   0   0   2   0   0   0   2   0   0   2   0   0   0   2   0   0   0   2   0   0   0   0   0   0   0   0   0   0   0   0   2   2   2   2   2   2   2   0   0   2   0   2   0   0   0   0   0   2   0   0   2   2   2   0   2   0   0   2   2   2   0   0   2   0   2   0   2   2   0   0   2   2   2   2   2   0   2   2   0   0   0   0   2   0   2   2   2   0   2   2   0   2   0   2   2   0   0   0   2   0   2   0   2   2   2   2   2   2   0   2   2   2   0   0   2   0   2   2   2   0   0   0   2   2   2   2   0   0   0   0   0   2   2   0   0   0   2   0   0   0   0   0   0   0   2   2   2   2   0   0   2   0   2   0   2   2   0   0   2   2   2   2   2   0   2   0   0   0   2   0   2   0   2   0   0   0   2   2   0   0   2   0   2   2
 MK-4-13                2   2   0   2   0   0   2   2   2   2   2   0   0   0   0   0   0   0   2   0   2   2   2   0   0   2   0   0   0   2   0   0   0   2   0   0   0   0   0   0   0   0   0   0   2   2   2   2   2   2   2   2   2   0   0   2   2   2   0   0   0   0   0   2   0   0   2   0   2   0   2   0   0   2   2   2   0   0   2   0   2   0   2   2   0   0   2   2   2   2   2   0   0   0   0   0   0   0   2   0   2   2   2   0   2   2   0   0   0   2   2   0   2   0   2   0   2   0   2   2   0   2   0   2   0   2   2   2   0   0   2   0   2   2   2   0   0   2   2   2   0   2   0   0   0   0   0   2   2   0   0   0   2   0   0   0   0   0   0   2   2   0   2   2   0   0   2   0   2   0   2   2   0   0   2   2   2   0   2   0   2   0   0   0   2   0   2   0   2   0   2   0   2   2   0   0   2   2   2   2
 MK-4-14                2   0   0   0   0   0   0   2   0   0   2   0   0   0   0   0   0   0   2   2   2   2   0   0   0   2   0   2   0   2   0   0   0   0   0   0   0   0   0   0   0   0   0   0   2   0   2   2   2   2   2   2   2   0   0   2   2   2   2   0   0   0   0   2   0   0   0   0   2   0   2   0   2   2   2   2   0   0   2   2   2   2   2   2   0   0   2   2   2   0   2   0   0   0   0   0   0   0   2   0   2   2   2   0   2   2   0   0   0   2   2   0   2   0   2   0   2   0   2   2   0   2   2   0   0   2   2   2   0   0   2   0   2   2   2   0   0   2   2   2   0   2   0   0   0   0   2   2   2   0   0   0   2   0   0   0   0   0   0   2   2   0   2   2   0   0   2   2   2   0   2   2   0   0   2   2   2   0   2   0   2   0   0   0   2   0   2   0   2   0   2   0   2   2   2   0   2   2   2   2
 MK-4-15                2   0   0   0   0   0   0   2   0   0   2   2   0   0   0   0   0   0   2   2   2   2   2   0   0   2   0   2   0   0   2   0   0   0   0   0   0   0   0   0   0   0   0   0   2   0   2   2   2   2   2   2   2   2   0   2   2   2   2   0   0   0   2   2   0   0   0   0   2   0   2   0   0   2   2   2   0   0   2   2   2   0   2   2   0   0   2   2   2   0   2   0   0   0   0   0   0   2   0   0   2   2   2   0   2   2   0   0   0   2   2   0   2   0   2   0   2   0   2   2   2   2   2   0   0   2   2   2   0   2   2   0   2   2   2   0   0   2   2   2   0   2   0   0   0   0   2   2   2   0   0   0   2   0   0   0   0   0   0   2   2   0   2   2   0   0   2   2   0   0   2   2   0   2   2   2   2   0   2   0   2   0   0   0   0   0   2   0   2   0   2   0   2   2   0   0   2   2   2   0
 MK-4-16                2   0   0   0   0   0   0   0   2   0   2   2   0   0   0   0   0   0   2   2   2   2   0   0   0   0   0   2   0   0   2   0   0   0   0   0   0   0   0   0   2   0   0   0   2   0   2   2   2   2   2   2   2   2   0   2   2   2   2   0   0   0   2   2   2   0   2   0   2   0   2   0   0   2   2   2   0   0   2   2   2   0   2   2   0   2   2   0   2   2   2   0   0   0   0   0   0   0   0   2   2   2   2   0   2   2   0   0   0   0   2   0   2   0   2   0   2   0   0   2   2   2   2   0   0   0   2   2   0   2   2   0   2   2   2   0   2   2   2   2   2   2   0   0   0   0   0   2   2   0   0   0   2   0   0   2   0   0   0   2   2   0   2   0   0   0   2   2   0   0   2   2   0   2   2   2   0   0   2   2   2   0   0   0   0   0   2   0   2   0   2   0   2   2   0   0   2   2   2   0
 MK-5-1                 2   2   2   0   2   2   2   2   2   0   0   2   2   2   0   0   2   0   2   2   0   0   2   2   0   0   0   0   0   0   0   2   0   0   2   0   0   2   2   0   0   2   0   0   2   2   2   0   0   2   2   2   2   2   2   0   2   2   0   2   2   0   0   2   2   0   2   2   0   2   0   0   0   0   0   0   0   0   0   2   0   0   2   2   2   2   2   0   2   2   2   2   0   0   2   0   2   2   2   0   0   0   2   2   0   0   0   2   0   0   0   0   0   0   0   2   0   2   2   2   0   0   2   2   2   0   0   0   2   2   2   0   2   2   2   2   2   2   2   0   0   2   2   0   2   2   2   2   0   0   0   0   2   2   2   2   2   2   2   0   2   0   0   2   0   2   0   0   0   0   2   2   0   2   2   0   2   0   2   0   0   2   2   0   0   0   2   2   2   2   2   2   2   0   0   0   2   0   2   2
 MK-5-2                 2   2   2   0   2   0   2   2   0   0   2   2   2   2   2   0   2   2   2   2   2   0   2   2   0   0   0   0   0   0   0   2   0   2   2   0   0   2   2   0   0   2   0   0   2   2   0   0   0   2   2   2   2   2   2   0   2   2   0   2   2   0   0   2   2   0   2   2   0   2   0   0   0   0   0   0   0   0   2   2   0   0   2   2   2   2   2   0   2   2   2   2   2   0   2   0   2   2   2   0   0   0   2   2   0   0   0   2   0   0   0   0   0   0   0   2   0   2   2   2   0   0   2   2   2   0   2   0   2   2   0   0   2   2   2   2   2   2   2   0   0   2   2   0   2   2   2   0   0   0   0   0   2   0   2   2   2   2   2   0   2   0   0   2   0   2   0   0   0   0   2   2   0   2   2   0   2   0   2   0   0   2   2   0   0   0   2   2   2   2   2   2   2   0   0   0   0   0   2   2
 MK-5-3                 2   2   2   0   2   0   2   2   0   0   2   2   2   0   2   0   2   0   2   2   2   0   2   2   0   0   0   0   0   0   2   2   0   2   2   0   0   2   2   0   0   2   0   0   2   2   0   0   2   2   2   0   2   0   2   0   2   2   0   2   2   0   0   2   2   0   2   2   0   2   2   0   0   0   0   0   0   0   2   2   0   0   2   2   2   2   2   0   2   2   2   2   2   0   2   0   2   2   2   0   0   0   2   2   0   0   0   2   0   0   0   0   0   0   2   2   0   2   2   2   2   0   2   2   2   2   2   0   2   2   0   0   2   2   2   2   0   2   2   0   0   0   2   0   2   2   2   0   0   0   0   0   0   0   2   2   2   2   2   0   2   0   0   2   2   2   0   0   0   0   2   2   0   2   2   0   2   0   2   0   0   2   2   2   0   0   2   2   2   2   2   2   2   0   0   2   0   0   2   0
 MK-5-4                 2   0   2   0   2   2   2   2   0   0   2   2   0   0   2   2   2   0   2   2   2   2   2   2   0   2   0   0   0   0   2   2   0   2   2   0   0   0   2   0   0   2   0   0   0   2   0   0   0   0   2   0   2   0   2   0   2   2   0   2   2   0   0   2   2   0   0   2   0   2   2   0   2   0   0   0   0   0   0   2   0   0   2   2   2   2   2   0   2   2   2   0   2   0   2   0   2   2   2   0   0   0   2   2   0   0   0   2   0   0   0   0   0   0   2   2   0   2   2   2   2   2   0   2   2   2   2   2   2   2   0   0   2   2   2   2   2   2   2   0   0   0   2   0   0   2   2   0   0   0   0   0   0   0   2   2   2   2   2   0   0   0   0   2   2   2   0   0   0   0   2   2   0   2   2   0   2   0   2   0   0   2   2   2   0   0   2   2   2   2   2   2   2   0   0   2   0   0   2   0
 MK-5-5                 2   0   2   2   2   2   2   2   0   2   2   2   0   0   0   2   2   0   2   0   2   2   0   2   0   2   0   0   2   2   2   2   0   2   0   0   0   0   2   0   0   2   0   0   0   2   0   0   0   2   2   2   0   0   2   0   2   2   0   2   2   0   0   2   2   0   0   2   0   2   2   0   2   0   0   2   0   0   2   2   0   0   2   2   2   2   2   0   0   2   2   2   2   0   2   0   2   2   0   2   0   0   2   2   0   0   0   2   2   0   0   0   0   0   2   2   0   2   2   0   2   2   0   2   0   2   2   2   2   2   0   0   2   2   2   2   2   0   2   0   0   2   2   0   0   2   2   2   0   0   0   0   0   0   2   2   2   2   2   0   0   0   0   0   2   2   0   0   0   0   2   2   0   2   2   0   2   0   2   0   0   2   2   2   0   0   2   2   2   2   2   2   2   2   0   2   0   0   2   0
 MK-5-6                 2   0   2   2   2   0   0   2   0   2   2   2   0   0   0   0   2   0   2   0   0   2   0   2   0   2   0   0   2   2   2   2   0   2   0   0   0   0   2   0   0   2   2   0   0   0   0   0   2   2   2   2   0   0   2   0   0   2   0   2   2   0   0   2   2   0   0   2   0   2   2   0   2   2   0   2   2   0   2   2   0   0   2   2   2   2   0   0   0   2   2   2   0   0   2   2   2   2   0   0   0   0   2   2   0   0   2   2   2   0   0   0   0   0   2   2   0   2   2   0   2   2   0   2   0   2   2   2   2   2   0   0   2   2   2   2   2   0   2   0   0   2   2   0   0   2   2   2   0   0   0   0   0   0   2   2   2   2   2   0   0   0   2   0   2   2   0   0   0   0   2   2   0   2   2   0   2   0   2   0   0   2   2   2   0   0   2   2   2   2   2   2   2   2   0   2   0   0   2   0
 MK-5-7                 2   0   2   2   2   0   0   2   0   2   2   2   0   0   0   0   2   0   2   0   0   0   0   2   0   0   0   0   2   2   2   2   0   2   0   0   0   0   2   0   2   2   2   0   0   0   0   0   2   2   2   2   0   0   2   0   0   2   0   2   2   0   0   2   2   0   0   2   0   2   2   0   2   2   0   2   2   0   0   2   0   0   2   2   2   2   0   0   0   2   2   2   0   0   2   2   2   2   0   2   0   0   2   2   0   0   2   2   2   0   0   0   0   2   2   2   2   2   2   0   2   2   0   2   0   2   0   2   2   2   0   0   2   2   0   2   2   0   2   0   0   2   2   0   2   2   2   2   2   0   0   2   0   0   2   2   2   2   2   0   0   2   0   0   2   2   0   0   0   0   2   2   0   2   2   2   2   0   2   0   0   2   2   2   2   0   2   2   2   2   2   2   2   2   0   2   0   0   0   0
 MK-5-8                 2   0   2   2   2   0   2   2   0   2   2   2   0   0   0   0   2   0   0   0   0   2   0   2   0   0   2   2   2   2   2   2   0   2   0   0   0   0   2   0   2   0   2   2   0   0   0   0   2   2   2   0   2   0   2   0   0   2   0   2   2   0   0   2   2   0   0   2   0   2   2   2   2   2   0   2   2   0   0   2   2   0   2   2   2   2   2   0   0   2   2   2   0   0   2   2   2   2   0   2   0   0   2   2   0   0   0   2   2   0   0   0   0   2   2   2   2   2   2   0   2   2   0   2   0   0   0   2   2   2   0   0   2   2   0   2   2   0   2   0   0   2   2   0   2   2   0   2   2   0   0   2   2   0   2   2   2   2   2   0   0   2   0   2   2   2   0   0   0   0   2   2   0   2   2   0   2   0   2   0   0   2   2   2   2   0   0   2   2   2   2   2   2   2   0   2   0   0   0   0
 MK-5-9                 2   0   2   2   2   0   2   2   0   2   0   2   0   0   0   0   0   0   0   0   0   2   0   2   0   0   0   0   2   2   2   2   0   2   0   0   0   2   2   0   2   0   2   2   0   0   0   0   2   2   2   2   2   0   2   0   0   2   0   2   2   0   0   2   2   0   0   2   0   2   2   2   2   2   0   2   2   0   0   2   0   0   0   2   2   2   2   2   0   2   2   2   0   0   2   2   2   0   0   2   0   0   2   2   0   0   0   2   2   0   0   0   0   2   2   2   2   2   2   0   2   2   0   2   0   0   0   2   2   2   0   0   2   2   0   2   2   0   2   0   0   2   2   2   2   2   0   2   2   0   0   2   0   0   2   2   2   2   2   0   0   2   0   2   2   2   0   0   0   0   2   2   0   2   2   2   2   0   2   0   2   2   2   2   2   0   0   2   2   2   2   0   2   2   0   2   0   2   0   0
 MK-5-10                2   0   2   2   2   0   2   2   0   2   0   2   0   0   0   0   0   0   0   0   0   0   0   2   2   0   2   0   2   2   2   2   0   0   0   0   0   2   2   0   2   0   0   2   0   0   0   0   2   2   2   0   2   0   2   0   0   2   0   2   2   0   0   2   0   0   0   2   0   2   2   2   2   2   0   2   2   0   0   2   0   0   0   2   2   2   2   2   0   2   2   2   0   0   2   2   2   0   0   2   0   0   2   2   0   0   2   0   2   0   0   0   2   2   2   2   2   2   2   0   2   2   0   0   0   0   0   2   2   2   2   0   0   2   0   2   2   0   2   0   0   2   2   2   2   2   0   2   2   0   0   2   2   0   0   2   2   0   2   0   2   2   0   2   2   2   0   0   0   0   2   2   0   2   2   2   2   0   2   0   2   2   2   2   2   2   0   2   2   2   2   0   2   2   0   2   0   2   0   0
 MK-5-11                2   0   2   2   2   0   2   2   0   2   0   2   0   0   2   0   0   0   0   2   0   0   0   2   2   0   2   0   2   2   2   0   0   0   0   0   0   2   2   0   2   0   0   2   0   0   0   0   2   2   2   0   2   0   2   0   0   2   0   0   2   0   0   2   0   2   0   0   0   2   0   2   2   0   0   2   2   0   0   2   2   0   0   2   2   2   2   2   0   2   2   2   0   0   2   2   2   0   0   2   0   0   2   2   0   2   2   0   2   0   0   0   2   2   2   2   2   2   2   0   2   2   0   2   0   0   0   2   2   2   2   0   0   2   0   2   2   0   2   0   0   2   2   2   2   2   0   2   2   0   0   2   2   0   0   2   2   0   0   0   0   0   0   2   2   2   0   2   0   0   2   2   0   2   2   2   2   0   2   2   2   2   2   2   2   0   0   0   2   2   0   0   2   0   0   2   2   0   0   0
 MK-5-12                2   0   2   2   2   0   2   2   0   2   0   2   0   2   2   2   0   0   2   2   0   0   0   2   2   0   2   0   2   2   2   0   0   0   0   0   0   2   2   0   2   0   0   2   0   0   0   0   2   2   2   0   2   0   2   0   2   2   0   0   2   0   0   0   0   2   0   0   0   2   0   2   2   0   0   2   2   0   0   2   2   0   0   2   2   2   2   0   0   2   2   2   0   0   2   2   2   0   0   2   0   2   2   2   0   2   2   0   2   2   0   0   2   2   2   2   2   2   0   0   2   0   0   2   0   0   0   2   2   2   2   0   0   0   0   2   2   0   2   0   0   2   2   0   2   2   0   2   2   2   0   0   2   0   0   2   2   0   0   0   0   0   0   2   2   2   0   2   0   0   2   2   0   2   2   2   2   0   2   2   2   2   2   2   2   0   2   0   2   2   0   0   2   0   2   2   2   0   0   0
 MK-5-13                0   0   2   2   2   0   0   2   0   2   0   2   0   0   2   2   0   0   2   2   0   0   0   2   0   2   2   0   2   2   2   0   0   0   0   2   0   2   2   0   2   0   0   2   0   2   0   0   2   2   0   0   2   0   2   0   2   2   0   0   2   0   0   0   0   0   2   0   0   2   0   2   2   0   0   2   2   0   0   2   2   0   0   2   2   2   0   0   0   2   2   2   0   0   2   2   0   0   0   2   0   2   2   2   0   2   0   0   2   2   2   0   2   2   2   2   2   2   0   0   2   0   0   2   0   0   0   2   2   2   2   0   0   0   0   2   2   0   2   0   0   2   2   0   2   2   0   2   2   0   2   0   2   0   0   2   2   0   2   0   0   0   0   2   2   2   0   2   2   0   2   2   0   2   2   2   2   0   2   2   2   0   2   2   0   0   2   0   2   2   0   0   2   0   2   0   2   0   0   0
 MK-5-14                0   0   2   2   2   0   0   2   0   2   0   2   0   0   0   2   0   0   0   2   0   0   0   2   0   2   2   0   2   2   2   0   0   0   0   0   0   2   2   0   2   0   0   2   0   0   0   0   2   0   0   0   0   0   2   2   2   2   0   0   2   0   0   0   0   0   2   0   2   2   0   2   2   0   0   2   2   0   0   2   2   0   0   2   2   2   0   0   0   2   2   2   0   0   2   2   0   2   0   2   0   2   2   2   2   0   0   0   2   2   2   0   2   2   2   2   2   2   0   2   2   0   0   0   0   0   0   2   2   2   2   0   0   0   0   2   2   2   2   0   2   2   2   0   2   2   0   2   0   0   2   0   0   0   0   2   2   0   2   0   0   0   2   2   2   2   0   2   2   0   2   2   0   2   2   2   2   0   2   0   2   0   2   2   0   2   0   0   2   2   0   0   2   2   2   0   2   0   0   0
 MK-5-15                0   0   0   2   2   0   0   2   0   2   0   0   0   2   0   2   0   0   0   2   0   0   2   2   0   0   0   0   2   2   2   0   0   0   0   2   0   2   2   0   2   0   0   2   0   0   0   0   2   0   0   0   2   0   0   2   2   2   0   2   2   0   0   0   0   0   2   0   2   2   0   2   2   0   0   2   2   0   0   0   2   0   0   2   2   2   0   2   0   2   2   2   0   0   2   2   0   0   0   2   0   2   2   2   2   0   0   0   2   2   2   0   2   0   2   2   2   2   0   2   2   0   0   0   2   0   0   2   2   2   0   0   0   0   0   2   2   2   2   0   2   0   0   0   2   2   0   2   0   0   2   0   0   0   0   2   2   0   2   0   0   0   2   2   2   2   0   2   2   2   2   2   0   2   2   2   2   0   2   0   2   0   2   2   0   2   0   0   2   2   2   0   0   2   2   0   2   0   0   2
 MK-5-16                0   0   0   0   2   0   0   2   2   0   0   0   0   2   0   2   0   0   0   2   0   0   2   2   2   0   0   0   2   2   2   0   0   0   0   2   0   2   2   0   2   0   2   2   2   2   0   0   2   0   0   0   2   0   0   2   2   2   0   2   2   2   0   0   0   0   2   0   2   2   0   2   2   2   0   2   0   0   0   0   2   0   0   0   2   2   0   2   2   2   0   2   0   0   2   0   0   0   2   2   0   2   2   2   2   0   0   0   2   2   2   0   2   0   0   2   2   2   2   2   2   0   0   0   2   0   0   2   0   2   2   0   0   0   2   2   2   2   2   0   2   2   0   0   2   0   0   2   0   0   0   2   0   0   0   2   2   2   2   0   0   0   2   0   2   0   0   2   2   2   2   0   0   2   2   2   2   0   0   0   2   0   2   2   2   2   0   0   2   2   2   0   0   0   0   0   2   0   0   2
 MK-6-1                 2   0   0   0   0   2   2   0   0   0   2   0   0   0   0   0   2   2   2   0   2   0   2   0   0   2   2   0   2   2   0   0   2   2   0   2   0   0   0   2   2   2   2   2   2   2   2   0   2   2   2   0   2   2   0   2   0   0   2   2   2   0   0   2   2   0   0   2   0   0   0   2   0   0   2   0   0   0   0   0   0   2   2   2   2   0   2   0   0   2   2   0   2   0   2   0   0   2   2   2   2   2   0   2   0   0   2   0   0   2   0   0   2   0   0   0   2   2   0   2   0   0   2   2   2   2   0   0   0   2   0   0   0   0   0   2   0   2   0   0   2   2   2   0   0   0   0   0   2   2   2   0   2   2   2   2   0   0   0   0   2   0   0   2   2   2   2   0   0   0   0   2   2   2   2   2   2   0   2   2   2   2   2   0   0   0   2   0   2   0   0   0   2   2   0   0   2   2   0   2
 MK-6-2                 2   0   0   2   0   2   0   0   0   0   2   0   0   0   0   2   2   2   2   0   2   0   2   0   0   2   2   0   2   2   0   0   2   2   0   0   0   0   2   2   2   2   2   2   2   2   2   0   2   2   2   0   2   2   0   2   0   0   2   2   2   0   0   2   2   0   0   2   2   0   0   2   0   0   2   0   0   0   0   2   0   0   2   2   0   0   2   0   0   2   2   0   2   0   0   2   0   2   2   2   2   0   0   2   2   0   2   0   0   2   0   0   2   0   0   0   2   2   0   2   0   0   2   2   2   2   0   0   0   2   0   0   0   0   0   2   0   2   0   0   2   2   2   0   0   0   0   0   2   2   2   0   2   2   2   2   0   2   0   0   2   0   0   2   2   2   2   0   2   0   0   2   2   2   2   2   2   0   2   2   2   2   2   0   2   2   2   0   0   0   0   0   2   2   0   0   2   2   0   2
 MK-6-3                 2   0   0   2   0   2   0   0   0   0   2   0   0   0   0   2   0   2   2   0   2   0   2   0   0   2   2   0   2   2   2   0   2   2   0   0   0   2   0   2   2   2   2   2   2   2   0   0   2   2   2   0   2   2   0   2   0   2   2   2   0   0   0   2   2   0   0   2   2   0   0   2   0   0   2   0   0   0   0   2   0   0   2   2   0   0   2   0   0   2   2   0   2   0   0   2   0   0   2   2   2   0   0   2   2   0   2   0   2   2   0   0   2   0   0   0   2   2   0   2   0   0   2   2   2   2   0   0   0   2   0   0   0   0   0   2   0   0   0   0   2   2   0   0   0   0   0   0   2   2   2   0   2   2   2   2   0   2   0   2   0   0   0   2   2   2   2   0   2   0   0   2   2   2   2   2   2   0   2   2   2   2   2   0   2   2   2   2   0   0   0   0   2   2   0   0   2   2   0   2
 MK-6-4                 2   0   0   2   0   2   0   0   0   0   2   0   0   0   2   2   0   2   2   2   0   0   2   0   0   2   2   0   2   2   2   0   2   2   0   0   0   2   2   0   2   2   2   2   2   2   0   0   2   2   2   0   2   2   0   2   0   2   2   2   0   0   2   2   2   0   0   2   2   0   0   2   0   0   2   0   0   0   0   2   2   0   2   2   0   0   2   0   0   2   2   0   2   2   0   2   0   0   2   2   2   0   2   2   2   0   2   0   2   2   0   0   2   0   0   0   2   2   0   2   0   0   2   2   2   2   0   2   0   2   0   0   0   0   0   2   0   0   0   0   2   2   2   0   0   0   0   0   2   0   2   0   2   2   2   0   0   2   0   0   2   0   0   0   2   0   2   0   2   0   2   2   2   0   2   2   2   0   2   2   2   2   2   0   2   0   2   2   0   0   2   0   2   2   0   0   2   2   0   2
 MK-6-5                 0   0   0   2   0   0   2   0   0   0   2   0   0   0   2   0   0   2   2   2   0   0   2   0   0   2   2   0   2   2   2   0   2   2   2   0   0   2   2   0   2   2   2   2   0   2   0   0   2   2   2   0   2   2   0   2   0   2   2   2   0   0   2   2   2   0   0   2   2   0   0   2   0   0   0   0   0   0   0   2   2   0   2   2   0   0   2   0   0   2   2   0   2   2   0   2   0   0   2   2   2   0   2   2   2   0   2   0   2   2   0   0   2   0   0   0   2   2   2   2   0   0   2   2   2   2   0   2   0   2   0   0   0   0   0   2   0   0   0   0   0   2   2   0   0   0   0   0   2   0   2   0   2   2   2   0   0   2   0   0   2   0   0   0   2   0   2   0   2   2   2   0   2   0   0   2   2   0   2   2   2   2   2   0   2   0   2   2   0   0   2   0   2   2   0   0   0   2   0   2
 MK-6-6                 0   0   0   0   0   0   2   0   0   0   2   0   0   0   2   0   0   0   2   2   0   0   2   0   2   2   2   0   2   2   2   0   2   2   2   0   0   2   2   0   2   2   2   2   0   0   0   0   2   2   2   0   2   2   0   2   0   2   2   0   0   2   2   0   2   0   0   2   2   0   0   2   0   0   0   0   0   0   2   2   2   0   2   2   0   0   0   0   0   2   2   0   2   2   0   2   0   0   2   2   2   0   2   2   2   0   2   0   2   2   0   2   2   0   0   0   2   2   2   2   0   0   2   2   2   2   0   2   0   2   0   0   0   0   0   2   2   2   0   0   0   2   2   0   0   0   0   0   2   0   2   0   2   2   2   0   0   0   0   0   2   0   0   0   2   0   2   2   2   2   2   0   2   0   0   2   2   0   0   2   2   2   2   0   2   0   2   0   0   0   2   0   0   2   0   0   2   2   0   2
 MK-6-7                 0   0   0   0   0   0   2   0   0   0   2   0   0   0   2   0   0   0   2   2   0   0   2   0   2   2   2   0   2   2   2   2   2   0   2   0   0   2   2   0   2   2   2   2   0   0   0   0   2   2   2   0   2   2   0   0   0   2   2   0   0   2   2   0   2   0   0   2   0   0   0   2   0   0   0   0   0   0   2   2   2   0   2   2   0   0   0   2   0   2   2   0   2   2   0   2   0   0   2   2   2   2   2   2   2   0   2   2   2   2   0   2   2   0   0   0   2   2   2   2   0   0   2   2   2   2   0   2   2   2   0   0   0   0   0   2   2   2   0   0   0   2   0   0   0   2   0   0   2   0   2   0   2   2   2   0   0   0   0   0   2   0   0   0   2   2   2   2   2   2   2   0   2   0   0   2   2   0   0   2   0   2   2   0   2   0   2   0   0   0   2   0   0   2   0   0   2   2   2   2
 MK-6-8                 0   0   0   2   0   0   2   0   0   0   2   0   0   0   2   0   0   0   0   2   0   0   2   0   2   2   2   0   2   2   0   2   2   0   2   0   0   2   2   0   2   2   2   2   0   2   0   0   2   2   0   0   2   2   0   2   0   2   2   0   0   2   2   0   2   0   0   2   0   0   0   2   0   0   0   0   0   0   2   2   2   0   2   2   0   0   0   2   0   2   2   0   2   2   0   2   0   0   0   2   0   2   2   2   2   0   2   2   2   2   0   2   2   0   2   0   2   2   2   2   2   0   2   2   2   2   0   2   0   2   0   0   0   0   0   2   0   2   0   2   0   2   0   0   0   2   0   2   2   0   2   2   2   2   2   0   0   0   0   0   2   0   0   0   2   2   2   2   2   2   2   0   2   0   0   2   0   0   0   2   0   2   2   0   2   0   2   0   0   0   2   0   0   2   0   2   2   2   0   2
 MK-6-9                 2   0   0   2   0   0   2   0   0   0   2   0   2   0   2   0   0   0   0   2   0   0   2   0   2   2   2   0   2   2   0   2   2   0   2   0   0   2   2   0   2   2   2   2   0   2   0   0   2   2   0   0   2   2   0   2   0   2   2   0   0   2   0   2   2   0   0   2   0   0   0   2   0   0   0   0   0   0   2   0   2   0   2   2   0   0   0   2   0   2   0   0   2   2   0   0   0   0   0   2   0   2   2   2   2   0   2   2   2   2   0   2   2   0   2   0   2   2   2   2   2   0   2   2   2   2   0   2   0   2   0   0   0   0   0   2   0   2   0   0   0   2   0   0   0   2   0   2   2   0   2   2   2   2   2   0   0   0   0   0   2   0   0   0   0   2   2   2   2   2   2   0   2   0   0   2   0   0   0   2   0   2   0   0   2   0   2   0   0   0   2   0   0   2   0   2   2   2   0   0
 MK-6-10                2   0   0   2   0   0   2   0   0   0   2   0   0   0   2   0   0   0   0   2   0   0   2   0   2   2   2   0   2   2   0   2   2   0   2   0   0   2   2   0   2   2   2   2   0   0   0   0   0   2   0   0   2   2   0   2   0   2   2   0   0   2   0   2   2   0   0   2   0   0   2   2   0   0   0   0   2   0   2   0   2   0   2   2   0   0   0   0   0   0   0   0   2   2   0   0   0   0   0   2   0   2   2   2   2   0   2   2   2   2   2   2   2   0   2   0   2   2   2   2   2   0   2   2   2   2   0   0   0   2   0   0   0   0   0   2   0   2   0   0   0   2   0   0   0   0   0   2   2   0   2   2   2   0   2   0   0   0   0   0   2   0   0   0   0   2   2   2   2   2   2   0   2   0   0   2   0   2   0   0   2   0   0   0   2   0   2   0   0   0   2   0   0   2   2   0   2   2   2   0
 MK-6-11                2   0   0   2   0   0   2   0   0   0   2   0   0   0   2   2   2   0   0   0   0   0   2   0   2   2   2   0   2   2   2   2   0   0   2   0   0   2   2   0   2   0   2   2   0   0   0   0   0   0   0   0   2   2   0   2   2   2   2   0   0   2   0   2   2   0   0   2   0   0   2   2   0   0   0   0   2   2   2   0   2   2   2   2   0   0   0   0   0   0   2   0   2   2   0   0   0   0   0   2   0   2   2   2   2   0   2   2   2   0   2   2   2   0   0   0   2   0   2   2   0   0   2   2   2   2   0   0   0   2   0   0   0   0   0   2   0   2   0   0   0   2   2   0   0   0   0   2   2   0   2   0   2   0   2   0   0   0   0   0   2   0   0   0   0   2   2   2   2   2   2   0   2   0   0   2   0   0   0   0   2   0   0   0   2   0   2   0   0   0   2   0   0   2   2   0   0   2   2   0
 MK-6-12                2   0   0   2   0   0   2   0   2   0   2   0   0   0   0   2   0   0   0   0   0   0   2   0   2   2   2   2   2   0   2   0   0   0   2   0   0   0   0   0   2   0   2   2   0   0   0   0   0   0   2   0   2   2   2   2   2   2   2   0   2   2   2   2   2   0   0   2   0   0   2   0   2   0   0   0   0   2   2   0   2   2   2   0   0   0   0   0   2   0   2   0   2   2   0   0   0   0   0   2   0   2   2   2   2   0   2   2   2   0   2   2   2   0   0   0   2   0   2   2   2   0   2   2   2   0   0   0   0   2   0   0   0   0   0   2   0   2   2   0   0   2   2   0   0   0   0   2   2   0   2   0   2   0   2   0   0   0   0   0   2   0   0   0   0   2   2   2   2   2   2   0   2   2   0   2   0   0   2   0   2   0   0   0   2   0   0   0   0   2   2   0   0   0   2   0   0   2   2   0
 MK-6-13                2   0   2   2   0   0   2   0   2   0   2   0   0   0   0   2   0   0   0   0   0   0   2   0   2   0   2   2   2   0   2   0   0   2   2   0   0   2   0   0   2   0   2   2   0   0   0   0   0   2   2   0   2   2   2   2   2   2   2   0   2   2   2   2   0   0   0   2   0   0   2   0   2   0   0   0   0   2   2   0   2   2   2   0   0   0   0   2   2   2   0   2   0   2   0   2   0   0   0   2   0   2   2   2   0   0   2   2   2   0   2   2   2   0   0   0   2   0   2   2   2   0   2   2   2   0   0   0   0   2   0   0   0   0   0   2   0   2   2   0   0   2   2   0   0   0   0   2   0   0   2   0   2   0   2   0   0   0   0   0   2   0   2   0   0   2   2   2   2   2   2   0   2   2   0   2   0   0   2   0   2   0   0   0   2   0   0   2   0   2   2   0   0   0   2   0   0   2   2   0
 MK-6-14                2   0   2   0   2   2   2   0   2   0   2   0   2   0   0   2   2   0   2   2   0   0   2   0   2   0   2   2   2   0   0   0   2   2   0   0   0   0   0   0   2   0   2   2   2   0   0   0   2   2   2   2   2   2   2   2   2   2   0   0   2   2   2   2   0   0   0   2   0   0   2   0   2   0   0   0   0   2   2   0   2   2   0   0   0   0   0   2   2   2   0   2   0   2   0   0   0   0   0   2   0   2   2   2   0   0   2   2   2   0   2   2   2   0   0   0   2   0   2   2   2   0   2   2   2   0   0   0   0   2   2   0   0   0   0   2   0   2   0   0   0   2   2   0   0   0   0   2   0   0   2   0   2   0   2   0   0   0   2   0   2   2   2   0   2   2   2   2   2   2   0   0   2   0   0   0   0   0   2   2   2   0   0   0   2   0   0   2   0   2   2   0   2   0   2   0   2   2   0   0
 MK-6-15                2   0   2   0   2   2   2   0   2   0   2   0   2   0   0   0   2   0   2   2   0   0   2   0   2   0   2   2   2   0   0   0   2   2   0   2   0   0   0   2   2   0   2   2   2   0   0   0   2   0   2   2   2   2   2   2   2   2   0   2   2   2   2   2   0   0   0   2   0   0   2   0   2   0   0   2   0   0   2   0   2   2   0   0   0   0   0   2   0   2   0   2   0   2   2   0   0   0   0   2   0   0   2   2   0   0   2   2   2   2   2   2   2   0   0   0   2   0   0   2   2   0   2   2   2   0   0   0   0   2   2   0   0   0   0   2   0   2   0   0   0   2   2   0   0   0   0   2   0   0   2   2   0   0   2   0   0   0   2   0   2   2   0   0   2   2   2   2   2   2   0   0   2   0   0   0   0   0   2   2   2   0   0   0   0   0   0   2   0   0   2   0   0   0   2   0   2   2   0   0
 MK-6-16                2   0   2   0   2   2   0   0   0   0   2   0   2   0   0   0   2   0   2   2   0   0   2   0   2   0   2   2   0   0   0   0   2   2   0   2   0   0   0   2   2   0   2   2   2   0   0   0   2   0   0   0   2   2   2   0   2   2   0   2   2   2   2   2   0   0   0   2   0   0   2   0   2   2   0   2   0   0   2   0   2   2   0   0   0   2   0   2   0   2   0   0   0   2   2   0   0   0   2   2   0   0   2   2   0   0   2   2   2   2   2   2   2   0   0   0   2   0   0   2   2   0   0   2   2   0   0   0   0   2   2   0   0   0   0   2   0   2   0   2   0   2   2   0   0   0   0   2   0   0   2   2   0   0   2   0   0   0   2   0   2   2   0   0   2   2   0   2   2   2   0   0   0   0   0   0   0   0   0   2   2   0   2   0   2   0   0   2   0   0   2   0   0   0   2   0   2   2   0   0
 
!****************************************** Phenotypic Data **********************************************************
!-100.0 is resevred for missing phenotype
SimulatedTrait1        10.5578    9.2232   10.1228   10.1849   12.2687   12.3155   11.2294    8.9814    7.7630    9.0120   11.0331   11.4139   10.5761    9.3037    7.8245    8.3837    9.6601   10.9629   11.3055   11.5024   11.4616   12.1840   12.0638    9.4140   10.1709   11.9146    6.9221   10.4470    9.0283   11.4520    9.0393   10.6784    8.5950   12.6566    9.9977    9.4549   10.2149    9.0562    7.7320    8.7592    9.3128   10.8693    6.3060    9.0356    9.4589    8.4064    8.9926   10.7227   10.7977    9.7915    8.8591   10.7821    8.2638   10.3613    8.8327   10.3138    9.9956   11.0067    7.9531    9.0548   11.3295    7.9085    6.7284    9.5972    8.6608   10.5902   11.7943   11.9390    8.5844   10.0200    9.0405    9.1760   12.0145    9.4849   10.6537    9.5311   10.8983    9.2963    9.0393   10.2643    7.7410    9.6193    9.6488    9.6909    8.6362   11.3251   10.5898    7.2698   13.9668   10.6743   11.9637    8.8941   10.8238   11.0747   11.6623    9.4668   10.4253    9.7819   12.0177   11.6423    9.3096   10.5770   11.4209   11.1693    8.9268    9.0054   10.1035    9.4211    8.3373    9.0617   10.2119   10.2608    7.5904    7.9632    8.5855   10.3754    9.7921    9.6994    9.5571   12.4520   10.3852   12.4683    8.1072   11.3859    9.4628   12.1429   12.3562    7.6142   11.6586    9.6851    9.7222    9.3240   10.9014   10.8155   11.1203    9.6645   12.0463   11.0900   10.3029   11.2470    7.0125   11.8946   10.2260    9.7039    8.4680    8.7674   13.1847   10.8454    9.9661   10.0574    9.1251   10.7714    8.9813    8.7099    8.2185   10.2892    7.0494    8.0821    9.5628    9.2412   13.0453   10.6276   12.4033    6.6067   10.5740    9.2855    9.3487    9.3111   12.2598   11.1268   11.9236    9.5507    9.8538    8.4511   10.3112    9.5098   13.8112    8.3406   11.9800   10.8370    9.3872   11.3367    8.6723    9.1258   12.0806    9.6856   12.5607    9.7603   10.6644    7.8698    9.6933    9.8378    8.8388   10.2994    8.8334   10.3276    7.8739    8.5323   10.8962   10.0075
SimulatedTrait2        15.1581   16.2903   13.6749   13.9550   13.6468   14.2195   15.8213   12.6334   14.7753   15.5348   16.9959   15.5378   14.3002   14.4272   15.6000   16.1849   13.7043   14.4743   15.0815   12.8872   16.7128   17.3100   14.3746   16.6580   16.8785   15.6611   15.6409   12.6407   14.1213   15.0197   13.6930   17.3250   16.0038   13.3502   14.3185   15.3153   13.6777   15.2320   14.9153   13.2608   11.6299   16.3021   13.9298   13.3266   15.3932   16.5760   15.2703   13.9492   14.4661   13.9272   16.2166   15.9851   12.4958   12.2320   17.9855   15.5024   17.1239   15.6695   15.8159   14.9409   11.4870   13.4632   14.3893   16.7470   16.5598   15.8660   15.2305   14.2835   14.0940   15.7540   16.7383   16.0158   15.4870   11.9503   16.6735   15.5643   13.4680   13.1749   14.8674   16.0984   16.5745   15.9960   16.1437   16.0052   16.7111   17.3025   13.9919   15.1845   11.8339   15.7847   13.6473   14.5528   15.1116   16.2026   15.0211   11.4524   16.2333   15.2249   13.3259   13.4511   17.4214   16.4339   15.5463   14.7527   13.2182   16.4767   14.1500   15.9055   15.2445   14.3465   16.4782   13.8973   13.9153   14.0246   14.3480   15.6484   14.7620   13.2273   14.8236   13.5255   17.5051   17.3862   15.1231   15.6663   13.5679   14.5496   17.6037   15.5980   14.5603   15.5260   17.6801   15.8720   16.9663   15.5887   13.6142   15.6033   15.3932   12.7906   13.3324   14.2960   13.3513   13.8657   14.8400   15.3926   12.8824   14.5053   12.8035   14.2989   13.1115   12.5741   15.9121   14.4054   13.9470   13.8633   14.4926   15.2354   16.4627   15.8920   13.4565   15.4385   14.6961   12.1460   14.6168   14.6340   16.7172   15.8009   14.5348   15.5609   10.6798   12.4333   14.8716   13.6288   14.7724   13.9289   13.7096   15.5785   13.0013   14.7187   16.5466   13.9354   15.7064   15.3037   13.6005   13.8043   15.1954   15.1140   17.5107   14.2485   14.9012   15.7528   14.8265   16.0938   15.4297   17.1245   16.4352   13.4696   15.2289   12.0988   16.5787   16.0009
 
