# Supplementary material for: Inclusive Composite Interval Mapping of QTL by Environment Interactions in Biparental Populations
Source: PLoS One. 2015 Jul 10;10(7):e0132414. doi: 10.1371/journal.pone.0132414 (PMC4498613; doi:10.1371/journal.pone.0132414)
Supplement: S3 File — (ZIP) [file pone.0132414.s003.zip › Simulation for unliked model/Simulated popualtions/run_00126.met]

!**********************Note: lines staring with "!" are remarks and will be ignored in the program********************
!*********************************General Information**********************************
!Assuming F1 = P1 x P2, populations available in QTL IciMapping are: 
!  1, P1BC1F1 = P1 x F1, the first backcrossing where P1 is used as the recurrent parent;
!  2, P2BC1F1 = P2 x F1, the first backcrossing where P2 is used as the recurrent parent;
!  3, F1DH, F1-derived doubled haploids; 
!  4, RIL or F1RIL, recombination inbred lines through the repeated selfing of F1;
!  5, P1BC1RIL, recombination inbred lines through the repeated selfing of P1BC1F1;
!  6, P2BC1RIL, recombination inbred lines through the repeated selfing of P2BC1F1;
!  7, F2, the selfing generation of F1;
!  8, F3, the selfing generation of F2;
!  9, P1BC2F1, the second backcrossing where P1 is used as the recurrent parent; 
! 10, P2BC2F1, the second backcrossing where P2 is used as the recurrent parent;
! 11, P1BC2RIL, recombination inred lines through the repeated selfing of P1BC2F1; 
! 12, P2BC2RIL, recombination inred lines through the repeated selfing of P2BC2F1; 
! 13, P1BC1F2, the selfing generation of P1BC1F1; 
! 14, P2BC1F2, the selfing generation of P2BC1F1; 
! 15, P1BC2F2, the selfing generation of P1BC2F1; 
! 16, P2BC2F2, the selfing generation of P2BC2F1; 
! 17, P1BC1DH, P1BC1F1-derived doubled haploids; 
! 18, P2BC1DH, P2BC1F1-derived doubled haploids; 
! 19, P1BC2DH, P1BC2F1-derived doubled haploids; 
! 20, P2BC2DH, P2BC2F1-derived doubled haploids; 
   3      !Mapping Population (see remarks above)
   2      !Mapping Function (1 for Kosambi; 2 for Haldane; 3 for Morgan)
   2      !Marker Space Type (1 for intervals; 2 for positions)
   1      !Marker Space Unit(1 for centiMorgans; 2 for Morgan)
   6      !Number of Chromosomes (or Linkage Groups)
 200      !Size of the mapping population
   2      !Number of environments
 
!***************************************** Chromosomes and Linkage Maps **********************************************
!Chromosome                 NumMarkers
-CH1                        16
-CH2                        16
-CH3                        16
-CH4                        16
-CH5                        16
-CH6                        16
!Linkage map (Marker name followed by position or the interval length)
 MK-1-1                1     0.000
 MK-1-2                1    10.000
 MK-1-3                1    20.000
 MK-1-4                1    30.000
 MK-1-5                1    40.000
 MK-1-6                1    50.000
 MK-1-7                1    60.000
 MK-1-8                1    70.000
 MK-1-9                1    80.000
 MK-1-10               1    90.000
 MK-1-11               1   100.000
 MK-1-12               1   110.000
 MK-1-13               1   120.000
 MK-1-14               1   130.000
 MK-1-15               1   140.000
 MK-1-16               1   150.000
 MK-2-1                2     0.000
 MK-2-2                2    10.000
 MK-2-3                2    20.000
 MK-2-4                2    30.000
 MK-2-5                2    40.000
 MK-2-6                2    50.000
 MK-2-7                2    60.000
 MK-2-8                2    70.000
 MK-2-9                2    80.000
 MK-2-10               2    90.000
 MK-2-11               2   100.000
 MK-2-12               2   110.000
 MK-2-13               2   120.000
 MK-2-14               2   130.000
 MK-2-15               2   140.000
 MK-2-16               2   150.000
 MK-3-1                3     0.000
 MK-3-2                3    10.000
 MK-3-3                3    20.000
 MK-3-4                3    30.000
 MK-3-5                3    40.000
 MK-3-6                3    50.000
 MK-3-7                3    60.000
 MK-3-8                3    70.000
 MK-3-9                3    80.000
 MK-3-10               3    90.000
 MK-3-11               3   100.000
 MK-3-12               3   110.000
 MK-3-13               3   120.000
 MK-3-14               3   130.000
 MK-3-15               3   140.000
 MK-3-16               3   150.000
 MK-4-1                4     0.000
 MK-4-2                4    10.000
 MK-4-3                4    20.000
 MK-4-4                4    30.000
 MK-4-5                4    40.000
 MK-4-6                4    50.000
 MK-4-7                4    60.000
 MK-4-8                4    70.000
 MK-4-9                4    80.000
 MK-4-10               4    90.000
 MK-4-11               4   100.000
 MK-4-12               4   110.000
 MK-4-13               4   120.000
 MK-4-14               4   130.000
 MK-4-15               4   140.000
 MK-4-16               4   150.000
 MK-5-1                5     0.000
 MK-5-2                5    10.000
 MK-5-3                5    20.000
 MK-5-4                5    30.000
 MK-5-5                5    40.000
 MK-5-6                5    50.000
 MK-5-7                5    60.000
 MK-5-8                5    70.000
 MK-5-9                5    80.000
 MK-5-10               5    90.000
 MK-5-11               5   100.000
 MK-5-12               5   110.000
 MK-5-13               5   120.000
 MK-5-14               5   130.000
 MK-5-15               5   140.000
 MK-5-16               5   150.000
 MK-6-1                6     0.000
 MK-6-2                6    10.000
 MK-6-3                6    20.000
 MK-6-4                6    30.000
 MK-6-5                6    40.000
 MK-6-6                6    50.000
 MK-6-7                6    60.000
 MK-6-8                6    70.000
 MK-6-9                6    80.000
 MK-6-10               6    90.000
 MK-6-11               6   100.000
 MK-6-12               6   110.000
 MK-6-13               6   120.000
 MK-6-14               6   130.000
 MK-6-15               6   140.000
 MK-6-16               6   150.000
!*********************************** Marker Types ********************************************************************
!Co-dominant marker: When heterozygote F1 is present, P1 is coded as 2, F1 is coded as 1, and P2 is coded as 0; Otherwise, P1 is coded as 2, and P2 is coded as 0. 
!Dominant marker: When heterozygote F1 is present, P1 and F1 are coded as 12, and P2 is coded as 0; Otherwise, P1 is coded as 2, and P2 is coded as 0.  
!Recessive markers: When heterozygote F1 is present, P1 is coded as 2, and F1 and P2 are coded as 10; Otherwise, P1 is coded as 2, and P2 is coded as 0. 
!Missing marker is coded as -1. 
 MK-1-1                 2   2   2   0   2   0   2   0   2   2   0   0   0   2   0   2   0   2   0   2   0   2   2   2   2   0   2   0   0   0   0   2   0   2   2   0   0   0   0   0   0   2   0   0   0   2   2   0   2   2   0   0   0   0   0   0   2   2   2   0   0   2   0   0   0   2   2   2   0   0   2   2   2   2   2   0   0   2   2   0   0   0   2   0   2   0   0   2   0   2   0   0   0   0   0   2   2   2   2   0   2   2   0   0   2   2   2   0   0   0   2   2   2   2   0   0   2   0   0   2   2   2   0   0   2   0   2   2   0   0   0   0   0   0   2   0   2   2   2   2   0   2   0   0   0   0   0   2   2   0   2   2   0   2   0   0   0   0   2   2   2   0   2   2   2   0   2   2   2   0   2   2   0   2   2   0   2   0   2   0   0   0   2   2   2   2   2   0   0   2   0   2   2   0   2   2   0   2   2   0
 MK-1-2                 2   2   2   0   2   2   2   0   2   0   0   0   0   2   2   2   0   2   0   2   2   0   2   2   2   2   2   0   0   0   0   2   0   0   2   0   0   0   0   0   0   2   0   0   0   2   2   0   2   2   0   0   0   0   0   0   2   2   2   0   2   2   0   0   0   2   2   2   0   0   0   2   2   2   2   0   0   2   2   0   0   0   2   2   2   0   0   2   0   2   2   0   0   0   0   2   2   0   2   0   2   2   0   0   2   2   2   0   0   0   2   2   2   2   2   0   2   0   0   2   2   2   0   0   2   0   2   2   0   0   2   0   0   0   2   2   2   2   2   2   0   2   2   0   2   0   0   2   0   0   0   2   0   2   0   0   0   0   2   2   2   0   2   2   2   2   2   2   2   0   2   2   0   2   2   0   2   0   2   0   0   0   2   2   2   2   2   0   0   2   0   2   2   0   2   0   0   2   2   2
 MK-1-3                 2   0   2   0   2   2   2   2   2   0   0   0   0   2   2   2   0   2   2   2   2   0   2   2   2   2   2   0   0   0   0   2   2   0   2   0   0   0   0   0   2   0   0   0   0   2   2   0   0   2   0   0   0   0   0   0   2   2   0   0   2   2   0   0   0   2   2   2   0   0   0   2   2   2   2   0   0   2   2   0   0   0   2   2   2   2   0   2   0   2   2   0   0   0   2   0   2   0   2   0   0   2   0   0   2   2   2   0   0   0   0   0   2   2   2   0   2   0   0   2   2   2   0   0   2   0   2   2   0   0   2   0   0   0   2   2   2   2   2   2   0   2   2   2   2   0   0   2   0   0   0   2   0   2   0   0   0   2   2   2   2   0   2   2   2   2   2   2   2   0   2   2   0   2   2   0   2   0   2   0   0   0   2   2   2   2   2   0   0   2   0   2   2   0   2   0   2   2   0   2
 MK-1-4                 2   2   2   0   2   2   2   2   2   2   0   0   2   2   2   2   0   2   0   2   2   0   2   2   0   2   2   0   0   0   0   2   2   0   2   0   0   0   0   0   2   0   0   0   0   2   2   0   0   2   0   0   0   0   0   2   2   0   0   0   2   2   0   0   0   2   2   2   0   0   0   2   2   2   2   0   0   2   2   0   0   0   2   2   2   2   0   2   0   2   2   0   0   0   2   0   2   0   2   0   0   2   0   0   2   2   2   0   0   0   0   2   2   2   2   0   2   0   0   2   2   0   0   0   2   0   2   2   0   0   2   0   0   0   2   2   2   2   2   2   0   2   2   2   2   2   0   2   0   0   0   2   0   2   0   0   0   2   2   2   2   0   2   0   2   2   2   2   2   0   2   2   0   2   2   0   2   0   2   0   0   0   2   2   2   2   2   0   0   2   0   2   2   0   2   0   2   2   0   2
 MK-1-5                 2   2   2   0   2   2   2   2   2   2   0   0   2   2   2   2   0   0   0   2   0   0   2   2   0   2   2   0   2   0   0   0   2   0   2   0   0   0   0   0   2   0   0   0   0   2   0   0   0   2   0   0   0   2   0   2   2   0   0   0   2   2   0   0   0   2   2   2   0   0   0   2   2   2   2   0   0   2   2   0   0   0   2   2   2   2   0   2   0   2   2   0   0   0   2   0   2   2   0   0   2   2   0   0   2   2   2   0   0   2   0   2   2   2   2   0   2   0   0   2   2   0   0   0   2   0   2   2   0   2   0   0   0   0   2   2   2   2   2   2   0   2   2   2   2   2   0   2   0   0   0   0   2   0   0   2   0   2   2   2   2   0   2   0   2   2   2   2   2   0   2   2   0   2   2   0   2   0   2   0   0   0   0   2   2   2   2   0   0   2   0   2   2   2   2   0   2   2   0   2
 MK-1-6                 2   0   2   0   2   2   2   0   2   2   0   0   2   2   2   2   0   0   0   2   0   0   2   2   2   2   2   0   0   0   2   0   0   0   2   0   0   0   0   0   2   0   0   2   0   2   0   0   0   2   0   0   0   2   0   2   2   2   2   0   2   2   0   0   0   2   2   2   0   0   0   2   2   2   2   0   0   2   2   0   0   0   2   2   2   2   0   2   0   2   0   0   0   0   2   0   2   2   0   0   2   2   0   2   0   2   2   0   0   2   0   2   2   2   2   0   2   0   0   2   2   0   0   0   2   0   2   2   0   0   0   0   0   0   2   2   0   2   2   0   0   2   2   2   2   2   0   2   0   0   2   0   2   0   0   0   0   0   2   2   2   0   2   0   2   2   2   2   2   0   0   2   0   2   2   0   2   0   2   2   0   0   0   2   2   2   2   0   0   2   0   0   2   2   2   0   2   2   0   2
 MK-1-7                 2   0   2   0   2   2   0   0   2   2   0   0   2   2   2   2   0   0   0   2   0   0   2   0   2   2   2   2   0   0   2   0   0   0   2   0   0   0   0   0   0   0   0   2   0   2   0   2   0   0   0   0   0   2   0   2   0   2   2   0   0   2   0   0   0   2   2   2   0   0   0   2   2   2   2   0   0   2   2   0   0   0   2   2   2   2   0   2   0   2   0   0   0   0   2   0   2   2   0   0   2   2   0   0   0   0   2   0   0   2   0   2   0   2   2   0   2   0   0   2   2   0   0   0   2   0   2   0   0   0   0   0   2   0   2   0   0   2   2   0   2   2   2   2   2   2   0   2   0   0   2   0   2   0   0   0   0   0   2   2   2   0   2   0   2   2   2   2   2   0   0   2   0   2   2   0   2   0   2   2   2   0   0   2   2   2   2   0   0   2   0   0   2   2   2   0   2   2   0   2
 MK-1-8                 2   0   2   0   2   2   0   2   2   2   0   0   2   2   2   0   0   0   0   2   0   0   2   0   2   2   2   2   0   2   2   0   0   2   2   0   0   0   0   0   0   0   0   0   0   0   0   2   0   0   0   0   0   2   0   2   0   2   2   0   0   2   0   0   0   2   2   2   0   0   0   2   2   0   2   2   0   2   2   0   0   0   2   2   2   2   0   2   0   2   0   0   0   0   2   0   2   2   0   0   2   2   2   0   0   0   0   0   0   2   0   2   0   2   2   0   0   0   0   2   2   0   0   0   2   0   2   0   0   0   0   0   2   0   2   0   0   2   2   0   2   2   2   2   2   2   2   2   0   2   0   0   2   0   0   0   0   0   2   2   2   0   2   0   0   0   2   2   2   0   0   2   0   2   2   0   2   0   2   2   0   0   0   2   2   2   2   2   0   2   0   0   2   2   2   0   2   2   0   2
 MK-1-9                 2   0   2   0   2   0   0   2   0   2   0   0   0   2   2   0   0   0   0   2   0   2   2   0   2   2   2   2   2   2   2   0   0   2   2   0   0   0   2   0   0   0   2   2   0   0   0   2   0   0   0   0   0   2   0   2   0   2   2   0   0   2   0   2   2   2   2   2   0   0   0   2   2   0   2   2   0   2   2   0   0   0   2   2   2   2   0   2   0   2   0   0   0   0   2   0   2   2   0   0   2   2   2   0   0   0   0   0   0   0   0   2   0   0   2   0   2   0   0   2   0   0   0   0   2   0   0   0   0   0   0   2   2   0   2   0   0   2   2   0   2   2   2   2   2   2   2   2   0   2   0   0   2   0   0   0   0   0   2   2   2   0   0   0   0   0   2   2   2   0   0   2   0   2   2   0   2   0   0   2   0   0   0   2   2   2   2   0   0   2   0   0   2   2   2   0   2   2   0   0
 MK-1-10                2   0   0   0   2   0   2   2   0   2   0   0   0   2   2   2   0   0   2   2   0   0   2   0   2   2   2   2   2   2   2   0   0   2   0   0   0   0   2   0   0   0   2   2   0   0   0   2   0   0   0   0   0   2   0   2   0   2   2   0   0   2   0   2   2   2   2   2   0   0   0   2   2   0   2   0   0   2   0   0   0   2   2   2   2   2   2   2   0   2   0   0   2   0   2   0   2   2   0   0   2   2   2   0   0   0   0   0   0   0   0   2   0   0   2   0   2   2   0   2   0   0   0   0   2   0   0   0   0   0   2   2   2   0   2   2   0   2   2   2   0   2   2   0   2   2   2   2   2   2   0   2   2   0   0   0   0   0   2   2   2   0   0   0   2   0   2   2   2   0   0   2   0   2   2   0   2   0   0   2   0   0   0   2   0   2   2   0   0   2   0   2   2   2   2   0   2   2   0   0
 MK-1-11                2   0   2   0   2   0   2   2   0   2   0   0   0   2   2   2   0   0   2   2   0   0   2   0   0   2   2   2   2   2   2   0   0   2   0   0   0   0   2   0   0   0   0   2   0   0   0   2   0   0   0   0   2   2   0   2   0   2   2   0   0   2   0   2   2   2   2   2   0   0   0   2   2   0   2   0   0   2   0   0   0   2   2   2   0   2   2   2   0   2   0   0   2   0   2   0   2   2   0   0   2   2   2   0   0   0   0   0   0   0   2   0   0   0   2   2   2   2   0   2   0   0   0   0   2   0   0   0   0   0   2   2   2   0   2   2   0   2   2   2   0   0   2   0   2   2   0   0   2   2   0   2   2   0   2   0   0   0   2   2   2   0   0   0   2   0   2   2   2   0   0   2   0   0   2   0   2   0   0   2   0   0   0   2   0   2   2   0   0   0   0   2   2   2   0   0   2   2   0   0
 MK-1-12                2   0   2   2   2   0   2   2   0   2   0   0   0   2   2   2   0   2   2   2   0   2   2   0   0   2   2   2   2   2   2   0   0   2   0   0   0   0   2   0   0   0   0   2   0   0   0   2   0   0   2   0   2   2   2   2   0   2   2   0   0   2   0   2   2   2   2   2   0   0   0   2   2   0   2   0   0   2   0   0   0   2   2   2   0   2   2   2   0   2   0   0   2   0   2   0   0   2   0   0   2   2   2   0   0   0   2   0   0   0   2   0   0   0   2   2   2   2   0   2   0   0   0   0   2   0   0   2   2   2   2   2   2   0   2   2   2   2   2   2   0   0   2   0   2   2   0   2   2   2   0   2   2   0   0   0   0   0   2   2   2   0   0   0   2   0   2   2   2   0   0   2   2   0   2   0   2   0   2   2   0   2   0   0   0   2   0   0   0   0   0   2   2   2   0   2   2   2   0   2
 MK-1-13                2   0   2   2   2   2   2   2   0   2   2   2   0   2   2   2   0   2   2   2   0   0   2   0   2   2   2   2   2   2   2   0   0   0   0   0   0   0   2   0   0   0   0   2   0   0   0   2   0   0   0   0   2   2   2   2   0   2   2   0   0   2   0   2   2   2   2   2   0   0   0   2   2   0   2   0   0   2   0   0   0   2   2   2   0   2   2   2   0   2   0   0   2   0   2   0   0   2   0   0   2   2   2   0   0   0   2   0   0   0   2   0   0   0   2   2   2   0   0   2   0   0   0   0   2   0   0   0   2   2   2   2   2   0   2   2   2   2   2   0   2   0   2   0   2   2   0   2   2   2   0   2   2   0   0   0   0   0   0   2   2   0   0   0   2   0   2   2   2   0   0   2   2   0   2   0   2   0   2   2   0   2   2   0   0   2   0   0   0   0   2   2   2   2   0   2   2   2   0   2
 MK-1-14                0   0   2   2   2   2   2   2   0   2   2   2   0   2   2   2   2   2   2   2   0   0   2   0   2   2   2   2   2   2   2   0   0   0   0   2   0   0   2   0   0   0   0   0   0   0   0   2   0   0   0   0   2   0   2   2   0   2   2   2   0   2   0   2   2   2   2   2   2   0   0   2   2   0   2   0   0   2   0   0   0   2   2   2   0   2   2   2   0   2   0   2   2   0   0   0   0   2   0   0   2   2   2   0   0   0   2   0   0   0   2   0   0   0   2   2   2   0   0   2   0   2   0   2   0   0   2   0   2   2   2   2   2   0   2   2   2   2   2   0   0   0   2   0   2   2   0   2   2   2   0   2   0   0   0   2   0   0   0   2   0   2   0   0   2   0   2   2   2   0   0   2   2   0   2   2   2   0   2   2   0   2   2   0   0   2   0   0   0   0   2   2   2   2   0   2   2   2   0   2
 MK-1-15                0   0   2   2   2   2   2   2   0   2   2   2   0   2   2   2   2   2   2   2   0   0   2   0   2   2   2   0   2   2   2   0   0   0   0   2   0   0   2   0   0   0   0   0   2   0   0   2   0   0   0   0   2   0   2   2   0   2   0   2   0   2   0   2   2   2   0   2   0   0   0   2   2   0   2   0   0   2   0   0   2   0   0   2   0   2   2   2   0   2   0   2   2   0   0   0   0   2   0   0   2   2   2   0   0   0   2   0   0   0   2   2   0   0   2   2   2   0   0   2   2   2   0   2   2   0   2   0   0   2   2   2   2   2   2   2   2   2   2   0   0   0   2   0   0   2   0   2   2   2   0   2   0   0   0   2   2   0   0   2   0   2   0   0   2   0   2   2   2   0   0   0   0   2   2   2   2   0   2   2   0   2   2   0   0   2   0   0   0   2   2   0   2   2   0   2   2   2   0   2
 MK-1-16                0   0   2   0   2   2   2   0   0   2   2   2   0   2   2   2   2   2   2   2   0   0   2   0   2   2   2   0   2   2   2   0   0   0   0   2   0   0   2   0   0   0   0   0   2   0   0   2   0   0   0   2   0   0   2   2   0   2   0   0   0   2   0   2   2   2   0   0   0   0   0   2   2   0   2   2   0   2   0   0   2   0   2   2   2   2   2   2   0   2   0   0   2   0   0   0   0   2   0   0   2   2   2   0   0   0   2   0   0   0   2   2   0   0   2   2   2   2   0   0   2   2   0   2   2   0   2   0   0   2   2   0   2   2   2   2   2   2   2   0   0   0   2   0   0   2   0   2   2   2   0   2   0   0   0   0   2   0   0   0   0   2   0   0   2   0   2   2   2   0   0   0   2   2   2   2   2   0   2   2   0   2   2   0   0   2   0   0   2   2   2   0   2   2   2   2   2   2   0   2
 MK-2-1                 0   0   2   0   0   2   2   0   2   0   2   2   0   0   0   2   0   0   2   0   2   0   2   2   2   0   2   2   2   0   0   0   0   2   0   0   0   2   0   2   0   2   2   2   0   2   2   0   2   0   2   0   2   2   2   2   0   0   2   0   0   2   0   0   2   2   2   0   2   0   2   2   2   0   0   0   0   0   0   2   0   2   2   0   2   0   0   0   0   2   0   0   0   2   2   2   0   2   0   2   0   0   0   0   2   2   2   0   2   0   2   2   2   2   0   2   0   2   0   0   2   0   0   2   2   2   0   2   2   2   0   0   0   2   0   2   2   2   2   2   2   0   0   2   2   0   0   0   2   2   2   2   2   0   0   0   0   0   0   2   0   2   2   0   0   0   2   2   0   2   0   2   0   0   0   2   0   0   0   2   0   0   2   2   2   0   2   0   0   0   0   2   0   0   2   0   0   2   2   2
 MK-2-2                 0   2   2   0   0   2   2   0   2   0   2   2   0   0   0   2   0   0   2   0   2   0   2   2   2   0   2   2   2   0   0   2   0   2   0   0   0   2   0   2   0   2   2   2   0   2   2   0   2   0   2   0   2   2   0   2   0   0   2   0   0   2   0   0   2   2   2   0   2   0   2   0   2   0   0   0   0   0   0   2   2   2   2   0   2   2   0   0   0   2   0   0   0   2   2   2   0   0   0   2   0   0   0   0   2   2   2   0   2   0   2   2   2   2   0   2   0   2   0   0   2   0   0   2   2   2   0   2   2   2   0   0   2   2   2   2   2   2   2   2   2   0   0   2   2   0   0   0   2   0   2   2   2   0   0   0   0   0   0   2   2   2   2   0   0   0   2   2   0   2   0   2   0   0   0   2   0   2   0   2   0   0   2   2   2   0   2   0   0   2   0   2   0   0   0   0   0   2   2   2
 MK-2-3                 0   2   0   0   0   0   2   0   2   0   2   2   0   0   2   2   0   0   2   0   2   0   0   2   2   0   2   2   2   0   0   0   0   2   0   0   0   2   0   2   0   2   0   2   0   2   0   0   2   0   2   0   0   2   0   2   0   0   2   0   0   2   0   0   2   2   2   0   2   0   2   0   2   0   0   0   0   0   2   2   2   2   2   0   2   2   0   0   0   2   0   2   0   2   2   2   0   0   0   2   0   0   0   0   2   2   0   0   2   0   2   2   2   2   0   2   0   2   0   0   2   0   0   2   2   2   0   2   2   2   0   0   2   2   2   2   2   2   2   2   0   2   0   2   2   0   0   0   0   0   2   2   2   0   0   0   0   0   0   2   2   2   2   0   0   0   2   2   0   2   0   2   0   0   0   2   0   2   0   2   2   0   2   2   2   0   2   0   0   2   0   2   0   2   0   0   0   2   0   2
 MK-2-4                 0   2   0   0   0   0   2   0   2   0   0   2   0   0   2   2   0   0   2   0   2   0   0   2   2   0   0   2   2   0   0   2   0   2   0   0   0   2   0   2   0   2   0   2   0   0   0   0   2   0   2   0   0   2   0   2   0   0   2   0   2   2   0   0   2   2   2   0   2   0   2   0   2   0   0   0   0   0   2   0   2   0   2   0   0   2   0   2   0   2   0   2   0   2   2   2   0   0   2   2   0   0   0   0   2   2   0   0   0   0   2   2   0   2   0   0   2   2   2   2   2   0   0   2   2   2   0   2   2   2   2   0   2   2   2   0   0   2   2   0   0   2   0   2   2   2   0   0   0   0   0   2   2   0   2   0   0   0   0   2   2   2   2   0   0   0   2   2   0   0   0   2   0   2   0   2   0   0   0   2   2   0   2   2   2   0   2   2   0   0   0   0   0   0   0   0   0   2   0   2
 MK-2-5                 0   0   0   0   0   0   2   0   2   0   0   2   0   0   2   0   0   0   2   0   2   2   0   2   2   0   0   2   2   0   0   2   0   2   0   0   0   2   0   0   0   2   0   2   0   0   0   0   2   0   2   2   0   2   0   2   0   0   2   0   2   0   0   0   2   2   2   0   2   0   2   0   2   0   0   2   0   0   2   0   2   0   2   0   0   0   0   2   0   2   0   2   0   2   2   2   0   0   2   0   0   0   0   0   2   2   0   0   0   2   2   2   0   2   0   0   2   2   0   2   2   0   0   2   2   2   2   2   2   2   2   2   2   2   2   0   0   2   2   0   0   2   0   2   2   2   0   0   0   0   0   2   2   0   2   0   0   0   2   2   2   2   2   2   0   0   2   2   0   0   0   2   0   2   0   2   0   0   2   2   2   0   2   2   2   0   2   2   0   0   0   0   0   0   0   0   0   2   0   2
 MK-2-6                 0   0   0   2   0   0   2   0   0   0   0   2   0   0   2   2   0   0   2   0   2   0   0   2   2   0   0   2   2   0   0   2   0   2   0   0   0   2   0   0   0   2   0   2   0   0   0   0   2   2   0   2   0   2   0   2   0   0   2   0   2   0   0   0   2   0   2   2   2   0   2   0   2   0   0   2   0   0   2   0   2   0   0   0   0   0   0   2   0   2   0   2   0   2   2   2   0   0   2   0   0   2   0   0   2   2   0   0   0   2   2   2   0   2   0   0   2   2   2   2   0   0   0   2   2   2   0   2   2   2   2   2   0   2   2   0   0   2   2   2   0   0   0   2   2   2   2   0   0   0   0   2   2   2   2   0   0   0   2   2   2   0   0   2   0   0   2   2   0   0   0   2   0   2   0   2   0   0   2   2   2   0   2   2   2   0   2   2   0   0   0   0   0   0   0   0   0   2   2   2
 MK-2-7                 2   0   0   2   0   0   2   0   2   0   0   2   0   0   2   2   0   0   2   0   2   0   0   2   2   0   2   2   2   0   0   2   0   0   0   0   0   2   0   0   0   2   0   2   0   0   0   2   2   2   0   2   0   2   0   2   0   0   2   0   2   0   0   0   2   0   2   2   2   0   2   0   2   2   2   2   0   0   0   2   2   0   0   0   0   0   0   2   0   2   0   2   0   2   2   2   0   0   2   0   2   2   0   0   2   2   0   0   0   2   2   2   0   2   0   0   2   0   2   2   0   0   2   2   2   2   0   2   0   2   2   2   0   2   2   0   0   2   2   2   0   0   0   2   2   2   2   2   0   0   0   2   0   2   2   0   0   0   2   2   2   0   0   2   0   0   2   2   0   2   0   0   0   2   0   2   0   0   0   2   2   0   2   2   2   0   2   0   0   0   0   0   0   0   0   0   0   2   2   2
 MK-2-8                 2   0   0   2   0   2   2   0   0   0   0   2   0   2   2   2   0   0   2   0   2   0   0   2   2   0   2   2   2   0   0   0   2   0   0   2   0   2   0   0   0   2   0   2   0   2   0   2   0   2   0   0   0   2   0   2   0   0   2   0   0   0   0   0   2   0   0   0   2   0   2   0   2   2   2   2   0   0   0   2   2   0   0   0   0   0   0   2   0   2   0   2   0   2   2   2   0   0   2   0   2   2   0   0   2   2   0   0   0   2   2   2   0   2   0   0   0   0   0   2   0   0   2   2   2   2   0   2   0   0   2   2   0   2   2   0   2   2   2   2   0   0   0   2   2   2   0   0   2   0   0   2   0   2   2   0   2   0   2   2   2   0   2   2   0   0   2   2   0   2   0   0   0   2   0   2   0   0   0   0   2   0   2   2   2   0   2   0   0   0   0   0   2   0   0   0   0   2   0   2
 MK-2-9                 2   0   0   2   0   2   2   0   0   0   0   2   0   2   2   2   0   0   2   0   2   0   0   2   2   0   2   2   2   0   0   0   2   0   0   2   2   2   2   0   2   2   0   2   0   2   2   2   0   2   0   0   0   2   0   2   0   0   2   0   0   0   0   0   2   2   0   2   2   0   2   0   2   2   2   0   0   0   0   0   2   2   0   0   0   0   0   2   2   2   0   2   0   2   2   2   0   0   2   0   2   2   2   0   2   2   0   0   0   2   2   2   0   0   0   0   0   0   0   2   0   0   2   2   2   2   0   2   0   0   2   2   0   2   2   0   2   2   2   2   0   0   2   2   2   2   0   0   2   0   0   2   0   2   2   0   2   0   2   2   2   0   2   2   0   0   2   2   0   2   0   2   0   2   0   0   0   0   0   0   2   0   2   2   2   0   2   0   0   0   0   0   2   0   0   0   2   2   0   2
 MK-2-10                2   0   0   2   0   0   2   0   0   0   0   2   2   2   2   2   0   0   2   0   0   0   0   2   2   2   2   2   2   2   0   0   2   0   0   2   2   2   2   0   2   2   2   2   2   2   2   0   2   2   0   0   0   2   0   2   0   2   2   0   0   0   0   2   2   2   0   2   2   0   0   0   2   2   2   0   2   0   0   0   2   2   0   0   0   0   0   2   2   2   0   2   0   2   2   2   0   0   0   0   0   2   2   0   2   2   0   0   0   0   2   2   0   0   0   0   2   0   0   2   0   0   2   2   2   2   0   0   0   0   2   2   0   2   2   0   2   2   2   2   0   0   2   2   2   2   0   0   0   0   0   2   0   2   2   2   2   0   2   2   2   0   2   2   0   0   2   0   2   2   0   2   0   2   0   0   0   0   2   0   0   0   2   2   2   0   2   0   0   0   0   2   2   0   0   0   0   2   0   2
 MK-2-11                0   0   0   2   0   0   2   2   0   0   0   2   2   2   2   2   0   0   2   0   0   0   0   2   2   2   2   2   2   2   2   0   2   0   0   2   2   2   2   0   2   2   2   2   2   2   2   0   2   2   0   0   0   2   0   2   0   2   2   0   0   2   0   2   2   2   0   2   0   2   0   0   2   2   2   0   2   0   0   0   2   2   0   0   0   0   0   0   2   2   2   2   0   2   2   2   0   0   2   0   0   2   2   0   0   0   0   0   0   0   2   2   2   2   0   0   2   0   0   2   0   0   2   2   2   2   0   0   0   0   2   2   0   2   2   0   2   2   2   2   2   0   2   2   2   0   0   0   2   0   0   0   0   2   2   2   2   0   2   2   2   0   2   2   0   0   2   0   2   0   0   2   0   2   0   0   0   0   2   0   0   0   2   2   2   0   2   0   0   0   0   0   2   0   0   0   0   2   0   2
 MK-2-12                0   0   0   2   0   0   2   0   0   0   0   2   2   2   2   2   0   0   2   0   0   0   0   2   2   0   2   2   2   2   2   0   2   0   0   2   2   2   0   0   2   2   2   2   2   2   2   0   2   2   0   0   0   2   0   2   0   2   0   0   0   2   2   2   2   2   0   2   0   2   0   0   2   2   2   0   2   0   0   0   2   2   0   0   0   0   2   0   2   2   2   2   0   2   0   2   0   0   2   0   2   2   2   0   0   2   0   0   2   0   2   2   2   2   2   0   0   0   0   2   0   0   2   2   2   2   0   2   2   2   2   2   0   2   2   0   2   2   2   2   2   0   0   2   2   0   0   0   2   0   0   0   0   2   2   2   2   0   2   2   2   0   2   2   0   0   2   2   2   0   0   2   0   2   0   0   0   0   0   0   0   0   2   0   0   0   2   0   0   0   0   0   2   0   2   0   0   2   0   2
 MK-2-13                0   0   2   2   2   0   2   2   0   0   0   2   2   0   2   2   0   0   2   2   0   0   0   2   2   0   2   0   2   2   2   0   2   0   0   2   2   2   0   0   2   2   2   2   2   2   2   0   2   2   0   0   0   2   0   2   0   2   0   0   2   2   2   2   2   2   0   2   0   2   2   2   2   0   2   0   2   2   0   0   2   2   0   0   0   0   2   0   2   2   0   2   0   2   0   0   0   0   2   2   2   2   2   0   2   2   0   0   2   2   2   2   2   2   2   2   0   0   0   2   0   0   2   0   2   0   0   0   2   2   2   2   0   2   2   0   2   2   2   0   2   0   0   2   0   0   2   0   2   2   0   0   0   2   2   2   2   0   2   2   2   0   0   2   0   0   2   2   2   0   0   2   0   2   0   0   0   0   0   0   0   0   2   0   0   0   2   0   0   0   0   0   2   0   2   0   0   2   0   2
 MK-2-14                0   0   2   2   2   0   2   2   0   0   0   2   2   0   2   2   0   0   2   2   0   0   0   2   2   2   2   0   2   2   2   0   2   0   0   2   2   2   0   0   2   2   2   2   2   2   2   0   2   2   0   0   0   2   0   2   0   2   0   0   2   2   2   2   0   2   0   2   0   2   2   2   2   0   2   0   2   2   0   0   2   2   0   0   0   0   2   0   2   2   0   2   0   2   0   0   0   0   2   2   0   0   2   0   2   2   0   0   2   0   2   2   2   2   2   2   0   0   0   2   0   0   2   0   2   0   0   2   2   2   2   2   0   2   2   0   2   2   2   0   2   2   0   2   0   0   2   0   0   2   0   2   0   2   2   2   2   2   2   2   2   0   0   2   0   0   2   0   2   0   0   2   0   2   0   0   0   0   2   0   0   0   0   0   0   0   2   2   0   0   0   0   2   0   0   0   0   2   0   2
 MK-2-15                0   2   2   2   2   0   2   2   0   0   2   2   2   0   2   2   0   2   2   2   0   0   0   2   2   2   2   0   2   2   2   0   2   0   0   2   2   2   0   2   2   2   2   2   2   2   2   0   2   2   0   0   0   2   0   2   2   2   0   0   2   2   2   2   0   2   0   2   0   2   2   2   2   0   2   0   0   2   0   0   2   2   0   0   0   0   2   0   2   2   0   2   0   2   0   0   0   0   2   2   0   0   2   0   2   2   0   0   2   0   2   2   2   2   2   2   0   0   0   2   0   0   2   0   2   0   0   2   2   2   2   2   0   2   0   0   2   2   2   0   2   2   0   2   0   0   2   0   0   2   0   2   0   2   2   2   2   2   2   2   2   0   0   2   0   0   2   0   2   0   0   2   0   0   0   0   0   0   2   0   0   0   0   2   0   0   2   2   0   0   0   0   0   0   0   0   0   2   0   2
 MK-2-16                2   2   2   2   2   0   2   2   0   0   2   2   2   0   2   2   0   2   2   2   0   0   2   2   0   2   0   0   2   2   2   0   2   0   0   2   0   2   0   2   2   2   2   2   2   2   2   0   2   2   0   2   0   2   0   2   2   2   0   0   2   2   2   2   0   2   0   2   0   2   2   2   2   0   2   0   0   2   0   0   0   2   0   0   0   0   2   0   2   2   0   2   2   2   0   0   0   0   2   2   0   0   2   0   2   2   0   0   2   0   2   2   2   2   2   2   0   0   0   2   0   0   2   0   0   0   0   2   2   2   0   2   0   2   0   0   2   2   2   0   2   2   0   2   0   0   0   0   0   2   0   2   0   0   2   2   2   2   2   2   2   0   0   2   0   0   2   0   2   0   0   2   2   0   0   2   2   0   2   0   0   0   2   2   0   0   2   2   0   0   0   2   0   2   0   2   0   2   0   2
 MK-3-1                 2   0   2   0   0   0   2   0   0   0   2   2   2   0   0   2   2   0   2   2   0   0   0   0   2   2   0   2   2   2   0   0   2   0   2   0   0   2   2   0   2   2   2   2   2   0   2   2   2   0   2   0   0   0   0   0   0   0   0   0   2   0   0   0   2   2   2   2   0   0   2   0   0   0   2   0   0   2   2   0   0   0   2   0   0   0   2   2   2   0   2   2   0   0   0   0   0   0   0   0   0   0   2   2   2   0   0   0   0   0   2   0   2   2   2   2   0   2   0   0   0   0   0   2   0   0   0   2   2   2   2   0   2   2   0   0   0   2   2   0   0   2   0   2   0   2   2   2   0   0   2   2   0   0   0   2   0   0   0   0   2   2   2   2   2   2   0   0   2   2   2   0   0   0   0   0   0   0   2   0   2   0   0   2   0   2   0   0   0   2   0   2   2   0   2   2   0   2   2   0
 MK-3-2                 2   0   2   0   0   0   2   0   2   0   2   2   2   0   0   2   2   0   2   0   0   0   0   0   2   0   0   2   0   2   0   0   2   0   2   0   0   2   0   0   2   2   2   2   2   0   2   2   2   0   2   0   0   0   0   0   0   0   0   0   2   0   0   0   2   2   2   2   2   0   2   0   0   0   2   0   2   2   0   0   0   0   2   0   0   0   2   2   2   0   2   2   0   2   0   0   0   0   0   0   2   0   2   2   2   0   0   0   0   2   2   0   2   2   2   2   0   2   0   2   0   0   0   2   0   0   0   2   2   2   2   2   2   2   0   0   0   2   2   0   0   2   0   2   0   2   2   2   0   0   2   2   0   0   0   2   0   0   0   0   2   2   2   2   2   2   0   0   2   2   2   0   0   0   0   0   0   0   2   0   0   0   0   2   0   2   0   2   0   2   0   2   2   0   2   2   0   2   2   0
 MK-3-3                 2   0   2   0   0   0   2   0   2   0   2   2   2   0   0   2   2   2   0   0   0   0   0   0   2   0   0   2   0   2   0   0   2   0   2   0   0   2   2   0   2   2   2   2   2   0   2   2   2   0   2   0   0   0   0   2   2   0   0   0   2   0   0   0   0   2   2   2   2   0   2   0   0   0   0   0   2   2   2   0   0   0   2   0   0   0   2   2   2   0   2   2   0   2   0   0   0   2   0   0   0   0   2   2   2   0   2   2   0   2   2   2   2   2   2   2   0   2   0   0   0   0   0   2   0   0   0   2   2   0   2   2   2   2   0   0   0   2   2   2   0   2   0   2   0   2   2   2   0   2   2   2   0   0   0   2   0   0   2   0   0   2   2   2   2   2   0   0   2   2   2   0   0   0   0   0   0   0   2   0   0   0   0   2   2   2   2   2   0   2   0   0   2   0   2   2   0   0   2   0
 MK-3-4                 2   0   2   0   0   0   2   0   0   0   2   2   2   0   2   2   2   2   0   0   0   0   2   0   2   0   0   2   2   2   0   0   2   0   2   0   2   2   2   0   2   2   2   2   2   0   2   2   2   0   2   0   0   0   0   2   2   0   0   0   0   2   0   0   0   2   2   2   2   0   2   0   0   0   0   0   2   2   0   0   0   0   2   0   0   0   2   0   2   0   2   2   0   2   0   0   0   2   0   2   0   0   2   2   2   0   2   2   0   2   2   2   2   2   2   2   0   2   0   0   0   0   0   0   2   0   0   2   2   0   2   2   2   2   0   0   0   2   2   2   0   2   0   2   0   2   2   0   0   2   2   0   0   0   0   2   0   0   2   0   0   2   0   2   2   2   2   0   2   2   2   0   0   0   0   0   0   0   0   0   0   0   0   2   2   2   2   2   0   2   2   0   2   0   2   2   0   0   2   0
 MK-3-5                 2   0   2   2   0   0   2   2   0   0   2   2   2   0   2   2   2   2   0   0   0   0   2   0   2   0   0   2   2   2   2   0   0   0   2   0   2   2   2   0   2   2   2   0   2   0   2   2   2   0   2   0   0   0   0   2   2   2   0   0   0   2   0   0   2   2   2   2   2   2   2   0   0   2   0   0   2   2   0   0   0   0   2   0   0   0   2   0   2   0   2   2   2   2   0   0   0   2   0   2   0   0   2   2   2   0   2   2   0   2   2   2   2   2   2   2   0   0   0   0   0   0   0   0   2   0   0   2   2   0   2   2   2   2   0   0   0   0   0   2   0   0   0   2   0   2   2   0   0   2   2   0   0   0   0   2   0   0   2   0   0   2   0   2   2   2   2   0   2   2   2   0   0   0   0   0   0   0   0   0   0   0   0   2   2   2   2   2   0   2   2   2   2   0   2   2   0   2   2   0
 MK-3-6                 2   0   2   2   0   0   2   2   0   0   2   2   2   0   2   2   2   2   0   0   0   0   2   2   2   0   0   2   2   2   2   0   0   0   2   0   0   2   2   0   2   2   2   0   2   0   2   2   2   0   2   0   0   0   0   2   2   2   0   0   0   2   0   0   2   2   2   2   2   2   0   0   0   2   0   2   2   2   0   0   0   0   0   0   0   0   2   0   2   0   2   0   2   2   0   0   0   2   0   2   0   0   2   2   2   0   2   0   0   2   2   2   2   2   2   2   0   0   0   0   0   0   0   0   2   2   0   2   2   0   2   2   2   2   0   0   0   0   0   2   0   0   0   2   0   2   2   0   0   2   2   0   0   0   0   0   0   0   2   0   0   2   0   2   2   2   2   0   2   2   2   0   0   0   0   0   0   0   0   0   0   0   0   2   2   2   2   2   0   2   2   2   2   0   2   2   0   2   2   0
 MK-3-7                 2   0   2   2   0   0   2   0   0   0   2   2   2   0   2   2   2   2   0   0   2   0   2   2   2   0   0   2   2   2   2   0   0   0   2   0   0   2   2   0   2   0   2   2   2   0   2   2   2   0   2   0   0   0   0   2   2   2   2   0   0   2   0   0   0   2   2   2   0   0   0   0   0   2   0   2   2   2   0   0   0   0   0   0   0   0   2   0   2   0   2   0   2   2   0   2   0   2   0   2   0   0   0   2   2   0   2   0   0   2   2   2   2   2   2   2   0   0   2   0   0   0   0   0   2   2   2   2   2   0   0   2   2   0   0   0   0   0   2   2   0   0   0   2   0   2   2   0   2   2   0   0   0   0   0   0   0   0   2   0   0   2   0   0   2   2   2   0   2   2   2   0   0   0   0   0   0   0   0   0   0   0   0   2   2   2   2   2   0   0   2   2   2   0   2   2   0   2   2   0
 MK-3-8                 2   0   0   2   0   0   2   0   0   0   2   2   2   0   2   2   2   2   0   2   2   2   2   2   2   0   0   2   2   2   2   0   0   0   2   0   0   2   2   0   2   0   0   2   2   0   2   2   2   2   2   0   0   0   0   2   2   2   2   0   0   0   0   2   0   2   2   2   0   0   0   0   0   2   0   2   2   2   0   0   0   0   0   0   0   0   2   0   2   2   2   0   2   2   0   2   0   2   0   2   0   2   0   2   2   0   2   0   0   0   2   2   2   0   2   2   0   0   2   0   0   0   0   0   2   2   2   2   0   0   0   2   2   0   0   0   0   0   2   2   0   0   0   2   0   2   2   0   2   0   0   0   0   2   0   2   0   0   2   0   0   0   0   0   2   2   2   0   2   2   2   0   0   0   0   0   0   0   0   0   0   0   0   2   2   2   2   2   0   0   2   2   2   0   2   2   0   2   0   0
 MK-3-9                 2   0   0   2   0   0   2   2   0   0   2   0   0   0   2   2   2   2   0   2   2   2   2   2   2   0   0   2   2   2   2   0   0   0   2   0   0   2   2   2   2   2   0   2   2   0   2   2   2   2   2   0   0   0   0   2   2   2   2   0   0   0   0   2   0   2   2   2   0   0   0   0   0   2   0   2   2   2   0   2   0   0   0   0   0   0   2   0   2   2   2   0   2   2   0   2   0   2   0   2   0   2   0   2   2   0   2   0   0   0   2   2   2   0   2   2   0   0   2   0   0   0   0   0   2   2   2   2   0   2   0   2   2   0   2   0   0   0   2   2   0   0   0   0   0   2   2   0   2   0   0   0   0   2   0   2   0   2   2   0   0   0   0   0   2   2   2   0   2   2   2   0   0   0   0   0   0   0   0   0   0   0   2   0   2   2   2   2   0   0   2   2   2   0   2   2   0   2   0   0
 MK-3-10                2   0   0   2   0   0   2   2   0   0   2   0   0   0   2   2   2   2   0   2   2   2   2   0   0   0   0   2   2   2   2   0   0   0   2   0   0   2   2   2   2   2   0   2   2   0   2   0   0   2   2   0   0   0   0   2   2   2   2   0   0   0   0   2   0   2   2   2   0   2   0   0   0   2   0   2   2   2   0   2   0   0   0   0   0   0   0   0   2   0   0   0   2   2   0   2   0   2   0   2   0   2   0   2   2   0   2   0   0   0   0   2   2   2   2   2   0   0   2   0   0   0   0   0   2   2   2   2   0   2   0   2   2   0   2   2   0   0   2   2   0   0   0   0   2   2   2   0   2   0   0   0   0   2   0   2   2   0   2   0   0   2   0   0   2   2   2   0   2   2   2   0   0   0   0   0   0   0   0   0   0   0   2   0   2   2   2   0   0   0   0   2   2   0   2   2   0   2   0   0
 MK-3-11                2   0   0   2   0   2   2   2   0   0   2   0   0   0   2   2   2   2   0   2   2   2   2   2   0   0   0   0   2   2   2   0   2   0   2   0   0   2   2   2   2   2   0   2   2   0   2   0   0   2   2   0   0   0   0   2   2   2   0   0   2   0   0   2   0   2   2   2   0   2   0   0   0   2   2   2   2   2   0   2   0   0   0   0   0   0   0   0   0   2   0   0   2   2   0   2   0   2   0   2   0   2   0   2   2   0   2   0   0   0   0   2   2   2   2   2   0   0   2   0   0   0   0   0   2   0   2   2   0   2   0   2   0   0   2   2   0   0   2   0   0   0   0   2   2   2   0   0   2   0   0   0   0   2   0   2   2   0   2   0   0   2   0   0   2   2   2   0   2   2   2   0   0   0   0   0   0   0   2   0   0   0   2   0   2   2   2   0   0   0   0   2   2   0   2   2   2   2   0   0
 MK-3-12                2   0   0   2   0   2   2   2   2   0   2   0   0   0   2   2   0   2   0   2   0   2   2   2   0   0   0   0   2   2   2   0   2   0   2   0   0   2   2   2   2   2   2   2   2   0   2   0   0   2   0   0   0   0   0   2   2   2   0   0   2   0   0   2   0   2   2   2   0   2   0   0   0   2   2   2   2   2   0   2   0   0   0   0   0   0   0   0   0   2   0   0   2   2   0   2   0   2   0   2   0   2   0   2   2   0   2   0   0   0   0   2   2   2   0   2   0   0   2   0   0   0   0   0   2   0   2   0   0   2   0   0   0   0   2   0   0   0   2   2   0   0   0   2   2   2   0   0   2   0   2   0   0   2   0   2   2   0   2   0   0   2   0   2   2   2   2   0   2   2   2   0   0   2   0   0   0   0   2   0   2   0   2   0   2   2   2   2   0   0   0   2   2   0   2   2   2   0   0   0
 MK-3-13                2   0   0   2   0   0   2   2   2   0   2   0   0   2   2   0   0   0   0   2   0   2   2   2   0   0   0   2   2   2   2   0   2   0   2   0   0   2   2   2   2   2   2   2   2   0   2   0   0   2   0   0   0   0   2   2   2   2   0   0   2   0   0   2   0   0   2   2   0   2   0   0   0   2   2   2   2   2   0   2   0   0   0   0   0   0   0   0   0   2   0   0   2   2   0   2   0   2   0   2   0   2   0   2   2   0   2   0   0   0   0   2   2   2   0   2   0   0   2   0   0   2   0   0   2   0   2   0   0   2   0   0   0   2   2   0   0   0   2   2   0   0   0   2   2   2   0   0   2   0   2   0   0   2   0   2   2   0   2   0   0   2   0   2   2   2   0   0   2   0   0   0   0   2   0   0   2   0   2   0   0   0   0   0   2   2   2   2   0   0   0   2   2   0   2   2   2   0   0   0
 MK-3-14                2   0   0   2   2   0   2   2   2   0   2   2   0   2   2   0   2   0   2   2   0   2   2   2   0   0   0   2   2   2   2   0   2   0   2   0   0   2   2   2   2   2   2   0   0   0   0   0   0   2   0   0   0   2   2   2   2   2   0   0   2   0   0   2   0   0   2   0   0   2   0   0   2   2   2   2   2   2   0   2   0   0   0   0   0   0   0   0   0   2   0   2   2   2   0   2   0   2   0   2   0   2   2   2   2   0   2   0   0   2   0   2   2   2   0   2   0   2   0   0   2   2   0   0   2   0   2   0   0   2   0   0   0   2   2   0   0   2   2   2   0   2   0   2   2   2   0   2   2   2   2   0   0   2   0   2   2   0   2   0   0   2   0   2   2   0   0   2   2   0   2   0   2   0   0   0   2   0   2   0   0   0   0   0   2   2   2   2   0   0   0   2   2   0   2   0   2   0   2   0
 MK-3-15                2   0   0   2   2   0   2   2   2   0   2   2   0   2   2   0   2   2   0   2   0   2   2   0   0   0   0   0   2   2   0   0   2   0   2   0   0   2   2   2   2   0   0   0   0   0   0   2   0   2   0   0   0   2   2   2   2   2   0   0   2   0   0   2   0   0   2   0   0   2   0   2   2   0   2   2   2   0   0   2   0   0   0   0   0   0   0   0   2   2   0   2   2   2   0   2   0   2   0   2   0   2   2   2   2   0   2   0   0   2   0   2   2   2   0   2   0   2   0   0   2   2   0   0   2   0   2   0   0   2   0   0   0   2   0   0   0   2   2   2   2   2   0   2   2   2   0   2   2   2   2   0   0   0   0   2   2   0   2   0   0   2   0   2   2   2   0   2   2   0   2   0   2   0   0   0   2   2   2   0   0   0   0   0   2   2   2   2   0   0   0   2   2   0   2   0   2   0   2   0
 MK-3-16                2   0   0   2   2   0   0   0   2   0   2   2   0   2   2   0   2   0   0   2   0   2   2   0   0   0   0   0   2   2   0   0   2   0   2   0   0   0   2   2   2   0   0   0   0   0   0   2   0   0   0   0   0   2   2   2   2   2   0   0   2   0   0   2   0   0   2   0   0   2   0   2   2   0   2   2   2   0   0   2   2   0   0   0   0   0   0   0   2   2   0   2   2   2   0   2   2   2   0   2   0   2   2   0   2   0   2   0   0   2   0   2   2   2   0   2   0   2   0   0   2   2   0   0   2   0   2   0   0   2   0   0   0   2   0   0   0   2   2   2   2   2   0   2   2   2   0   2   2   2   2   0   0   0   0   2   0   0   2   0   0   2   0   2   2   2   0   2   2   0   2   0   2   0   0   0   2   2   2   0   0   0   0   0   2   2   2   0   0   0   0   2   2   0   2   0   2   0   2   0
 MK-4-1                 0   0   0   2   0   0   2   0   2   2   2   2   2   2   2   0   0   2   0   0   0   0   2   2   0   0   0   2   0   0   0   0   2   0   0   2   0   2   2   2   2   2   0   2   2   0   2   2   2   0   2   0   2   0   0   2   2   2   0   0   0   0   2   2   2   2   2   0   2   2   2   2   0   2   0   0   2   2   0   0   0   0   0   2   0   2   0   0   0   2   0   2   2   0   2   2   0   0   0   0   0   0   2   0   0   0   0   0   0   0   2   0   2   0   0   2   0   0   0   2   2   2   2   0   0   2   0   2   2   2   0   0   0   0   0   0   2   0   2   2   2   0   2   2   0   0   0   2   2   2   2   0   0   2   0   0   0   2   0   2   2   0   2   0   0   2   2   0   0   2   2   2   2   0   0   0   0   2   0   0   2   2   2   2   0   0   2   0   2   0   2   0   0   2   0   2   0   2   2   0
 MK-4-2                 0   0   0   2   0   0   2   0   2   2   2   2   2   2   2   2   0   2   0   0   0   0   2   2   0   0   0   2   0   2   0   0   2   0   0   2   0   2   2   2   2   2   0   2   2   0   2   2   2   0   2   0   2   0   0   0   2   2   2   0   0   0   2   2   2   2   2   0   2   2   2   2   0   2   0   2   2   2   0   0   2   0   0   2   0   2   2   0   2   2   0   2   2   0   2   2   0   0   0   0   0   2   2   0   0   0   0   0   0   0   2   0   2   0   0   2   0   2   0   2   2   2   2   0   0   2   0   2   2   2   0   0   0   0   2   0   2   2   2   2   2   0   2   0   2   0   0   2   2   2   2   0   0   2   0   0   0   2   0   0   2   0   2   0   2   2   2   0   0   2   2   2   2   0   0   0   2   2   2   0   2   2   2   2   0   0   2   0   2   0   2   2   0   2   0   2   0   2   2   0
 MK-4-3                 2   0   0   2   0   0   2   0   2   2   2   2   2   2   2   2   0   2   0   0   0   0   0   2   0   0   0   2   0   2   0   0   2   0   0   2   0   2   2   2   2   2   0   2   2   0   2   2   2   0   2   0   2   0   2   0   2   2   2   0   0   0   0   2   0   2   2   0   2   2   0   2   0   2   0   2   2   2   0   0   2   0   0   2   0   2   2   0   2   2   0   2   2   0   2   2   0   0   0   0   0   2   2   0   0   0   0   0   0   0   2   0   2   2   0   2   0   2   2   2   2   0   2   0   0   2   2   0   2   2   0   0   0   0   0   0   2   2   2   2   2   0   2   0   2   0   0   2   0   2   0   0   0   2   0   0   0   0   2   2   2   0   2   0   0   0   2   0   0   2   2   2   2   0   0   0   2   2   0   0   2   2   2   2   0   2   2   0   2   0   2   2   0   2   0   2   0   2   2   2
 MK-4-4                 2   0   0   2   0   0   0   2   2   2   2   2   2   2   2   2   2   2   0   0   0   0   0   2   0   0   0   2   0   2   0   0   2   0   0   2   0   2   2   2   2   2   0   2   2   0   2   2   2   0   2   0   2   0   2   0   2   2   2   0   0   2   0   0   0   2   2   0   2   2   0   2   0   2   0   2   2   2   0   0   2   0   0   2   0   0   2   0   2   2   0   2   2   2   2   2   0   0   0   0   0   2   2   0   0   0   0   0   0   0   2   0   2   2   0   2   0   2   2   2   2   0   2   0   0   2   2   0   2   2   0   0   0   0   0   0   2   2   2   2   2   0   2   2   2   0   0   2   2   2   0   0   0   2   0   0   0   0   2   0   2   0   2   0   2   0   2   0   0   2   2   2   2   0   0   0   2   2   0   0   2   2   2   2   0   2   2   0   2   0   2   2   0   2   0   2   0   2   2   2
 MK-4-5                 2   0   0   2   0   0   0   2   2   2   2   0   2   2   2   2   2   0   0   0   0   0   0   2   0   0   0   2   0   2   0   2   2   0   0   2   0   2   2   2   2   2   0   2   2   0   2   2   0   0   2   0   0   0   2   0   2   2   0   0   0   2   0   2   0   2   2   0   2   2   0   2   0   2   0   2   2   2   0   0   2   0   0   2   0   0   2   0   2   2   0   2   2   2   0   2   2   0   0   0   0   2   2   0   0   0   2   0   0   0   2   0   2   2   2   2   0   2   2   2   2   0   2   0   0   2   2   0   2   2   0   0   0   0   0   0   2   2   2   2   0   0   2   2   2   0   2   2   2   0   0   2   0   2   0   2   0   0   2   0   2   0   2   0   2   0   2   0   2   2   2   2   2   0   0   0   2   2   0   0   2   2   2   2   0   2   2   0   2   0   2   2   0   0   0   2   0   2   2   0
 MK-4-6                 2   0   0   2   0   0   0   2   2   2   0   0   2   2   2   0   2   0   0   0   0   0   0   2   0   0   0   2   0   2   0   2   2   0   0   2   0   2   2   2   2   2   0   2   0   0   2   2   0   0   2   0   0   0   2   0   2   2   0   0   0   2   0   2   2   2   2   0   2   2   0   2   0   2   0   2   2   2   0   0   2   0   0   2   0   0   2   0   2   2   0   2   0   2   0   2   2   0   0   0   0   2   0   0   2   0   2   0   0   0   2   2   2   2   0   2   0   2   0   2   2   0   0   0   0   2   2   0   2   2   0   0   0   0   0   0   2   2   2   2   0   0   2   2   2   0   2   2   2   0   2   0   0   2   0   0   0   0   0   0   2   0   2   0   2   0   2   0   2   2   2   2   2   0   0   0   2   2   0   2   0   2   2   2   0   2   2   0   2   0   2   2   0   0   0   2   0   2   2   0
 MK-4-7                 2   0   0   2   0   0   0   2   0   2   0   0   2   2   2   0   2   0   0   0   2   0   0   0   0   0   0   2   0   2   0   2   2   0   0   2   0   2   2   0   2   2   0   2   0   0   2   2   2   0   2   0   0   0   2   0   2   2   0   0   0   2   0   2   2   2   2   0   2   2   0   2   2   2   0   2   2   2   0   0   0   0   2   2   0   0   2   0   2   2   0   2   0   2   0   2   2   2   0   0   0   2   0   0   2   0   2   2   0   0   2   2   2   2   0   2   0   2   0   0   2   0   0   0   0   2   2   0   2   2   0   2   2   0   2   2   2   2   2   2   2   0   2   2   2   0   2   2   2   0   2   0   0   2   0   0   0   0   0   0   2   0   2   0   2   0   2   0   2   2   2   2   2   0   0   0   0   2   0   2   0   2   2   2   0   0   2   0   2   0   2   0   0   0   0   2   0   2   2   0
 MK-4-8                 2   0   0   2   0   0   0   2   0   2   2   0   2   2   2   0   2   0   0   0   2   2   0   0   0   0   0   2   0   2   0   2   0   0   0   2   0   2   2   0   2   2   0   2   0   0   2   2   2   0   0   0   0   0   2   0   2   2   0   0   0   2   0   0   2   2   2   0   2   2   0   2   2   2   0   0   0   2   0   0   0   2   2   2   0   0   2   0   2   2   0   2   0   2   2   0   2   0   0   0   0   0   0   0   2   0   2   2   2   0   2   2   2   2   0   2   0   2   0   0   2   0   0   0   0   2   2   0   2   2   0   0   0   0   2   2   2   2   2   2   2   0   2   2   2   0   2   2   2   0   0   0   0   2   0   2   0   0   0   0   2   0   2   0   2   0   2   0   0   2   2   2   0   0   0   0   0   2   0   2   0   2   2   2   0   0   2   0   2   2   2   0   0   0   0   2   0   2   2   0
 MK-4-9                 0   0   0   2   0   0   0   2   0   0   2   0   2   2   2   0   2   0   2   0   2   2   0   0   0   0   0   2   0   2   2   2   0   0   0   2   0   2   2   0   0   2   0   2   0   0   2   2   2   0   0   0   0   0   2   0   2   2   0   0   2   2   0   0   2   2   2   0   2   2   0   2   2   2   0   0   0   2   0   0   0   2   2   2   0   0   2   0   2   2   0   0   0   2   2   2   2   0   0   2   0   0   0   0   2   0   2   2   2   0   2   2   2   2   0   2   2   2   0   0   2   0   0   0   0   2   2   0   2   2   0   0   0   0   2   2   2   2   2   2   2   0   2   2   2   0   2   2   2   0   0   0   0   0   0   2   0   0   0   0   2   0   2   0   2   0   2   0   0   2   0   2   0   0   2   0   0   2   0   2   2   2   2   2   0   0   2   0   2   2   2   0   0   2   0   2   2   2   2   2
 MK-4-10                0   0   2   2   0   0   0   2   0   0   2   0   2   2   2   2   0   0   2   0   2   2   0   0   0   0   0   2   0   2   2   2   0   0   0   2   0   2   2   2   0   2   0   2   0   0   2   2   2   0   0   0   0   2   2   0   2   2   0   0   2   2   0   0   2   2   2   0   2   2   0   2   2   2   0   0   0   2   0   0   0   2   2   2   0   0   2   0   2   2   0   0   2   0   2   2   2   2   0   2   2   0   2   0   2   0   2   2   2   0   2   2   2   2   0   0   2   0   0   0   2   0   0   0   0   2   2   0   2   2   0   0   0   0   2   2   2   2   2   2   2   0   2   2   2   2   2   2   2   2   0   0   0   0   0   2   0   0   2   0   2   0   2   0   2   0   2   0   0   2   0   2   0   0   2   0   0   2   0   2   2   2   2   2   0   0   2   0   2   2   2   0   0   2   0   2   2   2   2   2
 MK-4-11                0   0   2   2   0   0   0   2   0   0   2   0   0   2   2   2   0   0   2   0   2   2   0   0   0   0   0   2   0   2   0   2   0   0   0   2   0   2   2   0   0   2   0   2   0   0   2   2   2   0   0   0   0   2   2   0   2   2   0   0   2   2   0   0   2   2   2   0   0   2   0   0   2   2   0   0   0   2   0   0   0   2   2   2   2   0   2   0   2   2   0   0   2   0   2   2   2   2   2   2   2   2   2   0   2   0   2   2   0   0   2   2   2   2   2   0   2   0   0   0   0   0   0   0   0   2   2   0   2   2   0   0   2   0   2   2   2   2   0   2   2   0   2   2   2   2   2   2   2   2   0   0   0   0   0   2   0   0   2   0   2   2   2   0   2   0   2   0   0   0   0   2   0   0   2   0   0   2   0   2   2   2   2   2   0   0   2   0   2   2   0   0   0   0   0   2   2   2   2   2
 MK-4-12                0   0   2   2   0   0   0   2   0   0   2   0   0   2   2   2   0   0   2   0   2   2   0   0   0   0   0   2   0   2   2   2   0   0   0   2   2   2   2   0   0   2   0   2   0   0   2   0   2   0   0   0   2   2   2   0   2   2   0   2   2   2   0   0   0   2   2   0   0   2   0   0   0   2   0   0   0   2   0   2   0   2   2   2   2   0   2   0   2   2   0   2   2   0   2   2   2   2   2   2   2   2   2   0   2   0   2   2   0   0   2   2   2   2   2   2   2   0   0   0   0   0   0   0   0   0   2   0   2   2   0   0   2   0   2   2   2   2   0   2   2   0   2   2   2   2   2   2   2   2   0   0   0   0   0   2   0   0   2   0   2   2   2   0   0   0   0   0   0   0   0   2   0   0   2   0   0   2   0   2   2   2   2   2   0   0   2   0   2   2   0   0   0   0   0   0   2   2   2   0
 MK-4-13                0   0   2   2   2   0   0   2   0   0   2   0   0   2   2   2   0   0   2   0   2   2   0   0   0   0   0   0   0   2   2   2   2   2   0   2   2   2   2   0   0   2   0   2   0   0   2   0   2   0   0   0   0   0   2   0   2   2   0   2   2   2   0   0   0   2   2   0   0   2   0   0   0   0   0   0   0   2   0   0   0   2   2   2   2   0   2   0   2   2   0   2   2   0   2   2   2   2   2   2   2   2   2   2   2   0   2   2   2   0   2   2   2   0   2   2   2   0   0   0   0   0   0   0   0   0   2   0   2   2   0   0   2   0   2   2   2   2   0   2   2   0   2   2   0   2   2   2   2   2   0   0   0   0   0   2   0   0   2   2   2   2   2   0   0   0   0   0   0   0   0   0   0   0   2   0   0   2   0   2   2   2   2   2   0   0   0   0   2   2   0   0   2   0   0   0   2   2   2   0
 MK-4-14                0   0   2   2   0   0   0   0   0   0   2   0   0   2   2   2   0   0   2   0   2   2   0   0   0   0   0   0   0   2   2   2   2   2   0   2   2   2   2   2   0   2   0   2   0   0   0   0   2   0   2   0   0   0   2   0   2   2   0   2   2   2   0   0   0   2   2   0   0   2   0   0   2   0   2   0   0   2   0   0   0   2   2   2   2   0   2   0   2   2   0   0   2   0   2   2   2   2   2   2   0   2   2   2   2   0   2   2   2   0   2   2   0   0   2   2   0   0   0   0   0   0   0   0   0   2   0   0   0   2   2   0   2   0   2   2   2   2   0   2   2   0   2   2   0   2   2   2   2   2   0   0   0   0   0   2   0   0   2   2   2   2   2   0   0   0   0   0   0   0   0   0   0   0   2   0   0   2   0   2   2   0   2   2   0   0   0   0   2   2   0   0   2   0   0   0   2   2   2   0
 MK-4-15                0   0   2   2   0   0   0   0   0   0   2   2   2   2   2   0   0   2   2   0   2   2   0   0   0   0   0   2   0   2   2   2   2   2   0   2   2   2   2   2   0   2   0   2   0   0   0   0   2   0   2   0   0   0   2   0   2   2   0   2   2   2   0   0   2   0   2   0   0   2   0   0   0   0   2   0   0   2   0   0   0   2   0   2   0   0   2   0   2   2   0   0   2   0   2   2   2   2   2   2   0   2   2   2   0   0   2   2   2   0   2   0   0   0   0   2   0   0   0   0   0   0   0   0   2   2   0   0   0   0   2   0   2   0   2   2   2   2   0   2   0   0   2   2   0   2   2   2   2   2   0   0   0   0   0   2   0   0   0   2   2   2   2   0   0   0   0   0   0   0   2   0   0   0   2   0   0   2   0   2   2   0   2   2   0   0   0   0   2   2   0   0   2   0   0   0   2   2   2   0
 MK-4-16                0   0   2   0   0   0   0   0   0   0   2   0   0   2   2   2   0   0   2   0   2   2   0   0   0   0   0   2   0   2   2   2   2   2   0   2   2   2   2   2   0   2   0   2   0   0   0   0   0   2   2   0   0   0   2   0   2   0   0   2   2   2   0   0   2   0   2   0   0   2   0   0   0   0   0   0   0   2   0   0   0   0   0   2   0   0   2   0   2   0   0   0   2   0   2   2   2   2   0   2   0   2   2   2   0   0   2   2   2   0   2   0   0   0   0   2   0   0   0   0   0   0   0   0   2   2   0   0   2   0   2   2   2   0   2   2   2   2   0   2   0   0   2   2   0   2   2   2   2   2   0   0   2   0   0   2   0   0   0   2   2   2   2   0   0   0   0   0   0   0   2   0   2   0   2   0   0   2   0   2   2   0   2   2   0   0   0   0   2   2   0   0   2   0   0   0   0   2   2   0
 MK-5-1                 0   2   0   2   0   2   2   2   2   2   0   2   0   2   2   0   2   0   2   0   0   2   0   0   0   2   2   0   0   0   0   2   0   0   2   2   2   2   0   2   0   0   0   0   0   0   2   2   0   2   2   2   0   0   0   0   0   2   0   2   2   0   2   0   0   2   0   2   2   0   0   0   2   0   2   0   2   0   2   0   0   0   2   2   0   0   0   0   2   2   0   0   2   0   0   0   0   0   0   0   2   0   0   2   2   2   2   0   2   2   2   2   0   2   2   2   2   2   2   2   0   2   0   2   2   2   0   2   0   2   0   0   2   2   0   0   0   0   2   0   0   0   2   0   0   2   2   2   0   2   2   0   0   2   0   0   2   0   2   0   2   2   2   2   2   0   0   2   2   0   0   0   2   0   2   2   2   2   2   2   0   2   0   0   2   2   0   2   2   2   2   0   0   2   2   2   0   2   2   2
 MK-5-2                 2   2   0   2   0   0   2   2   2   2   0   2   0   0   2   0   0   0   0   0   0   2   0   0   0   2   0   0   2   0   0   2   0   0   2   2   2   2   0   2   0   0   0   0   0   0   2   2   0   2   2   2   0   0   0   0   0   2   0   2   2   0   2   0   0   2   2   2   2   0   2   2   2   0   2   0   2   2   2   2   0   0   2   2   0   0   0   0   2   2   0   0   2   0   0   0   0   0   0   0   2   0   0   2   2   2   2   0   2   2   2   2   0   0   2   2   2   2   2   2   0   2   2   2   2   2   0   2   0   2   0   0   2   2   0   0   2   0   2   0   0   0   2   0   0   2   2   2   0   2   2   0   0   2   0   0   2   0   2   2   2   2   2   2   2   0   0   2   2   2   2   0   2   0   0   2   2   2   2   2   0   2   2   0   2   2   0   2   2   2   2   2   2   2   2   2   0   2   2   2
 MK-5-3                 2   2   0   2   0   0   2   2   2   2   0   0   0   0   2   0   0   0   0   0   0   2   0   0   2   2   0   0   2   0   0   2   0   0   2   2   2   2   0   2   0   0   0   0   2   0   2   2   0   0   0   0   0   0   0   0   0   0   0   2   2   0   2   0   0   0   2   2   2   0   2   2   2   0   2   0   2   0   2   2   2   0   2   0   0   0   0   2   2   2   0   0   0   0   0   0   0   0   0   0   0   0   0   2   2   2   2   0   2   2   2   2   0   0   2   2   2   2   2   2   0   2   0   0   2   0   0   2   0   2   0   0   2   2   0   0   0   0   2   0   0   2   0   0   0   2   2   2   0   2   2   0   0   2   0   0   0   0   2   2   2   2   0   2   2   0   0   2   0   2   2   0   2   0   2   2   2   2   2   2   0   2   2   0   2   2   0   2   2   2   2   2   2   2   2   2   0   2   2   2
 MK-5-4                 2   2   0   2   0   0   2   2   0   2   0   0   2   0   2   0   0   0   0   0   0   2   0   0   2   2   0   0   2   0   0   2   0   0   0   2   2   2   0   2   0   2   0   2   2   0   2   2   0   0   0   0   0   2   0   0   0   0   0   2   2   2   2   0   0   0   0   2   2   0   2   2   2   0   2   0   2   0   0   2   2   0   2   0   0   2   0   2   2   2   0   0   0   0   0   0   0   0   0   0   0   0   0   2   2   2   2   0   2   2   2   2   0   0   2   2   2   2   2   2   0   2   0   0   2   0   0   2   0   2   0   2   2   0   0   0   2   0   2   0   0   2   0   0   2   2   2   2   0   2   2   0   0   2   0   0   2   2   2   2   2   2   0   2   2   0   0   2   0   2   2   0   2   0   2   2   2   0   2   2   0   2   2   0   2   2   0   2   2   2   2   2   2   0   2   2   0   2   2   2
 MK-5-5                 0   2   0   2   0   0   2   2   0   2   0   0   2   0   2   0   0   0   2   0   0   2   0   0   0   2   0   0   2   0   0   2   0   0   0   2   2   2   0   2   0   2   0   0   2   0   0   2   0   0   0   0   2   2   0   0   0   0   2   2   2   2   2   0   0   0   0   2   2   0   2   2   0   0   2   0   0   0   0   2   2   0   2   0   0   2   0   2   2   2   0   0   0   0   0   0   0   0   0   0   0   0   0   2   2   2   2   0   2   2   2   2   2   0   0   2   2   0   2   2   0   2   0   2   0   0   0   0   0   2   0   2   2   2   0   2   2   0   2   0   0   2   0   0   0   2   2   2   0   2   2   0   0   2   0   0   0   2   2   2   2   2   2   2   2   0   0   2   0   2   2   0   2   0   2   2   2   0   2   2   0   2   2   0   2   2   0   0   2   2   0   2   2   0   2   0   0   2   2   2
 MK-5-6                 0   2   2   2   0   0   2   2   0   2   2   0   2   0   2   0   0   0   2   0   0   2   0   0   0   2   0   0   2   0   0   2   0   0   0   2   0   2   2   2   0   2   0   0   2   0   0   0   0   0   0   0   2   2   0   2   0   0   2   2   2   2   2   0   0   0   0   2   2   0   2   2   0   0   2   0   0   2   2   2   2   0   2   0   0   2   0   0   2   2   0   0   0   0   0   0   0   0   0   0   0   0   0   2   2   0   2   0   2   0   2   0   2   0   0   0   2   0   2   2   0   2   0   2   0   2   0   0   0   2   0   2   2   2   0   2   2   0   2   0   0   2   0   0   0   2   2   2   0   2   2   0   0   2   0   0   0   0   2   2   2   2   2   2   2   0   0   2   0   2   2   0   2   0   2   2   2   0   2   2   0   2   2   0   2   2   0   0   2   2   0   2   0   0   0   0   0   2   2   2
 MK-5-7                 2   2   2   2   0   0   2   2   2   2   2   0   2   0   2   0   0   0   0   0   2   2   0   0   0   2   0   0   2   0   0   2   0   0   0   2   0   2   2   2   0   2   0   0   2   0   0   0   0   2   0   0   2   2   2   2   0   2   2   0   2   2   2   0   0   0   0   2   2   0   2   2   0   0   2   0   0   2   2   2   2   2   2   0   0   2   0   0   2   2   0   0   0   0   0   0   0   0   2   0   0   2   0   2   2   0   2   0   0   0   2   0   2   0   0   0   0   0   2   2   2   2   0   2   0   2   0   0   0   0   0   2   2   2   0   2   2   0   2   0   2   2   0   0   0   2   0   2   0   2   2   0   0   2   0   0   0   0   2   2   2   2   2   2   2   0   0   2   0   0   2   0   2   0   2   2   2   0   2   2   0   2   0   0   2   2   0   0   2   2   0   2   2   0   0   2   0   2   2   2
 MK-5-8                 2   2   2   2   0   0   2   2   2   2   2   0   2   0   2   0   0   0   0   0   2   2   0   0   0   2   0   0   2   0   0   2   0   0   0   2   0   0   2   0   2   2   0   0   0   0   0   0   0   2   0   0   2   2   2   2   0   2   0   0   2   2   2   0   0   0   0   2   2   0   2   2   0   0   0   0   0   2   2   2   2   2   2   0   0   2   0   0   2   2   0   2   0   0   0   0   0   0   2   0   0   2   0   0   2   0   2   0   0   0   2   0   2   0   0   0   0   0   2   2   2   2   2   2   0   0   0   0   2   0   0   2   2   2   0   2   2   0   2   0   2   2   0   0   0   2   0   2   0   2   2   0   0   2   0   0   0   0   2   2   2   0   2   2   2   0   0   0   0   0   2   0   2   0   2   0   2   0   2   0   0   0   2   0   2   2   2   0   2   2   0   2   2   2   0   2   0   2   2   2
 MK-5-9                 2   2   2   2   0   0   2   0   2   2   2   0   2   0   2   0   0   0   0   0   2   2   0   0   0   2   0   0   2   0   2   2   0   0   0   2   0   0   2   2   2   2   0   2   0   0   0   0   2   2   0   0   2   2   2   2   0   2   0   0   0   2   2   0   0   0   0   2   2   0   2   2   0   0   0   0   0   2   2   2   2   2   2   0   0   2   0   0   2   2   0   2   0   0   0   2   2   2   2   0   0   2   0   0   2   0   2   0   0   0   2   0   2   0   0   2   0   0   2   2   2   2   2   2   2   0   0   0   2   0   0   2   2   2   0   2   2   0   2   0   2   2   0   0   2   2   0   2   0   2   2   0   0   2   2   0   0   2   2   2   2   0   2   2   2   2   0   2   0   0   2   2   2   0   2   0   2   0   2   2   0   0   2   0   0   2   2   0   2   2   0   2   2   2   0   2   0   2   2   2
 MK-5-10                2   2   2   2   2   0   2   0   2   2   2   0   2   0   2   0   0   2   0   0   2   2   0   0   0   2   0   0   2   0   2   2   0   0   0   2   0   2   2   2   2   2   0   2   2   0   0   0   2   0   0   0   2   2   2   2   0   2   0   0   0   2   0   0   0   2   0   2   2   0   0   2   2   0   0   0   0   2   2   2   2   2   2   0   0   2   0   2   2   2   0   2   0   0   0   2   2   2   2   0   0   2   0   0   2   0   0   0   0   0   2   0   2   0   0   2   2   0   2   2   2   0   2   2   2   0   0   2   2   0   0   0   2   2   0   2   2   0   0   0   2   2   0   0   2   2   2   2   0   2   2   0   0   2   2   0   0   2   2   2   2   0   2   0   2   2   0   2   0   0   2   2   2   0   2   0   2   0   0   2   0   0   2   0   0   2   2   0   2   2   0   2   2   2   0   2   0   2   2   2
 MK-5-11                2   2   2   2   2   2   0   0   2   2   2   2   2   0   2   0   0   2   0   0   2   2   0   0   0   2   0   2   2   2   2   2   0   0   0   0   0   2   0   0   2   2   0   2   2   0   0   0   2   0   0   0   2   2   2   2   0   2   0   0   0   0   0   0   0   2   0   2   2   0   0   2   2   0   0   0   0   2   2   2   2   2   2   0   0   0   0   2   2   2   0   2   0   0   0   2   2   2   2   2   0   2   0   0   2   0   0   0   0   0   2   0   2   2   0   2   2   0   2   2   0   0   0   2   2   2   0   2   2   0   0   2   2   2   0   2   0   0   0   0   2   2   0   0   2   2   2   2   0   2   2   0   0   2   2   0   0   2   2   2   2   0   2   0   2   2   0   2   0   0   2   2   2   0   2   2   2   0   0   2   0   0   2   2   0   2   2   0   2   2   0   2   2   2   0   2   0   2   2   2
 MK-5-12                2   2   2   2   2   2   0   0   2   2   2   2   2   2   2   0   0   2   0   0   2   2   0   0   0   2   0   2   2   2   2   2   0   0   2   0   2   2   0   0   2   2   0   0   2   0   0   0   2   0   0   0   2   2   2   2   0   2   0   0   0   0   0   0   0   0   0   2   2   0   0   2   2   0   0   0   0   2   2   2   2   2   2   0   0   2   2   2   2   2   0   2   0   0   0   2   2   2   2   2   0   2   0   0   2   0   0   0   0   0   2   0   2   2   2   2   2   0   2   2   0   0   0   2   2   2   0   2   2   0   0   2   2   2   0   2   0   0   0   0   2   2   0   0   2   2   2   2   0   2   2   0   0   2   2   0   0   2   2   2   2   0   2   0   2   2   0   2   0   0   2   2   2   0   2   2   2   0   2   2   0   0   2   2   2   2   2   0   2   2   0   2   2   2   2   2   0   2   2   2
 MK-5-13                2   2   0   2   2   2   0   0   2   2   2   2   0   0   2   0   0   2   0   0   2   2   0   0   0   2   0   2   2   2   2   2   0   2   0   0   2   0   0   0   2   2   0   0   2   0   0   2   2   0   0   0   2   2   2   2   2   2   0   0   0   0   0   0   0   0   0   0   2   0   0   2   2   0   0   0   0   2   2   2   2   2   2   2   0   2   2   2   2   2   0   2   0   2   0   2   2   2   0   2   0   2   0   0   2   2   0   0   0   0   2   0   2   2   2   2   2   0   2   2   0   0   0   2   2   2   0   2   2   0   0   2   2   2   0   0   2   0   0   0   2   2   0   0   2   0   2   2   0   2   2   0   2   2   2   0   0   2   2   2   2   0   0   0   2   2   0   2   2   0   2   2   2   0   2   2   2   0   2   2   0   0   0   2   2   2   2   2   2   2   2   2   2   2   2   2   0   2   2   0
 MK-5-14                0   2   0   2   2   2   0   0   2   2   2   2   0   2   2   0   0   2   0   0   2   2   0   0   0   0   0   2   2   2   2   2   0   2   0   2   2   0   0   0   2   2   0   0   2   0   0   2   2   0   0   0   2   2   2   2   2   2   0   2   0   0   2   0   0   0   0   0   2   0   0   2   2   0   0   0   2   2   2   2   2   2   2   2   0   2   2   2   2   2   0   2   0   2   0   2   2   2   0   0   0   2   0   0   2   2   0   0   0   0   2   0   2   2   2   2   2   0   2   2   0   0   0   2   2   2   2   2   2   0   0   2   2   2   0   0   0   0   0   0   2   2   0   0   2   0   2   2   0   2   2   0   2   2   2   0   0   2   2   2   2   0   0   0   0   2   0   2   2   0   2   2   2   0   2   2   2   0   2   2   0   0   0   0   2   2   2   2   2   2   2   2   2   2   2   2   2   2   2   0
 MK-5-15                2   2   0   2   2   2   0   0   2   0   2   2   0   2   2   0   0   2   0   0   2   2   0   2   2   0   0   2   2   2   2   2   0   2   0   2   2   0   2   0   2   0   0   0   2   0   0   0   2   0   0   0   2   2   2   0   2   2   0   2   0   0   2   0   0   0   0   2   2   0   0   2   0   0   0   0   2   2   0   2   2   2   2   2   0   0   2   2   2   2   2   2   0   2   0   2   2   2   0   0   0   2   0   0   2   2   0   0   0   0   2   2   2   2   2   2   2   0   2   2   0   2   0   2   2   0   2   2   2   2   2   2   2   2   0   0   2   0   2   0   2   2   0   0   2   0   0   2   0   2   2   2   2   2   2   0   2   2   2   2   2   0   0   0   0   2   0   2   2   0   2   2   2   0   2   0   2   2   2   0   0   0   0   0   2   2   2   2   2   2   2   2   2   2   2   2   2   2   2   0
 MK-5-16                2   0   0   2   2   2   0   0   0   0   2   2   0   2   2   0   0   2   2   0   2   2   0   0   2   2   0   2   0   2   2   2   0   2   0   2   2   0   2   0   2   0   0   0   2   0   0   0   0   0   0   0   2   2   2   0   2   0   0   2   2   0   2   2   0   0   0   0   0   0   0   2   0   0   0   0   2   2   0   2   2   2   2   2   0   0   2   2   2   2   2   2   0   2   0   2   2   2   0   0   0   2   0   0   2   2   0   0   0   0   2   2   2   0   2   2   2   0   2   0   0   2   0   2   2   0   2   2   2   2   2   2   2   2   0   0   2   0   2   0   2   2   0   2   2   0   0   2   0   2   2   2   2   2   2   0   2   2   2   2   0   0   0   0   0   2   0   2   2   0   2   2   2   0   2   0   2   2   2   0   0   0   0   2   2   0   2   2   2   2   2   2   2   2   2   2   2   2   2   0
 MK-6-1                 2   0   2   2   0   2   0   0   2   0   0   2   0   2   0   2   0   0   0   0   2   2   2   0   0   0   0   2   2   0   0   0   2   0   2   2   0   0   2   0   2   2   0   2   2   0   0   2   2   0   2   2   0   0   2   2   0   2   0   2   0   0   0   0   2   0   2   2   0   2   0   0   0   2   0   0   2   0   0   0   0   2   2   2   2   0   2   0   2   2   2   0   2   0   0   0   2   0   0   0   2   2   0   2   2   2   0   2   0   0   2   2   2   2   0   0   2   2   2   0   2   2   2   2   2   2   2   0   2   2   0   0   2   2   0   2   2   2   0   0   2   0   2   2   0   0   0   2   0   2   0   2   0   0   2   2   2   2   0   0   2   0   0   0   2   0   2   2   2   2   0   2   2   2   2   2   0   0   0   2   0   0   2   0   2   0   2   0   2   0   2   0   0   2   0   2   0   0   2   2
 MK-6-2                 0   0   2   2   0   2   0   2   2   0   0   2   0   2   0   0   0   0   0   0   2   0   2   0   0   0   0   2   2   0   0   0   2   0   2   2   0   0   2   0   2   2   0   2   2   0   0   2   2   0   2   2   0   0   2   2   0   2   0   0   0   0   0   0   0   0   2   2   0   0   0   0   0   2   0   0   0   2   0   0   0   0   0   2   2   0   2   0   2   2   2   0   2   0   0   0   2   0   2   0   0   2   0   2   2   2   0   2   2   0   2   2   2   2   0   0   2   2   2   0   2   2   2   2   0   2   2   0   2   2   0   0   2   2   0   2   2   2   0   0   2   0   2   2   0   0   0   0   0   2   0   0   0   2   2   2   2   2   0   0   2   0   0   2   2   0   2   2   2   2   0   2   2   2   2   2   0   0   0   2   0   0   2   0   2   0   2   0   2   0   2   0   0   0   0   2   0   0   0   2
 MK-6-3                 0   0   2   2   0   2   2   2   0   2   0   2   0   2   0   0   0   0   0   0   2   0   2   0   0   0   0   2   2   0   0   0   2   0   0   2   0   2   2   0   2   2   0   2   2   0   0   2   2   0   2   2   2   0   2   2   0   0   0   0   0   0   0   0   0   0   2   2   0   2   0   0   0   2   0   0   0   2   0   0   0   0   0   2   2   0   2   0   2   2   2   0   2   0   0   2   2   0   2   0   2   0   0   2   0   2   2   2   2   0   2   2   2   2   0   0   2   2   2   0   2   2   0   2   0   2   2   0   2   2   0   0   2   2   0   2   2   2   0   0   2   0   2   0   2   0   0   0   0   2   0   0   0   2   2   2   2   2   0   0   2   0   0   2   0   0   0   2   2   2   0   2   2   2   2   2   0   0   0   2   0   0   2   0   2   0   2   0   2   0   0   0   0   0   0   2   0   0   0   2
 MK-6-4                 0   0   2   2   0   2   2   2   0   2   0   2   0   2   0   0   0   0   0   0   2   0   2   0   0   0   2   0   2   0   0   0   0   0   0   2   0   2   2   0   2   0   0   2   2   0   0   2   2   0   0   2   2   0   0   2   0   0   0   0   2   0   0   0   0   0   2   0   0   2   0   0   0   2   0   0   0   2   0   0   0   0   0   2   2   0   2   0   2   2   2   0   2   0   0   2   2   0   2   0   2   0   0   2   0   2   2   2   2   0   2   2   2   2   0   0   0   2   2   0   2   2   0   2   2   2   0   0   2   2   2   0   2   2   0   0   2   2   0   0   2   0   2   0   2   0   0   0   2   2   0   0   0   2   0   2   2   2   2   0   2   0   0   2   0   0   0   2   2   2   0   2   2   2   2   2   0   0   0   0   0   0   2   0   2   0   2   0   2   2   0   0   0   0   0   2   0   0   2   2
 MK-6-5                 0   0   2   2   0   2   2   2   0   2   0   2   2   2   0   2   2   0   0   0   2   2   2   2   0   0   2   0   2   0   0   0   0   0   0   2   2   2   2   0   2   0   0   2   2   0   0   2   2   0   0   2   2   0   0   2   0   0   0   0   2   2   2   0   0   0   2   0   0   2   0   0   0   2   0   0   0   2   2   2   0   0   0   2   2   0   2   2   2   2   2   0   2   0   0   2   2   2   2   0   0   0   0   2   0   2   2   2   0   0   2   2   2   2   0   0   0   0   2   0   2   0   0   2   2   2   0   0   0   2   2   0   0   2   0   0   2   2   0   0   2   0   2   0   2   0   0   0   2   2   0   0   0   2   0   2   0   0   0   0   2   0   2   2   0   0   0   2   2   2   0   2   2   2   2   2   0   0   0   0   0   0   2   0   2   0   2   0   2   2   0   0   0   0   0   2   0   0   2   0
 MK-6-6                 0   0   2   2   0   0   2   2   0   2   0   2   2   2   0   2   2   0   2   0   2   2   2   2   0   0   2   0   2   0   0   0   0   0   0   2   2   2   2   0   2   0   0   2   2   0   0   2   2   0   2   2   2   0   0   2   0   0   0   0   2   0   2   0   0   0   0   0   0   2   2   0   0   2   0   2   0   0   0   2   0   0   0   2   2   0   2   0   2   0   0   0   0   0   0   2   2   2   2   0   0   2   0   0   0   2   2   2   0   0   2   2   2   2   0   2   0   0   2   2   2   0   0   2   2   2   2   0   0   2   0   0   0   2   0   2   2   2   0   0   2   2   2   0   2   0   0   0   2   2   0   0   0   2   0   0   2   0   0   0   2   0   2   0   2   0   0   0   2   2   2   2   2   2   2   2   0   0   0   0   0   0   2   0   2   0   0   2   0   2   0   0   0   0   0   2   0   0   2   0
 MK-6-7                 0   0   2   0   0   0   2   2   0   2   0   2   2   2   0   2   2   0   2   0   2   2   2   2   0   0   2   0   2   0   0   0   0   0   0   2   2   2   2   0   2   0   0   2   2   0   0   2   2   0   2   2   2   0   0   2   0   0   0   0   2   0   2   0   0   0   0   2   0   2   2   0   0   2   0   2   0   0   0   2   0   0   0   2   2   0   2   2   2   0   0   0   0   0   0   2   2   2   2   0   0   2   0   2   0   2   2   2   0   0   2   2   2   2   0   2   0   0   2   0   2   2   0   2   2   2   0   0   0   2   0   0   0   2   0   2   0   2   0   0   2   2   2   0   2   2   0   2   2   2   0   0   0   2   0   2   2   0   0   0   2   0   2   0   2   2   0   0   2   2   2   0   2   2   2   2   0   0   0   0   0   0   2   0   2   0   2   2   0   0   0   0   0   0   2   2   0   0   2   2
 MK-6-8                 0   0   2   0   0   0   0   2   0   2   0   2   2   2   2   2   2   2   2   0   2   2   2   2   0   0   0   0   2   0   0   0   0   0   0   0   2   2   2   0   2   0   0   2   2   0   0   2   2   0   2   2   2   0   0   2   0   0   0   0   2   0   2   0   0   0   0   2   0   2   2   0   0   2   0   2   0   0   0   2   0   0   0   2   2   0   2   2   2   0   0   0   0   0   0   2   2   2   0   0   0   0   0   2   0   2   2   2   0   0   2   2   2   0   0   2   0   0   0   0   2   2   0   2   2   2   0   0   0   2   0   0   0   2   0   2   0   2   0   0   2   2   2   0   2   2   0   2   0   2   0   0   0   2   2   2   2   0   0   0   2   0   2   0   2   2   0   0   2   2   2   0   2   2   2   0   0   2   0   0   0   0   2   0   2   0   2   2   0   0   0   0   0   2   2   2   0   0   2   2
 MK-6-9                 0   0   2   0   0   0   0   2   0   2   0   2   2   2   2   0   2   2   2   0   2   2   2   2   0   2   0   0   2   0   0   0   0   0   0   0   2   2   2   0   0   0   0   2   2   0   0   2   0   0   2   2   2   0   0   2   0   0   0   0   2   2   2   0   0   0   0   2   0   2   2   0   0   2   0   2   0   0   0   2   0   0   0   2   2   0   2   2   2   0   0   0   0   0   0   2   2   0   2   0   0   2   0   2   0   2   0   2   0   0   2   0   2   0   2   2   0   0   0   0   2   2   0   2   2   2   0   0   0   2   0   0   0   2   0   2   0   2   0   0   2   2   2   0   2   2   0   2   0   0   0   0   0   2   2   0   2   0   0   0   2   0   2   0   2   2   0   0   2   2   2   0   2   2   2   0   2   2   0   0   0   0   2   0   2   2   2   2   0   0   0   0   0   2   2   2   0   0   2   2
 MK-6-10                0   0   2   0   0   0   2   2   0   2   0   2   2   2   2   0   2   2   2   0   2   2   2   2   0   2   0   0   2   0   0   0   2   0   0   0   0   2   2   0   0   0   2   2   2   0   0   2   0   0   2   2   2   0   0   2   0   0   0   0   2   2   2   0   0   0   0   2   0   2   0   0   0   2   0   2   0   0   2   2   0   0   0   2   2   0   2   2   2   0   0   0   0   0   0   2   2   0   2   0   0   2   0   2   0   2   0   2   0   0   2   0   2   0   2   2   0   0   2   0   2   2   0   2   2   2   0   0   0   2   0   0   0   0   0   2   0   0   0   0   2   2   2   0   2   2   0   2   0   0   0   0   0   2   2   0   0   0   0   0   2   0   2   0   2   0   2   0   2   2   2   0   2   2   2   0   2   0   0   0   0   0   2   0   2   2   2   2   0   0   0   0   0   2   2   2   0   0   2   2
 MK-6-11                0   0   0   0   0   0   2   2   0   2   0   2   2   2   2   0   2   2   0   0   2   2   2   0   0   2   0   0   2   2   0   0   2   0   0   0   0   2   2   0   2   0   2   2   2   2   0   2   0   0   2   2   0   0   0   2   0   0   2   2   2   2   2   0   0   0   0   2   0   2   0   0   0   2   0   0   0   0   2   2   0   0   0   0   2   0   0   2   2   0   0   0   0   0   0   2   2   0   2   0   0   2   0   2   0   2   0   0   0   0   2   0   2   2   0   2   0   0   2   0   2   2   0   2   2   2   2   0   0   2   0   0   0   0   0   2   0   0   0   0   2   0   2   0   2   2   0   2   0   0   0   0   2   2   2   0   0   0   2   0   2   0   2   0   2   0   2   0   2   2   2   0   2   2   2   0   2   0   0   0   0   0   2   0   2   0   2   2   0   0   0   0   0   2   2   2   0   2   2   2
 MK-6-12                0   0   0   0   0   0   2   2   0   2   0   0   2   2   2   0   2   2   0   0   2   2   2   0   0   2   0   0   2   2   0   0   2   0   0   0   0   2   2   0   2   0   2   2   2   2   0   2   0   0   2   2   0   0   0   2   0   0   0   2   0   2   2   2   0   0   0   2   0   2   0   0   0   2   0   0   0   0   2   0   2   2   0   0   2   0   0   2   2   0   0   0   0   2   0   2   2   0   2   0   0   2   0   2   0   2   2   0   0   0   2   0   2   2   0   2   0   0   2   0   2   0   0   0   2   2   2   0   0   2   0   0   0   0   0   0   0   0   0   0   2   0   2   0   2   2   0   0   0   0   0   0   0   2   2   0   0   0   0   0   2   0   2   0   2   0   0   0   2   2   2   0   0   2   2   2   2   0   0   0   0   0   2   0   2   0   2   2   2   0   0   0   0   2   2   2   0   2   2   2
 MK-6-13                0   0   0   0   0   0   2   2   0   2   0   0   2   2   2   0   2   2   0   0   2   2   2   0   0   2   0   2   2   2   0   0   2   0   0   0   0   2   2   0   2   2   2   2   2   2   0   0   0   0   2   0   0   0   0   0   0   0   2   0   0   2   2   2   0   0   0   2   0   2   0   0   0   2   0   0   0   2   2   0   2   2   0   0   2   0   0   2   2   0   0   0   0   2   0   2   0   0   2   0   0   2   0   2   0   0   2   0   0   0   2   0   2   2   0   2   0   0   2   0   2   0   0   0   2   2   2   0   0   2   0   0   0   0   0   0   0   0   2   0   2   2   2   0   2   2   0   0   0   0   0   0   0   2   2   0   0   0   0   2   2   0   2   0   2   0   2   0   2   2   2   0   0   2   2   2   2   0   0   0   0   0   2   0   2   0   2   0   2   0   0   0   0   2   2   2   0   2   2   2
 MK-6-14                0   0   0   0   0   0   2   2   0   2   0   0   2   2   2   0   0   2   0   0   2   2   0   0   0   2   0   2   2   2   0   0   0   0   0   0   0   2   2   0   2   2   2   2   0   2   2   0   0   0   2   0   0   0   2   2   0   0   2   0   0   2   2   2   0   0   0   2   0   2   0   0   0   2   0   0   0   0   2   0   2   2   0   0   2   0   0   2   0   0   0   0   0   0   0   2   0   0   2   0   0   2   0   2   0   0   2   0   0   0   2   0   2   2   0   2   0   0   2   0   2   0   0   0   2   2   2   2   0   2   0   0   0   0   0   0   0   0   2   0   2   2   2   0   2   2   0   0   0   0   0   2   2   2   2   0   0   0   0   2   2   0   2   0   2   0   2   0   2   2   2   0   0   2   2   2   2   2   0   0   0   0   2   0   2   0   2   2   2   0   0   0   0   2   2   2   0   2   2   2
 MK-6-15                0   0   0   0   2   0   2   2   0   2   0   0   2   2   2   0   0   2   0   0   2   2   0   0   0   2   0   2   2   2   0   0   0   0   0   0   0   2   2   0   0   2   2   2   0   2   2   0   0   2   2   0   0   0   2   2   0   0   2   0   0   2   2   2   0   0   2   2   2   2   0   0   0   2   0   0   2   0   2   0   2   2   0   0   2   0   0   2   0   0   2   0   0   0   0   2   0   0   2   0   0   2   0   2   0   0   2   0   0   0   2   0   2   2   0   2   0   2   2   0   2   0   2   0   2   2   2   2   0   0   0   0   0   0   0   0   2   0   2   0   2   2   2   0   2   2   0   0   0   2   2   2   2   2   2   2   0   0   0   2   2   0   2   0   2   0   2   0   2   2   2   0   0   2   0   2   2   2   0   0   0   0   2   0   2   0   2   2   2   0   0   0   0   2   2   2   0   2   2   2
 MK-6-16                0   0   0   2   2   0   2   2   0   2   0   0   2   2   2   0   0   2   0   0   0   2   0   0   0   2   0   2   2   2   0   0   0   0   0   0   0   2   2   0   0   2   2   2   0   2   0   0   0   2   2   0   0   0   0   2   0   0   2   0   0   2   2   2   0   0   2   2   2   0   0   0   0   2   0   0   2   0   2   0   2   2   0   0   2   0   0   2   0   0   2   2   0   2   0   2   0   0   2   0   0   2   0   2   0   0   2   0   0   0   2   0   2   2   0   2   0   2   2   2   0   0   2   0   2   2   0   2   0   0   0   0   0   0   0   0   2   0   2   0   2   2   2   0   2   2   0   0   0   2   2   2   2   2   2   2   0   0   0   2   2   0   0   0   2   0   2   0   2   2   2   0   0   2   0   2   2   2   0   0   0   0   2   0   2   0   0   2   2   2   0   2   0   2   2   2   0   2   2   2
 
!****************************************** Phenotypic Data **********************************************************
!-100.0 is resevred for missing phenotype
SimulatedTrait1        11.0652    8.7583    8.9911    9.1849    8.5603    8.2609   12.9234    8.6545   10.5271   10.0600    9.2502    8.6487   10.2411   10.6472   11.3182   10.6074    7.1824    9.9752    8.0785    8.6049    8.1919    7.9110    9.4061   11.5187   10.5321    9.4168    9.9721    8.2747   10.1268    9.2116    5.8032   10.4216    9.8078    9.0274   10.1816    9.5655    9.9327    8.5729    7.1571    9.4118   10.1613   12.1550    9.7995    9.0263   11.8759   10.5983   11.2428    9.5779    9.6258    8.6421    9.8663    6.6960    8.4624    9.7761   11.2329    8.3132   10.1382    8.4013   12.6119    9.9615    9.3394   11.5147    9.4399    8.7653    8.9569   11.6704   12.6052    6.5812   10.4651    8.6120   10.8575   11.2126   10.7566   10.2699    9.5146    8.4300    9.7124    9.8297    8.8305   11.1045   12.8651    8.9466   11.5723   10.8055   11.4549   11.4978    9.7297   10.8773   10.6019   12.1412    8.5311    8.7057    9.3354    9.2808   12.1857    8.1313    8.9344   10.1272    8.3719    8.4778    8.0346    9.0557    9.2099    8.0051   11.1134    9.7544   12.3582    6.3431    9.5083    7.3939   11.2771   12.2948   13.1804   12.3596    9.9847   10.2120    7.9457   10.1505    8.5992   11.2672    9.4989    9.6347    8.3473    9.7112   10.6172    8.3014   10.8254    7.9350    8.8117   10.5411    9.4029    7.6615   10.6659    9.6262   10.5334   11.1508   11.8702   11.8924   12.1341   11.4776   10.5974    9.2263    8.7744   12.0398   12.0578    8.1890    8.6033   12.1539    8.2825   12.3384   10.9506   11.5977    8.9556    9.8908    8.0582    6.7201    7.8056   11.2151    9.5892   11.6185   10.1579   10.9627   11.7387   11.3490   12.2779    8.1157   10.7518   11.2824   10.8223    9.8402   12.0013   12.6822    9.2522   10.6760   10.6952   11.9435   11.7232    8.9410   10.9120    8.7823    7.7758    9.8335   12.7829   10.1289   11.2806   10.8721   11.0155    7.7987   10.8020   11.9759   10.8818   11.2542   10.8841    9.9312   10.7836    9.5966   10.8008   10.9092   12.2258   12.3771
SimulatedTrait2        17.2472   14.8641   15.8493   15.3127   14.8344   13.2284   15.0377   15.6072   13.9843   14.7901   14.6563   15.1467   17.2517   15.1178   16.7999   16.7784   14.4899   18.4427   14.2087   14.4938   13.2538   16.2555   15.5694   13.3960   15.2984   16.3259   13.2373   13.7845   15.0072   15.2532   15.0595   13.8157   15.2590   12.5291   16.9829   15.4620   15.6846   14.6036   13.9058   15.5793   16.1282   17.0460   13.2828   13.3607   17.6431   13.6457   16.6330   17.8187   13.8038   13.5544   14.0035   14.8147   11.6604   13.7778   11.9226   15.5739   14.7672   14.8728   15.1722   15.1414   15.1526   17.4683   16.4082   14.4482   12.6393   15.1862   15.8901   16.9760   16.1201   15.8727   15.9755   16.2345   14.3164   15.8503   15.9418   15.0294   13.8421   16.6386   16.4647   12.3190   14.1583   13.4408   15.0105   15.0437   12.8231   12.9126   15.4601   17.1240   17.0851   15.6609   16.9274   15.5311   16.9311   13.2226   14.5030   13.7310   15.9875   14.1920   15.1483   12.3839   13.3484   14.1924   16.2823   15.9832   15.7008   14.7524   15.0908   12.7370   13.0364   18.1755   16.7851   16.2596   14.8898   14.1677   18.1435   14.2655   16.0510   16.3855   14.6038   16.6120   15.1163   15.7576   13.3377   12.5467   15.5939   12.5310   14.5682   13.9211   14.7877   16.4275   15.2090   17.7034   16.1671   16.6486   15.5262   15.1421   15.0360   13.7737   15.8101   14.4444   13.7743   15.7105   13.7465   15.2417   13.0844   16.9401   17.7011   14.9000   12.0087   14.5398   15.1527   12.8527   14.7768   16.2471   13.9105   13.4183   13.3295   14.6946   16.5564   14.1440   16.4469   15.2813   15.1891   18.0137   15.9574   14.1482   15.8028   14.8236   16.1056   15.8280   15.8093   14.5194   15.5166   15.8053   15.6359   15.4326   16.1517   14.2495   14.8696   14.3262   14.3153   17.0255   15.0493   15.2886   15.0296   15.4864   15.6684   15.8966   15.5007   16.9166   15.7752   13.7367   17.0294   13.3576   17.2964   15.2624   14.6450   16.3145   16.8254   14.8576
 
