# Supplementary material for: Inclusive Composite Interval Mapping of QTL by Environment Interactions in Biparental Populations
Source: PLoS One. 2015 Jul 10;10(7):e0132414. doi: 10.1371/journal.pone.0132414 (PMC4498613; doi:10.1371/journal.pone.0132414)
Supplement: S3 File — (ZIP) [file pone.0132414.s003.zip › Simulation for unliked model/Simulated popualtions/run_00127.met]

!**********************Note: lines staring with "!" are remarks and will be ignored in the program********************
!*********************************General Information**********************************
!Assuming F1 = P1 x P2, populations available in QTL IciMapping are: 
!  1, P1BC1F1 = P1 x F1, the first backcrossing where P1 is used as the recurrent parent;
!  2, P2BC1F1 = P2 x F1, the first backcrossing where P2 is used as the recurrent parent;
!  3, F1DH, F1-derived doubled haploids; 
!  4, RIL or F1RIL, recombination inbred lines through the repeated selfing of F1;
!  5, P1BC1RIL, recombination inbred lines through the repeated selfing of P1BC1F1;
!  6, P2BC1RIL, recombination inbred lines through the repeated selfing of P2BC1F1;
!  7, F2, the selfing generation of F1;
!  8, F3, the selfing generation of F2;
!  9, P1BC2F1, the second backcrossing where P1 is used as the recurrent parent; 
! 10, P2BC2F1, the second backcrossing where P2 is used as the recurrent parent;
! 11, P1BC2RIL, recombination inred lines through the repeated selfing of P1BC2F1; 
! 12, P2BC2RIL, recombination inred lines through the repeated selfing of P2BC2F1; 
! 13, P1BC1F2, the selfing generation of P1BC1F1; 
! 14, P2BC1F2, the selfing generation of P2BC1F1; 
! 15, P1BC2F2, the selfing generation of P1BC2F1; 
! 16, P2BC2F2, the selfing generation of P2BC2F1; 
! 17, P1BC1DH, P1BC1F1-derived doubled haploids; 
! 18, P2BC1DH, P2BC1F1-derived doubled haploids; 
! 19, P1BC2DH, P1BC2F1-derived doubled haploids; 
! 20, P2BC2DH, P2BC2F1-derived doubled haploids; 
   3      !Mapping Population (see remarks above)
   2      !Mapping Function (1 for Kosambi; 2 for Haldane; 3 for Morgan)
   2      !Marker Space Type (1 for intervals; 2 for positions)
   1      !Marker Space Unit(1 for centiMorgans; 2 for Morgan)
   6      !Number of Chromosomes (or Linkage Groups)
 200      !Size of the mapping population
   2      !Number of environments
 
!***************************************** Chromosomes and Linkage Maps **********************************************
!Chromosome                 NumMarkers
-CH1                        16
-CH2                        16
-CH3                        16
-CH4                        16
-CH5                        16
-CH6                        16
!Linkage map (Marker name followed by position or the interval length)
 MK-1-1                1     0.000
 MK-1-2                1    10.000
 MK-1-3                1    20.000
 MK-1-4                1    30.000
 MK-1-5                1    40.000
 MK-1-6                1    50.000
 MK-1-7                1    60.000
 MK-1-8                1    70.000
 MK-1-9                1    80.000
 MK-1-10               1    90.000
 MK-1-11               1   100.000
 MK-1-12               1   110.000
 MK-1-13               1   120.000
 MK-1-14               1   130.000
 MK-1-15               1   140.000
 MK-1-16               1   150.000
 MK-2-1                2     0.000
 MK-2-2                2    10.000
 MK-2-3                2    20.000
 MK-2-4                2    30.000
 MK-2-5                2    40.000
 MK-2-6                2    50.000
 MK-2-7                2    60.000
 MK-2-8                2    70.000
 MK-2-9                2    80.000
 MK-2-10               2    90.000
 MK-2-11               2   100.000
 MK-2-12               2   110.000
 MK-2-13               2   120.000
 MK-2-14               2   130.000
 MK-2-15               2   140.000
 MK-2-16               2   150.000
 MK-3-1                3     0.000
 MK-3-2                3    10.000
 MK-3-3                3    20.000
 MK-3-4                3    30.000
 MK-3-5                3    40.000
 MK-3-6                3    50.000
 MK-3-7                3    60.000
 MK-3-8                3    70.000
 MK-3-9                3    80.000
 MK-3-10               3    90.000
 MK-3-11               3   100.000
 MK-3-12               3   110.000
 MK-3-13               3   120.000
 MK-3-14               3   130.000
 MK-3-15               3   140.000
 MK-3-16               3   150.000
 MK-4-1                4     0.000
 MK-4-2                4    10.000
 MK-4-3                4    20.000
 MK-4-4                4    30.000
 MK-4-5                4    40.000
 MK-4-6                4    50.000
 MK-4-7                4    60.000
 MK-4-8                4    70.000
 MK-4-9                4    80.000
 MK-4-10               4    90.000
 MK-4-11               4   100.000
 MK-4-12               4   110.000
 MK-4-13               4   120.000
 MK-4-14               4   130.000
 MK-4-15               4   140.000
 MK-4-16               4   150.000
 MK-5-1                5     0.000
 MK-5-2                5    10.000
 MK-5-3                5    20.000
 MK-5-4                5    30.000
 MK-5-5                5    40.000
 MK-5-6                5    50.000
 MK-5-7                5    60.000
 MK-5-8                5    70.000
 MK-5-9                5    80.000
 MK-5-10               5    90.000
 MK-5-11               5   100.000
 MK-5-12               5   110.000
 MK-5-13               5   120.000
 MK-5-14               5   130.000
 MK-5-15               5   140.000
 MK-5-16               5   150.000
 MK-6-1                6     0.000
 MK-6-2                6    10.000
 MK-6-3                6    20.000
 MK-6-4                6    30.000
 MK-6-5                6    40.000
 MK-6-6                6    50.000
 MK-6-7                6    60.000
 MK-6-8                6    70.000
 MK-6-9                6    80.000
 MK-6-10               6    90.000
 MK-6-11               6   100.000
 MK-6-12               6   110.000
 MK-6-13               6   120.000
 MK-6-14               6   130.000
 MK-6-15               6   140.000
 MK-6-16               6   150.000
!*********************************** Marker Types ********************************************************************
!Co-dominant marker: When heterozygote F1 is present, P1 is coded as 2, F1 is coded as 1, and P2 is coded as 0; Otherwise, P1 is coded as 2, and P2 is coded as 0. 
!Dominant marker: When heterozygote F1 is present, P1 and F1 are coded as 12, and P2 is coded as 0; Otherwise, P1 is coded as 2, and P2 is coded as 0.  
!Recessive markers: When heterozygote F1 is present, P1 is coded as 2, and F1 and P2 are coded as 10; Otherwise, P1 is coded as 2, and P2 is coded as 0. 
!Missing marker is coded as -1. 
 MK-1-1                 0   2   2   0   0   0   2   2   0   2   0   0   0   0   2   0   2   2   2   2   2   2   0   0   0   0   0   2   0   0   2   0   2   0   0   2   2   2   0   0   0   2   2   0   2   0   0   2   0   0   2   0   2   2   2   2   0   0   2   0   0   0   0   0   0   2   0   0   2   0   2   2   0   2   0   0   2   0   2   0   2   2   2   0   2   0   2   2   2   0   0   2   2   0   0   0   0   2   2   2   0   0   2   0   0   0   0   0   2   2   2   2   2   2   2   2   0   0   0   2   0   2   2   0   0   0   0   0   0   0   2   0   0   0   2   0   2   0   2   0   2   2   0   0   0   0   0   0   0   0   0   2   0   0   2   0   2   0   2   2   2   2   0   2   2   0   0   0   0   0   0   0   0   2   0   2   2   0   0   2   2   0   0   0   2   0   2   0   2   2   2   2   2   0   2   0   2   0   2   2
 MK-1-2                 2   2   2   0   0   0   0   2   0   2   0   0   0   0   2   0   2   2   2   2   2   2   0   0   0   0   0   2   0   0   2   0   2   0   0   2   2   2   0   0   2   2   2   0   2   0   2   2   0   2   2   0   2   2   2   2   0   0   2   0   0   0   0   2   0   2   0   0   2   0   0   2   0   2   0   0   2   0   2   0   2   2   2   0   2   0   2   2   2   0   0   2   0   0   0   0   0   2   2   2   0   0   2   0   0   0   0   2   2   2   2   2   0   2   2   2   0   0   2   2   0   0   2   0   0   0   0   0   2   0   0   0   0   0   2   0   2   0   2   2   2   2   0   0   0   0   0   0   0   0   0   2   0   0   2   0   2   0   2   2   2   0   0   2   2   0   0   0   0   0   0   0   0   2   0   2   2   2   2   2   2   0   0   0   2   0   2   0   2   2   2   0   2   0   2   0   2   0   2   2
 MK-1-3                 2   2   2   0   2   0   2   2   0   2   0   0   0   0   0   0   0   2   2   2   2   2   0   0   0   0   0   2   0   0   2   0   2   0   0   2   2   2   0   0   2   2   2   0   2   0   2   2   0   2   2   0   2   0   2   2   0   0   2   0   2   0   0   2   0   0   0   0   0   0   0   2   0   2   0   0   2   0   2   0   2   2   2   0   2   0   2   2   2   0   0   0   0   0   0   0   0   2   2   2   0   0   2   0   0   0   0   0   0   2   2   2   0   2   2   2   0   0   2   2   0   0   2   0   0   0   2   0   0   0   0   0   0   0   2   0   2   0   2   2   0   0   0   0   0   0   0   0   0   0   0   0   0   0   2   0   2   0   2   2   2   0   0   2   2   0   0   0   0   2   0   0   0   2   0   2   0   2   2   2   2   0   2   0   2   2   2   0   2   2   2   0   2   0   2   0   2   0   0   2
 MK-1-4                 2   0   2   0   2   0   2   2   0   2   0   0   0   0   0   0   0   2   2   2   2   0   0   0   0   0   0   2   0   0   2   2   2   0   0   2   2   2   0   0   2   2   2   0   2   0   2   2   2   2   2   0   2   0   2   2   0   0   2   0   2   0   0   2   0   0   0   0   0   0   0   2   0   2   0   0   2   2   2   2   2   2   2   0   2   0   2   2   2   0   0   0   0   0   0   0   0   2   2   2   0   0   2   0   0   0   2   0   0   2   2   2   0   2   2   2   0   0   2   2   0   0   2   0   0   0   2   0   0   0   0   2   0   0   2   2   0   0   2   2   0   0   0   0   0   0   0   0   0   0   0   0   0   0   2   0   2   0   2   2   2   0   2   2   2   0   0   0   0   2   2   2   0   2   0   2   0   2   0   2   2   0   2   2   2   2   0   0   2   2   2   0   2   0   2   0   2   0   0   2
 MK-1-5                 2   0   2   0   0   0   2   2   0   2   0   0   0   0   0   2   0   2   2   2   2   0   0   0   0   0   0   0   0   0   2   2   2   0   0   2   0   2   0   0   2   2   2   2   2   0   2   2   2   2   2   0   2   0   2   2   0   0   2   0   2   0   0   2   0   0   0   0   0   0   0   2   0   2   0   0   2   2   2   2   0   2   2   0   2   0   2   2   2   0   0   0   0   0   0   0   0   2   2   2   0   0   2   0   2   0   2   0   0   2   2   2   0   2   2   2   2   0   2   2   0   0   2   0   0   0   2   0   0   0   0   2   0   0   2   2   0   0   2   2   0   0   0   0   0   0   0   2   0   0   0   0   0   0   2   0   2   0   2   2   2   0   2   2   2   0   0   0   0   2   2   2   0   0   0   0   0   2   0   2   2   0   2   2   2   2   0   0   2   2   2   0   2   0   2   0   2   0   0   2
 MK-1-6                 2   0   2   0   0   0   2   2   0   0   0   0   0   0   0   2   0   2   2   0   2   0   0   0   0   0   2   0   0   0   2   2   2   0   0   2   0   2   0   0   2   2   2   2   2   0   2   2   0   2   2   0   2   0   2   2   0   2   2   0   0   0   0   2   0   0   0   0   0   0   0   0   0   2   0   0   2   2   2   2   0   0   2   0   2   0   2   2   2   0   0   0   0   0   0   0   0   2   2   2   0   0   0   0   2   0   2   0   0   2   2   2   0   2   2   2   2   0   2   2   0   0   2   0   0   0   2   0   0   0   0   0   0   0   2   2   0   0   2   2   0   0   0   2   0   2   0   2   0   0   0   0   0   0   2   0   2   0   2   2   2   0   2   2   2   0   0   2   0   2   2   2   0   0   0   0   0   2   2   2   2   0   0   2   2   2   0   2   2   2   2   0   2   0   2   0   2   2   0   0
 MK-1-7                 2   0   2   0   0   0   2   2   0   0   0   0   0   0   0   2   0   2   2   0   0   0   2   0   0   0   2   0   0   0   2   0   2   0   0   2   0   2   0   0   2   2   2   2   2   0   2   2   0   2   2   0   2   0   0   2   0   2   2   0   0   0   0   0   0   0   0   0   0   0   0   0   0   2   0   0   0   2   2   2   0   0   2   0   2   0   2   2   2   0   0   2   0   0   0   0   0   2   2   0   0   0   0   0   2   0   2   0   0   2   2   2   0   2   2   2   2   0   2   2   0   0   2   0   0   0   2   0   0   0   2   0   0   0   2   2   0   0   2   2   0   0   0   2   0   2   0   2   0   0   0   0   0   0   0   0   2   0   2   2   2   0   2   2   2   0   0   2   0   0   2   2   0   0   0   0   0   2   2   0   2   0   0   2   2   2   0   2   2   2   2   0   2   0   2   0   2   2   2   0
 MK-1-8                 2   2   2   0   0   0   2   2   0   0   0   0   0   0   0   2   2   2   2   0   0   0   2   0   0   0   2   0   0   0   2   0   2   0   2   2   0   2   0   0   2   0   2   2   2   0   2   2   0   2   2   0   2   2   0   2   0   2   2   0   2   0   0   0   0   0   0   0   0   0   0   0   0   2   0   0   0   2   2   2   0   0   0   0   2   0   2   2   2   0   0   0   0   0   0   0   0   2   2   0   0   0   0   0   2   2   2   0   0   2   2   2   2   0   2   2   2   0   2   2   0   0   2   0   0   0   2   0   2   0   2   0   2   0   2   2   0   0   2   2   0   0   0   2   0   2   0   2   0   0   0   0   0   0   2   0   2   0   2   2   2   0   0   2   2   0   0   2   0   0   2   2   0   0   0   0   0   2   2   0   2   2   0   2   2   2   0   2   2   2   2   0   2   0   2   0   0   2   2   0
 MK-1-9                 2   2   2   2   0   0   2   2   0   0   0   0   0   0   0   2   2   2   2   0   0   0   2   0   0   0   2   0   0   0   2   0   2   0   2   2   0   2   0   0   2   0   2   2   2   0   2   0   2   2   2   0   2   2   0   2   0   2   2   0   0   0   0   0   0   0   2   0   0   0   0   0   0   0   0   0   0   2   2   2   0   0   0   0   2   0   2   2   2   0   2   2   0   0   2   0   0   0   2   0   0   0   0   2   2   0   2   0   0   2   2   2   0   0   2   2   2   0   2   2   0   0   2   0   0   0   2   0   2   0   2   0   2   0   0   2   0   0   2   0   0   0   0   2   0   2   0   2   0   0   0   0   0   0   2   0   2   0   2   0   2   0   0   2   2   0   0   2   0   0   2   2   0   2   2   0   0   2   2   0   2   2   0   2   2   2   0   2   2   2   2   0   2   0   2   0   0   2   2   0
 MK-1-10                0   2   2   2   0   0   2   2   0   0   0   0   0   0   0   0   2   2   2   0   0   0   2   0   0   0   2   0   0   0   2   0   2   0   2   2   0   2   0   0   2   2   2   2   2   0   2   0   2   0   0   0   2   2   0   2   0   2   0   0   0   0   0   0   0   0   0   0   0   0   0   0   0   0   0   0   0   2   2   2   0   0   0   2   2   0   2   2   2   0   2   2   0   2   2   0   0   2   2   0   0   0   0   2   2   0   2   0   0   2   2   2   0   0   2   2   2   0   2   2   0   0   2   0   0   0   2   0   2   0   2   0   2   0   0   0   0   0   0   0   0   0   0   2   0   2   0   2   0   0   0   2   0   0   2   0   0   0   2   0   2   0   0   2   2   0   0   2   2   0   2   2   0   0   2   0   0   2   0   0   2   0   0   2   2   2   0   0   2   2   2   0   0   0   2   0   0   0   2   0
 MK-1-11                0   2   2   2   0   0   2   2   0   0   0   0   2   0   0   0   2   2   2   0   0   0   2   0   0   0   2   0   0   0   2   0   2   0   2   2   0   2   0   0   2   2   2   2   2   0   2   0   2   0   0   0   2   2   0   2   2   0   2   0   0   0   0   0   0   0   0   0   0   2   0   0   0   0   0   0   0   2   2   2   0   0   0   2   2   0   2   2   2   0   2   2   0   2   2   0   0   2   2   0   0   0   0   2   2   0   2   2   2   2   2   2   0   0   2   0   2   0   0   2   0   0   2   0   0   0   2   0   2   0   2   0   2   0   0   2   0   0   0   0   0   0   0   2   0   2   2   2   0   0   0   2   0   0   2   0   0   0   2   0   2   0   0   0   2   0   0   2   2   2   2   2   0   0   2   0   0   2   0   0   2   0   0   2   2   2   0   2   2   2   2   0   0   0   2   0   2   0   2   0
 MK-1-12                0   2   2   2   2   0   0   2   0   0   2   0   2   0   0   0   2   2   0   0   0   0   2   0   0   0   2   0   2   0   2   0   2   0   2   2   0   2   2   0   2   2   2   2   0   0   0   2   2   2   0   0   2   2   0   2   2   0   2   0   0   0   0   0   0   2   0   0   0   2   0   0   0   2   0   0   0   2   2   2   0   0   0   2   0   0   2   2   2   0   2   2   0   0   2   0   0   2   2   0   0   0   0   2   2   0   2   2   0   2   2   2   0   0   2   0   2   0   0   2   0   0   2   0   0   0   2   0   2   2   2   2   2   0   0   2   0   0   0   0   0   0   0   2   0   2   2   0   0   2   0   2   0   2   2   0   0   0   2   0   2   0   0   0   2   0   0   2   2   2   2   2   0   0   2   0   0   2   0   2   2   0   0   2   2   2   0   2   2   2   2   0   0   0   2   2   2   0   2   0
 MK-1-13                0   2   2   2   2   0   0   2   0   0   2   0   2   2   0   0   2   0   0   0   0   0   2   0   0   0   2   0   2   0   2   0   2   0   2   2   0   2   2   2   2   2   2   2   0   0   0   2   2   2   0   0   2   2   0   2   2   0   2   0   0   0   0   2   0   2   0   0   0   2   0   0   0   2   0   0   0   2   2   2   0   0   0   2   0   0   2   2   2   0   0   2   0   0   2   0   0   2   2   2   0   0   0   2   2   0   2   2   0   2   2   2   0   0   2   0   2   0   0   2   0   0   2   0   0   0   2   0   2   2   0   2   2   0   0   2   0   0   0   0   0   0   0   2   2   2   2   2   0   2   0   2   0   2   2   0   0   0   2   0   2   0   0   0   2   0   0   2   2   0   2   2   2   0   2   0   0   2   0   2   2   2   2   2   2   2   0   2   2   2   2   0   0   0   2   2   2   0   2   0
 MK-1-14                0   2   2   2   2   0   0   2   0   0   2   0   2   2   0   0   2   0   0   0   0   0   2   0   0   2   2   2   0   0   2   0   2   0   2   0   0   2   2   2   2   2   2   2   0   2   0   2   0   2   0   0   2   2   0   2   2   0   2   2   0   0   2   0   0   2   0   0   0   2   0   0   0   2   2   0   0   2   2   2   0   0   2   2   0   0   2   0   2   0   0   2   0   0   2   0   0   2   2   2   0   0   0   2   2   0   2   0   0   2   2   2   0   0   2   0   2   0   0   2   2   0   2   0   0   0   2   0   2   2   0   2   2   0   0   2   0   0   0   0   0   0   0   2   0   2   2   2   0   2   0   2   0   2   2   0   0   0   2   0   2   2   0   0   2   0   0   2   2   0   2   2   2   0   2   0   0   2   0   2   2   2   2   2   0   2   0   2   2   2   2   0   0   0   2   2   2   0   2   2
 MK-1-15                2   2   2   2   2   0   0   2   0   0   2   0   2   2   0   2   2   2   0   0   0   2   0   0   0   0   2   2   0   0   2   0   2   0   2   0   0   2   2   2   2   0   2   0   0   2   0   2   0   2   0   0   2   2   0   2   2   0   2   2   0   0   0   0   2   2   2   0   0   2   0   0   2   2   2   0   0   0   2   2   0   0   2   2   0   0   2   0   0   0   0   2   0   2   2   0   0   2   2   2   0   0   0   2   2   0   0   0   2   2   2   2   0   2   0   0   2   0   0   2   2   0   2   0   0   0   2   0   0   2   0   2   2   0   0   2   0   0   0   0   0   0   0   2   0   2   0   2   0   2   0   0   0   2   2   0   0   0   2   0   0   2   0   0   2   0   0   0   2   0   0   2   2   0   2   0   0   2   0   2   2   2   2   2   0   0   0   2   2   2   2   0   0   0   2   2   2   0   2   2
 MK-1-16                2   2   2   2   2   0   0   2   0   0   2   0   2   2   0   2   2   2   0   0   0   2   0   0   0   0   2   2   0   2   2   0   2   2   2   0   0   2   2   0   2   2   2   0   0   2   0   2   0   2   0   0   2   2   0   2   2   0   0   2   2   0   2   0   2   2   2   0   0   0   0   0   2   0   2   0   2   0   2   2   0   0   2   2   0   0   2   0   0   0   0   2   0   2   2   0   0   2   2   2   0   0   0   2   2   0   0   0   2   0   2   2   0   2   0   0   2   0   0   2   2   0   2   0   0   0   2   0   0   2   0   2   2   0   0   2   0   0   2   2   0   0   0   2   0   0   0   2   0   2   0   0   0   2   2   0   0   0   2   2   0   2   0   0   2   0   0   0   2   0   0   2   2   2   2   0   0   2   0   2   2   2   2   0   0   0   0   2   0   2   2   0   0   0   2   2   2   0   2   2
 MK-2-1                 0   0   2   0   2   2   2   2   0   2   0   0   0   2   2   0   0   0   0   2   2   0   0   2   2   0   2   2   0   2   0   0   0   0   0   0   2   2   0   2   2   0   0   2   0   0   2   0   0   0   0   0   2   2   0   2   0   0   0   2   0   0   0   0   0   2   2   2   2   0   2   2   2   2   0   2   2   2   2   2   0   0   2   0   2   0   2   0   0   2   0   0   2   0   2   0   2   2   0   0   2   2   2   0   0   2   0   2   2   2   2   0   2   2   2   2   0   0   0   0   0   0   2   0   0   0   0   0   2   0   0   0   2   2   2   0   0   0   0   0   0   2   2   0   2   2   0   2   0   2   2   2   0   2   0   0   2   2   2   0   2   0   0   2   2   0   0   0   0   0   2   2   0   2   0   0   0   0   0   2   2   2   2   0   0   2   2   2   0   0   2   0   0   0   2   0   0   0   2   0
 MK-2-2                 0   0   2   0   2   2   2   0   0   0   0   2   0   2   2   0   0   0   0   2   2   0   0   2   2   0   2   2   0   0   0   0   0   0   0   0   2   2   2   2   2   0   0   2   0   0   2   0   0   0   0   0   2   2   0   2   0   0   0   2   0   0   0   0   0   2   2   2   2   0   2   2   2   2   0   2   0   2   2   2   0   0   2   0   2   2   2   0   0   2   0   0   2   0   2   0   2   2   0   0   2   0   2   0   0   2   0   2   2   2   2   0   2   2   2   2   0   0   0   0   0   0   2   0   0   0   0   0   2   0   0   0   2   2   2   0   2   0   0   0   0   2   2   0   2   2   0   2   0   2   2   2   0   2   2   0   2   2   2   0   2   0   0   0   2   0   0   0   0   0   2   2   0   2   0   2   0   0   0   2   2   2   2   0   0   2   0   0   2   0   2   0   0   2   2   0   0   0   2   0
 MK-2-3                 0   0   2   0   2   2   2   0   0   0   0   2   0   2   2   0   0   0   0   2   2   2   2   2   2   0   0   2   0   0   2   2   0   0   0   0   2   2   2   2   2   0   0   2   0   0   2   0   0   0   2   0   0   2   0   2   0   2   0   2   0   0   2   0   0   2   2   2   2   0   2   2   2   2   0   2   0   2   2   0   0   0   2   0   2   2   2   0   0   2   0   0   2   0   2   0   0   2   0   0   2   0   2   0   0   2   0   2   2   2   0   0   2   2   2   2   2   0   0   0   0   0   2   0   0   0   0   0   0   0   0   0   2   0   2   0   2   0   0   0   0   0   2   0   2   2   0   2   0   2   2   0   0   2   2   0   2   2   0   0   2   0   0   0   2   0   0   0   0   0   2   2   0   2   0   2   0   0   0   2   2   2   2   0   0   2   0   0   0   0   2   0   0   2   2   0   0   2   2   0
 MK-2-4                 0   0   2   0   2   2   2   0   0   0   0   2   0   2   2   0   0   0   0   2   2   0   2   2   2   0   0   2   0   0   2   2   0   0   0   0   2   2   2   2   2   0   0   2   0   0   2   0   0   0   2   0   0   2   0   2   0   2   0   2   0   2   2   0   2   0   2   2   2   0   2   2   2   2   0   2   0   2   2   0   0   0   2   0   2   2   2   2   0   2   0   0   2   0   2   2   0   2   0   0   2   0   2   2   0   2   2   2   2   2   0   2   2   2   2   2   2   0   0   0   0   0   2   0   0   0   0   0   0   0   0   0   2   2   2   0   2   2   0   2   0   0   2   2   2   2   0   2   0   2   2   0   0   2   2   0   2   2   0   0   2   0   0   0   2   0   0   0   0   0   2   2   0   2   0   2   0   0   0   2   2   0   2   0   0   2   0   0   2   0   2   0   0   2   2   0   0   0   2   0
 MK-2-5                 0   0   2   0   2   2   2   0   0   0   0   2   0   2   2   0   2   0   0   2   2   0   2   2   2   0   0   2   0   0   2   2   0   0   0   0   0   2   2   2   2   0   0   2   0   0   2   0   0   0   2   0   2   0   2   2   0   2   0   2   0   2   2   0   2   0   2   2   2   0   2   2   2   2   0   2   0   2   2   0   0   0   2   2   2   2   2   2   0   2   0   0   2   0   2   2   0   2   0   0   2   0   2   2   0   2   2   2   2   2   0   2   2   2   2   2   2   0   0   0   2   0   2   0   0   0   0   0   0   0   0   0   2   2   2   0   2   2   0   2   0   0   2   2   2   2   0   0   0   2   0   2   2   2   2   0   2   2   0   2   2   0   0   0   2   2   0   0   0   0   2   2   2   2   0   2   0   0   0   2   2   0   2   0   0   2   0   0   2   0   2   0   0   2   2   0   0   0   2   0
 MK-2-6                 0   0   2   0   2   2   2   0   0   0   0   2   0   2   2   2   2   0   0   2   2   0   2   2   2   0   0   2   0   0   2   2   0   0   0   0   0   0   2   2   2   2   0   2   0   0   0   0   0   0   2   0   0   0   2   2   0   2   0   2   0   2   2   0   2   0   2   2   2   0   2   2   2   2   0   2   0   2   2   0   0   0   2   2   2   2   2   2   0   2   2   0   2   0   2   2   0   2   0   0   2   0   2   2   0   2   2   0   2   2   0   2   2   2   2   2   2   0   0   0   2   0   2   0   0   0   0   0   0   0   0   0   2   2   2   0   2   2   0   2   0   0   2   2   2   2   0   0   0   2   0   2   2   2   2   0   2   2   0   2   2   0   0   0   2   2   0   0   0   2   2   2   2   2   0   2   0   0   0   2   2   0   2   0   0   2   0   0   2   2   2   0   0   2   2   0   0   0   2   0
 MK-2-7                 0   0   2   0   2   2   2   0   0   0   0   2   0   2   2   2   2   0   0   2   0   0   2   2   2   0   2   2   0   0   0   2   0   0   0   0   0   0   2   2   2   2   0   2   0   0   0   0   0   2   2   0   0   0   2   2   0   2   2   2   2   2   2   0   2   0   2   0   2   0   2   2   0   2   0   2   0   2   2   0   0   0   2   2   2   2   2   2   0   2   0   0   2   0   2   2   0   2   0   0   2   2   2   2   0   2   2   0   2   2   0   2   2   2   2   2   2   0   0   0   2   0   2   0   0   0   0   0   0   0   0   0   2   0   2   0   2   0   0   2   0   0   2   2   2   2   0   0   0   2   0   2   2   0   2   0   2   2   0   2   2   0   0   0   2   0   0   0   0   2   2   0   2   2   0   0   0   0   0   2   2   2   2   0   0   2   2   0   2   2   2   0   2   2   2   0   0   0   0   0
 MK-2-8                 0   0   2   0   2   2   2   0   2   0   0   0   0   2   2   2   2   0   0   2   0   0   2   2   2   0   2   2   0   0   0   2   2   0   0   0   0   2   2   0   2   0   0   2   0   0   0   0   0   2   2   0   2   0   2   2   2   2   2   2   2   2   2   2   2   0   2   0   2   2   2   2   0   2   0   2   0   2   2   0   0   0   2   2   0   2   2   2   0   2   0   0   2   0   2   2   0   2   0   0   2   2   2   2   0   0   2   2   2   2   0   2   0   2   2   2   2   0   0   0   2   0   2   0   0   0   2   0   0   0   0   2   2   0   2   0   0   0   0   2   0   0   2   2   2   2   0   0   0   2   0   2   2   0   2   0   2   2   0   0   2   0   0   0   2   2   0   0   0   2   2   0   2   2   0   0   0   0   0   2   2   2   2   0   0   2   0   0   2   2   2   0   2   2   2   0   0   0   0   0
 MK-2-9                 2   0   2   0   0   2   2   0   0   0   0   0   0   2   2   2   2   0   0   2   0   0   2   2   2   0   2   2   0   0   0   2   2   0   0   0   0   2   2   0   2   0   0   2   0   0   0   0   0   2   2   0   2   0   2   2   2   2   2   2   2   2   2   2   2   0   2   0   0   2   2   2   0   2   2   2   0   2   2   0   0   0   2   2   0   2   2   2   0   2   0   2   2   0   2   2   0   2   2   0   2   2   2   2   0   0   2   2   2   2   0   2   0   2   2   2   2   0   0   0   2   0   2   0   0   0   2   0   0   0   0   2   2   0   0   0   0   0   2   2   0   0   2   2   2   2   2   0   0   2   2   2   2   0   2   0   2   2   2   0   2   0   0   0   2   2   0   0   0   2   2   0   2   2   0   0   0   0   0   0   2   2   2   0   0   2   0   0   2   2   2   0   2   2   2   0   0   0   0   0
 MK-2-10                2   0   2   0   0   2   2   0   0   0   0   0   0   2   2   2   2   0   0   2   0   0   2   2   2   0   2   2   0   0   0   2   2   2   0   0   0   2   2   0   2   0   0   2   0   0   2   0   0   2   2   0   2   0   2   2   2   2   2   2   0   2   2   2   2   0   0   0   0   2   2   2   0   2   2   2   0   0   2   0   0   0   2   2   0   0   2   2   0   2   0   2   2   0   2   2   0   2   2   0   2   2   2   2   0   2   2   2   2   2   0   2   0   2   2   0   2   2   0   0   2   0   2   0   0   0   2   0   0   0   0   2   2   0   0   2   2   0   2   2   2   0   0   2   2   2   2   0   0   2   2   2   2   0   2   0   2   2   2   0   2   0   0   0   2   2   0   0   0   2   2   0   2   2   0   0   0   2   0   0   2   2   2   0   0   2   0   2   2   2   0   0   0   2   2   0   0   0   0   0
 MK-2-11                2   0   0   0   2   2   2   0   0   2   0   0   2   2   2   2   0   0   0   2   0   0   0   2   2   0   2   2   2   0   0   2   2   2   0   0   0   2   2   0   2   0   0   2   0   0   2   0   0   2   2   0   2   0   2   2   2   2   2   2   0   2   2   2   2   0   0   0   2   2   2   2   0   2   2   2   2   2   2   0   0   0   2   2   0   0   2   0   0   2   0   2   2   0   2   2   0   2   2   0   2   2   2   2   0   2   2   2   2   2   0   2   0   2   2   0   2   2   0   0   2   0   2   0   2   0   2   0   0   0   0   2   2   0   0   2   0   0   2   2   2   0   0   2   2   2   2   0   0   2   0   2   2   0   2   0   2   2   2   0   2   0   0   0   2   2   2   0   2   2   2   0   2   2   0   0   0   2   0   0   2   2   2   0   0   2   0   2   2   2   0   0   0   2   2   0   0   0   0   0
 MK-2-12                0   0   0   0   0   2   2   0   0   2   0   2   2   2   2   2   0   0   0   2   0   0   0   2   2   0   2   2   2   0   0   2   2   2   0   2   0   2   2   0   0   0   0   2   0   0   2   0   0   2   2   0   2   2   2   2   2   2   2   2   0   2   0   2   2   2   0   0   2   2   2   2   0   2   2   2   2   2   2   0   0   0   2   2   0   2   2   2   0   2   0   2   2   0   2   2   0   2   0   0   2   2   2   2   2   2   2   2   2   2   0   2   0   2   2   0   2   0   0   0   2   0   2   0   2   0   2   0   0   0   2   2   0   0   2   2   0   0   2   2   2   0   0   2   2   2   2   2   0   2   0   2   0   0   2   0   2   2   2   0   0   0   0   0   2   2   2   0   2   2   2   2   2   2   0   0   0   2   2   0   2   2   2   0   0   2   0   2   2   2   0   0   0   2   0   2   0   0   0   0
 MK-2-13                0   2   0   0   0   2   2   0   0   0   0   2   0   2   2   2   0   0   0   0   0   0   0   2   2   0   2   2   2   0   0   2   0   2   0   2   0   2   2   0   0   0   2   2   0   0   2   0   0   2   2   0   2   0   2   2   2   0   2   2   0   2   0   2   2   2   2   0   2   2   2   2   0   2   2   2   2   2   2   0   0   0   2   2   0   2   2   2   0   2   0   0   2   0   2   2   0   2   0   0   2   2   2   2   2   2   2   2   2   2   0   2   0   2   2   0   2   0   0   0   2   0   0   2   2   0   2   0   0   0   0   2   0   2   2   2   0   0   2   2   2   0   0   2   2   2   2   2   0   2   0   2   0   0   2   0   0   2   2   0   2   0   2   0   2   2   2   0   2   2   2   2   2   2   0   0   0   2   2   0   0   2   2   0   0   2   0   2   2   2   0   0   0   2   2   0   0   2   2   0
 MK-2-14                0   2   0   0   0   2   2   2   0   0   0   2   0   2   2   2   0   0   0   0   2   2   0   2   2   0   2   2   2   0   0   2   0   2   0   0   0   2   0   0   0   0   2   2   0   0   2   0   0   0   0   0   0   0   2   2   2   0   2   2   0   2   0   2   2   2   2   0   0   0   2   2   0   2   2   2   2   2   2   0   0   0   0   0   0   2   2   2   0   2   0   0   2   2   2   2   0   2   0   0   2   2   2   2   2   2   0   2   2   2   0   2   2   2   2   0   2   0   2   0   2   0   0   2   2   0   2   0   0   2   0   2   0   2   2   2   0   0   2   2   2   0   0   2   2   2   2   2   0   2   2   2   0   0   2   0   0   2   2   0   2   0   2   0   2   2   2   0   2   2   2   2   2   2   0   2   0   2   2   0   0   2   2   0   0   0   0   2   2   2   0   0   0   2   2   0   0   2   2   0
 MK-2-15                0   2   0   0   0   2   2   2   2   0   0   2   0   2   2   2   0   0   0   0   2   2   0   2   2   0   0   2   2   0   0   2   0   2   0   0   0   2   2   0   0   0   2   2   0   0   0   0   0   0   0   0   0   2   2   2   0   0   2   2   2   2   2   2   2   2   0   0   0   2   2   2   0   2   2   2   2   2   2   2   0   0   0   0   0   2   2   2   0   2   2   0   2   2   2   2   0   2   0   0   2   2   2   2   2   2   2   2   2   2   0   2   2   0   2   0   2   0   2   0   2   0   0   2   2   2   0   0   0   2   2   2   0   2   2   2   0   0   2   2   2   2   0   2   2   2   2   2   0   2   2   2   0   0   2   0   0   2   0   2   2   0   2   0   2   2   2   0   0   2   2   0   2   2   0   2   0   2   2   2   0   2   0   0   0   0   0   2   2   0   0   0   0   2   2   0   0   2   2   2
 MK-2-16                0   2   0   0   0   2   2   0   2   0   0   2   0   2   2   2   0   0   0   0   2   2   0   2   2   0   0   2   2   0   0   2   0   2   0   0   0   2   0   2   0   0   2   2   0   0   0   0   0   0   0   0   0   2   2   2   0   0   2   2   2   2   2   0   2   2   0   0   0   2   2   2   0   2   2   2   0   2   2   2   0   0   0   0   0   2   2   2   0   2   2   0   2   0   2   2   0   2   0   0   2   2   2   2   2   2   2   2   2   2   0   2   2   2   2   0   2   0   2   0   2   0   0   2   2   2   0   2   0   0   2   2   0   2   2   2   0   0   2   2   2   2   0   2   2   0   2   2   0   0   2   2   0   2   0   0   0   2   0   2   2   0   2   0   2   2   2   0   0   2   2   0   2   2   0   2   0   2   2   2   0   2   0   0   0   0   0   2   2   0   0   2   0   2   2   0   0   2   2   2
 MK-3-1                 2   2   2   2   2   2   2   2   0   2   0   2   2   0   0   2   0   0   0   2   2   2   2   0   0   0   2   2   2   2   0   0   0   2   0   2   0   2   2   0   2   0   0   2   0   0   0   2   2   0   2   0   0   2   0   0   0   2   0   2   2   0   0   0   2   2   0   2   2   2   2   0   0   2   0   2   2   0   0   0   0   2   0   0   0   2   2   0   2   0   0   0   0   2   0   2   0   0   0   2   2   2   0   2   2   0   0   2   0   2   0   2   0   0   2   0   0   2   0   0   2   2   2   2   2   2   2   2   0   0   2   0   2   2   0   0   2   2   2   0   2   2   0   2   2   0   2   2   2   0   2   0   0   2   2   2   2   0   0   2   2   0   2   2   0   0   2   2   2   0   0   0   0   2   2   2   2   0   0   0   2   0   2   2   0   0   0   2   2   0   2   2   0   2   2   0   2   0   0   2
 MK-3-2                 2   2   2   2   2   2   2   0   0   2   0   2   2   0   2   2   0   0   0   2   2   2   2   0   0   0   2   2   2   0   0   0   2   2   2   2   0   2   0   0   2   0   0   2   0   0   0   2   2   0   0   2   0   2   0   0   0   2   0   2   2   0   0   2   2   2   0   0   2   2   2   0   2   2   0   0   2   0   0   0   0   2   0   0   0   2   2   0   2   0   2   0   0   2   0   2   0   2   0   2   2   2   0   2   2   0   0   0   0   2   0   0   0   0   2   0   0   2   0   0   2   2   2   2   2   2   0   0   0   0   2   0   2   2   0   0   2   2   2   0   2   2   0   2   2   0   2   0   0   0   2   2   0   2   2   2   2   0   0   0   2   0   2   2   0   0   0   2   2   0   0   0   0   2   2   2   0   0   0   2   2   0   2   2   0   0   2   2   2   0   0   2   0   0   2   0   2   0   0   2
 MK-3-3                 2   2   2   0   2   2   2   0   0   2   0   2   2   0   2   2   2   2   2   2   2   2   2   0   0   0   2   2   2   0   0   0   0   2   0   2   0   0   2   0   2   0   0   2   0   0   0   2   2   0   0   2   0   2   0   0   0   2   0   0   2   0   0   0   2   2   0   0   2   2   2   0   2   2   0   0   2   0   0   0   2   2   2   0   0   2   2   0   2   0   2   2   0   2   0   2   0   2   0   2   2   2   0   2   2   0   0   0   2   0   2   0   0   0   2   0   0   2   0   0   2   2   2   2   2   2   0   2   0   0   2   2   2   2   0   0   2   2   2   2   2   2   0   2   2   0   2   0   0   0   2   2   0   2   0   0   2   0   0   0   2   0   2   2   0   0   0   2   2   0   0   0   0   2   2   2   0   0   0   2   2   2   2   2   0   0   2   2   2   0   0   2   0   0   2   0   2   0   0   0
 MK-3-4                 2   2   2   0   2   2   2   0   0   2   0   2   2   0   0   2   0   2   0   2   2   2   2   0   0   0   2   2   2   0   2   2   0   2   0   2   0   0   2   0   2   0   0   2   0   2   2   2   2   0   2   0   0   2   0   0   0   2   0   0   2   0   0   0   2   2   0   0   2   2   2   0   0   2   0   0   2   0   0   0   2   2   2   0   2   2   2   0   2   0   2   2   0   2   0   2   0   2   0   2   2   2   0   2   2   0   0   0   2   0   2   0   0   0   0   0   0   2   0   0   2   2   2   2   2   2   0   0   0   0   2   2   2   0   0   2   2   2   2   2   2   2   0   2   2   0   0   0   0   0   2   2   0   2   0   0   2   2   0   0   2   0   0   2   0   0   0   2   2   0   0   0   0   2   2   2   0   0   0   2   2   2   2   2   0   0   2   2   2   2   0   2   0   0   2   0   2   0   0   0
 MK-3-5                 2   0   2   0   0   2   2   0   0   2   0   2   2   0   0   2   0   2   0   2   2   2   2   0   0   0   2   2   2   0   2   2   0   2   0   2   2   0   2   0   2   0   0   2   0   2   2   2   2   0   2   0   0   2   0   0   0   2   0   0   2   0   0   0   2   0   0   2   2   2   2   0   0   2   0   0   2   0   0   0   2   2   2   0   2   2   2   0   2   0   2   2   0   2   0   2   0   2   0   2   2   2   0   2   2   0   0   0   2   0   2   2   0   0   0   0   0   2   0   0   2   2   2   2   2   2   0   0   0   0   2   2   2   0   0   0   2   2   2   2   0   2   0   2   2   2   0   0   0   0   2   2   0   2   0   0   2   2   2   0   2   2   0   0   0   0   0   2   2   0   0   0   0   2   0   2   0   0   0   2   2   2   2   2   0   2   2   0   2   2   0   2   0   0   2   0   2   0   0   0
 MK-3-6                 2   0   2   0   0   2   2   0   0   2   0   0   2   0   0   2   0   2   0   2   2   2   2   0   0   0   0   2   2   2   0   2   0   0   0   2   2   0   2   0   2   0   0   2   0   2   2   0   2   0   2   0   0   2   0   0   0   2   0   0   2   2   0   0   2   0   0   0   2   2   2   0   0   2   2   0   2   0   0   0   2   2   2   0   2   2   2   0   2   0   2   2   0   2   0   2   2   2   0   2   2   2   0   2   2   0   0   0   2   0   2   0   2   0   0   0   0   2   0   0   2   2   2   2   2   2   0   0   0   0   2   2   2   0   0   2   2   2   2   2   0   2   0   2   2   2   0   0   0   0   2   2   0   2   0   0   2   0   2   0   2   2   2   0   0   0   0   2   2   0   0   0   0   2   0   0   0   0   0   2   0   2   2   2   0   2   2   0   2   2   0   2   0   0   2   0   2   0   0   0
 MK-3-7                 2   0   2   0   2   2   2   0   0   2   0   0   2   0   0   2   0   2   0   2   2   2   2   0   0   0   2   2   2   2   0   2   0   0   0   2   2   0   0   0   0   0   0   2   0   2   2   0   2   0   2   0   0   2   0   0   0   2   0   2   2   2   0   0   2   0   0   0   0   2   2   0   0   2   2   2   2   0   0   0   2   2   2   0   2   2   2   0   2   0   2   2   0   2   0   2   0   2   0   2   2   2   0   2   2   2   0   0   2   0   2   0   2   0   0   0   0   2   0   0   2   2   2   2   2   2   2   0   0   0   2   0   2   0   0   2   2   2   2   2   0   2   0   0   2   2   0   0   0   0   2   2   0   0   0   0   0   0   2   0   2   2   2   0   2   0   0   2   2   0   2   0   0   2   2   0   0   2   0   2   0   2   2   2   0   2   2   0   2   2   0   2   0   0   2   0   2   0   0   0
 MK-3-8                 2   0   2   0   2   2   0   0   2   2   0   0   2   0   0   2   0   2   0   0   2   2   2   0   0   0   2   2   2   2   0   2   0   0   0   2   2   0   0   2   0   0   0   2   2   2   2   0   2   0   2   0   0   2   0   0   0   0   0   2   0   2   0   0   2   0   0   0   0   0   2   0   0   2   2   2   2   0   0   0   2   2   2   0   2   2   2   0   2   0   0   0   0   2   0   2   0   0   0   2   2   2   0   2   2   2   0   0   2   0   2   0   2   2   0   0   0   2   0   0   2   2   2   2   2   2   2   0   0   0   2   0   2   0   0   2   2   2   2   2   0   2   0   0   2   2   0   0   0   0   2   2   0   0   0   0   0   0   2   0   2   2   2   0   2   0   0   2   2   0   2   0   0   2   2   0   0   2   0   2   0   2   2   0   0   2   2   0   2   0   0   2   0   0   2   0   2   0   0   0
 MK-3-9                 2   0   2   0   2   0   2   0   2   2   0   0   2   0   2   2   0   2   0   0   2   2   2   0   0   0   2   2   2   2   0   0   2   0   0   2   2   2   0   2   0   0   0   2   2   2   2   0   2   0   2   2   0   0   0   0   0   0   0   2   0   0   0   0   2   0   0   0   0   0   2   0   0   2   2   2   0   0   0   0   2   2   2   0   2   0   2   2   2   0   0   0   0   2   0   2   0   0   0   2   2   2   0   2   2   2   2   2   0   0   2   2   2   2   0   0   0   2   0   0   2   2   2   2   2   0   2   0   0   0   2   0   2   0   0   2   2   2   2   2   0   2   0   0   0   2   0   0   0   0   2   2   0   2   0   2   0   0   2   0   2   2   2   0   0   0   0   2   2   0   2   0   0   2   2   0   0   2   0   0   0   2   2   0   0   2   2   0   2   0   0   0   0   2   2   2   2   0   0   0
 MK-3-10                2   0   2   0   2   0   0   0   2   2   0   0   2   0   2   2   0   2   0   0   2   2   2   0   0   2   2   2   2   2   0   0   2   0   0   2   2   2   0   2   0   0   0   2   2   2   2   0   2   0   0   2   2   0   0   0   2   0   0   2   0   0   0   0   2   2   0   2   0   0   2   0   0   2   0   2   0   0   2   2   2   2   2   0   2   2   2   2   2   0   0   0   0   2   2   2   0   0   0   2   2   2   0   2   2   2   2   2   0   0   2   2   2   2   2   0   0   2   0   0   2   2   2   2   2   0   2   0   0   0   2   0   2   0   0   2   2   2   0   2   0   2   0   0   0   2   0   0   0   0   2   2   0   2   0   2   2   2   2   0   2   2   2   0   0   0   0   2   2   0   2   0   0   2   2   0   0   2   0   0   0   2   2   0   0   2   2   0   2   0   0   0   0   2   0   2   2   0   0   2
 MK-3-11                2   0   2   0   0   0   0   2   2   2   0   2   2   2   2   2   0   2   0   0   2   2   2   2   0   2   2   2   0   2   0   0   2   0   0   2   2   2   0   0   0   0   0   2   2   2   2   0   0   0   0   2   2   0   0   0   2   0   0   2   0   0   0   0   2   2   0   2   0   0   2   0   0   2   0   2   0   2   2   2   2   2   2   0   2   2   2   0   2   0   0   0   0   0   2   0   0   0   0   2   2   2   0   2   2   2   2   2   0   0   2   2   2   2   2   0   0   2   2   0   2   2   2   2   2   0   2   0   0   0   2   0   2   0   2   2   2   0   0   2   0   2   0   0   0   0   0   0   0   0   2   2   0   0   0   2   0   2   2   0   2   2   2   0   2   2   0   2   2   0   2   0   0   2   2   0   0   0   0   0   0   2   2   0   0   2   2   0   2   0   0   0   0   2   0   2   2   2   0   2
 MK-3-12                2   0   2   0   0   0   0   2   2   2   0   2   2   2   0   2   2   0   0   0   2   2   2   2   0   2   2   2   0   2   0   0   2   0   0   2   2   2   0   2   0   0   0   2   2   2   2   0   0   0   0   2   2   0   0   0   2   0   2   0   0   0   0   0   2   2   0   2   0   0   0   0   0   0   0   2   2   2   0   2   2   2   2   0   2   2   2   0   2   2   0   0   0   0   2   0   0   0   0   2   2   2   0   0   2   2   2   2   0   0   0   2   2   2   0   0   0   2   2   2   2   2   2   2   2   0   2   0   0   0   0   2   2   0   2   2   2   0   0   0   0   2   0   0   0   0   0   0   0   0   2   0   0   0   0   2   0   2   2   0   2   2   2   0   2   2   0   0   2   0   2   0   0   2   2   2   2   0   0   0   0   2   2   0   0   2   2   0   2   0   0   0   2   2   0   2   2   2   2   2
 MK-3-13                2   0   2   0   0   2   0   2   2   0   0   2   2   0   0   2   0   0   0   0   0   2   2   2   0   2   2   2   0   2   0   0   2   0   0   2   2   2   0   2   0   0   0   2   2   2   0   0   0   0   0   2   2   0   0   0   2   0   2   0   0   0   0   0   2   2   0   2   0   0   0   0   0   0   0   2   0   2   2   2   2   2   2   0   2   0   2   0   2   2   0   0   0   0   2   0   0   0   0   2   2   2   2   0   2   2   2   2   0   0   0   2   2   2   0   0   0   2   2   2   2   0   2   2   2   0   2   2   0   0   2   2   2   0   2   2   2   0   0   0   0   2   0   0   0   0   0   0   2   0   2   0   0   0   0   0   0   2   2   0   2   2   2   0   2   2   0   0   2   0   2   0   0   2   2   0   2   0   0   0   0   0   2   0   0   2   2   0   2   0   0   0   2   2   2   2   0   2   2   2
 MK-3-14                2   0   2   0   2   2   2   2   2   0   0   2   2   0   0   2   0   2   0   0   0   0   2   2   0   2   2   2   0   2   2   0   2   0   0   2   0   2   0   2   0   0   0   2   2   0   0   0   0   0   2   2   2   0   0   0   0   0   2   0   0   0   0   0   2   2   0   2   0   0   0   0   0   0   2   2   0   2   2   2   2   2   0   0   2   0   2   2   2   2   0   2   0   0   2   0   2   0   0   2   2   2   2   0   2   2   2   2   0   0   0   2   2   2   0   0   0   2   2   0   2   0   2   2   2   0   2   2   0   0   2   2   2   0   2   2   2   2   0   0   0   2   0   0   0   0   0   0   2   0   2   0   0   0   0   0   0   0   2   0   2   2   2   0   0   0   0   0   2   0   2   0   0   2   2   0   2   0   0   2   0   0   2   0   0   2   2   0   2   0   0   0   2   2   2   2   0   2   2   2
 MK-3-15                0   0   2   0   2   2   2   2   2   0   0   2   0   0   0   2   0   2   0   0   0   0   2   2   0   2   2   2   0   2   2   0   2   0   0   0   0   2   0   0   0   0   0   2   2   2   0   0   2   0   2   2   2   0   0   0   0   0   0   0   2   0   0   0   0   2   0   2   0   2   0   0   0   0   2   2   0   2   2   2   2   2   0   0   2   0   2   2   2   2   0   2   0   2   2   0   2   0   0   2   2   2   2   0   2   0   2   2   0   0   0   2   2   0   0   2   0   2   2   0   2   0   2   2   2   0   2   2   0   0   0   2   2   0   2   2   2   2   0   0   0   2   0   0   0   0   0   2   0   0   0   0   2   0   0   0   0   0   2   0   2   2   2   2   0   0   0   0   2   0   0   0   0   2   2   2   2   0   0   2   0   0   2   0   0   2   2   0   2   0   2   0   2   2   2   2   0   2   2   2
 MK-3-16                0   0   2   0   2   2   2   0   2   0   0   2   0   0   0   0   0   2   0   2   0   0   2   2   2   2   2   2   0   2   2   2   2   0   0   0   0   2   0   0   2   0   0   2   2   2   0   0   2   0   2   2   2   0   0   0   0   2   0   0   2   2   2   0   2   2   2   0   0   2   0   0   0   0   2   2   0   2   2   2   2   2   0   0   2   0   2   2   2   2   2   0   0   2   0   2   2   0   0   2   2   2   2   0   2   2   2   2   0   0   0   2   2   0   0   2   0   2   2   0   2   0   2   2   2   0   2   2   0   0   0   2   2   0   2   2   2   2   0   0   0   2   0   0   0   0   0   2   0   0   0   2   2   0   0   0   0   2   0   0   2   2   2   2   0   0   0   0   2   0   0   2   0   2   2   2   2   0   0   2   0   0   2   0   0   2   2   0   2   0   2   0   2   0   2   2   0   2   2   2
 MK-4-1                 0   2   2   0   0   0   2   2   2   0   2   0   0   0   0   0   0   0   0   2   0   2   2   0   0   0   0   2   0   2   0   0   0   2   0   2   0   2   0   0   2   0   2   2   2   0   0   0   2   2   2   0   2   2   2   2   0   0   0   0   2   0   2   2   0   0   2   0   0   0   2   0   0   0   0   2   2   0   2   0   2   0   0   0   2   2   0   2   0   0   2   0   2   2   2   0   2   0   2   2   2   0   0   2   2   0   2   0   2   0   2   2   2   2   0   0   2   2   2   0   0   0   2   0   0   0   2   2   0   0   2   0   2   2   2   2   2   2   0   2   2   0   0   2   2   0   0   2   2   2   2   0   0   2   0   0   2   2   0   2   0   0   2   0   0   2   2   0   2   2   2   2   0   2   2   2   2   0   0   2   0   0   0   2   2   2   2   2   0   0   2   2   0   2   2   2   0   0   2   0
 MK-4-2                 0   2   2   0   0   0   0   2   2   2   2   0   0   0   0   0   0   0   0   2   0   2   2   0   0   0   0   2   0   2   0   0   0   2   0   2   0   0   0   0   2   2   2   2   2   0   0   0   2   2   2   0   2   2   2   2   0   0   0   0   2   0   0   2   0   0   2   0   0   0   2   2   2   0   0   2   2   0   2   2   2   0   0   0   2   2   0   2   0   0   2   0   2   2   2   0   2   0   2   0   2   0   0   2   2   2   2   0   0   0   2   2   2   2   0   0   2   2   2   0   0   0   2   0   0   0   2   2   0   0   2   0   0   2   2   2   2   2   0   2   2   0   0   2   2   0   0   2   2   2   2   0   0   2   0   0   2   2   0   2   0   2   2   0   0   2   2   0   2   2   0   2   0   2   2   2   0   0   0   2   0   0   0   2   2   2   2   2   0   0   2   2   0   2   2   2   0   0   2   0
 MK-4-3                 0   2   2   0   0   0   0   2   2   2   2   0   0   0   0   0   0   0   0   2   0   2   2   0   0   0   0   2   0   2   0   0   0   2   0   2   0   0   0   0   2   2   2   2   2   0   0   0   2   2   2   2   0   0   2   2   0   0   0   0   2   0   0   2   0   0   2   2   0   0   2   2   0   0   0   2   2   0   2   2   2   0   0   0   2   2   0   2   0   2   2   0   2   2   2   0   2   0   2   0   2   0   0   2   0   2   2   0   0   0   0   2   2   2   0   0   2   2   2   0   0   2   2   0   0   0   2   2   0   0   2   0   0   0   2   2   2   2   0   2   2   0   0   2   2   0   0   2   2   0   2   0   2   2   0   0   2   0   0   2   0   2   2   0   0   2   0   0   2   2   2   2   2   2   2   2   0   2   0   2   0   0   0   2   2   2   2   2   0   0   2   2   0   2   2   2   2   0   2   0
 MK-4-4                 0   2   2   0   0   0   0   2   2   2   2   0   0   0   0   0   0   0   0   2   0   2   2   0   0   0   0   2   0   2   0   0   0   0   0   2   0   0   0   0   2   2   2   2   2   0   0   0   0   2   2   2   0   0   2   2   0   2   0   0   2   0   0   2   0   0   2   2   0   0   2   2   0   2   0   2   2   0   0   2   2   2   0   0   2   2   0   2   2   2   2   0   2   2   2   0   2   2   2   0   2   2   0   2   2   2   0   0   0   0   0   2   2   2   0   0   2   2   2   2   0   2   2   0   0   0   0   2   0   0   2   0   0   0   2   2   2   2   0   2   2   0   0   2   2   0   0   2   2   0   2   0   2   2   0   0   2   2   0   2   0   2   2   0   0   2   0   0   2   2   2   2   2   2   2   2   0   2   0   2   0   0   0   2   2   2   2   2   0   0   2   2   0   2   2   2   2   0   0   0
 MK-4-5                 0   2   2   0   0   0   0   2   0   2   2   0   0   0   0   0   0   0   0   2   0   2   2   0   0   0   0   2   0   2   0   0   0   0   0   2   2   0   0   0   2   2   2   2   0   0   0   0   0   2   2   0   0   0   2   2   0   2   0   0   2   0   0   2   0   0   2   2   0   0   2   2   0   2   0   2   2   0   0   2   2   2   0   0   2   2   0   2   0   2   2   0   0   2   2   0   2   0   2   0   2   2   0   2   2   2   0   0   0   0   0   2   0   2   0   0   2   2   2   2   0   2   2   0   0   2   0   2   0   0   2   0   0   0   2   0   2   2   0   0   0   0   0   2   0   0   0   2   2   0   2   0   2   2   0   0   2   2   0   2   0   2   2   0   0   2   0   0   2   2   0   2   2   2   2   2   0   0   0   2   0   0   0   2   0   2   2   2   0   0   2   2   0   2   2   2   2   0   0   0
 MK-4-6                 0   2   2   0   0   0   0   2   0   2   2   0   0   0   0   2   2   0   0   2   2   2   2   2   0   2   0   2   0   2   0   0   0   0   0   2   2   0   0   0   2   2   0   2   0   0   0   0   2   0   2   0   0   0   2   2   0   2   0   2   2   0   0   2   0   0   2   2   0   0   2   2   0   2   0   2   0   0   0   2   2   2   0   0   2   2   0   2   0   2   2   0   2   2   2   0   2   0   2   0   2   2   0   2   2   2   0   0   0   0   0   2   0   2   0   0   2   2   2   2   0   2   0   0   0   2   0   2   0   0   2   0   0   2   2   0   0   2   0   0   0   0   0   2   0   0   0   2   2   2   2   0   2   2   0   0   2   2   0   2   0   2   2   0   0   2   0   0   2   0   0   2   2   2   2   2   0   0   0   2   0   0   2   2   2   2   2   2   0   0   0   2   2   2   0   2   2   0   2   0
 MK-4-7                 0   2   2   2   2   0   0   2   0   0   2   0   0   2   0   2   0   0   0   2   2   2   2   2   0   2   0   2   0   2   0   0   0   0   0   2   2   0   0   0   2   2   0   2   0   0   0   0   0   0   2   2   0   0   2   2   0   2   0   2   2   0   0   2   0   0   2   2   0   0   2   2   0   2   0   0   0   0   0   2   2   2   0   0   2   0   0   2   0   2   0   0   2   2   2   0   2   2   2   0   2   2   0   2   2   2   0   0   0   2   0   2   2   2   0   0   2   2   0   2   0   2   0   2   0   2   2   2   0   0   2   2   0   2   2   0   0   0   0   0   0   0   0   2   0   0   0   2   2   2   2   0   2   2   0   0   2   2   2   2   0   2   2   0   0   2   0   0   2   0   0   2   2   2   2   2   0   0   2   2   0   0   2   2   0   2   2   2   0   0   0   2   2   2   0   2   2   0   2   0
 MK-4-8                 0   0   2   2   2   0   0   2   0   0   0   0   0   2   0   2   0   0   0   2   2   2   2   2   0   2   2   2   2   2   0   0   0   0   0   2   2   0   0   0   2   2   0   2   0   0   0   0   2   0   2   2   0   0   2   2   0   2   0   2   2   0   0   2   0   0   2   2   0   0   2   2   0   2   0   0   0   0   2   2   2   2   0   0   2   0   0   2   0   2   0   0   2   2   2   0   2   2   2   0   2   2   0   2   2   2   0   0   0   2   0   2   2   2   2   0   0   2   0   2   0   2   0   2   0   0   2   2   0   0   2   2   0   2   2   0   0   0   0   0   0   0   0   2   0   0   0   2   2   2   2   0   2   2   0   0   2   2   2   2   0   0   2   0   2   2   0   0   2   0   0   2   2   2   2   2   2   0   2   2   2   0   2   2   0   2   2   2   0   2   0   2   2   2   0   2   2   0   0   0
 MK-4-9                 0   0   2   2   2   2   0   2   0   2   0   0   0   2   0   2   0   0   0   2   2   0   2   2   0   2   2   2   2   2   2   0   0   0   0   0   2   0   0   0   2   2   0   2   0   2   0   0   2   0   2   2   0   0   2   2   0   2   0   2   2   0   0   2   0   0   2   2   0   2   2   2   0   2   0   0   0   0   2   0   0   2   0   0   2   0   0   2   0   2   2   0   2   2   2   0   2   2   2   0   2   2   0   0   2   2   0   2   0   2   0   2   0   2   2   0   0   2   0   2   0   2   2   2   0   0   2   2   0   0   2   2   0   2   2   0   0   0   0   0   0   2   0   2   0   0   0   2   2   2   2   0   2   2   0   0   2   2   2   2   0   0   0   0   2   2   2   0   2   0   0   2   2   2   2   2   2   0   2   2   2   0   2   0   0   2   2   2   2   2   0   2   2   2   0   2   2   0   0   2
 MK-4-10                0   0   0   2   2   2   0   2   0   2   0   0   0   2   0   0   0   0   0   0   2   0   2   2   0   2   2   2   2   2   2   0   2   0   0   0   2   2   0   0   2   2   0   0   0   2   0   0   2   0   2   0   0   0   2   2   0   2   0   2   2   2   0   2   0   0   2   2   0   2   2   2   0   2   0   2   2   0   2   0   0   2   0   0   0   0   0   2   0   2   2   0   2   2   2   0   0   0   0   2   2   2   0   0   2   2   0   2   0   2   0   2   0   2   2   0   0   2   0   2   2   2   0   2   0   0   2   2   2   0   2   2   0   2   2   0   0   0   0   0   0   2   0   2   0   0   2   2   2   2   2   0   0   2   0   0   2   2   2   2   0   0   2   0   2   2   2   0   2   0   0   2   2   2   2   2   0   0   2   0   2   0   2   0   0   2   2   2   2   2   0   2   2   2   0   2   2   0   0   2
 MK-4-11                0   0   0   2   2   2   0   2   0   2   0   0   2   2   0   0   0   0   0   0   2   0   2   2   0   2   0   2   2   0   2   0   2   0   0   0   2   2   2   0   2   2   0   0   0   2   0   0   2   0   2   0   0   0   2   2   0   2   0   2   2   2   0   2   0   0   2   2   0   2   2   2   0   0   0   2   2   0   2   0   0   2   0   0   0   2   0   2   0   2   2   0   2   2   0   0   0   0   2   2   2   2   0   0   2   2   0   2   0   2   0   2   0   2   2   0   0   2   0   2   2   2   0   2   0   0   2   2   2   0   2   2   0   2   2   0   0   0   2   0   0   2   0   2   0   0   2   2   2   2   2   0   0   0   0   0   2   2   2   2   0   0   2   0   2   2   2   0   2   0   0   2   2   2   2   2   0   0   2   0   2   0   2   0   0   2   2   2   2   2   2   2   2   2   0   2   2   0   0   0
 MK-4-12                0   0   0   2   0   2   0   2   0   2   0   0   2   0   0   0   0   0   0   0   2   0   0   2   0   2   0   2   2   2   2   0   0   0   0   0   2   2   2   0   2   2   0   2   0   2   0   0   2   0   2   0   0   0   2   2   0   2   0   2   2   2   0   2   0   0   2   2   0   2   2   2   0   0   0   2   2   2   2   0   2   2   0   0   0   2   0   2   0   2   2   0   2   2   0   0   0   0   2   2   2   2   0   2   2   2   0   2   0   2   0   2   0   2   2   0   0   0   0   2   2   2   0   2   0   0   2   2   2   0   2   2   2   2   0   0   0   0   2   2   2   2   0   2   0   0   2   2   2   2   2   0   0   0   0   0   2   2   2   2   0   0   0   0   2   2   2   0   2   0   0   2   2   2   2   2   0   0   2   0   2   0   2   0   0   2   2   2   0   2   2   0   2   2   0   2   2   0   0   0
 MK-4-13                0   0   2   2   0   2   2   2   0   2   0   0   2   0   0   0   0   2   2   0   2   0   0   2   0   0   0   0   2   2   2   0   0   0   0   0   2   2   2   0   2   2   0   2   0   2   0   2   2   0   2   0   2   0   2   2   0   2   0   2   2   2   0   2   0   0   2   2   0   2   2   2   0   0   0   2   2   2   2   0   2   2   0   0   0   2   0   2   0   0   2   2   0   2   0   0   0   0   0   2   0   2   0   2   2   2   0   2   0   0   0   2   0   2   2   0   0   2   2   2   2   2   0   2   0   2   2   2   2   0   2   2   2   2   0   0   0   0   0   2   2   2   0   2   0   0   2   2   2   2   2   0   0   2   0   0   2   0   2   2   0   0   0   0   2   2   2   0   2   0   0   2   2   2   2   2   0   0   2   0   0   0   2   0   0   2   2   2   0   2   2   0   2   2   0   0   2   0   0   0
 MK-4-14                0   0   0   2   0   2   2   2   0   2   0   0   2   0   0   0   0   0   2   0   2   0   2   2   0   0   0   0   2   2   2   0   2   0   0   0   2   2   0   0   2   2   0   2   0   2   0   2   2   0   2   0   2   0   2   2   0   2   0   2   2   2   2   2   0   2   2   0   0   2   2   2   0   0   0   2   2   2   2   0   2   2   0   0   0   2   0   2   0   0   2   2   0   2   0   0   0   0   0   2   0   2   0   2   2   2   0   2   0   0   0   2   2   2   2   0   0   2   0   2   2   2   0   2   0   2   2   0   2   0   2   2   2   2   0   0   0   2   0   2   2   0   0   2   2   2   2   0   2   2   2   0   0   0   0   0   2   0   2   2   0   0   0   0   2   2   0   0   2   0   0   2   2   2   2   2   0   0   2   2   0   0   2   0   0   2   0   2   0   2   2   0   2   2   0   0   2   2   0   0
 MK-4-15                0   0   0   2   0   2   2   2   0   2   0   0   2   0   0   0   0   0   0   0   2   0   2   2   0   0   0   0   2   2   2   2   0   0   0   0   2   2   0   0   0   0   0   2   0   2   2   2   2   0   2   0   2   0   0   2   0   2   0   2   2   2   2   2   2   2   2   0   0   0   2   2   0   0   2   2   2   0   2   0   2   2   0   0   0   2   0   2   0   0   2   2   0   2   0   0   0   0   0   2   0   2   0   2   2   2   0   2   0   0   0   2   2   2   2   0   0   2   0   2   2   2   0   0   0   2   2   0   2   0   2   2   2   0   0   0   0   2   0   2   2   0   0   2   2   2   2   0   0   2   2   2   0   0   0   2   2   0   2   2   0   0   0   0   2   2   0   0   0   0   0   2   2   0   2   2   0   0   2   2   0   0   2   0   0   2   0   2   0   2   2   2   2   2   0   0   2   0   0   0
 MK-4-16                0   0   0   2   0   2   2   2   0   2   2   0   2   0   0   0   0   0   0   0   2   0   2   2   0   0   0   0   2   2   2   2   0   0   0   0   2   2   0   0   0   0   0   2   0   2   2   2   2   0   2   0   2   0   0   2   0   2   0   0   2   0   0   2   2   2   2   2   0   0   2   2   0   0   2   2   2   0   0   0   2   2   0   0   0   2   0   2   0   0   2   2   0   2   0   0   0   0   0   2   0   2   0   2   2   2   2   2   0   0   0   2   2   2   2   0   0   0   0   2   2   2   0   0   0   2   2   0   2   0   2   2   2   0   0   0   0   2   0   2   2   2   0   2   2   2   2   0   0   2   2   2   0   0   2   0   2   0   0   2   0   0   0   0   2   2   0   0   0   0   0   2   2   0   2   2   0   0   2   2   0   0   2   0   0   2   0   2   0   2   2   2   2   2   0   0   2   0   2   0
 MK-5-1                 0   0   0   2   0   2   2   0   2   2   0   2   2   2   0   0   2   2   2   0   0   2   2   2   2   0   0   0   0   2   0   0   2   2   0   2   2   2   0   0   0   2   0   2   0   2   0   0   0   0   0   0   0   2   2   2   0   2   0   2   0   0   0   2   2   2   0   0   0   0   2   2   2   2   2   2   0   2   2   0   0   0   0   0   0   0   2   2   0   2   0   0   2   0   0   0   2   2   2   2   0   0   0   0   0   2   0   0   0   2   0   2   2   2   0   2   2   2   0   2   0   2   2   0   2   2   0   2   2   0   2   2   0   2   2   0   0   2   2   2   2   2   2   2   2   0   0   2   0   2   2   0   2   0   2   2   2   2   2   0   0   0   0   0   0   2   0   2   2   0   2   0   0   2   2   0   2   0   0   0   2   0   2   2   0   2   2   2   0   2   0   0   0   0   2   0   0   2   2   0
 MK-5-2                 0   0   0   2   0   2   2   0   2   2   0   2   2   2   0   0   0   0   0   0   0   2   2   2   2   0   0   0   0   2   0   0   2   2   0   2   2   2   0   0   0   2   0   2   0   2   0   0   0   0   0   0   0   2   2   2   0   2   0   2   2   0   0   0   2   2   0   0   0   0   0   2   2   2   2   0   0   2   2   0   0   0   0   0   0   0   2   2   0   2   0   0   2   0   0   2   2   0   2   2   0   0   0   0   0   2   0   0   0   2   0   2   2   2   0   2   2   0   0   2   0   2   2   0   2   2   0   2   0   0   2   2   0   2   2   0   0   2   2   2   2   2   2   2   2   0   0   2   0   2   2   0   2   0   2   2   2   2   2   0   2   0   0   0   0   2   0   2   2   0   2   0   0   2   2   0   2   0   0   0   2   0   2   2   0   2   2   2   0   0   0   0   0   0   2   2   0   2   2   0
 MK-5-3                 0   0   0   2   0   2   2   0   0   2   0   2   0   2   0   0   0   0   0   0   0   2   2   2   2   0   0   0   0   2   0   2   2   0   0   2   2   2   0   0   0   2   0   2   0   2   0   0   2   0   0   0   0   2   2   0   0   2   2   0   2   0   0   0   2   2   2   0   2   0   0   2   2   2   2   0   0   0   2   0   0   2   0   0   0   0   2   2   0   2   0   0   2   0   0   0   2   0   2   2   0   0   0   0   2   2   0   0   0   0   0   2   2   2   0   2   0   0   0   2   0   0   2   0   2   2   0   2   0   0   0   2   0   2   2   0   0   2   2   2   2   2   2   2   2   0   0   2   0   2   0   0   2   0   2   2   2   0   2   2   2   0   0   0   0   2   0   2   2   0   2   0   2   2   2   0   2   0   0   0   2   0   2   2   2   2   2   2   0   0   0   0   0   0   2   2   0   2   2   0
 MK-5-4                 0   0   0   2   0   2   2   0   0   2   0   2   0   0   0   2   0   0   0   0   0   2   0   2   2   0   0   0   0   2   2   2   2   2   0   2   2   2   0   0   2   2   0   0   0   2   0   0   2   0   0   0   2   2   2   2   0   2   2   0   2   0   0   0   2   2   2   0   2   0   0   2   2   2   2   0   0   0   2   0   0   0   0   0   0   0   2   2   0   2   0   0   2   0   0   0   2   0   2   2   0   0   0   0   2   2   0   0   0   0   2   2   2   2   0   2   2   0   0   2   0   0   2   0   2   2   0   2   0   0   0   2   0   2   2   0   0   2   2   2   2   0   2   2   2   0   0   2   0   2   0   2   2   0   2   2   2   0   2   2   2   0   0   0   0   0   0   2   2   0   2   0   2   0   2   0   2   0   0   2   2   0   2   2   2   2   2   2   0   0   0   2   0   0   2   2   0   2   2   0
 MK-5-5                 0   0   0   2   0   2   2   0   0   2   0   2   0   0   0   2   2   0   0   0   0   0   0   2   2   0   0   0   0   2   2   2   2   2   0   2   2   2   0   2   2   2   0   0   0   2   0   0   2   0   2   2   2   2   2   2   0   2   2   0   2   0   0   2   2   2   2   0   2   0   0   2   2   2   0   0   0   0   2   2   0   0   0   0   0   0   2   2   0   2   0   0   2   2   0   0   2   0   2   2   0   0   0   2   0   2   0   0   0   0   2   2   0   2   0   0   0   0   0   2   0   0   2   0   2   2   0   2   0   0   2   2   0   2   2   0   0   2   2   2   0   0   2   2   0   0   0   2   0   2   0   2   2   0   2   0   2   0   2   2   2   0   0   0   0   0   0   2   0   0   2   0   2   0   2   0   2   2   0   2   2   0   2   2   2   2   2   2   0   0   2   2   0   0   2   2   0   2   2   0
 MK-5-6                 0   0   0   2   0   2   2   0   0   2   0   2   0   0   0   2   2   2   2   0   0   0   0   2   2   0   0   0   0   2   2   2   2   2   0   2   2   2   0   2   2   2   0   0   0   2   2   0   2   0   2   2   2   2   2   2   0   2   2   0   2   0   0   2   0   2   2   0   0   0   0   2   0   2   0   0   0   0   2   2   2   0   0   0   0   0   2   2   0   2   2   0   2   2   0   0   2   0   2   2   0   2   0   2   0   2   0   0   0   0   0   2   0   2   0   2   0   0   0   2   0   0   2   0   2   2   0   2   0   0   2   2   0   2   2   0   0   2   2   2   2   2   2   2   0   0   0   2   0   2   0   2   2   0   2   0   2   0   2   2   2   0   0   0   0   0   0   0   0   0   2   0   0   0   2   0   2   2   0   2   2   0   2   2   2   2   2   0   0   0   2   2   0   0   2   2   0   2   2   0
 MK-5-7                 0   0   0   2   0   2   2   0   0   2   2   2   0   0   0   2   2   2   2   0   0   0   0   2   2   0   0   0   2   2   2   0   2   2   0   2   2   2   0   2   2   2   0   0   0   2   2   0   2   0   2   2   2   2   2   2   0   2   2   0   2   0   0   2   0   2   2   0   0   0   2   2   0   2   0   0   0   0   2   2   2   0   0   0   0   2   0   2   0   2   2   2   2   2   0   0   2   0   2   2   0   0   0   0   0   2   0   0   0   0   0   0   2   2   0   2   0   0   0   2   0   0   2   0   0   2   0   2   0   0   2   2   0   2   2   0   2   2   2   2   2   2   2   2   0   0   0   2   0   0   0   2   2   0   2   0   2   0   2   2   2   0   0   2   2   0   0   0   0   0   2   0   0   0   2   0   2   2   0   0   2   0   2   2   2   2   2   0   0   0   2   2   0   2   2   0   0   2   2   0
 MK-5-8                 2   0   0   2   0   2   2   0   0   2   0   2   0   0   0   0   0   2   2   0   0   0   0   0   2   0   0   0   2   2   0   0   2   2   0   2   2   2   0   2   2   2   0   0   0   2   2   0   2   0   2   2   2   2   2   2   0   2   2   0   2   0   0   2   0   2   2   0   2   0   2   2   0   2   0   0   0   0   2   2   2   0   0   0   0   2   0   2   0   2   2   2   2   2   0   0   0   0   2   2   0   0   0   0   0   2   2   0   0   0   0   0   2   0   0   2   0   0   0   2   0   0   2   0   0   2   0   2   0   0   2   2   0   2   2   0   2   2   2   2   2   2   2   2   2   0   0   0   0   2   0   2   2   0   2   0   2   0   2   2   2   0   0   2   2   0   0   2   0   0   2   0   0   2   2   0   2   2   0   0   2   0   2   0   2   2   2   0   0   0   2   0   0   2   2   0   0   2   2   0
 MK-5-9                 2   0   0   2   0   2   2   0   0   2   0   2   0   0   0   0   0   2   2   0   0   0   0   2   2   2   0   0   2   2   0   2   2   2   0   2   2   2   2   2   2   2   0   0   0   2   2   0   2   2   2   0   2   2   2   2   0   0   2   0   2   0   0   2   0   2   2   0   2   0   2   2   2   2   0   0   0   0   2   2   2   0   0   0   0   2   0   0   0   2   2   2   2   2   0   0   0   0   2   2   0   0   0   0   0   2   2   0   0   0   0   0   2   0   2   0   0   0   2   2   0   0   2   2   0   0   2   2   0   0   2   2   0   2   2   0   2   2   2   2   2   2   2   2   2   0   0   2   0   2   0   2   2   0   2   0   2   0   2   2   2   0   0   2   2   0   0   2   0   0   2   0   0   2   2   0   2   2   0   0   2   0   0   2   0   2   2   0   0   0   2   0   0   2   2   0   0   0   2   0
 MK-5-10                2   0   0   2   0   2   0   0   0   2   0   2   0   0   0   0   0   2   2   0   0   2   0   2   2   0   0   0   2   2   0   2   2   2   0   0   2   2   2   0   2   2   0   0   0   2   0   0   2   2   2   0   2   2   2   2   0   0   0   0   2   0   0   2   0   2   2   0   2   0   2   2   2   2   0   0   0   0   2   2   0   0   0   0   0   2   0   0   0   2   2   0   2   2   0   0   0   0   2   2   0   0   0   0   0   2   2   0   2   2   0   0   2   0   2   2   2   0   2   2   0   0   2   2   0   0   2   2   2   0   2   2   0   2   2   0   2   2   2   2   2   2   2   2   2   0   0   2   0   2   0   2   2   0   2   0   0   2   0   2   2   0   0   2   2   0   0   0   0   0   2   0   0   2   2   0   2   0   0   0   2   2   2   2   0   2   2   0   0   0   2   0   0   2   2   0   0   0   2   0
 MK-5-11                2   0   0   2   0   2   0   2   0   2   0   2   0   0   0   0   0   0   2   0   0   2   2   2   2   2   2   0   0   2   0   2   2   2   0   0   2   2   2   0   2   2   0   0   0   2   0   0   2   0   2   0   2   0   2   2   0   0   0   0   2   2   0   2   0   2   2   2   2   0   0   2   2   2   0   0   0   2   2   2   0   0   0   0   0   2   0   0   0   2   2   0   2   2   2   0   0   0   2   2   0   0   0   0   0   2   2   2   2   2   0   0   2   0   2   2   2   0   2   2   0   0   0   2   0   0   2   2   2   0   2   2   0   2   2   0   2   2   2   2   2   2   2   2   2   0   0   2   0   2   0   2   2   0   2   0   2   0   0   2   2   0   0   2   2   2   0   0   0   2   0   2   0   2   2   0   2   0   0   0   2   2   2   2   0   2   2   0   2   0   2   0   0   0   2   0   0   0   2   0
 MK-5-12                2   0   0   2   0   2   0   0   2   2   0   2   0   0   0   0   2   0   2   0   0   2   2   2   2   2   2   0   0   2   0   2   0   2   0   0   2   2   2   0   0   2   2   0   0   2   2   2   2   0   2   0   2   0   2   2   0   0   0   0   2   2   0   2   0   2   2   2   2   0   0   2   2   2   0   0   0   2   2   0   0   0   0   2   2   2   0   2   0   2   2   0   2   2   2   2   0   0   2   2   0   0   0   0   2   2   2   0   2   2   0   0   0   0   2   2   2   0   2   2   0   0   0   2   0   0   2   2   2   0   2   2   0   0   2   0   2   2   2   2   2   2   2   2   2   0   2   2   0   2   0   2   2   2   2   0   2   0   0   2   2   0   0   2   2   2   0   0   0   2   0   2   0   2   2   0   2   0   0   0   2   2   2   2   0   2   2   0   2   0   2   0   0   0   2   0   0   0   0   0
 MK-5-13                2   0   0   2   0   2   0   2   2   2   0   2   2   0   2   0   2   0   2   0   0   2   2   2   2   2   2   0   0   0   0   2   0   2   0   0   2   0   2   0   0   2   2   0   0   2   2   2   2   0   2   0   2   0   2   2   0   0   0   0   2   0   0   2   0   2   2   2   2   0   0   2   2   2   0   0   0   2   2   0   0   0   0   2   2   2   0   2   0   2   2   0   2   2   2   2   0   0   2   2   0   0   0   2   2   0   2   0   0   2   0   0   0   0   2   2   2   0   2   2   0   0   0   2   0   0   2   2   2   0   2   2   2   2   2   0   2   0   2   2   2   2   2   0   0   0   2   2   0   2   0   2   2   2   2   0   2   0   0   2   0   0   0   0   2   2   0   0   0   2   0   2   0   2   2   0   2   0   0   0   2   2   2   2   0   2   2   0   2   0   2   0   2   0   2   0   0   0   0   0
 MK-5-14                2   0   0   2   0   2   0   2   2   0   0   2   2   0   2   0   2   0   2   0   0   2   2   0   0   2   2   0   0   0   0   2   0   0   0   0   2   0   0   0   0   2   2   0   0   2   2   0   2   0   2   0   2   0   2   2   0   0   0   0   2   0   0   2   0   2   2   2   2   0   0   2   2   2   2   2   0   2   2   0   0   0   0   2   2   2   0   2   0   2   2   0   2   2   0   2   0   0   2   2   0   0   0   2   2   2   2   0   0   2   0   0   0   0   2   2   2   0   2   2   0   0   0   2   0   2   2   2   2   0   2   2   2   2   2   0   0   0   2   2   2   2   2   0   0   0   2   0   0   2   0   2   2   2   0   0   2   0   0   2   0   0   0   0   2   2   0   0   0   2   0   2   0   2   2   0   2   0   0   0   2   2   2   2   0   2   2   0   2   0   0   0   2   0   0   0   0   0   0   0
 MK-5-15                2   0   0   2   0   2   0   2   2   0   0   2   2   0   2   0   2   0   2   0   0   0   2   0   0   2   2   0   0   0   0   2   0   0   0   0   2   0   2   0   0   2   2   0   0   2   2   0   2   0   2   0   2   0   2   2   0   0   0   0   2   0   0   2   0   2   2   2   2   2   0   2   2   2   2   2   0   2   2   0   0   0   0   2   2   2   0   2   0   2   0   0   2   2   0   2   0   0   2   2   2   2   0   2   2   2   2   0   0   2   0   0   0   0   2   2   0   2   2   2   0   0   0   0   0   2   2   2   2   0   2   2   2   2   2   0   0   0   2   2   2   2   2   0   0   0   2   0   0   2   0   2   2   2   0   0   2   0   0   2   0   0   0   0   2   2   0   0   0   2   0   2   0   2   2   0   2   0   0   0   2   2   2   2   2   2   2   0   2   0   0   0   2   0   0   2   0   0   0   0
 MK-5-16                2   0   2   2   0   2   2   2   2   0   0   2   2   0   2   0   0   0   2   0   0   0   2   0   0   0   2   0   0   0   0   2   0   0   0   0   2   0   2   0   0   2   2   0   0   2   2   0   2   0   2   0   2   2   2   2   0   0   0   0   2   0   0   2   0   0   0   0   2   2   0   2   2   2   2   2   0   2   2   0   0   0   2   0   2   2   0   2   0   2   0   0   0   2   0   2   0   0   2   2   0   2   2   2   2   2   2   0   0   2   0   0   0   0   2   2   0   2   0   2   0   0   0   0   0   2   2   2   0   0   0   2   2   2   2   0   2   0   2   2   2   2   2   0   0   2   2   0   0   2   0   2   2   0   0   0   2   0   0   2   0   0   0   2   2   2   0   0   0   2   0   2   2   2   2   0   2   0   2   2   2   2   2   2   2   2   2   0   2   0   0   0   2   0   0   2   0   0   0   0
 MK-6-1                 2   0   0   0   0   0   0   0   2   2   0   2   0   0   0   0   0   2   2   2   0   0   2   2   2   0   0   0   0   0   2   0   2   2   2   0   0   2   0   0   2   0   0   2   0   2   2   2   2   0   2   0   2   0   0   2   2   2   2   0   2   2   2   2   2   0   0   0   0   0   0   0   2   0   0   0   2   0   0   2   2   2   2   2   0   0   0   2   0   0   0   0   2   0   0   0   2   2   0   0   2   2   2   2   2   0   2   0   0   2   2   2   2   0   0   0   2   2   0   2   2   2   0   0   0   0   0   0   2   2   0   2   2   0   0   0   2   0   2   2   0   0   2   2   0   0   0   2   0   2   2   0   2   0   0   0   2   2   2   0   2   0   0   0   0   0   0   2   0   0   2   0   2   2   2   0   0   2   2   0   2   0   0   0   2   2   0   0   2   2   0   2   0   2   2   0   2   0   0   0
 MK-6-2                 2   2   0   0   0   0   0   0   2   2   0   2   0   0   0   0   0   2   2   2   0   0   2   2   2   2   0   0   0   0   2   0   0   2   2   0   0   0   0   0   2   0   0   2   0   2   2   2   2   0   2   2   2   2   0   2   2   2   2   0   2   2   2   2   2   2   0   0   0   0   0   0   0   0   0   0   2   0   0   2   2   2   0   2   2   0   0   2   0   0   0   0   2   0   0   0   2   2   0   2   2   2   2   0   2   0   2   0   0   2   2   2   2   0   2   0   2   2   0   2   2   2   0   0   0   0   0   0   2   2   0   2   2   0   0   0   2   0   2   2   2   0   2   2   0   2   0   2   0   0   2   0   2   0   2   0   2   2   2   0   2   0   0   0   0   0   0   2   0   0   2   0   0   2   2   2   0   0   2   0   2   2   0   0   2   2   0   0   2   2   0   2   0   2   2   0   2   0   0   2
 MK-6-3                 2   2   0   0   0   0   0   2   0   2   0   2   0   0   0   0   0   0   2   2   0   0   2   2   2   2   0   0   2   0   2   0   0   2   2   0   0   0   0   0   2   0   0   2   0   2   2   2   2   0   2   2   2   2   0   2   2   2   2   0   2   2   2   0   0   2   0   0   0   0   0   0   0   2   0   0   2   0   0   2   2   0   0   2   2   0   2   2   0   0   0   0   0   0   0   2   2   2   0   2   0   2   2   0   2   0   0   0   0   2   2   2   2   0   2   0   2   2   0   2   2   2   0   2   0   0   0   2   2   2   0   2   2   0   0   0   2   0   2   2   0   0   2   2   2   2   0   2   0   0   2   0   2   0   2   0   2   2   2   0   2   0   0   0   0   0   0   2   0   0   2   0   0   2   2   2   0   0   2   0   2   2   0   0   2   2   0   0   2   2   0   2   0   2   2   0   2   0   0   2
 MK-6-4                 2   2   0   0   0   0   0   2   0   2   0   2   0   0   0   2   0   0   2   2   0   0   2   2   2   2   2   0   2   0   2   2   0   2   2   0   0   0   0   0   2   0   2   2   0   0   2   2   0   2   2   2   2   2   0   2   2   2   2   2   2   2   2   0   0   2   0   0   0   0   0   0   0   2   0   2   2   0   0   2   2   0   0   2   2   0   2   0   0   0   0   0   0   0   0   2   2   2   0   2   0   0   2   0   2   0   2   0   0   2   2   0   2   0   2   0   2   2   0   2   2   2   0   2   0   0   0   2   2   2   0   2   0   2   0   0   2   0   2   2   0   0   2   0   2   2   0   2   0   0   2   2   2   0   2   0   2   2   2   0   0   2   0   0   0   0   0   2   2   0   2   0   0   2   0   2   0   0   2   0   2   2   0   0   2   2   0   0   2   2   0   0   0   0   2   0   2   0   0   2
 MK-6-5                 2   2   0   0   0   0   0   2   0   2   0   2   0   0   0   2   0   0   2   2   0   0   2   2   2   2   2   0   2   0   2   2   0   2   0   0   0   0   2   0   2   0   2   2   0   0   2   0   0   0   2   0   2   0   0   2   2   2   2   2   2   0   2   0   0   2   0   0   0   0   0   0   0   2   0   2   2   0   0   0   2   0   0   0   0   0   2   0   0   0   0   0   0   0   0   2   2   2   0   2   0   0   2   0   2   2   2   0   0   2   2   0   2   0   2   0   2   2   0   2   2   2   0   2   0   0   2   2   2   2   0   2   0   2   0   0   2   0   2   2   0   0   2   0   0   2   0   2   2   0   2   2   2   0   2   0   2   2   2   0   0   2   0   0   0   0   0   0   2   0   2   0   0   2   0   2   2   0   2   0   2   2   0   0   2   0   0   0   2   2   0   0   0   2   2   0   2   0   0   2
 MK-6-6                 2   0   2   0   0   0   0   2   0   2   0   2   0   0   0   2   0   0   2   2   2   0   2   2   2   2   2   0   2   0   2   2   0   2   0   0   0   0   2   0   2   0   2   2   0   0   2   0   0   0   2   0   0   0   0   2   2   2   2   0   2   0   2   0   0   2   0   0   0   0   2   0   0   0   0   2   2   0   0   0   2   0   0   0   0   0   2   0   0   0   0   0   0   0   0   2   2   0   0   2   0   0   2   2   2   2   0   0   0   2   2   0   2   0   2   2   2   2   0   2   2   2   0   2   0   0   2   2   2   2   0   2   0   2   0   0   2   0   2   2   0   0   0   2   0   2   0   2   2   0   2   0   2   0   2   0   2   2   2   0   0   2   2   0   0   0   0   0   2   0   2   0   0   2   0   2   2   0   2   2   2   2   0   0   2   0   2   0   2   2   0   0   0   2   2   2   2   0   0   2
 MK-6-7                 2   0   2   0   0   0   0   2   0   2   0   0   0   0   0   2   0   0   2   2   2   0   2   2   2   2   2   0   2   0   2   2   0   0   0   0   0   0   2   0   2   0   0   0   0   0   2   0   0   0   2   0   0   0   0   0   2   2   0   0   2   0   0   0   0   2   0   0   2   0   2   0   0   0   0   2   2   0   0   0   2   0   0   0   0   0   2   0   0   0   2   0   0   2   0   0   2   0   0   2   0   0   0   2   2   2   0   0   0   2   2   0   2   0   0   2   2   2   0   2   2   2   0   2   0   2   2   2   2   2   0   2   0   2   0   0   0   0   2   2   0   2   0   2   0   2   0   2   2   0   2   0   2   0   0   0   2   2   2   0   0   2   2   0   0   0   0   0   2   0   2   2   0   2   2   2   2   0   2   2   2   2   0   0   2   0   2   0   2   0   2   0   0   0   2   2   2   0   0   2
 MK-6-8                 2   0   2   0   0   0   0   2   2   0   0   0   0   0   0   2   0   0   2   2   2   0   0   2   2   2   2   0   0   0   2   2   0   0   0   0   0   0   2   0   2   0   0   0   0   0   2   0   0   0   0   0   0   0   0   0   2   2   0   0   2   0   0   0   0   2   0   0   2   0   2   0   0   0   0   2   2   0   0   0   2   0   0   0   0   0   2   0   0   0   2   0   0   2   0   0   2   0   0   2   0   0   2   2   2   2   0   0   0   2   2   0   2   0   0   2   2   2   0   0   2   2   0   2   0   2   2   2   2   2   0   2   0   2   0   0   0   0   2   2   2   2   0   2   0   2   0   2   2   0   2   0   2   0   2   0   2   2   0   0   2   0   2   0   0   0   0   0   2   0   2   2   0   2   2   2   2   0   2   2   2   2   0   0   2   0   2   0   2   0   2   0   2   0   2   2   2   0   0   2
 MK-6-9                 2   0   2   0   0   0   0   2   2   0   0   0   0   0   0   2   2   2   2   2   2   0   2   2   2   0   2   0   0   0   2   2   0   0   0   0   0   0   2   0   2   0   0   0   0   0   2   0   0   0   0   2   0   0   0   0   0   2   0   0   2   0   0   0   0   2   0   0   2   0   2   0   0   0   2   2   2   0   0   0   2   0   0   0   0   0   0   0   0   0   2   0   0   2   0   0   2   0   0   2   0   0   2   2   2   2   0   0   0   2   2   0   2   0   0   2   2   2   0   0   2   2   0   2   0   2   2   0   2   2   0   2   0   2   0   0   0   0   2   2   2   2   0   2   0   2   0   2   2   0   2   0   0   0   2   0   2   2   0   0   2   0   2   0   0   0   0   0   2   0   2   2   0   2   2   2   2   0   2   2   2   2   0   0   2   0   2   0   2   0   2   0   2   0   2   2   2   0   0   2
 MK-6-10                2   0   2   2   0   0   0   2   2   0   0   0   0   0   0   2   2   2   2   2   2   0   2   2   2   0   2   0   0   0   2   2   0   0   0   0   0   0   2   0   2   2   0   0   0   0   2   0   0   0   0   2   0   0   0   0   0   0   0   0   2   0   0   0   2   2   0   0   0   0   2   0   2   2   2   2   2   0   0   2   2   0   0   0   0   0   0   0   0   0   2   0   0   2   0   0   2   0   0   2   0   2   2   0   2   2   0   0   0   2   2   0   2   0   0   2   2   2   0   0   2   2   0   2   0   2   2   0   2   2   2   2   0   2   0   0   2   0   2   2   2   2   0   2   0   2   0   2   2   0   2   0   0   0   2   0   2   2   0   0   2   0   2   0   2   0   0   0   2   2   2   2   2   2   2   2   2   0   2   2   2   2   0   0   2   2   2   0   2   0   2   0   2   0   2   2   0   0   0   2
 MK-6-11                2   0   2   2   0   0   0   2   0   2   0   0   0   0   0   2   2   0   2   2   2   0   2   2   2   0   2   0   0   2   2   2   0   0   0   0   0   0   2   0   2   2   0   0   0   0   2   0   0   0   0   2   0   0   0   0   2   0   0   0   2   2   0   0   2   0   0   0   0   2   2   0   2   2   2   2   2   0   0   2   2   0   0   0   0   0   0   0   0   0   2   0   0   2   0   0   2   0   0   2   0   2   2   0   2   0   0   0   0   2   2   0   2   0   0   2   2   2   0   0   2   2   0   2   0   2   2   0   2   2   2   0   0   2   0   0   2   0   2   0   2   2   2   2   0   2   0   0   2   0   2   0   0   0   2   0   2   2   0   0   2   0   2   0   2   0   0   0   2   2   2   2   2   2   2   2   2   0   2   2   2   2   0   2   0   2   2   0   2   0   2   0   2   0   2   2   0   2   0   2
 MK-6-12                2   0   2   2   0   0   0   2   0   2   0   0   0   0   0   2   0   0   2   2   2   0   2   2   2   0   2   0   2   2   2   2   0   0   0   0   0   0   2   0   2   2   0   0   0   0   2   0   0   0   0   0   0   0   0   0   2   0   0   2   2   2   0   0   2   0   0   0   0   2   2   0   2   2   2   2   2   0   0   2   2   0   2   0   0   0   0   2   0   0   2   0   0   2   0   0   2   0   0   2   0   0   2   0   2   0   0   0   0   2   2   0   2   0   0   2   2   2   0   0   2   2   2   2   0   2   2   0   0   2   2   0   0   0   0   0   0   0   2   0   2   2   2   2   2   0   0   0   2   0   2   0   0   0   2   0   2   2   0   0   2   0   2   0   2   0   0   0   2   2   2   2   2   2   2   2   0   0   2   0   2   2   0   2   2   2   2   0   2   0   2   0   2   2   2   2   0   2   0   2
 MK-6-13                2   0   0   2   0   0   0   2   0   2   0   0   0   2   0   2   0   0   2   2   2   0   2   2   2   0   0   2   2   2   2   2   0   0   0   0   0   0   0   0   2   0   0   0   0   0   2   0   0   0   2   2   0   0   0   0   2   0   0   2   2   2   0   0   2   0   0   0   0   2   0   0   2   2   2   2   2   0   0   2   2   0   2   0   0   0   0   2   0   0   2   0   0   2   0   0   0   0   0   2   0   0   2   0   2   0   0   2   0   2   2   0   2   0   0   0   2   2   0   0   2   2   2   2   0   2   2   0   0   2   2   0   0   2   0   0   2   0   2   0   2   2   2   2   2   0   0   0   2   0   2   0   0   0   2   0   2   2   0   0   2   2   2   0   2   0   0   2   2   2   2   2   2   2   2   2   0   0   2   0   2   2   0   2   2   2   2   2   2   0   2   0   2   2   2   2   0   2   0   2
 MK-6-14                2   2   0   2   0   0   0   2   0   2   0   0   0   2   0   2   0   0   2   2   2   0   2   2   2   0   0   0   2   2   2   2   0   0   0   0   0   0   2   0   2   0   0   0   0   0   2   0   0   0   2   2   0   0   2   0   2   0   0   2   2   2   0   0   2   0   0   0   0   2   0   0   0   2   0   2   2   0   0   0   2   0   2   0   2   0   0   2   0   0   2   0   0   0   0   0   0   0   0   2   0   2   2   0   2   0   0   2   0   2   2   0   2   0   0   0   2   2   0   0   2   2   2   2   0   2   2   0   0   2   2   0   0   2   0   2   2   0   0   0   0   2   2   2   2   0   0   0   2   0   2   0   0   0   2   0   2   2   0   0   2   2   2   0   2   0   0   2   2   2   0   2   2   2   2   2   0   0   2   2   2   2   0   2   2   2   2   2   2   0   2   0   2   2   2   2   0   2   0   2
 MK-6-15                2   2   0   2   0   0   0   0   0   2   0   0   0   2   0   2   0   0   2   2   2   0   2   2   2   0   0   0   2   0   2   2   0   0   0   0   0   0   2   0   2   0   0   0   0   0   2   0   0   0   2   2   0   0   2   0   2   0   0   2   2   2   0   0   2   0   0   0   0   0   0   0   0   2   0   2   2   0   0   0   2   0   2   0   2   0   0   2   2   0   2   0   0   2   0   0   0   0   0   2   0   2   2   0   2   0   0   2   0   2   2   0   2   0   0   0   2   2   0   0   2   2   2   2   2   0   2   0   0   2   0   0   0   2   0   2   2   0   0   0   0   2   2   2   2   0   0   0   2   0   2   2   0   0   2   0   0   2   2   0   2   2   0   0   2   0   0   0   0   2   0   2   2   0   2   2   0   0   2   2   2   2   0   2   2   2   2   2   2   0   0   0   2   2   2   2   2   2   0   2
 MK-6-16                2   2   0   2   0   0   0   0   0   2   0   2   0   2   2   2   0   0   2   2   0   0   0   2   2   0   0   0   0   0   2   2   0   0   0   0   0   0   2   0   2   0   0   0   2   0   2   0   0   0   2   2   0   0   2   0   2   0   0   2   2   2   0   0   2   2   2   0   0   0   0   2   0   0   0   2   2   0   0   0   2   0   2   0   2   0   0   2   2   0   2   0   0   0   0   0   0   0   0   2   0   2   2   0   2   0   0   2   0   2   2   0   2   0   0   0   2   0   0   0   2   2   2   2   2   2   2   0   0   2   0   0   0   2   0   2   2   0   0   2   0   2   2   2   2   0   0   0   0   0   2   2   0   0   2   0   0   2   2   0   2   2   0   0   2   0   0   0   0   2   0   2   2   0   2   2   0   0   2   2   2   2   0   2   2   2   2   0   2   0   0   0   2   2   2   0   2   2   0   2
 
!****************************************** Phenotypic Data **********************************************************
!-100.0 is resevred for missing phenotype
SimulatedTrait1         9.8630   11.1231   10.5240    9.7292    9.7484   10.9247   10.2867    9.2844    9.6284   13.7385    8.5765   10.8243    6.9365    8.8125    9.9895    9.4304    9.8134    7.4925    9.8224   11.7771    9.7648   12.5990    7.6754    9.1289   13.0840    9.1935    7.0439   11.6934    7.8466   12.7233    9.6650    9.5068    9.4373    9.1344    7.8649   10.6635   11.2295    9.1740    9.5942    9.5598   13.5141   10.0079   10.9060    9.7746   10.5560    7.8182    8.8324    9.3708   10.7234    9.8140   10.3703   10.7228    9.9483    9.0037   10.9298   11.9105    8.6473   10.3098    9.3514    8.8317   10.2358    5.2138    6.5283    8.6939    7.6075    9.1791   10.7047    9.8425   11.0063    8.8497    9.4995   12.0006   10.0394   11.4289    7.6476    9.8864   10.4998    7.1946   10.1573    9.9275    9.2392    8.0452    9.6280    7.7365   10.7820    8.9827   10.7109    9.5881   10.6591   11.9802    8.5780    8.5556   11.1506   10.7075   10.2588    8.6245   11.9793   11.8394   14.3540   10.0209   10.2114    9.1493    9.8661   10.1096   10.9621   10.1763    8.0735    9.7763    8.9750    9.5725   12.8424   10.4873   10.3975   12.7343    8.7825   10.8916    9.2039   10.2753    9.9968   11.3849    8.2308    9.3181   12.8972    8.8425    9.7447    9.6807    9.5634   10.8324    9.7123    7.7420   10.2097    8.7448   10.5485   10.9732   13.6496    8.4771    9.2950   10.4658    7.5835   11.8738   10.4063    9.9073    9.3039   10.2414   12.1077   10.1501    7.2261   11.4181   10.4439    9.7266    8.6600   10.4996   10.4880   11.1133   10.1251    7.8935   12.4600    9.8215   10.2389    9.9275   10.7453    9.9361    8.4999    8.7908    9.3299    8.8665    6.7515    9.7046    8.6131    8.6913   12.2217   11.1976   11.4368   12.3013    9.9365    8.2646    9.8648   12.0179    9.5762   11.5480   10.1367    7.2300   11.7141    9.7850   10.6578   10.0614   11.7400   10.6935    9.1948    8.2799   10.9784   11.2231    9.2876    9.9149   13.3722   10.6477    9.1348    8.9818   10.4425    8.2980
SimulatedTrait2        16.0040   16.1636   14.2868   14.4244   12.4039   15.7050   14.4165   12.6429   14.2479   15.5435   14.3830   13.8213   15.0256   13.8621   14.1913   16.9373   15.2041   14.8541   15.1859   13.8845   16.3444   17.3201   15.5807   14.0617   13.4390   13.8948   14.6777   16.5296   13.4899   16.3580   16.2038   14.8758   16.7544   15.5592   13.2577   15.7747   17.4039   15.2319   12.9912   14.0026   14.7207   18.7462   16.5829   13.0644   14.4022   15.9940   15.0780   16.4301   16.1002   13.7811   14.8043   12.7910   15.6881   16.1389   16.5912   15.8121   16.5366   16.7710   15.4670   13.2981   16.9257   13.0912   15.0298   13.8634   16.8286   16.0263   14.1331   14.2120   16.0566   17.1614   12.7051   13.8884   14.7707   15.6300   13.8669   12.1649   14.2736   13.2194   16.2220   14.8430   15.5877   15.3661   13.2907   14.5467   14.3915   14.9761   16.4050   14.8147   15.9183   14.1653   16.0471   15.0047   12.9096   16.0908   13.0822   15.5295   14.3651   15.2536   16.2950   15.7130   12.6501   14.9342   14.1870   13.5541   15.2581   13.7996   14.3849   11.8127   15.7766   14.0382   17.3743   16.2346   13.2349   14.6832   14.1674   14.2423   13.9819   16.7185   16.1456   15.5897   15.4569   14.8871   16.0955   15.3078   15.1596   17.1591   15.7353   14.9104   14.7510   14.5644   17.3937   15.7248   13.2788   13.4826   15.2589   14.4549   16.0060   13.9818   18.7107   16.9914   16.8913   14.8226   13.9783   14.3006   14.7467   15.0255   15.3484   14.1921   14.1819   12.7144   13.3996   14.4591   16.3739   14.1524   16.9837   13.9379   15.6822   14.6855   16.9216   16.0608   16.5714   13.1420   13.7479   15.4127   16.0500   12.8755   14.9794   16.7238   13.8302   14.8356   14.2900   13.8306   16.5363   15.5968   15.4268   13.8004   14.6075   15.3789   14.5031   15.8104   14.9615   12.3824   17.3543   15.6638   14.0969   15.8564   18.0794   17.4448   14.8129   15.9156   12.9900   17.2500   13.8322   13.7456   15.9162   16.5849   16.4402   14.1554   14.2020   14.7283
 
