# Supplementary material for: Inclusive Composite Interval Mapping of QTL by Environment Interactions in Biparental Populations
Source: PLoS One. 2015 Jul 10;10(7):e0132414. doi: 10.1371/journal.pone.0132414 (PMC4498613; doi:10.1371/journal.pone.0132414)
Supplement: S3 File — (ZIP) [file pone.0132414.s003.zip › Simulation for unliked model/Simulated popualtions/run_00128.met]

!**********************Note: lines staring with "!" are remarks and will be ignored in the program********************
!*********************************General Information**********************************
!Assuming F1 = P1 x P2, populations available in QTL IciMapping are: 
!  1, P1BC1F1 = P1 x F1, the first backcrossing where P1 is used as the recurrent parent;
!  2, P2BC1F1 = P2 x F1, the first backcrossing where P2 is used as the recurrent parent;
!  3, F1DH, F1-derived doubled haploids; 
!  4, RIL or F1RIL, recombination inbred lines through the repeated selfing of F1;
!  5, P1BC1RIL, recombination inbred lines through the repeated selfing of P1BC1F1;
!  6, P2BC1RIL, recombination inbred lines through the repeated selfing of P2BC1F1;
!  7, F2, the selfing generation of F1;
!  8, F3, the selfing generation of F2;
!  9, P1BC2F1, the second backcrossing where P1 is used as the recurrent parent; 
! 10, P2BC2F1, the second backcrossing where P2 is used as the recurrent parent;
! 11, P1BC2RIL, recombination inred lines through the repeated selfing of P1BC2F1; 
! 12, P2BC2RIL, recombination inred lines through the repeated selfing of P2BC2F1; 
! 13, P1BC1F2, the selfing generation of P1BC1F1; 
! 14, P2BC1F2, the selfing generation of P2BC1F1; 
! 15, P1BC2F2, the selfing generation of P1BC2F1; 
! 16, P2BC2F2, the selfing generation of P2BC2F1; 
! 17, P1BC1DH, P1BC1F1-derived doubled haploids; 
! 18, P2BC1DH, P2BC1F1-derived doubled haploids; 
! 19, P1BC2DH, P1BC2F1-derived doubled haploids; 
! 20, P2BC2DH, P2BC2F1-derived doubled haploids; 
   3      !Mapping Population (see remarks above)
   2      !Mapping Function (1 for Kosambi; 2 for Haldane; 3 for Morgan)
   2      !Marker Space Type (1 for intervals; 2 for positions)
   1      !Marker Space Unit(1 for centiMorgans; 2 for Morgan)
   6      !Number of Chromosomes (or Linkage Groups)
 200      !Size of the mapping population
   2      !Number of environments
 
!***************************************** Chromosomes and Linkage Maps **********************************************
!Chromosome                 NumMarkers
-CH1                        16
-CH2                        16
-CH3                        16
-CH4                        16
-CH5                        16
-CH6                        16
!Linkage map (Marker name followed by position or the interval length)
 MK-1-1                1     0.000
 MK-1-2                1    10.000
 MK-1-3                1    20.000
 MK-1-4                1    30.000
 MK-1-5                1    40.000
 MK-1-6                1    50.000
 MK-1-7                1    60.000
 MK-1-8                1    70.000
 MK-1-9                1    80.000
 MK-1-10               1    90.000
 MK-1-11               1   100.000
 MK-1-12               1   110.000
 MK-1-13               1   120.000
 MK-1-14               1   130.000
 MK-1-15               1   140.000
 MK-1-16               1   150.000
 MK-2-1                2     0.000
 MK-2-2                2    10.000
 MK-2-3                2    20.000
 MK-2-4                2    30.000
 MK-2-5                2    40.000
 MK-2-6                2    50.000
 MK-2-7                2    60.000
 MK-2-8                2    70.000
 MK-2-9                2    80.000
 MK-2-10               2    90.000
 MK-2-11               2   100.000
 MK-2-12               2   110.000
 MK-2-13               2   120.000
 MK-2-14               2   130.000
 MK-2-15               2   140.000
 MK-2-16               2   150.000
 MK-3-1                3     0.000
 MK-3-2                3    10.000
 MK-3-3                3    20.000
 MK-3-4                3    30.000
 MK-3-5                3    40.000
 MK-3-6                3    50.000
 MK-3-7                3    60.000
 MK-3-8                3    70.000
 MK-3-9                3    80.000
 MK-3-10               3    90.000
 MK-3-11               3   100.000
 MK-3-12               3   110.000
 MK-3-13               3   120.000
 MK-3-14               3   130.000
 MK-3-15               3   140.000
 MK-3-16               3   150.000
 MK-4-1                4     0.000
 MK-4-2                4    10.000
 MK-4-3                4    20.000
 MK-4-4                4    30.000
 MK-4-5                4    40.000
 MK-4-6                4    50.000
 MK-4-7                4    60.000
 MK-4-8                4    70.000
 MK-4-9                4    80.000
 MK-4-10               4    90.000
 MK-4-11               4   100.000
 MK-4-12               4   110.000
 MK-4-13               4   120.000
 MK-4-14               4   130.000
 MK-4-15               4   140.000
 MK-4-16               4   150.000
 MK-5-1                5     0.000
 MK-5-2                5    10.000
 MK-5-3                5    20.000
 MK-5-4                5    30.000
 MK-5-5                5    40.000
 MK-5-6                5    50.000
 MK-5-7                5    60.000
 MK-5-8                5    70.000
 MK-5-9                5    80.000
 MK-5-10               5    90.000
 MK-5-11               5   100.000
 MK-5-12               5   110.000
 MK-5-13               5   120.000
 MK-5-14               5   130.000
 MK-5-15               5   140.000
 MK-5-16               5   150.000
 MK-6-1                6     0.000
 MK-6-2                6    10.000
 MK-6-3                6    20.000
 MK-6-4                6    30.000
 MK-6-5                6    40.000
 MK-6-6                6    50.000
 MK-6-7                6    60.000
 MK-6-8                6    70.000
 MK-6-9                6    80.000
 MK-6-10               6    90.000
 MK-6-11               6   100.000
 MK-6-12               6   110.000
 MK-6-13               6   120.000
 MK-6-14               6   130.000
 MK-6-15               6   140.000
 MK-6-16               6   150.000
!*********************************** Marker Types ********************************************************************
!Co-dominant marker: When heterozygote F1 is present, P1 is coded as 2, F1 is coded as 1, and P2 is coded as 0; Otherwise, P1 is coded as 2, and P2 is coded as 0. 
!Dominant marker: When heterozygote F1 is present, P1 and F1 are coded as 12, and P2 is coded as 0; Otherwise, P1 is coded as 2, and P2 is coded as 0.  
!Recessive markers: When heterozygote F1 is present, P1 is coded as 2, and F1 and P2 are coded as 10; Otherwise, P1 is coded as 2, and P2 is coded as 0. 
!Missing marker is coded as -1. 
 MK-1-1                 0   0   0   0   0   2   2   2   2   0   2   2   0   2   2   0   2   0   0   0   0   0   2   2   0   2   0   0   0   2   0   2   2   2   0   2   2   0   0   2   2   0   2   0   2   0   0   2   0   2   2   2   0   0   0   2   0   0   0   0   2   2   2   2   0   0   2   0   0   0   0   0   0   0   2   2   2   2   0   0   2   0   0   2   2   2   2   2   2   0   2   0   2   0   2   2   2   2   2   0   2   0   0   0   0   2   2   2   2   2   0   0   0   2   0   0   0   2   2   2   0   2   0   0   0   2   2   2   0   0   0   0   2   0   2   2   2   2   2   2   0   2   0   2   2   2   2   0   2   2   2   0   2   2   2   0   2   2   0   2   0   0   2   0   0   2   0   0   0   2   2   0   0   0   0   0   2   0   0   2   0   0   2   2   2   2   2   0   0   2   0   0   0   2   2   0   0   0   2   2
 MK-1-2                 0   0   0   2   0   0   0   2   2   0   2   2   0   2   2   0   0   0   0   0   0   0   2   2   0   2   0   0   0   2   0   2   2   2   0   2   2   0   0   2   2   0   2   2   2   0   2   2   0   0   2   2   2   0   0   2   2   0   0   0   2   0   2   2   0   0   2   2   0   0   0   0   0   0   0   2   0   2   0   0   2   0   0   2   2   2   2   2   2   0   2   0   2   0   2   2   2   2   2   0   2   0   0   0   0   2   2   2   2   2   0   0   0   0   2   0   0   2   2   2   0   2   0   0   0   2   2   2   0   0   0   0   2   0   2   2   2   2   2   2   2   2   0   2   2   2   2   0   2   2   2   0   2   2   2   0   0   2   0   2   0   0   2   0   0   2   0   0   0   0   2   0   0   0   0   0   2   0   0   2   0   2   2   2   0   2   2   0   0   2   0   0   0   2   2   0   2   0   2   2
 MK-1-3                 0   0   0   2   0   0   0   2   2   0   2   2   0   2   2   0   2   0   0   0   0   0   2   2   2   2   0   0   0   2   0   2   2   2   0   2   2   0   0   2   2   0   0   2   2   0   2   2   0   0   2   2   2   0   0   2   2   0   0   0   2   0   0   2   0   0   2   2   0   0   2   0   0   0   0   2   0   2   0   0   2   0   0   2   2   2   2   2   2   0   2   0   2   0   2   2   2   2   2   0   2   0   0   0   0   2   2   0   2   2   2   0   0   0   2   0   0   2   2   0   0   2   0   0   0   0   2   2   2   0   0   2   2   0   2   2   2   2   2   2   2   2   0   2   2   2   2   0   0   2   2   0   2   2   2   0   0   2   0   0   0   0   2   0   0   2   0   0   0   0   2   0   0   0   0   0   2   0   0   2   0   2   2   2   2   0   2   0   0   2   0   0   0   2   2   0   2   2   2   2
 MK-1-4                 0   0   0   2   0   0   0   2   2   2   2   2   0   2   2   0   2   0   0   0   0   0   2   2   2   2   0   0   0   2   0   2   2   2   0   2   2   0   0   2   2   2   0   2   2   0   2   2   0   0   2   2   2   0   0   2   2   0   0   0   2   0   0   2   0   0   2   2   0   0   2   0   0   0   0   2   0   2   0   2   0   2   0   2   2   2   2   2   2   0   2   2   0   0   2   0   2   2   2   0   2   0   0   0   0   2   0   0   0   2   2   0   0   0   2   0   0   2   2   0   0   2   0   0   0   0   2   2   2   0   2   2   2   0   0   2   2   2   2   2   2   2   0   2   0   2   2   0   0   2   2   0   2   2   2   0   0   2   0   0   2   0   2   0   0   2   0   0   0   0   2   2   0   0   0   0   2   0   0   2   0   0   2   2   2   0   2   0   2   2   0   0   0   2   2   0   2   2   2   2
 MK-1-5                 2   0   0   0   0   0   2   2   2   2   2   2   2   2   2   2   2   0   0   0   0   0   2   2   2   2   0   0   0   2   2   2   2   2   0   2   2   0   2   2   2   2   0   2   2   0   2   2   0   0   2   2   2   0   0   2   0   0   0   0   2   0   0   2   0   0   2   2   0   0   0   0   0   0   0   2   2   2   0   2   0   2   0   2   2   2   2   2   2   0   2   2   0   0   2   0   2   2   2   0   2   0   0   0   0   2   0   2   0   2   2   0   0   0   2   0   0   2   2   0   0   2   0   0   0   0   2   2   2   0   2   2   2   0   2   0   2   2   2   2   0   2   0   2   0   2   2   0   2   2   2   0   2   2   2   0   0   2   0   0   0   0   2   0   0   0   0   0   0   0   2   2   0   0   0   0   2   0   0   2   0   0   2   2   0   0   2   0   2   2   2   0   0   2   2   0   2   2   2   2
 MK-1-6                 2   0   0   0   0   0   2   2   2   2   2   2   0   0   2   2   2   0   0   0   2   0   2   2   2   2   0   0   2   2   2   2   2   2   0   2   2   0   2   2   2   2   0   2   2   0   2   2   0   0   2   2   2   0   0   2   0   2   0   0   0   0   0   2   0   0   2   0   0   0   0   0   0   0   0   2   2   2   0   2   0   2   0   2   2   2   2   2   0   0   2   2   0   0   2   2   2   2   2   0   2   0   0   0   0   2   0   2   0   2   0   0   0   0   2   2   2   2   2   0   2   2   0   0   0   0   2   2   2   0   2   2   2   0   2   0   2   2   2   2   0   2   0   2   0   2   2   0   2   2   2   0   2   2   2   2   0   2   0   0   0   0   2   0   0   2   0   0   0   0   2   2   0   0   0   0   2   0   2   2   0   0   2   2   0   0   2   0   2   2   0   0   0   2   2   0   2   2   0   2
 MK-1-7                 2   0   0   0   0   0   2   2   2   2   2   2   0   0   0   2   2   0   0   2   2   0   2   2   2   2   0   0   2   2   2   2   2   2   2   2   2   0   2   2   2   2   0   2   2   0   2   2   0   0   2   2   2   0   2   2   0   2   0   0   0   0   0   2   0   0   2   0   0   0   0   0   0   0   0   2   2   2   0   2   0   2   0   2   2   2   2   2   0   0   2   2   0   0   2   2   0   2   2   0   2   0   0   0   0   2   0   2   0   2   0   0   0   2   2   2   2   2   2   0   2   0   0   2   0   0   2   2   2   0   2   2   2   2   2   0   2   2   2   2   0   2   0   2   0   2   2   0   2   2   2   0   2   2   2   2   0   2   0   0   2   0   2   0   0   2   0   0   0   0   2   2   0   0   0   0   2   0   2   2   0   0   2   2   0   0   2   0   2   2   0   0   2   2   0   0   2   2   0   2
 MK-1-8                 0   0   0   2   0   0   2   2   2   2   2   2   0   0   0   2   0   0   0   2   2   2   2   2   2   2   0   2   2   2   2   2   2   2   0   2   2   0   2   2   0   2   0   2   2   0   2   2   0   0   2   2   2   0   2   2   0   2   0   0   0   2   0   2   0   0   2   0   0   0   0   0   0   0   0   2   2   2   0   2   0   2   2   2   2   2   2   0   0   0   2   0   0   0   2   2   0   2   2   0   2   0   0   0   0   2   0   2   0   2   0   0   0   2   2   2   2   2   2   0   2   0   0   0   0   0   2   2   2   0   2   2   2   2   2   0   2   2   2   2   2   2   0   2   0   0   2   0   2   2   2   0   2   2   2   2   0   2   0   0   2   0   2   2   0   2   0   0   0   0   2   2   0   0   0   0   2   2   2   2   0   0   2   2   2   0   2   0   2   2   0   0   2   2   0   0   0   2   2   2
 MK-1-9                 0   0   0   2   0   0   2   2   2   2   2   2   0   0   0   0   0   0   0   2   2   2   2   2   0   2   0   2   2   2   2   2   2   2   0   2   2   0   2   2   0   2   0   2   2   0   2   2   0   0   2   2   2   0   2   2   2   2   2   0   0   2   0   2   0   0   2   0   0   0   0   0   0   0   0   2   2   2   2   2   2   2   2   2   2   2   2   0   0   0   2   0   0   0   2   2   0   2   0   2   0   0   0   0   0   2   0   2   2   2   0   0   0   2   2   2   2   2   2   0   2   0   0   2   0   0   2   2   2   0   2   0   2   2   2   0   2   2   2   2   2   2   0   2   0   0   0   0   0   2   2   0   2   2   2   2   0   2   0   0   0   0   2   2   0   2   0   0   0   0   2   2   0   0   0   0   2   2   2   2   0   0   2   0   2   0   2   0   2   0   0   0   2   2   0   0   0   2   2   2
 MK-1-10                0   0   2   0   0   0   2   2   2   2   2   2   0   0   0   0   0   0   0   2   0   2   2   0   0   2   0   2   0   2   2   2   2   2   0   2   2   0   2   2   0   2   0   2   2   0   2   2   0   0   2   2   2   0   2   2   2   2   2   0   0   2   0   2   0   0   0   2   0   0   0   0   0   0   0   2   2   2   2   2   2   2   2   2   2   2   2   0   0   0   2   0   2   0   2   2   2   2   2   2   0   0   0   0   0   2   0   2   2   2   0   0   0   2   2   2   2   2   2   0   0   0   0   2   0   0   2   2   2   0   2   0   2   2   0   0   2   2   2   2   2   2   0   2   0   0   0   0   0   2   2   0   2   0   2   2   0   2   0   2   0   0   2   0   0   2   0   0   0   0   2   2   0   0   0   0   2   2   2   2   0   0   2   0   2   0   2   0   2   2   0   2   2   2   0   2   0   2   0   2
 MK-1-11                0   0   2   0   0   0   0   2   2   2   2   2   0   0   0   0   0   0   0   2   0   2   2   0   0   2   0   2   0   2   2   2   2   2   0   2   2   2   2   2   0   2   0   2   0   0   2   2   0   0   0   2   2   0   2   2   0   2   2   0   2   2   0   2   0   0   0   0   2   0   0   0   0   0   0   2   2   2   2   2   2   2   2   2   2   2   2   0   2   0   2   2   2   0   2   2   2   2   2   2   0   0   0   0   0   2   0   2   2   2   0   0   0   2   2   2   2   0   2   0   0   0   0   2   0   2   2   2   2   0   2   0   2   2   0   0   2   2   2   2   2   2   2   2   0   0   2   0   0   2   2   0   2   0   2   2   0   2   0   2   0   0   0   0   0   2   0   0   0   0   2   2   2   0   0   0   2   2   2   2   0   0   2   0   2   0   2   0   2   2   0   2   2   0   0   2   0   2   0   2
 MK-1-12                0   0   2   0   0   0   0   2   2   2   2   2   0   2   0   0   0   0   0   2   0   2   2   0   2   2   0   2   2   2   2   2   2   2   0   2   2   0   2   0   0   2   0   2   0   0   0   2   0   0   2   2   2   0   2   2   0   2   2   0   2   2   0   2   0   2   0   0   2   2   0   0   0   0   0   2   2   2   2   2   2   2   2   2   2   2   2   2   2   0   2   2   2   0   2   2   2   2   2   0   0   0   0   0   0   2   0   2   2   2   0   0   0   2   2   0   2   0   2   0   0   0   0   2   0   2   2   0   2   2   2   0   2   0   0   0   2   2   2   2   2   0   0   2   0   0   2   0   0   2   0   0   2   0   0   2   0   2   0   2   0   0   0   0   2   0   2   0   2   0   2   2   2   0   0   0   0   2   2   2   0   0   2   0   0   0   2   0   2   2   0   2   2   0   0   2   0   2   0   2
 MK-1-13                0   2   2   0   0   0   0   2   2   2   2   2   0   2   0   0   0   0   0   2   0   2   0   0   2   2   0   2   2   2   2   2   0   2   0   2   2   2   2   0   0   2   0   2   0   0   0   0   0   0   2   2   2   0   2   2   2   2   2   0   2   2   0   0   0   2   0   0   2   2   2   2   2   0   0   2   2   2   2   2   2   0   2   2   2   2   2   2   0   0   2   2   2   0   2   2   2   2   2   0   0   0   0   0   0   2   0   2   2   2   0   0   0   2   2   0   0   0   2   0   0   0   0   2   0   2   2   2   2   2   2   0   2   2   0   0   2   2   2   2   2   0   0   2   0   0   2   0   0   2   0   0   2   2   0   2   2   2   0   2   0   2   0   0   2   0   2   0   2   0   2   2   2   0   0   0   0   2   2   2   0   0   2   0   0   0   2   0   2   2   0   2   2   0   0   2   0   2   2   2
 MK-1-14                0   2   2   0   2   0   0   2   2   2   2   2   2   2   0   0   0   0   0   2   0   2   0   0   2   2   0   2   2   2   0   2   0   2   0   2   2   2   2   0   0   2   0   2   0   0   0   0   0   0   2   2   2   0   2   2   2   2   2   0   2   2   0   0   0   2   0   0   2   2   2   2   2   0   0   2   2   2   2   2   2   0   2   2   2   2   2   2   0   0   2   2   2   0   2   2   2   2   2   0   0   0   0   0   0   2   0   2   2   2   0   0   0   2   2   0   0   0   2   0   0   0   0   2   0   2   0   2   2   2   2   0   2   0   0   0   2   2   2   2   2   0   0   2   0   0   2   0   0   2   0   0   2   0   0   2   2   2   0   2   0   2   0   0   2   0   2   0   2   0   2   2   2   0   0   0   2   0   2   2   0   0   2   2   0   0   2   0   0   2   0   2   2   0   0   2   0   2   2   2
 MK-1-15                0   2   2   0   2   0   0   2   2   2   2   2   2   2   0   0   0   0   0   2   2   2   0   0   2   2   0   2   2   2   2   2   0   2   2   2   2   2   2   0   0   2   0   2   0   0   0   0   0   0   2   2   2   0   0   2   0   2   2   0   2   2   0   0   0   2   0   0   2   2   2   2   2   0   2   0   2   2   2   0   2   0   2   2   2   2   2   2   0   0   2   2   2   0   2   2   2   2   2   0   0   0   0   0   0   0   0   2   2   2   0   0   0   2   2   0   0   0   2   2   0   0   2   0   0   2   0   2   2   2   2   0   2   0   0   0   2   2   2   2   2   0   0   2   0   0   2   0   0   0   0   0   2   0   0   2   2   2   0   2   0   2   0   0   0   2   2   0   2   0   2   2   2   0   0   0   2   0   0   2   0   0   2   2   0   0   2   0   2   2   0   2   2   0   0   2   0   2   2   2
 MK-1-16                0   2   2   0   2   0   0   2   2   2   2   2   2   2   0   0   0   0   0   2   2   2   0   2   2   0   0   2   2   2   2   2   0   0   2   2   2   2   2   0   0   2   0   2   0   0   0   0   2   0   2   2   0   0   0   2   0   2   2   2   2   2   0   0   0   2   0   0   2   2   2   2   2   0   2   0   2   0   0   2   2   0   2   2   2   2   2   2   0   0   2   0   2   0   2   2   2   2   0   0   0   0   0   0   0   0   0   2   2   2   0   0   0   2   0   0   0   0   2   2   0   0   2   0   0   2   0   0   2   2   2   0   2   0   0   0   2   2   2   2   2   0   0   0   0   0   2   0   0   2   0   0   2   0   0   2   2   2   2   2   0   2   0   0   0   2   2   0   2   0   2   2   2   0   0   0   2   0   2   2   0   0   2   2   0   0   2   0   2   2   0   2   2   0   0   2   0   2   2   2
 MK-2-1                 2   2   0   0   2   0   2   2   0   2   0   0   2   0   0   2   2   0   0   2   0   0   0   2   0   2   2   2   2   0   0   0   2   2   2   2   0   0   2   2   0   0   2   0   0   2   2   2   2   0   0   0   0   0   0   0   2   0   2   2   2   0   2   0   2   0   2   2   2   0   2   0   2   0   0   0   2   2   0   2   2   2   0   0   2   0   0   2   0   0   0   2   2   0   2   2   0   0   0   0   0   2   0   2   0   0   2   0   2   0   0   2   2   2   0   2   2   2   2   2   0   0   2   2   0   2   0   2   2   0   2   2   2   2   2   2   2   0   0   0   2   0   2   0   0   2   0   0   0   0   0   2   2   2   0   0   0   0   0   2   2   2   2   2   2   0   0   2   2   0   2   0   2   2   2   2   0   2   0   0   2   2   2   0   2   0   2   2   0   2   0   0   0   2   0   2   0   0   2   0
 MK-2-2                 0   2   0   0   2   0   2   2   0   2   0   0   2   0   0   2   2   0   0   2   0   0   0   0   0   2   2   2   2   0   0   0   2   2   2   2   0   0   2   2   0   0   2   0   0   2   2   2   2   0   0   2   0   2   0   0   2   0   2   2   2   0   2   0   2   0   2   0   2   0   2   0   2   0   0   0   2   2   0   0   2   2   0   0   2   0   0   2   0   0   0   2   2   0   0   2   0   0   0   0   0   2   0   2   0   0   2   0   2   0   0   2   2   2   0   2   2   0   0   2   0   0   2   2   0   2   0   2   2   2   2   0   2   2   2   2   0   0   0   2   2   0   0   0   0   2   0   0   0   2   0   2   2   2   0   0   0   0   0   2   2   2   2   0   2   0   0   2   2   0   2   0   2   2   2   2   0   2   2   0   2   2   2   0   2   0   2   2   2   2   0   0   0   2   0   2   0   0   2   0
 MK-2-3                 0   2   2   0   2   0   2   0   0   2   0   0   2   0   0   2   2   0   0   2   2   0   0   0   0   2   0   2   2   0   0   0   2   2   2   2   0   0   2   2   0   0   2   0   0   2   2   2   2   0   0   2   0   0   0   0   0   0   2   2   2   0   2   0   0   0   2   0   2   0   2   2   2   0   0   0   2   2   0   0   2   2   0   0   2   0   2   2   0   0   0   2   2   0   0   2   0   2   0   0   0   2   0   2   0   0   2   2   2   0   0   2   2   2   0   2   2   0   0   2   0   0   2   2   0   2   0   2   2   2   2   2   2   2   2   2   0   0   0   2   2   0   0   0   2   2   0   0   0   2   2   2   2   2   0   0   0   0   0   2   2   2   2   0   2   0   2   2   2   0   2   0   2   2   2   2   0   0   2   0   2   2   2   0   2   0   0   2   2   2   0   0   0   2   0   2   0   0   0   0
 MK-2-4                 0   2   2   2   2   0   0   0   0   2   0   0   2   0   2   2   2   0   0   2   2   0   0   0   0   2   0   2   2   0   2   0   2   2   2   2   0   0   0   2   0   0   2   2   0   2   2   2   2   0   0   0   0   0   0   0   0   0   2   2   2   0   2   0   0   0   2   0   0   2   2   2   2   0   0   2   0   2   0   0   2   2   0   0   2   0   2   2   2   0   0   2   2   0   0   2   0   2   0   0   0   2   0   2   0   0   2   2   2   0   0   2   2   2   0   2   0   0   0   2   0   0   0   2   0   2   0   2   2   2   2   2   2   0   2   2   0   0   0   2   2   0   2   0   2   2   0   0   0   2   2   2   2   0   2   0   0   0   0   0   0   2   2   0   2   0   2   2   0   0   0   0   0   2   2   2   0   0   2   0   2   0   2   0   2   0   0   2   2   0   0   0   0   2   2   2   0   0   2   0
 MK-2-5                 0   2   2   2   0   0   0   0   0   2   0   2   2   0   0   2   2   0   0   2   2   0   0   0   2   2   0   2   2   0   2   2   2   2   2   2   0   0   0   2   0   0   2   2   0   2   2   2   2   0   0   0   0   0   0   0   0   0   2   2   2   2   2   0   0   0   2   2   0   2   2   2   2   2   2   2   2   2   0   0   2   2   0   0   2   0   2   2   2   0   0   2   2   0   0   2   0   2   0   0   0   0   2   2   0   0   0   2   2   0   0   0   2   2   0   2   0   0   0   2   0   0   0   2   0   2   2   2   2   2   2   2   2   0   2   2   0   0   0   2   2   0   2   0   2   2   0   2   0   2   2   2   2   0   2   0   0   0   0   0   0   0   2   0   2   0   2   2   0   0   0   0   0   2   2   2   0   0   2   0   2   0   2   0   0   0   0   2   2   2   2   0   0   2   2   2   0   0   2   0
 MK-2-6                 0   2   0   2   2   0   0   0   0   2   0   0   2   0   0   2   2   0   0   2   2   0   0   0   2   2   0   2   2   0   2   2   0   2   2   2   0   0   0   2   0   0   0   2   0   2   2   0   0   0   2   0   0   0   0   0   0   0   2   2   0   2   2   0   0   0   0   2   0   2   2   2   0   2   2   2   0   2   0   0   0   2   0   0   2   0   2   2   2   0   0   0   2   0   0   2   0   2   0   0   0   0   2   2   0   0   0   0   2   0   0   0   2   0   0   2   0   0   0   0   0   0   0   2   2   2   2   2   2   0   2   2   0   0   0   2   0   0   0   2   2   0   2   0   0   2   0   2   0   2   2   2   2   2   2   0   0   0   0   0   0   0   0   0   2   0   2   2   2   0   0   0   0   2   2   2   0   0   0   0   2   0   0   0   0   0   0   2   2   2   2   0   0   2   2   2   0   0   0   0
 MK-2-7                 0   2   0   2   2   0   2   0   2   2   0   0   2   2   0   2   2   0   0   2   0   0   0   0   2   2   0   2   2   0   2   2   0   2   2   2   0   0   0   2   0   0   0   2   2   2   2   0   0   0   2   0   0   0   0   0   0   0   2   2   0   0   2   0   0   0   0   2   0   2   2   2   0   2   2   2   0   2   2   0   0   2   0   0   2   0   2   2   2   0   0   0   0   0   0   2   0   2   0   0   0   0   2   2   0   0   0   0   2   0   0   0   2   0   0   2   0   0   0   2   2   2   2   2   2   0   2   2   2   0   2   2   0   0   0   0   0   0   0   2   2   0   2   0   2   2   0   0   0   2   2   2   2   2   2   0   0   0   0   0   2   0   0   0   2   0   2   2   2   0   2   0   2   2   2   2   0   0   0   0   2   2   0   2   0   0   2   2   2   2   0   0   0   2   2   2   0   0   0   0
 MK-2-8                 0   2   0   2   2   0   2   2   2   2   0   0   0   2   0   2   0   0   0   2   0   0   0   0   2   2   0   2   2   0   2   2   0   2   2   0   0   0   0   2   0   0   0   0   2   2   2   0   0   0   2   2   0   0   0   0   0   0   2   2   0   0   2   0   0   0   0   2   0   2   2   2   0   2   0   2   0   0   2   0   2   2   0   0   2   0   2   2   2   0   0   0   0   0   0   2   0   2   2   0   0   0   2   2   0   2   0   0   2   0   0   0   2   0   0   2   0   0   0   2   2   2   2   2   2   0   0   2   2   0   2   2   2   0   0   0   0   0   0   2   0   0   2   0   2   2   0   0   0   2   2   2   2   2   2   2   0   0   0   0   2   0   0   0   2   0   2   2   2   0   2   0   2   2   2   2   0   0   0   0   2   2   2   2   0   0   2   2   0   0   0   0   0   2   2   2   2   0   0   0
 MK-2-9                 0   2   0   2   2   0   0   2   2   2   0   0   0   2   2   2   0   0   2   2   0   0   0   0   2   2   0   2   2   0   2   2   0   2   2   0   0   0   0   2   0   0   0   0   2   2   2   0   0   2   0   0   0   0   0   0   0   0   2   0   0   0   2   0   0   0   0   2   0   2   2   2   0   2   2   2   0   2   2   0   2   2   0   0   2   0   2   2   2   0   0   0   0   0   0   2   0   2   2   0   0   0   2   2   0   2   0   0   2   0   0   0   2   0   0   2   0   0   0   2   2   2   2   2   2   0   0   2   2   0   2   2   2   0   0   0   0   0   2   2   0   0   2   2   2   2   0   0   0   2   2   2   2   2   2   2   0   0   2   0   2   0   0   0   2   0   2   2   2   0   2   0   2   2   2   2   0   0   0   0   2   2   2   2   0   0   2   2   0   0   2   0   2   2   2   2   2   0   2   0
 MK-2-10                2   2   0   2   0   0   0   2   2   2   0   0   0   2   2   2   0   0   2   2   0   0   2   2   2   2   0   2   2   0   2   0   0   2   2   0   0   0   0   2   0   0   0   0   0   2   2   0   0   2   0   0   0   0   0   0   0   0   2   0   0   0   2   0   0   0   0   2   0   2   2   2   0   2   2   2   0   2   2   0   2   2   0   0   0   0   2   2   0   0   2   0   2   0   2   2   0   2   2   0   0   0   2   2   0   0   0   0   2   0   2   0   2   2   0   2   0   0   0   2   2   2   2   2   2   0   0   2   2   2   0   2   2   2   2   0   0   0   2   2   0   0   2   2   2   2   0   0   0   0   2   2   2   2   0   2   0   0   0   0   2   2   0   0   2   0   2   2   2   0   2   0   2   0   2   2   2   0   0   0   2   2   2   2   0   0   2   2   0   0   2   0   2   0   2   2   2   0   2   0
 MK-2-11                0   2   0   2   0   0   0   2   2   2   0   0   0   2   2   2   0   0   2   2   0   0   2   2   0   2   0   2   2   0   2   0   0   2   0   0   0   2   2   2   0   0   0   2   0   2   2   0   0   2   0   0   0   0   0   0   0   0   2   0   0   0   2   0   0   0   0   0   2   2   2   2   0   2   2   2   0   2   2   0   2   2   0   0   0   0   0   2   0   0   2   0   2   0   2   2   0   2   2   0   2   0   2   2   0   0   0   0   2   0   2   0   2   2   0   2   0   0   0   2   0   2   2   2   0   2   0   2   0   2   0   2   2   2   2   0   2   0   2   0   0   0   2   0   2   2   0   0   0   2   2   2   2   2   0   2   0   0   0   0   2   2   0   0   2   0   2   2   2   0   0   0   2   0   2   2   2   0   0   0   2   2   2   2   0   0   2   2   0   0   2   0   2   2   2   2   2   0   2   0
 MK-2-12                0   2   0   2   0   0   0   2   2   0   0   0   0   2   2   2   0   0   2   2   0   0   2   0   0   2   0   2   2   0   2   2   2   0   0   0   2   2   2   2   0   0   0   2   0   2   2   0   0   2   0   0   0   0   0   2   0   0   2   0   0   0   0   0   0   0   0   2   2   2   2   2   0   2   2   2   0   2   2   0   2   2   0   0   0   0   0   2   0   0   2   0   2   0   2   2   0   2   2   0   2   0   2   0   2   0   0   0   2   0   2   0   2   2   0   0   0   0   0   2   0   2   2   0   0   2   0   2   0   2   2   2   2   0   2   0   2   0   2   0   0   2   2   0   2   2   0   0   0   2   2   2   2   2   0   2   0   0   0   0   2   2   0   0   2   0   2   2   2   0   0   0   2   0   2   2   2   0   2   0   2   2   2   2   0   2   2   2   0   0   2   0   2   2   2   2   0   2   2   0
 MK-2-13                0   2   0   2   0   0   0   2   2   2   0   2   0   2   2   0   0   0   2   2   0   0   2   0   0   2   0   2   2   0   2   2   2   0   0   0   2   2   2   2   0   0   0   2   0   2   0   0   0   2   2   0   0   0   0   2   0   0   2   0   0   0   0   0   0   0   0   2   2   2   2   2   0   2   2   2   0   2   2   0   2   2   0   0   0   0   0   2   2   0   2   0   2   0   2   2   0   2   2   0   2   0   0   0   2   0   0   2   2   0   2   0   2   2   0   0   0   0   0   2   0   2   2   0   2   0   0   2   0   2   2   2   2   0   0   0   2   0   2   0   0   2   2   2   2   2   0   2   0   2   2   2   2   2   0   2   0   0   0   0   2   2   0   0   2   0   2   2   2   0   0   0   0   0   2   0   2   0   2   0   2   2   2   2   0   2   2   2   2   0   2   0   2   2   2   2   0   2   2   0
 MK-2-14                0   2   0   2   0   0   2   2   2   2   0   2   0   2   2   0   0   0   2   2   0   0   2   0   0   2   0   2   2   0   0   2   2   0   2   0   2   2   2   2   0   0   0   2   0   2   0   0   0   2   2   0   0   0   0   2   0   0   2   0   0   0   0   0   0   0   0   0   2   2   2   2   0   2   2   2   2   2   2   0   2   2   0   0   0   0   0   2   2   0   2   0   2   0   2   2   0   2   2   0   2   0   0   0   2   0   0   2   2   0   2   0   0   0   0   0   0   0   0   2   0   2   2   0   2   0   0   2   0   2   2   2   2   0   0   0   2   0   2   0   0   2   2   2   2   2   2   2   2   2   2   2   2   2   0   2   0   0   0   0   0   2   0   0   2   0   0   2   2   2   0   0   0   0   2   0   2   0   2   0   2   2   2   2   0   2   2   2   2   0   2   0   2   2   2   2   0   2   2   0
 MK-2-15                0   2   0   2   0   0   2   2   2   2   0   2   0   2   2   0   0   0   2   2   0   0   2   2   0   2   2   2   2   0   0   2   2   0   2   0   2   0   2   2   2   0   0   0   0   2   0   2   0   2   2   2   0   0   0   2   0   0   2   0   0   0   0   2   0   2   0   0   2   2   2   2   0   2   2   2   2   2   2   0   2   2   0   0   2   0   0   2   2   0   2   0   2   0   2   2   0   2   2   0   2   0   2   0   2   0   0   2   2   0   2   0   0   0   0   0   0   0   0   2   0   2   2   0   2   0   0   2   2   2   2   2   2   0   0   0   2   0   2   0   0   2   2   2   2   2   2   2   2   2   2   2   2   2   2   2   0   0   0   0   0   2   0   0   2   0   0   2   2   2   0   0   0   0   2   0   2   0   2   0   2   2   2   2   0   2   2   2   2   0   2   2   2   2   0   2   0   2   2   0
 MK-2-16                0   2   0   0   0   0   2   2   2   2   0   2   0   2   2   0   2   0   2   2   0   0   2   2   0   2   2   2   2   0   0   2   0   2   2   0   2   0   2   2   0   0   0   0   0   2   0   0   0   2   2   2   0   0   0   2   2   2   2   0   0   0   0   2   0   2   0   0   2   0   2   2   0   2   2   2   2   2   2   0   2   0   0   0   2   2   0   2   0   0   0   0   2   2   2   2   0   2   2   0   2   0   2   2   2   0   0   2   2   2   2   2   0   0   0   0   0   0   0   2   2   2   0   0   2   0   0   2   2   2   0   2   2   0   0   0   2   0   2   0   0   2   2   0   2   2   0   2   2   2   2   2   2   0   2   2   0   0   0   0   0   2   0   0   2   0   2   2   2   2   2   0   0   0   2   0   2   0   2   0   2   2   2   2   0   2   2   2   2   0   2   2   2   2   0   2   0   2   2   0
 MK-3-1                 0   0   0   2   2   0   0   0   2   2   0   2   0   2   0   2   0   0   2   2   2   0   2   2   0   2   2   0   2   2   2   0   2   0   2   2   2   0   0   0   0   0   0   2   0   2   2   2   2   0   2   0   0   2   2   0   0   2   0   0   2   2   0   2   2   2   2   2   2   2   2   2   0   0   2   0   0   2   0   0   2   2   2   2   0   0   0   0   0   0   2   2   2   0   2   2   2   0   0   0   2   2   2   2   2   0   2   0   0   0   0   2   0   2   2   0   0   2   2   0   0   2   0   0   2   2   0   2   2   2   2   0   2   2   0   2   0   0   2   2   2   0   0   0   2   0   2   2   2   0   0   2   2   2   2   2   2   0   0   0   0   2   2   0   2   0   0   2   2   2   2   2   2   0   2   2   0   2   0   0   2   0   2   0   0   0   0   2   0   0   2   0   0   2   2   0   0   2   2   0
 MK-3-2                 0   0   0   2   2   0   0   2   2   2   0   2   0   2   0   2   0   0   2   0   2   0   2   2   0   2   2   0   2   2   2   0   2   0   2   2   2   0   0   0   2   0   0   2   0   2   2   2   2   0   2   0   0   2   2   0   0   2   0   0   2   2   0   2   2   2   2   2   2   2   2   2   0   0   2   0   0   2   0   0   2   2   2   2   0   0   0   0   0   0   2   2   2   0   2   2   2   0   0   0   2   0   2   2   2   0   2   0   0   0   0   2   0   2   2   0   0   2   2   0   0   2   0   0   2   2   0   2   2   2   0   2   2   2   0   2   2   0   2   2   2   0   0   0   2   0   2   2   2   0   0   2   2   2   2   2   2   2   0   0   0   2   0   0   2   0   0   2   2   2   0   2   2   0   0   2   0   2   0   0   2   0   2   0   0   0   0   2   2   0   2   0   0   2   2   0   0   2   0   0
 MK-3-3                 0   0   2   2   2   0   0   0   2   2   0   2   0   2   0   2   0   0   2   0   2   2   0   2   0   2   2   0   2   2   2   0   2   2   2   2   2   0   0   0   2   0   0   2   0   2   2   2   2   0   2   0   0   2   2   0   2   2   2   0   2   2   0   0   2   0   2   0   2   2   2   2   0   0   2   0   0   2   0   0   2   2   2   2   0   0   2   0   0   0   2   2   2   0   2   0   2   0   0   0   2   2   2   2   2   0   2   2   2   0   0   2   0   0   2   0   0   0   2   0   2   2   0   0   2   2   0   0   2   2   0   2   2   2   0   2   2   0   2   2   2   0   0   0   0   0   2   2   2   0   0   2   0   2   2   2   2   2   0   0   0   0   0   0   2   0   0   2   2   2   0   2   2   0   0   2   0   2   0   2   2   0   2   0   0   0   0   2   2   0   2   0   0   2   2   0   0   2   0   0
 MK-3-4                 0   2   2   2   2   0   0   0   0   2   0   2   0   2   0   2   0   0   2   2   2   2   0   2   0   0   2   0   2   2   2   0   2   2   2   2   2   0   0   0   2   0   2   2   0   0   2   0   2   0   2   2   0   2   2   0   0   2   2   0   2   2   0   0   2   2   2   0   2   2   2   2   0   0   2   0   0   2   0   0   2   2   2   0   0   0   2   0   0   0   2   2   2   0   2   0   0   0   0   0   2   2   2   2   2   0   2   2   2   0   0   2   0   0   2   2   0   0   2   0   2   2   2   0   0   2   0   0   0   0   0   2   2   2   0   2   2   0   2   2   2   0   0   0   0   0   2   0   2   0   0   2   2   2   2   2   2   2   0   0   2   0   2   0   2   0   0   2   2   2   0   2   2   0   0   2   0   2   0   2   2   0   2   0   2   0   0   2   2   0   0   0   0   2   2   0   0   2   0   0
 MK-3-5                 0   2   2   2   2   0   0   0   0   2   0   2   0   2   2   0   0   0   2   2   2   2   0   2   0   0   2   0   2   2   2   0   2   2   2   2   2   0   0   0   2   0   2   2   0   0   2   0   2   0   2   2   0   2   2   0   0   0   0   0   2   2   0   0   0   2   2   0   2   2   2   2   0   0   2   0   0   0   0   0   2   2   2   0   0   0   2   0   0   0   2   2   2   0   2   0   0   0   0   0   0   2   2   2   2   0   2   2   2   0   0   2   0   0   2   2   0   0   2   0   2   2   2   0   0   2   0   0   0   0   0   2   2   2   0   2   2   0   2   2   2   0   2   2   2   0   2   2   2   2   0   2   2   2   2   2   0   2   0   0   2   0   2   0   2   0   0   2   2   2   0   2   2   0   0   2   0   2   2   2   2   2   2   0   2   0   0   2   2   0   0   0   0   2   2   0   0   2   0   0
 MK-3-6                 0   2   2   0   0   0   0   0   0   2   2   2   0   2   2   0   0   0   2   2   2   2   0   2   0   0   2   0   2   2   2   0   2   2   2   2   2   0   0   0   2   0   2   2   0   0   2   0   2   0   2   2   0   2   2   0   0   0   0   0   2   2   0   0   0   2   2   0   2   2   2   0   0   0   2   2   0   0   0   2   2   2   2   0   0   0   2   0   0   0   2   2   2   0   2   2   0   0   0   0   0   2   2   2   2   0   2   2   2   0   0   2   0   0   2   0   0   0   2   0   2   2   0   0   0   2   0   2   0   0   2   2   2   2   0   2   2   0   2   2   2   0   0   2   2   0   2   2   2   2   0   0   2   2   2   2   0   2   0   0   2   0   2   0   2   0   0   2   2   0   0   2   2   0   0   2   0   2   2   2   2   2   2   0   0   0   0   2   2   2   0   0   0   2   2   0   0   0   0   0
 MK-3-7                 0   2   2   0   0   0   2   0   0   2   2   2   0   0   0   0   0   0   2   0   2   2   0   2   0   0   0   0   2   0   2   0   2   2   2   2   2   0   0   0   2   0   2   2   0   0   2   0   2   0   2   2   0   0   2   0   0   0   0   0   2   2   2   0   0   2   2   0   2   2   2   0   0   0   2   2   0   0   0   2   2   2   2   0   0   0   2   0   0   0   2   2   2   0   2   2   2   0   0   0   0   2   2   2   2   2   2   2   2   0   0   0   0   0   2   0   0   0   2   0   2   2   0   2   0   2   0   2   2   2   2   2   2   2   0   2   2   0   2   2   2   0   0   2   2   0   2   2   2   2   0   0   2   2   2   2   2   2   0   0   2   2   2   0   0   0   0   2   2   0   0   2   2   0   0   2   2   2   2   2   2   0   2   0   0   0   0   2   2   2   0   0   0   2   2   0   0   0   2   0
 MK-3-8                 0   2   2   0   0   0   2   0   0   2   2   2   0   0   2   0   0   0   2   0   0   2   0   0   0   0   0   0   2   0   2   0   2   2   2   2   2   0   0   0   2   0   2   2   0   0   2   0   2   0   2   2   0   0   2   0   0   0   0   0   2   2   2   0   0   0   2   0   2   2   2   0   0   0   2   2   0   0   0   2   0   2   2   0   2   0   2   0   0   0   2   2   2   2   2   2   2   0   0   0   0   2   2   2   2   2   2   2   0   0   0   0   0   0   2   0   0   0   2   0   2   0   0   2   0   2   0   2   2   2   2   0   2   2   0   2   2   0   2   2   2   0   0   2   0   0   2   2   2   2   0   2   2   2   0   2   2   2   0   0   2   0   2   0   0   0   0   2   0   0   2   2   2   0   0   2   2   2   0   2   2   0   2   0   0   0   2   2   2   2   0   0   0   2   0   0   0   0   2   0
 MK-3-9                 0   2   2   0   0   0   0   0   0   2   2   2   0   0   2   0   0   0   2   0   0   2   2   0   0   0   0   0   2   0   2   0   2   0   2   0   2   0   0   0   2   2   2   2   0   0   2   0   2   0   0   2   0   0   2   0   0   0   0   0   2   2   2   2   0   0   2   0   2   2   2   0   0   0   2   2   0   0   0   2   0   2   2   0   2   0   0   0   0   0   2   2   0   2   2   2   2   0   0   2   0   2   2   2   2   2   2   2   0   0   0   0   0   2   2   2   0   2   0   0   2   0   0   2   2   2   0   2   2   2   2   0   2   2   0   2   2   0   2   2   2   0   0   2   0   0   2   2   2   2   0   2   2   2   0   0   2   2   0   0   2   0   2   0   0   0   0   2   0   0   2   2   2   0   0   2   2   2   0   2   2   2   2   0   0   0   2   2   2   2   0   0   0   2   0   0   0   0   2   0
 MK-3-10                0   2   2   0   0   0   0   0   0   0   2   2   0   0   2   0   0   0   2   0   0   2   2   0   0   2   0   0   2   0   2   0   2   0   2   0   2   0   0   0   2   2   2   2   0   0   2   0   2   0   0   0   0   2   2   0   2   2   0   0   2   2   2   2   0   0   2   0   2   2   2   0   0   0   2   2   0   2   0   2   0   2   2   0   2   2   0   0   0   0   2   2   0   2   2   2   2   2   0   2   0   2   2   2   2   2   2   2   0   0   0   0   0   2   2   2   0   2   0   0   2   0   0   0   2   2   2   2   2   2   0   0   2   2   0   2   0   0   2   2   2   0   0   2   0   2   2   0   2   2   0   2   2   2   0   0   2   2   0   0   2   0   2   0   0   0   0   2   0   0   2   2   2   0   0   2   2   2   0   2   0   2   2   0   2   2   2   2   2   0   0   0   0   2   0   0   0   0   2   2
 MK-3-11                0   2   2   0   0   0   0   0   0   0   2   2   2   0   2   0   0   2   2   0   0   2   2   0   0   2   0   0   2   0   0   0   2   0   2   0   2   0   0   0   2   2   2   2   0   0   2   0   2   0   0   0   0   2   2   0   2   2   0   0   2   2   2   2   0   0   0   0   2   2   2   0   0   0   2   2   0   2   0   2   0   2   2   0   2   2   0   0   0   0   2   2   0   0   2   2   2   2   0   2   2   2   2   0   2   2   2   2   0   0   0   0   0   2   2   0   0   2   0   0   0   0   0   0   2   2   2   2   2   2   0   0   2   0   0   2   0   0   2   2   0   0   0   2   0   2   2   2   2   2   0   2   2   2   0   2   2   2   0   0   2   0   0   0   0   0   0   2   0   0   2   2   2   0   0   2   2   2   0   0   0   2   2   0   2   2   2   0   2   0   0   0   0   2   0   0   0   0   2   2
 MK-3-12                0   2   2   0   0   0   0   2   0   0   2   0   0   0   0   0   0   2   2   0   0   2   2   2   0   2   0   0   2   0   0   0   2   0   2   0   2   0   0   2   2   2   2   0   0   0   2   0   2   0   0   0   2   2   2   0   2   2   0   0   2   0   2   2   0   0   0   0   2   2   0   0   0   0   2   2   0   2   0   2   0   2   2   0   2   2   0   0   0   0   2   2   0   0   2   2   2   2   0   2   2   2   2   0   2   0   2   2   0   0   2   0   0   2   2   2   0   2   0   0   0   0   0   0   2   2   2   2   2   2   2   0   2   0   0   2   0   0   2   2   0   0   0   2   2   2   2   2   0   2   0   2   2   2   0   2   2   2   0   0   2   0   0   0   0   0   0   2   0   0   2   2   2   0   0   2   2   0   0   0   0   2   2   0   2   2   2   0   2   0   0   0   0   0   0   0   0   0   2   2
 MK-3-13                0   0   2   2   0   2   0   2   2   0   2   0   0   0   0   0   0   2   2   0   0   0   2   2   0   2   0   0   2   0   0   0   2   0   0   2   2   0   0   2   2   2   0   0   0   0   2   0   2   0   0   0   2   2   2   0   2   2   0   0   2   0   2   2   0   0   0   0   2   2   0   0   0   0   2   2   0   2   0   2   0   2   2   0   0   2   0   0   0   0   2   2   0   0   2   2   2   2   0   2   2   2   2   0   0   0   0   2   0   0   2   0   0   2   2   2   0   2   0   0   0   0   2   0   2   2   2   2   2   2   2   0   0   0   0   2   0   0   2   2   0   0   2   2   2   2   2   2   0   2   0   2   2   2   0   0   2   2   0   0   2   0   0   0   0   0   0   2   0   0   2   2   2   0   0   0   2   0   0   0   0   2   2   0   2   2   2   0   2   2   2   0   0   0   0   0   0   0   2   2
 MK-3-14                0   0   2   2   0   2   0   2   2   0   2   0   0   0   0   0   2   2   2   2   0   0   2   0   2   2   0   0   2   2   0   0   2   0   0   2   0   0   0   2   2   2   0   0   0   0   2   0   0   2   0   0   2   2   0   0   0   2   0   2   2   0   0   2   0   0   0   0   2   2   0   0   0   2   2   2   0   2   0   2   0   0   2   0   0   0   0   0   0   0   2   0   0   0   2   2   2   2   0   2   2   2   2   0   0   0   0   2   0   0   2   0   0   2   2   2   0   0   0   2   0   0   2   2   2   0   2   0   2   2   2   0   0   0   0   2   0   0   2   2   0   2   2   2   2   2   2   2   0   2   0   2   2   2   0   0   2   2   0   0   2   0   0   0   0   0   0   2   0   0   2   2   2   0   0   0   2   0   0   2   0   2   2   0   0   2   2   0   2   2   2   0   0   0   0   0   0   0   2   0
 MK-3-15                0   0   2   2   0   2   0   2   2   0   2   0   0   0   0   0   2   2   2   2   0   0   2   0   2   2   0   2   2   2   0   0   2   0   0   2   0   0   0   2   2   2   0   2   0   0   2   0   0   2   0   0   2   2   0   0   0   2   2   2   2   0   0   2   2   0   0   0   2   2   0   0   0   2   2   2   0   2   0   2   0   0   2   0   0   0   0   0   0   0   2   0   0   0   2   2   2   2   0   2   2   0   2   0   0   2   0   2   2   2   2   2   0   2   2   2   0   0   0   2   0   0   2   2   2   2   2   0   2   2   2   0   2   0   0   2   0   0   2   2   0   2   2   2   2   2   2   2   0   2   2   2   2   2   0   0   2   2   0   0   2   0   0   0   0   0   0   2   0   0   2   2   0   0   0   0   2   0   0   2   0   2   2   2   0   2   2   0   0   2   2   0   0   0   2   0   2   0   2   0
 MK-3-16                0   0   2   2   0   0   0   2   2   0   2   2   0   0   0   0   2   2   2   2   0   0   2   0   2   2   2   2   2   2   0   0   2   0   0   2   0   0   0   2   2   2   0   2   0   0   0   0   0   0   0   0   2   2   0   0   0   2   2   2   0   0   2   2   2   0   0   0   2   2   0   2   0   2   2   2   0   2   0   2   0   0   2   0   0   2   0   0   2   0   2   0   0   0   2   2   2   0   0   2   2   0   0   0   0   0   0   2   2   2   2   2   0   2   2   2   0   0   0   2   0   0   2   2   0   2   0   2   2   2   2   0   2   0   0   2   0   0   2   2   0   2   2   2   2   2   2   2   0   2   2   2   2   2   0   0   2   2   0   0   2   0   0   2   0   0   0   2   0   0   2   2   0   0   0   0   2   0   2   2   2   0   2   2   0   2   2   0   0   2   2   0   0   0   2   0   2   0   2   0
 MK-4-1                 0   2   2   0   0   0   0   0   2   2   2   0   2   0   2   0   0   0   0   0   0   2   2   0   2   2   2   0   0   2   0   0   2   2   0   2   2   0   2   0   2   0   0   2   0   0   2   0   2   2   2   2   0   2   2   0   0   2   2   0   0   2   2   0   2   0   2   2   0   2   0   0   0   2   2   0   0   0   0   2   2   0   0   2   2   0   0   0   2   2   2   0   0   2   0   2   0   2   0   0   0   0   2   0   0   0   0   2   2   2   0   2   2   2   2   0   2   0   0   2   0   0   2   2   2   2   2   2   0   0   2   2   2   0   2   2   2   0   0   0   0   0   2   2   2   0   0   0   0   2   0   2   0   2   0   0   0   0   0   0   2   2   2   2   0   2   2   2   2   2   0   2   2   0   2   2   0   0   2   2   2   2   2   0   0   0   2   0   0   0   0   0   2   2   2   0   2   0   0   0
 MK-4-2                 0   2   2   0   0   0   2   0   2   2   0   0   0   0   0   0   0   2   0   0   0   2   2   0   2   2   2   0   0   2   0   0   0   2   0   2   2   0   2   0   2   0   0   0   2   0   2   0   2   2   2   2   0   2   2   0   0   2   2   0   0   2   0   2   2   0   2   2   0   2   0   2   0   2   2   0   0   0   0   2   2   0   0   2   2   0   0   0   2   2   2   2   0   2   0   2   0   2   0   0   2   0   2   0   2   0   0   2   0   2   2   2   2   2   2   2   2   2   2   0   0   0   2   2   2   2   0   2   0   0   2   2   2   0   2   2   2   0   0   0   0   2   2   2   2   0   0   0   0   2   0   2   2   2   2   0   2   0   0   0   2   2   2   2   0   2   2   2   2   0   0   2   2   0   2   2   0   0   2   2   2   2   2   2   2   0   2   0   0   0   0   0   2   0   2   2   2   0   2   0
 MK-4-3                 0   2   2   0   0   0   2   2   2   2   0   0   0   0   0   0   0   2   0   0   0   2   2   2   2   2   2   2   0   2   0   0   0   2   0   2   2   0   2   0   2   0   0   0   2   0   2   0   2   0   2   2   0   2   2   0   0   2   2   0   0   2   0   2   2   0   2   2   0   2   2   2   0   2   2   2   2   0   0   2   2   0   0   2   2   0   0   0   2   2   2   2   0   2   0   2   0   0   0   0   2   0   2   2   2   0   0   2   0   2   2   2   2   2   2   2   2   0   2   0   2   0   2   2   2   2   0   2   0   0   2   2   2   0   2   2   2   0   0   0   0   0   2   2   0   0   0   2   0   2   2   0   2   2   0   0   2   0   0   0   0   2   2   2   0   2   2   2   2   0   0   2   2   0   2   2   0   0   2   2   2   2   2   2   2   0   2   0   0   0   0   0   2   0   2   2   2   0   2   0
 MK-4-4                 0   2   2   0   0   0   2   2   0   2   0   0   0   0   0   0   0   2   0   0   0   2   2   2   2   2   2   0   0   2   0   0   0   2   0   2   2   0   2   0   2   0   0   0   2   0   2   0   0   0   2   2   0   2   2   0   0   2   2   2   0   2   0   2   2   0   2   2   0   2   2   2   2   2   2   2   2   0   0   2   2   0   0   2   2   0   0   0   2   2   2   2   0   2   0   2   0   0   0   0   2   0   2   2   2   0   0   2   0   2   2   2   2   0   2   0   2   0   2   0   2   0   2   2   2   2   0   2   0   0   2   2   2   0   2   2   2   0   0   0   0   0   2   0   0   2   0   2   0   2   0   0   2   2   2   0   2   0   0   0   0   2   2   2   0   2   2   2   2   0   0   2   2   0   2   2   0   0   2   2   2   2   2   2   2   0   2   0   0   0   0   0   2   0   2   2   2   0   2   0
 MK-4-5                 0   2   2   0   0   0   2   2   0   2   0   0   2   0   0   0   0   2   0   0   0   2   2   2   2   2   2   0   0   2   0   0   2   2   0   2   2   0   2   0   2   0   0   0   2   2   2   0   0   0   2   2   2   2   2   0   0   2   2   2   0   2   0   2   2   0   2   2   0   2   2   2   2   2   2   2   2   0   0   2   2   0   0   2   0   0   0   0   2   2   2   2   0   2   0   2   0   0   0   0   2   0   2   2   2   0   0   2   0   2   2   2   2   0   2   0   2   0   2   0   2   2   2   2   2   2   2   2   0   0   2   2   2   0   2   2   2   0   0   0   0   0   2   0   0   2   0   2   0   2   2   0   2   2   0   0   2   0   0   0   0   2   2   2   0   2   2   2   2   0   0   2   2   0   2   2   0   0   2   2   2   2   2   2   2   0   2   0   0   0   0   0   2   0   2   2   2   0   2   0
 MK-4-6                 0   2   2   2   0   2   2   2   0   2   2   0   2   0   2   2   0   2   0   0   0   2   2   2   2   2   2   2   0   2   0   0   2   2   2   2   2   0   2   0   2   0   0   0   2   2   2   0   0   0   2   2   2   2   0   0   0   2   2   2   0   2   0   2   2   2   2   2   0   2   2   2   2   0   2   2   2   0   2   0   2   0   0   2   0   0   0   0   0   2   2   2   0   2   0   2   0   0   0   0   2   0   2   2   0   0   0   2   0   2   2   2   2   0   2   0   2   0   2   0   2   2   2   2   2   0   2   2   0   0   2   2   2   0   2   2   2   0   0   0   0   0   2   0   0   2   0   2   0   0   2   2   2   2   0   0   2   0   0   0   0   2   2   2   0   2   0   2   2   0   0   2   2   0   2   2   0   0   2   2   2   2   2   2   2   0   2   0   0   0   0   0   2   0   2   2   2   0   0   0
 MK-4-7                 2   2   2   2   0   2   2   2   0   2   2   0   2   2   2   2   0   0   0   0   0   2   2   2   2   2   2   0   0   2   2   0   2   2   2   2   0   0   2   0   2   0   0   0   2   2   2   0   0   0   2   2   2   0   2   0   2   2   2   2   0   2   0   2   2   2   2   2   0   2   2   2   2   0   2   2   2   0   0   0   2   2   0   0   0   0   0   0   0   2   2   2   0   2   0   2   0   0   0   0   2   0   2   2   2   0   0   2   0   2   2   2   2   0   2   0   2   0   2   0   2   2   2   2   0   0   2   2   0   0   2   2   2   0   2   2   2   0   0   2   0   0   2   0   0   2   0   2   0   0   2   2   2   0   0   2   2   0   0   0   0   2   2   2   0   2   0   2   2   0   0   2   2   0   2   2   2   0   2   2   2   2   2   2   2   0   2   0   0   0   0   0   2   0   2   2   2   0   0   0
 MK-4-8                 2   2   2   2   0   2   2   2   0   2   2   0   2   2   2   2   0   0   0   0   0   2   2   2   2   2   0   0   0   2   2   0   0   2   2   2   0   0   2   0   2   0   0   0   2   0   2   0   0   0   2   2   2   0   2   0   2   2   2   2   0   2   0   2   2   2   2   2   0   0   2   2   2   0   2   2   2   0   0   2   2   2   0   0   0   0   0   0   0   2   2   2   0   2   0   2   0   0   0   0   2   0   2   2   2   0   0   2   0   2   2   2   0   0   2   0   2   0   2   2   2   2   2   2   0   0   0   2   0   0   2   2   2   0   2   2   2   0   2   0   0   0   2   0   0   2   0   0   2   0   2   2   2   0   0   2   2   0   0   0   0   2   2   2   0   2   0   0   2   0   0   2   2   0   2   2   2   0   2   2   2   2   2   2   2   0   2   2   0   2   0   0   2   0   2   0   2   0   0   0
 MK-4-9                 2   2   2   2   0   2   2   2   0   2   2   0   2   0   2   2   0   0   0   0   0   2   2   2   2   2   0   0   0   2   2   0   0   2   2   2   0   0   2   0   2   0   0   0   2   0   2   0   0   0   0   2   2   0   2   0   2   2   2   2   0   2   0   2   2   2   0   2   0   0   2   2   2   0   2   2   2   0   0   2   2   2   0   0   0   0   0   0   0   2   2   2   0   0   0   2   0   0   0   0   2   0   2   2   2   0   0   2   2   2   2   2   0   0   2   0   2   0   2   2   2   2   2   2   0   0   0   2   0   0   2   2   2   2   2   2   2   0   2   0   0   0   2   0   0   2   0   0   2   0   2   2   2   0   0   2   2   0   0   0   0   2   2   2   0   2   0   0   2   0   0   2   0   0   2   0   2   0   2   2   2   2   0   2   2   0   2   0   0   2   2   0   2   0   2   0   2   0   2   0
 MK-4-10                2   2   2   2   0   2   2   2   0   2   2   0   2   0   2   0   0   0   0   0   0   2   2   2   2   0   0   0   0   2   2   0   0   2   2   0   2   0   2   0   2   0   0   0   2   0   2   0   0   0   0   2   0   0   2   0   2   2   2   0   0   0   2   2   2   2   0   2   0   0   2   2   2   0   2   2   2   0   0   2   0   2   0   0   0   0   0   0   0   2   2   2   0   0   0   2   0   0   0   0   2   0   2   2   2   2   0   2   2   2   2   2   0   2   2   0   2   2   2   0   2   2   2   2   0   0   0   2   0   0   2   0   2   2   2   2   2   0   2   0   0   0   2   0   0   2   2   2   2   0   2   2   2   0   0   2   2   0   0   0   0   0   2   2   0   2   0   0   0   0   0   2   0   0   2   0   2   0   2   2   2   2   0   2   2   0   2   0   0   2   2   2   2   0   2   0   0   2   2   0
 MK-4-11                2   0   2   2   0   2   2   2   0   2   2   0   2   0   0   0   0   0   0   2   0   2   0   2   0   0   2   0   0   2   2   0   0   2   2   0   2   0   2   0   2   0   0   0   2   0   2   0   0   0   0   2   0   2   2   0   2   2   2   0   0   2   2   2   2   2   0   2   0   0   0   2   2   0   2   2   2   0   0   0   0   2   0   0   2   0   0   0   0   2   2   2   0   0   2   2   0   0   0   0   2   0   2   2   2   2   0   2   2   2   0   2   0   2   2   0   2   2   2   0   2   0   2   2   0   0   0   2   0   0   2   2   2   2   2   2   2   2   2   0   2   0   2   0   0   0   2   2   2   0   2   0   2   0   0   2   2   2   0   2   0   2   0   2   0   2   0   2   0   0   0   2   0   0   2   0   2   0   2   2   2   2   0   2   2   0   2   0   0   2   2   2   2   2   2   0   0   2   2   0
 MK-4-12                2   0   2   2   0   2   2   2   0   2   2   0   2   0   0   0   0   0   0   2   0   2   2   2   0   0   2   0   2   2   2   0   0   2   2   0   2   0   2   2   2   0   0   0   2   0   0   0   0   0   0   2   0   2   2   0   2   2   2   0   0   2   2   2   2   2   0   2   2   0   0   2   2   0   2   2   2   0   0   0   0   2   0   0   2   0   0   2   0   2   2   2   0   0   2   2   0   0   0   0   2   0   2   2   2   2   0   0   2   2   0   2   2   2   2   0   2   2   2   0   2   0   2   0   0   0   2   2   0   0   2   2   2   2   2   2   2   2   2   0   0   0   2   2   0   0   2   2   2   0   2   0   2   0   0   2   2   2   0   2   0   2   0   0   2   2   0   2   0   2   0   2   0   0   2   0   0   0   2   2   2   2   0   2   2   0   2   0   0   2   2   2   2   2   2   0   0   2   2   0
 MK-4-13                2   0   2   2   0   2   2   2   0   2   2   2   2   0   0   0   0   0   0   2   0   2   2   2   0   0   2   0   2   2   2   0   0   2   2   0   2   0   0   2   2   0   0   0   2   0   0   2   0   0   0   2   0   0   2   2   2   2   2   0   0   2   2   2   2   2   0   2   2   2   0   2   2   0   2   2   2   0   0   0   0   2   0   0   2   0   0   2   0   2   2   2   0   0   2   2   0   0   0   0   2   0   2   0   2   2   0   0   2   2   0   2   2   2   2   2   2   2   2   0   2   0   2   0   0   0   2   2   0   0   2   2   2   2   2   2   2   2   2   0   0   0   2   2   0   0   2   2   2   0   2   0   2   0   0   2   2   2   0   2   0   2   0   0   0   2   0   2   0   2   0   2   0   2   2   0   0   0   0   2   2   2   0   2   2   0   2   0   0   2   2   2   2   2   2   0   0   2   2   0
 MK-4-14                2   0   2   2   0   2   0   2   0   2   2   2   2   0   0   2   0   0   0   0   0   2   2   2   0   0   2   2   2   2   2   0   0   2   2   2   2   0   0   2   2   0   0   0   2   0   0   2   0   2   0   2   0   0   2   2   2   2   2   0   0   2   0   2   2   0   2   2   2   0   0   2   2   0   0   2   2   0   0   0   0   2   0   0   0   0   0   2   0   2   2   2   0   0   2   2   0   0   0   0   2   0   2   0   2   2   0   0   2   2   0   2   2   0   2   2   2   2   2   0   2   0   2   0   0   0   2   2   0   0   2   2   2   2   2   2   2   2   2   0   0   0   2   2   0   0   2   2   2   0   2   0   2   0   0   2   2   2   0   2   0   2   0   0   2   2   0   2   0   2   0   2   0   2   2   0   0   0   0   2   2   2   0   0   2   0   2   0   0   0   2   2   2   2   2   0   0   2   2   0
 MK-4-15                2   0   2   0   0   2   0   2   0   2   2   0   2   0   0   2   0   0   0   0   0   2   2   2   0   0   0   0   2   0   2   0   0   2   2   2   2   0   0   2   2   0   0   0   2   0   0   2   0   2   0   2   0   0   2   2   2   2   2   0   0   2   0   2   2   0   2   2   2   0   0   2   0   0   0   2   2   0   0   0   0   2   0   2   0   0   0   2   0   2   2   2   0   0   2   2   0   0   0   0   2   0   2   2   2   2   0   0   2   2   0   2   2   0   2   2   2   2   2   0   2   2   2   0   0   0   2   2   0   0   2   2   2   2   2   2   2   2   2   0   0   0   2   2   0   0   2   0   2   0   2   0   2   2   0   2   0   2   0   2   0   2   0   0   2   2   0   2   0   2   0   2   0   2   2   0   0   0   0   0   2   2   0   0   2   0   2   0   0   2   0   2   2   2   2   0   0   2   0   0
 MK-4-16                0   0   2   0   0   2   0   2   2   2   0   0   2   0   0   2   0   0   0   0   0   2   2   0   2   0   0   0   2   0   2   0   0   2   2   2   0   0   0   2   2   0   0   0   0   0   0   2   0   2   0   2   0   0   2   2   2   0   2   0   0   2   0   2   2   0   2   2   2   0   0   2   0   0   0   2   2   0   0   0   0   2   0   2   0   0   0   0   0   2   2   0   0   0   2   2   0   0   2   0   0   0   2   2   2   2   0   0   2   2   0   2   2   0   2   2   2   2   2   0   2   2   2   0   0   0   2   2   0   0   2   2   2   2   2   2   2   0   2   0   0   0   2   0   0   2   0   0   2   0   2   0   2   2   2   2   0   2   0   2   0   2   2   0   2   2   0   2   0   2   0   2   0   2   2   0   0   0   0   0   2   2   0   0   2   0   2   0   0   2   0   2   2   2   2   0   0   2   2   2
 MK-5-1                 2   0   2   2   0   0   0   2   2   2   0   2   2   2   0   0   2   0   0   2   2   2   0   2   2   2   2   0   2   0   0   2   2   0   2   2   0   2   0   2   0   2   2   2   2   2   0   2   2   2   2   2   0   2   0   2   0   2   2   0   2   2   0   0   2   0   0   0   0   2   0   0   0   2   2   0   0   0   2   0   0   0   2   0   0   2   2   0   2   2   0   2   0   2   0   2   0   2   0   2   0   2   0   0   2   2   2   0   0   0   0   2   0   2   2   2   0   0   2   0   2   0   2   0   2   2   0   2   0   0   0   2   2   0   2   2   0   2   2   0   0   0   2   2   2   2   2   2   0   2   2   0   0   0   0   0   2   2   2   2   2   2   0   0   2   2   2   2   0   2   0   2   0   2   0   0   0   2   2   2   0   0   2   0   2   2   2   2   0   0   0   0   2   2   0   2   2   2   2   2
 MK-5-2                 2   0   2   2   0   0   0   2   2   2   0   2   2   2   0   0   2   0   0   2   2   2   0   2   2   2   2   0   2   0   0   0   2   0   2   2   0   2   2   2   0   2   2   2   2   2   0   2   2   2   2   2   0   2   0   2   0   2   2   0   2   2   0   0   2   0   2   0   0   2   0   0   0   2   2   0   0   0   2   0   0   0   2   0   2   0   2   0   2   2   2   2   0   2   0   2   0   2   0   2   0   2   0   0   2   2   2   0   0   0   0   2   0   0   2   2   0   0   2   0   2   0   2   0   2   2   0   2   0   0   0   0   2   0   2   2   0   2   2   0   0   0   2   2   2   2   2   2   0   2   2   0   0   0   0   0   2   2   2   2   2   2   0   0   2   2   0   2   0   2   0   2   0   0   0   0   0   2   2   2   0   0   2   2   2   0   2   2   2   0   0   0   2   2   0   0   2   2   2   2
 MK-5-3                 2   0   2   2   0   0   0   0   2   2   0   2   0   2   0   0   2   0   0   2   2   2   0   2   2   2   0   0   2   0   0   0   2   0   2   2   2   2   2   2   0   2   2   2   2   2   0   2   2   2   2   2   0   2   0   2   2   2   2   0   2   2   0   0   2   0   2   0   0   2   0   0   0   2   2   0   0   0   2   0   0   0   2   0   2   0   0   0   2   0   2   2   0   2   0   2   0   2   0   2   0   2   0   0   2   2   2   0   0   0   0   2   0   0   2   2   0   0   2   0   2   0   0   0   0   2   0   2   0   0   0   0   2   0   2   2   0   2   2   0   0   0   0   2   2   0   2   2   2   2   2   0   0   0   0   0   2   2   2   2   2   2   0   2   2   2   0   2   0   2   0   2   0   0   0   0   0   2   2   2   0   0   0   2   2   0   2   2   2   0   0   0   2   2   0   0   2   2   2   2
 MK-5-4                 2   0   2   2   0   0   0   0   0   2   0   2   2   2   0   0   2   0   0   2   2   0   0   2   2   2   0   0   2   2   0   2   2   0   2   2   2   2   2   2   0   2   2   2   2   2   0   2   2   2   0   2   0   2   0   2   2   2   2   0   2   0   0   0   2   0   2   0   0   2   0   0   0   2   2   0   0   0   2   0   0   0   2   0   2   0   0   0   2   0   2   0   0   2   0   2   0   2   2   2   0   2   0   0   2   2   2   0   0   0   0   0   0   0   2   2   0   0   2   0   2   0   0   0   0   2   0   0   0   0   2   0   2   0   2   2   0   2   2   0   0   0   0   2   2   0   2   2   2   0   2   0   0   0   0   0   2   2   2   2   2   2   0   2   2   2   0   2   2   2   0   2   0   0   0   2   0   2   2   2   0   0   0   2   2   2   2   2   2   0   0   0   2   2   2   0   2   2   2   2
 MK-5-5                 2   2   2   2   0   0   0   0   0   0   0   2   2   2   0   2   2   0   0   2   2   0   0   2   2   2   0   0   2   2   0   2   2   0   0   2   2   2   2   2   0   2   2   2   2   2   0   2   2   2   0   2   2   2   0   2   2   2   2   0   2   0   0   0   2   0   2   0   0   2   0   0   0   2   2   0   0   0   2   0   0   0   2   2   2   0   0   2   0   2   2   0   0   2   0   2   0   2   2   2   0   2   0   0   2   0   2   2   2   0   0   2   0   0   2   2   0   0   0   0   2   0   0   0   0   2   2   0   0   2   2   0   2   0   2   2   0   2   2   0   0   0   0   2   2   0   2   2   2   0   2   2   0   0   0   0   2   2   2   2   2   2   0   2   2   2   0   2   2   2   0   2   0   0   0   2   0   2   2   2   0   0   0   2   2   2   2   2   2   0   0   0   2   2   2   0   0   2   2   2
 MK-5-6                 2   2   2   2   0   0   0   0   0   0   0   2   2   2   0   2   2   2   0   2   2   0   0   2   2   2   0   0   2   2   0   2   2   0   0   2   2   2   2   2   0   0   2   2   2   2   0   2   2   2   0   2   2   2   0   2   2   2   2   0   2   0   0   0   2   0   2   2   0   2   2   0   0   2   2   0   0   0   2   0   0   0   0   2   2   0   0   2   0   2   2   0   0   2   0   2   0   2   2   2   0   2   0   0   2   0   2   2   2   0   0   2   0   0   2   2   0   0   0   0   2   0   0   0   0   2   2   0   2   2   0   0   2   0   2   2   0   2   2   0   0   0   0   2   2   0   2   2   2   0   0   2   0   0   0   0   2   2   2   2   2   2   0   2   2   2   0   2   2   2   0   2   0   0   0   0   2   2   2   2   0   0   0   2   2   2   2   2   2   0   0   0   2   2   2   0   0   2   2   2
 MK-5-7                 2   2   0   2   0   0   0   0   0   0   0   2   2   2   0   2   2   2   0   2   2   0   0   2   2   2   0   0   2   2   0   2   2   0   0   2   2   2   2   2   0   0   2   2   2   0   0   2   2   0   0   2   2   2   0   2   2   2   2   0   2   2   0   0   2   0   0   2   0   2   2   0   0   0   2   0   0   2   2   0   0   0   0   2   2   0   2   2   0   2   2   0   2   2   0   0   0   2   2   2   0   2   0   0   2   0   2   0   2   0   0   2   0   0   0   2   0   0   0   0   2   2   0   0   0   2   2   0   0   2   0   0   2   2   2   2   0   2   2   0   0   0   0   2   2   0   2   2   2   2   0   2   0   0   0   0   2   2   0   2   0   0   0   0   2   2   0   2   2   2   0   2   0   0   0   0   2   2   2   2   0   2   0   2   2   2   2   0   2   0   0   0   2   2   0   0   0   2   2   0
 MK-5-8                 2   2   0   2   2   0   0   0   0   0   0   2   2   2   0   0   2   2   0   2   2   0   2   2   2   2   0   0   2   2   0   2   2   0   0   2   2   2   2   2   0   0   2   2   2   0   0   2   2   0   0   2   2   2   0   2   2   2   2   2   2   2   0   0   2   0   0   0   0   2   0   2   0   0   2   0   0   2   2   0   2   0   0   2   2   0   2   0   0   2   2   0   2   2   2   0   0   2   2   2   0   2   0   0   2   0   2   0   2   0   0   2   0   0   0   2   0   0   2   0   2   2   0   0   2   2   0   0   0   2   0   2   2   2   2   2   0   2   2   0   0   0   0   2   2   0   2   2   2   0   0   2   0   2   0   0   2   2   0   2   0   0   0   0   2   0   0   2   2   2   0   2   0   0   0   0   2   2   0   2   0   2   0   2   2   2   2   0   2   0   0   0   0   2   0   0   0   2   2   0
 MK-5-9                 2   2   0   2   2   0   0   0   0   0   0   2   2   0   2   0   2   2   0   2   2   0   2   2   2   2   0   0   2   2   0   2   2   2   0   2   2   2   2   2   0   0   2   2   2   0   2   2   2   0   0   2   0   0   0   2   2   2   2   2   2   2   0   0   2   0   0   0   0   2   0   2   0   0   2   0   0   2   2   2   2   0   0   2   2   0   2   0   0   2   2   0   2   2   2   0   0   2   2   2   0   2   0   0   2   0   2   0   0   0   0   2   0   0   2   2   0   0   2   0   2   0   0   0   2   2   2   0   0   2   0   2   2   2   0   2   0   2   0   0   0   0   0   0   2   0   2   2   2   0   0   2   0   2   0   0   0   2   2   2   0   0   0   0   2   0   0   2   2   2   0   2   2   0   0   0   2   2   0   2   2   2   0   2   2   2   2   0   2   0   0   2   0   2   0   0   0   2   2   0
 MK-5-10                2   2   0   0   2   0   0   0   0   0   0   2   2   0   2   0   2   2   0   2   2   0   2   2   2   2   0   0   2   2   0   2   2   2   0   2   2   2   0   0   0   0   2   2   2   0   2   2   2   0   0   2   0   0   0   2   2   0   2   2   2   2   0   0   2   0   0   0   0   2   2   2   0   0   2   0   0   0   2   2   2   0   0   2   2   0   2   0   0   2   2   0   2   2   2   2   0   2   2   2   0   2   0   0   2   0   2   0   0   0   0   0   0   0   2   2   0   2   2   0   2   0   0   0   2   2   2   0   0   2   0   2   2   2   0   2   0   2   0   0   0   0   2   0   2   0   2   2   2   0   0   2   0   2   0   0   0   2   2   2   0   0   0   2   2   0   2   2   2   2   0   2   2   0   0   0   0   2   0   2   2   0   0   2   2   2   2   0   2   0   0   2   0   2   0   0   0   2   2   0
 MK-5-11                2   2   0   0   2   0   0   0   0   2   0   2   0   0   0   0   2   2   2   2   2   0   2   2   2   2   0   0   2   0   2   2   2   2   0   2   2   2   0   0   0   0   2   2   2   0   2   0   2   0   0   0   0   2   0   2   2   0   2   2   2   2   2   0   0   0   0   0   0   2   2   0   0   0   2   2   0   0   2   2   0   0   0   2   2   0   2   0   0   2   2   0   2   2   2   2   0   2   2   2   0   2   0   0   2   0   2   2   0   0   0   0   0   0   2   0   0   2   2   0   2   0   0   0   2   0   2   0   0   2   0   2   2   2   0   2   0   2   0   0   0   0   2   0   2   0   2   2   2   0   0   2   0   2   0   0   0   2   2   2   0   0   0   2   2   0   2   0   2   2   0   2   2   0   0   0   0   0   0   2   2   0   0   2   2   2   2   0   2   0   0   2   0   2   0   0   2   2   2   0
 MK-5-12                2   2   0   2   0   2   0   0   0   2   0   2   2   0   0   2   2   2   2   0   2   2   2   2   2   2   0   0   2   0   2   2   2   2   0   2   2   2   0   0   0   0   2   0   2   0   2   0   2   0   0   0   2   2   0   2   2   0   2   0   2   2   2   0   0   0   0   0   0   2   2   0   0   0   2   2   0   0   2   2   2   0   2   2   2   0   2   0   0   2   2   0   2   2   2   2   2   2   2   2   0   2   0   0   2   0   2   0   0   0   0   0   0   0   2   0   2   2   2   0   2   0   0   0   2   0   2   0   0   2   2   2   2   2   0   2   0   2   0   0   0   0   2   0   2   0   2   2   2   0   0   2   0   2   0   0   0   2   2   2   2   0   0   2   0   0   2   0   2   2   0   2   2   0   0   0   0   2   0   2   2   0   2   2   2   2   2   0   2   2   0   2   0   2   0   0   2   2   2   0
 MK-5-13                0   2   0   2   0   2   0   0   0   2   2   0   2   0   0   2   2   2   2   0   2   2   2   2   2   2   0   0   2   0   2   2   0   2   0   2   2   2   0   0   0   0   2   0   0   0   2   0   2   0   0   2   2   2   0   2   2   0   2   0   2   2   2   0   0   0   0   0   0   0   0   0   0   0   2   2   0   0   2   2   2   0   2   2   2   0   2   0   0   2   2   0   2   2   2   2   2   2   2   0   0   2   0   0   2   0   2   0   2   0   0   0   0   0   2   0   2   2   2   0   2   0   0   0   2   0   2   2   0   2   2   2   2   2   0   2   0   2   0   0   0   0   2   0   2   0   0   2   2   0   2   2   0   2   0   0   0   2   2   2   0   0   0   2   0   0   2   0   0   2   2   2   2   2   0   0   0   2   0   0   2   0   2   2   2   2   2   0   2   2   0   2   0   2   0   2   2   2   2   0
 MK-5-14                0   2   0   2   0   2   0   0   0   2   2   0   2   0   0   2   0   2   2   0   2   2   0   2   2   2   0   0   2   0   2   2   0   2   0   2   2   2   0   0   0   0   0   0   0   0   2   0   2   0   2   0   2   2   0   2   2   2   2   0   2   2   2   0   0   0   0   0   0   0   0   0   0   0   2   2   0   0   2   2   0   0   2   2   2   0   2   0   0   2   2   0   2   2   2   2   2   2   2   2   0   2   0   0   2   0   2   0   2   0   0   0   2   0   2   0   2   2   2   2   0   0   0   0   2   0   2   2   0   2   0   2   2   2   2   0   0   0   0   0   0   0   2   0   2   0   0   2   2   0   2   2   0   0   0   0   0   2   2   2   0   0   0   2   0   0   2   0   0   0   2   2   2   2   0   0   0   2   0   0   2   0   2   2   0   2   2   0   2   2   0   2   0   0   0   2   2   2   2   0
 MK-5-15                0   2   0   2   0   2   0   2   0   2   2   0   0   0   0   2   0   2   2   0   2   2   0   2   2   2   0   0   2   0   2   2   0   2   0   2   2   2   2   0   0   0   2   0   0   0   0   0   2   0   0   0   2   2   0   2   2   2   2   0   2   2   2   0   0   0   0   0   0   0   0   0   0   0   2   2   0   0   2   2   0   0   2   2   2   0   2   0   0   2   0   0   2   2   2   2   2   2   2   2   0   2   0   0   2   0   2   0   2   0   0   0   2   0   2   0   0   2   2   2   0   0   0   0   2   0   2   2   0   2   0   2   2   2   2   0   2   0   0   0   0   0   2   0   2   0   0   2   2   0   2   2   0   0   0   2   0   2   2   2   0   0   0   2   0   0   2   0   0   0   2   2   2   2   0   0   0   2   0   0   2   0   2   2   0   2   2   0   2   2   0   2   0   0   2   2   2   2   2   0
 MK-5-16                0   2   0   2   0   2   0   2   0   2   2   0   0   0   0   2   0   2   2   0   0   2   0   2   2   2   0   0   2   0   2   2   0   2   0   2   2   2   2   0   0   0   2   0   0   0   0   0   2   0   0   0   2   2   0   2   2   2   2   0   2   2   2   0   0   0   0   0   0   0   0   0   0   0   2   2   0   0   2   2   0   0   2   2   2   0   2   0   0   2   0   0   2   2   2   2   2   2   2   2   0   2   0   0   0   0   2   0   2   0   0   2   2   0   2   2   0   2   0   2   0   0   0   0   2   0   2   2   0   2   0   2   2   2   2   0   2   0   0   0   0   0   2   0   2   0   0   2   2   0   2   2   0   0   0   2   0   2   2   2   0   0   0   2   0   2   2   0   0   0   2   2   2   2   0   0   0   2   0   0   2   0   0   0   0   2   2   0   2   2   0   2   0   0   2   2   2   2   2   0
 MK-6-1                 0   2   0   0   2   2   2   2   2   0   0   0   0   0   2   2   2   0   2   2   0   0   2   2   0   0   0   0   2   2   2   0   2   2   0   2   0   2   2   2   0   2   2   0   0   2   2   2   2   0   0   2   0   0   2   2   0   2   2   0   2   0   0   2   0   0   2   0   0   2   2   2   2   2   2   0   0   2   0   0   2   0   2   2   0   2   2   2   0   2   2   2   2   0   2   0   0   2   2   0   0   2   2   0   0   2   2   0   0   0   0   0   2   0   0   0   2   2   2   2   0   2   2   2   2   0   2   0   0   0   2   0   2   2   0   2   0   2   0   2   0   0   2   2   2   2   0   0   0   2   0   2   2   0   2   0   0   2   0   0   0   0   0   2   2   2   0   2   0   0   0   2   2   2   0   2   2   2   2   2   2   2   0   0   2   0   0   0   2   2   2   2   2   0   0   2   0   2   2   0
 MK-6-2                 0   2   0   2   2   2   2   2   2   0   0   0   0   0   2   2   2   0   2   2   2   0   2   2   0   0   0   0   2   2   2   0   2   2   0   2   0   2   0   0   0   2   0   0   0   2   2   2   2   0   0   2   0   0   2   2   0   2   0   2   2   0   0   2   0   0   2   0   0   2   2   2   2   2   2   0   0   2   0   0   2   0   2   2   0   2   2   0   0   2   2   2   2   0   2   0   0   2   2   0   0   2   2   0   0   2   2   0   0   2   0   0   2   0   0   0   2   2   2   2   0   2   2   2   2   0   2   0   2   0   2   0   2   0   0   2   0   2   0   2   0   0   2   2   2   2   0   0   0   2   0   2   2   0   2   0   0   0   0   0   0   2   0   2   2   2   0   2   0   0   0   2   2   2   0   2   2   2   2   2   2   2   0   0   2   0   0   0   2   2   2   2   2   0   0   2   0   2   2   0
 MK-6-3                 2   2   0   2   2   2   2   2   0   0   0   0   0   0   0   2   2   0   0   2   2   0   2   2   2   2   0   0   2   2   2   0   2   2   2   2   2   2   0   0   0   2   0   0   0   2   2   2   2   0   0   2   0   0   2   0   0   2   0   2   2   0   0   2   0   0   2   0   0   2   2   2   2   2   2   0   0   2   0   0   0   0   2   2   0   2   2   0   0   2   0   2   2   0   0   0   0   2   0   0   0   2   2   0   0   0   2   0   0   2   0   0   2   0   0   0   2   2   2   2   0   0   2   2   2   0   2   0   2   0   2   0   2   0   0   2   0   2   0   2   0   0   2   2   2   2   0   0   0   2   0   2   2   0   0   0   0   0   0   2   0   2   0   2   2   2   2   0   0   0   0   2   2   0   0   2   2   2   2   2   0   2   0   0   2   0   0   0   2   2   2   2   2   0   0   2   0   2   2   0
 MK-6-4                 2   2   2   2   2   2   2   2   0   0   0   0   0   2   0   0   2   0   0   2   2   0   2   2   2   2   0   0   0   2   2   0   2   2   2   2   2   2   0   0   0   2   0   0   0   2   2   2   2   0   0   2   0   0   2   0   0   2   0   0   2   0   0   2   0   0   2   0   2   2   2   2   2   2   2   0   0   2   0   0   0   0   2   2   0   2   2   0   0   2   0   0   2   0   0   0   0   2   0   2   0   2   2   0   0   2   2   0   0   2   0   0   2   0   0   0   0   2   2   0   0   0   2   2   2   0   2   0   2   0   2   0   2   0   0   2   0   2   0   2   0   0   2   2   2   2   0   0   0   2   0   2   0   0   2   0   0   0   0   2   0   2   0   2   0   2   0   0   0   0   0   2   2   0   0   2   2   2   2   0   0   2   0   0   2   0   0   0   2   2   2   2   2   0   0   2   0   2   2   0
 MK-6-5                 2   2   2   2   2   2   2   2   0   0   0   0   2   2   0   0   2   0   0   2   2   0   2   0   2   2   0   0   2   2   2   0   2   2   2   2   2   2   0   0   0   2   0   0   0   2   2   2   2   0   0   2   0   0   2   0   0   2   0   0   2   0   0   2   0   0   2   0   2   2   2   2   2   2   0   0   0   2   0   0   0   0   0   2   0   2   2   0   0   2   0   2   2   0   0   0   0   2   0   2   0   2   2   0   2   2   0   0   0   2   0   0   2   0   0   0   0   2   2   0   2   0   2   2   2   0   2   0   2   0   2   0   2   0   0   2   0   2   2   2   0   0   2   0   2   2   0   0   0   2   0   2   0   0   2   0   0   2   0   2   0   2   0   2   2   0   0   0   0   0   0   0   2   0   0   2   2   2   2   2   0   2   0   0   2   2   0   0   2   2   2   2   2   0   0   2   0   2   2   0
 MK-6-6                 2   2   2   2   2   2   2   2   0   0   0   0   2   2   0   0   2   0   0   2   0   0   0   0   2   2   0   0   2   0   2   0   2   2   2   2   2   2   0   0   0   2   0   0   0   2   2   2   2   0   0   2   0   0   0   0   0   2   0   0   2   0   0   2   0   0   0   0   2   2   2   2   2   2   0   0   0   2   2   0   0   2   0   0   0   2   2   0   0   0   0   2   2   2   0   0   0   2   0   2   0   2   2   0   2   2   0   0   0   0   0   2   2   0   2   0   2   0   2   0   2   0   2   2   2   0   2   0   2   0   2   0   2   0   2   2   0   2   2   2   0   0   2   0   0   2   0   0   0   2   0   2   2   0   2   0   0   2   0   2   0   2   2   0   2   0   0   0   0   0   0   0   0   0   0   2   0   2   2   2   0   2   0   0   2   2   0   0   2   2   2   2   2   0   0   2   0   2   2   0
 MK-6-7                 2   2   2   2   2   2   2   2   0   0   0   0   0   2   0   0   2   0   0   2   0   0   0   0   2   2   0   0   2   0   2   0   2   2   2   2   2   2   0   0   0   2   0   0   0   2   2   0   2   0   0   2   0   0   0   0   2   2   2   0   2   0   0   2   0   0   0   0   2   2   2   2   2   2   0   0   0   2   2   2   0   2   0   0   0   2   0   0   0   0   0   2   2   2   0   0   0   2   0   2   0   0   2   0   2   2   0   0   0   0   0   0   2   0   2   0   2   2   2   0   2   0   2   2   0   2   2   0   2   0   2   0   2   0   2   2   0   2   0   2   0   0   2   0   0   2   0   0   0   2   0   2   2   0   2   0   0   2   0   0   2   2   2   0   2   0   0   0   0   0   0   0   0   0   0   2   0   2   2   2   0   2   0   2   2   2   0   0   2   2   2   2   0   0   0   2   2   2   2   0
 MK-6-8                 2   2   2   2   2   2   2   2   0   0   0   0   0   2   0   0   2   0   0   2   0   0   0   0   2   2   0   0   2   0   2   0   2   2   2   2   2   2   0   2   0   2   0   0   0   2   2   0   2   0   0   2   2   0   0   0   2   2   2   0   2   0   0   2   0   0   0   0   2   0   2   2   2   2   0   0   0   0   2   2   0   2   0   0   0   2   0   0   0   0   0   2   2   2   0   2   0   2   0   0   0   0   2   0   2   2   0   0   0   0   0   0   2   0   2   0   0   2   2   2   0   2   2   2   0   2   2   0   2   2   2   0   2   0   2   2   0   2   0   2   0   0   0   0   0   2   0   0   0   2   2   2   2   0   2   0   2   2   0   0   2   2   2   0   2   0   0   0   0   0   0   0   0   0   0   2   0   2   0   2   0   2   0   2   2   2   0   0   2   2   2   2   0   0   0   2   0   2   2   0
 MK-6-9                 2   2   2   2   0   2   2   2   0   2   0   0   0   2   0   0   2   0   0   2   0   0   0   0   0   2   0   0   2   0   2   0   2   2   2   2   2   2   0   2   0   2   0   0   0   2   2   0   2   0   0   2   2   0   0   0   2   2   2   0   0   0   0   2   0   0   0   0   2   0   2   2   2   2   0   0   0   0   2   2   0   2   0   2   0   2   0   0   0   0   0   2   2   2   0   2   2   2   0   0   0   0   2   0   2   2   0   2   0   0   0   0   0   0   2   0   2   2   2   2   0   2   2   2   0   2   2   0   2   2   2   2   2   0   2   2   0   2   0   2   0   0   0   0   2   2   0   0   0   2   2   2   2   0   0   0   2   2   0   0   0   2   2   0   0   0   0   0   0   0   2   0   0   2   0   2   0   2   0   2   2   2   0   2   2   2   0   0   0   2   2   2   0   0   0   2   0   2   2   0
 MK-6-10                2   2   2   2   0   0   2   2   0   0   0   0   0   2   0   0   2   0   0   2   0   0   0   0   0   2   0   0   2   0   2   0   2   0   2   2   2   2   0   2   0   0   0   0   0   2   2   0   2   0   2   2   2   0   0   0   2   2   2   0   2   0   0   2   0   0   0   0   2   0   2   2   2   0   0   0   0   0   2   2   0   2   0   2   2   2   0   0   0   0   0   2   2   2   0   2   2   0   0   2   0   0   2   0   2   2   0   2   0   0   0   0   0   0   2   0   2   2   0   2   0   2   2   2   0   2   2   0   2   2   2   2   2   0   2   2   0   2   0   2   0   0   2   0   0   2   0   2   0   2   2   2   2   0   0   0   2   2   0   0   0   2   2   0   0   0   0   0   0   0   2   0   0   2   0   0   0   2   0   2   2   2   0   2   0   2   0   0   0   2   2   2   2   0   0   2   0   2   2   0
 MK-6-11                2   2   2   2   0   0   2   2   0   0   2   0   0   2   0   0   2   0   2   2   0   0   0   0   0   2   0   0   2   0   2   0   2   0   2   2   2   2   0   2   0   0   0   0   0   2   2   0   2   0   2   2   2   0   0   0   2   2   2   0   2   0   0   2   0   0   0   0   2   0   2   2   2   0   0   0   0   0   2   2   0   2   0   2   2   2   0   0   0   0   0   2   2   2   0   2   2   0   2   2   0   0   2   0   0   2   0   2   0   0   0   0   0   0   2   0   2   2   0   2   0   2   0   2   0   2   2   0   2   2   2   0   2   2   2   2   0   2   0   2   0   2   2   0   0   2   0   2   0   0   2   0   2   0   0   2   2   2   2   0   0   2   2   0   0   0   0   0   0   0   0   0   0   2   0   0   0   2   0   2   2   2   0   2   0   2   0   0   0   2   2   2   2   0   0   2   0   2   2   0
 MK-6-12                2   2   0   2   0   0   2   2   0   0   2   2   0   2   0   0   2   0   2   2   0   0   2   0   0   2   0   0   2   0   2   0   2   0   2   2   2   2   0   2   0   0   0   0   0   2   2   0   2   2   2   2   2   0   0   0   2   2   2   0   2   0   0   2   0   0   0   2   2   0   2   2   2   0   0   0   2   0   2   2   0   2   0   2   2   2   0   0   2   0   0   2   0   2   0   2   0   0   2   2   0   0   2   0   0   2   0   2   2   0   0   0   0   0   2   0   2   2   0   2   0   2   0   0   0   2   2   0   2   0   0   0   2   0   2   2   0   2   0   2   0   2   2   0   0   0   0   2   0   0   2   2   2   0   0   2   2   0   2   0   0   2   2   0   0   0   0   0   0   0   0   2   0   2   0   0   0   2   0   2   2   2   0   2   0   2   0   0   0   2   2   2   2   0   2   2   0   2   2   2
 MK-6-13                2   2   0   2   0   0   2   2   0   0   2   2   0   2   0   0   2   0   2   2   2   0   2   0   0   2   0   0   2   0   0   0   2   0   2   0   2   2   0   0   0   0   0   0   2   2   2   0   2   2   2   2   2   0   2   0   2   2   2   0   2   0   0   2   0   0   0   2   2   0   2   2   2   0   0   0   2   0   2   2   0   2   0   2   2   2   0   0   2   0   0   2   0   2   0   2   0   0   2   2   0   0   2   0   0   2   0   2   2   0   0   0   0   0   2   0   2   0   0   2   0   0   0   0   0   2   0   0   2   0   2   0   2   0   2   2   0   2   0   2   0   2   2   0   0   0   2   2   0   0   0   2   2   0   0   2   2   0   2   0   0   2   2   0   0   2   0   0   0   0   0   2   0   2   0   0   0   0   0   2   0   2   0   2   0   2   0   0   0   0   2   0   2   0   2   2   0   2   2   2
 MK-6-14                2   2   2   0   0   2   2   2   0   2   2   0   2   2   0   0   2   0   2   0   2   0   2   0   0   2   0   0   2   0   0   0   2   0   2   0   0   2   0   0   0   0   0   0   2   2   2   0   0   2   2   2   2   0   2   0   2   2   2   0   2   0   0   0   0   0   0   2   2   0   2   2   0   2   0   2   2   0   2   2   0   2   0   2   2   2   2   0   2   0   0   2   0   2   0   2   0   0   2   2   0   0   2   0   0   2   0   2   2   0   0   0   0   0   2   0   2   0   0   0   0   0   0   0   0   2   0   0   2   0   2   0   2   0   2   2   0   2   0   2   0   2   2   0   0   0   2   2   0   0   0   2   2   0   0   2   0   0   2   0   0   2   2   0   0   2   0   0   0   0   0   2   0   2   0   0   0   0   0   2   0   2   0   2   2   2   0   0   0   0   2   0   0   0   2   2   0   2   2   0
 MK-6-15                2   2   2   0   0   2   2   0   0   2   2   0   2   2   0   0   2   0   2   0   2   0   2   0   0   2   0   0   2   0   0   0   2   0   2   0   0   2   0   0   0   0   0   0   2   2   2   0   0   2   2   2   2   0   2   0   2   2   2   0   2   0   0   0   2   0   0   2   2   2   2   2   0   2   0   2   2   0   2   2   0   2   0   2   2   2   2   0   2   0   0   2   2   2   0   2   0   0   2   0   0   0   0   0   0   2   0   2   2   2   0   0   0   0   2   0   0   0   0   0   0   0   0   0   0   2   0   0   2   0   0   0   0   0   2   2   0   2   2   2   0   0   2   0   0   0   2   0   0   0   0   2   0   0   0   2   0   0   2   0   0   2   2   0   0   2   0   0   0   0   0   2   0   2   0   0   0   0   0   2   0   2   0   2   2   2   0   0   0   2   2   0   0   0   2   2   0   2   2   0
 MK-6-16                2   2   2   0   0   2   2   0   0   2   2   0   2   2   0   0   2   0   2   2   2   0   2   0   0   2   0   0   2   0   0   0   0   0   2   2   0   2   0   0   2   0   0   2   2   2   2   0   0   2   2   2   2   0   2   2   2   2   0   0   2   0   0   2   2   0   0   2   2   0   2   2   0   2   0   2   2   0   2   2   0   0   0   2   2   2   2   0   2   2   0   2   2   0   2   2   0   0   2   0   0   2   0   0   0   2   0   0   2   2   0   0   0   0   2   0   0   0   0   0   0   0   2   0   0   2   0   0   2   0   0   0   0   0   2   2   0   2   2   2   0   0   2   0   0   0   2   0   0   0   0   2   0   0   2   2   0   0   2   0   0   2   2   0   0   2   0   0   0   0   0   2   0   2   0   0   0   0   0   2   0   2   0   0   2   2   0   0   0   2   0   0   0   0   0   2   0   2   2   2
 
!****************************************** Phenotypic Data **********************************************************
!-100.0 is resevred for missing phenotype
SimulatedTrait1         9.8618   10.2768   10.4681    8.9646    8.4399    9.0620   10.2176    9.3339    8.1017   11.4290    8.8787    9.0569   10.2522   11.0356   10.1917    8.3411   10.9131    9.4240    7.6227    9.2554   10.0045    9.7499    9.4657   11.3370    9.9333   10.9956   10.4284    8.6202   11.0041   12.0995    7.3963    9.8811   10.9336    9.3527    9.4153   12.8726   12.6098    8.3849   11.1436   11.3114   11.7921    9.4735   12.0943    9.3575   10.2491    8.8209   10.9495   10.9974    8.9197    9.8132    9.0532   12.6612    9.6275   10.8575    9.4415    8.7202   10.4842    9.2392   12.4393    9.1713   10.3451    8.0651   10.6826    7.9263   10.0875    8.1666   10.1213    8.7006    7.8440   10.5635   11.5194    8.8232    9.8250    9.0560    8.5237    8.9480   10.3470    9.9139   11.0984    9.1768   10.2387    6.3901    8.6369    9.9194   12.0078   10.6342    9.6957    9.4546    8.8373    9.2797   11.5383    8.9732    8.9335   10.2101   10.4492   12.3076    8.7169   10.5570    8.6568    9.5092    7.4417   10.9613    7.4168   10.6796   10.6186   10.6517   10.3246    7.8690    8.8464    7.7934    9.8745    9.7509   11.2771    7.7315   11.7640   10.5047    9.8845   10.4028   12.7051    7.8891   10.8894   10.5639    7.9742    9.8175    9.6797   11.3764   10.7750   11.9588   10.7061    9.7122   11.3063    9.1122   11.2158   10.8919   12.8630   14.1040   10.8900    8.5574   10.5431    9.0295    8.4377    7.3700    8.2252    8.9611   10.1383    8.1678    9.4441    7.9949    7.5795   10.1739    9.1087    9.3344   10.0966   10.3745    7.2908    7.9939   10.6021    9.8955    9.4454    7.9304    8.5946   10.2728   11.3945   10.6909   10.8747   10.2409    8.3459   11.4607   11.7478    9.2869   10.5362    8.4923    8.4809   10.7108   12.9896   13.0700    7.4946   11.0935    9.3989   10.6481    9.4884   11.1540   10.9474   12.0760   11.8379    9.7696   12.1134   12.1853    7.8511   10.1324    6.8719    8.9593   11.2595   10.1923    9.0532    9.8955   11.2127    8.0908   10.8886    9.7677
SimulatedTrait2        12.4459   15.2995   15.6462   17.6308   13.7016   13.7947   11.2704   14.0832   16.0811   13.9499   12.1753   16.1348   15.3116   17.5153   14.9405   14.5607   16.2299   14.2932   15.0554   14.4933   16.0233   14.1793   16.8407   16.7532   13.5457   14.1706   12.7695   13.3227   14.6021   17.4196   15.2521   16.0208   14.6961   15.7612   14.8592   15.3550   15.1846   14.7098   15.4223   15.0307   15.4956   14.7883   16.5839   16.7110   14.9947   12.8763   15.2960   15.9042   15.5520   15.9053   15.6391   17.4979   15.4980   17.3529   14.1691   15.9207   17.0791   16.4429   13.9006   12.9569   15.9840   15.4877   13.0110   15.1428   13.2667   15.1349   16.4072   14.6195   15.7494   14.8804   16.0270   13.8087   12.8351   14.0870   17.6282   14.1620   13.4084   15.1280   15.9547   13.6625   13.3962   12.5647   15.8103   14.7591   16.7162   14.2618   15.5794   11.9478   15.3356   13.8990   15.6992   13.2585   13.8199   14.6477   14.4505   14.0959   13.2339   17.6750   15.0274   15.1686   15.0140   14.8219   14.4162   14.0089   14.4639   16.4909   15.5790   15.7715   13.0346   15.1814   16.4359   12.3175   13.4046   14.8212   18.2281   13.0338   13.4603   15.7632   17.0696   14.0116   17.2444   15.5993   12.0943   12.2540   14.8016   15.7929   16.0793   13.9519   13.7475   12.9515   14.0559   13.7538   16.4553   14.1704   15.2728   15.1731   15.7067   16.9834   15.5476   15.6884   14.5783   15.4942   13.2059   16.4194   17.1110   14.3529   17.4117   17.5333   16.4037   15.8726   17.8044   15.2228   14.1615   14.4436   14.2591   14.8381   16.2118   17.6763   15.6188   13.9724   14.7319   11.8592   14.8038   13.8582   14.1345   14.1169   13.4405   15.4155   14.4918   16.9547   13.3496   16.0203   13.6987   12.3532   15.1199   12.4729   13.7396   15.2024   15.2903   16.2837   14.2583   14.3463   14.8343   15.8479   17.2249   14.7503   15.9240   14.7615   15.4885   14.1697   14.4131   15.9074   15.4210   17.1620   17.4636   12.9184   16.4614   16.3131   15.4560   15.5173
 
