# Supplementary material for: Inclusive Composite Interval Mapping of QTL by Environment Interactions in Biparental Populations
Source: PLoS One. 2015 Jul 10;10(7):e0132414. doi: 10.1371/journal.pone.0132414 (PMC4498613; doi:10.1371/journal.pone.0132414)
Supplement: S3 File — (ZIP) [file pone.0132414.s003.zip › Simulation for unliked model/Simulated popualtions/run_00129.met]

!**********************Note: lines staring with "!" are remarks and will be ignored in the program********************
!*********************************General Information**********************************
!Assuming F1 = P1 x P2, populations available in QTL IciMapping are: 
!  1, P1BC1F1 = P1 x F1, the first backcrossing where P1 is used as the recurrent parent;
!  2, P2BC1F1 = P2 x F1, the first backcrossing where P2 is used as the recurrent parent;
!  3, F1DH, F1-derived doubled haploids; 
!  4, RIL or F1RIL, recombination inbred lines through the repeated selfing of F1;
!  5, P1BC1RIL, recombination inbred lines through the repeated selfing of P1BC1F1;
!  6, P2BC1RIL, recombination inbred lines through the repeated selfing of P2BC1F1;
!  7, F2, the selfing generation of F1;
!  8, F3, the selfing generation of F2;
!  9, P1BC2F1, the second backcrossing where P1 is used as the recurrent parent; 
! 10, P2BC2F1, the second backcrossing where P2 is used as the recurrent parent;
! 11, P1BC2RIL, recombination inred lines through the repeated selfing of P1BC2F1; 
! 12, P2BC2RIL, recombination inred lines through the repeated selfing of P2BC2F1; 
! 13, P1BC1F2, the selfing generation of P1BC1F1; 
! 14, P2BC1F2, the selfing generation of P2BC1F1; 
! 15, P1BC2F2, the selfing generation of P1BC2F1; 
! 16, P2BC2F2, the selfing generation of P2BC2F1; 
! 17, P1BC1DH, P1BC1F1-derived doubled haploids; 
! 18, P2BC1DH, P2BC1F1-derived doubled haploids; 
! 19, P1BC2DH, P1BC2F1-derived doubled haploids; 
! 20, P2BC2DH, P2BC2F1-derived doubled haploids; 
   3      !Mapping Population (see remarks above)
   2      !Mapping Function (1 for Kosambi; 2 for Haldane; 3 for Morgan)
   2      !Marker Space Type (1 for intervals; 2 for positions)
   1      !Marker Space Unit(1 for centiMorgans; 2 for Morgan)
   6      !Number of Chromosomes (or Linkage Groups)
 200      !Size of the mapping population
   2      !Number of environments
 
!***************************************** Chromosomes and Linkage Maps **********************************************
!Chromosome                 NumMarkers
-CH1                        16
-CH2                        16
-CH3                        16
-CH4                        16
-CH5                        16
-CH6                        16
!Linkage map (Marker name followed by position or the interval length)
 MK-1-1                1     0.000
 MK-1-2                1    10.000
 MK-1-3                1    20.000
 MK-1-4                1    30.000
 MK-1-5                1    40.000
 MK-1-6                1    50.000
 MK-1-7                1    60.000
 MK-1-8                1    70.000
 MK-1-9                1    80.000
 MK-1-10               1    90.000
 MK-1-11               1   100.000
 MK-1-12               1   110.000
 MK-1-13               1   120.000
 MK-1-14               1   130.000
 MK-1-15               1   140.000
 MK-1-16               1   150.000
 MK-2-1                2     0.000
 MK-2-2                2    10.000
 MK-2-3                2    20.000
 MK-2-4                2    30.000
 MK-2-5                2    40.000
 MK-2-6                2    50.000
 MK-2-7                2    60.000
 MK-2-8                2    70.000
 MK-2-9                2    80.000
 MK-2-10               2    90.000
 MK-2-11               2   100.000
 MK-2-12               2   110.000
 MK-2-13               2   120.000
 MK-2-14               2   130.000
 MK-2-15               2   140.000
 MK-2-16               2   150.000
 MK-3-1                3     0.000
 MK-3-2                3    10.000
 MK-3-3                3    20.000
 MK-3-4                3    30.000
 MK-3-5                3    40.000
 MK-3-6                3    50.000
 MK-3-7                3    60.000
 MK-3-8                3    70.000
 MK-3-9                3    80.000
 MK-3-10               3    90.000
 MK-3-11               3   100.000
 MK-3-12               3   110.000
 MK-3-13               3   120.000
 MK-3-14               3   130.000
 MK-3-15               3   140.000
 MK-3-16               3   150.000
 MK-4-1                4     0.000
 MK-4-2                4    10.000
 MK-4-3                4    20.000
 MK-4-4                4    30.000
 MK-4-5                4    40.000
 MK-4-6                4    50.000
 MK-4-7                4    60.000
 MK-4-8                4    70.000
 MK-4-9                4    80.000
 MK-4-10               4    90.000
 MK-4-11               4   100.000
 MK-4-12               4   110.000
 MK-4-13               4   120.000
 MK-4-14               4   130.000
 MK-4-15               4   140.000
 MK-4-16               4   150.000
 MK-5-1                5     0.000
 MK-5-2                5    10.000
 MK-5-3                5    20.000
 MK-5-4                5    30.000
 MK-5-5                5    40.000
 MK-5-6                5    50.000
 MK-5-7                5    60.000
 MK-5-8                5    70.000
 MK-5-9                5    80.000
 MK-5-10               5    90.000
 MK-5-11               5   100.000
 MK-5-12               5   110.000
 MK-5-13               5   120.000
 MK-5-14               5   130.000
 MK-5-15               5   140.000
 MK-5-16               5   150.000
 MK-6-1                6     0.000
 MK-6-2                6    10.000
 MK-6-3                6    20.000
 MK-6-4                6    30.000
 MK-6-5                6    40.000
 MK-6-6                6    50.000
 MK-6-7                6    60.000
 MK-6-8                6    70.000
 MK-6-9                6    80.000
 MK-6-10               6    90.000
 MK-6-11               6   100.000
 MK-6-12               6   110.000
 MK-6-13               6   120.000
 MK-6-14               6   130.000
 MK-6-15               6   140.000
 MK-6-16               6   150.000
!*********************************** Marker Types ********************************************************************
!Co-dominant marker: When heterozygote F1 is present, P1 is coded as 2, F1 is coded as 1, and P2 is coded as 0; Otherwise, P1 is coded as 2, and P2 is coded as 0. 
!Dominant marker: When heterozygote F1 is present, P1 and F1 are coded as 12, and P2 is coded as 0; Otherwise, P1 is coded as 2, and P2 is coded as 0.  
!Recessive markers: When heterozygote F1 is present, P1 is coded as 2, and F1 and P2 are coded as 10; Otherwise, P1 is coded as 2, and P2 is coded as 0. 
!Missing marker is coded as -1. 
 MK-1-1                 0   2   2   0   0   2   2   2   2   2   2   0   2   2   2   2   0   0   0   2   0   2   0   2   0   0   0   0   0   0   2   2   2   2   2   0   0   2   0   2   0   0   0   0   0   2   0   0   2   0   2   2   2   0   0   2   2   2   2   0   0   0   0   0   2   0   0   2   2   0   2   0   0   2   2   0   0   0   0   0   0   2   0   0   0   0   2   2   2   2   0   0   0   0   0   2   0   2   2   2   0   2   0   2   2   0   2   2   0   0   2   0   0   0   2   0   0   2   2   0   0   2   2   0   0   2   2   2   2   0   2   2   0   2   0   2   0   2   0   2   0   0   2   0   2   0   2   0   2   2   0   2   2   2   0   0   2   2   2   0   0   2   0   2   0   2   2   0   2   0   0   0   2   2   0   0   0   0   0   2   0   0   2   2   2   2   2   0   2   0   0   0   0   0   0   0   2   2   0   0
 MK-1-2                 0   2   2   0   0   0   2   2   2   2   2   0   2   2   2   2   0   0   0   2   0   2   0   2   0   0   0   0   0   2   2   2   2   2   2   0   0   2   0   2   0   0   0   0   0   2   0   0   0   2   0   2   2   0   0   2   2   2   2   0   0   0   0   0   2   0   0   0   0   0   2   0   0   2   2   0   0   0   0   0   0   2   0   0   0   0   2   2   2   2   0   0   0   0   0   2   0   2   2   2   0   2   0   2   2   0   2   2   0   0   2   2   2   0   2   2   0   0   2   0   0   2   2   0   0   2   2   2   2   0   2   2   0   2   0   2   0   2   0   2   0   0   2   0   2   0   2   0   2   2   0   2   2   0   0   0   2   2   2   0   0   2   0   2   0   2   2   2   2   0   0   0   2   2   2   0   0   0   0   2   0   0   2   2   2   2   2   0   2   0   0   0   0   0   0   0   2   2   0   0
 MK-1-3                 0   0   2   0   0   0   2   2   2   2   2   0   2   2   2   0   0   2   0   2   0   2   0   2   0   0   0   0   0   2   2   2   2   2   2   0   0   2   0   2   0   2   0   0   0   2   0   0   0   2   2   2   2   0   0   2   2   2   2   0   0   0   0   0   0   0   0   0   0   0   2   2   2   2   2   0   0   0   0   0   2   2   0   0   0   0   2   2   2   2   0   0   0   0   0   2   0   2   2   2   0   2   0   2   2   0   2   2   0   0   2   2   2   0   2   2   0   0   2   0   0   2   2   0   0   0   2   2   2   0   2   0   0   2   2   2   0   2   0   2   0   0   2   0   2   0   2   0   2   2   0   2   2   0   0   2   0   2   0   0   0   2   0   2   0   2   2   2   2   2   0   2   2   2   2   0   0   0   0   2   0   0   2   2   2   2   0   0   2   0   0   0   0   0   0   0   2   2   0   0
 MK-1-4                 0   2   2   0   0   0   2   2   0   2   2   0   2   2   2   0   0   2   2   2   0   2   0   2   0   2   0   0   0   2   0   2   2   2   2   0   0   2   0   2   0   2   0   2   0   2   0   0   0   2   2   2   2   0   0   2   2   2   2   0   2   0   0   0   0   0   2   0   0   0   2   2   2   2   2   0   0   0   0   0   0   2   0   0   0   0   2   2   2   2   0   0   0   0   0   2   0   2   2   2   0   2   0   2   2   0   2   0   0   2   2   2   2   0   2   2   0   0   2   0   0   2   2   0   2   0   2   0   2   2   2   0   0   2   2   2   0   2   0   2   0   0   2   0   2   0   2   0   2   2   0   2   2   0   0   0   0   2   0   0   0   2   0   2   2   2   2   2   2   2   0   2   2   2   2   2   0   0   0   2   2   0   2   0   2   2   0   0   2   0   0   0   0   0   0   0   2   2   0   0
 MK-1-5                 0   2   2   0   0   0   2   2   0   2   2   0   2   2   2   0   0   2   2   2   0   2   0   2   2   2   0   0   0   2   0   0   2   2   2   0   0   2   0   2   0   2   0   2   0   2   0   0   0   2   2   2   2   0   0   2   2   2   2   0   2   0   2   0   0   0   2   0   0   0   2   0   2   2   2   0   0   0   0   0   0   2   2   0   0   0   2   2   2   2   0   0   0   0   0   2   0   2   0   0   0   2   0   0   2   0   0   0   0   2   2   2   2   0   2   2   0   0   2   0   0   0   0   0   2   0   2   0   2   2   2   0   0   2   0   2   0   2   0   2   0   0   2   2   2   0   2   2   2   0   0   2   0   0   0   0   0   2   0   0   0   0   2   2   2   2   2   2   2   2   0   2   2   2   2   2   0   0   0   2   0   0   2   0   2   2   0   0   2   0   0   0   2   0   0   0   2   2   0   0
 MK-1-6                 0   2   2   0   0   0   2   2   0   2   2   0   2   2   2   0   0   2   2   2   2   2   0   0   2   2   2   0   0   2   0   2   2   2   2   0   0   0   0   2   0   2   0   2   0   2   0   0   0   2   2   2   2   0   0   2   2   2   2   0   2   0   2   0   2   0   2   0   0   0   2   2   2   2   2   0   0   0   0   0   0   2   2   0   0   2   2   2   2   2   0   0   2   0   0   2   2   2   0   0   0   0   0   0   2   0   0   0   2   2   2   2   2   0   2   2   0   0   2   0   0   0   0   0   2   0   2   0   2   0   2   0   0   2   2   2   2   2   0   2   0   0   2   2   0   0   2   2   2   0   0   2   0   0   0   0   0   2   0   0   0   0   2   2   2   2   2   0   2   2   0   2   2   2   2   2   0   0   0   2   0   0   2   0   0   0   0   0   2   0   2   0   2   0   0   0   2   2   0   0
 MK-1-7                 0   0   2   2   0   2   2   2   0   2   2   2   0   0   2   0   0   2   2   2   2   2   2   0   0   2   2   0   0   2   0   2   2   0   2   0   0   0   0   2   0   2   0   2   0   2   0   0   2   2   2   2   0   0   0   2   2   2   2   0   2   0   2   0   2   2   2   2   2   0   2   2   2   2   2   0   0   0   0   0   0   2   2   0   0   2   2   2   2   2   0   0   2   0   0   2   2   2   2   0   0   0   0   0   2   2   0   2   2   2   2   2   2   0   2   2   0   0   2   2   0   0   0   0   2   0   2   2   2   0   2   0   0   2   2   2   2   2   0   2   2   0   2   2   0   0   2   2   2   2   0   2   2   0   0   0   0   2   0   0   2   0   0   2   2   2   2   0   2   2   0   2   2   2   0   2   0   0   0   2   0   0   2   0   0   0   0   0   2   0   2   0   2   0   0   0   2   2   0   0
 MK-1-8                 0   0   2   2   0   2   2   2   0   2   2   2   0   0   2   0   0   2   0   2   2   2   2   0   0   2   2   0   0   2   0   2   2   0   2   0   0   0   0   2   0   2   0   0   0   2   0   0   2   2   2   2   0   0   0   0   2   2   2   0   2   0   0   0   2   2   2   2   2   0   2   2   0   0   2   0   2   0   0   0   0   2   2   0   0   2   2   2   2   0   0   0   2   0   0   2   2   2   2   0   0   0   2   0   2   2   0   2   0   2   2   0   2   0   2   2   0   0   0   2   0   0   0   0   2   0   2   2   2   0   2   0   0   2   2   2   2   0   0   2   2   0   2   2   0   0   2   2   2   2   0   2   2   0   0   0   0   2   0   0   2   0   0   2   2   2   2   0   2   2   0   2   2   2   2   2   0   0   0   2   0   2   2   0   0   2   2   2   2   2   2   0   2   0   0   0   2   2   0   0
 MK-1-9                 0   0   2   2   0   2   2   2   0   2   2   0   0   0   2   0   0   2   0   2   2   2   2   0   0   2   2   2   0   0   0   2   2   0   2   0   0   2   0   2   0   2   0   0   0   2   0   0   2   2   2   2   0   0   0   0   0   2   2   0   0   0   0   0   2   0   2   2   2   0   2   2   0   0   2   0   2   0   0   0   0   2   2   0   0   2   2   2   2   0   0   0   2   2   0   2   2   2   2   0   0   0   2   0   2   2   0   2   2   2   2   0   2   0   2   2   0   0   0   2   2   0   0   0   2   0   2   2   2   0   2   0   0   2   2   2   2   0   0   2   2   0   0   2   0   0   2   2   2   2   0   2   2   0   0   2   0   2   0   0   2   0   0   2   0   2   2   0   2   2   0   2   2   2   2   2   0   0   0   2   0   2   2   0   2   2   2   2   2   2   2   0   2   0   0   0   2   2   0   0
 MK-1-10                0   0   2   2   0   2   2   2   2   2   2   2   0   2   2   0   0   2   0   2   2   2   2   0   0   2   2   2   0   0   0   0   2   0   2   0   0   2   0   2   0   2   0   0   0   2   0   0   2   2   2   2   0   0   0   0   2   2   2   0   0   0   0   0   2   0   2   2   0   0   2   2   0   0   2   0   0   0   0   0   0   2   2   2   2   2   2   2   2   0   0   0   2   2   0   2   2   2   2   0   0   0   2   0   0   2   0   2   2   2   2   0   2   0   2   2   0   0   2   2   2   0   0   2   2   0   0   2   2   0   2   0   0   2   0   0   2   0   0   2   2   0   0   2   0   0   2   2   2   2   2   2   2   0   0   2   2   2   2   0   2   0   0   2   2   2   2   0   2   2   2   2   2   2   2   2   0   0   0   2   0   2   2   0   0   2   2   0   2   2   2   0   2   2   0   0   2   0   0   0
 MK-1-11                0   0   2   2   0   2   2   2   2   0   2   2   0   2   2   0   0   0   0   2   2   2   2   0   0   2   2   2   0   0   2   0   2   0   2   0   0   0   0   2   0   2   0   0   0   2   0   0   2   2   2   2   0   0   2   0   0   2   2   0   0   0   0   0   2   0   2   0   0   0   2   2   0   0   2   0   2   0   2   0   0   0   2   2   2   2   0   2   2   0   0   0   0   2   0   2   2   2   2   0   0   0   2   0   0   2   0   2   2   2   2   0   2   0   2   2   0   0   2   2   2   2   0   2   2   0   0   2   2   0   2   0   0   2   0   0   2   0   0   2   2   0   0   2   0   0   2   2   2   2   2   2   0   0   0   2   2   2   2   0   2   0   0   2   2   2   0   0   2   2   2   2   0   2   2   2   0   0   0   2   0   2   2   0   0   2   2   2   2   2   2   0   2   2   0   0   2   0   0   0
 MK-1-12                0   2   2   2   0   2   0   2   2   0   2   2   0   2   2   0   0   0   0   2   0   2   2   0   0   2   2   2   0   0   2   0   0   0   2   0   0   2   0   0   0   2   0   0   2   2   0   0   2   2   2   2   0   0   2   0   0   2   2   0   0   0   0   0   2   2   2   0   0   0   2   2   0   0   2   0   0   0   2   0   0   0   2   2   0   0   0   2   2   2   0   0   2   2   0   2   2   2   2   0   0   0   2   2   0   2   0   2   2   2   2   0   2   0   2   2   0   0   2   2   2   2   0   2   2   2   0   2   2   0   2   0   0   2   0   0   2   0   0   0   2   0   0   2   0   0   2   2   2   2   2   2   0   0   0   2   2   2   2   0   2   0   2   2   2   2   0   0   2   2   2   2   0   2   2   2   0   2   0   2   0   2   2   0   0   2   0   2   2   2   2   0   2   2   0   0   2   0   2   0
 MK-1-13                0   2   2   0   0   2   0   2   2   0   2   0   0   2   2   0   0   0   0   2   0   2   2   0   0   2   2   2   2   0   2   0   0   0   2   2   0   2   0   0   0   2   0   0   2   2   0   0   2   2   2   2   0   0   2   0   0   2   2   0   0   0   2   0   2   2   2   0   0   0   2   2   0   2   2   2   0   0   2   0   0   0   2   2   0   2   0   2   2   2   0   0   2   2   0   2   2   2   2   0   0   0   2   2   0   2   0   2   2   2   2   0   2   0   2   2   0   0   2   2   2   2   0   2   2   2   0   2   2   0   2   0   0   2   0   0   2   0   0   0   2   0   0   2   0   0   2   2   2   2   2   2   0   0   0   2   2   2   2   0   2   0   2   2   2   2   2   0   0   2   2   2   0   2   0   2   0   0   0   2   0   2   2   0   2   2   0   2   2   2   2   2   2   2   0   0   2   0   2   0
 MK-1-14                0   2   0   0   0   2   0   2   2   0   2   2   0   2   2   0   0   0   0   0   0   2   2   0   0   2   2   2   0   0   2   0   0   0   2   2   2   2   0   0   0   2   0   0   2   2   0   0   0   2   0   2   0   0   2   0   0   2   2   0   0   0   2   0   2   2   2   0   0   0   2   2   0   2   2   2   0   0   2   0   0   0   2   2   0   0   2   2   2   0   2   0   2   0   0   2   0   2   2   0   0   0   2   2   0   2   0   2   2   2   2   0   2   0   2   2   2   0   2   2   2   2   0   2   2   2   0   2   2   0   0   0   0   2   0   0   2   0   0   0   2   0   0   2   0   0   2   2   2   2   2   0   0   2   2   2   2   2   2   0   2   0   0   0   2   2   2   0   0   2   2   2   2   2   0   2   0   0   0   0   0   2   2   0   2   2   0   2   2   2   2   2   0   2   0   0   2   0   2   0
 MK-1-15                0   2   0   0   0   2   0   2   2   0   2   0   0   2   2   0   0   0   0   2   0   2   2   0   0   2   2   2   0   0   2   0   0   0   2   2   2   2   0   2   0   2   0   0   2   2   0   0   2   2   0   0   0   2   2   0   0   2   2   0   0   0   2   0   2   2   2   0   0   0   2   2   0   2   2   2   0   0   2   0   0   0   2   2   0   0   2   0   2   0   2   0   2   0   0   2   0   2   2   0   2   0   2   2   0   2   0   2   2   2   2   0   2   0   2   2   2   0   2   2   2   2   0   2   2   2   0   2   2   0   0   0   0   2   0   0   2   0   0   0   2   0   0   2   0   0   2   2   0   2   2   0   0   2   2   2   2   2   2   0   2   0   0   2   2   2   2   0   0   2   2   2   2   2   0   2   0   0   0   0   0   2   2   0   2   2   0   2   2   2   2   2   0   2   0   0   2   0   2   0
 MK-1-16                0   0   0   0   0   2   0   2   2   0   2   0   0   2   2   0   0   0   0   0   0   2   2   0   0   2   2   2   0   0   2   0   0   0   2   2   2   2   2   2   0   2   0   0   2   2   0   0   2   2   2   0   0   0   2   0   0   2   2   0   0   0   2   2   2   2   2   0   0   0   2   2   0   2   2   0   0   0   2   0   0   2   2   2   0   0   2   0   2   0   2   0   2   0   0   2   0   0   2   0   2   0   0   2   0   0   0   2   2   2   2   0   2   0   2   2   2   0   2   0   2   2   0   2   2   2   0   2   2   0   0   0   0   2   0   0   2   2   0   0   2   2   0   2   0   2   2   2   0   2   2   0   0   2   2   2   2   2   2   0   0   0   0   2   2   2   2   0   2   2   2   2   2   2   0   2   0   0   0   0   0   2   2   0   2   2   0   2   2   0   2   2   0   2   0   0   2   0   2   0
 MK-2-1                 0   2   0   2   0   2   2   0   0   0   0   2   0   2   2   2   2   0   2   2   2   2   0   0   0   2   0   2   0   0   0   0   0   2   0   2   0   0   2   2   0   2   2   0   0   2   0   0   0   2   0   0   2   2   0   2   0   0   2   0   0   2   2   0   0   2   0   0   2   0   2   2   0   0   2   0   0   2   2   0   0   2   2   2   2   2   0   0   0   2   0   0   0   2   0   0   0   2   2   0   2   2   2   2   0   0   0   2   0   0   0   2   0   0   0   2   2   0   0   2   2   0   0   2   0   2   2   0   2   0   2   2   0   0   2   2   2   2   0   0   2   2   0   2   2   0   0   2   0   0   0   2   0   2   2   0   0   2   0   2   2   2   0   0   0   0   2   0   2   0   2   0   0   2   0   0   2   2   0   0   0   2   2   0   0   2   0   2   2   2   2   0   2   2   0   2   2   2   2   0
 MK-2-2                 0   2   0   2   0   2   2   0   0   0   0   2   0   2   2   2   2   0   2   2   2   2   0   0   0   2   0   2   0   0   0   0   0   2   0   2   0   0   2   0   0   2   2   0   0   2   0   0   0   2   0   0   2   2   0   2   0   0   2   0   0   0   2   0   2   2   0   0   2   0   2   2   0   0   2   0   0   2   2   0   2   2   2   2   2   2   0   0   0   2   0   0   0   2   0   0   0   2   2   0   2   2   0   2   0   0   0   2   0   0   0   2   0   2   0   2   2   0   0   2   2   0   0   2   0   2   2   0   2   0   2   2   0   2   2   2   2   2   0   2   2   2   0   2   2   0   0   2   0   2   0   2   0   2   2   0   0   2   0   2   2   2   0   0   0   0   2   0   2   0   2   0   0   2   0   0   2   2   0   0   0   2   2   0   0   0   0   2   2   0   2   0   2   2   0   0   2   2   2   0
 MK-2-3                 0   2   0   2   0   2   2   0   0   0   0   0   0   2   2   2   2   0   2   0   2   2   0   0   0   2   0   2   0   0   0   0   0   2   0   2   0   0   2   0   0   2   2   0   0   2   0   0   0   2   0   0   2   2   0   0   0   0   2   0   0   2   2   0   2   2   0   0   2   0   2   2   0   0   2   0   0   2   2   0   0   0   2   0   2   2   0   0   0   2   0   0   0   2   0   2   0   2   0   0   2   2   2   2   0   0   0   2   0   0   0   2   0   2   0   2   2   0   0   2   2   0   0   2   0   2   2   2   2   0   2   2   0   2   2   2   2   2   2   2   2   2   0   2   2   0   0   2   2   2   0   2   0   2   2   0   0   0   0   2   2   2   0   0   0   0   2   0   0   0   2   0   0   0   0   0   2   2   0   0   0   2   2   0   2   0   0   2   2   0   2   0   2   2   0   0   2   2   2   0
 MK-2-4                 0   0   0   2   0   2   0   0   0   0   0   0   2   2   2   2   2   0   2   0   2   2   0   0   0   2   0   2   0   0   0   0   0   2   2   2   0   0   2   0   2   2   2   0   0   2   0   0   0   2   0   0   2   2   0   0   0   0   2   0   0   2   2   0   2   0   0   0   2   0   2   2   0   0   2   0   0   2   2   0   0   0   2   0   2   2   0   0   0   2   2   0   0   2   0   2   0   2   0   0   2   2   2   2   0   0   0   2   0   0   0   2   0   2   0   2   2   0   0   2   2   0   0   2   0   2   2   2   2   0   2   2   0   2   2   2   0   2   2   2   2   2   0   2   2   0   0   2   2   2   0   2   0   2   0   0   0   0   0   2   2   2   0   0   0   0   2   0   0   0   2   0   0   0   0   0   2   2   0   0   0   2   2   0   2   0   0   2   2   0   2   0   2   2   0   0   2   0   0   0
 MK-2-5                 2   0   0   2   0   2   0   0   0   0   0   0   2   2   2   0   2   0   2   2   2   2   0   0   0   0   0   2   0   0   0   0   0   2   2   2   0   0   2   0   2   2   0   0   2   2   0   2   0   0   0   0   0   2   2   0   0   0   2   0   0   2   2   0   2   0   2   0   2   0   2   0   0   0   2   0   0   2   2   0   0   0   2   0   0   2   0   0   0   2   0   0   0   2   0   2   0   2   0   0   0   2   2   2   2   0   0   2   0   0   2   2   0   2   0   2   2   0   0   2   2   0   0   2   0   2   2   2   0   0   2   2   0   2   2   2   0   2   2   2   2   2   0   2   2   0   0   2   2   2   0   2   0   2   0   0   0   2   0   2   2   2   2   0   0   0   2   2   0   0   2   0   0   0   0   0   2   2   0   0   0   2   2   0   2   0   0   0   2   0   2   0   2   2   0   0   2   0   0   0
 MK-2-6                 2   0   0   2   0   2   0   0   0   0   0   0   2   2   2   0   2   0   2   2   2   0   0   2   0   0   0   2   0   0   0   0   0   2   2   2   0   0   2   0   2   2   0   0   2   2   0   2   0   0   0   0   0   2   2   0   0   2   2   0   2   2   2   2   2   2   2   0   2   0   2   0   0   0   2   2   0   2   2   0   0   0   2   2   0   2   0   0   0   2   0   0   0   2   0   2   0   2   0   0   0   2   2   2   2   0   2   2   0   0   2   2   0   2   0   2   2   0   0   2   2   0   0   2   0   2   2   0   0   0   2   2   0   2   2   2   0   2   2   2   2   2   2   2   2   0   0   2   2   2   0   2   0   2   0   0   0   2   2   2   2   2   2   0   2   0   2   2   0   0   2   2   2   0   0   0   2   2   0   0   2   0   2   0   2   0   0   0   2   0   2   0   2   2   0   0   2   0   0   0
 MK-2-7                 2   2   0   2   0   2   0   0   0   0   0   2   2   2   2   0   2   0   2   2   2   0   0   2   0   0   0   2   0   0   0   0   0   2   2   2   0   0   2   2   2   2   0   2   2   0   0   0   0   0   0   0   0   2   2   0   0   2   2   0   2   2   2   2   2   2   2   0   2   0   0   0   0   0   2   2   0   0   2   0   2   0   2   2   0   2   0   0   0   2   0   0   0   2   0   2   0   2   0   0   0   2   2   2   2   0   2   2   0   0   0   2   0   2   0   2   2   0   0   2   2   0   0   2   0   2   2   0   0   0   2   2   0   2   2   2   0   2   2   2   2   2   2   2   2   0   0   2   2   2   0   2   0   2   0   0   0   0   2   2   2   2   2   0   0   0   2   2   0   0   2   2   2   0   0   0   2   2   0   0   2   2   2   0   2   0   0   0   2   0   2   0   2   2   0   0   2   0   0   2
 MK-2-8                 2   2   2   2   2   2   0   0   0   0   0   2   2   2   2   0   2   0   2   2   2   0   2   0   0   0   2   2   0   2   0   0   0   2   2   2   0   0   2   2   2   0   0   2   2   0   0   0   0   0   0   0   0   2   2   0   0   2   2   0   2   2   2   0   2   2   2   0   2   0   0   0   0   0   2   2   0   0   2   0   2   0   2   2   0   2   0   0   0   2   0   0   0   2   2   2   2   2   0   0   0   2   2   2   2   0   0   2   0   0   0   2   0   2   0   2   2   0   0   2   2   0   2   2   0   2   2   0   0   0   2   2   0   2   2   2   0   2   2   2   2   2   2   2   2   0   0   2   2   2   0   2   0   2   0   0   0   0   2   2   2   2   2   2   0   2   2   2   0   0   2   2   2   0   0   0   2   2   2   0   2   2   2   0   2   0   0   2   2   2   2   2   2   2   0   2   2   0   0   2
 MK-2-9                 2   2   2   2   2   2   0   0   0   0   0   2   0   2   2   0   2   0   2   2   2   0   0   0   2   0   0   0   2   2   0   0   0   2   2   2   0   0   2   2   2   0   0   2   2   0   0   0   0   0   0   0   2   2   2   0   0   2   2   0   2   2   2   0   2   2   2   0   0   0   0   0   0   0   2   2   0   0   2   0   2   0   2   2   2   2   0   0   0   2   0   2   0   2   2   2   2   2   0   0   0   2   2   2   2   0   0   2   0   0   0   2   0   2   2   2   2   0   0   2   2   0   2   2   0   2   2   2   0   2   2   2   2   2   2   2   0   2   0   2   2   2   0   2   2   0   0   2   2   2   0   2   0   2   0   0   0   0   2   2   2   2   2   2   0   2   2   0   0   0   2   2   2   0   0   0   2   2   2   0   2   2   2   0   2   0   0   2   2   2   2   2   2   2   0   2   2   0   0   2
 MK-2-10                2   0   2   2   2   2   0   2   0   0   0   2   0   2   2   0   2   0   2   2   2   0   0   0   2   0   0   0   2   2   2   0   0   2   2   2   0   0   2   2   2   0   0   2   2   0   0   0   0   0   0   0   2   2   2   0   0   0   2   0   2   2   2   0   2   2   2   0   0   0   2   0   2   0   2   2   0   0   2   0   2   0   2   2   2   2   0   0   0   2   0   0   0   2   2   2   2   2   0   0   0   2   2   2   2   0   0   0   2   0   0   2   0   2   2   2   2   0   0   2   2   0   2   2   0   0   2   2   0   2   2   2   2   2   2   0   0   2   0   2   2   2   2   0   2   0   0   2   2   2   0   0   0   2   0   0   0   2   2   2   2   2   2   2   0   2   2   0   0   0   2   0   0   0   0   0   0   2   2   0   2   2   2   0   2   0   0   2   0   2   2   2   2   2   0   2   0   0   0   2
 MK-2-11                2   0   2   2   2   2   0   2   0   0   0   2   2   2   2   0   2   0   2   2   2   0   0   0   2   0   0   0   2   2   2   0   0   2   2   2   0   0   2   2   2   0   0   2   0   0   0   0   2   0   0   0   2   0   2   0   0   0   2   0   2   2   2   0   2   2   2   0   0   0   2   0   2   0   2   2   0   2   2   0   2   0   2   0   2   2   0   0   0   2   0   0   0   0   2   2   2   2   0   0   0   2   2   2   2   0   0   0   2   0   2   2   0   2   2   2   2   0   2   2   0   0   2   2   2   0   2   2   0   2   2   2   2   2   2   0   2   2   0   2   2   2   2   2   0   0   0   0   2   2   0   0   0   2   0   0   0   2   2   2   2   2   2   2   0   2   2   0   0   0   2   0   2   0   0   0   0   2   2   0   2   2   2   0   2   0   0   2   0   0   2   2   2   2   0   2   0   0   2   2
 MK-2-12                2   0   2   2   2   0   0   2   0   0   0   2   2   2   2   0   0   0   2   2   2   0   0   0   2   0   0   2   2   2   2   0   0   2   2   2   0   0   2   2   2   0   0   2   0   0   0   0   0   0   0   0   2   2   2   0   0   0   2   0   2   2   2   0   2   2   2   0   0   0   2   0   2   0   2   2   0   2   2   0   2   0   0   0   2   2   0   0   0   2   0   0   0   0   2   2   2   2   0   0   0   2   2   2   2   0   2   0   2   0   2   2   0   2   2   2   2   0   0   2   0   0   2   2   2   0   2   2   0   2   2   2   2   2   2   0   2   2   0   2   2   2   2   2   0   0   0   0   2   2   0   0   0   2   0   0   0   2   2   0   2   2   2   2   0   2   2   0   0   0   2   0   2   0   0   0   0   2   0   0   2   2   2   0   2   2   0   2   0   0   2   2   2   2   0   2   0   0   2   2
 MK-2-13                2   0   2   2   0   0   0   2   0   0   0   2   2   2   2   0   0   0   2   2   0   0   0   0   2   0   0   2   2   2   2   0   0   2   2   2   0   0   0   2   2   0   0   2   0   0   0   0   0   0   0   0   2   2   2   0   0   0   2   0   2   2   2   0   2   2   2   0   0   0   0   0   2   0   2   0   0   2   2   0   0   0   0   0   2   2   0   0   0   2   0   0   0   0   2   2   2   2   0   0   0   2   2   2   0   0   2   0   0   0   0   2   0   2   2   2   2   0   0   2   0   0   2   0   2   0   2   0   2   2   2   2   2   2   2   0   2   2   0   2   2   2   2   2   0   0   0   0   2   0   0   0   0   2   0   0   0   2   2   0   0   2   2   2   0   2   2   0   0   0   2   2   2   2   0   0   0   2   0   2   2   2   2   0   2   2   0   2   0   0   2   2   2   2   0   2   0   0   2   0
 MK-2-14                2   0   2   2   0   0   0   2   0   0   0   0   2   2   2   0   0   2   2   2   0   0   0   0   2   0   0   2   2   2   2   0   0   2   2   2   0   0   0   0   2   0   0   2   0   0   0   0   0   2   0   0   0   2   2   0   0   0   2   0   2   2   2   0   2   2   2   0   2   2   0   0   2   0   2   0   0   2   2   0   0   2   0   0   2   2   0   2   0   2   0   0   2   0   2   2   2   0   0   0   0   2   0   2   0   0   2   0   2   0   0   2   0   2   2   2   2   0   0   2   2   2   2   0   2   0   2   2   2   2   2   2   2   2   2   0   2   2   0   2   2   2   2   2   0   0   0   0   2   0   2   0   2   2   0   0   2   2   2   0   0   2   2   2   0   2   2   0   0   0   2   2   2   2   0   0   0   2   0   2   2   2   2   2   2   2   0   2   0   0   2   2   2   2   0   2   0   0   2   0
 MK-2-15                2   0   2   2   0   2   0   2   0   0   0   0   0   2   0   0   0   2   2   2   0   0   0   0   2   0   0   2   2   2   2   0   0   2   2   2   0   0   0   0   2   2   0   2   0   0   0   2   0   2   0   0   0   2   2   0   0   0   2   0   2   2   2   0   2   0   2   0   2   0   2   0   2   0   2   0   0   2   2   0   0   2   2   0   2   0   0   2   0   2   0   0   2   0   2   2   2   2   0   0   0   2   0   2   0   0   2   0   2   2   2   2   0   2   2   2   2   0   2   2   2   0   2   0   0   0   2   0   0   2   2   2   2   2   0   0   2   2   0   2   2   2   2   2   0   2   2   0   2   0   2   0   2   2   2   0   2   0   2   0   0   2   2   2   0   2   2   0   0   0   2   2   2   2   0   0   0   2   0   2   2   2   2   2   2   0   0   2   2   0   2   2   2   2   0   2   0   0   2   0
 MK-2-16                2   0   2   2   0   2   0   2   0   0   0   0   0   2   2   0   0   2   2   0   0   0   0   0   2   0   0   2   2   2   2   0   0   2   2   0   0   0   0   0   2   2   0   2   0   0   0   2   0   2   2   0   0   2   2   2   0   0   2   0   2   2   2   0   0   0   2   0   2   0   2   0   2   2   2   0   0   2   2   0   0   2   2   0   2   0   0   0   0   2   2   0   2   0   2   2   2   2   0   0   0   2   0   2   0   0   2   0   2   2   2   2   0   2   2   2   2   0   2   2   2   0   2   0   0   0   2   0   0   0   0   2   0   2   0   0   2   2   0   2   2   2   2   2   0   2   2   0   2   0   2   0   2   2   2   0   2   0   2   0   0   2   2   2   2   0   2   0   0   2   0   2   2   2   0   0   0   2   0   2   2   2   2   2   2   0   0   2   2   0   2   2   2   2   0   2   0   0   2   0
 MK-3-1                 0   2   0   2   2   2   2   0   2   2   2   2   2   0   0   2   0   2   0   0   2   0   2   0   0   2   2   2   0   0   0   2   0   0   2   0   0   0   2   0   0   0   2   2   0   0   0   2   0   0   2   0   0   2   0   2   0   2   0   2   2   0   0   0   0   2   0   2   2   0   0   0   2   0   0   0   2   0   2   0   2   2   0   0   0   0   2   2   0   2   0   2   0   2   2   2   2   0   0   0   2   2   2   2   2   0   0   0   2   2   0   0   0   2   0   0   0   2   2   2   0   0   2   0   0   2   2   2   0   0   2   0   0   2   0   0   0   2   0   2   0   2   0   2   0   2   0   2   2   2   2   2   2   0   0   2   0   0   0   0   0   0   2   0   2   0   2   0   0   0   2   0   0   0   0   2   0   2   0   0   2   0   0   2   0   2   2   2   0   0   2   0   0   0   2   0   2   0   2   0
 MK-3-2                 0   2   0   0   2   2   2   0   2   2   2   2   2   2   0   2   0   2   0   0   2   2   2   0   0   2   2   2   0   0   0   2   0   0   2   0   2   0   2   0   2   0   2   2   2   0   0   2   0   0   2   0   2   2   0   2   0   0   2   2   2   0   0   0   0   2   0   0   2   0   0   0   2   0   0   0   2   0   2   0   2   2   0   0   0   0   0   2   0   2   0   2   0   2   0   2   2   0   0   2   2   2   2   2   2   0   0   2   2   2   0   0   0   2   0   0   0   0   2   2   0   0   2   0   0   2   2   2   0   0   2   0   0   2   0   0   0   2   0   2   2   2   0   0   0   2   0   2   2   2   0   2   2   2   0   2   2   0   0   0   0   0   2   0   2   0   0   0   0   0   2   0   0   0   0   2   0   2   0   0   2   0   0   2   0   2   2   2   0   0   2   0   0   0   2   2   0   2   2   2
 MK-3-3                 0   2   0   2   0   2   2   0   2   2   0   2   2   2   0   2   0   2   0   0   2   2   2   0   0   2   0   2   0   0   0   2   0   0   2   0   2   0   2   0   2   0   2   2   2   0   0   2   0   0   2   0   2   2   0   2   0   0   2   0   2   0   0   0   0   2   0   2   2   0   0   0   2   0   0   0   2   0   2   0   2   2   0   0   2   0   0   2   0   2   0   2   2   2   0   2   2   0   0   2   2   2   2   2   2   0   0   2   0   0   0   0   0   2   0   0   0   0   0   0   0   0   2   2   0   0   2   2   0   2   2   0   0   2   0   0   0   2   0   2   2   2   0   0   0   2   0   2   2   2   0   2   2   2   0   2   2   0   0   0   0   0   2   0   2   0   2   0   2   0   2   0   0   0   0   2   0   2   0   0   2   0   0   2   0   2   2   2   0   0   2   0   0   0   2   2   0   2   2   2
 MK-3-4                 0   2   0   2   0   2   2   0   0   2   0   2   2   2   0   2   0   2   2   0   0   2   0   0   2   0   0   2   0   0   0   2   0   0   2   0   2   2   2   0   2   0   2   2   2   0   0   2   0   0   2   0   2   2   0   2   0   0   2   0   2   0   0   0   0   2   0   2   2   2   2   0   2   0   0   0   2   0   2   0   2   2   0   0   2   2   0   0   0   2   0   0   2   2   0   2   2   2   0   2   2   2   2   2   2   0   2   2   0   0   0   0   0   2   0   0   0   0   0   0   0   0   2   0   0   0   2   2   0   2   2   0   0   0   0   0   2   2   0   2   2   2   2   0   0   2   0   0   2   2   0   2   2   2   0   2   2   0   0   0   0   0   2   0   2   0   2   2   2   0   2   0   2   0   0   2   0   2   0   2   2   0   0   2   2   2   2   2   0   2   2   0   0   0   2   0   0   0   2   2
 MK-3-5                 0   2   0   2   0   2   2   2   0   2   0   2   2   2   0   0   0   0   2   0   0   2   0   0   2   2   0   2   2   0   0   2   0   2   2   0   2   2   2   0   2   0   2   2   2   0   0   2   0   0   2   0   2   2   0   2   0   0   2   0   2   0   2   0   2   0   0   2   2   2   0   0   2   0   0   0   2   0   2   0   0   0   0   0   2   2   0   0   0   2   0   0   2   2   0   2   2   2   0   2   2   2   2   2   2   0   2   2   0   0   0   0   0   0   0   0   2   0   0   0   0   0   2   0   0   0   0   2   0   2   2   0   0   0   2   2   2   0   0   0   2   2   2   0   0   2   0   0   2   2   0   2   2   2   0   2   2   0   2   0   0   0   2   0   2   0   2   2   2   0   2   0   2   2   0   2   0   2   0   2   2   0   0   2   2   0   2   2   0   2   2   0   0   0   2   0   0   0   2   2
 MK-3-6                 2   2   0   2   0   2   2   2   0   2   0   0   2   2   0   2   0   0   2   0   0   2   0   0   0   2   0   2   2   0   0   2   0   2   2   0   2   2   2   0   2   0   2   2   2   0   0   2   0   2   2   2   2   0   0   2   0   0   2   0   2   0   2   0   2   2   0   2   2   2   0   0   2   0   0   0   2   0   2   0   0   0   2   0   0   2   0   0   2   2   0   0   2   2   0   2   2   2   0   2   2   2   2   2   2   0   2   2   0   0   0   0   0   0   0   0   2   0   0   0   0   0   2   0   2   0   0   2   0   2   2   2   0   0   2   2   2   0   0   0   2   2   2   0   0   2   0   0   2   2   0   2   2   2   0   2   2   0   2   0   0   2   2   0   2   0   2   2   2   0   2   0   2   2   2   2   0   2   0   2   2   0   0   2   2   2   2   0   0   2   2   0   0   0   2   0   0   0   2   2
 MK-3-7                 2   0   0   2   0   2   2   2   0   2   0   0   2   2   0   2   0   0   2   0   0   2   2   0   0   2   0   2   2   0   0   2   2   2   2   0   2   2   2   2   2   0   2   2   2   0   0   0   0   2   2   2   0   0   0   2   0   0   2   0   2   2   2   0   2   2   0   2   0   2   0   0   2   0   0   0   2   0   2   0   0   0   2   0   0   2   2   0   2   2   0   0   2   2   0   2   2   2   0   2   2   2   2   2   2   0   2   2   0   0   2   0   0   0   0   0   2   0   0   0   0   2   0   0   2   2   0   2   0   2   2   2   0   0   2   2   2   0   0   2   2   2   2   0   0   2   0   2   2   2   0   2   2   2   0   2   2   0   2   0   0   2   2   0   2   0   2   2   2   0   2   0   2   2   2   2   2   2   2   2   2   0   0   2   2   2   0   0   0   2   2   0   0   0   2   0   0   0   2   2
 MK-3-8                 2   0   0   0   0   0   2   2   0   2   0   0   2   2   0   2   0   0   2   0   0   2   2   2   0   2   0   2   2   0   0   0   2   2   2   0   2   2   2   2   2   0   2   0   2   0   0   0   0   2   2   2   0   0   0   2   0   0   2   0   2   2   2   0   2   2   0   2   0   2   0   0   2   2   0   0   2   0   2   2   0   0   2   0   0   2   0   0   0   2   0   0   2   2   0   2   2   2   0   2   2   2   2   2   2   0   2   2   0   0   2   0   0   0   0   0   2   0   0   2   0   0   0   0   2   2   0   2   0   2   2   2   0   0   2   2   2   0   0   2   2   2   2   0   0   2   0   2   2   2   2   2   2   2   0   2   2   0   2   0   0   2   2   0   2   0   0   2   2   0   2   0   0   2   2   2   0   2   2   2   0   0   0   0   2   2   0   0   0   0   2   0   0   0   2   0   0   0   2   2
 MK-3-9                 2   0   0   0   0   0   2   2   0   2   0   0   2   2   0   2   0   0   2   0   0   2   0   2   0   2   0   2   2   0   0   0   2   2   2   0   2   2   2   2   2   0   2   0   2   0   0   0   0   0   2   2   0   0   0   2   0   0   2   0   2   2   2   0   2   2   0   2   0   2   0   0   2   2   0   0   2   0   0   2   0   2   2   2   0   2   0   0   0   2   0   0   2   0   0   2   2   2   0   2   0   2   2   2   2   0   2   2   0   0   2   0   0   0   0   0   2   0   2   2   0   0   0   0   2   0   0   2   0   2   2   2   0   0   2   2   2   0   0   2   2   2   0   0   0   2   2   2   2   0   2   2   2   2   2   2   2   0   2   0   0   2   2   0   0   2   0   2   2   0   2   0   0   2   2   2   2   2   2   2   0   0   0   0   2   2   0   0   0   0   2   0   0   0   2   0   0   0   2   2
 MK-3-10                2   0   2   0   0   0   2   0   0   2   0   2   2   2   0   2   0   0   2   0   0   0   0   2   0   2   0   2   2   0   0   0   2   2   0   0   2   2   2   2   0   2   2   0   0   0   0   0   0   0   0   2   0   0   0   2   0   0   2   0   2   2   2   0   2   2   2   2   0   2   0   0   2   2   0   0   2   2   0   2   0   2   2   2   0   2   0   0   0   2   0   0   2   0   0   2   2   2   0   2   0   2   2   2   2   0   2   2   0   0   2   0   0   0   0   0   2   0   2   0   0   0   0   0   2   0   0   2   0   2   2   2   0   0   2   2   2   0   0   0   2   2   0   0   0   2   0   2   2   0   2   2   2   2   2   2   2   0   2   0   2   2   0   0   0   2   0   2   0   0   2   0   0   2   2   0   2   2   2   2   0   0   0   0   2   2   0   2   0   0   2   2   0   0   2   0   0   0   2   2
 MK-3-11                2   0   2   2   0   0   0   0   0   2   2   2   2   2   0   2   0   0   2   0   0   0   0   0   0   2   0   0   2   0   0   0   2   2   0   0   2   2   2   0   0   2   2   2   0   0   0   0   0   0   0   2   0   0   2   2   0   0   2   0   2   2   2   0   2   2   0   2   0   2   0   0   2   2   0   0   2   2   0   2   0   2   2   2   0   2   0   0   0   2   0   0   2   0   0   2   2   2   0   0   0   2   2   0   2   0   2   2   0   0   2   0   0   2   0   0   2   0   2   0   0   0   0   0   2   0   2   2   0   2   2   2   0   0   2   2   2   0   0   0   2   2   0   0   0   2   0   0   2   0   2   2   2   2   2   2   2   0   2   0   2   2   0   0   0   2   0   2   0   0   0   0   0   2   0   0   2   2   2   2   0   0   0   0   2   0   0   2   0   0   2   2   0   0   2   0   0   0   2   2
 MK-3-12                2   0   2   0   0   0   0   0   2   2   2   2   0   2   0   2   0   0   2   0   0   0   0   0   0   2   0   0   0   0   0   0   2   2   0   0   2   0   2   0   0   2   2   2   0   0   0   2   0   0   0   2   0   0   2   2   0   0   2   0   2   2   2   0   2   2   0   0   0   0   0   0   2   2   0   0   2   2   0   2   0   2   2   2   0   2   2   0   2   2   0   0   2   0   0   2   2   2   0   0   0   0   2   0   2   0   2   2   0   0   2   0   2   2   0   0   2   0   2   2   0   0   0   0   2   2   2   2   0   2   2   2   0   0   2   2   2   0   0   0   2   2   0   0   0   2   2   0   2   2   0   2   2   2   2   2   2   0   2   0   2   0   0   0   0   2   0   2   0   0   0   0   2   2   0   0   2   2   2   2   0   0   0   0   2   0   0   2   0   0   2   2   0   2   2   0   2   0   2   2
 MK-3-13                2   0   2   0   0   0   0   0   0   2   2   2   0   2   0   2   0   0   2   0   0   0   0   0   0   2   0   0   0   0   0   0   2   0   0   0   0   0   0   0   0   2   0   2   2   0   0   2   0   0   0   2   0   0   2   2   0   0   2   0   2   2   2   2   2   2   0   0   0   0   0   0   2   2   0   0   2   2   0   2   0   2   2   2   0   2   2   0   2   2   0   0   2   0   0   2   2   2   0   0   0   0   2   0   2   0   0   2   0   2   2   0   2   2   0   0   2   0   2   2   0   2   0   0   2   2   2   2   0   2   2   2   0   0   2   2   2   0   0   0   2   2   0   0   0   2   0   0   2   2   0   2   2   2   2   2   2   2   2   0   2   2   2   0   0   2   0   2   0   0   0   0   2   2   0   0   2   2   2   2   2   0   0   0   2   0   0   2   0   0   2   2   0   2   2   0   2   0   2   2
 MK-3-14                2   0   2   0   0   0   2   0   2   2   2   2   2   2   0   2   0   2   2   0   0   0   0   0   0   2   0   0   0   0   0   0   2   0   0   0   0   0   0   0   0   0   0   2   2   0   0   2   2   2   0   2   2   0   2   2   0   0   2   0   2   2   2   2   2   2   0   0   0   2   0   0   2   2   0   0   2   2   0   2   0   2   0   2   0   2   2   0   2   2   0   0   2   0   0   2   2   0   0   2   0   0   2   0   2   0   0   2   0   2   2   0   2   0   0   0   2   0   2   2   0   2   0   2   2   2   2   2   2   2   2   2   0   0   2   2   2   0   0   0   2   0   0   0   0   2   0   0   2   2   0   2   2   2   2   2   2   2   2   0   2   0   2   0   0   2   0   2   0   2   0   0   2   2   0   0   2   2   2   2   2   0   0   0   2   0   0   0   0   0   2   2   0   2   2   0   0   0   2   2
 MK-3-15                0   0   2   0   0   0   2   0   2   2   2   2   2   2   0   2   0   2   2   2   0   0   0   0   2   0   0   2   0   0   0   0   2   0   0   0   0   0   2   0   0   0   0   2   2   0   0   2   2   2   0   2   2   0   0   0   2   0   2   0   2   2   2   2   2   0   0   0   0   2   0   0   2   2   0   0   0   2   0   2   0   2   0   2   0   2   2   0   2   2   0   0   0   0   0   2   2   0   0   2   0   2   2   0   2   0   0   2   0   2   2   0   2   0   0   0   0   0   2   2   0   2   0   2   2   2   2   2   2   2   2   0   0   0   2   2   2   0   0   0   2   0   2   0   0   2   0   2   2   2   0   2   2   2   2   2   2   2   2   0   2   0   2   0   0   2   0   2   0   2   0   0   2   2   0   0   2   2   2   2   0   2   0   0   2   0   0   0   0   0   2   2   0   2   2   0   0   0   2   2
 MK-3-16                0   0   2   0   0   0   2   0   2   2   2   2   2   2   0   2   0   2   2   2   0   0   0   0   2   0   0   2   0   0   0   0   2   0   0   0   0   0   2   0   0   0   0   2   0   2   0   2   2   2   0   2   2   0   0   0   2   0   2   0   2   2   2   2   2   0   0   0   0   2   0   0   2   2   0   0   0   2   0   2   0   0   0   0   2   2   0   2   2   2   2   0   0   0   0   2   2   0   0   2   0   2   2   0   2   0   0   2   2   2   2   2   2   0   0   2   0   0   2   2   0   2   0   2   2   2   2   2   2   2   2   0   0   0   2   2   2   0   0   2   2   0   2   0   0   2   0   2   2   2   0   2   2   2   2   2   2   2   2   0   2   0   2   0   0   2   0   2   0   2   0   0   2   2   0   0   2   2   2   2   0   0   0   0   2   0   0   0   0   0   2   0   0   2   2   0   0   0   2   2
 MK-4-1                 2   0   0   0   0   0   2   2   2   2   0   2   2   2   0   0   2   0   2   2   2   0   0   0   0   2   2   2   2   0   0   0   2   0   0   2   0   2   0   0   2   0   2   0   0   2   0   2   2   2   0   2   2   0   2   2   0   0   2   0   0   2   2   2   0   0   2   2   2   2   0   0   0   2   0   2   2   0   2   0   0   0   0   2   0   2   0   2   2   2   2   2   0   2   2   2   0   0   2   2   2   0   2   0   2   2   0   0   0   0   2   0   2   2   2   0   0   0   2   2   2   0   0   0   0   0   2   2   0   2   0   2   2   0   2   2   0   2   2   2   0   2   0   2   2   2   0   2   2   0   0   2   0   2   2   0   0   2   2   0   0   0   0   2   0   2   2   2   2   0   2   2   0   0   2   0   2   2   0   0   2   0   0   0   0   2   2   0   2   0   2   2   2   2   0   2   0   2   0   0
 MK-4-2                 2   0   0   0   2   0   2   2   2   2   0   2   2   2   0   0   2   0   2   2   2   0   0   0   0   2   2   2   2   0   0   2   2   0   2   2   0   2   0   0   2   0   2   0   0   2   0   2   2   2   0   2   2   0   2   2   0   0   2   0   0   2   2   2   0   0   2   2   2   0   0   0   0   2   0   2   2   0   2   2   0   2   0   2   0   2   0   0   2   2   2   2   0   2   2   2   0   0   2   2   2   0   2   0   2   2   0   0   0   0   2   0   0   2   2   2   0   0   2   2   2   0   0   0   0   0   2   2   2   0   0   2   2   0   2   2   0   2   2   2   0   2   0   2   2   0   0   2   2   0   0   2   0   2   2   0   0   2   2   0   0   0   0   2   0   2   2   2   2   0   2   2   0   0   2   0   2   2   0   0   2   0   0   0   0   0   2   0   2   0   2   2   0   2   0   2   0   2   0   0
 MK-4-3                 2   0   0   0   2   0   0   2   2   2   0   2   2   2   0   2   2   0   2   2   2   0   0   0   0   2   0   2   2   0   2   2   2   0   2   2   0   2   0   2   2   0   2   0   0   2   0   2   0   2   0   2   2   2   2   2   0   0   2   0   0   2   0   2   0   0   2   2   2   0   0   0   0   2   0   2   2   0   0   2   0   2   0   2   0   2   0   2   2   2   0   2   0   2   2   2   0   0   2   2   2   0   2   0   2   2   2   0   0   0   2   0   0   2   2   2   0   0   0   2   2   0   0   0   0   2   2   2   2   0   0   2   2   0   0   2   0   2   2   2   0   0   0   0   2   0   0   2   0   0   0   2   0   2   2   0   0   2   2   0   0   0   0   2   0   2   2   2   2   0   2   2   2   0   2   0   2   2   0   0   2   0   0   0   0   0   2   0   2   0   2   0   2   2   0   2   0   2   0   0
 MK-4-4                 2   0   0   0   2   0   0   2   0   2   0   2   2   2   0   2   2   0   2   2   2   0   0   0   0   2   0   2   2   0   2   2   2   0   2   2   0   2   0   2   2   0   2   0   0   2   0   2   0   2   0   2   2   2   2   2   0   0   2   0   0   2   0   0   0   0   2   2   2   0   0   0   0   2   0   0   2   0   0   2   0   2   0   2   0   2   0   0   2   0   0   2   0   2   2   0   0   0   2   2   2   0   2   0   2   2   2   2   2   0   2   0   0   2   2   2   0   0   0   2   2   0   0   0   0   2   2   2   2   0   0   2   2   2   0   2   0   2   2   2   0   0   0   2   2   0   0   2   0   2   0   2   0   2   2   0   0   2   2   0   0   0   0   2   0   2   2   2   2   0   2   2   2   0   2   0   2   2   0   0   2   0   0   0   0   0   2   0   2   0   2   0   2   2   2   2   0   2   0   0
 MK-4-5                 2   0   0   2   2   0   0   2   0   2   0   0   2   2   0   2   2   0   2   2   0   0   0   0   0   2   0   2   2   2   2   2   2   0   2   0   0   2   2   2   2   0   2   0   0   2   0   2   0   2   0   2   2   2   2   2   0   2   2   0   0   2   0   2   0   0   2   2   2   0   2   0   0   2   0   0   2   2   0   2   0   2   0   2   0   2   0   0   2   0   0   2   2   2   2   0   2   0   2   2   0   0   2   2   2   2   2   2   2   0   2   0   0   2   2   2   0   0   0   2   2   0   0   0   0   0   2   2   2   0   0   2   2   0   0   2   0   2   2   2   0   0   0   2   2   0   0   2   0   0   0   2   0   2   2   0   0   2   2   0   0   0   0   2   0   2   2   2   2   0   2   2   2   0   2   0   2   2   0   2   2   0   0   2   0   0   2   0   2   0   2   0   2   0   2   2   0   2   0   0
 MK-4-6                 2   0   0   2   2   2   0   2   0   2   0   0   2   2   0   2   2   0   2   2   0   0   0   2   0   2   0   2   2   2   2   2   2   0   2   0   0   0   0   2   2   0   2   0   0   2   0   2   0   2   0   2   0   2   2   2   0   2   0   0   2   2   0   2   0   2   2   2   2   0   2   0   0   2   0   0   0   2   0   2   0   0   0   2   0   2   2   2   2   0   0   2   0   2   0   0   2   0   2   2   0   0   2   2   2   2   2   2   0   0   2   0   0   0   2   2   0   0   2   0   2   0   0   0   0   0   2   2   2   0   0   2   2   0   0   2   0   2   2   2   0   0   0   2   2   2   0   0   0   2   2   0   0   2   2   0   0   2   2   0   0   0   0   2   2   2   2   0   2   0   2   2   2   0   2   2   0   2   0   2   2   0   0   2   0   0   2   0   2   0   2   0   2   0   2   2   0   2   2   0
 MK-4-7                 2   0   0   2   2   2   0   2   0   2   0   0   2   0   0   2   2   0   2   2   0   0   0   2   0   2   2   2   2   2   2   2   2   0   2   0   0   0   0   2   2   0   2   0   0   2   0   2   0   2   0   2   0   0   2   2   2   2   0   0   2   2   0   2   0   2   0   2   2   0   2   2   0   2   0   0   2   2   0   2   2   0   0   2   0   2   2   2   2   0   0   0   0   2   0   0   2   0   2   2   0   0   2   2   0   0   2   2   0   0   2   0   0   0   2   2   0   0   0   0   0   0   0   0   2   2   2   0   2   2   0   2   2   0   0   2   0   2   2   2   0   0   0   2   2   2   0   0   0   2   2   0   0   2   2   0   0   2   0   0   0   2   0   2   2   0   2   2   2   0   2   2   2   0   2   2   0   2   0   2   2   0   2   2   0   0   2   0   2   0   2   0   2   0   0   2   0   2   2   0
 MK-4-8                 2   0   0   2   2   2   0   2   0   2   0   0   2   0   2   2   2   0   2   2   0   0   0   2   0   0   2   2   2   2   2   2   0   0   2   0   0   0   2   2   0   0   2   0   0   2   0   2   0   2   0   2   0   0   2   2   2   2   0   0   2   2   0   0   0   2   0   2   2   0   2   2   0   2   0   0   2   2   0   2   2   0   0   2   0   2   2   2   2   2   0   0   0   0   2   0   2   2   2   2   0   0   0   0   0   0   2   2   0   0   2   0   0   0   2   2   2   0   0   0   0   0   0   0   2   2   2   0   2   2   0   2   0   0   0   2   0   2   2   2   0   0   0   2   2   2   0   0   0   2   2   0   0   2   2   0   0   2   0   0   0   2   0   2   2   0   2   2   2   0   2   2   2   0   2   0   0   2   0   2   2   0   2   2   0   0   0   0   2   0   2   0   2   0   0   2   2   2   2   2
 MK-4-9                 2   0   0   2   2   2   0   2   0   0   0   0   2   0   2   2   2   0   0   2   0   0   0   2   2   2   2   0   2   2   2   0   2   0   0   0   0   0   2   2   0   0   2   0   0   2   0   2   0   2   0   2   0   0   2   2   2   2   2   0   2   2   0   0   0   2   0   2   2   2   2   2   0   2   0   0   2   2   0   2   2   0   0   2   0   2   2   2   2   2   2   0   0   0   2   0   2   2   2   2   0   0   0   0   0   0   0   0   0   0   2   0   0   0   2   2   2   0   0   0   0   0   0   2   2   2   2   2   0   2   2   2   0   0   0   2   0   2   2   2   0   0   0   2   2   2   0   0   0   2   2   0   0   2   2   0   0   2   0   0   0   0   0   2   2   0   2   2   2   0   2   2   2   0   2   0   0   2   0   2   2   0   2   2   0   0   0   0   2   0   2   0   2   0   0   2   2   2   2   2
 MK-4-10                2   0   0   2   2   2   2   2   0   2   0   2   2   0   2   2   2   0   0   2   0   0   0   2   2   0   2   0   2   2   2   0   2   0   0   0   2   0   2   2   0   0   2   0   0   2   0   2   2   2   0   2   0   2   2   2   2   2   2   0   2   2   0   2   0   2   0   2   2   2   2   2   2   2   0   0   2   2   2   2   2   0   0   2   0   2   2   2   2   2   2   0   0   0   0   0   2   2   0   2   0   0   0   0   0   0   0   0   0   0   2   0   0   0   2   2   2   2   0   0   0   0   2   2   2   2   2   2   0   2   2   2   0   0   0   2   0   2   2   2   0   0   0   2   2   2   0   0   0   2   2   0   2   2   2   0   0   2   0   0   0   0   0   2   2   0   2   2   2   0   0   2   2   0   2   0   2   2   0   2   2   0   2   2   0   0   0   0   2   0   2   0   2   0   2   2   2   2   2   2
 MK-4-11                0   0   0   2   2   2   2   2   0   2   0   2   2   0   0   2   2   0   0   2   2   0   0   2   2   0   2   0   2   2   2   0   2   0   0   0   2   0   2   2   0   2   2   0   0   2   2   2   2   2   2   2   0   2   2   2   2   2   2   0   2   2   2   0   0   2   0   2   2   2   2   2   0   2   0   0   2   2   2   2   2   0   0   0   0   2   2   2   0   2   2   0   0   0   2   0   0   2   0   2   0   0   0   0   0   0   0   0   0   0   2   0   0   0   2   2   0   2   0   0   0   0   2   2   2   2   2   2   0   2   2   2   0   0   0   2   0   2   2   2   2   0   0   2   2   2   0   0   0   2   2   0   2   2   2   0   0   2   0   0   0   0   0   2   2   0   2   2   0   0   2   2   2   0   2   0   2   2   0   2   0   0   2   2   0   0   0   0   2   0   2   0   2   0   2   2   2   2   2   2
 MK-4-12                0   0   0   2   2   2   2   2   0   2   0   2   2   2   0   2   2   0   0   0   2   0   0   2   2   0   2   0   2   2   2   0   2   2   0   0   2   0   2   0   0   2   2   0   0   2   2   2   2   2   2   2   0   0   2   2   2   2   2   0   2   2   2   0   0   2   0   2   2   2   2   2   0   2   0   0   0   2   2   2   2   0   0   0   2   2   2   2   0   2   2   0   0   0   2   0   0   2   0   2   0   0   0   0   0   0   0   0   0   0   2   0   0   0   2   0   0   2   0   0   0   0   2   2   0   2   2   2   0   2   0   2   0   0   0   2   0   2   0   2   0   2   0   2   0   2   0   0   0   2   2   2   2   2   2   2   2   2   0   0   0   0   0   2   2   0   2   2   0   0   2   2   2   0   2   0   2   2   2   2   0   0   0   2   0   0   0   0   2   0   2   0   2   0   2   2   2   2   2   2
 MK-4-13                0   0   0   2   2   0   2   2   0   0   0   2   2   2   0   2   2   0   0   0   2   0   0   2   2   0   0   0   2   2   2   0   2   2   0   0   2   0   2   0   0   2   2   0   0   2   2   2   2   2   2   2   0   0   0   2   2   2   2   0   2   2   2   2   0   2   2   2   2   2   2   2   0   2   0   2   0   2   2   2   2   0   0   0   2   2   2   2   0   2   2   0   0   0   2   0   0   2   0   2   2   0   0   0   0   0   0   0   0   0   2   0   0   0   2   0   0   2   0   0   0   0   2   2   0   2   2   2   0   2   0   2   0   0   0   2   0   2   0   2   0   2   0   2   0   2   0   0   0   2   2   2   2   0   0   2   2   2   0   0   0   0   0   2   2   0   2   2   0   0   2   2   2   0   2   0   2   2   2   2   0   0   0   2   0   0   0   0   2   0   2   0   2   0   2   2   2   2   2   2
 MK-4-14                0   0   0   2   2   0   2   2   0   2   0   2   2   2   0   2   2   0   0   0   2   0   0   2   2   0   0   0   2   2   2   0   2   2   0   0   2   0   2   0   0   2   2   0   0   2   2   2   2   2   2   2   0   0   0   2   2   2   2   0   2   2   2   0   2   2   2   2   2   2   0   2   0   2   0   2   0   2   2   2   2   0   2   0   2   2   2   2   0   2   2   0   0   0   2   0   0   2   0   2   2   0   0   0   0   0   2   0   0   2   2   0   0   0   2   0   0   2   0   0   0   0   2   2   0   2   2   2   0   2   0   2   2   0   0   2   0   2   0   2   0   2   0   2   0   2   0   0   0   2   2   2   2   0   0   2   2   2   2   0   0   0   0   2   2   0   0   2   0   2   2   0   2   0   2   0   2   2   2   2   0   0   0   2   2   0   0   2   2   0   2   0   0   0   2   0   0   2   2   2
 MK-4-15                0   0   0   2   2   0   2   2   0   2   0   2   2   2   2   2   2   0   0   0   2   0   0   2   2   0   0   0   2   2   2   0   2   2   0   0   2   0   2   0   0   2   2   0   0   2   2   2   2   2   2   2   0   0   0   2   2   2   2   0   2   0   2   0   2   2   2   2   2   2   0   2   0   2   0   2   0   2   2   2   2   0   2   0   2   2   2   2   0   2   0   0   0   0   2   0   2   2   0   2   2   0   0   0   0   0   2   0   0   2   2   0   0   0   2   0   0   2   0   0   2   0   2   2   0   2   2   2   2   2   0   0   2   0   0   2   0   2   0   0   0   2   0   2   2   2   0   0   2   2   2   2   2   0   0   2   2   2   2   0   0   0   0   2   0   0   0   0   0   2   2   0   2   0   2   0   2   2   2   2   0   0   0   2   2   0   2   2   2   0   2   0   0   2   2   0   2   2   2   2
 MK-4-16                0   0   0   2   2   0   2   2   0   2   2   2   2   2   2   2   2   2   0   0   2   0   0   2   2   0   0   0   2   2   2   0   2   2   0   0   2   0   2   0   0   2   2   0   0   2   2   2   2   2   2   0   2   0   0   2   2   2   2   0   2   0   2   0   2   2   2   2   2   2   0   2   0   2   0   2   0   2   2   2   2   0   0   0   2   2   2   2   0   2   0   0   0   0   0   0   0   2   0   2   0   0   0   2   0   0   2   0   0   2   2   0   2   0   2   0   0   2   0   0   2   0   2   2   0   2   2   2   2   2   0   0   0   0   0   2   0   2   0   0   0   2   0   2   2   2   0   0   2   2   2   2   2   0   0   2   2   2   2   0   2   0   0   2   2   0   0   0   0   2   2   0   2   0   2   0   2   2   2   2   2   0   0   2   2   0   2   2   2   0   2   0   0   2   2   0   2   2   2   2
 MK-5-1                 0   0   0   0   0   2   2   2   0   0   2   0   0   2   0   2   0   2   2   0   0   0   0   0   0   0   2   2   0   2   2   2   2   0   0   2   0   0   2   2   0   0   0   0   0   2   0   0   0   0   2   2   2   2   0   2   0   2   2   0   0   0   0   2   0   2   0   0   2   0   2   0   0   2   0   2   0   0   2   2   2   2   0   0   2   0   0   2   0   2   0   2   2   2   0   0   2   0   0   0   2   2   0   0   2   0   2   2   0   0   2   2   2   0   2   2   0   2   0   2   0   0   0   0   2   2   2   0   0   0   2   2   2   0   2   2   0   2   0   0   0   2   2   0   0   0   2   2   2   2   0   2   0   2   0   0   0   0   2   0   2   2   0   2   0   0   0   0   2   2   0   0   2   0   0   0   2   0   0   2   2   0   0   2   0   2   2   2   0   0   2   2   2   2   0   2   2   2   2   2
 MK-5-2                 0   0   0   0   2   2   2   2   2   0   2   0   0   2   0   2   0   2   2   0   2   0   0   2   2   0   2   2   0   2   2   2   2   0   0   0   2   0   2   2   0   0   0   0   0   2   0   0   0   0   2   2   2   2   2   2   0   0   2   0   0   0   0   2   0   2   0   0   0   2   2   0   0   2   0   2   0   0   2   2   2   2   0   0   2   2   0   2   0   2   0   2   2   2   0   0   0   0   0   0   2   2   0   0   2   0   2   2   0   0   2   2   2   0   2   2   2   2   0   2   0   0   0   0   2   0   2   0   0   0   2   2   2   0   2   0   0   2   0   2   0   2   2   0   0   0   2   2   2   2   0   2   0   2   0   0   0   0   0   0   2   2   0   2   0   0   2   2   2   0   0   0   2   0   0   0   0   0   0   2   2   0   0   2   0   2   2   0   0   0   2   2   2   0   0   2   2   2   2   2
 MK-5-3                 0   0   0   0   2   2   2   2   2   0   2   0   2   2   0   2   0   2   2   0   2   0   0   2   2   0   2   2   0   2   2   2   2   0   0   0   2   2   2   2   0   0   0   0   0   2   0   2   2   0   2   2   0   2   2   2   0   0   2   0   0   2   0   2   0   2   0   0   0   2   2   2   0   2   0   2   0   0   2   0   2   2   0   0   2   2   0   2   0   2   0   2   2   2   0   0   0   0   0   0   2   2   0   0   2   0   2   2   0   0   2   2   2   0   2   2   0   2   0   2   0   0   0   0   2   2   2   0   0   0   2   2   2   0   2   0   0   2   0   2   0   2   2   0   0   0   2   0   2   2   0   2   0   0   0   0   0   0   0   0   2   2   0   2   0   0   0   2   0   2   2   0   2   0   0   0   0   0   0   2   2   0   0   0   0   2   2   0   2   0   0   2   2   0   0   2   2   2   2   2
 MK-5-4                 0   0   0   0   0   2   2   2   2   0   2   0   2   2   0   0   0   2   2   0   2   0   2   2   2   0   2   2   0   2   2   2   2   0   0   0   2   2   2   2   0   0   0   0   0   2   0   2   2   0   2   2   0   2   2   2   0   0   2   0   0   2   0   2   0   2   0   0   0   0   2   2   0   2   0   0   0   0   2   0   2   2   0   0   2   2   0   2   0   2   0   2   2   2   0   0   0   0   0   0   2   2   0   0   2   0   2   0   0   0   2   2   2   0   0   2   0   2   0   2   0   0   2   0   2   2   2   0   0   0   2   0   2   0   2   0   0   2   2   2   2   2   2   0   0   0   2   0   2   2   0   2   0   2   0   0   0   0   0   0   2   2   0   2   0   0   2   2   0   2   2   0   2   0   0   0   0   0   0   2   2   0   0   2   0   2   2   0   2   2   0   0   2   0   0   2   2   2   2   2
 MK-5-5                 0   0   0   0   0   0   2   2   2   0   2   0   2   2   0   0   0   2   2   0   2   0   2   2   2   0   0   2   0   2   2   2   2   0   0   0   0   2   2   2   0   0   0   0   0   2   0   2   2   0   2   2   0   2   2   2   0   0   2   0   2   2   0   2   0   2   0   0   0   0   2   2   0   2   2   0   0   0   2   0   2   2   0   0   2   2   0   2   0   2   0   2   2   0   0   0   0   0   0   0   2   2   0   0   2   0   2   2   0   0   2   2   2   0   0   0   0   2   0   2   0   0   0   0   2   2   2   0   0   0   2   2   2   2   2   0   0   2   2   2   2   2   2   2   0   2   2   0   2   2   0   2   0   2   0   0   0   0   2   0   2   2   0   2   2   2   2   2   0   2   2   0   0   0   2   0   2   0   0   2   2   0   0   2   0   2   2   0   2   0   0   0   2   0   0   2   2   0   2   2
 MK-5-6                 0   0   0   0   0   0   0   2   2   0   2   0   2   0   0   0   0   2   2   0   2   0   2   2   2   0   2   2   0   2   0   2   2   0   0   0   0   2   2   0   0   0   0   0   2   2   0   2   2   0   2   2   0   2   2   2   0   0   0   0   2   2   0   2   0   2   0   0   0   0   0   2   0   0   2   0   0   0   2   2   2   2   0   0   2   2   0   2   0   2   0   2   0   0   0   0   2   0   0   0   2   2   0   0   2   0   0   2   0   0   2   2   2   0   0   0   0   2   0   2   0   2   0   0   2   2   2   0   0   0   2   2   2   2   2   0   0   2   2   2   2   2   2   2   0   2   2   0   2   2   0   2   0   0   0   0   2   0   2   0   2   2   0   2   2   2   0   2   0   2   2   0   0   2   2   0   2   0   0   2   2   0   0   2   0   2   2   0   2   0   0   0   2   0   0   2   2   0   2   2
 MK-5-7                 0   0   0   0   0   0   0   2   2   0   0   0   2   0   0   0   0   2   2   0   2   0   2   2   2   0   2   2   0   2   0   2   2   0   0   0   0   2   0   0   2   2   0   2   2   2   0   2   2   0   2   2   0   0   2   2   0   0   0   0   2   2   0   2   0   0   0   2   0   0   0   2   0   0   2   0   0   0   0   2   2   0   0   0   2   2   0   2   0   2   0   2   2   0   0   0   0   2   2   0   2   2   0   2   2   0   0   2   0   0   2   2   2   0   0   0   0   0   0   2   0   2   2   0   2   2   2   0   0   0   2   2   2   2   2   0   0   2   2   2   2   2   2   2   0   2   2   2   2   2   0   2   0   0   0   0   2   0   2   0   0   2   0   2   2   2   0   0   0   2   2   0   0   2   2   0   2   0   2   2   0   2   0   2   0   2   0   0   2   0   2   0   2   0   0   2   2   0   2   2
 MK-5-8                 0   0   0   0   0   0   0   2   2   0   0   0   2   0   0   0   0   2   2   0   2   0   2   2   0   0   2   2   0   2   0   2   2   0   0   0   0   2   2   0   2   2   0   2   2   2   0   2   2   0   2   2   0   2   0   2   0   0   0   0   2   2   0   2   0   2   0   2   0   0   0   2   0   0   2   0   0   0   0   2   2   0   0   0   2   2   0   2   0   2   0   2   2   2   2   0   0   0   2   0   2   2   0   2   2   0   0   2   0   0   2   2   2   0   0   0   0   0   0   2   0   0   2   0   2   2   2   0   0   0   2   2   2   2   2   0   0   0   2   2   2   2   2   2   0   2   2   2   2   2   0   2   0   0   0   0   2   0   2   2   0   2   0   2   2   2   0   0   0   2   2   0   0   2   2   2   2   0   2   2   0   2   0   2   2   0   0   0   2   0   2   0   2   0   0   2   2   0   2   0
 MK-5-9                 2   0   0   0   0   0   0   2   2   2   0   0   2   0   0   0   0   2   2   2   2   0   2   2   2   0   2   2   0   2   0   2   2   0   0   0   0   2   2   0   2   2   0   2   2   2   2   2   2   0   2   2   0   2   0   2   0   0   0   0   2   2   2   2   0   2   0   2   0   0   0   2   0   0   2   0   2   0   2   2   2   0   0   0   2   2   0   2   0   2   0   2   2   2   2   0   0   0   2   2   2   2   0   2   2   0   0   2   0   0   2   2   2   0   0   0   0   0   0   2   0   0   2   0   2   2   2   0   0   0   2   2   2   0   2   2   2   0   2   2   2   2   2   2   0   2   2   2   2   2   0   2   0   0   0   0   2   0   2   2   0   2   0   2   2   2   0   0   0   2   2   0   0   2   2   2   2   2   2   0   0   2   0   2   0   0   0   0   2   0   2   0   2   0   0   2   2   0   2   0
 MK-5-10                2   0   0   0   0   0   0   2   2   2   0   0   2   0   0   0   0   2   2   2   2   0   2   2   2   0   2   2   0   2   0   2   2   0   0   0   0   0   2   0   2   2   0   2   2   2   2   2   2   0   2   2   0   2   0   2   2   0   0   0   2   2   2   2   0   0   0   2   0   0   0   2   0   0   2   0   2   0   2   0   2   0   0   0   2   2   0   2   0   2   0   2   2   2   2   0   0   0   0   2   2   2   0   2   2   0   0   2   0   0   0   2   2   0   0   0   0   0   0   0   0   0   2   0   2   2   0   0   0   0   2   2   2   0   0   2   2   0   2   2   2   2   2   2   0   2   2   2   2   2   0   2   0   2   0   2   2   0   0   2   0   2   0   2   2   2   0   0   0   2   2   0   0   2   2   2   2   2   2   0   0   2   0   2   0   0   0   2   2   2   2   0   2   0   0   2   2   0   2   0
 MK-5-11                2   0   0   0   0   0   0   2   2   2   0   0   2   0   0   0   2   2   2   0   2   0   2   2   2   2   2   2   0   2   0   2   0   0   0   0   0   0   2   0   2   2   0   0   2   2   0   2   2   0   2   0   0   2   0   2   0   0   0   0   2   2   2   2   0   0   0   2   2   0   2   2   0   0   2   0   2   0   2   2   2   0   0   0   2   2   2   2   0   2   0   2   2   2   2   0   0   0   0   2   2   2   2   2   2   0   0   2   0   0   0   2   2   0   0   0   2   0   0   0   0   0   2   0   0   2   0   0   0   0   2   2   2   0   2   2   2   0   2   2   2   0   2   2   0   2   2   2   0   0   0   2   0   2   0   0   2   0   0   2   2   2   0   2   2   0   2   0   0   2   2   0   0   2   0   2   2   2   0   0   0   0   0   2   0   0   0   2   2   2   2   0   2   0   0   2   2   0   2   2
 MK-5-12                2   0   0   0   0   0   0   2   2   2   0   0   0   0   0   2   2   2   2   0   2   0   0   2   2   2   2   2   0   2   2   2   0   0   0   0   0   2   2   0   0   2   0   0   2   2   0   2   2   0   2   0   0   2   0   2   0   0   0   0   2   2   0   2   0   0   0   2   2   0   2   2   0   0   2   0   2   0   2   2   2   0   0   0   2   2   2   2   0   2   0   2   2   2   2   0   0   0   0   2   0   2   2   2   2   0   0   2   2   0   0   2   2   0   0   0   2   2   0   0   0   0   2   0   0   2   0   0   0   0   2   2   2   0   2   2   2   0   2   2   2   0   2   2   0   2   2   2   0   0   0   2   0   2   0   0   2   0   0   2   2   2   2   2   2   0   2   0   0   0   2   0   0   0   0   0   2   2   0   0   0   0   0   2   0   0   0   2   2   2   2   0   2   0   0   2   2   0   2   2
 MK-5-13                2   0   0   0   0   0   0   2   2   2   2   0   0   0   0   2   2   2   2   0   2   0   0   2   2   2   2   2   0   2   2   2   0   2   0   0   0   2   2   2   0   2   0   2   2   2   0   2   2   0   2   0   0   0   0   2   0   0   0   0   2   2   0   0   0   0   0   2   2   0   2   2   0   2   2   0   0   0   2   2   2   0   0   0   2   2   2   0   0   2   0   2   2   2   2   2   0   0   0   2   0   2   0   2   2   0   0   2   2   0   0   2   2   0   0   0   0   2   0   0   0   0   2   0   0   2   0   0   0   0   2   2   2   2   2   0   0   0   2   2   2   2   2   2   0   2   2   0   0   0   0   2   0   2   0   0   2   0   0   2   2   2   2   2   2   0   2   0   0   0   2   0   0   0   0   0   2   2   0   0   0   0   0   2   0   0   0   2   2   2   2   0   2   0   0   0   2   0   2   2
 MK-5-14                2   0   2   0   0   0   0   2   2   2   2   0   2   0   0   2   2   2   2   0   2   2   2   2   2   2   2   2   0   0   2   2   0   2   0   0   0   2   2   2   0   2   0   2   2   0   0   2   2   2   2   0   0   0   0   2   0   0   0   0   2   2   0   0   0   0   0   2   2   0   2   2   0   2   2   0   0   2   2   2   2   0   0   0   2   2   2   0   0   2   0   2   2   2   2   2   0   0   0   2   0   2   2   2   2   0   0   2   2   2   0   2   2   0   0   0   0   2   0   2   0   0   2   0   0   0   0   0   0   0   2   2   2   2   2   0   0   2   0   2   2   2   2   2   0   2   2   0   0   2   0   2   0   2   0   0   2   0   0   2   0   2   2   2   2   0   2   0   0   0   2   0   0   0   0   0   2   2   0   2   0   0   0   0   0   0   0   2   2   2   2   0   2   0   0   0   2   0   2   2
 MK-5-15                2   0   2   0   0   0   2   2   2   2   2   0   2   0   0   2   2   0   2   0   2   2   0   2   2   2   2   2   0   0   2   2   0   2   0   0   0   2   2   2   0   2   0   2   2   0   0   0   2   2   2   2   0   0   0   2   0   0   0   0   2   2   0   0   0   0   0   0   2   2   0   2   0   2   2   0   0   0   2   2   2   2   0   0   2   2   2   0   0   2   0   2   2   2   2   2   0   0   0   2   0   2   2   2   2   0   0   0   2   2   0   2   2   0   0   0   0   2   0   2   0   0   2   0   0   0   0   0   0   0   2   2   2   2   2   0   0   2   0   2   2   2   2   2   0   2   2   0   0   2   0   2   0   2   0   0   0   0   0   2   0   2   2   2   2   0   2   0   0   0   0   0   0   0   0   0   2   2   0   2   0   0   0   2   0   0   0   2   2   2   2   0   2   0   0   0   2   0   0   2
 MK-5-16                0   0   2   0   0   0   2   2   2   2   2   0   0   0   0   2   2   0   2   0   2   2   0   2   0   2   2   2   0   0   2   2   0   2   0   2   0   2   2   2   0   2   0   2   2   0   0   0   0   2   2   2   0   0   0   2   0   0   0   0   0   2   0   0   0   0   2   0   2   2   0   2   0   2   2   0   0   0   0   0   2   2   0   0   2   0   0   0   2   2   0   2   2   2   2   2   0   0   0   2   0   2   2   0   2   0   0   0   2   2   0   2   2   0   2   0   2   2   0   2   0   2   2   0   2   0   0   0   0   0   2   2   2   2   2   2   0   2   0   2   0   2   2   0   0   2   2   0   0   2   0   2   0   2   0   0   0   2   0   2   0   2   2   2   2   2   2   0   0   0   0   0   0   2   0   2   2   2   0   2   0   2   0   2   2   0   0   2   2   2   2   0   2   0   0   0   2   0   0   2
 MK-6-1                 0   0   0   0   0   2   2   2   2   2   2   2   2   2   0   0   2   2   0   2   2   0   2   0   0   2   2   2   0   2   2   0   0   2   2   0   0   2   2   2   2   0   2   2   0   2   0   0   2   2   2   0   0   2   0   0   0   2   2   0   0   0   0   0   0   0   2   2   2   0   2   0   2   2   0   2   2   0   0   2   0   2   0   2   0   0   0   0   0   2   0   2   2   2   0   0   0   2   2   0   0   2   2   2   0   0   0   0   0   0   2   2   0   0   0   0   2   0   0   2   2   0   2   0   2   2   2   2   0   2   0   0   0   2   2   2   0   0   0   2   0   0   0   0   0   0   2   2   0   2   2   0   2   0   2   2   2   2   0   2   2   0   0   2   0   2   0   2   2   0   2   2   0   0   2   2   0   0   0   2   2   2   0   2   0   0   2   0   0   0   0   0   2   0   2   2   0   2   0   2
 MK-6-2                 0   0   0   0   0   2   2   2   2   2   2   2   2   0   2   0   2   2   0   2   2   0   2   0   0   2   0   2   0   0   2   0   0   2   2   0   0   2   2   2   2   0   2   2   0   2   0   0   2   2   0   0   0   2   0   0   0   2   2   0   0   0   0   0   0   0   0   2   2   0   2   0   2   2   0   2   2   0   0   2   0   2   0   0   0   0   0   0   0   2   0   2   2   2   0   0   0   2   2   0   0   2   2   0   0   0   0   0   2   0   2   2   0   0   2   0   2   0   0   2   2   0   2   0   2   2   2   2   0   2   0   0   0   2   2   2   0   0   0   2   0   0   0   0   0   0   2   2   0   2   2   0   2   0   2   2   0   2   0   2   2   0   0   2   0   2   0   2   2   0   2   2   0   0   2   2   0   0   0   2   2   2   2   0   0   0   2   0   0   0   0   0   2   0   2   2   0   2   0   2
 MK-6-3                 0   0   0   0   0   2   2   2   2   2   2   2   2   0   2   0   2   2   0   2   0   0   2   0   0   0   0   2   0   0   2   0   0   2   2   0   0   2   2   2   2   0   0   2   0   2   2   2   0   2   0   0   0   0   0   0   0   2   2   0   0   2   0   0   0   0   0   2   2   0   2   0   2   2   0   0   2   0   0   2   2   2   0   0   0   2   0   0   0   2   0   2   2   2   0   0   0   0   2   0   0   2   2   0   0   2   2   0   2   0   2   2   0   0   2   0   2   0   0   2   2   0   2   0   2   2   0   2   0   0   0   0   0   2   0   0   0   2   0   2   0   0   0   0   2   2   2   2   0   2   2   0   2   0   2   0   0   2   0   2   2   0   0   2   0   2   0   2   2   0   2   2   0   0   2   2   0   2   0   2   2   2   2   0   2   0   2   0   0   0   0   0   2   2   2   2   0   2   2   2
 MK-6-4                 2   0   0   0   2   2   2   2   2   2   2   0   0   0   2   0   2   2   0   2   0   0   2   0   2   0   0   2   0   0   2   0   0   0   2   0   0   2   2   2   2   0   0   2   0   2   2   0   0   2   0   0   2   0   0   0   0   2   2   2   0   2   0   0   0   0   0   2   2   0   2   0   2   2   0   0   2   0   0   2   2   2   0   0   0   2   0   0   0   2   0   2   0   2   0   0   0   0   2   0   0   0   2   0   0   2   2   0   2   0   2   2   0   0   2   0   2   0   0   2   2   0   2   0   2   2   0   2   0   0   0   0   0   2   0   0   0   2   2   2   0   0   0   0   2   2   2   2   0   2   2   0   2   0   2   0   2   0   0   2   2   0   0   2   0   2   0   2   2   0   2   2   0   0   2   2   0   2   0   0   2   2   2   0   2   0   0   0   0   0   0   0   2   2   2   2   0   2   2   0
 MK-6-5                 2   0   0   2   2   0   2   0   2   2   0   0   0   0   2   0   2   2   0   2   0   0   2   0   2   0   0   2   0   0   2   0   0   0   2   0   0   2   2   2   2   0   0   2   0   2   0   0   0   2   0   0   2   0   0   0   2   2   2   2   0   2   0   0   0   0   0   2   2   0   2   0   2   2   2   0   2   0   0   2   2   0   0   0   0   2   0   0   0   2   0   2   0   0   0   2   2   0   2   0   0   0   2   0   0   2   2   0   2   0   2   2   0   0   2   0   2   0   0   2   2   0   2   0   2   2   0   2   0   0   0   0   0   2   0   0   0   2   2   2   0   2   0   0   2   2   2   2   0   2   2   0   2   0   0   0   0   0   0   2   2   0   0   2   0   2   0   2   2   0   0   2   0   0   0   2   0   2   0   0   2   2   2   0   2   0   0   0   0   0   0   0   2   2   2   2   0   2   2   0
 MK-6-6                 2   0   2   2   2   2   0   0   2   2   0   0   0   0   2   0   2   2   0   2   0   0   2   0   2   0   0   2   0   0   2   0   0   2   2   0   0   2   2   2   2   0   0   0   0   2   0   0   0   2   0   0   2   0   0   0   2   2   2   2   0   2   0   0   0   0   0   2   2   2   2   2   2   2   2   0   2   0   0   2   2   0   0   0   0   2   0   0   0   2   0   2   0   0   0   2   2   0   0   0   0   0   2   2   0   2   0   0   2   2   2   2   2   0   2   0   2   2   0   2   2   0   2   0   2   2   0   2   0   0   0   0   0   2   0   0   2   2   0   2   0   2   0   0   2   2   2   2   0   2   2   0   2   0   0   2   0   0   2   2   2   0   0   2   0   2   0   2   2   0   0   2   0   0   0   2   0   2   0   0   2   2   2   0   2   0   0   0   0   0   0   0   2   2   2   2   0   2   2   0
 MK-6-7                 2   0   2   2   2   2   0   0   2   2   0   0   0   0   2   0   2   2   0   2   0   0   2   0   2   0   0   2   0   0   2   2   0   2   2   2   2   2   2   2   2   0   0   0   2   2   0   0   0   2   0   0   2   0   0   0   2   2   2   2   0   2   0   2   0   0   0   2   2   2   2   2   2   2   2   0   2   0   0   2   2   0   0   0   0   2   0   0   0   2   0   2   0   0   0   2   2   0   0   0   2   0   2   2   0   2   0   0   2   2   2   2   2   0   2   2   2   2   0   2   0   0   2   0   2   2   0   2   0   2   0   0   0   2   0   0   2   2   0   2   0   2   0   0   2   2   2   2   0   0   2   2   2   0   0   2   0   0   0   2   2   0   0   2   0   2   0   2   2   0   0   2   0   0   0   2   0   2   2   0   2   2   2   0   2   2   0   0   0   0   0   2   2   2   2   2   0   2   2   0
 MK-6-8                 0   0   2   2   2   2   0   0   2   2   0   0   0   0   2   0   0   2   0   2   0   0   2   0   2   0   0   2   0   0   2   2   0   2   2   2   0   2   2   2   2   0   0   0   2   2   0   0   0   2   0   0   2   0   2   2   2   2   2   2   0   0   0   2   0   0   0   2   2   2   2   2   2   2   0   0   2   0   0   2   2   0   0   0   0   2   0   0   0   2   0   2   0   0   0   2   2   0   0   0   2   0   2   2   0   2   0   0   2   2   2   0   2   0   2   2   2   2   0   2   0   0   2   2   2   2   0   2   0   2   0   0   0   2   0   0   2   2   2   2   0   2   0   0   2   2   2   2   0   0   2   2   2   0   0   0   2   2   2   2   2   2   0   2   0   2   0   0   0   0   0   2   0   0   0   2   0   2   2   0   2   2   2   0   0   2   0   0   0   0   0   2   2   2   2   2   0   2   2   0
 MK-6-9                 0   0   2   2   2   2   0   0   2   2   2   0   0   0   2   2   0   2   0   2   2   2   2   0   2   0   0   2   0   0   0   2   0   2   2   2   0   2   2   2   2   0   0   0   2   2   0   0   0   2   2   0   2   0   2   2   0   2   2   2   0   0   0   2   0   2   0   2   2   2   2   2   2   0   0   0   2   0   0   2   2   0   2   0   0   2   0   0   0   2   0   2   0   0   0   2   2   0   0   0   2   2   2   2   0   2   0   0   2   2   2   0   2   0   2   2   2   2   0   2   0   2   2   2   2   2   0   2   0   0   0   0   0   0   0   0   2   2   2   2   0   2   0   0   2   2   2   2   0   0   2   2   2   2   0   0   2   2   2   2   0   2   0   2   0   2   0   0   0   0   0   2   0   0   0   2   0   0   2   0   0   2   2   0   0   2   0   0   0   0   0   2   2   2   2   2   2   2   2   0
 MK-6-10                0   2   2   2   2   2   0   2   2   2   2   0   0   0   2   2   0   2   0   2   2   2   2   0   2   0   0   0   0   0   0   2   0   2   0   2   0   2   2   2   2   0   0   2   2   2   2   0   0   2   2   0   2   0   2   2   0   2   2   2   0   0   0   2   0   2   0   2   2   2   2   2   2   0   0   0   2   0   0   2   2   0   2   0   0   0   0   0   2   2   0   0   0   0   0   2   2   0   0   2   2   2   2   2   0   2   0   0   2   2   2   0   2   0   2   2   0   2   0   2   0   2   2   2   2   2   0   2   0   0   0   0   0   2   0   0   2   2   2   0   0   2   0   0   2   0   2   2   0   0   2   0   2   2   0   0   2   0   2   2   0   2   0   0   0   2   0   0   0   0   0   2   0   0   0   2   0   0   2   0   0   2   0   0   0   2   2   0   0   0   0   2   2   2   2   2   2   2   0   0
 MK-6-11                0   2   2   0   2   2   0   2   2   2   2   0   0   0   2   2   2   2   0   2   2   2   2   0   2   0   0   0   0   2   0   2   0   2   0   2   0   2   2   2   2   0   0   2   2   2   2   0   0   2   2   0   2   2   2   2   0   2   2   2   0   0   0   2   0   2   0   2   2   0   2   2   2   2   0   0   2   0   0   0   2   0   2   0   0   0   0   0   2   2   0   0   0   0   0   2   2   0   0   2   2   2   0   2   0   2   0   2   2   2   2   0   2   0   2   2   0   2   0   2   0   2   2   2   0   2   0   0   0   0   0   0   0   2   0   0   2   2   2   0   0   2   0   0   2   2   2   2   2   0   2   0   2   2   0   0   2   0   2   2   0   2   0   0   0   2   0   0   0   0   0   2   0   0   0   2   0   2   2   2   0   2   0   2   2   2   2   0   0   0   0   2   2   2   0   2   2   2   0   0
 MK-6-12                0   2   0   0   0   2   0   2   2   2   2   0   2   2   2   2   2   2   0   2   2   2   2   0   2   0   0   0   2   2   0   2   2   2   0   0   2   2   2   2   2   0   2   2   0   0   2   0   0   2   2   0   2   2   2   2   2   2   2   2   0   0   0   2   0   2   0   0   2   0   2   2   2   2   0   0   2   2   0   0   0   0   2   0   0   0   0   0   2   2   0   0   2   0   0   2   2   0   0   2   2   2   0   2   0   2   0   2   2   2   2   0   2   0   2   2   0   2   0   2   0   2   2   2   2   2   0   0   0   0   0   0   0   2   0   0   2   2   0   0   0   2   0   0   2   2   2   2   2   0   2   2   2   2   0   0   2   2   2   2   0   0   0   0   0   2   0   0   2   0   0   2   0   0   0   2   0   2   2   2   0   2   0   2   2   2   2   0   0   0   0   2   2   2   0   2   2   2   0   0
 MK-6-13                0   2   0   0   0   2   0   2   2   2   2   0   2   2   0   2   2   2   0   2   2   0   2   0   2   0   0   0   2   2   0   2   2   2   0   0   2   2   2   2   2   0   2   2   0   0   2   0   2   2   2   0   0   2   2   2   2   2   2   2   0   0   0   2   0   2   0   0   2   0   2   2   2   2   0   0   2   2   0   0   2   0   2   0   0   0   0   0   2   2   2   0   2   0   0   2   2   0   2   2   2   2   0   2   0   2   2   2   2   2   0   0   2   0   0   2   0   2   0   2   0   2   2   2   2   2   0   0   0   0   0   0   0   2   0   0   2   2   0   0   0   2   0   2   2   2   2   2   2   0   2   2   2   2   0   0   2   2   2   2   0   0   2   0   0   2   0   0   2   0   0   2   0   0   0   2   0   0   2   2   2   2   0   2   2   2   2   2   0   0   0   2   2   2   0   2   2   2   0   0
 MK-6-14                0   2   0   0   0   2   0   2   2   2   2   0   2   2   0   2   2   2   0   2   0   0   2   0   2   0   2   0   2   2   0   2   2   2   0   0   2   2   2   2   2   0   2   2   2   0   2   0   2   0   2   2   2   2   2   0   2   2   2   2   2   0   0   2   0   2   0   0   2   0   2   2   2   2   0   0   2   0   0   0   2   0   2   0   0   0   0   0   2   0   2   0   2   0   0   2   2   0   2   2   2   2   2   2   0   2   2   2   2   2   0   0   2   0   0   2   0   2   0   2   0   2   2   2   2   2   0   0   0   0   0   2   0   2   0   0   2   2   0   0   0   2   0   2   2   2   2   2   2   0   2   2   2   2   0   2   2   2   2   2   0   0   2   0   0   0   2   0   2   2   0   2   0   0   0   0   0   0   2   2   2   2   2   2   0   2   2   2   0   0   0   2   2   2   0   2   2   2   0   0
 MK-6-15                0   2   0   0   0   0   0   2   2   0   2   0   2   2   0   0   2   2   0   0   0   0   2   0   2   0   2   0   2   2   0   0   2   2   0   0   2   2   2   2   2   2   2   0   2   0   2   0   2   0   2   2   2   2   2   0   2   2   0   2   2   0   0   2   0   2   0   0   2   0   2   2   2   2   0   0   2   0   0   0   2   0   2   0   0   0   0   0   2   0   2   2   2   0   2   2   2   0   2   2   2   2   2   2   0   2   2   2   2   2   0   0   2   0   0   2   0   0   0   2   2   2   2   2   2   2   0   0   2   0   0   2   0   2   0   0   2   2   0   0   0   0   0   2   2   2   2   2   2   0   2   2   2   2   0   2   2   2   2   2   0   0   2   0   0   0   2   0   0   2   0   2   0   0   0   0   0   0   2   2   2   2   2   2   0   2   2   2   0   0   0   2   2   2   0   2   2   2   0   0
 MK-6-16                0   0   0   2   0   0   0   2   2   0   2   0   2   2   0   0   2   2   0   0   0   0   2   0   2   0   2   0   2   2   0   0   2   2   0   0   2   2   2   2   2   2   2   0   2   0   2   0   2   0   2   0   2   2   2   0   2   0   0   2   2   0   0   2   0   2   0   0   2   0   2   2   2   2   0   2   2   0   0   0   0   0   2   0   0   0   0   0   0   2   2   2   2   0   2   2   0   0   2   2   2   2   2   2   0   2   2   2   2   2   0   0   2   0   0   2   0   2   0   2   2   2   2   2   2   2   0   0   0   0   0   2   0   2   0   2   2   2   0   0   0   0   0   2   2   2   2   2   2   0   2   2   2   2   0   2   2   2   2   2   0   0   2   0   0   0   2   0   2   2   0   2   0   2   0   0   0   0   2   2   2   2   2   2   0   2   2   2   0   0   2   2   2   2   2   2   2   2   0   0
 
!****************************************** Phenotypic Data **********************************************************
!-100.0 is resevred for missing phenotype
SimulatedTrait1         9.5640   11.3778    8.4275   10.1411    9.0865   10.5225   11.2155   10.8295   11.3253    9.5624   12.4996    9.4826   11.3189   12.8748    9.9159   10.3109   11.0254    9.4208   11.1920   10.1805    8.9140    9.9568    8.1623    9.1169   10.2145   10.9612    7.3444   12.2416    8.7518    8.6851    9.9871   10.7591   11.1669    9.3270    9.9596    9.6432    7.5493   11.3428   10.2330   13.5214    8.0652    9.8932    9.6645    9.5572    9.2516   11.3482    8.8171    9.3973    8.3239   11.7710    8.2501    9.5582   13.0902   11.0063   10.0489   11.6154    9.9490   10.2352   12.2811    9.4557    7.4787   10.9478    9.9075    9.6844    8.2988   10.9620    8.1536    9.0228   11.5656    7.4464   12.8829   10.9202   10.1201   10.3606   10.5076    7.1260    8.4807    7.7224   10.7344    8.9387    9.8545   12.0447    8.1737   10.9987   10.0542   10.5223    8.8075   11.0191   11.5097    8.2242    9.2884    9.2729    7.5820    9.1531    8.7664    9.2532    7.9052   10.0063   11.0352   10.2048   11.5786   12.1903    9.6996    9.9629   11.6345    8.8234   10.8028   11.0431    9.3335    8.6433   11.0573   10.9412   11.5013   10.1056   10.5670   11.0801    8.7160    8.8331    9.4381   10.5940   10.7376   10.4254    9.6673    8.2613    8.8556   11.6327   12.5568   11.1077   13.2217    8.7516   10.4185   11.0997    9.7703   11.7013    9.6987   11.3788    7.3280   12.4663    9.3541    9.8151   10.3046    9.7983    9.0473   10.5152   11.6529    7.9474    9.3536   11.2180   11.6535   11.0946    8.1930   11.2194    7.1512   11.8189   11.1723    9.2443    7.6975   10.3980    7.4724   10.7168    9.6580    9.6996    6.7274   10.8850    8.4988   12.6155   12.1474   10.8732    9.9870    8.9169   12.9170   10.8998   11.4222    9.3494   10.0802    7.9092    8.9336    8.9651    9.3658    9.1420    9.1802    8.8650   10.2525    9.6147    9.8919    9.1176    9.2824    9.7122   11.9316    9.8509    8.8100    7.8611   11.2329   10.0073    8.0894   10.2084   10.4629   11.5572    9.3454    8.9487
SimulatedTrait2        15.0155   15.3254   13.9423   14.3381   14.8304   15.3715   15.8186   17.2449   14.2928   16.3731   17.0657   14.7592   17.1681   13.9925   16.6116   15.0882   13.1806   16.0829   14.3838   14.9826   13.7791   15.0155   15.5720   17.0865   15.7561   14.1954   12.4531   14.8364   14.4323   16.4730   15.1678   17.0167   15.4649   14.7714   16.1093   11.6047   15.5397   17.9079   17.4384   16.0497   14.6430   14.8294   14.6283   14.3187   14.4162   15.0360   13.2922   16.2143   15.0717   14.8779   16.2402   17.3553   15.0696   14.6236   15.8824   15.9479   13.6738   15.9430   16.4282   15.0447   16.9462   14.7697   13.6774   16.7713   14.3727   14.1719   12.4823   16.4792   16.0863   13.3373   14.8277   14.0288   17.8594   17.1572   12.1796   14.6539   14.4138   13.0592   15.5410   13.9798   16.9674   15.7942   12.3915   12.7314   16.8817   15.2198   15.7143   15.8483   14.0183   14.9132   15.5804   15.8063   16.2470   15.4795   13.3734   15.5135   14.2952   13.7251   13.3967   17.8224   16.3476   16.5245   14.7415   14.8579   16.2974   12.7965   18.1737   16.0667   13.6473   15.8818   16.7706   15.1211   15.1062   12.4758   16.4020   15.7808   13.8211   14.8567   15.3219   14.6350   12.4362   15.3777   15.4060   13.6275   14.2989   16.2972   16.3043   15.2297   14.6389   15.5652   15.1130   13.6794   15.3947   12.9214   13.2632   11.8669   14.1633   14.1811   13.7962   18.3013   14.5940   13.3168   17.4378   14.5768   15.4142   15.6027   15.6834   12.9902   16.3605   18.9993   16.3519   16.6931   17.3339   14.6840   12.8357   17.1466   13.6798   14.8941   14.1455   12.8573   13.0864   14.6717   15.7917   15.5331   17.0595   14.3258   15.4846   16.6019   14.6755   14.5049   14.5441   14.4202   18.5674   14.9393   17.2027   15.7390   13.3175   14.0519   13.8144   13.8616   16.7983   13.5305   14.1959   16.8922   16.0739   17.6402   15.6417   14.1062   14.8996   15.8724   15.8539   13.4035   13.7121   12.8564   15.3722   14.8492   12.7540   15.8163   15.3937   15.4694
 
