# Supplementary material for: Inclusive Composite Interval Mapping of QTL by Environment Interactions in Biparental Populations
Source: PLoS One. 2015 Jul 10;10(7):e0132414. doi: 10.1371/journal.pone.0132414 (PMC4498613; doi:10.1371/journal.pone.0132414)
Supplement: S3 File — (ZIP) [file pone.0132414.s003.zip › Simulation for unliked model/Simulated popualtions/run_00130.met]

!**********************Note: lines staring with "!" are remarks and will be ignored in the program********************
!*********************************General Information**********************************
!Assuming F1 = P1 x P2, populations available in QTL IciMapping are: 
!  1, P1BC1F1 = P1 x F1, the first backcrossing where P1 is used as the recurrent parent;
!  2, P2BC1F1 = P2 x F1, the first backcrossing where P2 is used as the recurrent parent;
!  3, F1DH, F1-derived doubled haploids; 
!  4, RIL or F1RIL, recombination inbred lines through the repeated selfing of F1;
!  5, P1BC1RIL, recombination inbred lines through the repeated selfing of P1BC1F1;
!  6, P2BC1RIL, recombination inbred lines through the repeated selfing of P2BC1F1;
!  7, F2, the selfing generation of F1;
!  8, F3, the selfing generation of F2;
!  9, P1BC2F1, the second backcrossing where P1 is used as the recurrent parent; 
! 10, P2BC2F1, the second backcrossing where P2 is used as the recurrent parent;
! 11, P1BC2RIL, recombination inred lines through the repeated selfing of P1BC2F1; 
! 12, P2BC2RIL, recombination inred lines through the repeated selfing of P2BC2F1; 
! 13, P1BC1F2, the selfing generation of P1BC1F1; 
! 14, P2BC1F2, the selfing generation of P2BC1F1; 
! 15, P1BC2F2, the selfing generation of P1BC2F1; 
! 16, P2BC2F2, the selfing generation of P2BC2F1; 
! 17, P1BC1DH, P1BC1F1-derived doubled haploids; 
! 18, P2BC1DH, P2BC1F1-derived doubled haploids; 
! 19, P1BC2DH, P1BC2F1-derived doubled haploids; 
! 20, P2BC2DH, P2BC2F1-derived doubled haploids; 
   3      !Mapping Population (see remarks above)
   2      !Mapping Function (1 for Kosambi; 2 for Haldane; 3 for Morgan)
   2      !Marker Space Type (1 for intervals; 2 for positions)
   1      !Marker Space Unit(1 for centiMorgans; 2 for Morgan)
   6      !Number of Chromosomes (or Linkage Groups)
 200      !Size of the mapping population
   2      !Number of environments
 
!***************************************** Chromosomes and Linkage Maps **********************************************
!Chromosome                 NumMarkers
-CH1                        16
-CH2                        16
-CH3                        16
-CH4                        16
-CH5                        16
-CH6                        16
!Linkage map (Marker name followed by position or the interval length)
 MK-1-1                1     0.000
 MK-1-2                1    10.000
 MK-1-3                1    20.000
 MK-1-4                1    30.000
 MK-1-5                1    40.000
 MK-1-6                1    50.000
 MK-1-7                1    60.000
 MK-1-8                1    70.000
 MK-1-9                1    80.000
 MK-1-10               1    90.000
 MK-1-11               1   100.000
 MK-1-12               1   110.000
 MK-1-13               1   120.000
 MK-1-14               1   130.000
 MK-1-15               1   140.000
 MK-1-16               1   150.000
 MK-2-1                2     0.000
 MK-2-2                2    10.000
 MK-2-3                2    20.000
 MK-2-4                2    30.000
 MK-2-5                2    40.000
 MK-2-6                2    50.000
 MK-2-7                2    60.000
 MK-2-8                2    70.000
 MK-2-9                2    80.000
 MK-2-10               2    90.000
 MK-2-11               2   100.000
 MK-2-12               2   110.000
 MK-2-13               2   120.000
 MK-2-14               2   130.000
 MK-2-15               2   140.000
 MK-2-16               2   150.000
 MK-3-1                3     0.000
 MK-3-2                3    10.000
 MK-3-3                3    20.000
 MK-3-4                3    30.000
 MK-3-5                3    40.000
 MK-3-6                3    50.000
 MK-3-7                3    60.000
 MK-3-8                3    70.000
 MK-3-9                3    80.000
 MK-3-10               3    90.000
 MK-3-11               3   100.000
 MK-3-12               3   110.000
 MK-3-13               3   120.000
 MK-3-14               3   130.000
 MK-3-15               3   140.000
 MK-3-16               3   150.000
 MK-4-1                4     0.000
 MK-4-2                4    10.000
 MK-4-3                4    20.000
 MK-4-4                4    30.000
 MK-4-5                4    40.000
 MK-4-6                4    50.000
 MK-4-7                4    60.000
 MK-4-8                4    70.000
 MK-4-9                4    80.000
 MK-4-10               4    90.000
 MK-4-11               4   100.000
 MK-4-12               4   110.000
 MK-4-13               4   120.000
 MK-4-14               4   130.000
 MK-4-15               4   140.000
 MK-4-16               4   150.000
 MK-5-1                5     0.000
 MK-5-2                5    10.000
 MK-5-3                5    20.000
 MK-5-4                5    30.000
 MK-5-5                5    40.000
 MK-5-6                5    50.000
 MK-5-7                5    60.000
 MK-5-8                5    70.000
 MK-5-9                5    80.000
 MK-5-10               5    90.000
 MK-5-11               5   100.000
 MK-5-12               5   110.000
 MK-5-13               5   120.000
 MK-5-14               5   130.000
 MK-5-15               5   140.000
 MK-5-16               5   150.000
 MK-6-1                6     0.000
 MK-6-2                6    10.000
 MK-6-3                6    20.000
 MK-6-4                6    30.000
 MK-6-5                6    40.000
 MK-6-6                6    50.000
 MK-6-7                6    60.000
 MK-6-8                6    70.000
 MK-6-9                6    80.000
 MK-6-10               6    90.000
 MK-6-11               6   100.000
 MK-6-12               6   110.000
 MK-6-13               6   120.000
 MK-6-14               6   130.000
 MK-6-15               6   140.000
 MK-6-16               6   150.000
!*********************************** Marker Types ********************************************************************
!Co-dominant marker: When heterozygote F1 is present, P1 is coded as 2, F1 is coded as 1, and P2 is coded as 0; Otherwise, P1 is coded as 2, and P2 is coded as 0. 
!Dominant marker: When heterozygote F1 is present, P1 and F1 are coded as 12, and P2 is coded as 0; Otherwise, P1 is coded as 2, and P2 is coded as 0.  
!Recessive markers: When heterozygote F1 is present, P1 is coded as 2, and F1 and P2 are coded as 10; Otherwise, P1 is coded as 2, and P2 is coded as 0. 
!Missing marker is coded as -1. 
 MK-1-1                 2   2   0   0   2   2   2   2   0   2   2   0   0   2   0   0   0   2   2   2   2   0   0   0   2   2   2   0   2   2   2   0   2   2   2   0   0   2   2   0   2   2   2   0   0   2   2   0   0   2   2   0   0   0   0   2   0   0   2   0   0   0   2   0   2   2   0   2   2   2   0   0   0   2   2   0   2   2   0   0   0   2   2   0   0   0   2   2   2   2   2   2   2   2   2   2   0   0   2   0   0   0   2   0   0   0   2   0   0   0   0   0   0   0   0   0   0   2   2   0   2   2   2   0   2   0   0   2   0   0   2   0   0   2   2   0   0   0   0   2   2   0   0   0   2   0   0   2   0   2   2   2   2   2   0   0   0   0   2   0   2   0   2   0   0   0   2   0   0   0   0   0   2   2   2   0   2   2   0   2   2   0   0   2   2   2   0   2   2   0   0   2   2   0   0   2   2   0   0   0
 MK-1-2                 2   2   0   0   2   0   2   2   0   0   2   0   0   2   0   0   0   2   2   2   2   0   0   0   2   2   2   0   2   2   0   0   2   2   2   0   2   2   2   0   2   2   2   0   0   2   2   0   0   0   2   0   0   0   0   0   0   0   2   0   0   0   2   0   2   2   0   2   2   2   0   0   0   2   2   0   2   2   0   0   2   2   2   0   0   0   2   2   0   2   0   2   2   2   2   2   0   0   0   0   2   0   2   0   0   0   2   0   0   0   0   0   0   0   0   0   0   2   2   0   2   2   2   0   2   0   0   2   0   2   2   0   0   2   2   2   0   0   0   2   2   0   0   0   2   0   0   2   0   2   0   2   2   2   0   2   0   0   0   2   2   0   2   0   0   2   2   0   0   0   0   0   2   2   2   0   2   2   0   2   2   0   0   2   2   2   0   2   2   0   2   2   2   0   2   2   2   0   2   0
 MK-1-3                 2   2   0   0   2   0   2   2   0   0   2   2   0   2   0   0   0   2   2   2   2   0   0   0   2   2   2   0   2   2   0   0   2   2   2   0   2   2   2   0   2   2   2   0   0   2   2   0   0   0   2   0   0   0   0   0   0   0   2   0   0   0   2   0   2   2   0   2   2   2   0   2   0   2   2   0   2   2   0   0   2   0   2   0   0   0   2   2   0   2   0   2   2   2   2   2   0   0   0   0   2   0   2   0   0   0   2   0   0   0   0   0   0   2   0   0   0   2   2   0   2   2   2   0   2   0   2   2   0   2   2   0   0   2   2   2   0   0   0   0   2   0   0   0   2   0   0   2   0   2   0   2   2   2   0   2   0   0   0   2   2   0   2   0   0   2   2   0   0   0   2   0   2   0   2   0   2   2   0   2   2   0   0   2   2   2   0   2   2   0   2   2   2   2   2   2   0   0   2   0
 MK-1-4                 2   2   0   0   2   0   2   2   2   0   2   2   2   0   0   0   0   2   2   2   2   0   0   0   0   2   2   0   2   2   0   0   2   2   2   0   2   2   2   0   2   2   2   0   0   2   2   0   0   0   2   0   0   0   0   0   2   0   2   0   0   0   2   0   2   2   0   2   2   2   0   0   0   2   2   0   2   2   0   0   2   0   0   0   0   2   2   2   0   2   0   2   2   0   2   2   0   0   0   0   2   0   2   0   0   0   0   0   0   0   0   0   2   0   0   0   0   2   2   0   2   2   2   2   2   0   2   2   0   2   2   0   0   2   2   2   2   0   0   0   2   0   0   0   2   0   0   2   0   2   0   2   2   2   0   2   0   0   0   2   2   0   0   0   0   2   2   0   0   0   2   0   2   0   2   2   2   2   0   2   2   2   0   2   2   2   0   2   2   0   2   2   2   2   0   2   0   0   2   0
 MK-1-5                 2   2   0   0   2   0   2   2   2   0   2   2   2   0   0   0   2   2   2   2   2   0   2   0   0   2   2   0   2   2   0   0   2   2   2   0   2   2   2   0   2   2   2   0   0   2   2   0   0   0   2   0   0   0   0   0   2   0   2   0   0   0   2   0   2   2   0   2   2   2   0   0   0   2   2   0   2   2   0   0   2   0   0   0   0   2   2   0   0   2   0   2   2   0   2   2   0   0   0   0   2   0   2   0   0   0   0   0   0   0   0   0   2   0   0   0   0   2   0   0   2   2   2   0   2   0   2   2   0   2   2   0   0   2   0   2   2   0   0   0   0   0   0   2   2   0   0   2   0   2   0   2   2   2   2   2   0   0   0   2   2   0   0   0   0   2   2   0   0   0   2   0   2   2   2   2   2   2   0   2   2   2   0   2   2   2   0   2   2   0   2   2   2   2   2   2   0   0   2   0
 MK-1-6                 2   2   0   0   0   0   2   2   2   0   2   2   2   0   0   0   2   2   2   2   2   0   2   0   0   2   2   0   2   2   2   0   2   2   2   0   2   2   2   0   2   2   2   0   0   2   2   0   0   0   2   0   0   0   2   0   2   0   2   0   0   0   2   0   2   2   0   2   0   2   0   0   0   2   2   0   0   2   0   2   2   0   0   0   0   0   2   0   0   2   0   2   0   0   2   2   2   0   0   2   2   0   2   0   0   0   0   0   0   0   0   0   2   0   0   0   0   2   0   0   2   2   2   0   2   0   2   2   2   2   2   0   0   2   2   2   2   0   0   0   0   0   2   2   2   2   0   2   0   2   0   2   2   2   0   2   0   2   0   2   2   0   0   0   0   2   2   0   0   0   2   0   2   2   0   2   2   2   0   2   2   2   0   2   2   2   0   2   2   0   2   2   2   2   2   2   0   2   2   0
 MK-1-7                 2   2   0   0   0   0   2   2   2   0   2   0   2   0   0   0   2   2   2   0   2   0   2   0   0   2   2   2   2   2   2   0   0   2   2   0   2   2   2   2   2   2   2   0   2   2   2   0   0   0   2   0   0   0   2   0   2   0   2   2   0   0   2   0   2   2   0   2   0   2   0   0   0   2   2   0   0   2   0   2   2   0   0   0   0   2   2   0   0   2   0   2   0   0   2   0   2   0   0   0   2   2   2   0   0   0   0   2   0   0   0   0   2   0   2   0   0   2   0   0   2   2   2   0   2   0   2   2   2   2   2   0   0   2   2   2   2   0   2   0   0   0   2   2   0   0   0   2   0   2   0   0   2   2   0   2   0   2   0   2   2   0   0   0   2   0   2   0   2   2   0   0   2   2   0   2   2   2   0   2   2   2   0   2   2   2   2   2   2   2   2   0   2   2   0   2   0   0   2   0
 MK-1-8                 2   2   2   0   0   0   2   2   0   0   2   0   2   0   0   0   2   2   2   0   2   0   2   0   0   2   2   2   0   2   2   0   0   2   2   0   2   2   2   2   2   2   2   0   2   2   2   0   0   0   2   0   0   0   2   0   2   0   0   2   0   0   2   0   2   2   0   2   0   2   0   0   0   2   2   0   0   2   0   0   2   0   0   0   0   2   2   0   0   2   0   2   0   0   2   0   2   0   0   0   2   2   2   0   0   0   0   2   0   2   0   2   2   2   0   0   0   2   0   2   2   2   2   0   2   0   2   2   2   2   2   0   0   0   0   2   2   0   2   0   0   0   2   2   0   0   0   2   0   2   2   0   2   2   0   2   2   2   0   2   0   0   0   0   2   0   2   0   0   2   0   0   2   2   0   2   2   2   0   2   2   2   0   2   2   2   0   2   2   2   2   0   2   2   0   2   0   0   2   0
 MK-1-9                 2   2   2   0   0   0   2   2   0   0   2   0   0   0   0   2   2   2   2   0   2   0   2   0   0   0   2   2   0   0   2   0   0   2   2   0   2   0   2   2   2   2   2   0   2   2   2   0   0   0   2   0   0   2   2   0   2   0   0   2   2   0   2   0   2   0   0   2   0   2   0   0   0   0   0   0   0   2   0   0   2   0   0   0   0   2   0   2   0   0   0   2   0   0   2   2   2   0   0   0   2   2   2   0   0   0   0   2   0   2   0   2   2   2   2   0   2   2   0   2   0   2   2   0   2   0   2   2   0   2   2   2   2   0   0   2   2   0   2   0   0   0   2   2   0   0   0   2   0   2   2   0   2   2   0   2   2   2   0   2   0   0   0   2   2   0   0   0   0   2   0   0   2   2   0   2   2   2   0   2   2   2   0   2   2   2   0   2   2   2   2   0   2   2   0   2   0   0   2   0
 MK-1-10                2   2   2   0   0   0   2   2   0   0   2   0   0   0   0   2   2   2   2   0   0   0   2   0   0   2   2   2   2   0   2   0   0   2   2   0   0   0   2   2   2   2   2   0   0   2   2   2   0   0   2   0   0   2   2   0   2   2   0   2   2   0   0   0   2   0   0   2   0   2   0   0   0   0   0   0   0   2   0   2   2   0   0   0   0   2   0   2   0   0   0   2   2   0   2   2   2   0   2   0   2   2   0   0   2   0   0   0   0   2   2   2   2   2   2   0   2   2   0   2   0   2   2   0   2   0   2   2   2   0   2   2   2   0   0   2   2   0   2   0   0   0   2   2   0   2   0   0   0   2   2   0   2   2   0   2   2   2   0   0   0   0   0   2   2   0   0   0   0   2   0   0   2   2   0   2   2   2   0   2   2   2   0   2   2   2   0   2   2   0   2   0   2   2   0   2   0   0   2   0
 MK-1-11                2   2   2   0   0   0   2   2   2   0   2   0   0   0   0   2   2   2   0   2   0   0   2   0   0   2   2   2   2   2   2   0   0   2   2   0   0   0   2   2   2   2   2   0   0   2   2   2   0   0   2   0   0   2   2   0   0   2   0   2   2   0   0   0   2   0   0   2   0   2   0   0   0   0   0   0   0   2   0   2   2   2   0   0   0   2   0   2   0   0   0   2   2   0   2   2   2   0   2   0   0   2   0   0   2   0   0   0   0   2   2   0   2   2   2   0   2   2   0   2   0   2   2   0   2   2   2   2   2   0   2   2   2   0   0   2   2   0   2   0   2   0   2   2   0   2   0   0   0   2   2   0   2   2   0   2   2   2   0   0   0   0   0   2   0   0   0   0   0   2   0   2   2   2   0   2   2   0   0   2   2   2   0   2   2   2   0   0   0   0   2   0   0   2   0   2   0   0   2   2
 MK-1-12                2   2   2   2   0   2   2   2   2   0   2   0   0   0   0   2   2   2   0   2   0   0   2   0   0   2   2   2   2   2   2   2   0   2   0   0   2   0   2   2   2   2   2   0   0   2   2   2   0   0   2   0   0   2   2   2   2   2   0   2   2   0   0   0   2   0   0   2   0   2   0   0   0   2   0   0   0   2   0   2   2   2   0   0   0   2   0   0   0   0   2   2   2   0   2   2   2   0   2   2   0   2   0   0   2   0   0   0   0   2   2   0   2   2   2   2   2   2   2   2   0   2   2   0   2   2   2   2   2   0   2   0   2   2   0   2   2   0   2   0   2   0   2   2   0   2   0   0   0   2   2   0   2   2   0   2   2   2   0   0   2   0   0   0   0   0   2   0   0   2   2   2   2   2   2   2   2   0   0   2   2   2   0   2   2   2   0   0   0   0   2   0   0   2   0   2   2   0   2   2
 MK-1-13                2   2   0   2   0   2   2   2   2   0   2   0   0   0   2   2   2   2   0   2   2   0   2   0   0   2   0   2   2   2   2   2   0   2   0   0   0   0   2   2   2   2   2   0   0   2   2   0   0   0   2   0   0   2   2   2   2   2   2   2   2   0   0   0   2   2   0   0   2   2   0   0   0   2   0   2   0   2   0   2   2   2   0   0   0   2   0   2   0   0   2   2   2   0   2   2   2   0   2   2   0   2   0   0   2   0   0   0   0   2   2   0   2   2   2   2   2   2   2   2   0   2   2   0   2   0   2   2   2   0   0   0   2   2   0   2   2   0   2   0   2   0   2   2   0   2   0   0   0   2   2   0   2   2   0   2   2   2   0   2   2   2   0   0   0   0   2   0   0   2   2   2   2   2   2   2   2   0   0   2   2   2   0   2   2   2   0   0   0   0   0   0   0   2   0   2   2   0   2   2
 MK-1-14                2   2   0   2   0   2   2   2   2   0   2   0   0   0   0   2   2   0   0   2   2   2   2   0   0   2   0   2   2   2   2   2   0   2   0   0   0   0   2   2   2   2   2   0   0   2   2   0   0   0   2   0   2   2   2   2   2   2   2   2   2   0   0   0   2   0   2   0   2   2   0   0   0   2   0   2   0   2   0   2   2   2   0   0   0   2   2   2   0   0   2   2   2   0   0   2   2   0   2   2   0   2   0   0   2   0   0   0   0   2   2   0   2   2   2   2   2   0   0   0   0   2   2   0   2   2   0   2   2   0   0   0   2   2   0   2   2   0   2   0   2   0   2   2   0   2   0   0   0   2   2   0   2   0   0   0   2   0   2   2   2   2   0   2   0   0   2   0   0   2   2   2   0   2   2   2   2   0   0   2   2   2   0   2   2   2   0   0   0   0   0   0   0   2   0   2   2   0   2   2
 MK-1-15                2   2   0   2   0   2   2   2   2   0   2   0   2   0   0   2   2   0   0   2   2   2   0   0   0   0   0   2   2   2   2   2   0   2   0   0   0   0   2   0   2   2   2   0   0   2   2   0   0   0   2   2   2   2   2   2   2   2   2   2   2   0   0   0   2   0   2   0   2   2   0   0   0   2   0   2   0   2   0   2   2   2   0   0   2   0   2   2   0   0   2   0   2   0   0   2   2   0   2   2   0   2   0   0   2   0   0   2   0   2   2   0   2   2   2   2   2   0   0   0   0   2   2   0   2   2   0   2   2   0   0   0   2   2   0   2   2   0   0   2   2   0   2   2   0   2   0   2   0   2   2   0   2   0   0   0   2   0   2   2   2   2   0   2   0   0   2   0   0   2   2   2   0   2   2   2   2   0   0   2   2   2   0   2   2   2   2   0   0   0   0   0   0   2   0   2   2   0   2   2
 MK-1-16                2   0   0   2   0   2   2   2   2   0   2   0   2   0   0   2   2   0   0   2   2   2   0   0   2   0   0   2   2   2   2   2   0   2   0   0   0   0   2   2   2   2   2   0   0   2   0   0   0   0   2   0   2   2   2   2   2   2   2   2   2   0   0   2   2   2   2   0   2   2   0   0   0   2   0   2   0   2   0   2   2   2   0   0   2   0   2   2   0   2   2   2   2   0   0   2   2   2   2   2   2   2   0   0   2   0   0   2   0   2   2   0   2   2   2   2   2   0   0   2   0   2   2   0   2   2   0   2   2   0   0   0   2   2   0   2   2   0   0   2   2   0   2   0   0   2   0   2   0   0   2   0   2   0   0   0   0   0   2   2   0   2   0   0   0   0   2   0   0   2   2   2   0   2   0   2   2   0   0   2   0   2   0   2   2   2   2   0   0   0   0   0   0   2   0   2   2   0   2   2
 MK-2-1                 0   2   0   0   2   2   0   0   2   0   0   2   2   2   0   0   0   2   2   2   0   2   0   2   0   0   2   0   2   0   0   2   0   2   0   0   2   2   0   2   2   2   2   0   2   0   0   0   2   2   0   2   0   2   0   0   2   2   2   2   2   2   0   2   2   0   2   2   2   2   2   0   0   2   2   2   0   2   0   0   2   0   2   0   0   0   2   2   0   0   2   0   0   0   0   2   0   2   2   0   0   0   2   0   0   2   0   0   0   0   2   2   2   0   2   0   0   0   2   0   0   2   0   2   2   2   0   2   2   0   0   2   0   2   2   2   0   0   2   2   2   0   2   0   0   2   0   2   0   0   2   0   0   2   2   0   0   2   0   2   2   2   2   0   2   2   2   0   0   2   2   0   2   2   0   2   2   2   0   0   0   2   2   0   2   2   2   0   0   0   2   0   0   0   0   0   0   2   2   2
 MK-2-2                 0   2   0   0   2   2   0   0   2   0   0   2   2   2   0   0   0   2   2   2   0   2   0   2   0   0   2   0   2   2   0   2   0   2   0   0   0   0   0   2   2   2   2   0   2   0   0   2   2   2   0   0   0   2   0   0   2   2   2   2   2   2   0   2   2   2   2   2   2   2   2   0   0   2   2   2   0   2   0   0   2   0   2   2   0   0   2   2   2   0   0   0   2   0   0   2   0   2   2   0   0   0   2   0   0   2   2   0   0   0   2   2   2   0   2   2   2   0   2   0   0   2   2   2   2   2   0   2   2   0   0   2   0   2   2   2   0   0   2   2   2   2   2   0   0   0   0   2   0   0   2   0   2   2   2   0   0   2   0   2   2   2   2   0   0   2   2   2   0   0   2   0   2   2   0   0   0   2   0   0   2   2   2   0   2   2   2   0   0   2   2   0   0   0   0   0   0   2   2   2
 MK-2-3                 0   2   0   0   2   2   0   0   0   0   0   2   2   2   2   0   0   2   2   0   0   2   0   2   0   0   2   0   2   2   0   0   0   0   0   2   0   0   0   2   2   2   2   0   2   0   2   2   2   2   0   0   0   2   0   0   2   2   2   2   2   2   0   2   2   2   0   0   2   2   2   2   0   2   2   2   0   2   2   0   0   0   2   2   2   0   2   2   2   0   0   0   2   0   0   2   2   2   0   0   0   0   2   0   0   2   2   0   0   0   2   2   2   0   2   2   2   0   2   0   0   2   2   2   2   2   2   2   2   2   0   2   0   2   2   2   0   0   2   2   2   2   2   0   0   0   0   2   0   0   2   0   0   2   2   0   0   2   0   2   2   2   2   0   0   2   2   2   0   0   0   0   2   0   0   0   0   2   0   0   2   2   2   0   2   2   2   0   0   2   2   0   0   0   0   0   0   2   2   2
 MK-2-4                 0   2   0   0   2   2   0   0   0   0   0   2   2   2   2   0   0   2   2   0   2   2   0   2   0   0   2   0   2   2   0   0   0   0   0   2   0   0   0   2   2   0   2   0   2   0   2   2   2   2   0   0   2   2   0   0   2   2   0   2   2   2   0   2   2   2   0   0   2   2   2   2   0   2   2   2   0   2   0   2   0   0   2   2   0   0   2   2   2   0   0   0   2   0   0   2   2   2   0   0   0   0   2   0   0   2   2   0   0   2   2   2   2   2   2   2   2   0   2   0   2   2   2   2   2   2   2   2   2   2   0   2   0   2   2   2   0   0   2   2   0   0   2   0   0   0   2   2   0   0   0   0   0   2   2   0   0   2   0   2   2   2   2   0   2   2   2   2   0   0   0   0   2   0   0   0   0   2   0   2   2   2   2   0   2   2   2   0   0   2   0   2   0   0   0   2   0   2   2   2
 MK-2-5                 2   2   0   0   2   2   0   0   0   0   0   2   2   2   2   0   2   2   2   0   0   2   0   2   0   0   2   2   2   2   0   0   0   2   0   2   0   0   2   0   2   0   2   0   2   0   2   2   2   2   0   0   2   2   2   0   0   2   0   2   0   0   0   2   2   2   0   0   2   0   0   2   0   2   2   2   0   2   0   2   0   0   2   2   0   0   2   0   2   0   2   0   2   0   0   2   0   2   0   0   0   2   2   0   0   2   2   0   0   2   2   2   2   2   2   2   2   0   2   0   2   2   2   2   0   2   2   2   2   2   0   2   0   2   2   2   0   0   0   2   0   2   2   0   0   0   2   0   0   0   2   0   0   2   2   0   0   2   0   0   2   2   2   0   2   2   0   2   0   0   0   0   2   0   0   0   0   2   0   2   2   2   2   2   2   2   2   0   0   2   0   2   0   0   2   0   0   0   2   2
 MK-2-6                 2   2   2   0   2   2   0   0   0   0   0   2   2   2   2   0   0   2   2   0   0   2   0   2   0   2   2   0   2   0   0   0   0   2   0   2   0   0   2   0   2   0   2   0   2   0   2   2   2   2   0   0   2   2   2   0   0   2   0   2   0   2   0   2   2   2   0   0   2   0   0   2   2   2   2   2   0   2   0   2   0   0   2   2   0   0   2   0   2   2   2   0   0   0   0   2   0   2   0   0   0   2   2   0   0   2   2   0   0   2   2   2   0   2   2   2   2   0   2   0   2   2   0   2   0   2   2   0   2   2   0   2   0   2   2   2   0   0   0   2   0   2   2   0   0   0   2   0   0   0   2   0   0   2   0   0   0   2   0   0   2   2   2   0   2   2   0   2   0   0   0   0   2   0   0   0   0   2   0   2   2   2   2   2   2   0   2   0   2   2   0   0   0   0   2   0   0   0   0   2
 MK-2-7                 2   2   2   0   0   2   0   2   2   0   0   2   2   2   2   0   0   2   2   0   0   0   0   0   0   2   2   0   2   0   0   0   0   2   0   2   2   0   2   0   2   0   2   0   2   0   2   2   2   2   0   0   0   2   2   0   0   2   0   2   0   2   0   2   2   2   0   0   2   0   0   2   2   0   2   0   0   0   0   2   0   0   2   2   0   0   2   0   2   2   2   0   0   0   0   2   0   2   0   0   0   2   2   0   0   2   0   0   2   2   2   2   0   2   2   2   2   0   2   0   2   2   0   2   0   2   2   0   2   2   0   2   0   2   2   2   0   0   0   2   0   2   2   2   0   0   2   0   0   0   2   0   0   2   0   0   0   2   0   0   2   2   2   0   2   2   2   2   0   0   0   2   2   0   0   0   0   2   0   2   2   2   2   2   2   0   2   0   2   0   0   0   0   0   2   0   0   0   0   2
 MK-2-8                 2   2   0   0   0   2   0   2   2   0   0   0   2   0   0   0   0   0   2   0   0   0   0   0   0   2   2   0   2   0   0   0   0   2   0   2   2   2   2   0   2   0   2   0   2   0   2   0   2   2   0   0   0   2   2   0   0   2   0   2   0   2   0   2   2   2   0   0   2   0   0   0   2   2   2   0   2   0   0   2   0   0   2   2   0   0   2   0   2   2   2   0   0   0   0   2   0   2   0   0   0   2   2   0   0   2   0   0   2   2   2   2   0   2   2   2   0   0   2   0   2   2   0   2   0   0   2   0   2   2   0   2   0   2   0   2   2   0   0   2   0   2   2   2   2   0   2   0   0   0   2   0   0   2   2   0   0   2   0   0   2   2   2   2   2   2   2   2   2   2   0   2   2   0   0   0   0   2   0   0   2   2   2   2   2   0   2   0   2   0   0   0   0   0   0   0   0   0   0   2
 MK-2-9                 2   2   0   0   0   2   2   2   2   0   0   0   2   0   0   2   0   0   2   0   0   0   0   0   2   2   2   0   2   0   0   2   0   2   0   2   2   2   2   0   2   0   2   0   2   0   2   2   2   0   0   0   2   2   2   0   0   2   0   2   0   2   0   2   2   2   0   0   2   0   0   0   2   2   2   0   2   0   0   2   0   0   2   2   0   0   2   0   2   2   2   0   0   0   0   2   0   0   0   0   0   2   2   0   0   2   0   0   2   2   2   2   0   2   2   2   0   0   2   0   2   2   0   2   0   0   2   2   2   2   2   2   0   2   0   2   2   0   0   2   0   2   2   2   2   0   2   0   0   0   2   0   0   2   2   0   0   2   0   0   2   2   2   2   2   2   2   2   0   2   2   2   2   0   0   2   0   2   0   0   2   2   2   2   2   0   2   0   2   0   2   0   0   0   0   0   0   0   0   2
 MK-2-10                2   2   0   2   0   2   2   2   2   0   0   0   2   0   0   2   0   0   2   0   0   0   0   0   2   2   0   0   2   2   0   2   0   2   0   2   2   2   2   0   2   0   2   0   2   0   0   2   2   0   0   0   0   2   2   0   0   2   0   2   0   2   0   2   2   2   0   0   2   2   0   2   2   2   2   0   0   0   0   2   0   0   2   0   0   0   2   2   2   2   2   0   0   2   0   2   0   0   0   0   0   2   2   0   0   2   0   0   2   2   2   2   0   2   2   2   0   0   2   0   2   0   0   2   0   0   2   2   2   0   2   2   0   2   0   2   2   0   0   2   0   2   2   2   2   0   2   0   0   0   2   0   0   2   2   0   0   2   0   0   2   2   2   2   2   2   2   0   0   2   0   2   2   0   0   2   0   2   0   0   2   2   2   2   2   0   0   0   0   0   2   0   0   0   0   0   0   0   0   2
 MK-2-11                2   2   0   2   0   2   2   0   2   0   0   0   0   0   2   2   0   0   2   0   0   0   0   0   2   2   0   0   2   2   2   2   0   2   0   2   2   0   2   0   2   0   2   0   2   0   2   2   2   0   0   0   0   2   2   0   0   0   2   2   0   2   0   2   2   2   0   0   2   2   0   2   2   2   2   0   2   0   0   2   0   0   2   0   0   0   2   2   2   2   2   0   0   2   0   2   0   0   0   0   0   2   2   0   2   2   0   0   2   2   2   2   2   2   2   0   0   0   2   0   2   0   2   2   0   2   2   2   2   2   2   2   0   2   0   2   0   0   0   2   0   2   2   2   2   0   2   0   0   0   2   0   0   2   2   0   0   2   0   0   2   2   2   2   2   2   2   0   0   2   0   0   2   0   2   0   0   2   0   0   2   2   2   2   2   0   0   0   2   0   2   0   0   0   0   0   2   2   0   2
 MK-2-12                0   2   0   2   0   2   2   0   2   0   0   0   0   0   2   2   0   0   2   2   0   0   0   0   2   2   0   0   2   0   2   2   0   2   0   0   2   0   2   0   2   0   2   0   2   0   2   2   2   0   0   0   0   2   2   0   0   0   2   2   0   2   0   2   2   2   0   0   2   2   0   2   2   2   2   0   2   0   2   2   0   0   2   0   0   0   0   2   2   2   2   0   0   0   0   2   0   0   0   0   0   2   2   0   2   2   0   0   2   2   0   2   2   2   2   0   2   0   2   0   2   0   2   2   0   2   2   2   2   2   2   2   0   2   0   2   2   0   0   2   2   2   2   2   2   0   2   0   0   0   2   0   0   2   2   0   0   2   0   0   2   2   2   0   2   2   2   0   0   2   0   0   2   0   2   0   0   2   0   0   2   2   2   0   0   0   0   0   2   0   2   2   0   0   0   0   0   2   0   2
 MK-2-13                2   2   0   2   2   2   2   0   2   0   0   0   0   0   2   2   2   2   2   2   0   0   0   2   2   2   0   0   2   0   2   2   0   2   0   0   2   0   2   0   2   0   0   0   0   0   2   0   2   0   0   0   0   2   2   0   0   0   2   0   0   2   0   2   0   2   0   0   2   2   0   2   2   2   2   0   2   2   0   2   0   2   2   0   0   0   0   2   2   2   2   0   0   0   0   2   2   2   0   0   0   2   2   0   2   2   2   0   2   2   0   2   2   2   2   0   2   0   2   0   2   0   2   2   0   2   2   2   2   2   2   0   0   2   0   2   2   0   0   2   2   2   2   0   2   2   2   0   0   0   2   0   0   2   2   0   0   2   0   2   2   0   2   0   2   2   2   0   0   2   0   2   0   0   2   0   0   2   0   0   2   2   2   0   0   0   0   0   2   0   2   2   0   0   2   0   2   2   0   2
 MK-2-14                2   2   0   2   2   2   2   0   0   0   0   0   0   0   2   2   2   2   0   2   0   0   0   2   2   2   0   0   2   0   2   2   0   2   0   0   2   0   2   0   2   2   0   0   0   0   2   0   2   0   0   0   0   2   2   0   0   0   2   0   0   2   0   0   0   2   0   0   2   2   0   2   0   2   0   2   2   2   0   2   0   2   2   0   0   0   0   2   2   2   2   0   0   0   0   2   2   2   0   0   0   0   2   0   2   2   2   0   2   2   0   0   2   2   0   0   2   0   2   0   2   2   2   2   0   2   2   2   2   2   2   0   0   2   0   2   2   0   0   0   2   2   0   2   2   2   0   0   2   0   2   0   0   2   2   0   0   2   0   2   0   0   2   0   2   2   2   0   0   2   0   2   0   0   2   0   0   2   0   0   2   2   2   0   0   0   2   0   2   0   2   2   0   0   2   0   2   2   0   2
 MK-2-15                0   2   0   2   2   2   2   0   0   0   0   0   0   0   2   2   2   2   0   2   2   0   0   2   2   2   0   0   2   0   2   2   0   2   0   0   2   0   2   0   2   2   2   2   0   0   2   0   2   2   2   0   0   2   0   0   0   0   2   0   0   2   2   0   0   2   2   2   2   2   2   0   0   2   0   2   2   2   0   2   0   2   2   0   0   0   0   2   0   2   2   0   0   0   0   2   2   2   0   0   0   0   2   0   2   2   2   0   2   2   0   0   2   2   0   0   2   0   2   0   2   2   2   2   0   2   2   2   2   2   2   0   0   2   0   2   2   0   0   0   2   2   0   2   2   2   0   0   0   0   2   0   0   2   0   0   0   2   0   2   0   0   2   0   2   2   2   0   0   2   2   2   0   0   0   0   2   0   0   0   2   0   2   0   0   0   2   0   2   0   2   2   0   0   2   0   0   2   0   2
 MK-2-16                0   2   0   2   2   2   2   0   0   0   0   0   0   0   2   2   2   2   0   2   2   0   0   2   2   2   0   0   2   0   2   2   0   2   0   0   2   0   2   0   2   2   2   2   0   0   2   0   2   2   2   0   0   2   0   2   0   2   2   0   0   2   2   0   0   2   2   2   2   2   2   0   0   2   0   2   2   2   0   2   0   2   0   0   0   0   0   2   0   2   2   0   0   0   0   2   2   2   0   0   0   0   2   0   2   2   2   0   2   2   0   0   0   0   0   2   2   2   2   0   0   2   2   2   0   2   2   0   2   2   2   0   0   2   0   2   2   0   0   0   2   2   0   2   2   2   0   0   0   0   2   0   0   2   0   0   0   2   0   2   0   0   2   0   2   2   0   0   0   2   2   0   0   0   0   0   2   0   0   0   2   0   2   0   0   0   2   0   2   0   2   2   0   0   2   0   0   2   0   2
 MK-3-1                 0   0   2   2   2   2   0   0   2   0   0   0   0   2   2   2   2   2   2   2   2   2   2   0   2   0   0   2   2   0   0   2   2   2   2   2   0   2   0   0   0   0   0   0   2   0   0   2   2   0   2   0   0   2   0   2   0   2   2   0   2   2   0   0   2   2   2   0   0   2   0   2   0   2   0   0   0   0   0   2   0   2   0   0   2   2   0   0   0   0   0   2   2   2   2   0   2   0   2   0   0   0   2   2   2   2   0   2   2   0   2   0   0   0   0   2   2   0   2   0   0   2   2   0   2   2   2   0   2   0   2   0   2   0   2   2   2   2   2   0   2   2   2   0   0   0   0   2   0   0   0   0   2   0   0   0   2   2   0   0   2   0   2   2   2   0   2   2   2   0   0   0   0   2   0   0   2   0   2   2   0   0   0   0   0   0   2   0   2   0   0   0   0   2   2   2   2   2   2   0
 MK-3-2                 0   0   2   2   2   2   0   0   2   0   0   0   0   0   2   2   0   0   2   2   2   2   2   0   2   0   0   2   2   0   0   2   2   2   2   2   2   2   0   0   0   0   0   0   2   0   0   2   2   0   2   0   0   2   0   2   2   2   2   0   2   2   0   0   2   2   2   0   0   2   0   2   2   2   0   0   0   2   0   2   0   2   0   0   2   2   0   0   0   0   2   2   2   2   2   0   2   0   2   0   0   0   2   2   0   2   0   2   2   2   2   0   0   0   0   2   0   0   2   0   0   2   2   0   2   2   2   0   2   2   2   2   2   0   2   2   2   2   2   0   2   2   0   0   0   2   0   2   2   0   0   0   2   0   0   0   0   2   0   0   2   0   0   2   2   0   2   2   2   0   0   0   0   2   0   0   2   0   2   2   0   0   2   0   0   2   2   0   2   0   0   0   0   2   2   2   2   0   2   0
 MK-3-3                 2   0   2   2   2   2   0   2   2   0   0   0   2   0   2   2   0   0   2   0   2   0   0   0   2   0   0   2   2   0   0   2   2   2   2   2   0   2   2   0   0   0   0   0   2   0   0   2   2   0   0   0   0   2   0   2   2   2   2   0   2   2   0   0   2   2   2   0   0   2   0   2   2   2   0   0   0   0   2   2   0   2   0   0   2   2   0   0   0   0   2   2   2   0   0   0   2   2   2   0   0   0   0   2   0   2   0   2   2   2   2   0   0   0   0   2   0   0   2   0   0   2   2   0   2   2   2   0   2   2   2   2   2   0   2   2   2   2   2   0   2   2   0   0   0   0   0   2   2   0   0   0   2   0   0   0   0   2   0   0   2   0   0   2   2   0   2   0   2   0   0   0   2   2   0   0   2   0   2   2   0   0   2   2   0   2   2   0   2   0   0   0   0   2   0   2   2   0   2   0
 MK-3-4                 2   0   2   2   2   0   0   2   2   0   0   0   0   0   0   2   2   0   2   0   2   0   0   0   2   0   0   2   2   0   0   2   2   2   2   2   0   2   2   0   0   0   0   0   2   0   0   2   2   0   0   0   0   2   0   2   2   2   2   0   2   2   0   0   2   2   0   0   0   2   0   2   2   2   0   0   0   0   2   2   0   2   0   0   0   2   0   0   2   0   2   2   2   0   0   0   2   2   2   0   0   0   0   2   0   2   0   0   2   2   0   2   0   2   2   2   0   0   2   0   0   2   2   0   2   2   2   2   2   2   2   2   2   0   2   2   2   2   0   0   2   2   0   0   0   0   0   2   2   0   0   0   2   0   0   0   0   2   0   2   2   0   0   2   0   0   2   0   2   0   0   0   2   2   0   0   0   0   2   2   0   0   0   2   0   2   2   0   2   0   0   2   0   2   0   2   2   2   2   0
 MK-3-5                 0   0   2   2   2   0   0   2   2   0   0   0   0   0   0   2   2   0   2   2   2   0   2   0   2   2   0   2   2   0   0   2   2   2   2   2   2   2   0   0   0   0   2   0   2   0   0   2   2   0   0   0   0   2   0   2   2   2   2   0   2   0   0   0   2   2   0   0   0   2   0   2   2   0   0   0   0   0   2   2   2   2   0   0   0   2   2   0   2   0   2   2   2   0   0   0   2   2   2   0   0   0   0   2   0   2   2   0   2   0   0   2   0   2   2   2   0   0   2   0   0   2   2   0   2   2   2   2   2   2   2   2   2   0   2   2   2   2   0   0   2   2   0   0   0   0   0   2   2   0   0   2   2   0   0   0   0   2   0   2   2   0   0   2   0   0   2   0   2   0   0   0   2   2   0   0   0   0   2   2   0   0   0   2   0   2   0   0   0   2   0   2   0   2   0   2   2   2   2   2
 MK-3-6                 0   0   2   2   2   0   0   2   2   0   0   0   0   0   0   2   2   0   2   2   2   0   2   0   2   2   0   2   2   0   0   2   2   2   2   2   2   2   0   0   0   0   2   0   2   0   0   0   0   0   2   0   0   2   0   2   0   0   2   0   2   0   0   2   2   2   0   0   0   2   0   2   2   2   2   0   0   0   2   2   2   2   0   0   0   2   2   0   2   0   2   2   2   0   0   0   2   2   2   0   2   0   0   2   2   2   2   0   2   0   0   0   0   2   2   2   0   0   2   0   0   2   0   0   2   2   2   0   2   2   2   2   2   0   2   2   2   2   0   0   0   0   0   0   0   0   0   2   2   0   2   2   2   0   0   0   0   2   0   0   2   0   0   2   0   0   2   0   2   0   0   0   2   2   0   0   0   2   0   2   2   0   0   2   0   2   0   0   0   2   0   2   0   2   2   2   2   0   2   2
 MK-3-7                 0   0   2   2   0   0   0   2   0   0   0   0   0   0   0   2   2   0   2   2   2   0   0   0   2   2   0   2   2   0   0   2   2   2   2   2   2   2   0   0   0   2   0   0   2   0   0   0   0   0   2   0   0   2   0   2   0   0   2   0   2   0   2   2   0   2   0   0   0   2   0   2   2   2   2   0   0   0   2   2   2   2   2   0   0   2   2   0   2   0   2   2   2   0   0   0   2   2   2   0   2   0   0   2   2   2   2   2   0   0   0   0   0   0   2   2   0   0   2   0   2   2   0   0   2   2   2   0   2   2   2   2   2   0   2   2   2   2   0   0   2   0   0   0   0   0   0   2   2   0   2   2   2   0   0   2   0   2   0   0   2   0   0   2   0   0   2   0   2   2   0   0   2   2   0   0   0   2   0   2   2   0   0   2   0   2   0   0   0   2   0   2   0   2   2   2   2   0   0   2
 MK-3-8                 0   0   2   2   0   0   0   2   0   0   0   0   0   0   0   2   2   0   2   2   2   0   0   0   2   2   0   2   2   0   0   2   0   2   2   2   2   2   0   0   0   2   0   0   2   0   0   0   0   0   2   0   2   2   0   0   0   2   0   0   2   0   2   2   0   2   2   0   0   2   0   2   0   2   2   2   0   0   2   2   2   0   2   0   0   2   2   0   2   0   2   2   2   0   0   0   0   2   0   0   2   0   2   2   2   2   2   0   0   0   0   0   0   0   2   2   0   0   2   0   2   2   0   0   2   2   2   0   2   2   2   2   2   0   2   2   2   2   0   0   2   0   0   0   0   0   0   2   2   0   2   0   2   0   0   2   2   2   0   0   0   0   0   2   0   0   2   0   2   2   0   0   2   0   0   0   0   2   0   2   2   0   0   2   0   2   2   2   0   2   0   2   0   2   2   0   2   0   0   0
 MK-3-9                 0   0   0   2   0   0   0   2   0   0   0   0   0   2   0   2   2   0   2   2   2   0   0   0   2   2   0   2   2   0   0   2   0   2   2   2   2   2   0   0   0   2   0   2   2   0   0   0   0   0   0   0   0   2   0   0   0   2   0   0   2   0   2   2   0   2   2   0   2   2   0   2   0   2   2   2   0   0   2   2   2   0   2   0   0   0   2   0   2   0   2   2   0   0   0   0   2   2   0   0   0   2   2   2   2   2   2   0   0   0   0   0   0   0   2   2   0   2   2   0   2   2   0   0   2   2   0   0   2   2   2   2   2   0   2   2   2   2   0   0   2   0   0   0   0   0   0   2   2   0   0   0   2   0   2   2   2   2   0   0   0   0   2   2   0   0   2   0   2   2   0   0   2   0   0   2   0   2   0   2   2   0   0   2   0   2   2   2   0   2   0   2   2   2   2   0   2   0   0   0
 MK-3-10                0   2   0   2   0   0   0   0   0   0   0   2   0   0   0   2   2   2   0   2   0   0   0   0   2   2   0   2   2   0   0   2   0   2   2   2   2   2   0   0   0   2   0   2   2   0   0   0   0   0   0   0   0   2   0   2   0   2   0   0   2   0   2   2   0   2   2   0   2   2   0   2   0   2   2   2   0   0   2   2   2   0   2   0   0   0   2   0   2   0   2   0   0   0   0   0   2   2   2   0   0   2   2   0   2   2   2   0   0   0   0   0   0   0   2   2   0   2   2   0   2   2   0   0   0   2   0   0   2   2   2   2   2   0   2   2   2   2   0   0   2   0   0   0   0   0   0   2   2   0   0   2   2   0   2   2   2   2   0   0   0   0   0   2   0   0   2   0   2   2   0   0   2   0   0   2   0   2   0   2   2   0   0   2   0   0   0   2   0   2   0   2   2   0   2   0   2   0   0   0
 MK-3-11                0   2   0   2   0   0   0   0   0   0   0   2   2   0   0   2   2   2   0   2   0   0   0   0   2   2   0   2   2   0   0   2   0   2   2   2   2   0   0   0   0   2   0   2   2   0   0   0   2   2   0   0   0   2   0   2   0   2   0   0   2   0   2   2   0   2   2   0   0   0   0   2   2   2   2   2   0   0   2   2   2   0   2   0   0   0   2   0   2   0   0   2   2   0   0   0   2   2   2   0   0   2   2   0   2   2   2   0   0   0   0   0   0   0   2   2   0   0   0   0   2   2   0   2   0   2   0   0   2   2   2   2   2   2   2   2   2   2   0   0   2   0   0   0   0   0   0   2   0   0   0   2   2   0   2   2   2   2   0   0   0   0   0   2   0   0   2   0   2   2   0   0   2   0   2   2   0   2   0   2   2   2   0   2   0   0   0   2   0   2   0   2   2   0   2   0   2   0   2   0
 MK-3-12                0   2   0   2   0   0   0   0   0   0   0   2   2   0   0   2   2   2   0   2   0   0   0   0   2   2   0   2   2   0   0   2   0   2   2   2   2   0   2   2   0   2   2   2   2   0   0   0   2   2   0   0   0   2   0   2   0   2   2   0   2   0   0   2   0   2   2   0   0   0   2   2   2   2   2   2   0   0   2   2   2   0   2   0   0   0   2   0   2   2   2   2   2   0   0   0   2   2   2   0   2   0   2   0   2   2   2   0   0   0   0   0   0   0   2   2   0   0   0   0   2   2   0   2   0   2   0   0   2   2   2   2   0   0   2   2   2   0   0   0   2   0   2   0   0   0   0   2   0   2   0   2   2   0   2   2   2   2   2   0   0   0   2   2   0   0   2   0   2   2   0   0   0   0   2   2   0   2   0   2   2   2   0   2   2   0   0   0   0   2   0   2   2   0   2   0   2   0   2   0
 MK-3-13                0   2   0   2   0   0   0   0   0   0   0   0   2   0   2   2   2   2   0   2   0   0   0   0   2   2   0   2   2   0   0   2   2   2   2   2   2   0   2   2   0   2   2   2   2   0   0   0   2   2   0   0   0   2   2   2   0   2   2   0   2   2   0   2   0   2   2   0   0   0   2   0   2   2   2   2   0   2   2   2   2   0   2   0   0   0   2   0   2   2   2   2   2   0   0   0   2   2   2   0   2   0   2   0   2   0   0   0   2   0   2   0   2   0   2   2   2   0   0   2   2   2   0   2   0   2   0   0   0   2   2   2   0   0   2   2   2   0   0   0   2   0   2   0   0   0   0   2   0   2   0   2   2   0   2   2   0   2   2   0   0   0   2   0   0   0   0   0   2   2   0   0   0   0   2   2   0   2   0   2   2   2   2   2   2   0   0   0   0   2   0   2   2   0   2   0   2   0   2   0
 MK-3-14                0   2   0   2   0   0   0   0   0   0   2   0   2   0   2   2   2   2   0   2   0   0   0   0   2   2   0   2   2   0   0   2   2   0   2   2   2   0   2   2   0   2   2   2   2   0   0   0   2   2   0   0   0   2   2   2   0   2   2   0   2   2   0   2   0   2   2   0   0   0   2   0   2   2   2   2   2   2   2   0   2   0   2   2   0   0   2   0   2   2   2   2   2   0   0   0   2   2   2   0   2   0   2   0   2   0   0   2   0   0   2   0   2   0   2   0   2   0   0   2   2   2   0   2   0   2   0   0   0   2   2   2   0   0   2   2   0   0   0   0   2   0   2   0   0   0   0   2   0   2   0   2   2   2   2   2   0   2   2   0   0   0   2   0   2   0   0   0   2   2   0   0   2   0   2   2   0   2   0   2   2   2   2   2   2   0   0   0   0   2   0   2   2   0   2   0   2   0   2   0
 MK-3-15                0   2   0   2   0   0   0   0   0   2   2   0   2   0   0   2   2   2   0   2   0   0   0   0   2   2   0   2   2   0   2   2   2   0   2   2   2   0   2   2   0   2   2   0   2   0   0   0   2   2   0   0   0   2   0   2   0   2   2   0   2   2   0   2   0   2   2   0   0   0   2   0   0   2   2   2   0   2   0   0   2   0   2   2   0   0   2   0   2   0   2   2   2   0   0   0   2   2   2   0   2   0   2   0   2   0   2   2   0   0   2   0   2   0   2   0   2   0   0   2   2   2   2   2   0   2   0   2   0   2   2   2   0   2   2   2   0   0   0   2   2   0   2   2   0   0   0   2   0   0   0   0   2   2   2   0   0   2   2   0   0   0   0   0   2   0   0   0   0   2   2   0   2   2   2   2   0   2   0   2   2   0   2   2   2   0   0   2   2   2   0   2   2   0   2   2   2   0   2   0
 MK-3-16                0   2   0   2   0   0   0   2   0   2   2   0   2   0   0   2   2   2   0   2   0   0   0   0   2   0   0   2   0   0   2   2   2   0   2   2   2   0   2   2   0   2   2   0   2   0   0   0   2   2   0   0   0   2   0   2   0   0   2   0   2   2   0   2   0   2   2   0   2   0   2   0   0   2   2   2   2   2   0   0   2   0   2   2   0   0   2   2   2   0   2   2   2   0   0   0   2   2   2   2   2   0   2   0   2   0   2   2   0   0   2   0   2   0   2   0   2   0   0   2   2   2   2   2   0   2   0   2   2   2   2   2   0   2   2   2   2   0   0   0   2   0   2   2   0   0   0   2   0   0   0   0   0   2   0   0   0   2   2   0   0   0   0   0   2   0   0   0   0   2   0   0   2   2   2   2   0   2   0   2   2   2   2   2   2   0   0   2   2   0   2   2   2   0   2   2   2   2   2   0
 MK-4-1                 0   0   0   2   2   0   0   0   0   0   2   2   0   0   2   0   2   0   2   2   2   2   2   2   2   0   0   2   0   2   0   2   2   0   0   2   2   0   2   2   2   0   0   2   0   0   0   2   0   0   2   2   0   2   0   2   2   2   2   0   2   0   0   2   0   0   0   0   0   0   0   0   0   2   0   0   0   2   0   0   0   0   0   0   2   0   2   0   2   2   0   2   2   0   2   0   2   2   2   0   2   2   2   0   2   0   0   2   0   2   0   0   0   2   0   0   0   2   2   2   0   2   0   0   0   0   2   2   0   0   2   2   2   2   2   2   2   0   2   2   2   0   2   0   0   2   0   0   2   0   0   0   0   0   2   2   0   0   2   0   2   0   0   0   2   0   0   2   2   0   2   2   2   0   2   0   2   0   0   2   2   0   2   2   2   0   2   0   2   0   0   2   0   2   2   2   2   2   0   2
 MK-4-2                 0   0   0   2   2   2   0   0   0   0   2   2   2   0   2   0   0   0   2   2   2   2   2   2   2   0   0   2   0   0   0   2   2   0   0   2   0   0   0   2   2   2   0   2   0   0   0   2   0   0   2   2   0   2   0   2   2   2   2   0   2   2   0   2   0   0   0   0   0   0   0   0   0   2   0   0   0   2   0   0   0   0   0   0   2   2   2   0   2   2   0   2   2   2   2   0   2   0   2   0   2   2   2   0   2   0   0   0   0   2   0   0   2   2   0   0   0   2   2   2   0   2   0   0   0   0   2   2   0   0   2   2   2   0   2   2   2   2   2   2   2   0   2   0   0   2   0   0   2   0   0   0   0   0   2   2   0   0   0   0   2   0   0   0   2   0   0   0   2   0   2   2   2   0   2   0   2   2   0   2   2   0   2   2   2   2   2   0   2   0   0   2   0   2   2   2   2   2   0   2
 MK-4-3                 0   0   0   2   2   2   2   0   0   0   2   2   2   0   2   0   0   0   2   2   2   2   2   2   2   0   0   2   0   0   0   2   2   0   0   2   0   0   0   2   2   2   0   2   0   0   2   2   0   0   0   2   0   2   0   2   2   2   2   0   2   0   0   2   0   2   0   0   0   0   0   0   2   2   0   0   2   2   0   0   0   2   0   0   2   2   2   0   2   2   2   2   2   2   2   2   2   0   2   0   0   2   2   2   2   0   0   0   0   2   0   0   2   2   0   2   0   2   2   2   0   2   0   2   0   0   2   2   0   0   2   2   2   0   2   2   2   0   2   0   2   0   2   0   0   2   0   0   0   0   0   0   0   0   2   2   2   0   0   2   2   0   0   0   2   0   0   0   2   0   2   2   2   0   2   0   2   2   0   2   2   0   2   2   0   2   2   0   2   2   0   2   0   2   2   2   2   2   0   2
 MK-4-4                 0   0   0   0   2   2   2   0   0   2   2   2   2   0   2   0   0   0   0   2   2   2   2   2   2   0   0   2   0   0   2   2   2   0   0   2   0   0   0   2   2   2   0   2   0   0   2   2   0   0   0   0   0   2   0   2   2   2   2   0   2   0   2   2   0   2   0   0   2   2   0   0   2   2   2   0   2   2   0   0   0   0   0   0   2   2   2   0   0   2   2   2   2   2   2   2   2   0   2   0   0   0   2   2   2   0   0   0   0   2   0   0   2   2   0   2   0   0   0   2   0   2   2   2   0   0   2   2   0   0   2   2   2   0   2   2   2   0   2   2   2   2   2   0   2   2   2   0   0   2   0   0   0   0   2   2   2   0   0   2   2   0   0   0   2   0   2   0   2   0   2   2   2   0   2   0   2   2   0   2   2   0   2   2   0   2   2   0   2   2   0   2   0   2   2   2   0   2   0   2
 MK-4-5                 2   0   0   0   2   0   2   0   0   0   2   0   2   0   2   2   0   0   0   2   2   2   2   2   2   0   0   2   0   0   2   2   2   0   0   2   0   0   0   2   2   2   0   2   0   0   2   2   0   2   0   2   0   2   0   2   2   2   2   0   2   0   2   2   0   2   2   0   0   2   0   2   2   2   2   0   0   2   0   0   0   0   2   0   2   2   2   0   0   2   2   2   2   2   2   2   2   0   2   0   0   2   2   2   2   2   0   0   0   2   0   0   2   2   0   2   0   0   0   2   0   2   2   2   2   0   2   2   0   0   2   2   2   0   2   2   2   0   2   2   2   2   2   0   2   2   2   0   0   2   0   0   0   0   2   2   2   0   0   2   2   0   0   0   2   2   2   0   2   0   2   0   0   0   2   0   2   0   0   2   2   0   2   2   0   2   2   0   2   2   0   2   0   2   0   2   0   0   0   2
 MK-4-6                 2   0   0   2   2   0   2   0   0   0   2   0   2   0   2   2   0   0   0   0   0   2   2   2   2   0   0   2   0   0   2   2   2   0   0   2   0   0   0   2   2   0   0   2   0   0   2   0   0   2   0   2   2   2   0   2   0   2   2   0   2   0   2   2   0   2   2   0   0   2   0   2   2   2   2   0   0   2   0   0   0   0   2   0   2   2   0   0   2   2   2   2   2   2   2   2   2   0   2   0   0   2   2   0   2   2   0   0   0   2   0   0   2   2   0   2   0   0   0   0   0   2   2   2   2   0   2   2   0   0   2   2   2   0   2   0   2   2   2   2   2   2   2   0   2   2   2   0   0   2   0   2   0   0   2   2   2   0   0   2   2   0   0   0   2   2   2   0   2   0   2   0   0   0   2   0   2   0   0   2   2   0   2   2   0   2   2   2   2   2   0   2   2   2   0   2   0   0   0   2
 MK-4-7                 2   0   0   2   2   0   2   0   0   0   2   0   2   2   2   2   0   0   0   0   0   2   2   2   2   2   0   2   0   0   2   2   2   0   0   2   0   0   0   2   2   0   0   2   0   0   2   0   0   2   2   2   2   2   0   2   0   2   2   0   2   0   2   2   0   2   2   0   0   0   0   2   0   0   2   2   0   0   0   0   0   0   2   2   2   2   0   0   2   2   2   2   2   2   2   2   0   0   2   0   0   2   2   0   0   2   2   0   2   2   0   0   2   2   0   2   0   0   0   0   0   2   2   2   2   0   2   2   0   0   2   2   2   0   2   0   2   2   2   2   2   2   2   0   2   2   2   0   0   2   0   2   0   0   2   2   2   0   0   2   2   0   0   0   2   2   2   2   2   0   2   0   0   0   0   0   0   0   0   2   2   0   2   2   0   2   2   2   2   2   0   2   2   2   0   2   0   0   0   2
 MK-4-8                 2   0   0   2   2   2   2   0   0   0   2   0   2   2   2   2   2   0   0   0   0   2   2   2   2   0   0   2   0   0   2   2   2   0   0   2   2   0   0   2   2   0   0   2   0   0   0   2   0   2   2   2   2   2   0   2   0   2   2   0   2   2   0   2   0   2   2   0   0   0   0   2   0   0   2   2   0   0   0   0   0   0   2   2   2   2   0   0   2   2   2   2   0   2   2   2   0   0   2   0   0   0   2   0   0   2   2   0   2   0   0   0   2   2   0   2   0   0   0   0   0   2   2   2   2   0   2   2   0   2   2   2   2   0   2   0   2   2   2   2   2   2   2   0   2   0   2   0   0   2   0   2   0   0   2   2   2   0   0   2   2   0   0   0   2   2   2   2   2   0   2   0   0   0   0   0   0   0   0   2   2   0   0   2   0   2   2   0   2   2   0   2   2   2   0   2   0   0   2   2
 MK-4-9                 0   0   0   2   2   2   2   0   0   0   2   0   2   2   2   2   2   0   0   0   0   2   2   2   2   0   0   2   0   0   2   2   2   0   0   0   2   0   0   2   2   0   0   2   0   2   0   2   0   2   2   2   2   2   0   2   0   2   2   0   2   2   0   2   2   0   2   0   0   0   0   0   0   2   2   2   0   0   0   0   0   0   2   2   2   2   0   0   2   2   2   2   2   2   0   2   0   0   2   0   0   0   2   0   0   2   2   0   2   0   0   0   0   2   0   0   0   0   0   2   0   2   2   0   2   0   2   2   0   2   2   2   2   0   2   0   0   2   2   2   2   0   2   0   2   0   2   2   0   2   0   2   0   0   2   2   2   0   0   2   2   0   0   0   2   2   2   2   2   0   2   0   0   0   0   2   0   0   0   2   2   0   0   0   2   2   0   0   2   2   0   2   2   2   2   2   0   0   2   2
 MK-4-10                0   0   0   2   2   2   2   0   0   0   2   0   2   0   2   2   2   2   0   0   0   2   2   2   2   0   0   2   0   0   2   2   2   0   0   0   2   0   0   2   2   0   2   0   0   2   0   0   2   2   0   2   2   2   0   2   0   0   2   0   2   0   0   2   0   0   2   0   0   0   0   0   0   2   0   2   0   0   0   0   0   0   2   2   2   2   0   0   2   2   2   2   2   2   0   2   0   2   2   0   0   0   2   2   0   2   2   0   2   0   0   0   2   2   0   2   0   0   2   2   0   0   2   0   2   2   2   2   0   2   2   2   0   0   2   0   0   2   2   2   0   0   2   0   0   0   2   2   0   2   0   2   0   0   2   2   2   0   0   2   2   0   0   0   0   2   2   2   0   0   0   0   0   0   0   2   0   0   0   2   2   0   0   0   2   2   0   0   2   0   0   2   2   2   2   2   0   0   2   2
 MK-4-11                0   2   0   2   2   2   2   0   0   0   2   0   2   0   2   2   2   2   0   0   0   2   2   2   2   0   0   2   0   0   2   2   2   0   0   2   0   0   0   2   2   0   2   0   0   2   0   0   2   2   0   2   2   2   0   2   0   0   2   0   2   0   0   2   2   0   2   0   0   0   0   2   0   2   0   2   2   0   0   0   0   0   2   0   0   2   2   0   2   2   2   2   0   2   0   2   0   2   2   0   0   0   2   2   0   2   2   0   2   0   0   0   2   2   0   2   0   0   0   2   2   0   2   0   2   2   2   2   0   2   2   2   0   0   0   0   0   2   2   2   0   0   2   0   0   0   2   2   0   2   0   2   0   0   2   2   2   0   0   2   0   0   0   0   0   2   2   2   0   0   0   2   2   0   0   2   0   0   0   2   2   0   0   0   2   2   0   0   2   0   0   2   2   2   2   0   0   0   2   2
 MK-4-12                0   2   0   2   2   2   2   0   0   0   2   2   2   2   0   2   0   2   0   0   0   2   2   2   2   0   0   2   0   0   2   2   2   0   0   0   0   0   0   2   2   0   2   0   0   2   0   0   2   2   0   2   2   2   0   2   0   0   2   0   2   0   0   2   2   0   2   0   0   0   0   2   0   2   0   2   2   0   0   2   0   0   2   0   0   2   2   0   2   2   2   2   0   2   0   2   0   2   2   0   0   0   2   2   0   2   2   0   2   0   0   0   2   2   0   2   0   0   0   2   2   0   2   0   2   2   2   2   0   2   2   2   0   0   0   0   0   2   2   2   0   0   2   0   0   0   2   2   0   2   0   2   0   0   2   2   2   0   0   2   0   2   0   0   0   2   0   2   0   0   2   0   2   0   0   2   0   0   0   2   0   0   0   0   0   2   0   0   2   2   0   0   2   2   0   0   0   0   2   2
 MK-4-13                2   2   0   2   2   2   2   0   0   0   2   2   2   2   0   2   0   2   0   0   0   2   2   2   2   0   0   2   0   2   2   2   2   0   0   0   2   0   0   0   2   0   2   0   0   2   0   2   2   2   2   2   2   2   0   2   2   0   2   0   2   0   0   2   2   0   2   0   0   0   0   2   0   2   0   2   2   0   0   2   2   0   2   0   2   0   2   0   2   2   2   2   0   2   0   2   2   2   2   0   0   0   2   2   2   2   2   0   2   0   0   0   2   0   0   2   0   0   2   0   2   2   2   0   2   2   2   2   0   0   2   2   0   0   0   0   0   2   2   2   0   0   2   0   0   0   2   2   0   2   0   2   0   0   2   2   2   0   0   2   0   2   0   0   0   2   0   2   0   0   0   0   2   2   0   2   0   0   0   0   0   0   0   0   0   2   0   0   2   2   0   0   2   2   0   0   0   0   2   0
 MK-4-14                2   2   0   2   0   2   2   0   0   0   2   0   2   2   2   2   0   2   0   0   0   2   2   2   2   0   0   0   0   2   2   2   2   0   0   0   2   0   0   0   2   0   2   0   0   0   0   2   2   2   2   2   2   2   0   2   0   0   2   0   2   0   0   0   2   0   2   2   0   0   2   2   0   2   0   2   2   0   0   2   2   0   2   0   2   0   2   0   2   2   2   2   0   2   0   2   2   2   2   0   0   0   2   2   2   2   2   0   2   2   0   0   2   2   0   2   0   0   2   0   2   2   2   0   2   2   2   2   0   0   2   2   0   0   0   2   0   0   0   2   0   0   2   0   2   0   2   2   0   2   0   2   2   2   2   2   2   2   0   2   0   0   0   0   0   2   0   2   0   0   0   0   2   2   0   2   0   0   0   0   0   0   0   0   0   2   0   0   2   2   0   0   2   2   0   0   0   0   2   0
 MK-4-15                2   0   0   2   0   2   2   0   0   0   2   0   0   2   2   2   0   2   0   0   0   2   2   2   2   2   0   0   0   2   2   2   2   0   2   0   2   0   0   0   2   0   2   2   0   0   0   2   2   0   2   2   2   0   0   2   0   0   2   0   2   0   0   2   2   0   2   2   0   0   2   2   0   2   0   2   2   0   0   2   2   0   2   0   2   0   2   0   2   2   2   2   0   0   0   2   2   2   0   0   0   0   2   2   2   2   2   0   0   2   0   0   2   2   0   2   0   0   2   0   2   2   2   0   2   2   2   2   0   0   2   0   0   0   0   2   0   0   0   0   0   0   2   0   2   0   2   2   0   2   0   2   2   2   2   2   2   2   0   2   0   0   0   2   0   2   0   2   2   0   0   0   2   2   0   2   0   0   0   0   0   0   0   0   0   2   2   0   2   2   0   0   2   2   0   0   0   0   2   0
 MK-4-16                2   0   0   2   0   0   2   2   0   0   2   0   0   2   2   2   2   2   0   0   2   2   2   2   2   2   0   0   0   2   2   2   2   2   2   0   2   0   0   0   2   0   0   2   2   0   0   2   2   0   0   2   2   0   0   2   0   0   2   0   0   0   0   2   2   0   2   2   0   0   2   2   0   2   0   2   0   0   0   2   2   0   0   0   2   0   2   0   2   2   2   2   0   0   0   2   2   2   0   0   0   0   0   2   2   2   2   0   0   2   2   0   2   2   0   2   0   0   2   0   2   2   2   0   2   2   2   2   2   0   0   0   0   0   0   0   0   0   0   0   0   0   2   0   2   0   2   2   0   2   0   2   2   2   2   2   2   2   0   2   0   2   0   2   0   2   0   2   2   0   0   0   2   2   0   0   0   0   0   2   0   0   2   0   0   2   2   0   2   2   0   0   2   2   2   0   0   0   2   0
 MK-5-1                 2   0   0   0   0   2   0   2   0   0   0   2   2   0   2   2   0   2   2   2   0   2   2   2   0   2   0   0   2   0   0   0   0   0   2   0   2   2   0   0   0   2   0   0   0   2   0   0   2   2   2   2   2   0   0   0   0   0   2   2   2   2   2   0   0   0   0   2   0   0   0   0   0   2   0   0   0   2   2   0   2   0   0   2   0   0   2   2   2   2   0   2   2   0   0   2   2   0   0   0   2   2   2   2   2   2   0   2   0   0   0   0   2   0   2   0   2   2   0   2   2   0   0   2   0   2   0   0   0   0   0   0   0   2   2   2   2   0   2   0   0   2   2   2   0   2   0   0   0   0   2   2   2   0   2   0   0   2   2   0   2   0   0   0   0   0   0   0   0   0   2   2   0   2   0   2   0   0   0   0   2   0   0   0   0   2   2   2   0   0   2   2   0   0   0   2   0   2   0   2
 MK-5-2                 2   0   0   0   2   2   0   2   0   0   0   2   2   0   0   2   0   2   0   2   0   2   2   2   0   2   0   0   2   0   0   0   0   0   0   0   2   2   2   0   0   0   0   0   0   2   0   0   2   2   2   2   2   0   0   0   0   0   2   2   2   2   2   0   0   0   0   2   0   0   0   0   0   2   0   0   0   2   2   0   2   0   0   2   0   2   2   2   2   2   0   2   2   0   0   0   2   0   0   0   2   2   2   2   2   2   0   2   0   0   0   0   2   2   2   0   2   0   0   2   0   0   0   2   0   2   0   0   0   0   0   0   0   0   2   2   2   0   0   0   2   2   2   2   0   2   0   0   0   0   2   2   2   2   2   0   0   2   2   0   2   0   0   0   0   0   0   2   0   0   2   2   0   2   2   2   0   0   0   0   2   0   0   2   0   2   0   2   0   0   2   2   2   2   0   2   0   2   0   2
 MK-5-3                 0   0   2   2   2   2   2   2   0   0   0   2   2   0   0   2   0   2   0   2   0   2   2   0   0   2   0   2   2   0   0   0   0   0   0   0   2   2   2   0   0   0   0   0   0   2   0   0   2   0   2   2   2   0   0   0   0   0   2   2   0   2   2   0   0   0   0   2   0   2   0   0   0   2   0   0   0   2   2   0   2   0   0   2   0   2   2   2   2   2   0   2   2   2   0   0   2   0   0   0   2   2   2   2   2   0   0   2   0   0   2   0   2   2   2   0   2   0   2   0   0   0   0   2   0   0   0   0   0   0   0   0   0   0   0   2   2   0   0   0   2   2   2   0   2   2   2   0   0   0   2   2   2   2   2   0   0   2   2   0   2   0   0   0   0   0   0   2   2   0   2   2   0   2   2   2   0   0   0   0   2   0   0   2   0   2   0   2   0   0   2   2   2   2   0   2   0   2   0   2
 MK-5-4                 0   0   2   2   2   2   2   2   0   0   0   2   2   0   0   0   0   2   0   2   0   2   2   2   0   0   0   2   2   0   0   0   0   0   0   0   2   2   2   0   0   0   0   0   0   2   0   0   2   0   2   2   2   0   0   0   0   0   2   2   0   2   2   0   0   0   0   2   0   2   2   0   0   2   0   0   0   2   2   0   2   2   0   2   0   2   2   2   2   2   0   2   2   2   0   0   0   0   0   0   2   2   2   0   2   0   0   0   0   0   2   0   2   2   2   2   2   0   2   0   0   0   2   2   0   0   0   0   0   0   0   2   0   0   0   2   2   0   0   0   2   2   2   0   2   2   0   2   0   0   2   2   2   2   0   0   0   2   2   0   2   2   0   2   0   0   0   2   2   0   2   0   0   2   2   2   0   0   0   0   0   2   2   2   0   2   0   2   0   0   2   0   2   2   0   2   0   2   0   2
 MK-5-5                 0   0   2   2   2   2   0   2   0   0   0   0   2   0   0   0   0   2   0   2   0   0   0   2   0   0   0   2   2   0   0   0   0   2   0   0   2   2   2   2   0   0   0   0   0   2   0   0   2   0   2   2   2   0   2   0   0   0   2   2   0   2   0   0   2   0   0   2   0   2   2   0   0   2   0   0   0   2   2   2   2   2   2   2   0   2   2   2   2   2   0   2   2   2   0   0   0   0   0   0   2   2   2   0   2   0   0   0   2   0   2   0   2   2   2   2   2   2   2   0   0   0   2   2   0   0   0   0   0   0   0   0   0   0   0   0   2   0   2   0   2   2   2   0   2   2   0   2   0   0   2   2   2   2   0   0   0   2   2   0   2   2   0   2   0   0   0   2   0   0   2   2   0   0   2   2   0   2   0   0   0   0   2   2   2   2   0   2   2   0   2   0   2   2   0   2   0   2   0   2
 MK-5-6                 0   0   2   2   2   2   0   0   0   0   0   0   2   0   0   0   0   0   0   2   0   0   0   2   0   2   0   2   2   0   0   0   0   2   0   0   2   2   2   2   0   0   0   0   2   2   0   0   2   0   2   0   2   0   2   0   0   0   2   2   0   2   0   2   2   0   2   2   0   2   0   0   0   2   0   0   0   2   2   2   2   2   2   2   0   2   2   2   2   2   0   2   2   2   2   0   0   0   2   0   2   2   2   0   2   0   0   0   2   0   2   0   2   0   2   2   2   2   0   0   0   0   2   2   0   0   0   0   0   0   0   0   0   0   0   0   2   0   2   0   2   2   2   2   2   2   0   2   2   0   2   0   2   2   0   0   0   2   0   2   2   2   0   2   0   0   0   2   0   0   2   2   2   0   2   2   0   2   0   0   0   0   2   2   2   2   0   2   2   2   2   0   2   2   0   0   0   2   0   2
 MK-5-7                 0   0   2   0   0   0   2   0   2   0   0   0   2   0   0   0   0   0   0   2   0   0   0   2   0   2   0   2   0   0   0   0   0   2   2   0   2   2   2   2   0   0   0   0   2   2   0   2   2   0   2   0   2   0   2   0   0   0   2   2   0   2   0   2   2   0   2   2   0   0   0   0   2   2   0   2   0   2   2   2   2   2   2   2   0   2   2   2   2   2   0   2   2   2   2   0   2   0   2   0   2   2   2   0   2   0   0   0   2   0   2   0   2   0   2   2   2   2   0   0   0   0   2   2   0   0   0   0   0   0   0   0   0   2   0   2   2   0   0   0   0   2   2   2   2   2   0   2   2   0   2   0   2   2   0   0   0   2   0   2   2   2   2   2   0   0   0   2   0   0   2   2   2   0   2   2   0   2   0   0   2   0   2   2   2   2   0   2   2   2   2   0   2   2   0   0   0   2   0   0
 MK-5-8                 0   0   2   0   0   0   2   0   2   0   0   0   2   0   0   0   0   2   0   2   2   0   0   2   2   2   0   2   0   0   0   0   0   2   2   0   2   2   2   2   2   0   0   0   2   2   0   2   2   2   2   0   2   0   2   0   0   0   2   2   0   2   0   2   2   0   2   2   0   0   2   0   2   0   0   2   0   2   2   2   2   0   2   2   0   2   2   2   2   2   0   2   2   0   2   0   0   0   2   2   2   2   2   0   2   0   0   0   2   0   2   0   2   0   0   2   2   2   0   0   0   0   2   2   0   0   0   2   0   2   0   2   0   2   2   2   2   0   0   0   0   2   2   2   2   2   0   2   0   0   2   0   2   2   0   0   0   2   0   2   2   2   2   2   0   0   0   2   0   2   0   2   2   0   2   2   0   2   0   0   2   2   2   2   0   2   0   2   2   2   2   0   2   2   0   0   0   2   0   0
 MK-5-9                 2   0   0   0   0   0   2   0   2   0   0   0   2   0   0   0   0   2   0   2   2   0   0   2   2   2   0   0   0   0   0   0   2   2   2   0   2   2   2   2   2   0   0   0   2   2   0   2   2   2   2   0   2   0   2   0   0   0   2   0   0   2   0   2   2   0   2   2   0   0   2   0   2   0   0   2   0   2   2   2   2   0   2   2   2   2   2   0   2   2   0   2   2   0   2   0   0   0   2   0   2   2   2   0   2   0   0   0   0   0   2   0   2   0   0   2   2   2   2   0   0   0   2   2   0   0   0   2   0   2   0   2   0   2   2   2   0   0   2   0   0   0   0   2   2   2   0   2   0   0   0   0   2   2   0   0   0   2   0   2   2   2   2   2   0   0   2   2   0   2   0   2   2   0   2   2   2   2   0   0   0   2   0   2   0   0   0   2   0   0   2   0   2   2   0   0   0   2   2   0
 MK-5-10                2   0   0   0   2   0   2   0   2   0   0   0   2   0   0   0   0   2   0   2   2   0   0   0   2   2   0   0   0   0   0   2   2   2   2   0   2   2   2   2   2   2   0   0   2   0   0   2   2   2   0   0   2   0   2   0   0   0   0   0   0   2   0   2   2   0   2   2   0   0   2   0   2   0   0   2   0   2   2   2   2   0   2   2   2   2   2   0   2   2   0   2   2   0   2   2   0   0   2   0   2   2   0   0   2   0   0   0   2   0   0   0   2   0   0   2   2   2   2   0   0   0   2   0   0   0   0   2   0   2   0   2   0   2   2   2   0   0   2   0   0   0   0   2   2   0   0   2   0   0   2   0   2   2   0   0   0   2   0   2   2   2   2   2   0   0   2   2   0   2   0   2   0   0   2   2   2   2   0   0   2   0   2   2   0   0   0   2   0   2   2   0   2   2   0   0   0   2   2   0
 MK-5-11                2   0   0   0   2   0   0   0   0   0   0   2   2   0   0   0   0   2   0   0   2   2   2   0   2   2   0   0   0   0   0   2   2   2   2   2   2   2   2   2   2   2   0   2   0   0   0   2   2   2   0   0   2   0   2   0   0   2   0   2   0   2   0   0   2   0   2   2   0   0   2   0   2   0   0   2   2   2   0   2   2   0   2   2   2   2   2   0   2   2   0   2   0   0   2   2   0   0   2   2   2   2   0   0   2   2   0   0   2   0   0   0   2   2   0   2   2   2   2   0   0   0   2   0   0   0   0   2   2   2   0   2   0   2   2   2   0   0   2   0   0   0   0   2   2   0   2   2   0   0   2   0   2   2   0   2   0   2   0   2   2   2   2   2   0   0   2   2   0   2   0   2   0   0   0   2   2   2   0   0   2   0   2   2   0   0   0   2   0   2   0   0   2   2   0   0   0   2   2   0
 MK-5-12                2   0   2   0   2   0   0   0   0   0   0   2   0   0   0   0   0   2   0   0   2   2   2   0   2   2   0   0   0   0   0   2   2   2   0   2   2   2   2   2   2   2   0   0   0   0   0   2   2   2   0   0   2   2   2   0   0   2   0   2   0   2   0   0   2   0   2   2   0   0   2   0   2   0   0   0   2   2   2   2   2   0   2   2   2   2   2   0   2   2   0   2   0   0   2   2   0   0   2   2   0   2   0   0   2   2   0   0   2   0   0   0   2   2   0   2   2   2   2   2   0   0   2   0   0   0   0   2   2   2   0   2   0   0   2   2   0   0   2   0   0   0   0   2   2   0   2   0   0   0   2   0   2   2   0   2   0   2   0   0   2   2   2   2   0   0   2   0   0   2   0   2   0   0   0   2   2   2   2   0   2   0   2   2   0   0   0   2   0   2   0   2   2   2   0   0   0   2   2   0
 MK-5-13                2   0   2   0   2   0   0   0   0   0   0   2   0   0   0   0   0   2   0   0   2   0   2   0   2   0   0   0   0   0   0   2   2   2   0   2   2   2   2   0   2   2   0   0   0   0   0   2   0   2   0   0   2   2   2   0   0   2   0   0   0   0   0   0   2   0   2   2   0   0   2   0   0   0   0   0   2   2   2   0   2   0   2   2   2   2   2   0   2   2   0   2   0   0   2   2   0   0   2   2   2   2   0   0   2   2   0   2   2   0   0   0   2   2   0   2   0   2   2   2   0   0   2   0   0   0   0   2   2   2   0   2   0   0   2   2   0   0   2   0   0   0   0   2   2   0   2   0   2   0   0   0   2   2   0   2   0   2   0   0   0   2   2   2   0   0   2   0   0   0   0   2   0   0   0   2   2   2   2   0   2   0   2   2   0   0   0   0   0   2   0   0   2   2   0   0   0   2   2   0
 MK-5-14                2   0   2   0   2   0   0   0   0   0   0   2   0   0   2   0   0   2   0   0   2   0   2   0   0   0   0   0   0   0   0   2   2   2   0   2   2   2   2   0   2   2   0   0   0   0   0   2   2   2   0   0   2   2   2   2   0   2   0   0   0   0   0   0   2   0   0   2   0   0   2   0   0   2   0   0   2   2   0   0   2   2   2   2   2   2   2   0   2   2   2   2   0   0   2   0   0   0   2   2   0   2   2   0   2   2   0   2   2   0   0   0   2   2   0   2   0   2   2   2   0   0   2   0   2   2   0   2   2   2   0   2   0   0   2   2   0   0   2   0   0   0   0   2   2   0   2   0   2   0   2   0   2   2   0   2   0   2   0   0   0   2   2   2   0   0   2   0   0   0   0   2   0   0   2   0   2   2   2   0   2   0   2   2   2   0   0   0   0   0   0   0   2   2   0   0   0   2   2   0
 MK-5-15                2   0   2   0   2   0   0   0   0   0   2   2   0   0   2   0   0   2   0   0   2   0   2   0   0   0   0   2   0   0   0   2   2   2   0   2   2   2   2   0   2   2   0   0   2   0   0   2   0   2   0   0   2   2   2   2   0   2   0   0   0   0   0   0   2   0   0   2   0   2   2   0   0   2   0   0   0   2   0   0   2   2   2   2   2   2   2   0   2   2   2   2   0   2   2   0   0   0   2   2   0   2   2   2   2   2   0   2   2   0   2   0   0   2   0   2   0   0   2   2   0   0   2   0   2   2   0   2   2   2   0   2   0   2   2   2   0   0   2   0   0   0   0   2   2   0   2   0   2   0   2   0   2   2   0   2   0   2   0   0   0   2   2   2   0   0   2   0   0   0   0   2   0   0   2   0   2   2   2   0   2   0   2   2   2   0   0   0   0   2   0   2   0   0   0   0   0   2   2   2
 MK-5-16                2   0   2   0   2   2   0   0   0   0   2   2   0   0   2   0   2   2   2   0   2   0   2   0   0   0   0   2   0   2   0   2   2   2   0   0   0   2   2   2   2   2   0   0   2   0   0   0   0   2   0   0   2   2   2   2   0   2   0   0   2   0   2   0   2   0   0   2   0   2   2   0   0   2   0   0   0   2   0   0   2   2   2   2   2   2   2   0   2   2   2   2   0   0   2   0   0   0   2   2   0   2   0   2   2   2   0   2   2   0   2   0   0   2   0   2   0   2   2   2   0   0   2   0   2   2   0   2   2   2   0   2   0   2   2   2   0   0   2   0   0   0   0   2   2   0   2   0   2   0   2   0   0   0   0   2   0   2   2   0   2   2   2   2   0   0   2   0   0   2   0   2   0   0   2   0   2   0   0   0   2   0   2   2   2   0   0   0   0   2   0   2   0   0   0   0   0   2   2   2
 MK-6-1                 0   2   2   2   2   2   0   0   2   0   0   0   0   0   0   0   0   2   0   0   0   0   0   2   2   0   2   0   0   2   2   2   0   0   0   0   2   2   0   0   0   0   2   0   2   2   0   0   2   2   2   0   0   0   0   2   2   0   0   2   2   2   0   0   2   2   2   2   2   2   0   2   2   2   0   2   0   2   0   2   0   2   2   2   2   2   2   2   2   2   2   2   0   0   0   0   0   2   2   0   2   2   0   2   0   0   2   2   2   2   2   2   2   2   0   0   0   0   0   2   0   0   0   0   2   0   0   2   0   0   2   2   0   0   2   0   0   2   2   0   0   2   0   0   0   0   2   0   2   0   2   2   2   0   2   0   0   2   2   0   0   2   2   2   0   2   0   2   2   2   0   2   2   0   0   2   2   0   2   0   0   0   2   0   2   2   2   2   0   2   2   2   2   2   2   0   2   0   2   2
 MK-6-2                 0   2   2   2   0   0   0   0   2   0   0   2   0   0   0   0   2   2   0   2   0   2   0   2   2   0   2   0   0   2   2   2   0   0   0   2   2   2   0   0   0   0   2   0   2   2   0   2   2   2   2   0   0   0   0   2   2   0   0   0   2   2   0   0   2   2   2   2   2   2   0   2   2   2   0   2   0   2   2   2   0   2   2   2   2   0   2   2   2   2   2   0   0   0   2   0   0   2   0   0   2   2   0   2   0   0   2   2   2   2   2   2   2   2   0   0   0   2   0   2   0   0   0   0   2   0   0   2   0   0   2   2   0   0   2   0   0   2   2   0   0   2   0   0   0   0   2   0   2   0   2   2   2   0   2   0   0   2   2   0   0   2   2   0   0   2   0   2   2   2   0   2   2   0   0   2   2   0   2   0   0   0   2   0   2   2   2   0   0   2   2   2   0   2   2   0   2   0   2   2
 MK-6-3                 0   2   2   2   0   2   0   0   2   0   0   2   0   0   0   0   2   2   0   2   0   2   0   2   2   0   2   0   2   2   2   2   0   0   0   2   2   2   0   0   0   0   2   0   2   2   0   2   2   2   2   0   0   0   0   2   2   0   0   0   2   2   0   0   2   2   2   2   0   2   0   2   2   2   0   2   0   2   2   2   0   2   2   2   2   0   0   2   0   2   2   0   0   0   2   2   0   0   2   2   2   2   0   2   0   0   2   2   2   2   2   2   2   2   2   0   0   2   0   2   0   0   0   0   2   0   0   2   2   0   2   2   0   0   2   0   0   2   2   0   0   2   0   0   0   0   2   0   2   0   2   2   2   2   2   0   0   2   2   0   0   2   2   0   0   2   0   2   2   2   2   2   2   0   0   2   2   0   2   2   0   0   2   2   2   2   2   0   0   2   2   2   0   2   2   0   2   0   2   2
 MK-6-4                 0   2   2   2   0   2   2   0   2   0   0   2   0   0   0   0   2   2   2   2   0   2   2   2   2   2   2   0   2   2   2   2   0   0   0   0   0   2   0   0   0   0   2   0   2   2   0   2   2   2   2   0   0   0   0   2   2   2   0   0   2   2   0   0   0   2   2   2   0   2   0   2   2   2   0   2   0   2   0   2   0   2   2   2   2   0   0   2   0   2   2   0   0   0   0   2   0   0   2   2   2   2   0   2   0   0   0   2   2   2   2   0   2   2   2   0   2   2   0   2   0   0   0   0   2   0   0   2   0   0   2   0   0   0   2   0   0   0   2   0   0   2   0   0   0   0   2   0   2   0   2   2   2   2   2   2   0   0   2   0   0   2   2   0   0   2   0   2   2   2   2   2   2   0   0   2   2   0   2   2   0   0   2   2   0   2   2   0   0   2   2   2   0   2   2   0   2   0   2   2
 MK-6-5                 0   2   2   2   0   2   2   0   0   0   0   2   0   0   0   0   2   2   2   2   0   2   2   2   2   2   0   0   2   2   2   2   2   0   0   0   2   2   0   0   2   0   2   0   2   2   0   2   2   2   2   2   2   0   0   2   2   2   0   2   2   2   0   0   0   2   2   2   2   2   0   2   2   2   0   2   0   2   0   0   0   2   2   2   2   0   2   2   0   2   0   0   0   0   0   2   0   0   2   2   2   2   0   2   2   2   0   2   2   2   2   0   2   2   2   0   2   2   0   2   0   0   0   0   2   2   0   2   0   0   2   0   0   0   2   0   2   0   2   0   0   2   0   0   0   0   2   0   2   0   2   2   2   2   2   2   0   0   2   0   0   2   2   0   0   2   0   2   2   2   2   2   2   0   0   2   2   0   2   2   0   0   2   2   0   0   2   0   0   2   2   2   0   2   2   0   2   0   2   2
 MK-6-6                 0   2   2   2   0   2   0   0   0   0   0   0   0   0   0   0   2   2   2   2   0   2   2   2   2   2   0   0   0   2   2   2   2   0   0   0   2   2   0   2   2   0   2   0   2   2   0   2   2   2   2   2   0   0   0   2   2   2   0   2   0   2   0   0   0   2   2   2   2   2   0   2   2   2   0   2   0   2   0   0   0   2   2   2   2   0   2   2   0   2   0   0   0   0   2   2   2   0   0   2   0   0   0   2   2   2   2   2   2   0   2   0   2   2   2   0   2   2   0   2   0   0   2   0   2   0   0   2   0   0   2   0   0   0   2   0   2   0   2   0   0   2   0   0   2   0   2   2   2   0   0   2   0   0   2   2   0   0   2   0   0   2   2   0   0   2   0   2   2   2   2   2   2   0   2   2   2   0   2   2   0   0   0   2   0   0   0   0   0   2   0   2   0   2   2   0   2   0   2   2
 MK-6-7                 0   2   2   2   0   2   2   0   0   0   0   2   0   0   0   0   2   2   2   0   0   2   2   2   2   2   0   0   0   2   2   2   2   0   0   2   2   2   0   2   2   0   0   0   0   2   0   2   0   2   2   2   0   0   0   2   2   2   0   2   0   2   0   0   0   2   2   2   2   0   0   2   2   0   0   2   0   2   0   0   0   2   2   2   2   0   2   2   0   2   0   0   2   0   2   2   2   0   0   2   0   0   0   2   2   2   2   2   2   0   0   0   2   2   2   0   2   2   0   2   0   0   2   0   2   0   0   2   0   0   2   0   0   0   2   0   0   0   2   0   0   2   0   0   2   0   2   0   2   0   0   2   0   0   0   2   0   0   0   0   0   2   2   0   0   2   0   2   2   0   2   2   2   0   2   2   0   0   2   2   0   0   0   0   0   0   0   0   0   2   0   2   0   2   2   0   2   0   2   2
 MK-6-8                 2   2   2   2   0   0   2   0   0   0   0   0   0   0   0   0   2   2   2   0   0   2   2   2   2   2   0   0   0   2   2   2   2   0   0   2   2   2   0   2   2   0   0   0   0   2   2   2   2   2   2   0   0   0   2   2   2   2   0   2   0   2   0   0   2   2   2   2   2   0   0   2   2   0   0   2   0   2   0   0   0   2   2   2   2   0   2   2   0   2   0   0   2   0   2   2   0   0   0   2   0   0   0   2   2   2   2   2   2   0   0   0   2   2   2   0   2   2   0   2   0   0   2   2   2   0   0   2   0   0   2   0   2   0   2   0   2   0   2   2   0   2   0   0   2   0   2   2   2   0   0   2   0   0   2   2   0   0   0   0   0   2   2   0   0   2   0   2   2   0   2   2   2   0   0   2   0   2   2   2   0   0   0   0   0   0   0   0   0   2   0   2   0   2   2   0   2   0   2   2
 MK-6-9                 2   2   2   2   0   0   2   0   0   0   0   2   0   0   0   2   2   2   2   0   0   2   2   2   2   2   2   2   0   2   2   2   2   0   0   2   2   2   0   2   2   0   0   2   2   2   2   2   2   2   2   2   0   2   2   2   2   2   0   2   0   2   0   0   2   0   2   2   2   0   0   2   2   0   0   2   0   2   0   0   0   2   2   2   2   0   2   2   0   2   0   0   2   0   2   2   0   0   0   2   2   0   0   2   2   2   2   2   2   0   0   0   2   2   2   0   2   2   0   0   0   0   2   2   0   0   0   2   0   0   2   0   2   0   2   0   2   0   2   0   2   2   0   0   2   0   2   2   0   0   0   2   0   0   2   2   0   0   0   0   0   2   2   0   0   2   0   0   2   0   2   2   2   2   0   2   0   2   0   2   0   0   2   0   0   0   0   0   0   2   0   2   0   2   0   0   2   2   2   2
 MK-6-10                2   2   2   2   0   0   2   0   0   0   0   2   0   0   0   2   2   2   2   0   0   2   0   0   2   2   2   2   0   2   2   2   0   0   0   2   2   2   0   2   2   0   0   2   2   2   2   2   2   2   2   2   2   2   2   2   2   2   0   2   0   2   0   0   2   2   2   2   2   0   0   0   2   0   0   2   0   2   0   0   0   2   2   2   2   0   2   2   0   2   0   0   2   0   2   2   0   0   0   0   2   0   0   2   2   2   0   2   2   0   0   0   2   2   2   0   2   2   0   0   0   0   2   2   0   0   0   2   2   0   2   0   2   0   0   0   2   0   2   0   2   2   0   0   2   0   2   2   2   0   0   2   0   0   2   2   0   0   0   0   0   2   0   0   0   2   0   0   2   0   2   2   2   2   0   2   0   2   0   2   2   0   2   0   0   0   0   0   0   2   0   2   0   2   0   0   2   2   0   2
 MK-6-11                2   2   2   2   0   0   2   0   0   0   0   2   0   0   0   2   2   2   2   0   0   2   0   0   0   2   2   2   0   0   2   2   0   0   0   2   2   2   0   2   2   2   0   2   0   2   2   0   2   2   2   2   2   2   2   2   0   2   0   2   0   2   0   2   2   2   2   2   2   0   0   2   2   0   0   2   0   2   0   0   0   0   2   0   2   0   2   2   0   0   0   0   2   2   2   2   0   0   0   0   2   0   0   2   2   2   0   2   2   2   0   0   2   2   0   0   2   2   0   0   0   0   2   2   0   2   0   2   2   0   2   0   2   0   0   0   2   0   2   2   2   2   0   0   2   0   2   2   2   0   0   2   0   0   2   2   0   0   0   0   0   2   0   0   0   0   0   0   2   0   2   2   2   2   0   2   0   2   0   2   2   0   2   0   0   0   0   0   0   2   0   2   0   2   0   2   0   2   0   2
 MK-6-12                2   2   2   2   0   2   2   0   2   0   0   2   0   0   2   2   2   2   2   2   0   2   0   0   2   2   2   2   0   2   2   2   0   0   0   2   2   2   0   2   2   2   0   2   0   2   2   0   2   2   2   2   2   2   2   2   0   2   0   2   0   2   0   2   2   2   2   2   2   0   0   2   2   0   2   2   0   2   0   0   0   2   2   0   2   0   2   2   0   0   0   0   2   0   2   2   0   0   0   0   2   0   0   2   2   2   0   2   0   2   0   0   0   2   0   0   2   2   0   0   0   0   2   2   2   2   0   2   2   0   2   0   2   0   0   0   2   0   2   2   0   2   0   0   2   2   2   2   2   0   0   2   0   0   0   2   0   0   0   0   0   2   0   0   0   0   0   0   2   0   2   2   2   2   0   2   0   2   0   2   2   0   2   0   2   0   0   0   0   2   0   2   0   2   0   2   2   2   2   2
 MK-6-13                2   2   2   2   2   2   2   0   2   0   0   2   0   0   2   2   2   2   0   2   0   2   0   0   2   2   2   2   0   2   0   2   2   0   0   2   2   2   0   0   2   2   2   2   0   2   2   0   2   2   2   2   2   2   2   2   0   2   0   2   0   2   0   2   2   2   2   2   2   0   0   2   2   0   2   2   0   2   0   0   0   2   2   0   0   0   2   2   0   0   0   0   2   2   2   2   0   0   0   0   2   0   0   2   2   2   0   2   0   2   0   2   0   2   0   0   2   2   0   0   0   0   2   2   0   2   0   2   2   0   2   0   2   0   0   0   2   0   2   2   0   2   0   0   2   2   2   2   2   0   0   2   2   0   0   2   0   0   0   0   0   2   0   0   2   0   2   0   2   0   2   2   2   2   0   2   0   2   0   2   2   0   2   0   2   0   0   0   0   2   0   2   0   2   0   2   2   2   2   2
 MK-6-14                2   2   2   2   2   2   2   0   2   0   0   2   0   0   2   0   2   0   0   2   0   2   0   2   2   2   2   2   0   2   0   2   2   2   0   2   2   2   0   0   2   2   2   2   0   2   2   0   2   2   2   2   2   2   2   2   0   2   0   2   0   2   0   2   2   2   0   2   0   0   0   2   2   0   2   2   0   2   0   0   0   2   0   0   0   0   2   2   0   2   0   0   2   2   2   2   0   0   0   0   2   0   0   2   2   2   0   2   0   2   0   2   0   2   0   0   2   2   0   0   0   0   2   2   0   2   0   2   2   0   2   0   2   0   0   0   2   0   2   2   0   2   0   0   2   2   2   2   2   0   0   2   2   0   0   2   0   0   0   0   0   2   0   0   2   0   2   0   2   0   2   2   2   2   0   0   0   2   2   2   2   0   2   0   2   2   0   0   0   2   0   0   0   2   0   2   2   2   2   2
 MK-6-15                2   0   2   2   2   2   2   0   2   0   0   2   0   0   2   2   2   0   0   2   0   2   0   2   2   2   2   2   0   2   0   2   2   2   0   2   2   2   0   0   2   2   2   2   0   2   2   0   2   2   2   2   2   2   2   2   0   0   0   0   0   2   0   2   2   2   0   2   0   0   0   2   2   0   2   2   0   2   0   0   2   0   0   0   0   0   0   2   0   2   0   0   2   2   2   0   0   0   0   0   2   0   0   2   2   2   0   2   0   2   0   2   0   2   2   0   2   2   0   0   0   0   2   2   2   2   0   2   2   0   2   0   2   0   0   0   2   0   2   2   0   2   0   0   2   2   2   0   2   0   0   2   2   0   0   2   0   0   0   0   0   2   0   0   2   0   2   0   2   0   2   2   2   2   0   0   0   2   0   2   2   2   2   0   2   2   2   0   0   2   0   0   0   2   0   2   2   2   2   2
 MK-6-16                2   0   2   2   2   2   2   0   0   0   0   2   0   0   2   2   2   0   0   2   0   2   0   2   2   2   2   2   0   2   0   2   2   2   0   2   2   0   0   0   2   2   2   2   0   2   2   0   2   2   2   2   0   2   2   2   0   0   0   0   0   2   2   0   2   2   2   2   0   0   0   2   2   0   2   2   0   2   0   0   2   0   0   0   2   0   0   2   0   2   0   0   2   2   2   0   2   0   2   0   2   0   0   2   2   2   0   2   0   2   0   2   2   2   2   0   2   0   0   0   0   0   2   2   2   2   2   2   2   0   2   0   2   0   0   0   2   0   2   2   0   0   0   0   2   2   2   0   0   0   0   2   2   0   2   2   0   0   0   0   0   2   0   0   2   0   2   2   2   0   2   2   2   2   0   0   0   0   0   2   2   2   2   0   2   2   2   0   0   0   0   0   0   2   0   2   2   2   2   2
 
!****************************************** Phenotypic Data **********************************************************
!-100.0 is resevred for missing phenotype
SimulatedTrait1         9.1546   10.0709    8.7060   10.1068   10.6570    9.6175    8.9068   10.4258   10.1293   11.6506    8.8564   10.8196   11.8540    9.0900    8.5188    6.3777    8.9490   11.8854    9.6273   10.8157    9.4530   10.3278    9.3583   11.4967   11.1667    8.9704   12.2454   11.6687   10.8583    9.3587    8.5914    9.8275   11.5252   10.8770    9.3342    7.5110   10.5272   10.8877    9.7360   11.3417    9.1939   11.6364   10.7603    7.6210    9.7020   10.2105    9.9567    9.3304    9.1354    7.2266    9.4506    9.4584    9.7633   10.8813    8.3236    8.5832   10.1913    8.4489   12.2153   10.4449   10.2878   11.0044    8.5447   10.2150   12.5263    9.5054    6.9314   10.7614   12.5359   12.0405   10.1806    8.7466    7.5166   13.4266   10.3981    9.8851    9.8103   12.7010    8.5339   11.3819   10.9350   10.4353   10.7142    9.0715    9.0542   11.0928   10.6709   12.2048    8.9951   11.2547    9.7507   11.6229   12.1701   10.8360   11.2699   10.6442    9.8276    9.6357    8.2968    8.5964    8.4756    9.4915   11.8433   10.8122   10.0286    7.6519    8.9927    8.3698    8.5140    8.5930    8.4708   11.0969   11.9280    9.4803    8.9704   10.5213    8.6406   10.3267   11.3841    8.2967    7.4371    9.9511   11.1274   12.4536   10.3446    8.6188   10.9814   11.3000    8.0821   10.7835    8.5777   10.6830    9.3923    9.2443   10.7622   11.9538   12.5712    8.3275    9.7996   10.6201   10.4322   11.4554   10.3966    7.3827   10.0755   11.0360    9.7159   10.8966    8.1567   10.2922    8.9772    9.7098    9.8938   10.0468    8.5774   10.9448    8.5614    9.6023    8.4230   11.0956   12.1444    9.6550    9.0921    9.7708    9.2390   10.6812    9.9019   11.6716    9.3480    7.7698   12.9820    8.6824   11.2270    8.4726   11.4214    8.7332   11.3166   10.9238    7.0972   10.9157   10.5735   10.9648   11.5433   11.0687   11.1986   11.0975   11.3409   11.0304   10.1885    9.0234    9.0001    8.5850    9.1511   11.3451    9.4525   11.1019   10.3065   10.9236   11.2310   11.2366
SimulatedTrait2        16.8197   13.5137   14.5118   15.9878   14.0134   15.0149   16.7952   16.6843   12.5751   13.4029   14.0692   15.1134   14.2695   14.1274   14.2684   13.2308   15.5671   16.6239   14.0830   14.2873   16.5865   14.4432   14.6102   13.7009   16.2616   14.5901   14.9144   16.6795   16.6142   15.8981   14.1727   14.8016   15.2117   18.5396   17.5628   15.1084   14.8655   15.6558   14.3959   13.7068   13.4949   13.5678   13.7851   13.3128   11.8114   15.2678   12.9878   14.5188   14.7453   12.5627   15.6350   14.9826   16.7122   13.1905   14.5894   16.2078   13.8896   14.4105   14.8436   14.8478   15.2578   14.0243   15.6193   14.1785   16.1978   15.6234   12.6370   15.1722   14.5884   16.7894   14.5321   14.8221   14.0938   16.5174   14.6945   12.0646   14.5388   14.9782   17.4106   16.9814   15.3507   14.2839   14.5355   16.6577   13.6828   17.0936   17.0391   15.4627   15.8041   16.7198   12.5418   16.6078   15.4199   16.5745   15.8892   14.9852   14.6192   12.3151   12.3255   12.9326   17.3606   14.3598   14.3324   16.1558   16.7736   15.9719   15.7108   12.6138   16.1508   13.7103   14.0922   14.4743   14.7147   15.8498   15.7019   16.7555   15.3614   16.4402   17.2263   15.5506   15.3519   14.9552   18.1421   13.7331   15.8236   13.0536   16.0747   14.0087   13.3854   15.7273   16.8184   15.6980   14.8767   13.7481   15.0267   16.4481   16.4794   15.3532   13.1339   15.1317   14.8595   15.8388   15.0054   13.7178   15.0283   17.4241   13.6603   14.9983   16.6995   18.5732   14.7084   16.7662   17.2090   14.3572   12.2405   14.5859   12.2240   16.7317   15.4526   14.3969   16.4138   12.7148   14.4877   14.0659   12.9104   14.4711   15.1279   13.7817   15.0113   12.3078   15.0782   15.7588   13.6179   13.4568   15.9811   16.6219   15.9154   14.8515   16.5302   16.2049   15.0075   13.7401   15.0598   18.5188   14.0600   17.6427   16.1093   16.7438   15.3113   14.7686   16.3930   15.0474   15.0759   16.5987   15.5661   17.7165   13.6404   17.6057   15.0584   13.8000
 
