# Supplementary material for: Inclusive Composite Interval Mapping of QTL by Environment Interactions in Biparental Populations
Source: PLoS One. 2015 Jul 10;10(7):e0132414. doi: 10.1371/journal.pone.0132414 (PMC4498613; doi:10.1371/journal.pone.0132414)
Supplement: S3 File — (ZIP) [file pone.0132414.s003.zip › Simulation for unliked model/Simulated popualtions/run_00131.met]

!**********************Note: lines staring with "!" are remarks and will be ignored in the program********************
!*********************************General Information**********************************
!Assuming F1 = P1 x P2, populations available in QTL IciMapping are: 
!  1, P1BC1F1 = P1 x F1, the first backcrossing where P1 is used as the recurrent parent;
!  2, P2BC1F1 = P2 x F1, the first backcrossing where P2 is used as the recurrent parent;
!  3, F1DH, F1-derived doubled haploids; 
!  4, RIL or F1RIL, recombination inbred lines through the repeated selfing of F1;
!  5, P1BC1RIL, recombination inbred lines through the repeated selfing of P1BC1F1;
!  6, P2BC1RIL, recombination inbred lines through the repeated selfing of P2BC1F1;
!  7, F2, the selfing generation of F1;
!  8, F3, the selfing generation of F2;
!  9, P1BC2F1, the second backcrossing where P1 is used as the recurrent parent; 
! 10, P2BC2F1, the second backcrossing where P2 is used as the recurrent parent;
! 11, P1BC2RIL, recombination inred lines through the repeated selfing of P1BC2F1; 
! 12, P2BC2RIL, recombination inred lines through the repeated selfing of P2BC2F1; 
! 13, P1BC1F2, the selfing generation of P1BC1F1; 
! 14, P2BC1F2, the selfing generation of P2BC1F1; 
! 15, P1BC2F2, the selfing generation of P1BC2F1; 
! 16, P2BC2F2, the selfing generation of P2BC2F1; 
! 17, P1BC1DH, P1BC1F1-derived doubled haploids; 
! 18, P2BC1DH, P2BC1F1-derived doubled haploids; 
! 19, P1BC2DH, P1BC2F1-derived doubled haploids; 
! 20, P2BC2DH, P2BC2F1-derived doubled haploids; 
   3      !Mapping Population (see remarks above)
   2      !Mapping Function (1 for Kosambi; 2 for Haldane; 3 for Morgan)
   2      !Marker Space Type (1 for intervals; 2 for positions)
   1      !Marker Space Unit(1 for centiMorgans; 2 for Morgan)
   6      !Number of Chromosomes (or Linkage Groups)
 200      !Size of the mapping population
   2      !Number of environments
 
!***************************************** Chromosomes and Linkage Maps **********************************************
!Chromosome                 NumMarkers
-CH1                        16
-CH2                        16
-CH3                        16
-CH4                        16
-CH5                        16
-CH6                        16
!Linkage map (Marker name followed by position or the interval length)
 MK-1-1                1     0.000
 MK-1-2                1    10.000
 MK-1-3                1    20.000
 MK-1-4                1    30.000
 MK-1-5                1    40.000
 MK-1-6                1    50.000
 MK-1-7                1    60.000
 MK-1-8                1    70.000
 MK-1-9                1    80.000
 MK-1-10               1    90.000
 MK-1-11               1   100.000
 MK-1-12               1   110.000
 MK-1-13               1   120.000
 MK-1-14               1   130.000
 MK-1-15               1   140.000
 MK-1-16               1   150.000
 MK-2-1                2     0.000
 MK-2-2                2    10.000
 MK-2-3                2    20.000
 MK-2-4                2    30.000
 MK-2-5                2    40.000
 MK-2-6                2    50.000
 MK-2-7                2    60.000
 MK-2-8                2    70.000
 MK-2-9                2    80.000
 MK-2-10               2    90.000
 MK-2-11               2   100.000
 MK-2-12               2   110.000
 MK-2-13               2   120.000
 MK-2-14               2   130.000
 MK-2-15               2   140.000
 MK-2-16               2   150.000
 MK-3-1                3     0.000
 MK-3-2                3    10.000
 MK-3-3                3    20.000
 MK-3-4                3    30.000
 MK-3-5                3    40.000
 MK-3-6                3    50.000
 MK-3-7                3    60.000
 MK-3-8                3    70.000
 MK-3-9                3    80.000
 MK-3-10               3    90.000
 MK-3-11               3   100.000
 MK-3-12               3   110.000
 MK-3-13               3   120.000
 MK-3-14               3   130.000
 MK-3-15               3   140.000
 MK-3-16               3   150.000
 MK-4-1                4     0.000
 MK-4-2                4    10.000
 MK-4-3                4    20.000
 MK-4-4                4    30.000
 MK-4-5                4    40.000
 MK-4-6                4    50.000
 MK-4-7                4    60.000
 MK-4-8                4    70.000
 MK-4-9                4    80.000
 MK-4-10               4    90.000
 MK-4-11               4   100.000
 MK-4-12               4   110.000
 MK-4-13               4   120.000
 MK-4-14               4   130.000
 MK-4-15               4   140.000
 MK-4-16               4   150.000
 MK-5-1                5     0.000
 MK-5-2                5    10.000
 MK-5-3                5    20.000
 MK-5-4                5    30.000
 MK-5-5                5    40.000
 MK-5-6                5    50.000
 MK-5-7                5    60.000
 MK-5-8                5    70.000
 MK-5-9                5    80.000
 MK-5-10               5    90.000
 MK-5-11               5   100.000
 MK-5-12               5   110.000
 MK-5-13               5   120.000
 MK-5-14               5   130.000
 MK-5-15               5   140.000
 MK-5-16               5   150.000
 MK-6-1                6     0.000
 MK-6-2                6    10.000
 MK-6-3                6    20.000
 MK-6-4                6    30.000
 MK-6-5                6    40.000
 MK-6-6                6    50.000
 MK-6-7                6    60.000
 MK-6-8                6    70.000
 MK-6-9                6    80.000
 MK-6-10               6    90.000
 MK-6-11               6   100.000
 MK-6-12               6   110.000
 MK-6-13               6   120.000
 MK-6-14               6   130.000
 MK-6-15               6   140.000
 MK-6-16               6   150.000
!*********************************** Marker Types ********************************************************************
!Co-dominant marker: When heterozygote F1 is present, P1 is coded as 2, F1 is coded as 1, and P2 is coded as 0; Otherwise, P1 is coded as 2, and P2 is coded as 0. 
!Dominant marker: When heterozygote F1 is present, P1 and F1 are coded as 12, and P2 is coded as 0; Otherwise, P1 is coded as 2, and P2 is coded as 0.  
!Recessive markers: When heterozygote F1 is present, P1 is coded as 2, and F1 and P2 are coded as 10; Otherwise, P1 is coded as 2, and P2 is coded as 0. 
!Missing marker is coded as -1. 
 MK-1-1                 2   2   0   0   0   0   2   2   2   0   2   0   2   0   0   2   0   0   0   0   0   0   2   0   2   0   0   0   2   0   0   0   0   2   2   0   0   2   0   0   2   2   2   0   0   0   2   2   0   2   2   2   0   2   2   0   2   2   2   0   0   0   2   2   0   2   2   2   2   0   0   0   0   2   2   0   2   0   2   0   0   2   2   0   0   0   0   0   2   0   0   2   0   2   0   0   2   0   2   0   0   0   2   2   2   0   2   0   0   2   2   0   2   2   0   2   2   2   0   2   2   2   2   0   2   0   0   0   2   0   2   0   0   2   0   0   2   0   0   2   0   0   0   0   0   0   0   2   2   2   2   2   0   2   2   2   0   0   0   0   0   2   2   2   0   0   0   2   0   0   0   2   0   2   0   2   2   2   2   0   2   0   0   0   2   2   0   0   2   2   2   2   0   0   2   2   0   2   0   2
 MK-1-2                 2   2   0   0   0   0   2   2   2   0   2   2   2   0   0   2   0   0   0   0   0   0   0   0   2   0   0   0   2   0   0   0   0   2   2   0   0   2   0   0   2   2   2   0   0   0   2   2   0   2   2   2   0   2   2   0   2   2   2   0   0   0   2   2   0   2   2   2   2   0   0   0   0   2   2   0   2   2   2   0   0   2   2   0   0   0   0   0   2   0   0   2   0   2   0   0   2   0   2   0   2   0   2   2   2   0   2   0   0   2   2   0   0   2   0   2   2   2   0   2   2   2   2   0   2   0   0   0   2   0   2   0   0   2   0   0   2   0   0   2   0   0   0   2   0   0   0   0   2   2   2   0   0   2   2   0   2   0   0   0   0   2   2   2   0   0   0   2   0   2   0   2   0   2   0   2   2   2   2   0   2   0   2   2   2   2   0   0   2   2   0   2   0   0   2   2   0   2   0   2
 MK-1-3                 2   2   0   0   0   0   2   2   2   0   2   2   2   0   0   2   0   0   0   0   0   0   0   0   2   0   0   0   2   0   0   0   0   2   2   0   0   2   0   0   0   2   2   0   0   0   2   2   0   2   2   2   0   2   2   0   2   2   2   0   0   0   2   2   0   2   2   2   2   0   0   0   0   0   2   0   2   2   2   0   0   2   2   0   0   0   0   0   2   0   0   2   0   2   0   0   2   0   2   0   2   0   2   2   2   0   2   0   2   0   2   0   0   2   0   2   2   2   0   2   2   2   2   0   2   0   0   0   2   0   2   2   0   2   0   0   2   0   2   0   0   0   0   2   0   0   0   2   2   2   2   0   0   0   2   2   2   0   0   0   0   2   2   2   0   2   0   2   0   2   0   2   0   2   0   2   2   2   2   0   2   2   2   2   2   2   0   0   0   2   0   0   0   0   2   2   0   2   0   2
 MK-1-4                 2   2   0   0   0   0   2   2   2   0   2   0   2   0   0   2   0   0   0   0   0   0   2   0   2   2   0   0   0   0   0   0   0   2   2   0   0   2   0   2   0   2   2   0   0   0   2   2   0   2   2   2   0   0   2   0   0   2   0   0   0   0   2   0   0   2   2   0   0   0   0   0   0   0   2   0   2   0   2   0   0   2   0   0   0   0   0   0   2   0   2   2   0   2   0   0   2   0   2   0   2   0   2   2   2   0   2   0   2   2   2   0   0   2   0   2   2   2   0   2   2   2   2   0   2   0   0   0   2   0   2   2   0   2   0   0   2   0   2   0   0   0   0   2   0   2   0   2   2   2   2   0   0   0   2   2   2   0   0   0   0   2   2   2   0   2   2   2   0   2   0   2   0   2   0   2   2   2   2   0   2   2   2   0   2   2   0   0   0   0   0   0   0   0   2   2   0   2   0   2
 MK-1-5                 2   2   0   2   0   0   2   2   2   0   0   0   2   0   2   2   0   0   0   0   2   0   2   0   2   2   0   0   0   2   0   0   0   2   2   2   0   2   0   2   0   2   2   0   0   0   2   2   0   2   2   2   2   0   2   0   0   2   0   2   0   0   0   0   0   2   2   0   0   0   0   0   0   0   0   0   2   0   2   2   2   2   0   0   0   0   0   0   2   0   2   2   0   2   0   0   2   0   2   0   2   0   2   2   2   0   2   0   2   2   2   0   0   2   2   2   2   2   0   2   2   0   2   0   2   0   0   0   2   0   2   2   0   2   0   0   2   0   2   0   0   0   0   2   0   2   0   2   2   2   2   0   0   0   2   2   2   0   0   0   0   2   2   2   0   2   2   2   0   0   0   2   0   2   0   2   2   2   2   0   2   2   2   0   0   2   0   0   0   0   0   0   0   0   2   2   0   2   0   2
 MK-1-6                 2   2   0   2   2   0   2   2   2   0   0   0   0   0   2   2   0   0   0   0   2   0   0   0   2   2   0   0   0   2   0   0   0   2   2   2   0   2   0   2   0   2   2   0   2   0   2   2   0   2   0   2   2   0   0   0   0   2   0   2   0   0   0   2   0   2   2   0   0   0   0   0   0   2   0   0   2   0   2   2   0   2   0   2   0   0   0   0   2   0   2   2   0   2   0   0   2   0   2   0   2   0   2   2   0   0   2   0   2   2   2   0   0   2   2   2   2   2   0   2   2   0   2   0   2   0   0   0   2   0   2   2   0   0   0   0   2   0   2   0   0   0   0   2   0   2   0   2   2   2   2   2   0   0   2   0   2   0   0   0   0   2   2   2   0   2   0   0   0   0   0   2   0   2   0   2   0   2   2   0   0   2   2   0   0   2   2   0   0   0   0   0   0   0   2   2   0   2   0   2
 MK-1-7                 2   2   0   2   2   0   2   2   2   0   0   0   0   0   2   2   0   0   0   0   2   0   0   0   2   2   0   0   0   2   0   0   0   2   2   2   0   2   0   2   0   2   2   0   2   0   0   2   0   2   0   2   2   0   0   0   2   2   0   2   0   0   0   2   0   2   2   0   0   0   0   0   0   2   0   0   2   2   2   2   0   2   0   2   0   0   0   0   0   0   2   2   2   2   0   0   2   0   2   0   2   0   2   2   2   0   0   0   2   0   2   0   0   2   0   2   2   2   0   2   2   0   2   2   2   0   0   0   2   0   2   2   0   0   0   0   2   0   2   0   0   0   0   2   0   2   0   2   2   2   2   2   0   0   2   0   2   0   0   0   0   2   2   2   0   2   0   0   0   0   0   2   0   0   0   0   0   2   2   0   0   2   0   2   0   2   2   0   0   0   0   0   0   0   2   2   0   2   0   2
 MK-1-8                 0   2   0   2   0   0   2   2   0   2   0   0   0   0   2   2   0   0   0   0   2   0   0   0   2   2   0   0   0   2   0   0   0   2   0   2   0   2   0   2   0   2   2   0   2   2   2   2   0   2   0   2   2   0   0   0   2   2   0   2   0   0   0   2   0   2   2   2   0   0   0   0   0   2   0   0   2   2   2   2   0   2   0   2   0   0   2   0   0   0   2   0   2   2   0   0   2   0   2   0   2   0   2   0   2   0   0   0   0   0   2   0   0   2   0   2   2   2   0   2   2   0   0   2   2   0   0   0   2   0   2   2   0   0   0   0   2   0   2   0   0   0   0   2   0   2   0   2   2   2   2   2   0   0   2   0   2   0   0   0   0   2   2   2   0   2   0   0   0   0   0   2   0   0   0   0   0   0   2   0   0   2   0   2   0   2   2   2   0   0   2   0   0   0   0   2   0   2   0   2
 MK-1-9                 0   2   0   2   0   0   2   2   0   2   0   0   0   0   2   2   0   0   0   0   0   0   0   2   2   2   0   0   0   2   0   0   0   2   0   2   0   2   0   2   0   2   2   0   2   0   0   2   0   0   0   2   2   0   0   0   2   2   0   2   0   0   0   2   0   2   2   2   2   0   0   0   0   2   0   0   2   2   2   2   0   2   0   2   0   0   2   0   0   0   2   0   2   2   0   0   2   0   2   0   2   0   2   0   2   0   0   0   0   0   2   0   0   2   0   2   2   2   0   2   2   0   0   2   0   0   2   2   2   0   0   2   0   0   0   0   2   0   2   0   0   0   0   2   0   2   0   2   2   2   2   2   0   0   2   0   2   2   0   0   0   2   2   2   0   2   0   2   0   0   2   2   0   0   0   2   0   0   2   0   0   2   0   0   2   2   2   2   0   0   2   0   0   0   0   2   0   2   0   2
 MK-1-10                0   2   0   2   2   0   2   2   0   2   0   0   0   0   2   2   0   2   0   0   0   0   2   2   2   2   0   0   0   2   0   0   0   2   0   2   0   2   0   2   0   2   0   0   2   0   0   2   0   0   0   2   0   0   0   0   2   2   0   2   0   0   0   2   0   2   2   2   2   0   0   0   0   2   0   0   0   2   2   2   0   2   0   2   0   0   2   0   0   0   2   2   2   2   0   0   2   2   2   0   2   0   2   0   2   0   0   0   2   0   2   0   0   2   0   2   2   2   0   2   2   0   2   2   0   0   2   2   2   2   0   2   0   2   0   0   2   0   2   0   0   0   0   2   0   2   0   2   2   2   2   2   0   0   2   2   2   2   2   0   0   2   2   2   0   2   0   2   0   0   2   0   0   0   0   2   0   0   2   0   0   2   2   0   2   2   2   2   0   0   2   0   0   0   0   2   0   2   0   2
 MK-1-11                2   2   0   0   2   2   2   2   0   2   0   2   0   0   2   0   0   0   0   0   0   2   2   2   2   2   0   0   0   2   0   0   0   2   2   2   0   2   0   2   0   2   0   0   2   0   0   2   0   0   0   2   0   0   2   0   2   2   0   2   0   0   2   2   0   2   2   2   0   0   0   0   0   2   0   0   0   2   2   2   2   2   0   2   0   0   2   0   0   0   2   2   2   2   0   0   2   2   2   0   0   0   2   0   2   0   0   0   2   0   2   0   0   2   0   2   2   0   0   2   2   0   0   2   0   0   2   0   0   2   0   2   0   2   0   0   2   0   2   0   0   0   0   2   0   2   0   2   2   2   2   2   0   0   2   0   2   2   2   0   0   2   2   2   0   2   0   2   0   0   2   0   2   0   0   2   0   0   0   0   2   2   2   0   2   2   0   2   0   0   2   0   0   0   0   2   0   2   0   2
 MK-1-12                2   2   0   0   2   2   0   2   0   2   0   2   0   0   0   0   0   2   0   2   0   2   2   2   2   2   0   2   0   0   0   0   0   2   2   2   0   2   0   2   0   0   0   0   2   0   0   2   0   0   0   2   0   0   2   0   0   2   0   2   0   0   2   2   0   2   2   0   0   0   0   0   2   2   0   0   0   2   2   2   2   2   0   2   0   0   2   0   2   0   2   0   2   2   0   2   2   0   2   0   0   0   2   0   2   0   0   0   2   0   2   0   0   2   0   2   2   2   0   2   2   0   0   2   0   0   2   0   0   2   0   2   0   2   0   0   2   0   2   2   0   0   0   2   0   0   0   2   2   2   2   0   0   0   2   0   2   2   0   0   0   2   2   2   0   2   0   2   0   0   2   0   2   0   0   2   0   0   0   0   2   2   2   0   2   2   0   2   0   0   2   0   0   2   0   2   0   2   0   2
 MK-1-13                2   2   0   0   2   2   0   2   2   0   0   2   0   0   0   0   0   2   0   2   2   0   2   2   2   2   0   2   0   0   0   0   0   2   2   0   0   2   0   2   0   0   0   0   2   0   0   2   0   0   0   2   0   2   2   0   0   2   0   2   0   0   2   2   0   2   2   0   0   0   0   0   2   2   0   2   0   2   0   2   2   2   0   2   0   0   2   0   2   0   2   0   0   0   0   2   2   0   2   0   0   0   2   0   2   0   0   0   2   0   2   0   0   2   0   2   0   2   0   2   2   0   0   2   2   0   2   0   0   2   0   2   0   2   0   0   2   0   2   2   0   0   0   2   0   0   0   2   2   2   2   2   0   0   2   2   2   2   0   0   0   2   2   2   0   0   0   2   0   0   2   0   2   0   0   2   0   0   0   2   2   2   0   2   2   2   0   2   0   0   2   0   0   2   0   2   0   2   0   2
 MK-1-14                2   2   0   0   2   2   0   2   2   0   2   0   0   0   0   0   0   2   0   2   2   0   2   2   2   2   2   2   0   0   0   0   0   2   2   0   0   2   0   2   0   0   0   0   2   0   0   2   0   0   0   2   0   2   0   0   0   2   2   2   0   0   2   2   0   2   2   0   0   0   0   0   2   2   0   2   0   2   0   2   2   2   2   2   0   0   2   0   2   2   2   0   0   0   0   2   2   0   2   0   0   0   2   0   2   2   0   0   2   0   2   0   0   2   0   2   0   2   2   2   2   0   0   2   2   0   2   0   0   2   0   2   0   2   0   0   0   0   2   2   0   0   2   2   0   0   0   2   0   2   2   0   0   0   2   2   0   2   0   0   0   2   2   2   0   0   0   2   0   0   2   0   2   0   0   2   0   0   0   2   2   2   0   2   2   2   2   2   0   0   2   0   0   2   0   2   0   0   0   2
 MK-1-15                2   2   0   0   2   2   0   2   2   0   2   0   0   0   0   0   0   0   0   0   2   0   2   2   2   2   2   2   0   0   0   0   2   0   0   0   2   2   0   0   0   0   0   0   2   0   0   2   0   2   0   2   0   2   0   0   0   2   0   2   0   0   2   2   0   2   2   0   0   0   0   0   2   2   0   2   0   2   0   0   2   2   2   2   0   0   2   0   2   2   2   2   0   0   0   2   2   2   2   0   0   0   0   0   0   0   0   0   2   2   2   0   0   2   0   2   0   2   0   2   2   0   0   2   2   2   2   0   0   2   0   2   0   2   0   0   0   0   2   2   0   0   2   2   0   0   0   2   0   2   2   0   0   0   2   2   0   2   2   0   0   2   2   2   0   0   0   2   0   0   2   0   2   0   2   2   0   0   0   2   2   2   0   2   2   2   2   2   0   0   2   2   0   2   0   2   0   0   0   2
 MK-1-16                2   2   0   0   2   2   0   2   2   0   2   0   0   0   0   0   0   0   0   0   2   0   0   2   2   2   2   2   0   0   2   0   2   0   0   2   2   2   0   0   0   0   0   2   0   0   2   2   0   2   0   2   0   2   0   0   0   2   0   2   0   0   2   2   0   2   2   0   0   0   0   0   2   2   0   2   0   0   0   0   2   2   2   2   0   0   2   0   2   0   2   2   0   0   0   2   0   2   0   0   0   2   0   0   0   0   0   0   2   0   2   0   0   2   0   2   0   2   0   2   2   0   0   2   2   2   2   2   0   2   0   2   0   0   0   0   0   0   2   2   0   0   2   0   2   0   0   0   0   2   2   0   0   0   2   2   0   2   2   2   0   2   0   0   0   0   2   2   0   2   2   0   2   0   2   2   0   0   0   2   2   2   0   2   2   2   2   0   0   0   2   2   2   2   0   2   2   0   0   2
 MK-2-1                 2   2   2   0   2   2   2   2   2   0   0   0   0   0   0   0   2   0   0   0   0   2   0   0   0   2   0   2   2   2   2   2   2   0   0   0   2   2   0   2   0   0   2   2   0   0   2   0   2   0   2   2   2   0   2   2   2   0   2   2   0   0   0   0   2   0   0   2   0   0   2   2   2   2   2   0   2   0   2   0   2   0   2   0   0   0   2   2   2   2   2   0   2   2   0   2   2   2   0   0   2   0   0   2   2   0   0   0   0   2   0   2   2   0   0   0   0   0   0   2   2   0   2   0   0   2   0   2   2   2   2   0   0   0   0   0   2   2   0   2   0   0   2   2   0   2   2   0   2   0   0   2   2   2   2   2   2   0   0   2   2   0   2   2   2   2   0   0   2   0   0   2   2   0   2   0   0   0   0   0   0   0   2   2   2   0   0   0   0   0   0   2   2   2   0   0   2   0   2   2
 MK-2-2                 2   2   2   0   2   2   2   2   2   0   0   0   0   0   0   0   2   0   0   0   0   2   0   0   0   2   0   2   2   2   2   2   2   0   0   0   2   2   0   2   0   0   2   2   0   0   2   0   2   0   2   2   2   0   2   0   2   0   2   2   0   0   0   0   2   0   0   2   0   0   2   2   2   2   2   0   2   0   0   0   2   0   2   0   0   0   2   2   2   2   2   0   2   2   0   2   2   2   0   2   2   0   0   2   2   0   0   0   0   0   0   2   2   0   0   0   2   0   0   2   2   0   0   0   0   2   0   2   0   2   2   0   0   0   0   0   2   2   0   2   0   0   2   2   0   2   2   0   2   0   0   0   2   2   2   2   2   0   0   2   2   0   2   2   2   2   0   0   2   0   0   2   2   2   2   0   0   0   2   0   0   0   2   2   2   0   0   0   0   0   0   2   2   0   0   0   2   0   2   2
 MK-2-3                 2   0   2   0   2   2   2   2   2   0   0   0   0   0   0   0   2   0   0   0   0   2   0   0   0   2   2   2   0   2   2   2   2   0   0   2   2   2   0   0   2   2   2   0   0   0   2   0   2   0   2   2   2   0   2   0   2   0   2   2   0   0   0   0   2   0   0   2   0   0   2   2   2   2   0   0   0   0   0   0   2   0   2   0   0   0   2   2   2   2   2   0   2   2   0   2   2   2   0   2   2   0   0   2   2   0   2   0   0   0   2   2   2   0   0   0   0   0   0   2   0   0   0   0   0   2   0   2   0   2   2   0   2   0   0   0   2   2   0   2   0   0   2   2   0   2   2   0   2   0   0   0   2   2   2   2   0   0   0   2   2   0   2   2   2   2   0   0   0   2   0   2   2   2   2   0   0   0   2   0   0   0   2   2   2   0   0   0   0   0   0   0   2   0   0   0   2   0   2   2
 MK-2-4                 2   0   2   0   2   2   2   2   2   0   0   2   0   0   0   0   2   0   0   0   0   2   0   0   0   2   2   0   0   2   2   2   2   0   0   2   2   2   0   0   2   2   2   0   0   0   2   0   2   0   2   2   2   0   2   0   0   0   2   0   0   0   0   0   2   0   2   2   0   0   2   2   2   2   0   0   0   0   0   0   2   0   2   0   0   0   2   2   2   2   2   2   2   2   0   2   2   2   0   2   2   2   0   2   0   0   2   0   0   0   2   2   2   0   0   0   0   0   0   2   0   0   0   2   0   0   2   2   0   2   2   0   2   0   0   2   2   2   0   2   0   0   2   2   0   2   2   0   0   0   0   0   2   2   2   2   0   0   0   2   0   0   2   2   2   2   0   0   0   2   0   2   2   2   2   2   0   2   2   0   0   0   2   2   2   0   0   0   0   0   2   0   2   0   0   0   2   0   2   2
 MK-2-5                 2   0   2   0   2   2   2   2   2   0   0   2   0   0   0   0   2   0   0   0   0   2   0   0   0   2   0   0   0   2   2   2   2   0   0   2   2   2   0   0   2   2   0   0   0   0   2   0   2   2   2   0   2   0   2   0   0   0   2   0   0   0   0   0   2   0   2   2   0   0   2   2   2   2   0   0   0   0   0   0   2   0   2   2   0   0   2   2   2   2   2   2   2   2   0   2   2   2   0   2   2   2   0   2   0   0   2   0   0   0   0   2   2   0   0   0   0   0   2   2   2   0   0   2   0   0   0   0   0   2   2   0   2   2   0   2   0   2   0   2   0   0   2   2   0   0   2   0   0   0   0   2   2   2   2   2   0   0   0   2   0   0   2   2   2   2   2   0   0   2   0   2   2   2   2   2   0   2   2   2   0   0   2   2   2   0   0   0   0   0   0   0   0   0   0   0   2   0   0   2
 MK-2-6                 2   0   2   0   2   0   2   2   2   0   0   2   0   0   0   0   2   0   0   0   0   2   0   0   0   2   0   0   0   0   2   2   2   0   0   2   2   2   0   2   2   2   0   0   0   0   2   0   2   2   2   0   2   0   2   0   0   0   2   0   2   0   0   0   2   0   2   2   0   0   2   2   2   2   0   0   0   0   0   2   2   0   2   2   0   0   2   2   0   2   2   2   2   0   2   2   2   2   0   2   2   2   0   2   0   0   2   0   0   0   0   2   2   0   0   0   0   0   2   2   2   0   2   2   0   0   0   0   0   2   2   0   2   2   0   2   0   2   0   2   0   0   2   2   2   0   2   0   0   0   0   0   2   0   0   2   0   0   0   2   0   0   2   2   2   2   2   0   0   2   0   0   2   2   2   2   0   2   2   2   0   0   2   2   2   0   0   0   0   0   2   0   0   0   0   0   2   0   0   2
 MK-2-7                 2   0   0   0   2   0   2   2   0   0   0   2   2   0   0   0   2   0   0   0   0   2   2   0   0   2   0   0   0   0   2   2   2   0   0   2   0   0   0   0   0   2   2   0   0   0   2   0   2   2   2   0   2   0   2   0   0   0   0   0   2   0   0   0   2   0   2   2   0   0   2   2   2   0   0   0   0   0   0   2   2   0   2   2   0   0   2   2   0   2   2   2   2   0   2   2   2   2   2   2   2   2   0   2   2   0   2   0   0   0   2   2   0   0   0   0   0   0   2   2   2   0   2   2   0   0   0   0   0   2   2   0   2   0   0   2   2   2   0   2   2   0   2   0   2   0   2   2   0   2   0   0   2   0   0   2   0   0   0   2   0   2   2   2   2   2   2   0   0   2   0   0   2   2   2   2   2   2   2   2   2   0   2   2   2   0   0   0   0   0   2   0   0   0   2   0   2   0   0   2
 MK-2-8                 2   0   0   0   2   2   2   2   0   0   2   2   0   0   0   2   2   0   0   0   0   2   2   0   0   2   0   0   2   0   2   2   2   0   0   2   0   0   2   0   0   2   2   2   2   0   2   0   2   0   0   0   2   0   2   0   0   0   0   0   2   0   0   0   2   2   2   2   0   0   2   2   2   0   0   0   0   0   0   2   2   0   2   2   0   0   2   2   0   2   2   2   2   0   2   2   2   2   2   2   2   2   0   2   2   0   2   0   0   0   2   2   0   0   0   0   0   2   2   2   2   0   2   2   0   0   0   0   0   2   2   2   2   0   0   0   2   2   0   2   2   0   2   2   2   0   2   2   0   0   0   0   2   0   0   2   0   0   0   2   0   2   0   2   2   2   2   2   0   2   0   0   2   2   0   2   2   2   2   2   2   0   0   2   2   0   0   0   0   0   2   0   0   0   2   0   2   0   0   2
 MK-2-9                 2   2   0   2   2   2   2   2   0   0   2   2   0   0   0   2   2   0   0   0   0   2   2   0   0   2   2   0   2   0   0   2   0   0   0   2   0   2   2   0   0   2   2   2   2   0   2   0   2   0   0   0   2   0   2   0   0   0   0   2   2   0   0   0   2   2   2   2   0   0   2   0   2   0   0   0   0   0   0   2   2   2   2   2   0   0   2   2   0   2   0   2   2   0   2   0   2   2   2   2   2   0   0   2   2   0   2   0   0   0   2   0   0   0   0   0   0   2   2   2   0   0   2   2   0   0   0   0   0   2   2   2   2   0   0   0   2   2   0   2   2   0   2   2   2   0   2   2   0   0   0   0   2   0   0   2   0   0   0   2   0   2   2   2   2   0   2   2   0   2   2   2   2   2   0   2   2   2   2   2   2   0   0   2   2   0   0   0   0   0   2   0   0   0   2   0   2   0   0   2
 MK-2-10                2   0   0   2   2   2   2   2   0   0   2   2   0   0   0   0   2   0   0   0   0   2   2   0   0   2   2   2   2   0   0   2   0   0   0   2   0   2   2   0   0   2   0   2   2   0   2   0   2   0   0   0   2   0   2   0   0   0   0   2   2   0   0   0   2   2   2   2   0   0   2   0   2   0   0   0   0   0   0   2   2   2   2   2   0   0   2   0   0   2   0   0   2   0   2   0   2   2   2   2   2   0   0   2   2   0   2   0   0   0   2   0   0   2   0   0   0   0   2   2   2   0   2   2   0   0   0   2   0   2   2   2   2   0   0   0   2   2   0   2   2   0   2   0   2   0   0   2   0   0   0   2   2   0   0   2   0   0   0   2   0   0   2   2   2   0   2   2   0   2   2   2   2   2   2   2   2   2   2   2   0   0   0   2   2   0   0   0   0   2   2   0   0   0   2   0   2   0   0   0
 MK-2-11                2   0   0   2   0   2   2   2   0   0   2   2   0   0   0   0   2   0   0   0   0   2   0   0   0   2   2   0   2   0   2   0   0   0   0   0   0   2   0   0   2   0   0   2   0   0   2   0   2   0   0   2   2   0   2   0   0   0   0   2   2   0   0   0   2   2   2   2   0   0   2   0   2   0   0   2   0   0   0   2   2   2   2   0   0   0   2   0   0   2   2   0   2   0   2   0   0   2   2   2   2   2   0   2   2   0   2   2   0   0   2   0   0   2   0   0   0   0   2   2   2   0   2   2   0   0   0   2   0   2   2   2   2   0   0   0   2   2   0   2   2   0   2   0   2   0   0   2   0   0   0   2   2   0   0   2   0   0   0   2   2   0   0   2   2   0   0   2   0   2   2   2   2   2   2   2   2   2   2   2   0   0   0   2   2   0   0   0   0   2   2   0   0   0   2   0   2   0   0   0
 MK-2-12                2   0   0   2   0   2   2   2   0   0   2   2   0   0   0   0   2   0   0   0   0   2   0   0   2   2   2   2   2   0   2   0   0   0   0   0   0   2   0   0   2   0   0   2   2   2   2   2   2   0   2   2   2   0   2   0   0   0   0   2   2   0   0   0   2   2   2   0   0   0   0   2   2   0   2   2   0   0   0   2   2   2   0   2   0   0   2   0   0   2   2   0   2   0   0   2   0   2   2   2   2   2   0   0   0   0   2   2   0   0   2   0   2   2   0   0   0   0   2   2   2   0   2   2   0   0   0   2   0   2   2   2   2   0   0   0   2   2   0   2   2   0   2   0   2   0   0   0   0   0   0   2   2   0   0   2   0   0   0   2   2   0   0   2   0   0   0   2   0   0   2   2   2   2   2   2   2   2   2   0   0   0   0   2   2   2   0   0   0   2   2   0   0   0   2   0   2   0   0   0
 MK-2-13                2   2   2   2   0   2   0   0   0   0   2   2   0   0   0   0   2   0   2   0   0   2   0   0   2   2   2   2   2   0   2   0   0   0   0   0   0   2   0   0   2   0   0   0   2   2   0   2   2   0   2   2   0   0   2   0   0   0   2   2   2   2   0   0   2   0   2   0   0   0   0   2   2   0   2   2   0   2   0   2   2   2   0   2   0   0   2   0   2   2   2   0   2   0   0   2   0   2   0   2   2   2   0   0   0   0   0   2   0   0   2   2   2   2   0   0   2   0   2   2   2   0   2   2   0   0   0   2   0   2   2   2   0   0   0   0   2   2   0   2   2   0   2   0   2   2   0   2   0   2   0   2   2   0   0   0   0   0   0   2   2   0   0   2   0   0   0   2   0   0   2   2   2   2   2   2   2   2   2   0   0   0   0   2   2   2   0   0   0   2   2   0   0   0   2   0   2   2   0   0
 MK-2-14                2   2   2   2   0   2   0   2   0   0   2   2   2   0   0   0   2   0   2   0   0   2   0   0   2   2   2   2   2   0   2   0   2   0   0   0   0   2   0   0   2   0   0   0   2   2   0   2   0   0   2   2   0   0   2   0   0   2   2   2   2   2   0   0   0   0   2   0   0   0   0   2   2   0   2   2   0   2   0   2   2   2   0   2   0   0   2   0   2   2   2   0   2   0   0   2   0   2   0   2   2   2   0   0   0   0   0   0   0   0   2   2   2   0   0   0   2   0   2   2   2   0   2   2   0   0   0   2   0   2   2   2   0   0   0   0   2   2   0   2   2   0   2   0   2   2   0   2   0   2   0   2   2   0   0   0   0   0   0   2   2   0   2   2   2   0   0   2   0   0   2   2   2   2   2   2   2   2   2   0   0   0   0   2   2   2   2   0   0   2   0   0   0   0   2   2   2   2   0   0
 MK-2-15                0   2   2   2   0   2   0   2   0   0   2   2   2   0   0   0   2   0   2   0   0   0   0   0   2   2   2   2   2   0   2   0   2   0   0   0   2   2   0   0   2   0   0   0   2   0   0   2   0   0   2   2   0   0   2   0   0   2   2   2   2   2   0   0   0   0   2   0   0   0   0   2   2   0   0   2   0   2   0   2   2   2   0   2   0   0   2   0   2   2   0   2   2   0   0   2   2   2   0   2   2   2   0   0   2   0   2   0   0   0   2   0   2   0   0   0   2   0   2   2   2   0   2   2   0   0   0   2   0   2   2   2   0   0   2   0   2   2   0   2   2   0   2   0   2   2   0   2   2   2   0   2   2   0   0   0   0   0   0   2   2   0   2   2   2   0   0   2   0   0   2   2   2   2   2   2   2   2   2   0   0   0   0   2   2   2   2   0   0   2   0   0   0   0   2   2   0   2   0   0
 MK-2-16                0   2   2   0   0   2   0   2   0   0   2   2   0   0   0   0   2   0   2   0   0   0   0   0   2   2   2   0   2   2   2   0   2   0   0   0   2   2   0   0   2   0   0   2   2   0   0   2   2   0   2   2   0   0   2   0   0   2   2   2   2   2   0   0   0   0   2   0   0   0   0   0   2   0   0   2   2   2   0   2   0   2   0   2   0   0   2   0   2   2   0   2   2   0   0   2   2   2   0   2   2   2   0   0   2   0   2   0   0   0   2   0   2   0   0   0   2   0   2   2   2   2   2   2   2   0   0   2   0   2   2   2   0   0   0   0   2   2   2   2   2   0   2   0   2   2   2   0   2   2   0   2   2   0   0   0   2   2   0   2   2   0   2   2   0   0   0   2   0   0   2   2   2   0   2   2   0   2   2   0   2   0   0   2   2   2   2   2   0   2   0   0   0   0   2   2   0   2   0   0
 MK-3-1                 2   0   2   2   2   0   2   0   0   0   2   2   0   0   2   0   0   2   0   2   0   2   2   0   2   2   0   2   2   2   2   2   2   0   2   0   0   2   2   2   2   0   0   0   2   2   2   0   2   0   2   2   2   2   2   2   2   0   0   0   0   0   2   0   0   0   0   2   0   2   0   0   0   0   2   2   2   2   0   0   2   0   0   0   2   0   2   0   0   0   0   2   2   2   0   2   2   2   0   2   2   0   0   0   2   2   0   0   2   2   2   0   0   2   2   2   2   0   0   2   2   0   0   0   0   2   2   2   2   0   0   0   0   0   0   2   2   2   2   2   2   0   0   0   0   0   2   2   0   2   2   0   2   2   2   2   2   2   0   0   0   2   0   2   0   2   2   2   0   0   0   0   0   2   2   2   0   2   0   0   2   2   2   0   2   2   0   0   2   2   0   0   2   2   0   0   0   0   2   0
 MK-3-2                 2   0   2   2   2   0   0   0   0   0   0   2   0   0   2   0   0   2   0   2   0   2   2   0   2   2   0   2   2   2   0   2   2   0   2   0   0   2   2   2   2   0   0   0   2   2   2   0   2   0   2   2   0   2   2   0   2   0   0   0   2   2   2   2   0   0   0   2   0   2   0   0   0   0   2   2   2   0   0   0   0   0   0   0   2   2   0   0   0   0   0   0   0   2   0   2   2   2   0   2   2   0   0   0   2   2   0   2   0   0   2   2   2   2   2   2   2   0   0   2   0   2   0   0   0   2   2   0   2   0   2   2   0   0   0   2   2   2   2   2   2   0   0   0   0   0   2   2   0   2   2   0   2   2   2   2   0   2   0   0   0   2   0   2   2   2   2   2   0   0   0   0   0   2   2   2   0   2   0   0   2   2   2   2   2   2   0   0   2   2   0   0   2   2   0   0   0   0   2   0
 MK-3-3                 0   0   2   2   2   0   0   0   0   0   0   2   0   2   2   0   0   2   0   2   0   2   2   2   2   2   0   2   2   0   0   2   2   2   2   0   0   2   2   2   2   0   0   0   2   2   2   0   2   0   2   2   0   0   2   0   2   0   0   2   2   2   2   2   0   0   0   2   0   2   0   0   0   0   2   2   2   0   0   0   0   0   0   0   2   2   2   0   0   0   0   0   0   2   0   2   2   2   2   2   2   0   0   0   2   2   0   2   0   0   2   2   2   2   2   2   2   0   2   2   2   2   0   0   2   2   0   0   2   0   0   2   0   0   0   2   2   2   2   2   2   0   0   0   0   0   2   2   0   2   0   0   2   2   2   2   0   2   0   0   0   2   0   2   2   2   2   2   0   0   0   0   0   2   2   2   0   2   0   0   2   2   2   2   2   2   0   0   2   2   0   0   2   2   2   0   0   0   2   0
 MK-3-4                 0   0   2   2   2   0   0   0   0   0   2   0   0   0   2   0   0   2   0   2   0   2   2   2   2   2   2   2   2   2   0   2   2   2   2   0   0   2   2   2   2   0   0   0   2   2   2   0   2   0   2   2   0   0   2   0   2   0   0   2   2   2   2   2   0   0   0   2   0   2   0   2   0   0   2   2   2   0   0   0   0   0   0   0   2   2   2   0   0   0   0   0   0   2   0   2   0   2   2   2   2   0   0   0   2   2   0   2   0   0   2   2   2   2   0   2   2   0   2   2   2   2   0   2   2   2   0   0   2   0   0   2   2   0   2   2   2   2   2   2   0   0   0   0   0   0   2   2   0   0   2   0   2   0   2   2   0   2   0   0   0   2   0   2   2   2   2   2   0   0   0   0   0   2   2   2   0   2   0   2   0   2   2   2   2   2   0   0   0   2   0   0   2   2   2   0   0   0   2   0
 MK-3-5                 0   0   2   2   2   0   0   0   0   0   2   0   0   0   2   0   0   2   0   2   0   2   0   0   2   0   2   0   2   2   0   2   2   2   2   0   2   2   2   2   2   0   0   0   2   2   2   0   2   2   2   2   0   0   2   0   2   0   0   2   2   0   2   2   0   0   0   2   0   2   0   2   0   0   2   2   2   0   2   0   0   0   0   0   2   2   2   0   0   0   0   0   0   2   0   2   0   2   2   2   0   0   0   0   2   2   0   2   0   0   2   2   0   2   0   2   2   0   2   2   2   2   0   2   2   2   2   0   2   0   0   2   2   0   2   2   2   2   2   2   0   0   0   0   0   0   2   2   0   0   2   0   2   0   2   2   0   2   2   0   0   2   0   2   2   2   2   2   0   0   0   0   0   2   2   2   0   2   0   2   0   2   2   2   2   2   0   0   0   2   0   0   2   2   2   0   0   0   2   0
 MK-3-6                 0   0   2   2   2   0   0   0   0   2   2   0   2   0   2   0   0   0   0   2   0   2   0   0   0   0   2   0   2   2   2   2   2   2   2   0   2   2   2   2   2   0   0   0   2   2   2   2   2   0   2   2   0   0   2   0   2   0   0   2   2   0   2   0   0   0   0   2   0   0   0   2   0   0   0   2   2   0   2   0   0   0   0   0   2   0   2   0   0   0   0   0   0   2   0   2   0   2   2   2   0   0   0   0   2   2   2   2   0   2   2   2   0   2   0   2   2   2   2   2   2   0   2   2   2   2   2   0   2   0   0   2   2   0   2   0   2   2   2   2   2   0   0   0   0   0   2   2   0   0   2   0   2   0   0   2   0   2   0   2   0   2   0   2   2   2   2   2   0   0   0   0   0   2   2   2   0   2   0   2   2   2   2   2   0   2   2   0   0   2   0   0   2   2   2   2   0   0   2   0
 MK-3-7                 0   0   2   2   0   0   0   0   0   2   0   0   2   0   2   0   0   0   0   2   0   2   0   0   0   2   2   0   2   2   2   2   0   2   2   2   2   2   2   2   2   0   0   0   2   2   2   2   2   0   2   2   0   0   2   0   2   0   0   2   2   0   2   0   2   0   0   2   0   0   0   2   0   2   0   2   2   0   2   0   0   0   0   0   2   0   2   0   0   0   0   0   0   2   0   2   0   0   2   0   0   2   0   2   2   0   2   0   0   2   2   2   0   2   0   2   0   2   2   2   2   0   2   2   2   2   2   0   2   0   0   0   2   2   2   0   2   2   2   2   2   0   0   0   0   0   0   2   2   0   2   0   2   0   0   2   2   2   0   2   0   0   0   0   2   2   2   2   2   0   0   0   2   2   2   2   0   2   0   2   0   2   2   2   0   2   2   0   0   2   0   0   2   2   2   2   2   0   2   0
 MK-3-8                 0   0   2   2   0   0   0   0   2   2   0   0   2   0   2   0   0   0   0   0   0   2   0   0   0   2   2   0   2   2   2   0   0   2   2   2   2   2   2   2   2   0   0   0   2   0   2   2   2   0   2   2   0   0   2   0   2   0   0   2   2   0   2   0   2   2   0   0   0   0   0   2   0   2   0   2   2   0   2   0   0   0   0   0   2   0   2   0   0   0   0   0   0   2   0   2   0   0   2   0   0   2   0   2   2   0   2   0   0   2   2   2   0   2   0   2   0   2   2   2   2   0   2   2   2   0   2   0   2   0   0   0   2   2   0   0   2   2   2   2   2   0   0   0   0   0   0   2   2   0   2   0   2   0   0   2   2   0   2   2   0   0   0   0   2   2   2   2   0   0   0   0   0   2   2   2   0   2   0   2   0   2   2   2   0   2   2   0   0   2   0   0   2   2   2   2   2   0   2   0
 MK-3-9                 0   0   2   2   0   0   0   0   2   2   0   0   2   0   0   0   0   0   0   0   0   2   0   0   2   2   0   0   2   2   2   0   0   2   2   2   2   2   2   2   2   0   0   0   2   2   2   0   2   0   2   2   0   0   2   0   2   0   0   2   2   0   0   0   2   2   0   0   0   0   0   2   2   2   0   2   2   0   2   2   0   2   0   0   2   2   0   0   0   0   0   0   0   2   0   2   0   0   2   2   0   2   0   0   2   0   2   0   0   0   2   2   0   2   0   2   0   2   2   2   2   0   2   2   2   0   2   2   2   0   0   0   2   2   0   0   2   2   0   2   2   0   0   0   0   0   0   2   2   0   0   2   2   0   0   2   2   0   2   2   0   0   0   0   2   2   2   2   2   2   0   0   2   2   2   2   0   2   0   2   0   2   2   2   0   2   2   0   0   2   0   0   2   2   2   2   2   0   2   0
 MK-3-10                0   0   2   2   0   0   0   0   2   0   0   0   2   0   0   0   0   0   0   0   0   2   0   0   2   2   0   0   2   2   2   0   0   2   2   2   2   2   2   2   2   0   0   0   2   2   2   0   2   0   2   2   0   0   2   0   2   0   0   2   2   0   0   0   0   2   0   0   0   0   0   2   2   2   0   2   2   0   2   2   2   2   0   0   2   2   0   0   0   0   0   2   0   2   0   2   0   0   2   2   2   2   2   0   2   0   0   0   0   2   2   2   2   2   0   2   0   2   2   2   2   0   2   2   2   2   2   2   2   0   2   2   2   2   0   0   2   2   0   2   2   0   0   0   0   0   0   2   2   0   2   0   2   0   0   2   2   0   2   2   0   0   0   0   2   2   2   2   2   2   0   2   2   2   2   2   0   2   0   2   0   2   2   2   0   2   2   0   0   2   0   0   2   2   2   2   2   2   2   0
 MK-3-11                0   0   2   2   0   0   0   0   2   0   0   2   2   0   0   0   0   0   0   0   0   2   0   0   0   2   0   0   2   2   2   0   0   2   2   2   2   2   2   2   2   0   0   2   2   2   2   0   2   2   2   2   0   0   2   0   0   0   0   2   2   0   0   0   0   2   0   0   0   0   0   2   2   2   0   2   2   0   2   2   2   2   0   0   2   2   0   0   0   0   0   2   0   2   0   2   0   0   2   0   2   2   2   0   2   0   0   0   0   2   2   2   0   2   0   0   0   2   2   2   2   0   2   2   2   2   2   2   2   0   2   2   0   2   0   0   0   2   0   2   2   0   0   0   0   0   0   0   2   0   2   0   2   0   0   2   2   0   2   2   0   0   0   0   2   2   2   2   2   2   0   2   2   2   2   2   0   2   0   2   0   2   0   2   0   0   2   0   0   2   0   0   2   2   2   0   2   2   0   0
 MK-3-12                0   0   2   2   2   0   0   0   0   0   2   2   2   0   0   0   0   0   0   0   0   2   0   0   0   2   0   0   2   0   2   0   0   2   2   2   0   2   2   2   2   0   0   2   0   2   2   0   2   2   0   2   0   0   2   2   0   0   0   2   2   0   0   0   2   2   0   0   0   0   0   2   2   2   0   2   0   0   2   2   2   2   0   0   2   2   0   0   2   0   0   2   0   2   0   2   0   0   2   0   2   2   2   0   2   0   0   0   0   2   2   2   2   2   0   0   0   2   0   0   2   0   2   2   2   2   2   2   2   0   2   2   0   2   0   0   0   2   0   0   2   0   0   0   0   0   0   0   2   0   2   0   2   0   0   2   2   0   2   2   0   0   0   0   2   2   2   2   2   2   0   2   2   2   0   2   0   2   0   2   0   2   0   2   0   0   2   0   0   2   0   0   2   2   2   0   2   2   0   2
 MK-3-13                0   0   2   2   2   0   0   0   0   0   2   2   0   0   0   0   0   0   0   0   0   2   0   0   0   2   0   0   2   2   2   0   0   2   2   2   0   2   2   0   2   0   0   0   0   2   0   2   2   2   0   2   0   0   2   0   0   2   0   2   2   0   0   0   2   2   0   0   0   0   0   2   2   2   0   2   0   0   2   2   2   2   0   0   2   2   0   0   2   0   0   2   0   2   0   2   0   0   2   0   2   2   2   0   2   0   0   0   0   2   2   0   0   2   0   0   0   2   0   0   2   0   2   2   2   2   2   0   2   0   2   2   0   2   0   0   0   2   0   0   2   0   0   0   0   0   0   0   2   0   2   0   2   0   0   2   2   0   2   0   0   0   0   0   2   2   2   2   2   2   0   0   2   2   2   2   0   2   0   2   0   0   0   2   0   0   2   2   2   2   0   0   2   2   2   0   2   2   0   2
 MK-3-14                0   0   2   2   2   0   2   0   0   0   2   2   0   0   0   0   2   0   0   0   0   2   2   0   0   2   0   0   2   2   2   0   0   2   2   2   2   2   2   0   2   0   0   0   0   2   0   2   2   2   0   2   0   0   0   0   0   2   0   2   2   0   0   0   2   2   0   2   0   0   0   2   2   2   0   2   0   0   2   2   2   2   0   0   2   0   0   0   2   0   0   2   0   0   2   2   0   0   2   0   2   2   2   0   2   0   0   0   0   2   2   2   0   2   0   0   0   2   0   0   2   0   2   0   2   2   2   0   2   0   2   0   0   2   0   0   0   2   0   0   2   0   0   0   0   0   0   0   0   0   2   0   2   2   0   2   2   0   2   0   0   0   0   0   2   2   0   2   2   2   0   0   2   2   2   2   0   2   0   2   0   0   0   2   0   0   2   2   0   2   0   0   0   2   2   0   2   2   2   2
 MK-3-15                0   0   2   2   2   0   2   0   0   2   0   2   0   0   0   0   2   0   0   0   0   2   2   0   0   2   0   0   2   2   2   0   0   2   2   2   2   2   2   0   2   0   2   0   0   2   0   2   2   2   0   2   0   0   0   0   0   2   0   0   2   0   0   0   2   2   0   2   2   0   0   2   0   2   0   2   0   0   0   2   2   2   0   0   2   2   0   0   2   0   0   2   0   0   2   2   0   0   2   0   2   2   2   0   2   0   0   0   0   2   2   2   0   2   0   2   0   2   0   0   2   0   2   0   2   2   2   0   2   0   2   0   0   2   2   0   0   2   0   2   2   0   2   0   0   2   0   0   0   0   2   0   0   2   0   2   2   0   2   2   0   2   2   0   2   2   0   2   2   2   0   0   2   2   2   2   0   2   0   2   0   0   0   2   0   0   2   2   0   2   0   0   0   0   0   0   2   0   0   2
 MK-3-16                0   0   2   0   0   0   2   0   0   2   0   2   0   0   2   0   2   0   0   2   0   2   2   0   0   2   0   0   2   0   2   0   0   2   0   2   2   2   2   0   2   0   2   0   0   2   0   2   2   2   0   2   0   0   0   0   0   2   0   0   2   0   0   0   2   2   0   2   2   0   0   2   0   2   0   2   0   0   0   0   2   2   0   0   2   2   0   2   0   2   0   2   0   0   2   2   0   0   2   0   2   2   2   0   2   0   0   0   0   0   2   2   0   2   0   2   0   2   0   0   0   2   2   0   2   2   2   0   2   0   2   0   0   2   2   0   0   2   0   2   2   0   2   0   0   2   2   0   0   0   2   0   0   2   0   2   2   0   2   2   0   2   0   2   2   2   0   2   2   2   0   0   2   2   2   2   0   2   0   2   0   0   0   2   0   0   2   2   0   2   0   0   0   0   0   0   2   0   0   2
 MK-4-1                 0   2   2   2   0   0   2   2   2   2   2   2   2   0   2   2   0   2   0   2   0   0   2   2   0   2   0   0   0   0   0   0   0   0   0   2   0   0   2   0   2   0   2   0   2   2   0   0   2   0   2   2   2   2   2   0   0   2   2   0   0   0   2   2   0   2   2   0   2   2   2   2   0   0   0   2   2   0   0   0   0   2   0   2   2   0   2   0   0   2   2   2   0   0   0   2   0   2   0   2   0   0   2   0   0   2   2   0   0   2   2   2   0   0   0   2   0   0   2   2   0   0   0   0   2   2   0   0   0   2   0   0   2   2   0   2   2   2   0   2   0   0   2   2   2   2   0   0   0   0   2   0   0   0   0   0   2   2   0   0   2   2   0   2   2   2   0   2   0   0   2   2   0   0   0   2   2   2   0   2   0   2   2   0   2   0   2   2   2   2   2   0   2   0   0   0   0   2   0   0
 MK-4-2                 0   2   2   2   0   0   2   0   2   2   2   2   0   0   2   2   0   2   0   2   0   0   0   0   2   2   0   0   0   0   0   0   0   0   0   2   0   0   2   0   2   0   2   0   2   2   0   0   2   0   2   0   2   2   2   0   0   2   2   0   0   0   0   2   0   2   2   0   2   2   2   2   0   0   0   2   2   0   2   0   0   2   0   2   2   0   2   0   0   2   2   2   0   0   0   2   0   2   0   2   0   0   2   0   0   2   2   0   0   2   2   2   0   0   2   2   0   0   2   2   0   0   0   0   2   2   0   0   0   2   0   0   2   2   0   2   2   0   0   2   0   0   2   2   0   2   0   0   2   0   2   0   0   0   0   0   2   2   0   0   0   2   0   2   0   2   0   0   0   0   2   2   0   0   0   2   2   2   0   2   0   2   2   0   0   0   2   2   2   2   2   0   2   2   0   0   0   2   0   0
 MK-4-3                 0   2   2   2   0   0   2   0   2   2   2   2   0   0   2   2   0   2   0   2   0   0   0   0   0   2   0   0   0   0   0   2   0   0   0   2   0   0   2   0   2   0   2   0   2   2   0   0   2   2   2   0   2   2   2   0   0   2   2   0   0   0   0   0   2   2   2   0   2   2   2   2   2   0   0   0   2   0   2   0   2   2   0   2   2   0   2   0   0   2   2   2   0   0   0   2   0   2   0   2   0   0   2   0   0   2   2   0   0   2   2   2   0   0   2   2   0   0   2   2   0   2   0   0   2   2   0   0   2   2   0   0   2   2   0   2   2   0   0   2   0   0   2   2   0   2   0   0   2   0   2   2   0   0   0   0   2   2   0   0   0   2   2   2   0   0   0   0   0   0   0   2   0   0   0   2   2   2   0   2   0   2   0   0   2   0   2   0   2   2   2   0   2   2   0   0   0   2   0   0
 MK-4-4                 0   2   0   2   2   0   2   0   2   2   2   2   0   0   2   2   0   0   0   2   0   0   0   0   0   2   2   0   0   0   2   0   0   0   0   2   2   0   2   2   2   0   2   0   2   2   0   0   2   2   2   0   2   2   0   0   0   2   2   0   2   2   0   0   2   2   2   0   2   2   2   2   2   0   0   0   2   0   2   0   2   2   0   2   2   0   2   0   0   2   2   2   0   0   0   2   0   2   0   2   0   0   2   0   0   2   2   0   0   2   0   2   0   0   2   2   0   0   2   2   2   2   0   0   2   2   0   0   2   2   0   0   2   2   0   2   2   2   0   2   0   0   2   2   0   2   0   0   2   0   2   2   0   0   0   0   2   2   0   0   0   2   2   2   0   0   0   2   0   0   0   2   0   0   0   2   2   0   0   2   0   2   0   0   2   0   2   0   2   2   2   0   2   2   0   0   0   2   0   0
 MK-4-5                 0   2   0   2   2   0   2   0   2   2   2   2   0   0   2   0   0   0   0   2   2   0   2   0   0   2   2   0   0   0   2   0   0   0   0   2   2   0   2   2   2   0   2   0   2   2   0   0   2   2   2   0   2   2   2   0   2   2   2   0   2   2   0   0   2   2   2   0   0   2   2   0   2   0   0   0   0   0   2   0   2   2   0   2   0   0   2   0   0   2   2   2   0   0   2   0   0   2   0   2   0   0   2   0   0   2   2   0   0   2   0   0   0   0   2   2   0   0   2   2   2   2   0   0   2   2   0   0   2   2   0   0   2   2   0   2   2   2   0   2   0   0   0   2   0   2   0   0   2   0   2   0   0   2   0   0   2   2   0   0   0   2   2   2   0   0   0   2   0   0   0   2   0   0   2   2   2   0   0   2   0   2   2   0   2   0   2   0   2   2   0   0   2   2   0   0   0   2   0   0
 MK-4-6                 0   2   0   2   2   0   2   0   2   2   2   2   0   0   2   0   2   0   0   2   2   0   2   0   0   2   2   0   0   0   2   0   0   0   0   2   2   0   2   2   2   0   2   0   2   2   0   0   2   2   2   0   2   2   2   0   2   2   2   0   2   2   0   0   2   2   2   0   0   2   2   0   2   0   0   0   0   0   2   2   2   2   0   0   0   0   2   0   2   2   2   2   0   0   2   0   0   2   0   2   2   0   2   0   0   2   2   0   2   2   0   0   0   0   2   2   0   0   2   2   2   2   0   0   2   2   0   0   2   2   0   0   0   2   0   2   2   2   0   2   0   0   2   2   0   2   0   0   2   0   2   0   0   2   0   0   2   0   0   0   0   2   2   2   0   0   0   2   0   0   2   2   0   0   2   2   2   0   0   2   0   2   0   2   2   0   2   0   2   2   0   0   0   2   0   0   0   2   0   0
 MK-4-7                 0   2   0   2   2   0   2   0   2   2   2   2   0   0   2   0   2   0   0   2   2   0   2   0   0   2   2   0   0   0   2   0   0   0   0   2   2   0   2   2   0   0   2   0   2   2   0   0   2   0   2   0   2   2   2   2   2   2   0   0   0   2   0   0   2   2   2   0   0   2   2   0   2   0   0   0   0   0   2   2   2   0   0   0   0   0   2   0   2   2   2   2   0   0   2   0   0   2   0   2   2   0   2   0   2   2   2   0   2   0   0   0   0   0   2   2   0   0   2   2   2   2   0   0   2   2   0   0   2   2   2   0   0   2   0   2   2   2   0   2   0   0   0   0   0   2   0   2   2   0   2   0   0   2   0   0   2   0   0   0   0   2   2   2   0   0   0   2   0   0   2   2   0   0   0   0   0   0   2   0   0   2   0   2   2   0   2   0   2   2   0   2   0   2   0   0   0   2   0   0
 MK-4-8                 0   2   0   2   2   0   2   0   2   2   2   2   0   0   2   0   2   0   0   2   2   0   2   0   2   2   2   0   0   0   2   2   0   0   2   0   2   0   2   2   0   0   2   0   2   2   0   0   2   0   2   0   2   2   0   2   2   2   0   0   0   2   0   0   2   0   2   0   0   2   2   2   2   0   0   0   0   0   2   2   2   0   2   0   0   0   2   0   2   2   2   2   0   0   2   0   0   2   0   2   2   0   2   0   2   2   2   2   2   0   2   0   0   0   2   2   0   0   2   2   2   2   0   0   2   2   0   0   2   2   2   0   0   2   0   2   2   2   2   2   0   0   2   0   0   2   0   2   2   0   2   0   0   2   0   0   2   0   0   0   0   0   2   2   0   0   0   0   0   0   2   2   0   0   0   0   0   2   0   0   2   0   0   2   2   0   2   0   2   2   0   2   0   2   0   0   0   2   0   0
 MK-4-9                 0   2   0   2   2   0   2   0   2   2   2   2   0   2   2   0   2   0   0   2   2   0   2   0   2   2   2   0   2   0   2   2   0   0   2   0   2   0   0   2   0   0   2   0   2   2   0   0   2   0   2   0   2   2   0   2   2   2   0   0   0   2   0   0   2   0   2   0   0   2   2   2   2   0   0   0   0   0   2   2   0   0   0   2   0   0   2   0   2   2   2   2   0   0   2   0   0   2   0   2   2   0   2   0   2   2   2   2   2   0   2   0   2   2   2   2   0   2   2   2   2   2   2   0   2   2   0   0   2   2   2   2   0   2   0   2   2   2   0   2   0   0   2   0   2   2   0   2   2   0   2   0   2   2   0   0   2   2   0   0   0   0   2   2   0   0   0   0   0   0   2   2   0   0   0   0   0   2   0   0   2   0   0   2   2   0   2   0   2   2   0   0   0   2   0   0   0   0   0   0
 MK-4-10                0   2   0   2   2   2   2   0   2   2   2   2   0   2   2   2   0   0   0   2   2   0   2   0   0   2   2   0   2   0   2   2   0   0   2   0   2   0   0   2   0   0   2   0   2   2   0   0   2   0   2   0   2   2   0   2   2   2   2   0   0   2   0   0   2   0   2   0   0   2   2   2   2   0   0   0   0   0   2   2   0   0   0   2   0   0   2   0   2   2   2   2   2   0   2   0   2   2   0   2   2   0   2   0   2   2   0   2   2   0   2   0   2   2   2   2   0   2   2   2   2   0   2   2   2   2   0   0   2   2   2   2   0   2   0   2   2   2   0   0   0   0   2   0   2   2   0   2   2   0   0   0   2   2   0   0   2   0   0   0   0   0   2   2   0   0   0   0   0   0   2   2   0   0   0   0   0   2   0   0   2   2   0   2   2   0   2   0   2   2   2   0   0   2   0   0   0   0   2   0
 MK-4-11                0   2   0   2   2   2   2   0   2   2   2   2   0   2   2   2   2   0   0   2   2   0   2   0   2   2   2   0   2   0   2   0   0   0   2   0   0   0   0   2   0   0   2   0   2   2   0   2   2   0   2   0   0   2   0   2   2   2   2   0   0   2   0   0   2   0   2   0   0   2   2   2   2   2   0   0   0   0   2   2   0   0   2   2   0   0   2   0   2   2   2   2   0   2   2   0   2   2   2   2   2   0   2   2   2   2   0   2   2   0   2   0   2   2   2   2   0   2   2   2   2   0   2   2   2   2   0   2   2   2   2   2   0   2   0   2   2   2   0   0   0   0   2   0   2   2   0   2   2   0   0   0   2   0   2   2   2   0   0   0   0   0   2   2   0   0   0   0   0   0   2   2   0   0   0   0   2   2   0   0   2   2   0   2   2   0   2   0   2   2   2   0   0   2   0   0   0   0   2   0
 MK-4-12                2   2   0   2   2   2   2   0   2   2   2   2   0   2   2   2   2   0   0   2   2   0   2   0   2   2   2   0   2   0   2   0   0   0   2   0   0   0   0   2   0   0   2   0   2   2   0   2   2   0   2   0   0   2   0   2   2   2   2   0   0   2   0   0   2   0   2   2   0   0   2   2   2   2   0   0   0   0   2   2   0   0   0   2   0   0   2   0   2   2   2   2   0   2   2   0   2   2   2   2   2   0   2   2   0   2   0   2   2   0   2   2   2   2   2   2   0   2   2   2   2   0   2   2   2   2   0   2   2   2   2   2   0   2   0   2   2   2   2   0   0   0   2   0   2   2   0   2   0   0   0   0   2   0   2   2   2   0   0   0   0   0   2   2   0   0   0   0   0   0   2   2   0   0   0   0   2   2   0   0   2   2   0   2   2   0   2   0   2   2   2   0   0   2   0   2   0   0   2   0
 MK-4-13                2   2   0   2   2   2   2   0   2   2   2   2   0   2   2   2   2   0   0   2   2   0   2   0   2   2   2   0   2   0   2   0   0   0   2   0   0   0   0   2   0   0   2   0   2   2   0   2   2   2   2   0   0   2   0   2   2   2   0   0   2   2   0   0   2   0   0   2   0   0   2   2   2   2   0   0   0   2   2   2   0   0   0   2   0   0   2   0   2   2   2   2   0   2   2   0   2   0   2   2   2   2   2   2   0   2   0   2   2   0   2   2   2   2   0   2   0   2   0   2   2   0   2   2   2   2   0   2   0   2   2   2   0   2   2   2   2   2   2   0   0   2   2   0   2   0   0   2   0   0   0   0   2   0   2   2   2   0   0   0   0   0   2   2   0   0   0   0   0   0   2   2   0   0   0   0   2   2   0   0   2   2   0   2   2   2   2   0   2   2   2   0   0   2   0   2   0   0   2   0
 MK-4-14                2   2   0   2   2   2   2   0   2   0   2   2   0   2   2   2   2   0   0   2   0   2   2   0   0   2   2   0   2   0   2   0   0   0   2   0   0   0   0   0   0   0   2   0   2   2   0   2   0   2   2   0   0   2   0   2   2   2   0   0   2   2   0   2   2   0   0   2   0   0   2   2   2   2   0   0   0   2   2   2   0   0   0   2   0   0   2   0   2   2   2   2   0   0   2   0   2   0   2   2   2   2   2   2   0   2   0   2   2   0   2   2   2   2   0   2   0   2   0   0   2   0   2   0   2   2   2   2   0   2   2   2   0   2   2   2   2   2   2   0   0   0   2   0   2   0   2   2   0   0   2   0   0   0   2   2   2   0   0   0   0   0   2   2   0   0   0   0   0   2   2   2   0   0   0   0   2   2   0   0   2   2   0   2   2   2   2   0   2   2   2   0   0   2   0   2   2   0   2   0
 MK-4-15                2   2   0   2   2   2   2   2   2   0   2   2   0   2   0   2   2   2   0   2   0   2   0   0   0   2   2   0   2   0   2   2   2   0   2   0   0   0   0   0   0   0   2   2   0   2   0   2   0   2   2   0   2   2   0   2   2   2   0   0   2   2   0   0   0   0   0   2   0   0   2   2   2   2   0   0   0   2   2   2   0   0   0   0   0   0   2   0   2   0   2   2   2   0   0   0   2   0   2   2   2   2   2   2   0   2   2   2   2   0   2   2   0   0   0   2   0   2   2   0   2   0   2   2   2   2   2   2   0   2   2   0   0   2   2   0   2   2   2   0   0   0   2   0   2   0   0   2   0   0   2   0   2   2   2   2   0   0   0   0   0   0   2   2   0   2   2   0   0   2   2   2   0   0   0   0   2   2   0   0   2   2   0   2   2   2   2   0   2   2   2   0   0   2   0   2   2   0   0   0
 MK-4-16                2   2   0   2   2   2   2   2   2   0   2   2   0   2   0   2   2   2   0   2   0   2   0   0   0   2   2   0   2   0   0   0   2   0   2   0   0   2   0   0   0   0   2   2   0   2   0   2   2   2   2   0   2   2   0   2   2   2   0   2   2   2   0   0   0   2   0   0   0   0   2   2   2   2   0   2   0   0   2   2   0   0   0   0   0   0   2   0   2   0   2   2   2   0   0   2   2   0   2   0   2   2   2   2   0   2   2   2   2   0   2   2   0   2   0   0   0   2   0   0   2   0   0   2   2   2   2   2   0   2   2   2   0   0   2   0   2   2   2   0   0   0   2   0   2   0   0   2   0   0   2   0   2   2   2   2   2   0   2   0   0   0   2   2   0   2   2   0   0   2   2   2   0   0   0   0   2   2   0   0   2   0   0   2   2   0   2   0   2   2   2   0   0   2   0   2   0   0   0   0
 MK-5-1                 0   0   0   2   2   0   2   2   0   0   0   2   0   2   0   0   0   2   0   2   0   2   0   2   2   0   2   0   2   2   0   0   2   2   0   0   2   0   2   2   0   2   2   2   0   0   2   0   0   0   0   0   2   2   0   2   0   2   2   0   2   0   2   0   2   2   0   2   2   2   0   2   0   2   0   2   2   0   0   2   0   2   2   0   2   0   0   0   2   0   0   2   2   2   2   0   2   2   0   0   0   0   0   0   0   0   2   2   2   2   2   0   2   2   0   2   0   0   0   2   2   0   0   2   2   0   0   2   0   2   2   0   2   0   2   2   2   0   2   2   0   0   2   2   2   2   2   0   0   2   0   2   2   0   2   0   0   2   0   2   2   0   0   2   2   0   2   2   0   2   2   2   0   2   0   0   0   0   0   0   0   0   2   0   0   2   2   2   2   2   0   0   2   0   2   2   0   2   0   2
 MK-5-2                 0   0   0   2   2   0   2   0   0   0   0   2   0   2   0   0   0   2   0   2   0   2   2   2   0   0   2   0   2   2   0   0   2   2   0   0   2   0   2   2   0   2   0   0   0   0   0   0   0   0   0   0   2   2   0   2   0   2   2   0   0   0   2   0   2   2   0   2   2   2   0   2   0   2   0   2   2   0   0   2   0   2   0   0   2   0   0   0   0   0   0   0   2   2   2   0   2   2   2   0   0   0   0   0   0   0   2   2   2   2   2   0   2   2   0   2   0   0   0   2   2   0   0   2   0   0   0   2   0   2   2   0   2   0   0   2   2   0   0   2   0   0   2   0   2   2   2   0   0   2   0   2   2   0   2   2   0   2   0   2   2   0   0   0   2   0   0   2   0   2   2   2   0   2   2   0   0   2   0   0   0   0   2   0   0   2   2   2   2   2   0   0   2   0   2   2   0   2   0   2
 MK-5-3                 0   0   0   2   0   0   2   0   0   0   0   2   0   2   0   0   0   2   0   2   0   2   2   2   0   0   2   0   2   2   0   0   2   2   0   0   2   0   2   2   2   2   0   0   0   0   0   0   0   0   2   0   2   2   0   2   0   2   2   0   0   0   2   0   2   2   0   2   2   2   0   2   0   2   0   2   2   0   0   2   0   2   0   0   2   0   2   2   0   0   0   0   2   0   2   0   2   2   2   0   0   0   0   0   0   0   2   2   2   2   2   0   2   2   0   2   0   0   0   2   0   0   0   0   0   0   0   2   0   2   2   0   2   0   0   0   2   0   0   2   0   0   2   0   0   2   0   0   0   2   0   2   0   0   2   2   2   2   0   2   2   0   0   0   2   2   0   2   0   2   2   2   0   0   0   0   2   2   0   0   0   0   2   0   0   2   2   0   2   0   0   0   2   0   2   2   0   2   0   0
 MK-5-4                 0   0   0   2   0   0   2   0   0   0   0   2   0   2   0   0   0   2   0   2   0   2   2   2   0   0   2   0   2   2   0   0   2   2   0   0   0   0   2   2   2   2   0   0   0   0   0   2   0   0   2   0   2   2   0   2   2   0   2   0   0   0   2   0   2   2   0   2   2   2   0   2   0   2   0   2   2   2   0   2   0   2   0   2   2   0   2   2   2   0   0   0   2   0   2   0   2   2   2   0   0   2   0   0   0   0   2   0   2   2   2   0   2   2   2   2   0   2   0   2   0   0   0   0   0   2   0   2   0   2   2   0   2   0   0   0   2   2   0   2   0   0   2   0   0   2   2   0   0   2   0   2   0   0   2   2   0   0   0   2   2   0   0   0   2   2   0   2   0   2   2   2   0   0   0   0   2   2   0   0   0   2   2   0   0   0   2   0   2   0   0   0   2   0   2   2   0   2   0   0
 MK-5-5                 0   0   2   2   0   0   2   0   0   2   0   2   0   2   0   0   0   2   0   2   0   2   2   2   0   0   2   0   2   2   0   0   0   2   0   0   0   0   2   2   2   2   0   0   0   0   0   2   0   0   2   0   2   2   0   0   2   0   2   0   0   0   2   0   2   2   0   2   2   2   0   2   0   2   0   0   2   2   0   2   0   2   0   2   0   0   2   2   2   0   0   0   2   0   2   0   2   2   2   0   0   2   0   0   0   0   2   0   2   2   2   0   2   2   2   2   0   0   0   2   0   0   0   0   0   2   0   2   0   2   0   2   2   0   0   0   2   2   0   0   2   2   2   0   2   2   2   0   0   2   0   2   0   0   2   2   0   0   0   2   2   0   0   0   2   2   0   0   0   2   2   2   0   0   0   0   2   2   0   0   2   2   2   0   0   0   2   0   2   0   0   0   2   0   2   2   0   2   0   0
 MK-5-6                 0   0   2   2   0   0   2   2   2   2   0   2   0   2   0   0   0   2   0   0   0   2   2   2   0   0   2   0   2   2   0   0   0   2   0   0   0   0   2   2   0   2   2   0   0   0   0   2   0   0   0   0   2   2   2   0   2   0   2   0   0   0   2   2   2   2   0   2   2   0   0   2   0   2   0   0   2   2   0   2   0   0   0   2   0   0   2   2   2   0   0   0   2   0   2   2   2   2   2   0   0   2   0   0   0   0   0   0   0   2   2   0   2   2   2   2   0   2   0   2   0   0   0   0   0   2   0   2   0   2   0   2   2   0   0   0   2   2   0   0   2   2   2   0   2   2   2   2   0   2   0   2   0   0   0   2   0   0   0   2   2   0   0   0   2   2   0   0   0   2   2   2   0   0   0   0   2   2   0   0   2   2   0   0   0   0   2   0   0   0   0   0   2   0   2   0   0   0   0   0
 MK-5-7                 2   0   2   2   0   2   2   0   2   2   0   2   0   2   2   0   0   2   0   0   2   2   2   2   0   2   2   0   0   2   0   0   0   2   2   0   0   0   2   2   0   2   2   0   0   0   0   2   0   0   0   0   2   2   2   0   2   0   2   0   0   0   2   2   2   2   0   2   2   0   0   2   0   2   0   0   2   2   0   2   0   2   0   2   0   0   2   2   2   0   0   0   2   0   2   2   2   2   2   0   0   2   0   0   0   0   0   2   0   2   2   0   2   2   2   2   0   2   0   2   0   0   2   0   0   2   0   2   0   2   0   2   2   0   0   0   0   2   0   0   0   2   2   0   2   2   0   2   0   2   0   2   0   0   0   2   0   2   0   2   2   0   0   0   2   2   0   0   0   2   2   2   0   0   0   0   2   2   0   0   2   2   0   0   0   0   2   0   0   0   0   0   0   2   2   0   0   0   0   0
 MK-5-8                 2   2   2   2   0   2   2   0   2   2   0   2   0   2   2   0   0   2   0   0   2   0   0   0   0   2   2   2   0   2   0   0   0   2   2   0   0   0   2   2   0   0   2   0   2   0   0   2   0   0   0   2   2   2   2   0   2   0   2   0   2   0   2   2   2   2   0   2   2   0   0   2   0   2   0   0   2   2   0   2   0   0   2   0   0   0   2   2   2   0   0   2   0   0   2   2   2   2   2   0   0   2   0   0   0   0   0   0   0   2   2   0   2   2   2   2   0   2   0   0   0   0   2   0   0   2   0   2   0   0   0   2   0   0   0   0   0   2   2   0   0   2   2   0   2   2   0   2   0   2   0   2   0   0   0   2   0   2   0   2   2   0   0   0   2   2   0   2   0   2   2   2   0   0   0   0   2   0   2   0   2   2   0   0   0   0   2   0   0   2   0   0   0   2   2   0   0   0   0   0
 MK-5-9                 2   2   2   2   2   2   2   0   2   2   0   2   0   2   0   0   0   2   0   2   2   0   0   0   0   2   2   2   0   2   0   0   2   2   2   0   2   0   2   2   0   0   2   0   2   0   0   2   0   0   0   2   2   2   2   0   2   0   2   0   2   0   2   2   2   2   0   2   2   0   0   2   0   2   0   0   0   2   0   2   0   0   2   0   2   0   2   2   2   0   0   0   0   0   2   2   2   2   2   0   0   2   0   2   0   0   2   0   0   2   2   0   2   2   2   2   0   2   0   0   0   0   0   0   0   0   0   2   0   0   0   2   0   0   0   0   0   2   2   0   0   2   2   0   2   2   0   2   0   0   0   2   0   0   0   0   0   2   0   2   2   2   0   0   2   2   0   2   0   2   2   2   0   0   0   2   2   0   2   0   2   2   0   0   2   2   2   0   0   2   0   0   0   2   2   2   0   0   0   0
 MK-5-10                2   2   2   2   2   2   0   0   2   2   0   2   0   2   2   2   0   2   0   2   2   0   0   0   0   2   0   2   0   2   0   0   2   2   2   0   2   0   2   2   0   0   2   0   2   0   0   2   0   0   0   2   2   2   2   0   2   0   2   0   2   0   2   2   2   2   0   2   2   0   0   2   0   0   0   0   0   2   0   2   0   0   0   0   2   0   2   2   2   0   0   0   0   0   2   2   2   2   2   2   0   2   0   2   0   0   2   0   0   0   2   0   2   2   2   2   0   2   0   0   0   0   0   0   0   0   0   2   0   0   0   2   2   2   0   0   0   2   2   0   0   0   2   0   2   2   2   2   2   2   0   2   0   0   0   0   0   0   0   2   2   0   0   0   0   2   0   2   0   2   2   2   0   2   0   0   2   0   2   2   2   2   0   0   2   2   2   0   0   2   0   0   0   0   2   2   0   0   0   0
 MK-5-11                2   2   2   0   2   2   0   0   2   2   0   0   0   2   2   2   0   2   0   2   2   0   0   0   0   2   0   2   0   2   0   0   2   2   2   0   2   0   2   2   0   0   2   0   2   0   0   2   0   0   0   2   2   2   2   0   2   0   0   0   0   0   2   2   2   2   0   2   2   0   0   2   0   0   0   0   2   2   0   2   0   0   0   0   2   0   2   2   2   0   0   0   2   0   2   0   2   2   2   2   2   2   0   2   0   0   2   2   0   0   2   0   2   2   2   2   0   2   2   0   0   0   2   0   0   0   0   2   0   0   0   2   0   2   0   0   0   2   2   0   0   2   2   0   2   2   2   2   2   2   0   2   0   0   0   0   0   0   0   2   2   2   0   0   2   2   2   2   0   2   2   2   0   2   0   0   2   0   2   2   2   2   0   0   2   2   2   0   0   0   0   0   2   0   2   2   0   0   0   0
 MK-5-12                2   2   2   0   2   2   0   0   2   2   0   0   2   2   2   0   0   2   0   2   0   0   0   0   0   2   0   0   0   2   0   0   2   2   2   0   2   0   2   2   0   2   2   0   2   0   0   2   2   0   0   2   2   2   2   0   2   2   2   0   0   0   2   2   2   2   0   2   2   0   0   2   0   2   0   0   2   2   0   2   0   0   0   0   2   0   2   2   2   0   0   0   2   0   2   0   2   2   2   2   2   2   0   2   0   0   2   2   0   0   2   0   2   2   2   2   0   2   2   0   0   0   2   0   0   0   0   2   0   0   0   2   0   2   0   0   0   2   2   0   0   2   2   0   2   2   2   2   2   2   0   2   0   0   0   0   0   2   0   2   2   2   0   0   2   0   2   2   0   0   2   2   0   2   0   0   2   2   2   2   2   2   0   0   2   2   2   0   0   0   0   0   0   0   2   2   0   0   0   0
 MK-5-13                2   2   2   0   2   2   0   0   2   2   0   0   2   2   2   0   0   2   0   2   0   0   0   0   0   2   0   0   0   2   0   0   2   2   2   0   2   0   2   2   0   2   2   0   2   0   0   0   2   0   0   2   2   2   2   0   2   2   2   0   0   0   2   2   2   2   0   2   2   0   2   2   0   2   0   0   2   2   0   2   2   0   0   0   2   0   2   2   2   0   0   0   2   0   2   0   2   2   2   2   2   2   0   2   0   0   2   2   2   0   2   0   2   2   2   2   0   2   2   0   0   2   2   0   2   0   0   2   0   0   0   2   0   2   0   0   0   2   2   0   0   2   2   0   2   2   2   2   2   2   0   0   0   0   0   0   0   2   0   2   2   2   0   0   2   0   2   2   0   0   2   2   0   2   0   0   2   2   2   2   2   2   0   0   2   2   2   2   2   2   0   0   0   0   2   2   0   0   0   0
 MK-5-14                2   2   2   0   2   2   0   0   0   2   0   0   2   2   2   0   0   0   0   2   2   0   0   0   0   2   0   0   0   2   2   0   2   0   2   2   2   0   2   2   0   2   2   0   2   0   0   2   2   0   2   2   2   2   2   0   2   2   2   0   2   0   0   2   0   2   0   2   2   0   2   0   0   2   0   0   0   2   0   2   2   0   0   0   2   0   2   0   0   0   0   0   2   0   0   0   2   2   2   0   2   2   0   2   0   0   2   2   2   0   2   0   2   2   2   2   0   2   2   2   0   2   2   2   2   2   0   2   0   0   0   2   0   0   0   0   0   2   2   0   2   2   2   2   0   2   2   2   2   2   0   0   0   0   0   0   0   0   0   2   2   2   0   2   2   2   2   2   0   0   2   2   0   2   0   0   2   2   2   2   2   2   0   0   2   0   2   2   2   2   2   0   2   0   2   2   0   0   2   0
 MK-5-15                2   0   2   0   2   2   0   0   0   0   0   2   2   2   0   0   0   0   0   2   2   0   2   2   0   2   0   0   0   2   2   0   0   0   2   2   0   2   2   2   0   2   2   0   0   0   0   2   2   0   2   2   2   2   2   0   2   2   2   0   2   0   0   2   0   0   0   2   2   0   2   0   0   2   0   0   0   2   0   0   0   0   0   0   2   0   2   0   0   0   0   2   2   2   0   0   2   2   2   0   2   2   2   2   0   0   2   2   2   0   2   2   2   2   2   2   0   2   2   2   0   2   2   2   2   2   0   2   0   2   2   2   0   0   0   0   0   2   2   0   2   2   2   2   0   2   2   2   2   2   2   0   2   0   0   2   2   0   0   2   2   2   2   2   2   2   2   0   0   0   2   2   0   2   0   0   2   0   0   2   2   2   0   0   2   0   2   2   2   2   2   0   2   0   2   2   0   0   2   0
 MK-5-16                2   2   2   0   2   2   0   0   0   0   0   2   2   2   2   2   0   0   0   2   2   0   2   2   0   2   2   0   0   2   2   0   0   0   2   2   0   2   2   2   0   2   2   0   0   0   0   2   2   0   2   2   2   2   2   0   2   2   2   0   0   0   0   2   2   2   0   2   2   0   2   0   0   2   0   2   0   2   0   0   2   0   0   2   2   0   2   0   0   0   0   2   2   2   0   0   2   2   2   0   2   2   0   2   0   0   2   2   2   0   2   2   0   2   2   2   0   2   0   2   0   2   2   2   2   0   0   2   2   2   2   2   0   0   0   0   0   2   2   0   2   2   2   2   0   2   2   2   2   2   2   0   2   0   0   2   2   0   0   2   2   2   2   2   2   2   2   0   2   0   2   2   0   2   0   0   2   0   0   2   2   2   0   0   2   0   2   2   2   2   2   0   2   0   2   2   0   0   2   0
 MK-6-1                 2   0   0   0   2   2   0   0   0   0   2   2   0   0   0   2   0   0   0   0   2   0   0   0   2   2   2   2   2   0   0   2   2   2   2   2   2   2   2   2   2   2   0   2   0   2   2   0   0   0   2   2   2   0   2   0   2   0   0   2   2   0   2   2   2   2   2   0   2   2   2   2   0   0   2   2   0   2   2   2   2   2   2   2   0   0   0   2   0   2   0   2   2   2   0   2   2   2   0   2   2   2   0   2   0   2   0   0   0   2   2   0   0   2   0   2   0   0   0   0   2   0   2   2   0   0   2   0   2   2   0   2   2   0   0   0   2   0   2   0   0   0   2   2   0   0   0   0   2   2   2   0   0   2   0   2   2   0   0   2   2   2   0   2   2   0   0   0   0   0   0   0   2   2   0   0   2   2   0   2   0   0   2   0   0   0   2   2   2   2   2   2   2   0   2   0   0   0   0   2
 MK-6-2                 2   0   0   0   2   2   0   0   2   0   2   2   0   0   2   2   0   0   0   0   2   2   0   0   2   2   2   2   0   2   0   2   2   2   2   2   2   2   2   2   2   2   0   2   0   2   2   0   0   2   0   2   2   2   2   2   2   0   0   2   0   0   2   0   2   2   2   0   2   2   2   2   0   0   2   2   0   2   2   0   2   2   2   2   0   0   0   2   0   2   0   2   2   2   2   2   2   2   0   2   2   2   0   2   0   2   0   0   0   0   2   0   0   2   2   2   0   2   0   0   2   0   0   0   0   0   2   0   2   2   0   2   2   0   0   0   2   0   2   0   0   2   2   2   0   0   2   0   2   2   2   0   0   2   0   2   2   0   0   2   2   2   0   2   2   0   0   0   0   0   0   0   2   2   0   0   2   2   0   2   0   0   0   0   0   0   2   2   2   2   2   2   2   0   2   0   0   0   0   2
 MK-6-3                 2   0   0   0   2   2   0   2   2   0   2   2   0   0   0   2   0   2   0   0   2   2   0   2   2   2   2   2   0   2   0   2   2   2   2   2   2   2   0   2   2   2   2   0   0   2   2   0   0   2   0   0   2   2   2   2   2   2   0   2   0   2   2   0   2   2   2   0   2   2   2   2   0   0   2   2   0   2   2   0   2   2   2   2   0   0   0   2   0   0   0   2   2   2   2   2   2   2   0   2   0   2   0   2   0   2   0   0   0   0   0   0   0   2   2   2   0   2   2   0   2   0   0   0   0   0   2   0   2   2   0   2   2   2   0   0   2   0   2   0   0   2   2   2   0   0   2   0   2   2   2   0   0   0   2   2   2   0   0   2   2   2   0   2   2   2   0   0   2   2   0   0   0   2   0   0   2   2   0   2   0   0   0   2   0   0   2   2   0   2   2   2   2   0   2   0   0   0   0   0
 MK-6-4                 2   0   0   0   2   2   0   2   2   0   2   2   0   2   0   2   0   2   2   0   2   2   0   2   2   2   2   2   0   2   2   2   2   2   2   2   0   2   0   2   2   2   2   0   0   2   2   0   0   2   0   0   2   2   2   2   2   2   0   2   0   2   2   0   2   2   2   0   2   2   2   2   0   0   2   2   0   2   2   0   0   2   2   2   0   0   0   2   0   0   0   2   2   2   2   2   2   2   0   2   0   2   0   2   0   2   0   0   0   0   0   0   0   2   2   2   0   2   2   0   2   0   0   0   0   0   2   0   2   2   0   2   2   2   0   0   2   0   0   0   0   2   2   2   0   0   2   0   2   2   2   0   0   0   0   2   2   0   0   2   2   2   0   2   2   0   0   0   2   2   0   0   0   2   0   0   2   2   0   2   0   2   0   2   0   0   2   2   0   2   2   0   2   0   0   0   2   0   0   0
 MK-6-5                 2   0   0   0   2   2   0   2   2   0   2   2   0   0   0   2   0   2   2   0   2   2   0   2   0   2   2   2   0   2   2   2   2   2   2   2   0   2   2   2   2   2   2   0   0   2   2   0   0   2   0   0   2   2   2   2   2   2   0   2   0   2   2   2   2   2   0   0   2   2   2   2   2   0   2   2   0   0   2   0   0   2   2   2   0   0   0   2   0   0   0   2   2   2   2   2   2   2   0   2   0   2   0   2   2   2   2   0   2   0   0   0   0   2   2   2   0   2   2   0   2   0   0   0   0   0   2   0   2   2   0   2   2   2   0   0   2   0   0   0   0   2   2   2   0   0   2   0   2   0   2   0   0   0   0   2   2   0   0   2   2   2   0   2   2   0   0   0   2   2   0   0   2   2   0   0   2   2   0   2   0   2   0   2   0   0   2   2   0   0   2   0   2   0   0   0   2   0   0   0
 MK-6-6                 2   0   0   0   2   2   0   2   2   0   2   2   2   0   0   2   0   2   2   0   0   2   0   0   0   2   2   2   0   2   2   2   0   2   2   2   2   2   2   2   2   2   2   2   0   0   2   0   0   2   0   2   2   2   2   2   2   2   0   2   0   2   2   0   2   2   0   0   2   2   2   2   2   0   2   2   0   0   2   0   0   2   2   2   0   0   0   2   2   0   0   2   2   2   2   2   2   0   0   0   0   0   0   0   2   2   2   0   2   0   2   0   0   2   2   2   0   2   2   0   2   0   0   0   0   0   2   0   2   0   0   2   2   2   0   0   2   0   2   0   0   2   2   2   0   0   2   0   2   0   2   0   0   0   0   2   2   0   0   2   2   2   0   2   2   0   0   0   2   0   0   0   2   2   0   2   2   2   0   0   0   0   2   0   0   0   2   2   2   0   2   0   2   0   0   2   2   0   0   0
 MK-6-7                 2   0   0   0   2   2   0   2   0   0   0   2   2   0   2   2   0   0   2   0   0   2   0   0   2   2   2   2   0   2   2   2   2   2   0   2   2   2   0   2   2   0   2   2   0   0   2   0   0   2   0   2   2   2   2   2   2   2   2   2   0   2   2   0   2   0   0   2   2   2   0   2   2   0   2   2   0   2   2   2   0   2   2   2   0   0   0   2   0   0   0   2   2   2   2   2   2   0   0   0   0   0   0   0   2   2   2   0   2   0   2   0   0   2   2   2   0   2   2   0   2   0   0   0   0   2   0   0   2   0   2   2   0   2   0   0   0   0   2   0   0   2   0   2   0   0   2   0   2   2   2   2   2   2   0   2   2   0   0   2   2   2   0   0   0   0   0   0   2   0   0   0   2   2   0   2   2   2   0   0   0   0   2   0   0   0   2   2   2   0   2   0   2   0   0   2   2   0   2   2
 MK-6-8                 2   0   0   0   2   2   0   2   0   0   0   2   2   0   2   2   0   0   0   2   0   2   0   0   2   2   2   2   0   0   2   0   2   0   0   2   2   2   0   2   2   0   2   2   0   0   2   0   0   2   2   2   2   2   2   2   2   2   2   2   0   2   2   2   2   0   0   2   2   2   0   0   2   0   2   2   2   0   2   2   0   2   2   2   0   0   0   2   0   0   0   0   2   2   2   2   2   0   0   0   2   0   0   0   2   2   2   0   2   0   2   0   0   2   2   2   0   0   0   0   2   0   0   0   0   2   0   0   2   2   2   0   0   2   0   0   0   0   2   0   0   2   0   2   0   0   2   0   2   2   2   2   2   2   0   2   2   0   0   2   2   2   0   0   0   0   0   0   2   0   0   2   2   0   0   2   2   2   0   0   0   2   2   0   0   0   0   2   2   0   0   0   2   0   0   0   2   0   2   2
 MK-6-9                 2   0   0   0   2   2   0   2   0   0   0   2   2   0   2   2   0   0   0   0   0   2   2   2   2   2   2   2   0   0   2   0   2   0   0   2   2   2   0   2   2   0   0   2   0   2   2   0   0   2   2   2   2   2   0   0   2   2   2   2   0   2   2   2   0   0   2   2   2   2   0   0   2   0   2   2   2   2   2   2   0   2   2   2   2   0   0   2   0   0   0   0   2   2   2   0   2   0   0   0   2   0   2   0   2   2   2   0   2   0   2   0   0   2   2   2   0   0   0   0   2   0   0   0   0   0   0   0   2   2   2   0   0   2   0   0   0   0   2   0   0   2   0   2   2   0   2   0   2   2   0   2   2   2   0   2   2   0   0   2   2   2   0   0   0   0   0   2   2   0   0   2   2   0   0   2   2   2   0   2   0   2   2   0   0   0   0   2   2   0   0   0   0   0   0   0   2   0   2   2
 MK-6-10                2   2   2   0   2   2   0   2   0   0   0   2   2   0   2   2   0   0   2   0   0   2   2   2   2   0   2   2   0   0   2   0   2   0   0   0   2   0   0   2   2   0   0   0   0   2   2   0   0   2   0   2   2   2   0   0   2   2   2   2   0   2   2   2   0   0   2   2   2   2   0   0   2   0   2   2   2   2   2   2   0   2   2   2   2   0   0   2   0   0   0   0   2   2   2   2   0   0   0   0   2   2   2   0   2   2   2   0   2   0   2   0   0   2   2   2   0   0   2   0   2   0   0   0   0   0   0   0   2   2   2   0   0   2   0   0   0   0   2   0   0   2   0   2   2   0   2   0   2   2   2   2   0   2   0   2   2   0   0   2   2   2   0   0   0   0   0   2   2   0   0   2   2   0   2   2   2   2   0   2   2   2   2   2   0   0   2   2   2   0   0   0   0   0   0   0   2   0   2   2
 MK-6-11                2   2   2   0   2   0   0   2   0   0   2   2   2   0   2   0   0   0   2   0   0   2   2   2   2   0   0   2   0   0   0   0   2   0   0   0   2   0   0   2   2   0   0   0   0   2   2   0   0   2   0   2   2   2   0   0   2   2   2   2   0   2   2   2   0   0   2   2   2   2   0   0   0   0   0   2   2   2   2   2   2   2   2   2   2   0   0   2   0   2   0   0   2   2   2   2   0   0   0   0   2   2   2   0   2   2   2   0   2   0   2   0   0   2   0   2   0   0   2   0   2   0   2   0   0   0   0   0   2   2   2   0   0   0   0   0   0   0   2   0   0   2   2   2   2   0   2   0   2   2   2   2   0   2   0   0   2   0   0   2   2   2   2   0   0   0   0   0   2   0   0   2   2   2   2   2   2   0   2   2   0   2   2   2   0   0   2   2   2   0   0   0   0   0   0   0   2   0   2   2
 MK-6-12                2   0   2   2   2   0   0   2   0   0   2   2   2   0   2   0   0   0   2   0   0   2   0   2   2   0   0   2   0   0   0   0   0   0   0   0   2   0   0   2   2   0   0   0   0   2   2   0   0   2   0   2   2   2   0   0   2   2   2   2   0   2   2   2   0   2   2   2   2   2   0   2   0   0   0   2   2   2   2   2   2   2   2   2   2   0   0   2   0   2   0   0   2   2   0   2   0   0   0   0   2   2   2   0   2   2   2   0   2   0   2   0   0   2   0   2   0   0   2   0   2   2   2   0   0   0   0   0   0   2   2   0   0   0   0   0   0   2   2   0   0   2   2   0   2   0   2   0   2   2   2   2   0   2   0   0   2   2   0   2   2   2   2   2   0   0   0   0   2   0   0   2   2   2   2   2   2   0   2   0   0   2   2   2   0   2   2   2   2   0   0   0   0   0   0   0   2   0   2   2
 MK-6-13                2   0   2   2   2   0   0   2   0   0   2   2   2   0   2   0   0   0   2   0   2   2   2   2   2   0   0   2   0   0   0   0   2   0   0   0   2   0   0   2   2   0   0   0   0   0   2   0   0   2   0   0   2   2   0   0   0   2   2   2   0   2   2   0   2   2   2   2   2   2   0   2   0   0   0   2   2   0   2   2   2   2   2   2   2   0   0   2   0   2   0   0   2   2   0   2   0   0   0   0   2   2   2   2   2   2   2   0   0   2   2   0   0   2   0   0   0   0   0   0   2   2   2   0   0   0   2   0   0   2   2   0   0   0   0   0   0   2   2   0   0   2   2   2   2   0   2   0   2   2   2   2   0   2   0   0   2   2   0   0   2   2   2   2   0   2   0   0   2   0   0   2   0   2   2   2   0   0   2   2   0   0   2   0   0   2   0   2   0   0   0   0   0   0   2   0   2   0   2   2
 MK-6-14                2   0   2   2   2   0   0   2   0   0   2   2   2   0   2   0   0   0   2   0   2   2   2   2   2   0   0   2   0   0   0   0   2   0   0   0   2   0   0   2   2   0   0   0   0   0   2   0   0   2   0   0   2   2   0   0   0   2   2   0   0   2   2   0   2   2   2   0   2   2   0   2   0   0   2   2   2   2   2   2   2   2   2   2   2   2   0   2   0   2   2   0   2   2   0   2   0   0   0   0   2   2   0   2   2   2   2   0   0   2   2   0   0   2   2   0   2   0   0   0   2   2   2   2   0   0   2   0   0   2   2   2   0   0   0   0   0   2   2   0   0   2   2   2   2   0   2   0   2   0   2   2   0   2   0   0   2   2   0   0   2   0   2   2   0   0   0   0   2   0   0   2   0   2   2   2   0   0   2   2   0   0   2   0   2   2   0   2   0   0   0   0   0   0   2   2   2   0   2   2
 MK-6-15                2   0   2   2   2   0   0   2   0   2   2   2   2   0   2   0   2   0   2   0   0   2   2   2   2   0   0   2   0   2   0   0   2   0   0   2   2   0   0   2   2   0   0   0   0   0   2   0   0   2   0   0   2   2   0   0   0   2   2   0   0   2   2   2   2   2   2   0   0   2   0   2   0   2   2   2   2   2   2   2   2   2   2   2   0   2   0   2   0   2   2   0   2   2   0   2   0   0   0   0   2   2   0   2   0   2   2   0   0   2   2   2   0   2   2   2   2   0   0   0   2   2   2   0   0   0   2   0   0   2   2   2   0   0   0   0   0   2   2   0   0   0   2   2   2   0   2   0   0   0   2   2   0   2   0   0   2   2   0   0   0   2   2   2   0   0   0   2   2   0   0   2   0   2   2   2   0   0   2   2   0   0   2   0   2   2   0   0   2   0   0   0   0   0   2   2   2   0   2   2
 MK-6-16                2   2   2   2   2   0   0   2   0   2   2   2   2   0   2   0   2   0   2   0   0   2   2   0   2   0   0   2   0   2   0   0   2   0   0   2   0   0   0   0   2   0   0   0   0   0   2   0   0   2   0   0   2   2   0   0   0   0   2   0   0   2   2   2   2   2   2   0   0   2   0   2   2   2   0   2   2   2   2   2   2   2   2   2   0   2   0   2   0   2   2   0   2   0   0   2   0   0   0   0   2   2   0   2   0   2   2   0   0   2   2   2   0   2   2   2   2   0   0   0   2   0   2   0   0   0   2   0   0   2   2   2   0   0   0   0   2   2   2   0   0   0   2   2   2   0   2   0   0   0   2   2   0   2   0   0   2   2   0   0   0   2   2   2   0   0   0   2   2   0   0   2   0   2   2   2   0   0   2   2   2   0   2   0   2   2   0   0   2   0   0   0   0   0   2   2   2   2   2   2
 
!****************************************** Phenotypic Data **********************************************************
!-100.0 is resevred for missing phenotype
SimulatedTrait1         9.5020   11.2637    8.4323   10.1964    9.4596    9.7791   11.6319    9.4796   11.6706    9.7535    7.2969   12.1519    8.2536    9.3887    8.2065    9.5946    8.5938   10.0452    7.7912   10.1297    7.4725   11.3368    9.2983    9.1807   10.9157   11.0104    8.9878    8.3812    9.7065   10.2081   10.3642    9.5648    9.0404    8.8130    9.0815    9.2297   10.2489    9.1276    9.3763    9.4850   10.4072   11.5511    9.9220    9.0195    7.1716    7.0397   10.4639    9.9691   11.2382    8.8848   13.4782    9.2006   11.0046   10.9416   10.1842    8.8357   12.2213   10.7587   12.9075    8.6063    7.7746    6.7310    9.6291    6.8480   10.8840   11.7970    8.9135   10.7143   10.9482   11.6253   10.3439   11.0005   10.4384    9.5265    9.4720    8.3838   12.6717    8.6393    9.5003    9.1053    8.6873   12.8654   10.3571   10.6196    8.3411    6.7101   11.2812    9.9472   11.6712   11.5940   10.3981    9.6623    9.0532    9.9294    8.0851    9.2688   10.3423   10.4376   10.6254    8.0520    8.6542    8.4193   10.8079   10.9836   11.0923    8.3480   12.5022    9.7050   10.2310    9.6459   10.2769   11.3208   10.6518   11.9828   10.5905    9.8345    9.4370    9.1827   10.0920   12.2967   11.1513    8.4627    8.2892    8.2770    9.8200   12.5178    9.1974    8.9044   10.4380   10.5065    9.9324   10.0198   10.1690   10.3841    8.3488    8.6486   10.6434    9.7912    9.5123    8.9609    7.7184    7.5379   10.1485   11.2075    7.6660   10.5063   10.2468    8.2485   10.8221    9.4540   10.3141   10.9499    8.9759    8.4557   10.1091    8.7176   10.9993    8.6016    8.5026   11.2389    8.2545    8.5311   12.0186    9.9065    9.7526    9.5798    9.0098   10.8982    8.8797    8.4937    9.0905   11.1704    8.8536    8.2487   10.5628   11.5670    9.9367    8.3962    9.1129    8.4055    9.8370   11.1485   10.9971    9.8052    9.4100    9.1498   11.1225    8.9420    8.6905   11.1081    9.7515    8.4490   10.2731   10.4769   10.9526   10.4845    9.6614   10.3224    9.9030   11.1782
SimulatedTrait2        12.5307   14.7859   13.9689   14.3143   14.1700   12.9798   14.6759   13.3407   14.6222   13.5173   17.0070   17.2022   14.1696   13.4016   16.4096   16.5361   13.3215   16.4013   14.8209   15.2499   13.5340   15.7216   15.7182   15.2096   15.4300   12.5145   15.8046   13.1923   16.1160   16.1558   14.2089   14.0625   15.8151   18.2150   15.2124   15.0056   12.5582   13.3528   16.5495   15.3748   16.9668   16.6355   14.1142   13.6450   13.5751   15.7462   14.2863   17.9022   13.4136   14.7731   16.7046   15.7088   14.7485   16.1129   13.7563   15.2662   16.4279   16.3165   17.3007   12.8732   17.0170   13.8574   18.4494   17.1432   14.3854   15.0226   15.8957   16.4288   16.2856   17.4121   13.2005   14.1722   13.9871   14.3705   15.4175   16.6646   15.2366   15.8188   14.1992   13.8349   13.2327   14.9444   12.3532   16.6285   13.5772   16.2048   14.7828   15.6556   14.8603   12.1173   14.5983   14.5833   14.8790   15.0939   16.3259   13.3489   15.7498   16.3515   18.3130   16.4588   13.3692   16.4928   15.9997   15.9783   15.5784   14.7214   15.5303   14.6421   15.8464   13.7694   16.9442   14.9191   14.5015   16.2051   14.3378   16.8546   15.6520   16.5290   13.6724   15.0082   15.2862   13.8186   13.6013   13.3618   16.1641   15.4356   13.7757   15.5085   16.0486   13.0536   15.9034   17.2645   15.1853   12.5499   14.0920   15.5038   14.7884   15.7191   16.3043   15.3491   13.1442   14.6807   13.8401   12.0758   15.2868   13.4626   12.6284   15.0974   12.0834   16.9037   16.4757   15.3940   13.9875   12.0886   15.8347   15.5920   14.2466   15.6728   14.4831   14.0553   14.3198   16.6388   14.8374   16.6048   13.0647   15.3685   14.7611   15.4623   13.2506   16.3637   15.2123   14.9963   13.9992   16.6874   11.8054   14.3035   15.8484   20.3616   15.8880   15.8106   15.9284   16.9239   15.3881   15.1382   14.7694   17.3343   15.1019   13.9914   14.6685   16.1926   14.3078   13.3085   12.9979   14.7800   18.9170   15.3810   14.6225   16.0718   14.5621   13.6494
 
