# Supplementary material for: Inclusive Composite Interval Mapping of QTL by Environment Interactions in Biparental Populations
Source: PLoS One. 2015 Jul 10;10(7):e0132414. doi: 10.1371/journal.pone.0132414 (PMC4498613; doi:10.1371/journal.pone.0132414)
Supplement: S3 File — (ZIP) [file pone.0132414.s003.zip › Simulation for unliked model/Simulated popualtions/run_00132.met]

!**********************Note: lines staring with "!" are remarks and will be ignored in the program********************
!*********************************General Information**********************************
!Assuming F1 = P1 x P2, populations available in QTL IciMapping are: 
!  1, P1BC1F1 = P1 x F1, the first backcrossing where P1 is used as the recurrent parent;
!  2, P2BC1F1 = P2 x F1, the first backcrossing where P2 is used as the recurrent parent;
!  3, F1DH, F1-derived doubled haploids; 
!  4, RIL or F1RIL, recombination inbred lines through the repeated selfing of F1;
!  5, P1BC1RIL, recombination inbred lines through the repeated selfing of P1BC1F1;
!  6, P2BC1RIL, recombination inbred lines through the repeated selfing of P2BC1F1;
!  7, F2, the selfing generation of F1;
!  8, F3, the selfing generation of F2;
!  9, P1BC2F1, the second backcrossing where P1 is used as the recurrent parent; 
! 10, P2BC2F1, the second backcrossing where P2 is used as the recurrent parent;
! 11, P1BC2RIL, recombination inred lines through the repeated selfing of P1BC2F1; 
! 12, P2BC2RIL, recombination inred lines through the repeated selfing of P2BC2F1; 
! 13, P1BC1F2, the selfing generation of P1BC1F1; 
! 14, P2BC1F2, the selfing generation of P2BC1F1; 
! 15, P1BC2F2, the selfing generation of P1BC2F1; 
! 16, P2BC2F2, the selfing generation of P2BC2F1; 
! 17, P1BC1DH, P1BC1F1-derived doubled haploids; 
! 18, P2BC1DH, P2BC1F1-derived doubled haploids; 
! 19, P1BC2DH, P1BC2F1-derived doubled haploids; 
! 20, P2BC2DH, P2BC2F1-derived doubled haploids; 
   3      !Mapping Population (see remarks above)
   2      !Mapping Function (1 for Kosambi; 2 for Haldane; 3 for Morgan)
   2      !Marker Space Type (1 for intervals; 2 for positions)
   1      !Marker Space Unit(1 for centiMorgans; 2 for Morgan)
   6      !Number of Chromosomes (or Linkage Groups)
 200      !Size of the mapping population
   2      !Number of environments
 
!***************************************** Chromosomes and Linkage Maps **********************************************
!Chromosome                 NumMarkers
-CH1                        16
-CH2                        16
-CH3                        16
-CH4                        16
-CH5                        16
-CH6                        16
!Linkage map (Marker name followed by position or the interval length)
 MK-1-1                1     0.000
 MK-1-2                1    10.000
 MK-1-3                1    20.000
 MK-1-4                1    30.000
 MK-1-5                1    40.000
 MK-1-6                1    50.000
 MK-1-7                1    60.000
 MK-1-8                1    70.000
 MK-1-9                1    80.000
 MK-1-10               1    90.000
 MK-1-11               1   100.000
 MK-1-12               1   110.000
 MK-1-13               1   120.000
 MK-1-14               1   130.000
 MK-1-15               1   140.000
 MK-1-16               1   150.000
 MK-2-1                2     0.000
 MK-2-2                2    10.000
 MK-2-3                2    20.000
 MK-2-4                2    30.000
 MK-2-5                2    40.000
 MK-2-6                2    50.000
 MK-2-7                2    60.000
 MK-2-8                2    70.000
 MK-2-9                2    80.000
 MK-2-10               2    90.000
 MK-2-11               2   100.000
 MK-2-12               2   110.000
 MK-2-13               2   120.000
 MK-2-14               2   130.000
 MK-2-15               2   140.000
 MK-2-16               2   150.000
 MK-3-1                3     0.000
 MK-3-2                3    10.000
 MK-3-3                3    20.000
 MK-3-4                3    30.000
 MK-3-5                3    40.000
 MK-3-6                3    50.000
 MK-3-7                3    60.000
 MK-3-8                3    70.000
 MK-3-9                3    80.000
 MK-3-10               3    90.000
 MK-3-11               3   100.000
 MK-3-12               3   110.000
 MK-3-13               3   120.000
 MK-3-14               3   130.000
 MK-3-15               3   140.000
 MK-3-16               3   150.000
 MK-4-1                4     0.000
 MK-4-2                4    10.000
 MK-4-3                4    20.000
 MK-4-4                4    30.000
 MK-4-5                4    40.000
 MK-4-6                4    50.000
 MK-4-7                4    60.000
 MK-4-8                4    70.000
 MK-4-9                4    80.000
 MK-4-10               4    90.000
 MK-4-11               4   100.000
 MK-4-12               4   110.000
 MK-4-13               4   120.000
 MK-4-14               4   130.000
 MK-4-15               4   140.000
 MK-4-16               4   150.000
 MK-5-1                5     0.000
 MK-5-2                5    10.000
 MK-5-3                5    20.000
 MK-5-4                5    30.000
 MK-5-5                5    40.000
 MK-5-6                5    50.000
 MK-5-7                5    60.000
 MK-5-8                5    70.000
 MK-5-9                5    80.000
 MK-5-10               5    90.000
 MK-5-11               5   100.000
 MK-5-12               5   110.000
 MK-5-13               5   120.000
 MK-5-14               5   130.000
 MK-5-15               5   140.000
 MK-5-16               5   150.000
 MK-6-1                6     0.000
 MK-6-2                6    10.000
 MK-6-3                6    20.000
 MK-6-4                6    30.000
 MK-6-5                6    40.000
 MK-6-6                6    50.000
 MK-6-7                6    60.000
 MK-6-8                6    70.000
 MK-6-9                6    80.000
 MK-6-10               6    90.000
 MK-6-11               6   100.000
 MK-6-12               6   110.000
 MK-6-13               6   120.000
 MK-6-14               6   130.000
 MK-6-15               6   140.000
 MK-6-16               6   150.000
!*********************************** Marker Types ********************************************************************
!Co-dominant marker: When heterozygote F1 is present, P1 is coded as 2, F1 is coded as 1, and P2 is coded as 0; Otherwise, P1 is coded as 2, and P2 is coded as 0. 
!Dominant marker: When heterozygote F1 is present, P1 and F1 are coded as 12, and P2 is coded as 0; Otherwise, P1 is coded as 2, and P2 is coded as 0.  
!Recessive markers: When heterozygote F1 is present, P1 is coded as 2, and F1 and P2 are coded as 10; Otherwise, P1 is coded as 2, and P2 is coded as 0. 
!Missing marker is coded as -1. 
 MK-1-1                 0   2   0   0   2   0   0   0   2   2   2   0   2   2   2   0   0   0   2   0   0   0   2   2   0   0   0   2   2   0   0   2   2   2   0   2   0   0   0   2   2   0   2   2   0   0   0   0   0   0   0   0   2   0   0   0   0   0   2   2   0   2   2   2   0   2   2   0   2   2   2   2   2   0   0   0   2   2   2   0   2   0   2   0   2   0   2   0   0   0   0   0   2   2   0   0   2   0   0   0   2   0   0   0   0   2   0   2   0   2   0   0   2   2   2   0   0   0   0   2   2   2   2   0   2   2   0   0   0   0   0   0   2   0   2   2   0   2   2   2   0   0   2   0   0   0   0   2   0   0   2   2   2   0   0   0   0   2   0   2   0   2   0   0   0   0   0   0   2   2   0   2   0   2   0   2   2   2   0   0   2   2   0   2   2   0   2   0   0   0   2   2   0   2   2   0   2   2   2   2
 MK-1-2                 0   0   0   0   2   0   0   0   2   2   2   0   2   2   2   0   0   0   2   0   2   0   0   2   0   0   0   2   2   0   0   2   2   2   2   2   0   0   0   2   2   2   2   0   0   0   0   0   0   0   0   0   0   0   0   0   0   0   0   2   0   2   0   2   0   0   2   0   0   2   2   2   2   0   0   2   2   2   2   0   0   0   2   0   0   0   2   2   0   0   0   0   2   2   0   0   2   0   0   0   2   0   0   0   0   2   0   2   0   0   0   0   2   2   2   0   0   0   0   2   2   2   2   0   2   2   2   0   0   0   0   0   2   0   2   2   0   2   2   2   0   0   2   0   0   0   0   2   0   0   2   2   2   0   0   0   0   0   0   2   0   2   0   2   0   0   0   0   2   2   0   2   0   2   0   2   0   2   0   0   2   2   0   2   2   0   2   0   0   0   2   2   0   2   2   2   2   2   2   2
 MK-1-3                 0   0   2   2   2   0   0   2   2   2   2   0   2   2   2   0   0   2   2   0   0   0   0   2   0   0   0   2   2   0   0   0   2   2   0   2   0   0   0   0   2   2   2   0   0   0   0   0   0   0   0   0   0   0   0   2   0   0   0   2   0   2   0   0   0   0   2   0   0   2   2   2   2   0   0   2   2   2   2   2   0   0   2   0   0   0   2   2   2   0   0   0   2   2   0   0   2   0   0   0   2   0   0   0   0   2   0   2   2   0   0   0   2   2   2   0   0   0   2   0   2   2   2   2   2   2   2   0   0   0   0   2   2   0   2   2   0   2   0   2   0   0   2   2   0   0   0   2   0   0   2   2   2   2   0   0   0   0   0   2   0   2   0   2   0   0   0   0   2   2   0   2   0   2   0   2   0   2   0   0   2   2   0   2   2   0   2   0   0   0   2   2   0   0   2   2   2   2   2   2
 MK-1-4                 0   0   2   2   2   0   0   2   2   2   2   2   2   2   2   0   0   2   2   0   0   0   0   2   0   0   0   2   2   0   0   0   2   2   0   2   0   0   0   0   2   2   2   0   0   0   2   0   0   0   0   0   2   0   0   2   0   0   0   2   0   2   0   0   2   0   2   0   0   2   2   2   2   0   0   2   2   2   0   2   0   0   2   0   0   0   2   2   2   0   0   0   2   2   0   0   0   0   0   0   2   0   0   0   0   2   0   2   2   0   0   2   2   2   2   0   0   0   0   0   2   2   2   2   0   2   2   0   0   0   0   2   2   0   0   2   0   2   0   2   0   0   2   2   0   2   0   2   0   0   2   2   2   2   0   0   0   0   2   2   0   2   0   2   2   2   0   0   2   2   2   2   0   2   0   2   0   2   0   0   2   2   0   2   0   0   2   0   0   0   2   0   0   0   2   2   2   2   2   2
 MK-1-5                 2   0   2   0   2   0   0   2   2   2   2   2   2   0   0   0   2   2   2   2   0   0   0   2   0   0   0   2   2   0   0   2   2   2   0   2   2   0   0   0   2   2   2   0   0   0   0   2   0   0   0   2   0   0   0   2   0   0   0   2   0   2   0   0   2   0   2   0   0   2   2   2   2   0   0   2   2   2   0   2   0   0   2   0   0   0   2   2   2   0   0   0   2   2   0   0   0   0   0   0   2   0   0   0   0   2   0   2   2   0   0   2   2   2   2   0   0   0   0   0   2   2   2   2   0   0   2   0   2   0   0   2   2   0   0   2   0   2   0   2   0   0   2   2   0   2   0   2   0   0   2   2   2   2   0   0   0   0   2   2   0   2   0   2   2   2   0   0   2   2   2   2   0   2   0   2   0   2   0   0   2   2   0   2   0   0   2   0   0   0   2   0   0   0   2   2   2   2   2   2
 MK-1-6                 2   0   2   0   2   0   0   2   2   2   2   0   2   0   2   2   2   2   2   2   0   0   0   2   0   2   0   2   2   0   0   2   2   2   0   2   2   0   0   0   2   2   2   0   0   0   0   2   2   0   0   2   0   0   0   2   0   0   0   2   0   2   0   0   2   0   2   0   0   0   2   0   2   0   0   2   2   2   0   2   0   0   2   0   0   0   2   2   0   0   2   0   2   2   2   0   0   0   0   0   2   0   2   0   0   2   0   2   2   0   0   2   2   2   2   0   0   0   0   0   2   0   2   2   0   0   2   2   2   0   2   2   2   0   0   2   0   2   0   2   0   0   2   2   0   2   0   2   0   0   2   2   2   2   0   0   0   0   2   2   0   2   0   2   2   2   0   0   2   2   2   2   0   2   0   2   0   2   0   0   2   2   0   0   2   0   2   0   0   0   2   0   0   0   2   2   2   2   2   2
 MK-1-7                 2   0   2   0   2   0   0   2   2   2   2   0   0   2   2   2   2   2   2   2   0   0   0   2   0   2   0   2   2   0   0   2   2   2   0   2   2   0   0   0   2   2   2   2   0   0   0   2   2   2   0   2   0   0   0   2   0   0   0   2   0   2   0   0   2   0   0   0   0   0   2   0   0   0   0   2   2   2   2   2   0   0   2   0   2   0   2   2   0   0   2   0   2   2   2   0   2   0   0   0   2   0   2   0   0   2   0   0   2   0   2   2   2   0   2   0   2   0   0   0   2   0   2   2   0   0   2   2   2   0   2   2   2   0   2   2   2   2   0   2   0   0   0   2   2   2   0   2   0   2   2   2   2   2   0   0   2   0   2   2   0   2   0   2   2   2   0   0   2   2   2   2   0   2   0   0   0   2   0   0   2   2   0   0   2   0   2   0   0   0   2   0   0   0   2   2   2   2   2   0
 MK-1-8                 2   0   2   0   2   2   0   2   2   2   2   2   0   2   2   2   2   2   2   2   0   2   0   2   2   2   0   2   2   0   0   2   2   2   0   0   2   0   0   0   2   2   2   2   0   0   0   2   2   2   0   2   0   0   0   2   0   0   0   2   0   2   2   0   2   0   0   0   0   0   2   0   0   0   0   2   2   2   0   2   0   0   2   0   2   0   2   2   0   0   2   0   2   2   2   0   2   0   0   0   2   0   2   0   0   2   0   0   2   0   2   2   2   2   2   0   2   0   0   0   2   0   0   2   0   0   2   2   2   2   2   2   2   0   2   2   2   2   0   2   2   0   0   2   2   2   2   2   0   2   2   2   2   2   0   0   2   0   2   2   0   0   0   2   0   2   0   0   0   2   0   2   0   0   0   0   0   2   0   0   0   2   0   0   2   0   2   0   0   0   2   0   0   0   2   2   2   2   2   0
 MK-1-9                 2   0   0   0   2   2   0   2   2   2   2   2   2   2   2   0   2   2   2   2   2   2   0   0   2   2   0   2   2   0   0   2   2   2   0   0   2   2   0   0   2   2   2   2   2   0   0   2   2   2   0   2   0   0   0   2   0   0   0   2   0   2   2   0   2   0   0   0   0   0   2   0   0   0   0   2   2   2   0   2   0   0   2   0   2   2   2   2   0   0   2   0   2   2   0   0   2   0   0   0   2   0   2   0   0   0   0   0   2   2   2   2   2   2   2   0   0   0   0   0   2   0   2   2   0   0   2   2   2   2   2   2   2   0   2   2   2   2   0   2   0   0   0   2   2   2   2   2   0   2   2   2   2   2   0   0   2   0   2   2   0   0   0   2   0   2   0   0   0   2   0   2   0   0   0   0   0   0   0   0   0   2   0   0   0   0   2   0   0   0   2   0   0   2   2   2   2   2   2   0
 MK-1-10                2   0   0   0   2   2   0   2   2   2   2   2   2   2   2   0   2   2   2   2   2   2   2   0   2   2   0   2   2   0   0   2   2   2   0   0   2   2   0   0   2   2   2   2   2   0   0   2   2   2   0   2   2   0   0   2   0   0   0   2   0   0   2   0   2   0   0   0   0   0   2   0   0   0   0   2   2   2   0   2   0   0   2   0   2   2   2   2   0   2   2   0   2   2   0   0   2   0   0   0   2   0   2   0   0   0   2   0   2   0   2   2   2   2   2   2   0   0   0   2   2   0   2   2   0   0   2   2   2   2   2   0   2   0   2   2   2   2   0   2   0   0   2   2   2   2   2   0   0   2   2   2   2   2   0   0   2   0   2   2   0   0   2   0   0   2   0   0   0   2   0   2   0   0   0   0   0   0   0   0   0   2   0   0   0   0   2   0   0   0   0   0   0   2   0   2   2   2   2   2
 MK-1-11                2   0   0   0   2   2   0   2   2   2   2   2   2   2   2   0   0   2   2   2   0   2   0   2   2   2   0   2   2   0   0   2   2   2   0   2   2   0   0   0   2   2   2   2   2   0   0   2   2   2   0   2   2   0   0   2   2   0   2   2   0   0   2   0   2   0   0   0   0   0   2   0   0   0   0   2   2   2   0   0   0   0   2   0   2   2   2   2   0   2   0   0   2   2   0   0   2   0   0   0   2   0   2   0   0   0   0   0   2   2   2   2   2   2   2   2   0   0   0   2   2   0   2   2   2   0   2   2   2   0   2   0   2   0   2   2   2   2   0   2   0   0   2   2   2   2   2   0   0   2   2   2   2   2   0   2   2   0   2   0   2   2   2   0   0   2   0   0   0   2   2   0   2   0   0   0   2   0   0   0   0   2   0   0   0   0   2   0   0   0   0   0   0   0   2   2   2   2   2   2
 MK-1-12                2   0   0   2   2   2   0   0   2   2   2   2   2   2   2   0   0   2   2   2   0   2   0   2   2   0   0   2   2   0   0   2   2   2   0   2   2   0   0   0   0   2   2   2   2   0   0   2   2   2   0   2   0   0   0   2   2   0   2   2   0   0   0   0   2   0   0   0   0   2   2   0   0   0   0   2   2   2   0   0   0   0   2   0   2   2   2   2   0   2   0   0   2   2   0   0   2   0   0   0   2   0   2   0   0   0   0   0   2   2   2   2   2   2   2   2   0   2   0   2   2   0   2   2   2   0   2   2   2   0   2   0   2   2   2   2   2   2   0   0   0   0   0   2   2   2   2   0   0   2   2   2   2   2   0   2   0   0   0   0   2   0   2   0   0   2   0   0   0   2   2   0   2   0   0   0   2   0   0   0   0   2   0   0   0   2   2   0   0   0   0   0   0   0   2   2   2   2   2   2
 MK-1-13                2   0   0   2   2   2   0   0   2   2   0   2   2   2   2   2   0   2   2   2   2   2   0   2   2   0   0   0   0   0   0   2   2   2   0   2   2   0   0   0   0   2   2   2   2   0   0   2   0   2   0   2   0   0   0   2   2   0   2   2   0   0   0   0   2   0   0   0   0   2   2   0   0   0   0   2   0   2   0   0   0   2   2   0   2   2   2   2   0   2   0   2   2   2   0   0   2   0   0   0   2   0   2   0   0   0   0   0   2   2   2   2   0   2   2   2   0   2   0   2   2   0   2   2   2   0   2   0   2   0   2   0   2   2   2   2   2   2   0   0   0   0   2   2   2   2   2   0   0   2   2   2   0   0   2   2   0   0   0   0   2   0   2   0   0   2   0   0   2   2   2   0   2   0   0   0   2   0   0   0   0   2   0   0   0   2   2   2   0   2   0   2   0   0   2   2   2   2   2   2
 MK-1-14                2   0   0   2   2   2   0   0   2   0   0   2   2   2   2   2   0   2   2   2   2   2   0   2   2   0   0   0   0   0   0   2   2   2   0   0   2   0   0   0   0   2   2   2   2   0   0   2   0   2   0   2   0   0   0   2   2   0   2   2   0   0   0   0   2   0   0   0   0   2   2   0   0   0   0   2   0   2   0   0   0   0   2   0   2   2   2   2   0   2   0   2   2   2   0   0   2   0   0   0   0   0   0   0   2   2   0   0   2   2   2   2   0   2   0   2   0   2   0   2   2   0   2   2   0   0   2   0   2   0   2   0   2   2   2   2   2   0   0   0   0   0   2   2   2   2   2   0   0   2   2   2   0   0   2   2   0   0   0   0   2   0   2   0   0   2   0   0   2   0   2   0   2   0   0   0   2   0   0   0   0   2   0   0   0   2   2   2   0   2   0   2   0   0   2   2   2   2   0   2
 MK-1-15                2   0   2   2   2   0   0   0   2   0   0   2   2   2   2   2   0   2   2   2   2   2   0   2   2   0   0   0   0   2   0   2   2   2   0   0   2   0   0   0   0   2   2   0   2   0   0   2   0   2   0   0   0   0   0   0   2   0   2   2   0   0   2   0   2   0   0   0   0   2   2   0   0   0   0   2   2   2   0   0   0   0   2   0   2   2   2   2   0   2   0   2   2   2   0   0   2   0   0   0   0   0   0   0   2   2   0   2   2   2   2   2   0   2   0   2   0   2   2   2   2   0   2   2   0   0   2   0   2   0   2   0   2   2   2   2   2   2   0   0   0   0   2   2   2   2   2   0   0   2   2   2   0   0   2   2   0   0   0   0   2   0   2   0   0   0   0   0   2   0   2   0   2   0   0   2   2   0   0   0   0   2   0   0   0   2   2   2   0   2   0   2   0   0   2   2   2   2   2   0
 MK-1-16                2   0   2   2   2   0   0   0   2   0   0   2   2   2   2   2   0   2   2   2   2   2   0   0   2   2   0   0   0   2   0   2   2   2   2   0   2   0   2   0   0   2   2   0   0   0   0   2   0   2   0   0   0   0   2   0   2   0   2   2   0   0   2   0   2   0   0   0   0   2   2   0   0   2   0   2   2   2   0   2   0   2   2   0   2   2   2   2   0   2   0   2   2   2   0   0   0   0   0   0   0   0   0   0   2   2   2   2   2   2   2   2   0   2   2   2   0   2   0   0   2   0   2   2   0   0   2   0   2   0   0   0   2   2   2   2   2   2   0   0   0   0   2   2   2   2   2   0   0   2   2   2   0   2   2   0   0   0   0   0   2   0   2   0   0   0   2   0   2   0   2   0   2   0   2   2   0   0   0   0   0   2   0   0   0   2   2   0   0   2   0   2   0   0   2   2   2   2   2   0
 MK-2-1                 2   0   2   2   0   2   0   2   0   2   0   0   0   0   2   0   0   0   2   2   0   2   0   2   0   0   2   0   2   2   2   2   0   0   2   2   2   2   2   2   2   0   2   2   2   0   2   0   2   2   0   0   2   2   0   2   2   0   2   0   2   0   0   2   0   2   2   0   0   2   0   0   0   0   2   2   2   2   0   2   2   0   2   0   2   2   0   2   0   2   0   2   0   2   0   2   0   2   2   0   0   0   2   2   0   2   2   2   2   2   0   0   0   2   2   0   2   2   0   0   2   2   2   0   0   0   2   2   0   2   2   2   2   2   2   0   0   0   2   0   0   0   0   0   0   0   0   0   2   0   2   0   0   2   0   2   0   0   0   0   0   2   2   2   0   0   0   0   0   2   0   2   2   0   0   0   2   0   2   0   2   2   2   2   0   0   2   0   2   0   0   2   0   2   0   0   0   2   0   2
 MK-2-2                 2   2   2   2   0   2   0   2   0   2   0   0   0   0   2   0   2   0   2   2   0   0   0   2   2   0   2   0   2   2   2   2   0   0   2   2   2   2   2   2   2   0   2   2   2   0   2   0   2   2   0   0   2   2   0   2   0   0   2   0   0   0   0   2   0   2   2   0   0   2   0   0   0   2   2   2   2   2   0   2   2   0   0   0   2   2   0   2   0   0   0   2   0   2   0   2   0   2   2   0   0   0   2   2   0   2   2   2   2   2   0   0   0   2   2   0   0   0   0   0   2   2   2   2   0   0   2   2   0   2   2   2   0   2   2   0   0   0   2   2   0   0   0   0   0   2   0   0   0   2   2   0   0   2   2   2   0   0   0   0   0   2   2   2   0   0   0   0   0   2   0   2   2   0   0   0   2   0   2   0   2   2   2   0   0   0   2   0   2   0   2   2   0   2   0   0   0   2   0   2
 MK-2-3                 2   2   2   2   0   2   0   2   0   2   0   0   0   0   2   0   2   0   2   2   0   0   0   2   2   0   2   0   2   0   2   2   0   0   2   2   2   0   2   2   2   2   2   2   0   0   2   0   2   0   0   0   0   0   0   2   0   0   2   0   0   0   2   2   0   2   2   0   0   2   0   0   0   2   2   2   0   0   0   2   2   0   0   0   2   2   2   2   0   0   0   2   0   2   0   2   0   2   2   0   0   0   2   2   2   2   2   2   2   2   0   0   0   2   2   0   0   0   0   0   2   2   2   2   0   0   2   2   0   2   2   2   0   0   2   0   2   0   2   2   2   0   0   0   0   2   0   2   0   2   2   0   0   2   0   2   0   0   0   0   0   2   2   0   0   0   0   0   0   2   0   0   2   0   0   0   2   0   0   0   2   2   2   0   0   0   2   0   2   2   2   2   0   2   0   0   0   2   0   0
 MK-2-4                 2   2   2   2   0   0   0   2   0   2   0   0   0   0   2   0   0   0   2   2   2   0   0   0   2   0   0   2   2   0   2   2   0   0   2   2   0   0   2   2   2   2   2   2   0   0   2   0   2   0   2   2   0   0   0   2   0   0   2   2   0   0   2   2   0   2   0   0   0   0   0   0   0   2   2   2   0   0   2   2   2   0   0   0   2   0   2   2   0   0   0   2   0   2   0   0   2   2   2   0   0   0   2   2   2   2   0   2   2   2   0   0   0   2   2   0   0   0   0   0   2   2   0   2   0   0   2   2   0   2   2   2   0   0   2   0   2   0   2   2   2   0   2   0   0   0   0   0   2   2   2   0   0   2   0   2   0   0   0   0   2   2   2   0   0   0   0   0   0   2   0   0   2   2   0   2   2   0   0   0   2   2   0   0   0   0   2   0   0   2   0   2   0   2   0   0   2   2   0   0
 MK-2-5                 2   2   2   2   0   0   0   2   0   2   0   0   0   0   2   0   0   0   2   2   2   0   0   0   2   0   0   2   2   0   2   2   0   2   0   2   0   0   2   0   2   2   2   2   0   0   2   0   2   0   0   2   0   0   0   2   0   0   2   2   0   2   2   2   0   2   0   0   0   0   2   0   0   0   2   2   0   0   2   0   2   0   0   0   2   0   2   0   0   0   0   2   0   2   0   0   2   0   2   0   0   0   2   2   2   2   0   2   0   2   2   0   0   2   2   0   0   0   0   0   2   2   0   2   0   0   2   0   0   2   2   0   0   2   2   0   2   0   0   2   2   0   2   0   0   0   0   0   2   0   2   0   0   0   0   2   0   0   2   0   2   2   2   0   0   2   0   0   0   2   0   0   2   0   0   2   2   0   0   0   2   2   0   0   0   0   0   0   0   2   0   2   0   2   0   0   0   2   0   0
 MK-2-6                 2   2   2   0   0   0   0   2   0   2   0   0   0   0   2   0   0   0   2   2   0   0   0   0   2   0   0   2   2   0   0   2   0   2   2   2   0   0   2   2   0   0   2   2   0   0   2   0   2   0   0   2   0   0   2   2   0   0   2   2   0   2   2   2   2   2   0   0   0   0   2   0   0   0   2   2   0   0   2   0   2   0   0   0   0   0   2   0   0   0   0   2   0   2   0   0   2   0   2   0   0   0   2   2   2   2   0   2   0   0   2   0   0   2   2   0   0   0   0   0   2   2   0   2   0   0   2   0   2   2   2   0   0   2   2   0   2   0   0   2   2   0   2   2   0   0   0   0   2   0   0   0   0   0   0   2   2   0   2   0   2   2   0   0   0   2   0   0   0   0   0   0   2   0   0   2   2   0   0   0   0   2   0   0   0   2   0   0   0   2   0   2   0   2   0   0   0   2   0   0
 MK-2-7                 2   2   0   0   0   0   0   2   2   2   0   0   0   0   2   0   0   0   0   2   0   0   0   0   2   0   0   0   2   0   2   2   0   2   2   2   0   0   2   2   0   0   2   2   2   0   0   0   2   0   0   2   0   0   2   2   0   2   2   2   0   2   2   2   2   2   0   0   2   0   0   0   0   0   2   2   0   2   2   0   0   0   0   0   0   0   2   0   0   0   0   2   0   2   0   0   2   0   2   0   0   2   2   2   2   2   0   2   2   0   2   0   0   2   2   0   0   0   0   0   2   2   0   0   0   0   2   0   2   2   2   0   0   2   2   0   2   0   2   2   2   0   0   2   0   0   0   0   2   0   0   0   0   0   0   2   0   0   2   0   2   2   0   0   0   2   0   0   0   0   0   0   2   0   0   0   2   0   0   2   0   2   0   0   0   2   0   0   0   2   0   2   0   2   0   0   0   2   0   0
 MK-2-8                 2   2   0   0   0   2   0   2   2   2   0   0   0   2   2   2   0   0   2   2   0   0   0   0   2   0   0   0   2   0   2   0   0   0   2   2   0   0   2   2   0   0   2   2   2   0   0   0   2   0   0   2   0   0   2   2   0   2   0   2   0   2   2   2   2   2   0   0   2   0   0   0   0   0   2   0   0   0   2   0   0   0   0   0   0   0   2   2   0   0   0   2   0   2   0   0   2   0   2   0   0   2   2   2   2   2   0   2   2   0   2   0   0   2   2   0   0   0   0   0   2   0   0   0   2   0   2   0   2   0   2   0   0   2   2   0   2   0   2   2   2   0   0   2   0   0   0   2   2   0   0   0   0   0   0   2   0   0   2   0   0   2   0   0   0   2   0   0   0   0   0   0   2   0   0   0   2   0   0   0   0   2   0   2   0   2   0   0   0   2   2   2   0   2   0   0   0   2   0   0
 MK-2-9                 0   2   0   0   0   2   0   0   2   2   0   0   0   2   2   0   0   0   2   2   0   0   0   0   2   0   0   0   2   0   2   0   2   0   2   2   2   0   2   2   0   0   2   2   2   0   2   0   2   0   0   2   0   0   2   0   2   2   0   2   0   2   2   2   2   2   0   0   2   0   0   0   0   0   2   0   2   0   2   0   0   0   0   0   0   0   2   2   0   0   0   2   0   2   0   0   2   0   2   0   0   2   2   2   2   0   0   2   2   0   0   0   0   2   2   0   0   0   0   0   2   0   2   0   2   0   2   0   2   0   2   0   0   2   2   0   0   0   2   2   2   2   0   2   0   0   0   2   2   0   2   0   0   0   0   2   0   0   2   0   0   2   0   0   0   2   0   0   0   0   0   0   2   0   0   0   2   0   0   0   0   2   0   2   0   2   0   2   0   2   2   2   0   2   2   0   0   2   0   0
 MK-2-10                0   2   0   0   0   2   2   0   2   2   0   0   0   2   2   2   0   0   2   2   2   0   0   0   2   0   0   0   2   0   2   2   2   0   2   2   2   0   2   2   0   0   2   2   2   0   2   0   2   0   0   2   0   0   2   2   2   2   0   2   0   2   2   2   2   0   0   0   2   0   0   0   0   2   2   0   2   0   2   0   0   0   0   0   0   2   2   2   0   0   0   2   0   2   0   0   2   0   2   0   0   2   2   2   2   0   0   2   2   0   0   0   2   2   2   0   0   0   0   2   2   0   2   0   0   0   2   0   2   0   2   0   0   2   2   2   0   0   2   2   2   2   0   2   0   0   0   2   2   2   2   0   0   0   0   2   0   0   0   0   0   2   0   0   2   2   0   2   0   0   0   0   2   0   0   0   2   0   0   0   0   2   0   2   0   2   0   2   0   2   2   2   0   2   2   0   2   2   0   0
 MK-2-11                0   2   0   0   0   0   2   0   2   2   2   0   0   2   2   2   0   0   2   2   2   0   0   0   2   0   0   0   2   0   2   2   2   0   2   2   2   0   2   2   0   0   2   2   0   2   2   0   2   0   2   2   0   0   2   2   2   2   0   2   2   2   2   2   2   0   0   0   2   0   0   0   0   2   2   0   2   2   2   0   0   0   0   2   0   2   2   2   0   0   0   2   0   2   0   0   2   0   2   0   0   2   2   2   2   0   0   2   2   0   0   2   2   2   2   0   0   0   0   2   2   0   2   0   0   0   2   0   0   0   2   0   0   2   2   2   0   0   2   2   2   2   0   2   0   0   0   2   2   2   2   0   0   0   0   2   0   0   0   0   0   2   0   0   2   2   0   2   0   0   0   0   2   0   0   0   2   0   0   2   0   2   0   2   0   2   0   2   0   2   2   2   0   2   2   0   2   2   0   0
 MK-2-12                0   2   0   0   0   0   2   0   0   0   0   0   0   2   2   2   0   0   2   0   2   0   0   2   2   0   0   0   2   0   2   2   2   0   2   2   2   2   2   2   0   0   2   2   0   2   0   0   2   0   2   2   0   0   2   2   2   2   2   2   2   2   2   0   2   2   0   0   0   0   0   0   0   2   2   0   2   2   0   0   0   2   0   2   0   2   2   2   0   0   0   2   0   2   0   0   2   0   2   0   0   2   2   2   2   0   0   2   2   0   0   0   2   2   2   0   0   0   0   2   2   0   2   0   0   0   2   0   0   0   2   0   0   2   2   2   0   0   2   2   2   2   0   2   0   0   0   2   0   2   2   0   0   0   0   2   0   0   0   0   0   2   0   0   2   2   0   0   0   0   0   0   2   0   0   0   2   0   0   2   0   2   0   2   0   2   0   2   0   2   2   2   0   2   2   0   2   2   0   0
 MK-2-13                0   2   0   0   0   0   2   0   0   0   0   0   0   0   0   2   0   0   2   0   2   0   0   2   2   0   0   0   2   0   2   2   2   0   2   0   2   2   2   2   0   0   2   0   0   0   0   0   2   0   2   2   0   2   2   2   2   2   2   2   2   2   2   2   0   2   0   0   0   0   0   0   0   2   2   0   2   2   0   0   0   0   2   2   0   2   2   2   0   0   0   2   2   2   0   0   2   0   2   0   0   2   2   2   2   0   0   2   2   0   0   0   2   2   2   0   0   0   2   2   2   0   2   0   0   0   2   2   0   0   2   0   0   2   2   2   0   0   2   2   2   2   0   2   0   0   0   2   0   2   2   0   0   0   0   2   0   0   0   0   0   2   0   0   2   2   0   0   0   0   0   0   2   0   0   0   2   0   0   2   0   2   0   2   0   2   0   0   0   2   2   2   0   2   2   0   2   2   2   2
 MK-2-14                0   0   0   0   0   2   2   0   0   0   0   0   0   0   0   2   0   0   2   0   2   0   0   2   2   0   0   0   2   0   2   2   2   0   2   0   0   2   0   2   0   2   2   0   0   2   0   0   2   0   2   2   0   2   2   2   2   2   2   2   2   2   2   0   0   2   0   0   0   0   0   0   0   2   2   0   2   2   0   0   0   0   2   2   0   2   2   2   0   0   0   2   2   2   0   0   2   2   0   0   0   2   2   2   2   0   0   2   2   0   0   2   2   2   2   0   0   0   2   2   0   0   2   0   2   0   2   2   0   0   2   0   2   2   0   2   0   0   2   2   2   2   0   2   0   2   0   2   0   2   2   0   0   0   0   2   0   0   0   0   0   2   0   0   2   2   2   0   0   0   0   0   2   0   0   0   2   0   0   0   2   2   0   0   0   2   0   0   0   2   2   2   0   0   2   0   2   2   2   2
 MK-2-15                0   2   0   2   0   2   2   0   0   0   0   0   0   0   0   2   0   0   2   0   2   0   2   2   2   0   0   0   2   0   2   2   2   0   2   2   0   2   0   2   0   2   2   0   0   2   0   2   2   0   2   2   0   2   2   2   2   2   2   2   2   2   2   0   0   2   0   2   0   0   0   0   0   2   2   0   2   2   2   0   0   0   2   2   0   2   2   2   0   0   0   2   2   2   0   0   2   2   2   2   0   0   2   2   2   0   2   0   2   0   0   2   2   2   2   0   0   0   2   2   0   0   2   0   0   0   2   2   0   0   2   0   0   2   0   2   2   2   2   2   2   2   0   0   0   2   0   2   0   2   2   0   2   0   0   2   0   0   0   0   0   2   0   0   2   2   2   0   0   0   0   0   2   0   0   0   2   2   0   0   0   2   0   0   2   2   0   0   0   2   2   2   0   0   2   0   2   2   0   2
 MK-2-16                0   2   0   2   0   2   2   0   0   0   0   0   0   0   0   2   0   0   2   0   2   0   2   2   0   0   0   0   2   0   2   2   2   0   2   2   0   2   0   2   0   2   2   0   0   2   0   2   2   0   2   2   0   2   2   2   2   2   2   2   2   2   2   0   0   2   0   2   0   0   0   0   0   2   2   0   2   2   2   0   0   0   2   2   0   2   2   2   2   0   0   2   2   2   0   0   2   2   2   2   0   0   2   2   2   2   2   2   2   0   2   2   2   2   2   0   0   0   2   2   0   0   2   0   0   2   2   2   0   0   2   0   0   2   0   2   2   2   2   2   0   2   0   0   0   2   0   2   0   2   2   0   2   0   0   0   0   0   0   0   0   2   2   0   2   2   2   0   0   0   0   0   2   0   0   0   2   2   0   0   0   0   0   0   2   2   0   0   0   2   2   2   0   2   2   0   2   2   0   2
 MK-3-1                 2   0   0   0   0   2   2   0   2   2   2   0   2   0   2   2   2   0   2   0   0   0   0   2   2   2   0   2   2   0   0   2   2   2   0   2   2   0   0   0   2   2   0   0   2   2   0   0   2   0   2   0   2   2   0   0   0   2   0   0   0   2   0   0   2   0   0   2   0   0   0   2   0   0   2   0   2   2   2   0   2   2   0   2   2   2   2   0   0   0   0   2   2   0   0   2   2   0   0   0   2   2   0   2   2   2   2   0   0   2   2   0   0   0   0   2   0   0   0   0   0   2   2   2   0   0   2   2   0   0   2   0   2   0   2   0   0   0   0   0   2   2   2   2   0   0   0   0   2   0   2   2   2   0   0   0   0   2   2   0   2   0   0   2   2   0   2   2   0   0   2   2   2   0   0   2   0   0   0   2   2   2   2   0   0   2   0   2   0   0   0   2   2   2   0   0   0   0   2   2
 MK-3-2                 2   0   0   0   0   2   2   0   2   2   2   0   2   0   2   2   2   0   2   2   0   0   0   2   2   2   0   2   2   0   0   2   2   2   0   2   2   0   0   0   2   2   0   0   2   2   0   0   2   0   2   0   2   2   0   0   0   2   0   0   2   2   0   0   2   0   0   2   0   0   0   2   0   0   2   0   2   2   2   0   2   2   0   2   2   2   2   0   0   0   0   2   2   2   0   2   2   0   0   0   2   2   0   2   2   2   2   0   0   2   0   0   0   2   0   2   0   0   0   0   0   2   2   2   0   0   2   2   0   2   2   0   2   2   2   0   0   0   0   0   2   2   2   2   2   0   0   0   2   0   2   2   2   0   0   0   0   0   0   0   2   2   0   2   2   0   2   2   0   0   2   0   2   0   0   2   2   0   0   0   2   2   2   0   0   2   2   2   0   0   0   2   2   2   0   0   0   0   2   2
 MK-3-3                 2   0   0   0   2   0   2   0   2   2   2   0   2   0   2   2   2   0   2   2   0   0   0   2   2   2   0   2   2   0   0   2   2   2   0   0   2   0   0   0   2   2   2   0   2   2   0   0   2   0   2   2   2   2   0   0   0   2   0   0   2   2   0   0   2   0   0   2   0   0   0   2   0   0   2   0   2   2   2   0   2   2   0   2   2   2   2   0   0   0   2   0   2   2   0   2   2   0   0   2   2   2   0   2   2   2   2   0   0   2   0   0   2   2   0   2   2   0   0   0   0   2   2   2   0   0   2   2   0   2   2   0   2   2   2   0   0   2   2   0   2   2   2   2   2   0   0   0   2   0   2   2   2   0   0   0   0   0   0   0   2   2   0   2   2   0   2   2   0   0   2   0   0   0   0   2   2   0   0   0   2   2   2   0   0   2   2   2   0   0   0   2   2   2   0   0   0   0   2   2
 MK-3-4                 2   0   0   0   2   0   0   0   2   2   2   0   2   2   2   2   2   0   0   2   0   0   0   0   2   2   0   2   2   0   0   2   2   2   0   0   2   0   0   0   2   2   2   0   2   2   0   0   0   0   2   2   2   2   0   0   0   2   0   0   2   2   0   0   2   0   0   2   0   0   0   2   0   0   2   0   2   2   2   0   2   0   0   2   2   2   0   0   0   0   2   0   2   2   0   2   2   0   0   0   2   2   0   2   2   2   2   0   2   2   0   0   2   2   0   2   2   0   0   0   0   2   0   0   0   0   2   2   0   2   2   0   2   2   2   0   2   2   2   0   2   2   2   0   2   0   0   0   2   0   2   2   2   2   0   0   0   0   0   0   2   0   0   2   2   2   2   2   0   0   2   2   0   0   0   2   2   0   0   0   2   2   0   0   0   2   2   2   0   0   0   2   2   2   0   2   0   0   2   2
 MK-3-5                 2   0   0   0   0   0   0   0   2   2   2   0   2   2   2   2   2   0   0   2   0   0   0   0   2   2   0   2   2   0   2   2   2   2   0   0   2   0   0   0   2   2   2   0   2   0   0   0   0   2   0   2   2   2   0   0   0   2   0   2   2   2   0   0   2   0   0   2   0   0   0   2   0   0   2   0   2   2   0   0   2   0   0   2   2   2   0   0   0   0   2   0   2   2   2   2   2   0   0   0   2   2   0   2   2   2   2   0   2   2   0   0   2   0   0   2   2   0   0   0   0   2   0   0   0   0   2   2   0   2   2   0   2   2   2   0   2   2   2   0   2   2   2   0   0   0   0   0   2   0   2   2   2   2   0   2   0   0   0   0   2   2   0   2   2   2   2   2   0   0   2   2   0   0   0   2   2   0   0   0   2   2   0   0   0   2   2   2   0   0   0   2   2   2   0   2   0   0   2   2
 MK-3-6                 2   2   0   0   2   0   0   0   2   2   2   0   2   2   2   2   2   0   0   2   0   0   0   0   0   2   0   2   2   2   2   2   2   0   0   0   2   0   0   0   2   2   2   0   2   0   0   0   0   2   0   2   2   2   0   0   2   2   0   0   2   2   0   0   2   0   0   2   0   0   0   2   0   0   2   0   2   2   2   0   2   0   0   2   2   2   0   0   0   0   0   2   2   2   2   2   2   0   0   0   2   2   0   2   2   2   2   0   2   2   0   2   0   0   2   2   2   0   0   0   0   2   0   0   0   0   2   2   0   2   2   0   2   2   2   0   2   2   0   0   2   2   2   0   2   0   0   2   2   0   2   2   2   2   0   2   0   0   2   0   2   0   0   2   2   2   2   2   0   0   2   2   0   0   0   2   2   0   0   0   2   0   0   2   0   2   2   2   0   0   0   2   2   2   0   2   0   0   2   2
 MK-3-7                 2   2   0   0   2   0   0   0   2   2   2   0   2   2   2   2   2   0   0   2   0   0   0   0   2   2   0   2   0   2   2   2   2   0   0   0   2   0   0   0   2   2   2   0   2   0   0   0   0   2   0   2   2   2   0   2   2   2   0   0   2   0   0   0   2   0   0   2   0   2   0   2   0   0   2   0   2   2   2   0   2   0   0   2   2   2   0   0   0   0   0   2   0   2   2   2   2   0   0   0   2   2   0   2   2   2   2   0   2   0   0   2   0   0   0   2   2   0   0   0   0   2   0   0   2   0   2   2   0   0   2   0   2   2   2   0   2   2   2   2   2   0   2   0   2   0   0   2   2   0   2   2   2   2   0   2   0   0   2   0   2   0   0   2   2   2   2   0   2   2   2   0   0   0   0   2   2   0   2   0   2   0   0   0   0   2   2   2   0   0   0   2   2   2   2   2   0   0   2   2
 MK-3-8                 2   2   0   0   0   0   0   0   2   2   0   2   2   2   2   2   2   0   0   2   0   0   0   2   2   2   0   2   0   2   2   2   0   0   0   0   2   0   0   0   2   2   0   0   2   0   0   0   0   2   0   0   2   2   2   0   2   2   0   0   2   0   0   2   0   0   0   2   0   2   0   2   0   0   2   0   2   2   0   0   2   0   0   2   2   2   0   0   0   0   0   2   0   2   2   2   2   0   0   0   2   2   0   2   2   0   2   2   2   0   0   2   0   0   0   0   2   0   0   0   0   2   2   2   2   0   2   2   0   0   2   0   0   2   2   0   2   2   2   2   2   0   2   0   2   0   0   2   2   0   2   2   0   2   0   2   0   2   2   2   2   0   0   2   2   2   2   0   2   2   2   0   0   0   0   2   2   0   2   0   2   0   0   0   0   2   0   2   0   0   0   2   0   2   2   2   0   0   2   2
 MK-3-9                 2   2   0   0   0   0   0   0   2   2   0   2   2   2   2   2   2   0   0   2   0   0   0   2   2   2   0   2   0   2   2   2   0   0   0   0   2   0   0   0   2   2   0   0   2   0   0   0   0   2   2   0   2   2   0   0   0   2   2   0   2   2   0   2   2   0   2   2   2   2   0   2   0   0   2   0   2   2   0   0   2   0   0   2   2   2   0   0   0   0   0   2   0   2   2   2   2   0   0   0   2   2   0   2   2   0   2   2   2   0   0   2   0   0   0   0   2   0   0   0   0   2   2   2   2   0   2   2   0   0   2   0   2   2   2   0   2   0   2   2   2   0   2   0   2   0   0   2   2   2   2   2   0   2   0   2   0   2   2   2   2   0   0   2   0   2   0   0   2   2   2   0   0   0   0   2   2   0   2   0   0   0   0   0   2   2   0   2   0   0   0   2   0   2   2   2   0   0   2   2
 MK-3-10                2   2   0   0   0   0   0   0   2   0   0   2   2   2   2   2   2   0   0   2   0   0   0   2   2   2   0   2   0   2   2   2   0   0   0   0   2   0   0   0   0   2   0   0   2   0   0   2   0   0   2   0   2   2   0   0   0   0   2   0   2   2   0   2   2   0   2   2   2   2   0   2   0   0   2   0   2   2   0   0   0   0   0   2   0   2   0   0   2   0   0   2   0   2   2   2   2   0   0   0   2   2   0   2   2   0   2   0   2   0   0   2   0   0   0   0   2   0   0   0   0   0   2   2   2   0   2   2   0   0   0   0   2   2   2   0   2   0   2   0   2   0   2   0   2   0   0   2   2   2   0   2   0   2   0   2   0   2   2   2   0   0   0   2   0   2   0   0   2   2   2   0   0   0   0   2   2   0   2   0   0   0   0   0   2   2   0   2   0   0   0   2   0   0   2   2   0   0   2   2
 MK-3-11                2   2   0   0   0   0   0   0   2   0   0   2   2   2   2   2   2   0   0   2   0   0   0   2   2   2   0   2   0   2   2   2   0   0   0   0   2   0   0   0   0   2   0   0   2   0   0   2   0   0   2   0   2   2   0   0   0   0   2   0   2   2   0   2   2   0   2   2   2   2   0   2   0   0   2   0   2   0   0   0   0   0   0   2   0   2   0   0   2   0   0   2   0   2   2   2   0   0   0   0   2   2   0   0   0   2   2   0   2   0   0   0   0   0   0   0   2   0   0   0   2   0   0   2   2   0   2   2   2   0   2   0   2   2   2   0   2   0   2   0   2   0   2   0   2   0   2   2   2   2   0   2   0   0   0   2   0   2   2   0   0   0   2   2   0   2   0   0   2   2   2   0   0   0   0   2   2   0   2   0   0   0   0   0   2   2   0   2   0   2   0   2   2   0   2   2   0   0   2   2
 MK-3-12                2   2   0   2   0   0   0   0   2   0   0   2   2   2   2   0   2   0   0   2   2   0   0   2   0   2   0   2   0   2   2   2   2   2   0   0   2   0   2   2   0   2   0   0   2   0   0   2   0   0   2   2   2   2   0   2   0   0   2   0   2   2   0   2   2   0   2   2   2   2   0   2   0   0   0   0   2   0   2   0   0   0   0   0   0   0   0   0   2   2   0   2   0   0   2   2   0   0   0   0   2   2   0   2   0   2   2   0   0   0   0   0   0   0   0   0   2   0   0   0   0   0   0   2   2   0   2   2   2   0   2   0   2   2   2   0   2   0   2   0   2   0   2   0   2   0   2   2   2   2   0   2   0   0   0   2   0   2   2   0   0   0   2   2   0   2   0   0   2   2   2   0   2   0   0   2   2   0   2   0   0   2   0   0   2   2   0   2   0   2   0   2   2   0   2   2   0   0   2   2
 MK-3-13                2   0   0   0   0   0   0   0   2   2   0   2   2   2   2   0   2   0   0   2   2   0   0   0   0   2   0   2   0   2   2   2   2   2   0   0   2   0   2   2   0   2   0   0   2   0   0   2   0   0   2   2   2   2   0   2   0   0   2   0   2   2   0   2   2   2   2   2   0   2   0   2   0   0   0   0   2   0   2   0   0   0   0   0   0   0   0   0   2   2   0   2   0   0   2   2   0   2   2   0   2   2   0   2   0   0   2   2   0   0   0   0   0   2   0   0   2   0   0   0   0   0   0   0   2   0   2   2   2   0   0   0   2   2   0   0   2   0   2   0   2   2   2   0   2   0   2   2   2   0   0   2   2   0   0   2   0   0   2   0   0   0   2   2   2   2   0   0   2   2   2   0   2   0   0   0   2   0   2   2   0   2   0   0   2   2   0   2   2   2   0   2   2   0   2   2   0   0   2   2
 MK-3-14                2   0   0   0   0   0   0   0   2   2   0   2   2   2   0   0   2   0   0   2   2   2   0   0   0   2   0   2   0   2   0   2   2   0   0   2   2   0   2   2   0   2   0   0   2   0   0   2   0   0   0   2   2   2   0   2   0   2   0   0   2   2   0   2   2   0   2   2   0   0   0   0   0   0   0   2   2   0   2   0   0   0   0   0   0   0   0   0   2   2   0   2   0   0   2   2   0   2   2   0   2   2   0   2   0   0   2   2   0   0   0   2   0   2   0   0   2   0   0   2   0   0   0   0   2   2   2   2   2   0   0   0   0   2   0   0   2   0   2   0   2   2   2   0   2   2   2   2   2   2   0   2   2   0   0   2   0   0   2   0   0   0   2   2   2   2   0   0   2   2   2   0   0   0   0   0   2   0   2   2   0   2   0   0   2   2   0   2   2   2   0   2   2   0   2   2   0   0   2   2
 MK-3-15                2   0   2   0   0   0   0   0   2   2   0   2   2   2   0   0   0   0   0   2   2   2   0   0   0   2   2   2   2   2   0   2   2   2   0   2   2   0   2   2   0   2   0   0   2   0   0   2   0   0   0   2   2   2   0   2   2   2   0   0   2   2   2   2   2   0   0   2   0   0   0   0   0   0   0   2   2   0   2   0   0   0   0   0   0   0   0   0   2   2   0   2   0   0   2   2   0   2   2   0   2   2   0   2   0   0   2   2   2   2   2   2   0   2   0   0   2   0   0   2   0   2   0   0   2   2   2   2   2   0   0   0   0   2   0   0   2   0   2   0   2   2   2   0   2   2   2   2   2   2   0   2   2   0   0   2   0   0   2   0   0   0   2   0   2   2   0   0   2   2   2   0   0   2   2   0   2   2   2   2   0   2   0   0   2   2   2   2   0   2   0   2   2   0   2   2   0   0   2   0
 MK-3-16                2   0   2   0   0   0   0   0   0   2   0   2   2   2   0   0   0   0   0   2   2   2   0   0   0   2   2   2   2   2   0   2   2   2   0   0   2   0   2   2   2   2   0   0   2   0   0   2   0   0   0   2   2   2   0   2   2   2   0   0   2   2   2   2   2   0   0   2   0   0   0   0   0   0   0   0   2   2   2   0   0   0   0   0   0   0   0   0   2   2   0   2   0   0   2   0   0   2   2   0   2   2   0   2   0   2   2   2   2   2   2   2   0   2   0   2   2   0   0   2   0   2   0   2   2   2   2   2   2   0   0   0   0   2   0   0   2   0   2   0   2   2   2   0   2   2   2   2   2   2   0   2   2   0   0   2   0   0   2   0   0   0   2   0   2   2   2   0   2   2   0   0   0   2   2   0   2   2   2   2   0   2   0   0   2   2   2   2   2   2   0   2   2   2   2   2   0   0   2   0
 MK-4-1                 2   2   0   0   0   0   2   2   2   2   0   0   0   0   0   0   2   2   2   2   2   0   0   0   0   2   2   0   2   0   0   2   2   0   2   2   2   0   0   2   2   2   0   0   0   0   2   2   2   0   2   2   2   2   0   0   2   0   2   2   0   2   2   2   0   0   0   0   0   2   0   2   0   0   0   2   0   2   0   0   2   2   0   2   2   2   0   0   2   0   0   2   2   2   0   0   2   2   0   0   0   0   0   0   0   2   2   0   0   0   0   0   0   0   0   2   0   2   2   0   0   2   0   0   2   0   0   2   2   2   0   2   0   0   2   2   0   2   2   0   2   2   0   0   0   0   0   0   0   2   0   0   2   0   0   2   0   2   0   0   0   2   0   2   2   0   0   2   0   2   0   0   0   2   2   2   0   2   2   0   0   2   2   0   2   2   0   2   0   2   0   2   2   0   0   0   0   0   0   2
 MK-4-2                 2   2   0   0   0   0   2   2   0   2   0   0   0   0   0   0   2   2   2   2   2   0   0   0   0   2   2   0   2   0   0   2   2   0   2   2   2   0   0   2   2   2   0   0   0   0   2   2   2   0   2   2   2   2   0   0   2   0   2   2   0   2   2   2   0   0   0   0   0   2   0   2   0   0   0   2   0   2   0   2   2   2   0   2   2   2   0   0   0   0   0   2   2   2   0   0   2   2   0   0   0   0   0   0   0   2   0   0   0   0   0   0   0   0   0   0   0   2   2   0   0   2   0   0   2   0   0   2   2   2   0   2   0   0   2   2   0   2   2   0   2   2   0   2   0   0   0   0   0   2   0   0   2   0   0   2   0   2   0   0   0   2   2   2   2   0   2   2   0   2   0   0   0   2   2   2   0   2   2   2   0   2   0   0   2   0   0   2   0   2   0   2   2   0   0   0   0   0   0   2
 MK-4-3                 2   2   0   0   0   0   2   2   0   2   0   0   0   0   0   0   2   2   2   2   0   0   0   0   0   2   0   0   2   0   0   0   2   0   2   0   2   0   0   2   2   2   0   0   0   0   2   2   2   0   2   2   2   2   0   0   2   0   2   2   0   2   2   0   2   0   0   0   0   2   0   2   0   0   0   2   0   2   0   2   2   2   0   2   2   2   0   0   0   0   0   2   2   2   0   2   2   2   0   0   0   0   0   0   0   2   0   0   0   0   0   0   0   2   0   0   0   2   2   0   0   2   0   0   2   0   0   2   2   2   0   2   0   0   2   2   0   2   2   0   2   2   0   2   0   0   0   0   2   2   0   0   2   0   0   2   0   2   0   2   0   2   2   2   2   0   2   2   0   2   0   0   2   2   2   2   0   2   2   2   0   2   0   0   2   0   0   2   2   2   0   0   2   0   0   0   0   0   0   2
 MK-4-4                 2   2   0   0   0   0   2   2   2   2   2   0   2   2   0   0   2   2   2   2   0   2   0   0   0   2   0   0   2   0   0   0   0   0   2   0   2   0   0   0   2   2   0   0   0   0   2   2   2   0   2   2   2   2   0   2   0   0   2   2   0   2   2   0   2   0   0   0   0   2   0   2   0   0   0   0   0   2   0   2   2   2   0   2   2   2   0   0   0   0   0   2   2   2   0   2   2   0   0   0   0   0   0   0   0   2   0   0   0   0   2   0   0   2   0   0   0   2   2   0   0   2   0   0   0   0   0   2   2   2   0   2   0   0   2   2   0   2   2   0   2   2   0   2   0   0   0   0   2   2   0   0   2   0   0   2   0   2   0   2   0   2   2   2   2   0   2   2   0   2   0   0   0   2   2   2   0   2   2   2   0   2   0   0   2   2   0   2   2   2   0   0   2   0   0   0   0   0   0   2
 MK-4-5                 2   2   0   0   0   0   2   2   2   2   2   0   2   2   0   0   2   2   2   0   0   2   0   2   0   2   0   0   2   0   0   0   0   0   2   0   2   0   0   0   2   2   0   2   0   0   2   2   2   0   2   2   2   2   0   2   0   2   2   2   0   2   0   2   0   0   0   0   0   2   0   2   0   0   0   0   0   2   0   2   2   2   0   2   2   2   0   0   0   0   0   2   2   2   0   2   2   0   0   0   0   0   0   2   0   2   0   0   2   2   2   0   0   2   0   0   0   2   2   0   0   2   0   0   0   0   0   2   2   2   2   2   0   0   2   2   0   2   0   0   2   0   0   2   0   0   0   0   0   2   0   0   2   0   2   2   0   2   0   2   0   2   2   0   2   0   2   2   2   2   0   0   0   2   2   2   0   2   2   2   0   2   0   0   2   2   0   2   2   2   0   0   2   0   0   0   0   2   0   2
 MK-4-6                 2   0   0   0   0   0   2   2   2   0   2   0   2   2   0   0   2   2   2   0   0   2   0   0   0   2   0   0   2   0   0   0   0   0   2   0   2   0   0   0   2   2   0   2   0   0   2   2   2   0   2   2   2   2   0   2   2   2   2   2   2   2   0   2   0   2   0   0   0   2   0   0   0   2   0   0   0   2   0   2   2   0   0   2   2   0   0   0   2   0   0   2   2   2   0   2   2   0   0   0   0   0   0   2   0   2   0   0   2   2   2   2   0   2   0   0   0   2   2   0   0   2   0   0   0   0   0   2   0   2   2   2   0   0   2   2   0   0   0   0   0   0   0   2   0   0   0   0   0   2   0   0   2   0   2   2   0   2   0   2   2   2   2   2   2   0   2   2   2   2   0   2   0   2   2   2   0   2   2   0   0   2   0   2   2   0   0   2   2   2   0   0   2   0   0   0   0   2   0   2
 MK-4-7                 2   0   2   0   0   0   2   2   2   0   0   2   2   2   0   0   2   2   2   2   0   2   0   0   0   2   2   0   2   2   0   0   0   0   2   0   2   0   0   0   2   2   0   2   0   0   2   2   2   0   2   2   2   2   0   2   0   2   2   0   2   2   0   2   0   2   2   0   0   2   0   2   0   2   0   0   0   2   0   2   2   0   0   2   2   0   0   0   2   0   0   2   2   2   0   2   2   2   0   0   0   0   0   2   0   2   0   0   2   2   0   2   2   2   0   0   0   2   2   0   0   2   0   0   0   0   0   2   0   2   2   2   0   0   2   2   0   0   2   0   0   0   0   2   0   0   0   0   0   2   0   0   2   0   2   2   0   2   0   2   0   2   2   2   2   0   2   2   2   2   0   2   2   2   2   2   0   2   2   0   0   2   0   2   2   0   2   0   2   2   0   0   0   0   0   0   0   2   0   2
 MK-4-8                 2   0   2   0   0   0   2   2   2   0   0   2   2   2   0   0   0   2   2   2   0   2   0   0   0   0   2   0   2   2   0   0   0   0   2   0   2   0   0   0   2   0   0   2   0   0   0   2   2   2   2   2   2   0   0   2   0   0   2   0   2   2   0   2   0   2   2   0   0   2   0   2   0   2   0   2   0   2   0   2   2   0   0   2   2   0   0   0   2   0   0   2   2   2   0   0   2   2   0   0   0   0   0   0   0   0   2   0   2   2   0   2   2   2   0   0   0   2   2   0   0   2   0   0   0   0   0   2   0   0   2   0   0   0   2   2   0   2   2   0   0   0   0   2   0   0   0   0   2   2   2   0   2   0   2   2   0   2   0   2   0   2   2   2   2   0   2   2   2   2   2   2   2   2   2   2   0   2   2   0   0   2   0   2   2   0   2   0   2   2   0   0   0   0   0   0   2   2   0   2
 MK-4-9                 2   0   2   0   0   0   2   2   2   0   0   0   2   2   0   0   0   2   2   2   0   0   0   0   0   0   2   0   2   2   0   0   0   0   2   0   2   2   0   0   2   2   0   2   0   0   2   2   2   2   2   2   2   0   0   2   0   0   2   0   2   2   0   2   0   2   2   0   0   2   0   2   0   2   0   0   0   0   0   2   2   0   0   2   2   0   2   0   2   0   0   2   2   2   2   0   2   0   0   0   0   0   0   0   0   0   2   0   2   2   0   2   2   2   0   0   0   2   2   0   0   2   0   0   0   2   0   2   0   0   2   0   0   0   2   2   0   2   2   0   0   0   0   2   0   0   0   0   2   2   2   0   0   0   2   2   0   2   0   2   0   2   0   0   2   0   2   2   2   2   2   2   2   2   2   0   0   2   2   0   0   2   0   2   2   0   2   0   2   2   0   0   0   0   0   0   2   2   0   2
 MK-4-10                2   0   2   0   2   0   2   2   2   0   2   0   2   2   0   0   0   2   2   2   0   0   0   0   0   0   2   0   2   2   0   0   0   2   2   0   2   2   0   0   2   2   0   0   0   0   2   2   2   2   2   0   0   0   2   2   0   0   2   0   2   2   0   2   0   2   2   0   0   2   2   2   2   2   0   0   0   0   2   2   2   0   0   2   2   2   2   0   2   0   0   0   2   2   2   0   2   0   0   0   0   0   0   0   0   0   0   0   2   2   0   2   2   0   2   0   0   2   2   0   0   2   0   0   2   2   0   2   0   0   2   0   0   0   2   0   0   2   2   2   0   0   0   2   0   0   0   0   2   2   2   0   0   0   2   2   0   2   0   2   0   2   0   0   2   0   2   2   2   0   2   2   2   2   2   0   0   2   2   0   0   2   0   2   2   0   2   0   0   2   0   0   0   0   0   2   2   2   0   2
 MK-4-11                2   0   2   0   2   0   2   2   2   0   2   0   2   2   0   0   0   2   2   2   0   0   0   0   0   0   2   0   2   2   0   0   0   2   2   2   2   2   0   0   2   2   0   0   0   0   2   2   2   2   2   0   0   0   2   2   0   0   0   0   2   2   0   2   0   2   2   0   0   2   0   2   2   2   0   0   0   0   2   2   2   0   0   2   2   2   2   0   2   0   0   2   2   2   2   0   2   0   0   0   0   0   0   0   0   2   0   0   2   2   0   2   2   0   2   0   0   2   2   0   0   2   0   0   2   2   0   2   2   0   0   0   0   0   2   0   0   2   2   2   0   0   0   0   2   2   0   0   2   2   2   0   0   0   2   0   0   2   0   2   0   2   2   2   2   0   2   2   2   0   0   2   2   2   2   0   0   2   2   0   0   2   0   2   2   0   2   0   0   0   0   0   0   0   0   2   2   2   2   2
 MK-4-12                2   0   2   0   2   0   0   2   2   0   0   0   2   2   0   0   0   2   2   2   0   0   0   0   2   0   2   0   2   2   0   0   0   2   2   2   2   0   0   0   2   2   2   2   0   0   2   2   2   2   2   0   0   0   2   2   0   0   0   0   2   0   0   2   0   2   2   0   0   0   0   0   0   0   0   0   0   0   2   2   2   0   0   2   2   2   2   0   2   0   0   2   2   2   2   0   2   0   0   0   2   0   0   0   0   2   0   0   2   2   0   2   2   0   2   0   0   2   2   0   0   2   0   0   2   2   0   2   2   0   0   0   0   0   2   0   0   2   2   2   0   0   0   2   2   0   0   2   2   2   2   0   0   0   2   0   0   2   0   2   0   2   2   2   2   0   2   2   0   0   0   2   2   2   2   0   0   2   2   0   0   2   0   2   2   0   2   0   0   0   0   0   0   0   0   2   2   2   2   2
 MK-4-13                2   0   2   2   2   0   0   2   2   0   0   0   2   2   0   0   0   2   2   2   0   0   2   0   2   0   2   2   2   2   2   0   2   2   2   2   2   0   0   0   2   2   2   2   0   0   2   2   2   2   2   0   0   0   2   2   0   0   0   2   2   0   0   2   0   2   2   0   0   0   0   0   0   2   0   0   0   0   2   0   0   0   0   2   2   2   2   0   2   0   0   2   2   2   2   0   2   0   0   0   2   0   0   0   0   2   0   0   2   2   0   0   2   0   2   0   0   2   2   2   0   2   0   0   2   2   0   2   2   0   0   0   0   0   0   0   0   2   2   2   0   0   0   2   2   0   0   2   2   2   2   0   2   0   2   0   0   2   0   2   0   2   2   0   0   0   0   2   0   0   0   2   2   2   0   2   0   2   2   0   0   2   0   2   2   0   2   0   0   0   0   0   0   0   0   2   0   2   2   2
 MK-4-14                2   0   2   2   2   0   0   2   2   0   0   0   2   2   0   0   0   2   2   2   0   0   2   0   2   0   0   2   2   2   2   0   2   2   2   2   2   0   2   0   2   2   2   2   0   0   2   2   2   2   2   2   0   2   0   2   0   0   0   2   2   0   0   0   0   2   2   0   0   0   0   0   0   2   0   0   2   0   2   0   0   0   0   2   2   2   2   0   2   0   0   0   2   0   2   0   2   0   0   0   2   0   0   0   0   2   0   0   2   2   0   0   2   0   2   0   0   2   2   2   0   2   0   0   0   2   2   0   2   0   0   2   0   0   0   0   0   2   0   2   0   0   0   2   2   0   0   0   2   2   2   0   2   0   2   0   0   2   0   2   0   2   2   0   0   0   0   2   0   0   0   2   0   2   0   2   0   2   2   0   0   2   0   2   2   0   2   0   0   0   0   0   0   2   0   2   0   0   0   2
 MK-4-15                2   0   2   2   2   2   0   2   2   0   0   0   0   2   0   0   0   2   2   2   0   0   2   0   2   0   2   2   2   2   2   0   2   2   2   2   2   0   2   0   2   2   2   2   0   0   2   0   2   2   2   2   0   2   0   2   0   0   0   2   2   0   0   0   0   2   2   0   0   0   0   2   0   2   0   0   2   0   2   0   0   0   2   2   2   2   2   0   2   0   0   0   2   0   2   0   2   0   0   0   2   0   0   2   0   2   2   0   0   2   0   0   2   0   2   2   0   2   2   2   0   2   0   0   0   2   2   0   2   0   0   2   0   0   0   0   0   2   0   0   0   0   0   2   2   2   0   0   2   2   2   0   2   0   2   0   2   2   0   2   0   2   2   0   0   0   2   2   0   2   0   2   0   2   0   2   2   2   0   0   0   2   0   2   2   0   2   0   0   2   0   0   0   2   0   2   0   0   0   0
 MK-4-16                2   0   2   2   2   2   0   2   2   2   0   2   0   2   0   0   0   2   2   0   0   0   2   0   2   0   2   2   2   2   0   2   0   2   2   2   2   0   2   0   2   2   2   2   0   0   2   2   0   2   2   2   0   2   0   2   0   0   0   2   2   0   2   0   2   0   2   0   0   0   0   2   0   0   0   0   2   0   2   2   0   0   2   2   0   2   0   0   2   0   0   0   2   0   2   0   2   0   0   0   2   0   0   0   0   2   0   0   0   2   0   0   2   0   2   2   0   2   2   2   0   2   0   0   2   2   0   0   2   0   0   2   0   0   2   0   0   2   0   0   0   0   0   2   2   2   0   0   2   2   2   0   2   0   2   0   2   2   0   2   0   2   2   0   0   0   0   2   0   2   0   0   0   2   0   2   2   2   0   0   0   2   0   2   2   0   2   0   0   2   0   0   0   2   0   2   0   0   0   2
 MK-5-1                 2   2   0   0   2   0   2   2   2   2   0   2   0   0   2   0   2   0   2   2   0   2   2   0   2   0   2   0   2   0   2   0   0   0   2   0   2   0   2   2   2   0   0   2   0   2   0   0   0   2   0   2   2   0   0   0   2   2   2   2   2   2   0   2   0   0   2   0   2   2   0   0   2   2   2   0   0   0   2   0   2   0   2   2   2   2   2   0   2   0   0   2   0   2   2   2   2   0   2   0   2   0   2   2   0   0   0   0   2   2   0   0   0   0   2   0   2   2   2   0   0   0   2   0   0   2   2   0   0   0   0   0   2   2   2   2   0   0   2   0   0   0   0   2   0   2   2   2   0   0   2   0   2   0   2   0   0   0   2   2   2   2   0   0   0   2   2   2   2   2   0   2   0   2   2   0   0   2   2   2   0   0   2   2   0   2   2   0   0   2   0   2   2   0   2   2   2   2   2   0
 MK-5-2                 2   2   0   0   2   0   2   0   2   2   0   0   0   2   2   0   2   0   2   2   2   2   2   0   2   0   2   0   2   0   2   0   0   2   0   0   2   0   2   2   2   2   0   2   0   2   0   0   0   2   0   2   2   0   0   2   2   2   2   0   2   2   0   2   0   0   2   0   2   2   0   0   2   2   2   0   0   0   2   0   2   2   2   2   2   2   2   0   2   0   0   2   0   2   2   2   2   0   2   0   2   0   2   2   0   0   0   0   2   0   0   0   0   0   2   0   2   2   2   0   2   0   2   0   0   2   2   0   0   0   0   0   2   2   2   2   0   0   2   0   2   0   0   2   0   2   2   2   0   0   2   2   2   0   2   0   0   2   2   2   0   2   0   0   0   2   2   2   2   2   0   2   2   2   2   0   0   2   2   2   2   0   2   2   2   2   2   0   0   2   0   2   2   0   2   2   2   0   2   0
 MK-5-3                 2   2   0   0   2   2   2   0   2   2   0   0   0   2   2   0   2   0   2   2   2   2   2   0   2   0   0   0   2   2   2   0   0   2   0   0   2   0   2   2   2   2   0   2   0   2   0   0   0   2   0   2   2   0   0   2   2   2   2   0   2   2   0   2   0   0   2   0   2   2   0   0   2   2   2   0   0   0   0   0   2   2   2   2   2   2   2   0   2   0   2   0   0   0   2   2   2   0   2   2   2   0   2   2   0   0   0   0   2   0   0   0   0   0   2   0   2   2   2   0   2   0   0   0   0   2   2   0   0   0   0   0   2   2   2   2   0   0   2   0   2   0   0   2   0   2   2   2   0   0   2   2   2   0   2   0   0   2   2   0   2   2   0   2   0   0   2   2   2   2   0   2   2   2   2   0   0   2   2   2   2   0   0   2   0   2   2   0   0   2   0   2   2   0   2   2   2   0   2   0
 MK-5-4                 2   2   0   0   2   2   2   0   2   2   0   0   0   0   2   0   2   0   0   2   2   0   2   0   2   0   0   0   2   2   2   0   0   2   0   0   2   0   2   0   2   2   0   2   0   2   0   0   0   2   2   2   2   0   0   2   2   2   2   2   2   2   0   2   0   0   2   0   2   2   0   0   2   2   2   0   0   0   2   0   2   0   2   2   2   2   2   0   2   0   2   0   0   0   2   2   2   0   2   2   2   2   2   2   0   0   0   0   2   0   0   0   0   0   2   0   0   2   0   0   2   0   0   0   2   2   2   0   0   0   0   0   2   2   2   2   0   0   2   0   2   0   0   2   0   2   2   2   2   0   2   2   2   0   2   0   0   2   2   0   2   2   0   0   0   0   2   2   2   2   0   2   2   2   2   0   0   2   2   2   2   0   0   2   0   2   2   2   0   2   0   2   2   0   2   2   2   0   2   0
 MK-5-5                 2   2   0   0   2   2   2   0   2   2   0   0   0   0   2   0   2   0   0   2   2   2   2   0   2   0   0   0   2   2   2   0   0   2   0   0   2   0   2   0   2   2   0   2   0   2   0   0   0   0   2   2   2   0   0   2   2   2   2   2   2   2   0   2   2   0   0   0   2   2   0   0   0   2   2   0   0   2   2   0   2   0   0   0   2   2   2   0   2   0   2   0   0   0   2   2   2   0   2   2   2   2   2   2   0   0   0   0   2   0   0   0   0   0   2   0   0   2   0   0   2   0   0   0   2   2   2   0   0   0   2   0   0   2   2   2   0   0   2   0   2   0   2   2   0   2   2   2   2   0   2   2   2   0   2   0   0   2   0   0   2   2   0   0   0   0   2   2   2   2   0   2   2   2   2   0   2   2   2   2   2   2   0   0   0   2   2   2   0   2   0   2   2   0   2   2   2   2   2   0
 MK-5-6                 2   2   0   0   2   2   2   0   0   2   0   0   0   0   2   0   2   0   0   0   2   2   2   0   2   0   0   0   2   2   2   0   0   2   0   2   2   2   2   0   2   2   0   2   0   0   2   0   0   0   2   2   0   0   0   2   2   2   2   2   2   2   0   2   2   0   0   0   2   2   2   0   0   2   2   0   0   2   2   0   2   0   0   0   0   0   2   0   2   0   2   0   2   0   2   2   2   0   2   2   0   2   2   2   0   0   2   0   2   0   0   0   0   0   2   0   0   2   0   0   2   0   0   2   0   2   2   0   0   0   2   0   0   2   2   0   0   0   2   0   0   0   2   2   0   2   2   2   2   0   2   2   2   0   2   0   0   2   2   2   2   2   0   0   0   0   0   2   2   2   0   0   2   2   2   0   2   2   2   2   2   2   0   2   0   2   0   2   0   2   0   2   2   0   2   2   2   0   2   0
 MK-5-7                 2   2   0   0   2   2   2   0   0   2   0   0   0   0   2   2   2   0   0   0   2   2   2   0   2   2   0   2   2   2   0   0   0   2   0   2   2   2   2   0   0   2   0   2   0   0   2   0   0   0   2   2   0   0   0   2   2   0   2   0   2   2   0   2   2   0   0   0   2   2   2   0   0   2   2   2   0   2   2   0   2   0   0   0   0   0   2   0   2   0   2   0   2   0   0   0   2   0   2   2   0   2   2   0   0   0   2   0   2   0   0   0   2   0   2   2   0   2   0   0   2   0   0   0   0   2   2   0   0   2   2   0   0   2   2   0   0   0   2   0   0   0   2   2   0   2   2   2   0   0   2   0   0   2   2   0   0   2   2   2   2   0   0   0   0   0   0   2   2   2   0   0   2   2   2   0   2   2   2   2   2   2   2   2   0   2   0   2   0   2   0   2   2   2   2   2   2   2   2   0
 MK-5-8                 2   2   0   2   2   2   2   0   0   2   0   0   0   0   2   2   2   0   0   0   2   0   2   0   2   2   0   2   2   0   0   0   0   2   0   2   2   2   2   0   0   2   2   2   0   0   0   0   0   0   2   2   0   0   0   2   2   2   2   2   2   2   0   2   2   0   0   0   2   2   0   0   0   2   2   2   0   2   2   0   2   0   0   0   0   2   2   0   2   0   2   0   2   0   0   0   2   0   0   2   0   2   2   0   0   0   2   0   2   0   0   2   2   0   2   2   0   2   0   0   2   0   0   0   0   2   2   0   0   2   2   0   0   2   2   0   0   0   2   0   0   0   0   2   0   2   2   2   0   0   2   2   0   0   2   0   0   2   2   0   2   0   2   0   0   0   0   2   2   2   0   0   2   2   2   0   2   2   2   2   2   2   2   2   0   2   0   2   0   2   0   2   2   2   0   2   2   2   0   0
 MK-5-9                 2   2   0   2   0   2   2   2   0   2   0   2   0   2   2   2   2   0   0   0   2   2   2   0   2   2   2   2   2   0   0   0   0   2   0   0   2   2   2   0   0   2   0   2   0   0   2   0   0   0   2   2   0   0   0   2   2   0   2   0   0   2   0   0   2   0   0   0   2   2   0   0   0   2   2   2   0   2   2   0   2   0   0   0   0   2   2   0   2   2   0   2   2   0   0   0   0   0   0   2   0   2   2   0   2   0   2   0   2   0   0   2   2   0   2   2   0   2   2   0   2   0   0   0   0   2   2   0   0   2   2   0   2   0   2   0   0   0   2   0   0   0   0   2   0   2   2   2   0   0   2   2   0   0   2   2   0   2   2   0   2   0   2   0   0   0   0   2   2   2   0   0   2   2   2   0   2   2   0   2   0   2   2   2   2   2   0   0   0   0   0   2   2   2   0   2   2   2   0   0
 MK-5-10                2   2   0   2   0   2   2   2   0   2   0   2   0   2   2   2   2   0   0   0   2   0   2   0   2   2   2   2   0   0   0   0   0   2   0   0   2   2   2   0   0   2   0   2   0   0   2   2   0   0   0   2   0   0   0   2   2   0   2   0   0   2   0   0   2   0   2   2   2   2   0   0   0   2   2   2   0   2   2   0   2   0   0   0   0   2   2   0   2   2   0   0   0   0   0   0   0   0   0   2   2   2   2   0   2   0   2   0   2   0   0   2   2   0   2   2   0   2   2   0   2   0   0   0   0   2   2   0   0   2   2   0   2   0   2   0   0   0   0   0   0   0   0   2   2   2   2   2   0   0   2   2   0   0   2   2   0   2   2   0   2   0   2   2   0   0   0   2   2   2   0   2   2   2   2   0   0   2   0   0   0   0   2   2   2   0   0   0   0   0   0   2   2   0   0   0   2   2   0   0
 MK-5-11                0   0   0   2   0   2   2   2   2   2   0   2   0   2   2   2   2   0   0   0   2   0   2   0   0   2   2   2   0   0   0   0   0   2   0   2   2   2   2   2   0   2   0   2   2   0   2   2   0   2   0   2   0   0   0   2   2   0   2   0   0   2   0   0   0   0   2   2   2   0   0   0   0   2   2   2   0   0   2   0   2   0   2   0   0   2   2   0   2   2   0   0   0   0   0   2   0   0   0   2   2   2   2   0   2   0   2   0   2   0   0   2   2   0   2   0   0   2   2   0   2   0   2   0   0   2   2   0   0   2   0   0   2   0   2   2   0   2   0   0   2   0   0   2   0   0   2   2   2   0   2   2   2   0   2   2   0   2   2   0   2   0   2   2   0   0   0   2   2   2   0   0   2   2   2   0   0   2   0   2   0   0   2   2   2   0   0   0   0   0   0   2   2   0   0   0   2   2   0   0
 MK-5-12                0   0   0   2   0   2   2   2   2   0   0   2   0   2   2   2   2   0   0   0   2   0   2   0   0   2   2   2   0   2   0   0   0   2   0   2   0   2   2   2   0   0   0   2   2   0   2   2   2   2   0   2   0   0   0   2   2   0   2   0   0   2   0   0   0   0   2   2   2   0   0   0   0   2   2   2   0   0   2   0   2   2   2   0   0   2   2   0   2   2   0   0   0   2   0   2   0   0   0   2   2   2   2   2   2   2   2   0   2   0   0   2   2   0   2   0   0   2   2   0   2   2   2   0   0   2   2   0   0   2   0   2   2   0   2   0   0   2   0   0   2   0   0   2   0   0   2   2   2   0   2   2   2   0   2   2   0   2   0   0   2   0   2   2   0   0   0   2   2   2   0   0   2   2   2   0   0   2   0   0   0   0   2   2   2   0   0   0   2   0   0   2   2   0   0   0   2   2   0   0
 MK-5-13                2   0   2   2   0   2   2   2   2   2   0   2   0   2   2   2   2   0   0   0   2   2   2   0   0   2   2   2   0   2   0   0   2   0   0   2   0   2   2   2   0   0   0   2   2   0   2   2   2   2   0   2   0   0   0   2   2   0   2   0   0   2   0   0   0   0   2   2   2   0   0   0   0   0   2   2   0   0   2   0   2   2   2   2   0   2   2   0   0   2   0   0   0   2   0   2   0   0   0   0   2   2   2   2   2   2   2   0   2   0   0   2   2   0   2   0   0   2   2   0   2   2   0   0   0   2   2   0   0   2   0   2   0   0   2   0   0   2   0   0   2   0   0   0   0   0   2   0   2   0   2   2   2   0   2   2   0   2   2   2   0   0   2   2   0   0   0   2   2   2   0   0   2   2   2   0   0   2   0   0   0   0   2   2   2   0   0   0   2   0   2   2   2   0   0   2   2   2   0   0
 MK-5-14                2   0   2   2   2   2   2   0   2   2   0   2   0   2   2   2   2   0   0   0   2   2   2   0   0   0   2   2   0   2   0   0   2   0   0   2   0   2   2   2   0   0   0   2   2   0   2   2   2   2   0   2   0   2   0   2   2   0   2   0   0   2   0   0   0   2   2   2   2   0   0   0   0   0   2   2   0   0   2   0   2   2   2   2   0   2   2   0   0   2   0   0   0   2   0   2   0   0   0   0   2   2   0   2   2   2   2   2   2   0   0   2   2   0   0   0   0   0   2   0   2   2   0   0   2   0   2   0   0   2   0   2   0   0   2   0   0   2   0   0   2   0   0   0   0   0   2   0   2   0   2   2   2   0   2   0   0   2   2   0   0   0   2   2   0   0   0   2   2   0   2   0   2   2   2   0   2   2   0   0   0   0   2   2   0   0   0   0   2   0   2   2   2   0   0   2   2   0   0   2
 MK-5-15                2   0   2   2   2   0   2   0   2   2   0   2   0   2   0   2   2   0   0   0   2   2   2   0   0   0   2   2   0   2   0   0   2   0   0   2   0   2   2   2   0   2   0   2   2   0   2   2   2   0   2   2   2   0   0   2   2   0   2   0   0   2   0   0   0   2   2   2   0   2   0   0   0   0   2   2   0   0   2   0   2   2   2   2   0   2   2   0   0   2   0   0   0   2   0   0   0   0   0   2   2   0   0   2   2   0   2   2   2   0   0   2   2   0   0   0   0   0   0   0   2   0   0   0   2   0   2   0   0   2   0   2   0   0   0   0   0   2   0   0   2   0   0   0   0   0   2   2   2   0   2   2   2   0   2   0   0   2   2   0   2   0   2   2   0   0   0   2   2   0   2   0   2   2   2   0   2   2   0   0   0   0   2   2   0   0   0   0   2   0   2   2   2   0   2   2   2   2   0   2
 MK-5-16                2   0   2   0   2   0   2   0   2   2   2   2   2   2   2   2   2   0   0   0   2   2   2   0   0   0   0   2   0   2   0   2   2   0   0   2   2   2   2   2   0   2   0   0   2   0   2   2   2   0   0   2   2   0   0   2   2   0   2   0   0   2   0   0   0   2   2   2   0   2   2   0   0   0   2   2   0   0   2   0   2   2   2   2   0   2   2   0   0   2   0   0   0   2   0   0   0   0   0   2   2   0   2   2   2   0   2   2   2   0   0   2   2   0   0   0   0   0   0   0   0   2   2   2   2   0   2   0   0   2   2   0   0   0   0   0   0   2   0   0   2   0   0   0   2   0   2   2   2   0   0   2   2   0   2   0   0   2   2   0   2   2   2   2   0   0   0   2   2   2   2   2   2   2   2   0   2   2   0   0   0   0   2   2   0   0   0   0   2   0   2   2   2   0   2   2   2   2   0   2
 MK-6-1                 0   0   2   0   0   0   2   0   0   0   2   0   0   0   0   0   0   2   0   0   0   2   0   0   2   2   2   0   2   0   2   2   0   2   2   2   0   0   0   0   0   2   2   0   0   0   0   2   2   2   2   2   0   2   2   2   0   0   0   2   2   2   2   0   2   2   0   0   2   2   0   2   0   0   0   0   2   2   0   0   0   2   2   0   2   2   0   0   2   2   2   0   0   2   0   0   0   2   0   2   2   0   0   2   2   0   0   2   0   2   0   0   0   2   0   0   0   2   0   2   0   2   0   0   0   0   2   2   2   0   2   0   2   2   0   0   2   0   2   2   0   2   2   0   2   0   0   0   2   0   0   2   0   2   2   2   2   0   0   0   0   0   2   0   0   2   2   0   0   2   2   0   0   0   2   2   0   0   2   2   2   2   0   2   2   0   2   0   0   2   2   0   0   0   2   2   0   2   2   2
 MK-6-2                 0   0   2   0   0   0   0   0   0   2   2   0   0   0   0   0   0   2   0   0   0   2   0   2   2   2   2   0   2   0   2   2   2   2   2   2   0   0   0   0   0   2   2   0   0   0   0   2   2   0   2   0   0   2   2   2   0   0   0   2   2   2   2   0   2   2   0   0   0   0   0   2   0   0   0   0   2   2   0   0   0   2   2   0   2   2   0   0   2   2   2   2   0   2   0   0   0   2   0   2   2   0   0   2   2   0   0   2   0   0   0   0   0   2   0   0   0   0   0   2   0   2   0   0   0   0   2   2   2   0   2   2   2   2   2   0   0   0   2   0   0   2   2   0   2   0   0   0   2   0   0   2   0   2   2   2   2   0   0   0   0   0   2   0   0   2   2   0   0   2   2   0   0   0   2   2   0   0   2   2   2   2   0   2   0   2   2   0   0   2   0   0   0   0   2   2   2   2   2   2
 MK-6-3                 0   0   2   0   0   0   0   0   0   0   2   0   0   0   2   0   0   2   0   0   0   2   0   2   2   2   2   0   2   0   2   2   2   0   2   2   0   0   0   0   0   2   0   0   0   0   0   2   2   0   2   0   2   2   2   0   0   0   0   0   2   2   2   0   2   2   0   0   0   0   0   2   0   0   0   0   0   2   2   0   0   2   2   0   2   2   0   0   2   2   2   2   2   2   0   0   0   2   0   2   2   0   0   2   2   0   0   2   0   2   0   2   0   2   0   0   0   0   0   2   0   2   0   0   2   0   2   2   2   0   2   2   2   0   2   0   0   0   2   0   0   2   2   0   2   0   0   0   2   0   0   2   0   2   0   2   2   0   0   0   0   0   2   0   0   2   2   0   0   2   0   0   0   0   2   2   2   0   2   0   2   2   0   2   0   2   2   2   0   2   0   0   0   0   0   2   2   2   2   2
 MK-6-4                 2   0   2   0   0   0   0   0   0   0   2   0   0   0   2   0   0   2   0   0   0   2   0   2   2   2   2   0   2   0   2   2   2   0   2   2   0   0   0   0   0   0   0   0   0   0   0   2   2   0   2   0   2   2   2   0   0   0   0   2   2   2   0   0   2   2   0   0   0   0   0   2   0   0   0   0   0   2   2   0   0   2   2   0   2   2   0   0   2   2   2   2   2   2   0   0   0   2   0   2   2   0   0   2   2   0   0   0   0   2   0   2   0   2   0   0   0   2   0   2   0   2   0   0   0   0   2   2   2   0   0   2   2   0   2   0   0   0   2   2   0   2   0   0   2   2   0   0   2   0   0   2   0   2   0   2   2   2   2   0   0   0   2   0   0   2   0   0   0   2   0   0   0   0   2   2   2   0   2   0   2   2   0   2   2   2   2   2   2   2   0   0   0   0   0   2   2   2   2   2
 MK-6-5                 2   0   2   2   0   0   0   0   0   0   2   2   0   0   2   0   0   2   0   2   2   2   0   2   0   2   2   2   2   0   2   0   2   0   2   2   0   0   0   0   2   0   0   0   0   0   0   2   0   0   2   0   2   2   2   0   0   0   0   2   2   2   0   0   2   2   0   0   0   0   0   2   0   0   0   0   0   0   2   0   0   2   2   0   0   2   0   2   2   2   2   2   2   2   0   0   0   0   0   2   2   0   0   2   2   0   0   0   0   2   0   2   0   2   0   0   0   2   0   2   0   2   2   0   0   0   2   2   2   0   0   0   0   0   2   0   0   0   2   0   0   2   0   0   2   2   0   0   2   0   2   2   0   2   0   2   2   2   2   0   0   0   2   0   0   2   0   0   0   0   0   0   0   0   2   2   2   0   2   0   2   2   0   2   2   2   2   2   0   2   0   0   0   0   0   2   2   2   2   2
 MK-6-6                 2   0   2   2   0   0   2   0   0   0   2   2   0   2   2   0   0   2   0   2   2   2   0   2   0   2   2   2   2   0   2   0   2   0   2   0   2   0   0   0   2   0   0   0   0   0   0   2   0   2   2   0   2   2   2   0   0   0   0   2   2   2   0   0   2   2   0   0   0   2   0   2   2   0   0   0   0   0   2   0   0   2   0   0   0   2   0   2   2   2   2   0   2   2   0   0   0   0   2   2   2   0   0   2   2   0   0   0   0   2   0   2   0   0   0   0   0   2   0   2   2   2   2   0   0   0   2   2   2   0   0   0   0   0   2   0   0   0   2   0   0   2   0   0   2   2   0   0   0   0   2   2   0   2   2   2   2   2   2   0   2   2   2   0   0   2   0   0   0   0   0   0   0   0   2   2   2   0   2   2   2   2   0   2   2   2   2   2   0   0   2   2   0   0   0   2   0   2   2   2
 MK-6-7                 2   0   2   2   0   0   2   2   0   0   2   2   0   2   2   0   2   2   0   2   2   2   0   2   0   2   0   0   2   0   2   0   2   0   2   0   2   0   0   0   2   0   0   0   0   0   0   2   0   2   2   0   2   2   2   0   0   0   0   2   2   0   0   0   2   2   0   0   0   2   0   2   2   0   0   0   0   0   2   0   0   2   0   0   0   0   0   2   2   2   2   0   2   2   0   0   0   0   2   2   0   0   0   2   2   0   0   0   0   0   0   2   0   0   0   0   0   2   0   2   2   2   2   0   0   0   2   2   2   0   0   0   0   0   2   0   0   0   2   0   0   2   0   0   2   2   0   0   0   0   2   2   0   0   2   2   2   2   2   0   2   2   2   0   2   2   0   0   0   0   0   0   0   0   2   2   2   0   0   2   2   2   0   2   2   2   2   2   0   0   2   2   0   0   0   0   0   2   2   2
 MK-6-8                 0   2   2   2   0   0   2   2   0   0   2   2   0   2   2   0   0   2   0   2   2   2   0   2   0   2   0   0   2   0   2   0   2   0   2   0   2   2   2   0   2   0   0   0   0   0   0   2   0   2   0   0   0   2   2   0   2   0   2   2   2   0   0   0   2   2   0   0   0   2   0   2   2   0   0   0   0   0   2   0   0   2   0   0   0   0   2   2   2   0   2   0   2   2   0   0   0   0   2   0   0   0   0   2   2   0   2   0   0   0   0   2   0   0   0   0   0   2   0   2   2   2   2   0   0   0   2   2   2   0   0   0   0   0   2   0   0   0   2   2   0   2   0   0   2   2   0   0   0   0   0   2   2   0   2   0   2   2   2   0   0   2   2   0   2   2   0   0   0   0   0   2   0   0   2   2   2   0   0   0   2   2   0   2   2   2   2   2   0   0   2   2   0   2   0   0   0   2   2   2
 MK-6-9                 2   2   2   2   0   0   2   2   0   0   2   2   0   2   2   0   0   2   0   2   2   2   0   2   0   2   0   0   2   2   2   0   2   0   2   0   2   0   2   0   2   0   2   0   0   0   0   2   0   2   0   0   0   2   2   0   0   0   2   2   2   0   0   0   2   2   0   0   0   2   0   2   2   0   2   0   2   0   2   0   0   2   0   0   0   0   2   0   2   0   2   0   2   2   0   0   0   0   2   0   0   0   0   2   2   0   2   0   0   0   0   2   0   0   0   0   0   2   0   2   2   2   2   0   0   0   2   0   2   0   0   0   0   0   2   0   0   0   2   2   0   0   0   0   2   2   0   0   0   0   0   2   2   0   2   0   2   0   2   0   0   2   2   0   2   2   2   0   0   0   0   2   0   0   2   2   2   0   2   0   2   2   0   2   2   2   2   2   0   2   0   0   0   2   0   0   0   2   2   2
 MK-6-10                0   0   2   2   0   0   2   2   0   0   2   2   0   2   2   0   0   2   0   2   2   2   0   2   0   2   0   0   2   0   2   0   2   2   2   0   2   0   0   0   0   0   2   0   0   2   2   2   0   2   0   0   0   2   2   0   0   2   2   2   2   0   0   0   2   2   0   0   0   2   0   2   2   0   2   0   2   0   2   2   0   2   0   0   0   0   2   2   2   0   2   0   2   2   0   0   0   0   2   0   2   0   0   0   0   0   2   0   0   0   0   2   0   0   0   0   0   2   0   2   2   2   2   2   0   0   2   0   2   0   0   0   0   2   2   0   0   0   2   2   0   0   0   0   2   2   0   0   0   0   0   2   2   0   2   0   2   0   2   2   0   2   2   2   2   0   2   2   0   0   0   2   0   0   2   2   2   0   2   2   2   2   0   2   2   0   2   2   0   0   0   0   0   2   0   0   0   0   0   2
 MK-6-11                0   0   0   2   0   0   2   2   2   0   2   2   0   2   2   0   0   2   0   2   2   2   0   2   0   2   0   0   2   2   2   0   2   2   2   0   2   2   0   2   0   0   0   0   0   2   0   2   0   0   2   0   0   2   0   0   0   2   2   2   2   0   0   0   2   2   0   0   0   0   0   2   2   0   2   0   2   0   2   2   0   2   0   0   0   0   2   2   2   0   2   0   2   2   0   0   0   2   2   0   2   0   0   0   0   0   2   0   2   0   2   2   0   0   0   0   0   2   0   0   2   2   2   2   0   0   2   0   0   0   0   2   2   2   2   0   0   0   2   2   2   0   0   0   2   2   0   0   0   0   0   2   2   0   2   0   2   0   2   2   0   2   2   2   0   0   2   2   0   0   0   2   0   0   2   2   0   0   2   2   2   2   0   2   0   0   2   2   0   0   0   0   0   2   2   0   2   0   0   2
 MK-6-12                2   0   0   2   0   2   2   2   2   0   2   2   2   2   2   2   0   2   0   2   2   2   0   2   0   2   2   0   2   0   2   2   0   2   0   0   2   0   0   2   0   0   0   0   0   2   0   2   2   0   0   0   0   2   0   0   2   2   2   2   2   0   0   0   0   2   0   0   0   0   0   0   0   0   2   0   2   0   2   2   0   2   0   0   0   0   2   2   2   2   2   0   0   2   0   0   0   2   2   2   2   0   0   0   0   0   2   0   2   0   2   2   0   0   0   0   0   0   0   2   2   2   0   2   0   0   2   0   0   0   0   2   2   2   2   0   0   0   2   2   2   0   0   0   0   2   2   0   0   0   0   2   2   0   2   0   2   0   2   0   0   2   0   2   0   0   2   0   0   0   0   2   2   0   2   2   0   0   2   2   2   2   0   2   0   0   2   2   0   0   0   0   0   2   2   0   2   0   0   2
 MK-6-13                2   0   0   2   0   2   2   2   0   0   2   2   2   2   2   2   0   2   0   2   2   2   0   2   0   2   2   0   2   2   2   2   0   2   0   0   2   0   0   2   0   0   0   0   0   2   0   2   0   0   0   0   0   2   0   0   2   2   2   2   2   2   0   0   2   2   0   0   0   0   0   0   0   0   2   0   0   0   2   2   0   2   0   0   0   0   2   2   2   2   2   0   0   2   0   0   0   2   2   2   2   0   0   0   0   0   2   0   2   0   2   2   2   0   0   0   0   0   0   2   2   2   2   2   0   0   2   0   0   0   0   2   2   2   2   0   0   0   2   2   2   0   0   0   0   2   2   0   0   2   0   2   2   0   2   0   2   0   2   2   0   0   0   2   0   0   2   0   0   0   2   2   2   0   2   2   0   0   2   2   2   2   0   0   0   0   2   2   0   0   0   0   0   2   2   0   2   0   0   2
 MK-6-14                0   0   0   0   0   2   2   2   0   0   2   0   2   2   2   0   0   2   0   2   2   2   0   2   0   2   2   0   2   2   2   2   0   2   0   0   2   0   0   2   0   0   0   0   0   0   2   2   0   2   0   0   2   2   2   0   2   2   2   2   2   2   0   0   2   2   2   0   0   0   0   0   0   0   2   0   0   0   2   2   2   2   0   0   0   0   2   2   2   2   2   0   0   2   2   0   0   2   2   2   2   0   0   0   0   0   2   0   2   0   2   2   2   2   0   0   0   0   0   2   2   2   2   0   0   0   2   0   0   0   0   2   2   2   2   0   0   0   2   2   2   0   0   0   0   0   2   0   0   2   0   0   2   0   0   0   2   0   2   2   0   2   0   2   0   0   2   0   0   0   2   0   2   2   2   0   2   0   2   2   2   0   0   0   0   0   2   2   2   0   0   0   2   2   2   0   2   0   0   2
 MK-6-15                0   0   0   0   0   2   2   2   0   0   2   0   2   2   2   0   0   2   0   2   2   2   0   2   0   2   2   0   2   2   2   2   0   0   0   0   2   0   0   2   0   0   0   2   0   2   2   2   0   2   0   0   2   0   2   0   2   2   2   2   2   2   0   0   2   2   2   0   0   0   0   0   0   0   2   0   0   0   2   2   2   2   0   0   0   0   2   2   2   2   2   0   0   2   2   0   0   2   0   2   2   0   0   0   2   0   2   0   2   0   2   2   2   2   0   0   0   0   0   2   2   2   2   0   2   0   2   0   0   0   0   2   2   2   2   0   0   0   2   2   2   0   2   0   0   0   2   2   0   2   0   0   0   0   2   0   2   0   2   2   0   2   2   2   0   0   2   2   0   0   2   2   2   2   2   0   2   0   2   0   0   0   0   0   0   0   2   2   2   0   0   0   2   2   2   0   2   0   0   2
 MK-6-16                0   0   0   0   0   2   2   2   0   0   2   0   2   0   2   2   0   0   0   2   2   0   2   2   0   2   2   0   2   2   2   2   0   0   0   0   2   0   0   2   0   0   0   2   0   2   2   2   0   2   2   0   2   0   2   0   2   2   2   2   2   2   0   0   2   2   0   0   0   0   0   0   0   0   2   0   0   0   2   2   2   2   0   0   0   0   2   2   2   2   2   0   0   2   2   0   0   0   0   2   2   0   0   0   2   0   0   0   0   0   2   2   2   2   0   0   2   0   2   2   0   0   0   0   2   0   2   2   0   0   0   2   2   2   2   0   0   0   0   2   2   0   2   0   0   0   0   2   0   2   0   0   0   0   0   0   2   0   2   2   0   2   2   2   0   0   2   2   0   0   2   2   0   2   2   0   2   0   2   0   2   0   0   0   0   0   0   2   2   0   2   0   2   2   2   0   2   0   0   2
 
!****************************************** Phenotypic Data **********************************************************
!-100.0 is resevred for missing phenotype
SimulatedTrait1        12.4721   11.4136    9.5363   11.0708    9.6681   10.5233    8.2151   10.4185   12.6021   11.8048   10.3125    7.6889    8.5700    9.5229   11.4272    6.2377    9.7367   10.6659   11.9468   11.6985    8.7497    9.7711    8.2566    7.0709    9.6673    9.0950    9.7294    8.8470   10.9202    9.6843   10.4336    9.8290    7.6803   10.3018    9.8320   10.3155   11.2472    8.8522    9.5991    8.2898   12.7706   12.8644   12.0922   10.3811    7.2085    8.8898    9.7217    8.6602    8.6116    9.7135   10.5043   12.2589   12.1313    7.8043    8.4365   10.5115    9.6289    9.4452   10.0143   10.8403   10.0682   11.6617    8.3274    8.7586    9.2327   10.0792   12.2256    8.5089    9.5890   13.7340   10.4624   10.5544   11.0655    9.2748   10.9419   10.2426   12.3717    9.1533   10.7020   10.3392   10.9931    9.7375   11.5245   10.2882   10.8470   13.2651   11.1065   10.6566    9.1614   10.4927    8.7928   10.1420    9.9489   11.2827    9.9728   11.0503   11.7904    8.0679    8.2540    9.9847   10.0109    9.0275   10.9998    9.1376    8.6885   11.3839    9.7613    9.1177    9.5068    9.1973   10.0387    7.8039    9.4946   10.5677   11.3128    8.8393    8.3054   10.9273    8.9264    8.0569   12.1207   11.1132    7.5763    9.7623   10.7865    8.3847   10.2829   10.0293    8.9543    8.3512   10.7789   11.7476    9.4675   11.5367   11.7415    9.1154    8.0260   10.5832   11.4894   10.6545    9.1062    9.8135   11.3602   11.1428    8.2599    9.9536    8.5672   10.5635    9.4274    6.3000    9.5882   10.1519   10.5798    9.4305    7.9598   10.0167    9.0083    8.5285    8.0556   10.2291    8.7481   11.5680    9.6184    9.0118   10.6773    8.5141   11.1039    9.5318    9.5056    9.9773    7.7343   10.1776   10.8555   10.3382   11.2706    9.2704    9.2779   10.9534   12.1806   10.2625    9.1981   10.1583    9.1815   10.9530   11.6754    9.6428   10.5421    9.4862   10.8732   10.5593    9.3211    9.5864   11.3857    8.1409    9.0441   10.8425   10.5241   10.2758    8.4927    9.7310
SimulatedTrait2        15.6750   16.4872   15.7946   12.3530   15.9393   15.3788   16.0223   14.2234   15.0686   16.8774   16.8625   13.5070   15.4138   16.6577   17.1526   15.1692   16.2190   15.2975   14.2105   16.1746   16.3127   14.4900   16.1762   13.9148   15.5918   15.3502   12.3188   17.0830   15.9722   14.3355   12.7936   15.7686   14.8348   16.6082   15.2210   12.4746   14.5764   13.0515   14.3294   13.0553   16.9961   17.7984   15.3209   12.5541   15.1773   14.4451   12.6906   15.1883   12.8272   14.1228   15.3983   16.8213   14.9408   12.8400   12.8108   14.4768   13.8261   14.1212   14.3515   18.0075   16.4370   16.0218   12.7079   15.1596   14.3371   13.8645   13.8070   16.8619   15.1781   14.9197   13.6723   15.4327   15.4811   13.7897   14.6422   11.5967   15.6622   15.1092   16.8611   12.7758   15.2442   13.6962   14.3040   17.8438   14.7398   13.7423   16.3056   13.9886   14.6777   13.3470   15.7124   15.2267   14.4790   17.1931   14.2041   13.8066   17.4466   13.3374   12.9615   15.4240   18.2671   17.8641   14.6239   13.9743   12.7271   14.5565   14.8066   14.2721   15.2125   13.9340   14.1093   13.1506   16.2561   15.4426   16.0508   13.4251   14.0474   14.9639   14.9419   11.7459   13.4719   15.2721   14.0161   13.6096   17.0670   16.8070   14.8166   12.0452   14.0324   11.9719   14.9019   12.4206   13.7449   15.7796   14.3396   16.8136   16.9527   16.1795   14.1716   14.9289   14.9534   14.7274   15.2891   14.5243   14.9496   15.8890   14.0922   16.1393   16.9528   14.6133   14.6611   17.6121   16.4876   14.4029   15.9103   11.8740   14.3361   14.7079   16.4500   14.0622   16.6577   16.3126   13.0838   16.9858   14.5616   14.8971   14.2819   15.2213   17.6493   15.6121   15.7085   16.2502   15.5797   16.4649   14.7189   16.0281   14.1573   14.0517   12.7869   15.5402   16.3567   15.6281   13.0553   14.2011   14.7460   16.6453   13.6967   14.6010   12.7683   14.3503   15.4414   16.3833   16.3235   14.2777   16.8656   18.9658   15.1695   16.6165   17.4768   15.2983
 
