# Supplementary material for: Inclusive Composite Interval Mapping of QTL by Environment Interactions in Biparental Populations
Source: PLoS One. 2015 Jul 10;10(7):e0132414. doi: 10.1371/journal.pone.0132414 (PMC4498613; doi:10.1371/journal.pone.0132414)
Supplement: S3 File — (ZIP) [file pone.0132414.s003.zip › Simulation for unliked model/Simulated popualtions/run_00133.met]

!**********************Note: lines staring with "!" are remarks and will be ignored in the program********************
!*********************************General Information**********************************
!Assuming F1 = P1 x P2, populations available in QTL IciMapping are: 
!  1, P1BC1F1 = P1 x F1, the first backcrossing where P1 is used as the recurrent parent;
!  2, P2BC1F1 = P2 x F1, the first backcrossing where P2 is used as the recurrent parent;
!  3, F1DH, F1-derived doubled haploids; 
!  4, RIL or F1RIL, recombination inbred lines through the repeated selfing of F1;
!  5, P1BC1RIL, recombination inbred lines through the repeated selfing of P1BC1F1;
!  6, P2BC1RIL, recombination inbred lines through the repeated selfing of P2BC1F1;
!  7, F2, the selfing generation of F1;
!  8, F3, the selfing generation of F2;
!  9, P1BC2F1, the second backcrossing where P1 is used as the recurrent parent; 
! 10, P2BC2F1, the second backcrossing where P2 is used as the recurrent parent;
! 11, P1BC2RIL, recombination inred lines through the repeated selfing of P1BC2F1; 
! 12, P2BC2RIL, recombination inred lines through the repeated selfing of P2BC2F1; 
! 13, P1BC1F2, the selfing generation of P1BC1F1; 
! 14, P2BC1F2, the selfing generation of P2BC1F1; 
! 15, P1BC2F2, the selfing generation of P1BC2F1; 
! 16, P2BC2F2, the selfing generation of P2BC2F1; 
! 17, P1BC1DH, P1BC1F1-derived doubled haploids; 
! 18, P2BC1DH, P2BC1F1-derived doubled haploids; 
! 19, P1BC2DH, P1BC2F1-derived doubled haploids; 
! 20, P2BC2DH, P2BC2F1-derived doubled haploids; 
   3      !Mapping Population (see remarks above)
   2      !Mapping Function (1 for Kosambi; 2 for Haldane; 3 for Morgan)
   2      !Marker Space Type (1 for intervals; 2 for positions)
   1      !Marker Space Unit(1 for centiMorgans; 2 for Morgan)
   6      !Number of Chromosomes (or Linkage Groups)
 200      !Size of the mapping population
   2      !Number of environments
 
!***************************************** Chromosomes and Linkage Maps **********************************************
!Chromosome                 NumMarkers
-CH1                        16
-CH2                        16
-CH3                        16
-CH4                        16
-CH5                        16
-CH6                        16
!Linkage map (Marker name followed by position or the interval length)
 MK-1-1                1     0.000
 MK-1-2                1    10.000
 MK-1-3                1    20.000
 MK-1-4                1    30.000
 MK-1-5                1    40.000
 MK-1-6                1    50.000
 MK-1-7                1    60.000
 MK-1-8                1    70.000
 MK-1-9                1    80.000
 MK-1-10               1    90.000
 MK-1-11               1   100.000
 MK-1-12               1   110.000
 MK-1-13               1   120.000
 MK-1-14               1   130.000
 MK-1-15               1   140.000
 MK-1-16               1   150.000
 MK-2-1                2     0.000
 MK-2-2                2    10.000
 MK-2-3                2    20.000
 MK-2-4                2    30.000
 MK-2-5                2    40.000
 MK-2-6                2    50.000
 MK-2-7                2    60.000
 MK-2-8                2    70.000
 MK-2-9                2    80.000
 MK-2-10               2    90.000
 MK-2-11               2   100.000
 MK-2-12               2   110.000
 MK-2-13               2   120.000
 MK-2-14               2   130.000
 MK-2-15               2   140.000
 MK-2-16               2   150.000
 MK-3-1                3     0.000
 MK-3-2                3    10.000
 MK-3-3                3    20.000
 MK-3-4                3    30.000
 MK-3-5                3    40.000
 MK-3-6                3    50.000
 MK-3-7                3    60.000
 MK-3-8                3    70.000
 MK-3-9                3    80.000
 MK-3-10               3    90.000
 MK-3-11               3   100.000
 MK-3-12               3   110.000
 MK-3-13               3   120.000
 MK-3-14               3   130.000
 MK-3-15               3   140.000
 MK-3-16               3   150.000
 MK-4-1                4     0.000
 MK-4-2                4    10.000
 MK-4-3                4    20.000
 MK-4-4                4    30.000
 MK-4-5                4    40.000
 MK-4-6                4    50.000
 MK-4-7                4    60.000
 MK-4-8                4    70.000
 MK-4-9                4    80.000
 MK-4-10               4    90.000
 MK-4-11               4   100.000
 MK-4-12               4   110.000
 MK-4-13               4   120.000
 MK-4-14               4   130.000
 MK-4-15               4   140.000
 MK-4-16               4   150.000
 MK-5-1                5     0.000
 MK-5-2                5    10.000
 MK-5-3                5    20.000
 MK-5-4                5    30.000
 MK-5-5                5    40.000
 MK-5-6                5    50.000
 MK-5-7                5    60.000
 MK-5-8                5    70.000
 MK-5-9                5    80.000
 MK-5-10               5    90.000
 MK-5-11               5   100.000
 MK-5-12               5   110.000
 MK-5-13               5   120.000
 MK-5-14               5   130.000
 MK-5-15               5   140.000
 MK-5-16               5   150.000
 MK-6-1                6     0.000
 MK-6-2                6    10.000
 MK-6-3                6    20.000
 MK-6-4                6    30.000
 MK-6-5                6    40.000
 MK-6-6                6    50.000
 MK-6-7                6    60.000
 MK-6-8                6    70.000
 MK-6-9                6    80.000
 MK-6-10               6    90.000
 MK-6-11               6   100.000
 MK-6-12               6   110.000
 MK-6-13               6   120.000
 MK-6-14               6   130.000
 MK-6-15               6   140.000
 MK-6-16               6   150.000
!*********************************** Marker Types ********************************************************************
!Co-dominant marker: When heterozygote F1 is present, P1 is coded as 2, F1 is coded as 1, and P2 is coded as 0; Otherwise, P1 is coded as 2, and P2 is coded as 0. 
!Dominant marker: When heterozygote F1 is present, P1 and F1 are coded as 12, and P2 is coded as 0; Otherwise, P1 is coded as 2, and P2 is coded as 0.  
!Recessive markers: When heterozygote F1 is present, P1 is coded as 2, and F1 and P2 are coded as 10; Otherwise, P1 is coded as 2, and P2 is coded as 0. 
!Missing marker is coded as -1. 
 MK-1-1                 0   2   0   2   0   2   0   0   0   2   0   2   0   0   2   2   0   2   0   2   0   2   2   2   0   0   0   2   0   2   0   2   0   2   0   2   2   0   0   2   0   0   0   0   0   0   2   2   2   2   2   2   0   2   0   2   2   0   0   2   2   2   0   2   2   0   2   0   0   0   0   2   0   2   2   2   0   0   0   0   2   2   0   2   0   0   2   0   2   2   2   2   0   0   0   2   2   2   0   0   2   0   0   0   0   2   2   2   0   0   2   2   0   0   0   0   0   2   0   2   0   0   2   2   0   2   0   2   0   2   0   2   0   0   2   2   0   0   2   0   0   0   2   2   0   2   0   2   2   2   0   2   0   0   2   2   2   0   0   0   0   2   2   0   2   0   0   0   2   2   0   0   0   0   0   2   0   0   0   0   2   0   0   2   2   2   2   0   0   0   0   0   0   0   2   0   2   2   2   2
 MK-1-2                 0   0   0   2   0   2   2   0   0   2   0   2   2   0   2   2   0   2   0   0   0   2   2   2   0   0   0   2   0   2   2   2   2   2   0   2   2   2   0   2   0   0   0   0   0   0   2   2   2   2   0   2   0   2   0   2   2   2   0   2   2   2   0   2   2   0   2   0   0   0   0   2   0   2   2   2   0   0   0   0   2   2   0   2   0   0   2   0   2   2   2   2   0   0   0   2   2   2   0   0   2   0   0   0   0   2   2   2   0   0   2   2   0   0   0   0   0   2   2   2   0   0   2   2   0   2   2   2   0   2   0   2   0   0   2   2   0   0   2   0   0   0   2   2   0   2   0   2   2   2   0   2   0   0   2   2   2   0   0   0   0   2   2   0   2   0   0   0   2   2   0   0   2   0   0   2   0   0   0   0   2   0   0   2   2   2   2   0   2   0   0   2   0   0   2   0   2   2   2   0
 MK-1-3                 0   0   2   2   0   2   2   0   0   2   0   2   2   0   2   2   0   0   0   0   0   2   2   2   2   0   0   2   0   2   2   2   2   0   0   2   2   2   0   0   0   0   0   0   0   0   2   2   2   2   0   2   2   2   0   0   2   2   0   2   2   0   0   0   2   0   2   0   0   0   0   2   0   2   2   2   0   0   0   0   2   2   0   2   0   0   2   0   2   2   2   0   2   0   0   2   2   2   0   0   2   0   0   0   0   2   2   2   0   0   0   2   0   0   0   0   0   2   2   2   0   0   2   2   2   2   2   2   0   2   0   2   0   0   2   2   0   0   2   0   2   0   2   2   0   2   0   2   2   2   0   0   0   0   0   2   2   0   0   0   0   0   2   2   2   0   0   0   2   2   0   0   2   0   0   2   2   0   0   0   2   0   0   2   2   2   2   0   2   0   0   2   0   0   2   0   2   2   2   0
 MK-1-4                 0   0   2   2   0   2   2   0   0   2   0   2   2   0   2   2   0   0   0   0   0   2   2   2   2   2   0   2   0   0   2   2   2   2   0   2   2   2   0   0   0   2   0   0   0   0   2   2   2   2   0   2   2   2   0   0   2   2   0   2   2   0   0   0   2   0   2   0   2   0   0   2   0   2   2   2   0   0   0   0   2   2   0   2   0   0   2   0   2   2   2   0   2   0   0   2   2   2   0   0   2   0   0   0   0   2   2   2   2   0   0   2   0   0   0   0   2   2   2   2   0   0   2   2   2   2   2   2   0   2   2   2   0   0   2   2   0   0   2   0   2   0   2   2   0   2   0   2   2   2   0   0   0   0   0   2   2   0   0   0   0   0   2   2   2   0   0   0   2   2   0   0   2   0   0   2   2   0   2   0   2   2   0   2   2   2   2   0   2   0   0   2   0   0   2   0   2   0   2   0
 MK-1-5                 0   0   2   0   0   2   2   0   0   2   0   2   2   2   2   2   0   0   0   0   0   2   2   2   2   2   0   2   0   0   2   2   2   2   0   2   2   2   0   0   0   2   0   0   0   0   2   2   2   2   0   2   2   2   2   0   2   2   0   2   2   0   0   0   2   0   2   0   2   0   0   2   0   2   2   2   0   0   0   0   2   2   0   2   0   0   2   0   2   0   2   0   2   0   2   2   2   2   0   0   2   0   2   0   0   2   2   2   2   0   0   2   0   0   0   0   2   2   2   2   0   0   2   2   2   2   2   2   0   0   0   2   0   0   2   2   0   0   2   0   2   0   2   2   0   2   0   2   2   0   0   2   0   0   0   2   2   0   0   0   0   0   0   2   0   0   0   0   2   0   0   0   2   0   0   2   2   0   2   0   2   2   0   2   2   2   2   0   2   0   0   2   0   0   2   0   2   0   2   0
 MK-1-6                 0   0   2   0   0   2   2   0   0   2   0   2   2   2   2   2   0   0   0   0   0   2   2   0   2   2   0   0   0   0   2   2   0   2   0   2   2   2   0   0   0   2   2   0   0   0   2   2   2   2   0   2   2   2   2   0   0   2   0   0   2   0   0   0   2   0   0   0   2   0   0   2   0   2   2   2   0   0   0   0   2   2   0   2   2   2   2   0   2   0   0   0   2   0   2   2   0   2   0   0   2   0   2   0   0   2   2   2   2   0   0   2   2   0   2   0   2   2   2   2   0   0   0   2   2   0   2   2   0   0   0   2   0   0   2   2   0   0   2   0   2   0   2   2   0   2   0   2   2   0   0   0   0   0   2   2   2   0   0   0   0   0   0   2   0   0   0   0   2   0   0   2   2   0   0   2   2   0   2   0   2   2   0   2   2   2   2   0   2   2   0   2   0   0   2   0   2   0   2   0
 MK-1-7                 2   0   2   0   0   2   0   0   2   2   0   2   2   0   2   2   0   0   0   0   0   0   2   0   2   2   0   0   0   0   2   2   0   2   0   2   0   2   0   0   0   2   2   0   0   0   2   2   2   2   0   2   2   2   2   0   0   2   0   0   2   0   0   0   0   0   0   0   2   0   0   2   0   2   2   2   0   0   0   0   2   0   0   2   2   2   2   0   2   0   0   0   2   0   2   0   0   2   2   0   2   0   2   0   0   2   2   2   2   0   0   2   2   0   2   0   2   2   2   2   2   0   0   2   2   0   2   2   0   0   0   2   0   0   0   0   0   0   2   0   2   0   2   2   0   2   0   2   2   0   0   0   0   0   2   2   2   0   0   0   0   0   0   2   0   0   0   0   2   2   0   0   2   0   0   2   2   2   2   0   2   2   0   0   2   2   2   0   2   2   0   2   0   0   2   0   2   2   2   0
 MK-1-8                 2   0   2   0   0   2   0   0   2   2   0   2   2   0   2   2   0   0   0   0   2   0   2   0   2   2   0   0   0   2   2   2   0   2   0   2   0   2   0   0   0   2   2   0   0   2   2   2   2   2   0   2   2   0   0   0   0   2   0   0   2   0   0   0   0   0   0   0   2   0   0   2   0   2   2   2   0   0   0   0   2   2   0   2   2   2   2   0   2   0   2   0   2   0   2   0   0   2   2   2   0   2   2   0   0   2   2   2   2   0   0   2   2   0   2   0   2   0   2   0   2   2   0   2   2   0   2   2   0   0   0   2   2   0   0   0   2   0   2   0   2   0   2   0   0   2   0   2   2   0   0   0   0   0   2   0   2   0   0   0   0   0   0   0   0   0   0   0   2   2   0   0   2   0   0   2   2   2   2   0   2   2   0   0   2   2   2   0   0   2   0   2   0   0   2   0   2   2   2   0
 MK-1-9                 2   2   0   0   0   2   0   0   2   2   0   2   2   0   2   2   0   0   0   0   2   0   0   2   2   2   0   0   0   2   2   2   0   2   0   2   0   2   0   0   2   2   2   0   0   2   2   2   2   2   2   2   2   0   0   2   0   2   0   0   2   0   0   0   0   0   0   0   2   0   0   2   0   2   2   2   0   2   0   0   2   0   0   2   2   2   2   0   2   2   2   0   2   0   2   0   0   2   2   2   0   2   2   0   0   2   0   2   2   0   0   2   0   0   2   0   2   0   2   0   2   2   0   2   2   0   2   2   0   0   0   0   2   0   0   0   0   0   2   0   2   0   2   2   0   2   0   2   2   0   0   2   0   2   2   0   2   0   0   0   0   0   0   2   0   0   0   0   2   2   0   0   2   0   2   2   0   2   2   0   2   2   0   0   2   2   2   0   0   2   0   2   0   0   2   0   2   2   2   0
 MK-1-10                2   2   2   0   0   2   0   0   2   2   0   2   2   2   2   2   0   0   0   0   2   2   0   2   2   2   0   0   0   2   2   2   0   2   2   2   0   2   2   0   0   2   2   0   0   0   2   0   2   2   2   2   2   0   0   2   0   2   0   2   0   0   2   0   0   0   0   0   2   0   0   2   0   2   2   2   0   2   0   0   2   0   0   2   2   2   2   0   0   0   2   0   2   0   2   0   0   2   2   2   2   2   2   0   0   2   0   2   2   2   0   2   0   0   2   0   2   0   2   0   2   2   0   2   2   0   2   2   2   0   0   0   2   0   0   0   0   0   2   0   2   0   2   2   0   2   0   0   2   0   0   2   0   2   2   0   2   0   0   0   0   0   0   2   0   0   0   0   2   2   0   2   2   0   2   2   0   2   2   2   2   2   0   2   2   2   2   0   0   2   0   2   0   0   2   0   2   2   2   0
 MK-1-11                2   0   2   0   0   2   0   0   2   0   0   2   2   2   2   2   0   0   0   0   2   2   0   2   2   2   0   0   0   0   0   2   0   2   2   2   0   2   2   0   0   0   2   0   0   0   2   0   2   2   2   2   0   0   0   2   0   2   0   2   0   0   2   0   0   0   2   0   2   0   0   2   0   0   2   0   2   2   0   0   2   0   0   2   2   2   2   0   0   0   2   0   2   0   2   0   0   2   2   2   2   2   0   0   0   2   0   2   2   2   0   2   0   0   2   2   2   0   2   0   2   2   0   0   2   0   0   2   2   0   0   0   2   0   0   0   0   0   2   0   2   0   2   2   0   2   0   0   2   2   0   2   0   2   2   2   2   0   0   0   0   0   0   2   0   0   0   0   2   2   2   2   2   0   2   2   0   2   2   2   2   2   2   2   2   2   2   0   2   2   0   2   0   0   2   2   2   2   2   0
 MK-1-12                2   2   0   0   0   2   0   0   2   0   0   2   2   2   2   2   0   0   0   0   2   2   0   2   2   2   0   0   0   0   0   2   0   2   2   2   0   2   2   0   0   0   2   0   0   0   2   0   2   2   0   2   0   0   0   2   0   2   0   2   0   0   2   2   0   0   2   0   2   0   0   2   0   0   0   0   2   2   0   0   2   0   0   2   2   2   2   0   0   0   2   0   2   0   2   0   0   2   2   2   2   2   0   0   0   2   0   2   2   2   0   2   0   0   2   2   2   0   2   0   2   2   0   0   2   2   2   2   2   0   2   0   2   0   0   0   0   0   2   0   2   2   2   2   0   2   0   0   2   2   0   2   0   2   2   2   2   0   0   0   0   0   0   2   0   0   0   0   2   2   2   2   2   0   2   2   0   2   2   2   2   0   2   2   2   2   2   0   2   2   0   2   0   0   2   2   2   2   2   2
 MK-1-13                2   2   2   0   0   2   0   0   2   2   0   2   2   2   2   2   0   2   0   0   2   2   0   2   2   2   0   0   0   0   0   2   0   2   2   2   0   2   2   0   0   0   2   0   0   0   2   2   2   2   0   2   0   0   0   0   0   2   0   2   0   0   2   0   0   0   2   0   2   2   2   2   0   0   0   0   2   2   0   0   2   0   0   2   2   2   2   0   0   0   2   0   2   0   2   0   0   2   2   2   2   2   0   0   0   2   0   2   2   2   0   2   0   0   0   2   2   0   2   0   2   0   0   0   2   2   2   2   2   0   2   2   2   0   0   0   2   0   2   0   2   0   2   2   0   2   0   0   2   2   0   2   2   2   2   2   0   0   0   0   0   0   0   2   0   0   0   0   2   2   2   2   2   0   2   2   0   2   2   2   2   0   2   2   2   2   2   2   2   2   0   2   0   0   2   2   2   2   0   2
 MK-1-14                2   2   2   0   0   0   2   0   2   0   0   2   2   2   2   2   0   2   0   0   2   2   0   2   2   2   0   0   0   0   0   2   0   2   2   2   0   2   2   2   0   0   2   0   0   0   2   2   2   2   0   2   0   0   0   0   0   2   0   2   0   0   2   0   0   0   2   0   2   2   2   2   0   0   0   0   2   2   0   0   0   0   0   2   2   2   2   0   0   2   2   2   2   0   0   0   0   2   2   2   2   2   0   0   0   0   0   2   2   2   0   2   0   0   0   2   2   0   2   0   2   0   0   0   0   2   2   2   2   0   0   2   2   0   0   2   2   0   2   0   2   0   2   0   0   2   0   0   2   2   0   2   2   2   2   0   0   0   0   0   2   0   0   2   0   0   0   0   2   2   2   2   2   0   2   2   0   2   2   2   2   0   2   2   2   2   2   2   2   2   0   2   0   0   2   2   2   2   0   2
 MK-1-15                2   2   0   0   0   0   2   2   2   0   0   2   2   2   2   0   0   2   0   0   2   2   0   2   2   2   2   0   0   0   0   2   2   2   2   2   0   2   2   2   0   0   2   0   0   0   2   2   2   2   0   2   0   0   0   0   0   2   2   2   0   0   2   0   0   2   2   2   2   2   2   2   0   0   0   0   0   2   0   0   0   0   0   2   2   2   2   0   0   0   2   0   2   0   0   0   0   2   2   2   2   2   0   0   2   0   0   2   0   2   0   2   0   0   0   2   2   0   2   2   2   0   0   0   0   2   0   2   0   0   0   2   2   0   0   2   0   0   2   0   2   0   0   0   0   2   0   0   2   2   0   2   2   2   2   0   2   0   0   2   2   0   0   0   0   0   0   2   2   0   2   0   2   0   0   2   0   2   2   2   2   0   2   2   0   2   2   2   2   2   0   2   0   0   0   2   2   2   0   2
 MK-1-16                2   2   2   0   0   0   2   2   0   0   0   2   2   2   2   0   0   2   0   0   2   2   0   2   2   2   2   0   0   0   0   2   2   2   2   2   0   0   2   0   2   0   2   2   0   0   0   2   2   0   0   2   0   0   0   0   0   2   2   2   0   0   0   0   0   2   2   2   2   2   2   2   0   0   0   0   2   2   0   2   0   0   0   2   2   2   2   0   0   0   2   0   2   0   0   0   0   2   2   2   2   2   0   0   2   0   0   0   0   2   0   2   2   0   0   2   2   0   2   2   2   0   0   2   0   2   0   0   0   0   0   2   2   0   0   2   0   0   0   0   2   0   0   0   0   2   2   0   2   2   0   0   2   2   2   0   2   2   0   2   2   0   0   0   0   0   0   2   2   0   2   0   2   0   0   2   0   2   2   2   2   0   2   2   0   2   2   2   2   2   0   0   2   0   0   2   2   2   0   2
 MK-2-1                 2   2   2   2   2   0   2   2   2   0   2   2   2   0   2   2   2   0   0   0   2   0   2   0   0   2   2   2   0   2   0   0   2   2   2   2   0   2   2   2   2   2   0   0   2   0   2   0   0   2   2   2   0   0   2   0   2   0   2   2   2   0   0   0   0   0   0   0   0   0   0   0   2   2   0   0   0   2   0   0   2   0   0   0   2   0   2   0   0   0   2   2   0   0   2   2   0   0   0   0   2   0   0   2   0   2   0   2   2   0   2   2   2   0   0   0   2   2   2   0   0   2   2   0   2   2   0   0   0   2   0   0   0   2   0   2   2   0   0   0   0   0   2   0   2   2   0   0   2   2   0   0   0   0   0   0   0   0   2   0   0   0   0   0   0   2   2   2   0   2   0   2   2   0   2   0   0   2   2   0   2   0   0   0   2   2   2   0   0   0   2   2   0   2   2   0   2   0   2   2
 MK-2-2                 2   2   0   2   2   0   2   2   2   0   0   2   2   2   2   2   2   0   2   0   2   0   2   0   2   2   2   2   0   2   0   0   2   0   2   2   0   2   2   2   2   2   2   0   2   0   2   0   0   0   2   2   0   2   2   0   2   0   2   2   2   2   0   0   0   0   0   0   0   0   0   0   2   2   2   0   0   2   0   0   2   0   0   0   2   0   2   0   0   0   2   2   0   0   2   2   0   0   0   2   2   0   2   2   0   2   0   2   2   0   2   2   2   0   0   0   2   2   2   0   0   2   2   0   2   2   0   0   0   2   0   0   0   2   0   2   2   0   0   0   0   2   2   0   2   2   0   0   2   2   0   0   0   0   0   0   0   0   2   0   0   0   0   0   0   2   2   2   0   2   2   2   2   0   2   0   0   2   2   0   2   0   0   0   2   2   2   0   0   0   2   0   0   2   2   0   2   0   2   2
 MK-2-3                 2   2   0   2   2   0   0   2   2   0   0   2   2   2   2   2   2   0   0   0   2   0   2   0   2   2   2   2   2   2   0   0   2   0   2   2   2   2   2   2   2   0   2   0   2   0   2   0   0   0   2   2   0   2   2   0   2   0   2   0   2   2   0   0   0   0   0   0   2   0   2   0   2   2   2   0   2   2   0   0   2   0   0   0   2   0   2   0   0   0   2   2   0   0   2   2   0   0   0   0   2   0   2   2   0   2   0   2   2   0   2   2   2   0   0   0   2   2   2   2   0   2   2   0   2   2   0   0   0   2   0   0   0   2   0   2   2   2   0   0   0   2   0   0   0   2   2   0   2   2   0   0   0   0   0   2   0   0   2   2   2   0   0   0   0   2   2   2   0   2   2   2   0   0   2   0   0   2   2   0   2   0   0   0   2   2   0   0   0   0   2   0   0   2   0   0   0   0   2   2
 MK-2-4                 2   2   0   2   0   0   0   2   2   0   2   2   2   2   2   2   2   0   0   0   0   0   2   0   2   2   2   2   2   0   0   0   2   0   2   2   2   2   2   2   2   2   2   0   2   0   2   2   0   0   2   2   0   2   2   0   2   0   2   0   2   2   0   0   2   0   0   0   0   2   2   0   2   2   2   0   2   2   0   0   2   0   0   0   2   0   2   0   0   0   2   2   0   0   2   2   2   0   0   0   2   0   2   2   0   2   2   2   2   0   2   2   2   0   0   0   2   2   2   2   0   2   0   2   2   2   0   2   0   2   0   0   0   2   0   2   2   2   2   0   2   2   0   0   0   2   2   0   2   2   2   0   0   0   0   2   0   0   2   2   2   0   0   0   0   2   2   0   0   2   2   2   0   0   2   0   0   2   2   0   2   0   0   2   2   0   0   0   0   0   2   0   0   2   0   0   0   0   2   2
 MK-2-5                 2   0   0   2   0   0   2   2   2   0   2   0   2   2   2   2   2   0   0   0   2   0   2   0   2   2   2   2   2   0   0   0   2   0   2   2   2   2   0   2   0   2   2   0   2   0   2   2   2   0   2   2   0   2   2   0   2   2   2   0   2   2   0   0   2   2   0   0   0   2   0   0   2   2   2   0   2   2   0   0   2   0   2   0   2   0   2   0   2   0   2   2   0   0   0   2   2   0   0   2   2   0   0   2   0   0   2   2   2   0   2   2   2   0   0   0   2   2   2   2   0   2   0   2   0   0   0   2   0   2   0   0   0   2   0   2   0   2   2   0   2   2   0   0   0   2   2   0   0   0   2   0   0   0   0   0   0   0   2   2   2   2   0   0   0   2   2   0   0   2   2   2   0   0   2   0   0   2   2   0   2   0   0   2   2   0   0   2   0   0   2   2   0   2   0   2   0   0   2   2
 MK-2-6                 2   0   0   2   0   0   0   0   0   0   2   0   2   2   2   2   2   0   0   2   2   0   2   0   2   0   2   2   2   0   0   0   2   0   2   2   2   2   0   2   0   0   2   0   2   0   2   0   2   0   2   2   0   2   2   0   2   2   2   0   2   2   0   0   2   2   0   0   0   2   0   0   2   2   0   2   2   2   0   0   2   0   2   0   2   2   2   0   2   0   2   2   2   0   0   2   2   0   0   2   2   0   0   2   0   0   2   2   2   0   2   2   2   0   0   0   2   2   2   2   2   2   0   2   0   0   0   2   0   2   0   0   0   2   0   2   0   0   2   0   0   2   0   0   0   2   2   0   2   0   2   0   0   0   0   0   0   0   2   2   2   2   0   0   0   2   2   0   0   2   2   2   0   0   2   0   0   2   2   2   2   0   0   2   2   0   0   2   0   0   2   0   0   2   2   2   0   2   2   2
 MK-2-7                 2   2   0   2   0   0   0   0   0   0   2   0   2   2   2   2   2   2   0   2   2   0   2   0   2   0   2   0   2   0   0   0   0   0   2   2   2   2   0   2   0   0   2   0   2   0   2   0   2   0   2   0   0   2   0   0   2   0   2   0   2   2   0   2   2   2   0   0   0   2   0   0   2   2   0   2   2   2   0   0   2   0   2   0   2   2   2   0   2   0   2   2   2   0   0   2   2   0   2   2   2   2   0   2   0   0   2   2   2   2   2   2   2   0   0   0   2   2   2   2   2   2   0   2   0   0   0   2   0   2   0   0   2   2   0   2   2   0   2   0   2   2   0   0   2   2   2   0   2   0   2   0   0   0   0   0   0   0   2   2   2   2   0   0   0   2   2   0   0   2   2   2   0   0   2   0   0   2   2   2   2   0   0   2   2   0   0   2   0   0   2   0   0   2   2   2   0   2   2   0
 MK-2-8                 2   2   2   2   0   0   0   0   0   2   2   0   2   2   2   2   2   2   0   0   2   0   2   0   2   0   2   0   2   0   0   0   0   0   2   0   2   0   2   2   0   0   2   0   2   0   2   0   2   0   2   0   0   2   0   0   2   2   2   0   2   2   0   2   2   2   0   2   0   2   0   0   2   2   0   2   2   0   0   0   2   0   2   0   2   2   2   0   2   0   2   2   2   0   2   2   0   2   2   2   2   2   0   2   0   0   2   2   2   2   2   2   2   0   0   0   2   2   2   2   2   0   0   2   0   2   0   2   0   0   0   0   2   2   0   2   2   0   2   2   0   2   0   2   2   2   2   0   2   0   2   0   0   0   0   0   2   0   2   2   2   2   0   2   0   2   2   0   0   2   2   2   0   0   2   0   0   2   0   2   2   0   0   2   2   0   0   2   0   0   2   0   0   0   2   2   0   2   2   0
 MK-2-9                 2   2   2   2   0   0   0   0   0   2   2   0   2   2   2   2   2   2   0   0   2   0   2   0   2   0   2   0   2   0   0   0   0   0   2   0   0   0   2   2   0   0   2   0   2   0   2   0   2   0   2   0   2   2   0   0   2   0   2   0   2   2   2   2   0   2   0   2   0   0   0   0   2   2   0   2   2   0   0   0   2   0   2   0   2   0   0   0   2   0   2   2   2   2   2   2   0   2   2   2   2   0   0   2   0   0   2   2   2   2   2   2   0   0   0   0   2   2   2   2   2   2   0   2   0   2   0   2   0   0   0   0   2   2   2   2   0   0   2   2   2   2   0   2   2   2   2   0   2   0   2   0   0   0   0   0   2   2   2   2   2   2   0   2   0   2   2   0   0   2   2   2   0   0   2   0   0   2   0   2   2   0   0   2   2   0   2   2   0   0   2   0   0   0   2   2   0   2   0   0
 MK-2-10                2   2   0   2   0   0   0   0   0   2   2   0   2   2   2   2   2   2   0   0   2   0   2   0   2   0   0   0   2   0   0   0   0   0   2   0   0   0   2   2   0   0   2   0   2   0   2   0   2   0   2   0   2   2   0   0   2   0   2   0   2   2   0   2   0   2   0   2   0   0   0   0   2   2   0   0   2   0   2   0   2   0   2   0   2   0   0   0   2   0   2   2   2   2   2   2   0   2   2   2   2   0   0   0   0   0   2   2   2   2   0   2   0   0   0   0   2   2   2   2   2   2   0   2   0   2   0   2   0   0   0   0   2   2   2   2   0   0   2   2   2   2   0   2   2   0   2   0   2   0   2   0   0   0   0   0   2   2   2   2   2   2   0   2   0   2   2   0   0   2   0   2   0   0   2   0   0   2   0   0   2   0   0   0   2   0   2   2   0   0   2   0   0   0   2   2   0   2   0   0
 MK-2-11                2   2   0   2   0   0   0   0   0   2   2   0   2   2   2   2   2   2   0   0   2   0   2   0   2   0   0   0   2   0   0   0   0   0   2   0   0   0   2   2   0   0   2   2   0   0   2   0   2   0   0   0   0   2   0   0   2   0   2   0   2   2   0   2   0   2   0   2   0   0   0   0   2   2   0   2   2   0   2   0   2   0   2   0   2   0   0   2   2   0   2   2   2   2   2   2   2   2   2   0   2   0   0   0   0   0   2   2   2   2   0   2   0   0   0   0   2   2   2   2   2   2   2   2   0   2   0   2   0   0   2   0   2   2   0   2   2   0   2   2   0   2   0   2   2   0   2   0   2   0   2   0   0   0   0   0   2   2   2   0   2   2   0   2   0   2   2   0   0   2   0   2   0   2   2   0   0   2   0   0   2   2   0   2   0   0   2   2   0   0   2   0   0   0   2   2   0   2   0   0
 MK-2-12                2   2   0   2   0   0   0   0   0   2   2   0   2   2   2   2   2   0   0   2   2   2   2   2   2   0   0   0   2   0   2   0   0   0   2   0   0   0   2   2   0   0   2   2   0   0   2   0   2   0   2   0   0   2   0   0   2   0   2   2   2   2   0   2   2   2   0   2   2   0   0   0   2   2   0   2   2   0   0   0   2   0   2   0   2   0   0   2   2   2   2   2   0   2   2   2   2   2   2   0   2   0   2   0   0   0   2   2   2   0   0   2   0   0   0   0   2   2   2   2   2   2   2   2   0   2   0   2   0   0   2   0   2   2   0   2   2   2   2   2   2   2   0   2   2   0   2   0   2   0   2   0   0   0   0   0   0   2   2   0   2   2   0   0   0   2   2   0   0   2   2   2   0   0   2   0   0   2   0   0   2   2   0   2   0   0   0   2   0   0   2   0   0   0   2   2   0   2   0   2
 MK-2-13                2   2   0   2   2   0   0   0   0   0   2   0   2   2   2   2   2   0   0   2   2   2   2   2   2   0   0   0   2   0   2   0   0   0   2   0   0   0   2   2   0   0   2   2   0   0   2   0   2   0   2   0   0   0   2   0   2   0   2   2   0   0   0   2   2   2   0   2   2   0   0   0   2   2   0   2   2   0   0   0   2   0   2   0   2   0   0   2   0   2   2   2   0   2   2   2   2   2   2   2   2   0   2   0   0   0   2   2   2   0   0   2   0   0   0   0   2   2   2   2   2   2   2   2   0   2   0   2   0   0   2   0   0   2   0   2   0   0   0   2   2   2   2   2   2   0   2   0   2   0   2   0   0   0   0   0   0   2   2   0   2   2   0   0   0   2   2   0   0   2   2   2   0   0   2   0   0   2   0   0   2   2   0   2   0   0   0   2   0   0   2   0   2   0   2   0   0   2   0   2
 MK-2-14                2   2   0   2   2   0   0   0   0   0   2   2   2   2   2   2   2   0   0   2   2   2   2   2   2   0   0   0   2   2   2   2   0   0   2   0   0   0   2   2   0   0   2   2   0   0   2   0   2   0   2   0   0   0   2   0   2   0   2   2   0   0   0   0   2   2   0   2   2   0   0   0   2   2   0   2   2   0   2   0   2   0   2   0   2   0   0   2   0   2   2   2   2   2   2   2   2   2   2   2   2   0   2   0   0   0   2   2   2   0   0   0   0   0   0   0   2   2   2   2   2   2   2   0   2   2   0   2   0   0   2   0   0   2   0   2   0   0   0   0   2   2   2   2   2   0   2   0   2   0   2   0   0   0   0   0   0   2   2   0   2   2   0   0   2   2   2   2   2   2   2   2   0   0   2   0   0   2   2   0   2   2   0   2   0   0   0   2   0   0   2   0   2   2   2   0   2   2   0   2
 MK-2-15                2   2   0   2   2   0   0   0   0   2   2   2   2   2   0   0   0   0   0   2   2   2   2   2   2   0   0   0   2   2   2   2   2   0   2   0   0   2   2   0   0   0   2   2   0   0   2   0   2   0   2   2   0   2   2   0   2   0   2   2   2   0   0   2   2   2   0   2   2   0   0   0   2   2   0   2   2   2   2   0   2   0   2   0   2   0   2   2   0   2   2   2   2   0   2   2   2   2   2   2   2   0   2   0   0   0   2   2   2   0   0   0   0   0   0   2   0   2   2   2   2   2   2   0   2   2   0   2   0   0   2   0   0   2   0   2   0   2   0   0   2   2   2   2   2   2   2   2   2   0   2   0   0   0   0   0   0   2   2   0   2   0   0   0   0   2   2   2   2   2   2   2   0   0   2   0   0   2   2   0   2   2   0   2   0   0   0   2   0   0   2   0   0   2   2   2   0   2   0   2
 MK-2-16                2   2   0   2   2   0   0   0   0   2   0   2   2   2   0   0   0   0   0   0   2   2   2   2   2   0   0   0   2   2   2   2   2   0   2   0   0   2   2   0   0   0   2   2   0   0   2   0   0   0   2   2   0   2   2   0   2   0   2   2   2   0   0   2   0   2   0   2   2   0   0   2   2   2   0   2   2   2   2   0   2   0   2   0   2   0   2   2   0   2   2   2   2   0   2   2   2   2   2   2   2   0   2   0   0   0   2   2   2   0   0   0   2   0   0   2   0   2   2   2   2   2   2   0   2   2   2   2   0   0   2   0   0   2   0   2   0   2   2   0   2   2   2   2   2   2   2   2   2   0   2   0   0   2   0   0   0   2   2   0   2   0   0   0   0   2   2   2   2   0   2   2   0   0   2   0   0   2   2   0   2   2   0   2   2   0   0   2   2   0   2   0   2   2   2   2   0   2   0   2
 MK-3-1                 2   0   0   2   2   2   2   0   2   0   2   2   2   2   2   0   0   2   0   2   2   2   0   2   2   0   0   2   0   0   0   0   0   0   0   2   2   0   2   0   0   2   0   2   0   2   2   0   2   0   0   0   2   0   2   0   0   2   2   2   0   2   2   0   2   2   0   0   2   0   2   0   0   2   0   2   2   2   0   2   2   2   0   2   2   2   0   2   0   0   0   2   0   0   2   2   2   0   0   0   0   0   0   2   2   2   2   0   2   2   2   2   0   2   0   2   0   2   2   2   2   0   0   2   2   0   0   0   0   0   2   0   0   0   0   0   0   2   2   0   2   2   2   0   0   2   2   2   0   2   0   2   2   0   0   0   2   2   2   0   2   2   2   2   0   0   0   2   2   0   2   0   0   2   2   0   0   0   0   0   2   2   0   0   0   0   2   2   0   2   2   2   0   2   0   2   0   0   0   0
 MK-3-2                 2   0   0   2   2   0   2   0   2   0   2   2   2   2   2   0   0   2   0   2   2   2   0   2   2   0   0   2   0   0   2   0   0   0   0   2   2   0   2   0   2   2   0   2   0   2   0   0   2   0   0   0   2   0   2   0   0   2   2   2   0   2   0   0   2   2   0   0   2   0   2   2   0   2   2   2   2   2   2   2   2   2   0   2   2   2   0   2   0   0   0   2   0   0   0   2   0   0   0   0   0   0   0   2   2   2   2   0   2   0   2   2   2   2   0   2   0   2   2   2   2   0   0   2   0   0   0   0   0   0   2   0   0   0   0   0   0   2   2   0   2   2   2   0   0   2   2   2   2   2   0   2   2   0   2   2   2   2   2   0   2   2   2   2   0   0   0   2   2   0   2   2   0   2   2   0   0   0   0   0   2   2   0   0   0   0   2   2   0   2   2   2   0   2   0   2   0   0   0   0
 MK-3-3                 2   0   0   2   2   0   2   0   2   0   2   2   2   2   2   0   0   2   0   2   2   2   0   0   2   0   0   2   0   0   0   0   0   0   0   2   2   0   2   0   2   2   0   2   0   2   0   0   2   0   0   0   2   0   2   0   0   0   2   2   0   2   0   0   0   2   0   0   0   0   2   2   0   2   2   0   2   2   2   2   2   2   0   2   2   2   0   0   0   0   0   2   0   0   0   2   0   0   0   0   0   0   0   2   2   2   2   0   2   0   2   2   2   2   0   2   0   2   2   2   2   0   2   2   0   0   0   2   0   0   2   2   0   0   0   0   0   2   2   0   2   2   2   0   0   2   2   2   2   2   0   2   2   2   2   2   2   2   2   2   2   2   2   2   2   0   0   2   2   0   2   2   0   2   0   0   0   0   0   0   2   2   0   0   0   0   2   2   0   2   2   0   0   0   0   2   2   0   0   0
 MK-3-4                 2   0   0   2   2   0   2   0   2   2   2   2   2   2   2   0   0   2   0   0   0   2   0   0   2   0   2   2   0   0   0   0   2   0   0   2   2   0   2   0   2   2   0   2   0   2   2   0   2   0   0   0   2   0   2   0   0   0   2   2   0   2   0   0   2   2   0   0   0   0   2   2   0   2   2   0   2   2   2   0   2   2   2   0   2   2   0   0   0   0   2   0   0   0   0   2   0   0   0   0   0   0   0   2   2   2   2   0   2   0   2   2   0   2   0   2   0   2   2   2   2   0   2   2   0   0   0   2   0   0   2   2   2   0   2   0   0   0   2   2   2   2   2   0   0   2   2   0   2   2   0   2   2   2   0   2   2   0   2   2   2   2   2   2   2   0   0   2   2   0   2   2   0   2   2   0   0   0   0   2   2   2   0   2   0   0   0   2   0   2   0   0   0   0   0   0   2   0   0   0
 MK-3-5                 2   2   0   2   2   0   2   0   2   0   2   2   2   2   2   2   0   2   0   0   0   2   0   0   2   0   2   2   0   0   0   0   2   2   0   2   0   0   2   0   2   2   0   0   0   2   2   2   2   0   0   0   2   0   2   0   0   0   2   2   0   2   0   2   2   2   0   0   0   0   2   2   0   2   2   0   2   2   2   0   2   2   2   0   2   2   2   0   0   0   2   0   0   0   0   2   0   0   0   0   0   2   2   2   2   2   2   0   2   2   2   2   0   2   0   0   0   2   0   2   2   0   2   2   0   0   2   2   2   0   2   2   2   0   2   2   0   0   2   2   2   2   2   0   0   2   2   0   2   2   0   2   2   2   2   2   2   0   2   2   2   2   2   2   2   0   0   0   0   0   2   2   0   2   2   0   0   0   0   2   2   2   2   2   0   0   0   2   0   2   2   0   0   0   0   0   2   0   0   0
 MK-3-6                 2   2   0   2   2   2   0   0   2   0   2   2   2   2   2   0   0   2   0   0   0   2   0   0   0   0   2   2   0   0   0   0   2   2   0   2   0   0   2   0   2   2   0   0   0   2   2   2   0   0   0   0   2   0   2   0   0   0   0   2   0   2   0   2   2   2   0   0   0   0   2   2   0   2   2   0   2   2   0   0   2   2   2   0   2   0   2   0   0   0   0   0   2   0   0   2   0   0   0   2   0   0   0   2   2   2   2   0   2   2   2   2   2   2   0   0   0   2   0   2   2   0   2   2   0   0   2   2   2   0   2   2   2   0   2   2   0   0   2   2   2   2   0   0   0   2   0   0   0   0   0   2   2   2   2   2   2   0   2   2   2   2   2   2   2   0   0   2   0   0   2   2   0   2   2   0   0   0   2   2   2   2   2   2   0   0   0   2   0   2   0   0   0   0   0   0   2   0   0   0
 MK-3-7                 2   2   0   2   0   2   0   0   0   0   0   2   0   2   2   0   0   0   0   0   0   2   2   0   2   0   2   2   0   0   0   2   2   0   0   2   2   0   2   0   2   2   0   0   0   2   2   0   0   2   0   0   2   2   2   0   0   0   0   2   0   2   0   2   2   0   0   0   2   0   2   2   0   2   2   0   2   2   0   0   2   2   2   0   2   0   2   0   0   0   0   0   2   0   2   0   0   0   0   2   0   0   0   2   2   2   2   0   2   2   2   2   2   2   0   0   0   2   0   2   2   0   2   2   0   0   2   0   2   0   2   2   2   0   2   2   0   0   2   2   2   2   0   0   0   2   0   2   0   0   0   2   2   2   2   2   2   0   0   2   2   2   2   2   2   2   2   2   0   0   2   2   0   2   2   0   0   0   2   2   2   2   2   2   0   0   0   2   0   2   0   0   0   0   2   0   2   0   2   0
 MK-3-8                 2   2   0   2   0   2   0   0   0   0   0   2   0   2   2   0   0   0   0   0   0   0   2   0   2   0   2   2   0   2   0   2   0   0   0   2   2   0   2   0   2   2   0   0   0   2   2   0   0   2   0   0   2   2   2   0   0   0   0   2   0   2   0   2   2   0   0   0   2   0   2   2   0   2   2   0   2   2   0   0   2   0   2   0   2   0   2   0   0   0   0   0   2   0   2   2   0   2   0   2   0   0   0   2   0   2   2   0   2   2   2   2   2   2   0   0   0   2   0   2   2   0   0   2   0   0   2   0   2   0   2   2   2   0   2   2   0   0   2   2   2   2   0   0   0   2   0   2   0   0   0   2   2   2   2   2   0   0   0   2   2   2   2   2   2   0   2   2   0   0   2   2   0   0   2   0   0   0   2   2   2   2   2   2   0   0   0   2   0   2   0   0   2   2   2   0   2   2   2   2
 MK-3-9                 2   2   0   2   0   2   0   0   0   0   0   2   0   2   2   0   0   2   0   2   0   0   2   0   2   0   2   2   2   2   0   2   0   0   0   2   2   0   2   0   2   2   0   0   0   2   0   0   0   2   0   0   2   2   2   0   0   0   0   2   0   2   0   2   2   0   0   0   2   0   2   2   0   2   2   0   2   2   0   0   2   0   2   0   2   0   2   0   0   0   0   0   2   0   2   2   2   2   0   2   0   0   0   2   0   2   2   0   2   2   2   2   2   2   0   0   2   2   0   2   2   0   0   2   2   0   2   0   2   0   2   2   2   0   2   2   0   0   2   2   2   2   0   0   0   2   0   2   0   0   0   2   2   2   2   2   0   0   0   2   2   2   2   2   2   0   2   2   0   2   0   2   0   0   0   2   2   0   2   2   2   2   2   2   0   0   0   2   0   2   0   0   2   2   2   2   2   0   0   2
 MK-3-10                2   2   0   2   2   2   2   0   0   0   0   2   0   2   2   0   2   2   0   2   0   0   2   2   2   0   0   2   2   2   0   2   0   0   0   2   0   0   2   0   2   2   0   0   0   2   0   0   0   2   0   0   2   2   2   2   0   0   0   2   0   2   0   2   2   0   2   0   0   0   2   2   0   2   2   0   2   2   0   0   2   2   2   0   2   0   2   0   0   0   0   0   2   0   0   2   2   2   0   2   0   2   0   2   0   2   2   0   2   2   2   0   2   2   0   0   2   2   0   2   2   0   0   2   2   0   2   2   2   0   2   2   2   0   2   2   0   0   2   2   2   2   0   0   0   2   0   2   0   0   2   2   2   2   2   2   0   0   0   2   0   2   2   2   2   0   2   2   0   2   0   2   0   0   0   2   2   0   2   2   2   2   2   0   0   0   0   2   0   2   0   0   2   2   2   2   2   2   0   2
 MK-3-11                2   2   0   2   2   2   2   0   0   0   0   2   0   2   2   0   2   2   2   2   0   0   2   2   0   0   0   2   2   2   0   0   2   0   0   2   0   0   2   0   2   2   0   0   0   2   0   0   0   2   0   0   2   2   2   2   2   0   0   2   0   2   0   2   2   0   0   0   0   0   2   2   0   2   2   0   2   2   0   0   2   2   2   0   2   0   2   0   0   0   0   2   2   2   0   2   2   2   0   2   0   0   0   2   0   0   2   0   0   2   2   0   2   2   0   0   0   2   0   2   2   0   0   2   2   0   2   2   2   0   2   2   2   2   2   2   0   0   2   0   2   2   0   0   0   2   0   2   0   2   2   2   2   2   2   2   0   0   0   2   0   2   2   2   2   2   2   0   0   2   2   2   0   0   0   2   2   0   2   2   2   2   2   2   0   0   0   2   0   2   0   2   2   2   2   2   2   2   0   2
 MK-3-12                0   2   0   2   0   2   0   2   0   0   0   2   0   2   2   0   2   0   2   2   0   0   2   2   0   2   0   2   2   2   0   0   2   0   0   0   0   0   2   0   2   2   0   0   2   2   0   0   0   2   0   0   2   2   2   2   2   0   0   2   0   2   0   2   2   0   2   0   0   0   2   2   0   2   2   2   2   2   0   0   2   2   2   0   2   0   2   0   0   0   0   2   2   2   0   2   2   2   0   2   0   0   0   2   0   0   2   0   0   2   2   0   2   0   2   0   2   2   0   2   2   0   0   2   2   0   2   2   2   2   2   2   2   2   2   2   0   0   0   0   2   0   0   0   0   2   0   2   0   2   2   0   2   2   2   2   0   2   0   2   0   2   2   2   2   2   2   0   0   2   2   2   0   0   2   0   2   0   2   2   2   2   2   0   0   0   0   2   0   2   0   2   2   2   2   2   2   2   0   2
 MK-3-13                0   2   0   2   0   2   2   2   0   0   0   2   2   2   2   0   2   0   0   2   0   0   0   2   0   2   0   2   2   2   0   0   2   0   0   0   0   0   2   0   2   0   0   0   2   2   0   0   0   2   0   2   2   2   2   2   2   0   0   2   0   2   0   2   2   0   2   0   0   0   2   0   0   2   2   2   2   2   0   0   2   2   2   0   2   0   2   0   0   0   0   2   2   2   0   2   2   2   2   2   0   0   0   2   0   0   2   0   0   2   2   0   2   0   2   0   2   2   0   2   2   0   0   2   2   0   2   2   2   2   2   2   2   2   2   2   0   0   0   0   2   0   0   0   2   2   0   2   0   2   2   0   2   2   2   2   0   2   0   2   0   2   2   2   2   2   2   0   0   2   0   2   0   0   0   0   2   0   2   2   2   0   2   0   0   0   0   2   0   2   0   2   2   2   2   2   2   2   2   2
 MK-3-14                0   2   0   2   0   2   2   2   0   0   0   2   2   2   2   0   2   0   0   2   0   0   2   2   0   2   0   2   2   2   0   2   2   0   0   0   0   0   2   0   2   0   0   0   2   2   0   2   0   2   0   0   2   2   2   2   2   0   0   2   0   2   0   2   2   0   2   0   0   0   2   2   0   2   2   2   2   2   0   0   2   2   2   2   2   0   2   0   0   0   0   2   2   2   0   0   2   2   2   2   0   0   0   2   0   0   2   0   0   0   2   2   2   0   2   0   2   2   0   2   0   0   0   2   2   0   2   2   2   2   2   2   2   2   0   2   0   0   0   0   2   2   0   0   2   2   0   0   0   0   2   0   2   2   2   2   0   2   0   2   0   2   2   2   0   2   2   0   0   2   0   2   2   0   0   2   2   0   0   2   2   0   2   0   0   0   0   2   0   2   0   2   2   2   2   2   2   2   2   2
 MK-3-15                0   2   0   0   0   2   2   2   0   0   0   2   2   2   2   0   2   0   2   2   0   0   0   2   0   0   0   2   2   2   0   2   2   0   0   0   0   0   2   0   2   0   0   0   2   2   0   2   0   2   0   0   2   2   2   2   2   0   0   2   0   2   0   2   2   0   2   0   0   0   2   2   0   2   2   2   2   0   2   0   0   2   0   2   2   2   2   0   2   0   2   2   2   2   0   0   2   2   2   2   0   0   0   2   0   0   2   0   0   2   2   2   2   0   2   0   2   2   0   2   0   0   0   0   2   0   2   2   0   2   2   2   2   0   0   2   0   0   0   0   2   2   0   0   2   2   0   0   2   0   2   0   2   2   2   2   0   2   0   2   0   0   2   2   0   2   2   0   0   2   2   2   2   0   0   2   2   0   0   2   2   0   2   0   0   0   0   2   2   2   0   2   2   0   2   0   2   0   2   2
 MK-3-16                0   2   0   0   0   2   2   2   0   0   0   2   2   2   0   0   2   0   2   2   0   0   0   2   0   0   0   2   2   2   0   2   2   0   0   0   0   0   2   0   2   0   0   2   2   0   0   2   0   2   0   0   2   2   2   2   2   0   0   2   0   2   0   2   2   0   2   0   0   0   2   2   0   0   2   2   2   0   2   0   0   0   2   2   2   2   2   0   2   0   2   2   2   2   0   0   2   2   2   2   0   0   0   0   2   2   2   0   0   2   2   2   2   2   0   0   2   2   0   2   0   0   0   0   2   0   2   2   0   2   2   2   2   2   0   2   0   0   0   0   2   0   0   0   2   2   2   0   2   2   2   0   2   2   2   2   0   2   0   2   0   0   2   2   0   2   2   0   0   2   2   2   2   0   0   2   2   0   0   2   2   0   2   0   0   0   0   2   2   2   0   2   2   0   2   0   2   0   2   2
 MK-4-1                 2   2   0   2   0   0   0   2   2   0   2   0   0   0   0   0   2   0   0   2   2   0   0   2   2   2   2   0   0   0   0   2   2   2   2   0   2   2   0   0   0   2   2   0   0   0   0   2   0   0   0   0   2   2   2   0   0   2   0   0   2   0   0   0   2   0   2   0   2   0   2   2   2   2   0   0   0   0   2   2   2   0   0   0   0   0   0   2   0   0   0   0   0   0   0   0   0   0   0   2   0   0   0   2   0   2   2   2   2   2   2   0   0   2   2   0   0   0   2   2   2   0   0   2   2   2   2   2   2   0   2   2   0   0   2   2   0   0   2   0   2   0   0   2   2   2   0   0   2   0   2   2   0   2   0   2   2   2   0   2   0   0   0   0   0   2   0   0   0   2   2   0   0   0   2   2   2   0   0   0   0   0   0   2   0   0   2   0   0   0   2   2   0   0   0   2   0   2   0   2
 MK-4-2                 2   2   0   2   0   0   0   0   2   0   2   2   0   0   0   0   2   2   0   2   2   0   0   2   2   2   2   0   0   0   0   2   2   2   0   0   2   2   0   0   0   2   2   2   0   0   0   2   0   0   0   0   2   2   2   2   0   2   0   0   2   0   0   2   2   0   2   0   2   2   0   2   2   2   2   0   0   0   2   2   2   0   0   0   0   2   0   2   0   0   0   0   0   0   2   0   0   0   0   2   0   0   0   2   0   2   2   2   2   2   2   0   0   2   2   0   2   0   0   2   2   0   0   2   2   0   2   2   2   0   2   2   0   0   2   2   0   0   2   0   2   0   0   2   2   2   0   0   2   0   2   2   0   2   0   2   2   2   0   2   0   0   0   0   0   2   0   0   2   0   2   0   0   0   2   2   2   0   0   0   0   0   0   2   0   0   0   0   0   0   2   2   0   0   0   2   0   2   0   2
 MK-4-3                 2   2   0   2   0   2   0   0   2   0   0   2   0   0   0   0   2   2   0   2   2   0   0   2   2   2   2   0   0   0   0   2   2   2   2   0   2   2   2   0   0   2   2   2   0   0   0   2   0   0   0   0   2   2   2   2   2   2   0   0   2   0   0   2   2   0   2   0   2   2   0   0   2   2   2   0   0   0   2   2   2   0   0   0   0   2   0   2   0   0   0   0   0   0   2   0   0   0   0   0   0   0   0   2   0   2   2   0   2   2   2   0   0   2   2   0   2   0   0   2   2   0   0   0   2   0   2   2   2   0   2   2   0   0   2   2   0   0   2   0   2   0   0   0   2   2   0   2   2   0   2   2   0   2   0   2   0   2   0   2   0   0   2   2   0   2   0   0   2   0   2   0   0   2   2   2   2   0   0   0   0   0   0   2   0   0   0   0   0   0   2   2   0   0   0   2   0   2   2   0
 MK-4-4                 2   2   0   2   0   2   0   0   2   0   0   2   0   0   0   0   0   2   0   0   2   0   0   2   2   2   2   2   0   0   0   2   2   2   2   2   2   2   2   0   2   2   2   2   0   0   0   2   0   0   0   0   2   2   2   2   2   2   0   0   2   0   0   2   2   0   2   0   2   2   0   0   2   2   2   0   0   0   2   2   2   0   0   0   0   2   2   2   0   0   0   0   0   0   2   0   0   0   0   0   0   2   0   2   0   2   2   0   2   2   2   0   0   2   0   0   2   0   0   2   2   0   0   0   0   0   2   2   2   0   2   2   0   0   2   2   0   0   0   0   0   0   0   0   0   2   0   2   2   0   2   2   0   2   2   2   0   2   0   2   0   2   2   0   0   2   0   0   2   0   2   0   0   0   2   2   2   0   2   0   0   0   0   2   0   0   0   0   0   0   2   2   0   0   0   0   0   2   2   0
 MK-4-5                 2   2   0   2   0   2   0   0   2   0   0   2   0   0   0   0   0   2   2   0   2   0   0   0   2   2   2   2   0   0   0   2   2   2   2   2   2   2   2   0   2   2   2   2   0   0   0   2   0   0   0   0   2   2   2   2   0   2   0   0   2   0   0   2   2   0   2   0   2   2   0   2   2   2   0   0   0   0   2   2   2   2   2   0   0   2   2   2   2   2   0   0   0   0   2   0   0   0   0   0   2   2   0   2   0   2   2   0   2   2   2   0   0   2   0   0   2   0   0   2   2   0   2   0   0   0   0   2   2   0   2   2   0   0   2   2   2   0   0   0   2   0   0   0   0   2   0   2   2   0   2   2   0   2   0   2   0   2   0   2   0   2   2   0   0   0   0   0   2   0   0   0   0   0   2   2   2   0   2   0   0   0   0   2   2   0   0   0   0   0   2   2   0   0   0   0   0   2   0   0
 MK-4-6                 2   2   0   2   0   2   0   0   2   0   0   2   2   0   0   2   0   2   2   0   2   0   0   0   0   2   2   2   0   0   0   2   2   0   0   2   2   2   2   2   2   2   2   2   0   0   0   0   0   0   0   0   2   2   2   2   0   2   0   0   2   0   0   2   2   0   2   0   2   2   0   2   2   2   0   0   0   0   2   2   2   2   2   0   0   2   2   2   2   2   0   0   0   0   2   2   2   0   0   0   0   2   0   0   0   2   2   0   2   2   0   0   0   2   0   0   2   0   0   2   2   0   2   0   0   0   0   2   2   0   2   2   0   0   2   2   2   0   0   0   2   2   0   2   0   2   0   2   2   0   2   2   0   2   0   2   0   2   0   2   2   2   2   0   0   0   0   0   2   0   0   0   0   0   2   2   2   0   2   0   2   0   0   2   2   0   0   2   0   0   2   2   0   2   0   0   2   2   2   0
 MK-4-7                 2   2   0   2   0   0   2   0   2   0   0   2   2   0   0   2   0   2   2   0   2   0   0   2   0   2   2   2   2   0   2   2   2   0   0   2   2   2   2   2   2   2   2   2   0   2   0   0   0   0   0   0   2   2   2   2   0   2   2   0   0   0   2   2   2   0   2   0   2   2   2   2   2   2   0   2   0   2   2   2   2   2   0   0   0   2   0   2   2   2   2   0   0   0   2   2   2   0   2   0   0   2   0   0   0   2   2   0   2   0   0   0   0   2   0   0   2   0   0   2   2   0   2   0   0   0   0   2   2   0   2   2   0   0   2   2   2   0   0   0   2   0   0   2   0   2   0   2   2   0   2   2   0   2   0   2   0   2   0   2   0   2   0   0   0   0   0   0   2   0   0   0   0   0   2   2   2   0   2   0   2   0   0   2   2   0   0   2   0   0   2   2   2   2   0   0   2   2   2   0
 MK-4-8                 2   0   0   2   0   0   2   0   2   0   0   2   0   0   0   2   0   2   2   2   2   0   0   2   0   2   2   2   2   0   2   2   2   0   0   2   0   2   0   2   2   2   2   2   0   2   0   0   0   0   0   0   2   2   2   2   0   2   2   2   2   0   2   0   2   0   2   0   2   2   2   2   2   0   0   2   2   2   0   2   2   2   0   0   0   2   0   2   2   2   2   0   0   0   0   2   2   0   2   0   0   2   2   0   0   2   2   0   2   0   0   0   0   2   0   0   2   0   0   2   2   0   2   0   0   0   0   2   2   0   0   2   0   0   0   2   2   0   0   0   2   0   0   2   0   2   2   2   2   0   2   2   0   2   0   2   0   2   0   2   0   2   0   0   0   0   0   0   2   0   0   0   0   0   2   2   2   0   2   0   2   0   2   2   0   0   0   0   0   0   2   2   2   2   0   0   2   2   0   0
 MK-4-9                 2   0   0   2   0   2   2   0   2   0   0   2   0   0   0   2   0   2   2   2   2   0   0   0   0   2   2   2   2   0   2   2   2   0   0   2   0   2   0   2   0   2   2   2   2   2   0   0   2   0   0   0   0   2   2   2   0   2   2   2   2   0   2   0   2   0   2   0   2   2   2   2   2   0   0   2   2   2   0   2   2   2   0   0   0   2   0   2   2   0   2   0   0   0   0   2   0   2   2   2   0   2   2   0   2   2   2   0   2   2   0   0   0   2   0   0   2   0   0   2   2   0   2   0   0   0   0   2   2   0   0   2   0   2   0   0   0   0   0   0   2   0   0   2   0   2   2   2   2   0   2   2   0   2   0   2   0   2   0   2   0   2   0   0   2   0   0   0   2   2   0   0   0   0   2   2   2   0   2   0   2   0   2   2   0   2   0   0   0   0   2   2   2   2   2   0   2   2   0   0
 MK-4-10                2   0   0   2   0   2   2   0   2   0   0   0   0   0   0   2   0   2   2   2   2   0   0   0   0   2   2   2   0   0   2   0   0   0   0   0   0   2   0   0   0   2   2   2   0   2   0   0   0   0   0   0   0   0   0   2   0   2   2   2   0   0   2   0   2   0   2   2   2   0   2   2   2   0   0   2   2   0   0   2   2   2   0   0   0   2   0   2   2   0   2   0   0   0   0   2   0   2   2   2   0   0   2   0   2   2   2   0   2   2   0   0   0   0   0   0   2   2   0   2   2   2   2   0   0   0   0   2   0   0   0   2   0   2   0   0   0   0   0   0   2   0   0   2   0   2   2   2   2   2   2   2   0   2   0   2   0   2   0   2   0   2   0   0   2   0   0   0   0   2   0   0   0   0   2   2   2   0   2   0   2   2   2   2   0   2   0   0   0   0   2   2   0   2   2   0   2   2   0   0
 MK-4-11                2   0   0   2   0   2   0   0   2   0   2   2   0   0   0   2   0   2   2   2   2   0   0   0   0   2   2   2   0   0   2   0   0   0   0   0   0   2   0   0   0   2   2   2   0   2   0   0   0   2   0   0   0   0   2   2   0   2   2   2   0   0   2   0   2   0   0   2   2   0   2   2   2   0   0   2   2   0   0   2   2   2   0   0   0   2   0   2   2   2   2   0   0   0   0   2   0   2   2   2   2   0   2   0   2   2   0   0   2   2   0   2   2   0   0   0   2   2   0   0   2   2   2   0   0   0   0   2   0   0   0   2   0   2   0   0   2   0   2   0   2   0   0   0   0   2   2   2   2   2   2   0   0   2   0   2   0   2   2   2   0   2   0   0   2   0   0   0   0   0   0   0   0   0   0   2   2   0   2   0   2   0   2   2   2   2   0   0   0   0   2   2   0   2   2   0   2   2   0   0
 MK-4-12                2   0   2   2   0   2   0   0   2   0   2   2   0   0   0   2   0   2   2   2   2   0   0   0   0   2   2   2   0   0   2   0   0   2   0   0   0   2   0   0   2   2   2   2   0   2   2   0   0   2   0   2   0   0   2   2   2   2   2   2   0   0   2   0   0   0   0   2   2   0   2   2   2   0   0   2   2   0   0   2   2   2   0   0   0   2   2   2   2   2   2   0   2   0   0   2   0   2   2   2   2   0   2   0   2   2   0   2   2   2   0   2   2   0   0   0   2   2   0   0   2   2   2   0   0   0   0   2   0   0   0   2   0   2   0   0   2   0   2   0   2   0   0   0   0   2   2   2   2   2   2   0   0   2   0   2   0   2   2   2   0   2   0   0   2   0   0   0   0   0   0   0   0   0   2   0   2   2   2   0   2   0   2   2   2   2   0   0   2   2   2   2   2   2   2   0   2   2   0   2
 MK-4-13                2   0   2   2   0   0   2   0   2   0   2   2   0   0   0   2   2   2   2   2   2   0   0   0   0   2   2   2   0   0   2   0   0   2   0   0   0   0   0   0   2   2   2   2   0   0   2   0   0   2   0   2   0   0   2   2   2   2   2   2   0   0   2   0   0   0   0   2   2   0   2   2   2   0   0   2   2   0   0   2   2   2   0   0   0   2   2   2   2   2   2   0   2   2   0   2   0   2   2   2   2   0   2   0   2   2   0   2   2   2   0   2   2   0   2   0   2   2   0   0   2   2   0   0   0   0   0   2   0   0   2   2   0   2   0   0   2   0   2   0   2   0   0   0   0   2   0   2   0   2   2   0   0   2   0   2   0   2   2   2   0   2   0   0   2   2   0   0   0   0   0   2   0   0   2   0   2   2   2   0   2   0   2   2   2   2   0   0   2   2   2   2   2   0   2   0   2   2   0   2
 MK-4-14                2   0   2   2   0   2   2   0   2   0   2   2   0   0   0   2   2   2   2   2   2   0   0   0   0   2   2   2   0   0   2   0   0   2   0   2   0   0   2   0   2   2   2   2   0   0   2   0   0   2   0   2   0   0   2   2   2   2   2   2   0   0   2   0   2   2   0   2   2   0   0   0   2   0   0   2   2   0   2   2   2   2   0   0   2   2   2   2   2   2   2   0   2   2   0   2   0   2   2   2   2   0   2   0   0   2   0   2   2   2   0   2   2   0   2   0   0   2   0   0   2   2   0   0   0   0   0   2   2   0   2   2   0   2   0   0   2   2   2   0   2   0   0   0   0   2   0   2   0   2   2   0   0   2   0   2   0   2   2   2   2   2   0   0   2   2   0   0   0   0   0   2   0   2   0   0   2   2   0   0   2   0   2   2   2   2   2   0   0   2   2   2   2   0   2   0   2   2   0   2
 MK-4-15                2   0   2   2   2   2   0   0   2   0   2   2   0   2   0   0   0   2   2   2   2   0   0   2   0   2   2   2   0   0   2   0   0   2   0   2   0   0   2   0   2   2   2   2   0   0   0   0   0   2   0   2   2   0   2   2   2   2   2   2   0   0   2   0   2   2   0   2   2   0   0   0   2   0   0   2   2   0   2   2   2   2   0   0   2   2   2   2   0   2   2   0   2   2   0   2   0   2   2   2   2   0   2   0   0   0   0   2   2   2   0   2   2   0   0   0   0   2   0   0   2   2   0   0   0   0   0   2   2   0   2   2   0   0   0   0   2   2   2   0   2   0   0   0   2   2   0   2   2   2   2   0   2   2   0   2   0   0   2   2   2   2   0   0   2   2   0   0   0   0   0   2   0   0   0   0   2   2   0   0   2   0   2   2   2   2   2   0   0   0   2   2   2   0   2   0   2   2   0   2
 MK-4-16                2   0   2   2   2   2   0   0   2   0   2   2   0   2   0   0   0   0   0   2   2   0   0   2   0   2   2   2   0   2   2   0   0   2   0   2   0   0   0   0   2   2   2   2   0   0   0   0   0   2   0   2   2   0   2   2   2   2   0   2   0   0   2   0   2   2   0   2   2   0   0   0   2   0   0   0   2   0   2   2   2   2   0   0   2   2   2   2   0   2   2   0   2   2   0   2   2   0   2   2   2   0   2   0   2   0   0   2   2   2   0   2   2   0   0   0   0   2   0   0   0   2   0   0   0   0   0   0   2   0   2   0   0   0   0   0   0   2   2   0   2   0   2   0   2   2   0   2   2   2   2   0   0   2   0   0   0   0   2   2   2   2   0   0   2   2   0   0   0   0   0   2   0   0   0   0   2   2   0   0   2   0   2   2   2   2   2   0   0   0   2   2   2   0   2   0   2   2   0   2
 MK-5-1                 2   0   2   2   2   0   2   2   2   2   2   0   0   2   2   2   0   2   0   0   0   0   0   0   2   2   2   2   2   2   2   2   0   0   0   2   0   0   2   0   2   2   2   2   2   2   2   0   2   0   0   2   0   2   2   2   2   2   2   2   2   2   2   2   2   2   0   2   2   2   2   0   2   0   2   0   0   2   0   0   2   0   0   2   0   0   2   0   0   2   0   2   0   2   0   0   2   2   0   0   0   0   2   0   0   0   0   0   2   0   0   2   0   2   2   2   2   2   0   2   0   2   0   0   0   0   2   2   0   2   0   0   0   0   2   2   0   2   2   2   2   2   0   0   0   2   2   0   0   2   0   0   0   2   2   0   2   0   0   0   2   0   0   2   0   2   2   2   2   0   2   2   2   0   2   2   0   2   2   0   0   0   2   0   0   0   0   2   2   2   0   0   0   0   2   2   2   2   2   2
 MK-5-2                 2   0   2   2   2   0   2   2   2   2   0   0   0   2   2   2   0   2   0   0   0   0   0   2   2   2   2   2   2   2   2   2   0   0   0   2   0   0   2   0   2   2   2   2   2   0   2   2   2   2   0   2   0   2   2   0   2   2   2   2   2   2   2   2   2   2   0   2   2   2   2   0   2   0   2   0   0   2   0   0   2   0   0   2   0   0   0   0   0   2   0   0   0   2   0   0   2   0   0   0   0   0   2   0   2   0   0   0   2   0   0   2   0   2   2   2   2   2   0   2   0   2   0   2   0   0   2   2   0   2   0   0   0   0   2   2   0   2   2   2   2   2   0   0   0   2   2   0   0   2   0   0   0   2   2   0   2   0   0   0   2   0   0   2   2   2   2   2   2   0   2   2   2   0   2   2   0   2   0   0   0   0   2   0   0   0   0   2   2   2   0   0   0   0   2   2   0   2   2   2
 MK-5-3                 2   0   2   2   2   0   0   2   2   2   0   0   2   0   2   0   0   2   0   0   0   0   0   2   2   0   2   2   2   2   2   2   0   0   0   0   2   0   2   0   2   2   2   2   2   0   0   2   2   2   0   2   0   2   2   0   2   2   2   2   2   0   2   2   2   2   0   2   2   2   2   0   0   0   0   0   0   0   0   0   2   0   0   0   0   0   0   0   0   2   0   0   0   2   2   2   2   0   0   0   0   0   2   0   2   0   2   0   2   0   0   2   0   2   2   2   2   2   0   2   0   2   0   2   0   0   2   0   0   2   0   0   0   0   2   2   0   2   0   2   2   2   0   0   0   2   2   0   0   2   0   0   0   2   2   2   2   0   0   2   0   0   0   2   2   2   2   2   2   0   2   2   2   0   2   2   0   2   0   0   0   0   2   0   0   0   0   2   0   2   0   0   0   0   2   0   0   2   2   2
 MK-5-4                 2   0   2   2   2   0   0   2   2   2   0   0   2   0   2   0   0   0   0   0   0   0   0   2   2   0   2   2   2   2   2   2   0   0   0   0   2   0   0   0   2   2   2   2   2   0   0   2   2   2   0   2   0   2   2   0   2   2   2   2   2   0   2   2   2   2   0   2   2   2   2   0   0   0   0   0   0   0   0   0   2   0   0   0   0   0   0   2   0   2   0   0   0   2   2   2   0   0   0   2   0   0   0   0   0   0   2   2   2   0   0   2   0   2   2   2   2   2   0   2   0   2   0   2   0   0   0   0   0   2   0   0   0   0   2   0   0   2   0   2   2   2   0   0   0   2   2   0   0   2   0   0   0   2   2   2   2   0   0   2   0   0   0   2   2   0   2   2   2   0   2   2   2   2   2   2   0   2   0   0   0   0   2   0   0   0   0   2   0   2   0   0   0   0   2   0   2   2   2   2
 MK-5-5                 2   0   2   2   2   0   0   2   2   2   0   0   2   0   2   0   2   2   0   0   0   0   0   2   2   0   2   2   2   2   2   2   2   0   0   0   2   0   0   0   2   2   2   2   2   0   0   2   0   2   0   2   0   2   0   2   0   2   2   2   2   0   2   2   0   0   0   2   2   0   2   0   0   0   0   0   0   0   0   0   2   0   0   0   0   0   0   2   0   2   0   0   0   2   2   2   0   0   0   2   2   0   0   0   0   0   2   2   2   0   0   2   0   2   2   2   2   2   0   2   0   2   0   2   0   0   0   2   0   2   0   0   0   0   2   0   0   2   0   2   2   2   0   0   0   2   2   0   0   2   0   0   0   2   2   2   2   0   0   2   2   0   0   2   2   0   2   2   2   0   2   2   2   2   0   0   0   2   2   0   2   0   2   0   0   0   0   2   0   2   0   0   0   0   2   0   2   2   2   2
 MK-5-6                 2   0   2   2   2   0   2   2   0   2   0   0   2   0   2   0   0   2   0   2   0   0   0   2   2   0   2   2   0   2   0   2   2   0   0   0   2   0   0   2   2   2   2   2   2   0   2   0   0   2   0   2   0   2   0   0   0   2   2   2   2   0   2   2   0   0   0   0   2   0   2   0   0   0   0   0   0   0   0   0   0   0   0   0   0   0   0   2   0   2   0   0   0   2   2   2   0   0   0   2   2   0   0   0   2   0   2   0   2   0   0   2   0   2   2   2   2   2   0   2   0   2   0   2   0   0   0   2   0   2   2   0   0   0   2   2   0   2   0   2   2   0   0   2   0   2   2   0   0   2   0   0   0   2   2   2   2   0   0   2   2   0   0   2   2   0   2   2   2   0   2   0   2   2   0   0   0   2   2   0   2   0   2   0   0   0   0   2   0   2   0   0   0   0   2   0   2   2   2   2
 MK-5-7                 0   0   2   2   2   2   2   2   0   2   2   0   2   0   2   0   0   2   0   2   0   0   0   0   2   0   2   0   0   0   0   2   2   0   0   0   2   2   0   2   2   2   2   2   2   0   2   0   0   2   0   2   0   2   0   0   0   2   2   0   2   0   2   2   0   0   0   0   0   0   2   0   2   2   0   0   0   0   0   0   2   0   0   0   0   0   0   2   2   2   0   0   0   2   2   2   0   0   0   2   2   0   0   0   2   0   2   0   2   0   0   2   2   2   2   2   2   0   0   2   0   2   0   2   2   0   0   2   0   2   2   0   0   0   2   2   0   0   2   2   0   2   0   2   0   2   2   0   0   2   0   0   0   2   2   2   2   0   0   2   2   0   2   2   2   0   2   0   2   0   2   0   2   2   2   0   2   2   2   0   2   0   2   0   0   0   0   2   0   2   0   0   0   0   2   0   2   0   2   2
 MK-5-8                 0   0   2   2   2   2   2   0   0   2   2   0   2   0   2   0   0   2   0   2   0   0   0   0   2   0   2   0   0   0   0   2   2   0   2   0   2   2   0   2   2   2   2   2   2   0   2   0   0   2   0   2   0   2   0   0   0   2   2   0   2   0   2   2   0   0   0   0   0   0   0   0   2   2   0   0   0   0   2   0   2   0   0   2   0   0   0   2   2   2   0   2   2   2   2   2   0   0   0   2   2   0   0   2   2   0   2   0   2   0   0   2   2   0   2   2   2   0   0   2   0   2   0   2   2   0   2   2   0   2   2   0   0   0   2   2   0   0   0   2   0   2   0   2   2   2   2   0   0   2   0   0   0   2   2   2   2   0   0   2   2   0   0   2   2   0   2   0   2   0   2   0   2   2   2   0   2   2   2   0   0   0   2   0   0   0   0   2   0   2   0   0   0   0   2   0   0   0   2   2
 MK-5-9                 0   0   2   2   2   2   2   0   2   2   2   2   2   0   2   0   0   2   0   2   0   0   0   0   2   0   2   0   0   0   0   2   0   0   2   2   2   2   0   2   2   2   2   2   0   0   2   0   0   2   0   2   0   2   0   0   0   2   0   0   2   2   2   2   0   0   0   0   0   0   0   0   2   2   0   0   0   0   2   0   2   0   0   0   0   0   0   2   0   2   0   2   2   2   2   2   0   0   2   2   0   0   0   2   2   0   2   0   2   0   0   2   2   0   2   0   2   0   0   2   0   2   0   2   2   0   2   2   0   2   2   0   0   0   2   2   0   0   0   0   0   2   0   2   2   2   2   0   0   2   0   0   0   2   2   2   2   0   0   2   2   0   0   2   2   0   2   0   2   0   2   0   2   2   2   0   2   2   2   2   0   0   2   0   0   0   0   2   0   2   2   0   0   0   2   0   0   2   2   2
 MK-5-10                0   0   2   2   2   2   2   0   2   2   2   2   2   2   0   0   0   2   0   2   0   0   0   0   2   2   2   0   0   0   0   2   0   2   2   2   0   2   0   2   0   2   2   2   0   0   2   0   0   0   2   2   0   2   0   0   0   2   0   0   2   2   2   2   0   0   0   0   0   0   0   0   2   2   0   0   0   0   2   0   2   0   0   0   0   0   0   0   0   2   2   2   2   2   2   0   0   0   2   0   0   2   0   2   2   0   2   0   2   0   0   2   2   0   2   0   2   0   0   2   0   0   0   2   2   0   2   2   0   2   2   0   0   0   2   2   0   0   0   0   0   2   0   2   2   2   2   0   0   2   0   0   0   2   2   2   2   0   0   2   2   0   0   2   2   0   2   0   2   0   2   0   2   2   0   0   2   2   2   0   0   0   2   0   0   0   0   2   0   2   2   0   0   0   2   0   0   2   2   2
 MK-5-11                0   0   2   0   2   0   2   0   2   2   2   2   2   2   0   0   0   2   2   2   0   0   0   0   2   2   2   0   0   0   0   2   0   0   2   0   0   2   0   2   0   2   2   0   0   0   2   0   0   0   2   2   0   2   0   0   0   2   2   0   0   2   2   2   0   0   0   0   0   0   0   0   2   0   0   0   2   2   2   0   2   0   2   0   0   0   0   0   0   2   2   2   2   2   2   0   0   0   2   0   0   2   0   2   2   0   2   0   0   0   0   2   0   0   2   0   0   0   0   2   0   0   0   2   2   0   2   2   0   2   2   0   2   0   2   2   0   0   0   0   0   2   0   2   2   2   2   0   0   2   0   0   0   2   2   0   2   0   0   2   0   0   0   2   2   0   2   0   2   0   2   0   2   2   0   0   2   2   2   0   0   0   2   0   0   0   0   2   0   0   2   0   0   0   2   0   0   2   2   2
 MK-5-12                0   0   2   0   2   0   2   0   2   2   0   2   2   2   0   0   0   2   2   2   0   0   0   0   2   2   2   0   2   0   0   2   0   0   2   2   0   0   0   2   0   2   2   0   0   0   2   0   0   2   2   2   2   2   0   0   0   2   2   0   0   2   2   2   0   2   0   0   2   0   0   2   2   0   0   0   2   2   2   0   2   0   2   0   0   0   0   0   0   2   2   2   0   2   2   0   0   0   2   0   0   2   0   2   2   0   2   0   0   0   0   2   0   0   2   0   0   0   0   2   0   0   0   0   2   0   2   2   0   2   2   0   2   0   2   2   0   0   0   0   0   2   0   2   0   2   2   0   0   2   0   0   0   2   2   0   2   0   0   0   2   0   0   2   2   0   2   0   2   0   2   0   2   2   0   0   2   2   2   0   0   0   2   0   0   0   0   2   2   0   2   0   0   0   2   0   0   0   2   2
 MK-5-13                0   2   2   0   2   0   2   0   2   2   0   2   2   2   0   0   0   2   2   2   0   0   0   0   2   2   2   0   2   0   0   2   2   0   2   2   0   0   0   0   0   2   2   0   0   0   2   0   0   2   2   2   2   2   0   0   0   2   2   0   2   2   0   2   0   0   0   0   2   0   0   2   2   0   0   0   2   2   2   2   2   0   2   0   0   0   2   0   0   2   2   2   0   2   2   0   0   0   2   0   0   2   0   0   2   0   0   2   0   0   0   2   0   0   2   0   0   0   0   2   0   0   0   0   2   2   2   2   0   2   2   0   2   0   0   2   0   0   0   0   0   2   0   2   0   2   2   2   0   0   0   0   0   2   2   0   0   0   0   0   2   0   0   2   2   0   2   0   2   2   2   0   2   2   0   0   2   2   2   0   2   0   2   0   0   0   0   2   2   0   2   0   0   0   2   0   0   0   2   2
 MK-5-14                0   2   2   0   2   0   0   0   0   2   0   2   2   2   0   0   0   2   2   2   0   0   0   0   2   2   2   0   2   0   0   2   2   0   2   0   0   0   0   0   0   2   2   0   0   2   2   0   0   2   2   0   2   0   0   0   0   2   2   0   2   2   2   2   0   0   0   0   2   0   0   2   2   0   0   0   0   2   2   2   2   0   2   0   0   0   0   0   0   2   2   2   0   2   2   2   0   0   0   0   0   2   0   0   2   0   0   2   0   0   0   2   0   0   2   0   0   0   0   2   2   0   0   0   2   2   2   2   0   2   2   0   2   0   0   2   2   0   0   0   0   2   0   2   0   2   2   2   0   0   0   2   0   2   2   0   0   0   0   0   2   0   2   2   2   0   2   0   2   0   2   0   0   2   0   0   2   2   2   0   2   0   2   0   0   0   0   2   0   0   2   0   0   0   2   0   0   0   2   2
 MK-5-15                0   2   2   0   2   0   0   0   0   2   0   2   2   2   0   2   0   2   2   2   0   0   0   0   2   2   2   0   2   0   0   2   2   0   2   0   0   0   0   0   0   2   2   0   0   2   2   0   0   2   2   0   2   0   0   0   0   2   2   0   2   2   2   2   0   0   0   0   2   0   0   2   2   0   0   0   0   2   2   2   2   0   2   0   0   0   0   0   0   2   2   2   0   0   2   2   0   0   0   0   0   2   0   0   2   0   0   2   0   0   0   2   0   0   0   0   0   0   0   2   2   0   0   0   2   2   2   2   0   2   2   0   2   0   0   2   2   0   2   0   0   2   0   2   0   2   0   0   0   0   0   2   0   2   2   2   2   0   0   0   2   0   2   2   2   0   2   0   2   0   2   0   0   2   0   0   2   2   2   0   2   0   2   0   0   0   0   2   0   0   2   0   2   0   2   0   0   0   2   0
 MK-5-16                0   2   2   0   0   0   0   0   0   2   0   0   2   2   0   2   0   0   2   2   0   0   0   0   2   2   2   0   0   0   2   2   2   0   2   0   0   0   0   2   0   2   2   0   0   2   2   2   0   2   2   0   2   0   0   0   0   2   2   0   2   2   2   2   0   0   0   0   2   0   0   2   2   0   0   0   0   2   2   2   2   0   2   0   0   0   0   0   0   2   2   2   0   0   2   2   0   0   0   0   0   0   0   0   2   0   0   2   0   0   0   2   0   0   2   0   0   0   0   2   2   0   0   0   2   2   2   2   0   2   2   0   2   0   0   2   2   0   2   0   0   2   2   2   0   2   0   0   0   0   0   2   0   2   2   2   2   0   2   0   2   0   2   2   2   0   2   0   2   0   2   0   0   2   0   0   2   2   2   0   2   0   2   0   0   0   2   2   0   0   2   0   2   2   2   0   0   0   2   0
 MK-6-1                 0   0   0   0   2   2   0   0   2   2   2   2   0   2   0   2   0   2   0   0   0   2   2   0   2   2   0   0   2   0   0   0   2   2   0   0   2   0   2   2   0   2   0   0   2   0   2   2   0   0   2   2   0   2   2   0   0   0   2   0   0   0   0   2   2   0   0   2   0   0   2   2   2   2   0   2   2   0   0   0   2   2   0   0   2   0   0   2   2   2   0   2   2   0   2   0   0   0   0   0   2   0   2   0   2   0   2   2   0   0   2   2   0   2   2   2   0   0   2   2   0   2   0   2   2   2   0   2   2   0   0   0   0   0   0   0   2   2   0   0   2   2   0   2   0   2   2   2   0   2   2   0   0   0   0   2   0   0   0   2   2   0   2   0   0   2   2   0   2   0   2   0   2   0   2   2   0   0   0   2   2   0   0   2   0   0   2   2   0   2   0   2   0   0   0   2   2   0   2   2
 MK-6-2                 0   0   0   0   2   2   2   0   2   0   2   2   0   2   0   2   0   0   0   0   0   2   2   0   2   2   0   0   2   0   0   2   2   2   0   0   2   0   2   2   0   2   0   2   2   0   2   2   0   0   2   2   0   2   0   2   2   0   2   0   0   0   0   2   2   0   0   0   0   0   2   2   2   2   0   2   2   0   0   2   2   2   0   2   2   0   0   2   2   2   0   2   2   0   2   0   0   2   0   0   2   0   2   0   2   0   2   2   0   0   2   2   0   2   2   2   0   0   2   2   0   2   0   2   2   2   0   2   2   0   0   2   0   0   0   0   2   2   0   0   2   2   0   2   0   2   2   2   0   2   2   0   0   2   0   2   0   0   0   0   2   0   2   2   0   2   2   0   2   0   2   0   2   0   2   2   0   0   0   2   2   0   0   2   0   0   2   0   2   2   2   2   0   0   0   0   0   0   2   2
 MK-6-3                 0   0   0   0   2   2   2   0   2   0   2   0   0   0   0   2   0   0   0   0   0   2   2   0   2   2   0   0   2   0   0   2   2   2   0   2   0   0   2   2   0   2   0   2   2   0   2   2   0   0   2   2   0   2   0   2   2   0   2   0   0   0   0   2   2   2   0   0   0   0   2   2   2   2   2   2   2   0   0   2   2   2   0   2   2   0   0   2   2   2   0   2   2   0   2   0   0   2   0   0   2   0   2   0   2   0   2   0   0   0   2   2   2   2   2   2   0   0   2   2   2   2   2   2   2   2   0   2   0   0   0   2   0   0   0   0   2   2   0   0   2   2   0   2   0   2   2   2   0   2   2   0   0   2   0   2   0   0   2   0   2   0   2   2   0   2   2   0   2   0   2   0   2   0   0   2   2   2   0   2   2   0   0   2   0   2   0   2   2   2   2   2   0   0   2   0   0   0   2   0
 MK-6-4                 2   0   0   0   2   2   2   0   2   0   2   0   0   0   0   2   0   0   0   0   0   2   2   0   2   2   0   0   2   0   0   2   2   2   0   2   0   0   2   2   0   2   0   2   2   0   2   2   0   2   0   2   0   2   0   2   2   0   2   0   0   0   0   2   0   2   0   0   0   0   2   2   2   2   2   2   2   0   0   2   2   2   0   2   2   0   0   2   2   2   0   2   2   0   2   0   0   2   0   0   2   0   2   0   2   0   2   0   0   2   2   2   2   2   2   2   0   0   0   2   2   2   2   2   2   2   0   0   0   0   0   0   0   0   0   0   2   2   0   0   2   2   0   2   0   2   2   0   0   2   2   0   0   2   2   2   0   0   2   0   0   0   2   2   0   2   2   2   2   0   2   0   2   0   0   2   2   0   0   2   2   0   0   2   2   2   0   2   0   2   2   2   0   0   2   0   0   0   2   0
 MK-6-5                 2   0   0   0   2   2   2   0   2   0   2   0   0   0   0   2   0   0   0   2   0   2   2   0   2   2   2   0   2   0   0   2   2   2   0   2   0   0   2   2   0   2   0   2   2   0   0   0   0   2   0   2   2   2   0   2   2   2   2   0   0   0   0   2   0   2   0   0   2   0   2   0   2   2   0   0   2   0   0   2   2   2   2   2   2   0   2   2   2   2   0   2   2   0   2   0   0   2   0   0   2   0   2   0   2   0   2   0   0   2   2   2   2   2   2   2   0   0   0   2   2   0   2   2   2   2   0   0   0   0   0   0   0   0   0   0   2   0   0   0   2   2   0   2   0   2   2   0   0   2   2   0   0   2   2   2   0   0   2   0   0   0   2   2   2   2   2   2   0   0   2   0   2   0   2   2   2   0   0   2   2   0   0   2   2   0   0   2   0   2   2   2   0   0   2   2   0   0   2   0
 MK-6-6                 2   0   0   0   2   0   0   0   2   0   0   0   0   2   0   2   0   0   0   2   0   2   2   0   2   2   2   0   2   2   0   2   2   2   0   2   0   2   2   2   0   2   0   2   2   0   2   0   0   2   0   0   2   2   0   2   2   2   2   2   0   0   0   2   0   2   0   0   2   0   2   0   2   2   0   0   2   0   0   2   2   2   2   2   2   0   0   2   2   2   2   2   2   0   2   0   0   0   0   0   2   0   2   0   2   0   2   0   0   2   0   2   2   2   2   2   0   0   0   2   0   0   2   2   0   0   2   0   0   0   0   0   0   0   0   0   2   2   2   0   2   2   0   2   2   2   2   0   0   2   2   0   0   2   2   2   0   2   2   0   0   0   2   2   2   2   2   2   0   0   2   0   2   0   2   2   2   0   0   2   2   0   0   2   2   0   0   2   0   2   2   2   0   0   2   2   0   0   2   0
 MK-6-7                 2   0   0   0   2   0   0   0   2   0   0   0   0   2   0   2   0   0   2   2   0   2   2   0   2   2   2   0   2   2   0   2   2   2   0   2   0   2   2   2   0   2   0   2   0   0   0   0   0   2   0   0   2   0   0   2   2   2   2   2   0   2   0   0   0   2   0   0   2   0   2   0   2   2   0   0   2   0   0   2   2   0   2   2   2   0   0   2   2   0   2   2   2   0   2   0   2   0   0   0   2   0   2   0   2   0   2   0   0   2   0   2   2   2   2   2   0   0   0   2   0   2   2   2   0   0   2   0   2   0   0   0   0   0   2   0   2   2   0   2   2   0   2   2   2   2   2   0   0   2   2   0   0   2   2   2   2   2   2   0   0   0   2   2   2   2   2   2   0   0   2   0   2   0   2   2   2   0   0   2   2   2   0   2   2   2   0   2   0   2   2   2   0   0   2   2   0   0   2   0
 MK-6-8                 2   0   0   2   2   2   0   2   2   0   0   0   2   2   0   2   0   0   0   2   0   2   2   0   2   0   2   0   2   2   0   0   0   2   0   2   0   2   0   2   0   2   0   2   0   0   0   0   0   2   0   0   2   0   0   2   2   2   2   2   0   2   0   0   0   2   0   0   2   0   0   0   2   2   0   0   2   2   0   2   2   0   2   2   2   0   0   2   2   0   2   2   2   0   2   0   2   0   2   0   2   0   2   0   2   0   2   0   0   2   0   2   2   2   2   2   0   0   0   2   0   2   2   2   0   0   2   0   2   0   0   0   0   2   2   0   2   0   0   2   2   0   2   2   2   2   2   0   0   2   2   0   0   2   2   2   2   2   2   0   0   0   2   2   2   2   2   2   0   0   2   0   2   0   2   2   2   0   0   2   2   2   0   2   2   2   0   2   0   2   2   2   0   0   2   2   0   0   2   0
 MK-6-9                 2   0   0   2   2   2   0   2   2   0   0   0   2   2   0   2   0   0   0   2   0   2   2   0   2   0   2   0   2   2   0   0   0   2   0   2   0   2   0   2   0   0   0   2   0   0   0   0   2   2   0   0   2   0   0   2   2   2   2   2   0   0   0   0   0   0   0   0   2   0   0   2   2   2   2   0   2   2   2   2   2   0   2   2   2   2   0   0   2   0   2   2   0   0   0   0   2   0   2   0   2   0   2   0   2   0   2   0   0   2   0   2   2   2   2   2   2   2   0   2   0   2   2   2   0   0   2   0   2   0   0   0   0   2   2   0   2   0   0   2   2   0   2   2   2   2   2   0   0   2   2   0   0   2   2   2   2   2   2   0   0   0   2   2   2   2   2   2   0   0   0   0   2   0   2   2   2   0   0   2   0   2   0   2   2   2   0   2   0   2   2   2   0   0   2   0   0   0   0   0
 MK-6-10                2   0   0   2   2   2   0   2   2   0   2   0   0   2   0   0   0   0   0   2   2   2   2   0   2   2   2   0   2   2   0   2   0   2   0   2   0   2   0   2   0   0   0   2   0   0   0   0   2   2   0   2   2   0   0   0   2   2   0   2   0   0   0   0   0   0   0   0   0   0   0   2   2   2   2   0   2   2   2   2   2   0   2   2   2   2   0   2   2   0   2   2   0   0   0   0   2   0   2   0   2   0   2   0   2   0   2   0   2   2   0   2   2   2   2   2   2   2   0   2   0   2   2   2   0   0   2   0   2   0   0   2   0   2   2   0   2   0   0   2   2   0   2   2   2   2   2   0   0   2   2   0   0   2   2   2   2   2   2   0   0   0   2   2   0   2   0   2   0   0   0   0   2   0   2   2   2   0   0   2   0   2   0   0   2   2   2   2   0   0   2   2   0   0   2   0   0   0   0   0
 MK-6-11                2   0   0   2   2   2   2   2   2   0   2   0   0   2   0   2   0   0   0   2   2   0   2   2   0   2   2   0   2   2   0   2   0   2   0   2   0   2   0   2   0   0   0   2   0   0   0   0   0   2   0   2   2   0   0   0   2   2   0   2   0   2   0   0   0   0   0   0   0   0   0   2   2   2   2   0   0   2   2   2   2   0   0   2   2   2   2   2   0   0   2   2   0   0   0   0   2   0   2   0   0   0   2   0   2   0   2   0   0   2   0   2   2   2   2   2   2   2   2   2   2   0   2   2   0   0   2   0   2   0   0   2   0   2   2   0   2   0   0   2   2   2   2   2   2   2   2   0   0   2   2   2   0   2   2   2   2   2   2   2   2   0   2   2   0   2   0   2   0   0   0   0   2   0   2   0   0   0   0   2   0   2   0   0   2   2   2   2   0   2   2   2   0   0   2   0   0   0   0   0
 MK-6-12                2   0   2   2   2   2   2   2   0   0   2   0   0   2   0   0   0   0   2   2   2   0   2   2   0   2   0   0   2   2   0   2   0   2   0   2   0   2   0   2   0   0   0   2   0   0   0   2   0   2   0   2   2   0   0   0   2   2   0   2   0   0   2   0   0   0   0   0   0   2   0   2   2   2   2   0   0   2   2   2   2   0   0   2   2   2   2   2   0   0   0   2   0   0   2   0   2   0   0   0   0   0   0   0   2   0   0   0   2   2   0   2   2   2   0   0   2   2   2   2   2   0   2   2   0   0   2   0   2   0   0   2   0   2   2   0   2   0   0   2   2   2   2   2   2   2   2   0   0   2   2   2   0   2   0   2   2   2   2   2   0   0   2   2   0   2   0   2   0   0   0   2   0   0   2   0   0   0   0   2   0   2   0   0   2   2   2   0   0   2   2   2   0   2   2   0   0   0   0   0
 MK-6-13                2   0   2   2   2   2   2   0   0   0   2   0   0   2   0   0   2   0   2   2   2   0   2   0   0   2   0   0   2   0   0   2   0   2   0   2   0   2   0   2   0   0   0   2   0   0   0   2   0   2   0   2   2   0   0   0   2   2   0   2   0   0   2   0   0   0   0   0   0   2   0   2   2   2   2   2   0   2   2   2   2   0   0   2   2   2   2   2   0   0   0   2   0   0   0   0   2   0   2   0   0   0   0   2   2   0   0   0   2   2   0   2   2   2   0   2   2   2   2   2   2   0   2   2   0   0   2   0   2   0   0   2   0   2   0   0   2   0   0   2   2   2   2   2   2   2   2   0   0   2   2   2   0   2   0   2   2   2   2   2   0   2   2   2   0   2   0   2   0   0   0   2   0   0   2   0   0   0   0   2   2   2   2   0   2   2   2   0   0   2   2   2   0   2   0   0   0   0   0   0
 MK-6-14                2   0   2   2   2   2   2   0   0   0   2   0   0   2   0   0   0   0   0   0   0   2   2   0   0   2   0   0   2   0   0   2   0   2   0   2   0   2   0   2   0   0   0   0   0   0   0   0   2   2   0   2   0   0   0   0   2   2   0   2   0   0   2   0   0   0   0   0   0   2   0   2   0   2   2   0   0   2   2   2   2   0   0   2   2   2   2   2   0   0   0   2   0   0   0   2   2   0   0   0   0   0   2   2   0   0   0   0   2   2   0   2   2   2   2   2   2   2   2   2   2   0   2   2   0   0   2   0   2   0   0   2   0   2   0   0   0   2   0   2   2   0   2   2   2   2   2   0   0   0   2   2   0   2   2   2   2   2   2   2   0   2   2   2   0   2   2   0   0   2   0   2   2   0   2   0   0   0   0   2   2   2   2   0   2   2   2   0   0   2   2   2   0   2   0   0   0   0   0   0
 MK-6-15                2   0   2   2   2   0   2   0   0   0   2   0   0   2   0   0   0   0   0   0   0   2   0   0   0   2   0   0   2   2   0   2   0   2   0   2   0   2   0   2   0   0   0   0   0   2   0   0   2   2   0   2   0   0   0   0   2   2   0   2   0   0   2   2   0   0   0   0   0   2   0   0   0   2   2   0   0   2   2   2   2   0   0   0   0   2   2   2   0   2   0   2   0   0   0   2   2   0   0   2   0   0   2   2   0   0   0   0   2   2   0   2   2   0   2   2   2   2   2   2   2   0   2   2   0   0   2   0   2   0   0   2   0   2   0   0   0   2   0   2   2   0   2   2   0   0   2   0   0   0   2   2   0   2   2   2   2   2   2   2   0   2   2   2   0   2   2   0   0   2   0   2   2   0   2   2   0   2   2   2   2   2   2   0   2   2   2   0   2   2   2   2   0   2   0   0   0   0   2   0
 MK-6-16                2   0   2   2   0   0   2   0   0   0   2   0   0   2   0   0   0   0   0   0   0   2   0   0   0   2   0   0   2   2   0   2   0   2   0   2   0   2   0   2   0   0   0   0   0   2   0   0   2   2   0   2   0   0   0   0   2   2   0   2   0   0   2   2   0   0   2   2   0   2   0   0   0   2   2   0   0   2   2   2   2   0   0   0   0   2   2   2   0   2   0   0   0   0   0   2   2   0   0   2   0   0   2   2   0   0   0   0   2   2   2   2   2   0   2   2   2   2   2   2   2   0   2   2   0   0   2   2   2   0   0   2   0   2   0   0   0   2   0   2   2   0   2   0   0   0   2   0   2   0   0   2   0   2   2   2   2   2   2   2   0   0   2   2   0   2   2   0   0   2   0   2   2   0   2   2   0   2   2   2   0   2   2   0   2   2   2   0   2   2   2   2   0   2   0   0   2   0   2   2
 
!****************************************** Phenotypic Data **********************************************************
!-100.0 is resevred for missing phenotype
SimulatedTrait1        11.9130    9.2823    9.2772   13.5954   10.1829   10.1996   11.2076   10.0407   11.1802    9.2019    9.8495   12.1717   11.5944   10.2025   11.6619   10.6803    6.6898    9.9007    7.8693    7.4610    9.3586    7.9941   12.2389   11.0036   10.6274   11.3312   11.2207   13.1056    8.8813   11.4966   10.4865   10.4829   12.1168    9.9153   10.9640   11.1292   11.8287   13.0560   10.2870    8.0692   10.0982   11.4495   10.9805   10.1359   10.0080    7.9710    9.9034    9.9318    8.6181   11.3892    8.8876   11.6349    8.8330   11.5548    8.9516    9.3311   10.4502   10.5133   10.5788   14.0629   13.8111    8.2292    7.5908   13.5051   12.8781    8.1252   10.7429    8.7076    9.3980    8.4765    9.3938   10.3499   11.1058   10.9938   10.6629    6.8375    9.8766    9.1076   10.1586    7.2381   12.0785    9.2054    6.4349   10.2643    8.9113    9.4425   10.1169   10.2703    7.8150    9.1281    8.3505   10.1081    8.9946    9.4821   11.8436   10.8947    8.8084    9.3832    8.0960    7.4333    9.8421   10.8044    9.0860    9.8655    6.7691   10.5110    9.4986   12.1474   10.3527    7.9976   10.0140   10.9990    8.1118    9.1862    9.5403    9.6718   11.3164   13.1647   11.3544   11.0616   10.0546   10.2860   10.5597   11.0184   11.4526    9.6088    9.8624   12.3047   10.4499   11.8392    7.6145   11.5532    9.0075    8.0798   11.3818   11.2391    9.7739   10.2736    9.4697    9.0928    9.1940   10.8792   10.2292   10.5047   10.3372   11.9060    7.5131    9.7807   11.9008   10.5180   10.0846   10.2923    9.3885    8.8061    8.5270   10.4691   12.2044    9.6023   12.0685    9.7817    6.9780   10.4708   12.9493   12.0121    9.6376    9.9261    8.8835   10.0773   10.2260    8.0969    9.4190   12.0394    8.4346   10.0187   10.1989   13.7517   10.0013    8.9626    8.3892    6.2890   10.9066    7.8259    8.0265   11.2030    9.8542    7.7279   11.5660   10.1554    8.0977   10.4049   10.9652   10.9092    7.5879    8.4300    9.4351    8.3065    8.7572   11.8097   10.6520    8.8194
SimulatedTrait2        14.7902   14.6513   15.5736   17.1558   17.0478   16.0419   15.8454   15.7026   15.2088   17.6001   15.5863   14.0249   16.9462   13.7857   14.0197   15.0677   13.0106   16.1209   13.4376   13.7899   12.1177   18.3713   13.1347   16.3781   17.3480   14.2871   14.5965   16.4090   15.0713   15.2128   14.3160   17.1463   15.7269   13.7815   12.1639   15.7214   16.4320   14.1971   16.3423   13.5415   15.8653   14.1972   16.0450   16.2886   13.4480   13.8405   17.1894   15.9054   13.5415   14.8914   11.7590   15.9423   14.4272   15.5338   13.5753   15.7800   12.9172   14.9772   14.8390   14.4848   14.1504   15.2425   16.8718   17.4255   17.6765   16.6662   14.9330   16.2765   13.3107   11.9402   16.1321   17.9065   13.3755   15.8295   14.8292   15.2710   13.6094   13.6021   14.7228   12.9057   15.2945   15.6427   15.9587   14.3757   15.4679   15.2871   16.2691   15.1379   14.4114   15.8863   17.0240   12.3569   14.1851   16.6146   13.4703   16.2148   14.7503   13.6340   12.5095   16.5934   13.8779   13.2143   14.7700   13.0523   14.0775   16.1656   16.5193   15.3431   14.4866   15.1068   14.9279   15.0705   11.2166   16.9236   14.6323   16.6328   13.8418   16.6803   16.0803   17.6529   15.5545   15.0944   13.4901   16.7082   15.0735   14.6987   15.7225   15.2788   15.0947   15.1219   15.9891   15.2926   15.6796   12.8717   16.9802   15.9625   11.8854   13.7357   16.5341   16.4694   15.9468   14.0848   15.9185   14.7812   13.8457   15.3766   16.7972   15.3630   16.8261   16.4813   14.1168   17.6041   15.6633   15.2242   15.1972   15.8193   14.9984   13.8522   13.9575   15.7225   15.0305   15.6406   17.8815   18.2063   16.0504   12.7267   15.4522   15.0164   16.5048   13.0815   17.9669   15.0769   14.3470   16.8742   15.5647   15.4953   14.7290   15.0309   11.1043   14.8875   14.6938   13.2004   16.9161   13.9000   14.0413   15.3936   13.8057   15.7036   15.1370   16.9242   14.6967   16.2803   14.4107   13.4465   14.2006   14.6303   14.4682   15.5420   14.0512   12.5745
 
