# Supplementary material for: Inclusive Composite Interval Mapping of QTL by Environment Interactions in Biparental Populations
Source: PLoS One. 2015 Jul 10;10(7):e0132414. doi: 10.1371/journal.pone.0132414 (PMC4498613; doi:10.1371/journal.pone.0132414)
Supplement: S3 File — (ZIP) [file pone.0132414.s003.zip › Simulation for unliked model/Simulated popualtions/run_00134.met]

!**********************Note: lines staring with "!" are remarks and will be ignored in the program********************
!*********************************General Information**********************************
!Assuming F1 = P1 x P2, populations available in QTL IciMapping are: 
!  1, P1BC1F1 = P1 x F1, the first backcrossing where P1 is used as the recurrent parent;
!  2, P2BC1F1 = P2 x F1, the first backcrossing where P2 is used as the recurrent parent;
!  3, F1DH, F1-derived doubled haploids; 
!  4, RIL or F1RIL, recombination inbred lines through the repeated selfing of F1;
!  5, P1BC1RIL, recombination inbred lines through the repeated selfing of P1BC1F1;
!  6, P2BC1RIL, recombination inbred lines through the repeated selfing of P2BC1F1;
!  7, F2, the selfing generation of F1;
!  8, F3, the selfing generation of F2;
!  9, P1BC2F1, the second backcrossing where P1 is used as the recurrent parent; 
! 10, P2BC2F1, the second backcrossing where P2 is used as the recurrent parent;
! 11, P1BC2RIL, recombination inred lines through the repeated selfing of P1BC2F1; 
! 12, P2BC2RIL, recombination inred lines through the repeated selfing of P2BC2F1; 
! 13, P1BC1F2, the selfing generation of P1BC1F1; 
! 14, P2BC1F2, the selfing generation of P2BC1F1; 
! 15, P1BC2F2, the selfing generation of P1BC2F1; 
! 16, P2BC2F2, the selfing generation of P2BC2F1; 
! 17, P1BC1DH, P1BC1F1-derived doubled haploids; 
! 18, P2BC1DH, P2BC1F1-derived doubled haploids; 
! 19, P1BC2DH, P1BC2F1-derived doubled haploids; 
! 20, P2BC2DH, P2BC2F1-derived doubled haploids; 
   3      !Mapping Population (see remarks above)
   2      !Mapping Function (1 for Kosambi; 2 for Haldane; 3 for Morgan)
   2      !Marker Space Type (1 for intervals; 2 for positions)
   1      !Marker Space Unit(1 for centiMorgans; 2 for Morgan)
   6      !Number of Chromosomes (or Linkage Groups)
 200      !Size of the mapping population
   2      !Number of environments
 
!***************************************** Chromosomes and Linkage Maps **********************************************
!Chromosome                 NumMarkers
-CH1                        16
-CH2                        16
-CH3                        16
-CH4                        16
-CH5                        16
-CH6                        16
!Linkage map (Marker name followed by position or the interval length)
 MK-1-1                1     0.000
 MK-1-2                1    10.000
 MK-1-3                1    20.000
 MK-1-4                1    30.000
 MK-1-5                1    40.000
 MK-1-6                1    50.000
 MK-1-7                1    60.000
 MK-1-8                1    70.000
 MK-1-9                1    80.000
 MK-1-10               1    90.000
 MK-1-11               1   100.000
 MK-1-12               1   110.000
 MK-1-13               1   120.000
 MK-1-14               1   130.000
 MK-1-15               1   140.000
 MK-1-16               1   150.000
 MK-2-1                2     0.000
 MK-2-2                2    10.000
 MK-2-3                2    20.000
 MK-2-4                2    30.000
 MK-2-5                2    40.000
 MK-2-6                2    50.000
 MK-2-7                2    60.000
 MK-2-8                2    70.000
 MK-2-9                2    80.000
 MK-2-10               2    90.000
 MK-2-11               2   100.000
 MK-2-12               2   110.000
 MK-2-13               2   120.000
 MK-2-14               2   130.000
 MK-2-15               2   140.000
 MK-2-16               2   150.000
 MK-3-1                3     0.000
 MK-3-2                3    10.000
 MK-3-3                3    20.000
 MK-3-4                3    30.000
 MK-3-5                3    40.000
 MK-3-6                3    50.000
 MK-3-7                3    60.000
 MK-3-8                3    70.000
 MK-3-9                3    80.000
 MK-3-10               3    90.000
 MK-3-11               3   100.000
 MK-3-12               3   110.000
 MK-3-13               3   120.000
 MK-3-14               3   130.000
 MK-3-15               3   140.000
 MK-3-16               3   150.000
 MK-4-1                4     0.000
 MK-4-2                4    10.000
 MK-4-3                4    20.000
 MK-4-4                4    30.000
 MK-4-5                4    40.000
 MK-4-6                4    50.000
 MK-4-7                4    60.000
 MK-4-8                4    70.000
 MK-4-9                4    80.000
 MK-4-10               4    90.000
 MK-4-11               4   100.000
 MK-4-12               4   110.000
 MK-4-13               4   120.000
 MK-4-14               4   130.000
 MK-4-15               4   140.000
 MK-4-16               4   150.000
 MK-5-1                5     0.000
 MK-5-2                5    10.000
 MK-5-3                5    20.000
 MK-5-4                5    30.000
 MK-5-5                5    40.000
 MK-5-6                5    50.000
 MK-5-7                5    60.000
 MK-5-8                5    70.000
 MK-5-9                5    80.000
 MK-5-10               5    90.000
 MK-5-11               5   100.000
 MK-5-12               5   110.000
 MK-5-13               5   120.000
 MK-5-14               5   130.000
 MK-5-15               5   140.000
 MK-5-16               5   150.000
 MK-6-1                6     0.000
 MK-6-2                6    10.000
 MK-6-3                6    20.000
 MK-6-4                6    30.000
 MK-6-5                6    40.000
 MK-6-6                6    50.000
 MK-6-7                6    60.000
 MK-6-8                6    70.000
 MK-6-9                6    80.000
 MK-6-10               6    90.000
 MK-6-11               6   100.000
 MK-6-12               6   110.000
 MK-6-13               6   120.000
 MK-6-14               6   130.000
 MK-6-15               6   140.000
 MK-6-16               6   150.000
!*********************************** Marker Types ********************************************************************
!Co-dominant marker: When heterozygote F1 is present, P1 is coded as 2, F1 is coded as 1, and P2 is coded as 0; Otherwise, P1 is coded as 2, and P2 is coded as 0. 
!Dominant marker: When heterozygote F1 is present, P1 and F1 are coded as 12, and P2 is coded as 0; Otherwise, P1 is coded as 2, and P2 is coded as 0.  
!Recessive markers: When heterozygote F1 is present, P1 is coded as 2, and F1 and P2 are coded as 10; Otherwise, P1 is coded as 2, and P2 is coded as 0. 
!Missing marker is coded as -1. 
 MK-1-1                 2   2   2   2   0   0   2   2   2   0   0   0   2   0   2   2   2   0   2   0   2   0   2   2   2   0   0   0   0   0   2   0   2   0   0   0   2   0   2   2   0   0   0   0   2   2   0   2   0   0   2   2   2   2   2   0   0   2   0   2   0   2   0   0   0   0   2   2   0   0   0   2   2   2   0   0   2   2   2   2   0   0   2   2   0   2   0   2   2   2   2   2   0   0   2   2   0   0   2   2   0   2   0   0   0   0   2   0   2   2   0   0   0   0   2   2   2   2   2   2   0   0   2   0   2   2   2   2   0   0   2   2   0   0   0   0   2   2   0   0   2   0   0   2   2   2   0   0   2   2   2   2   0   2   0   0   0   0   0   2   0   2   0   2   0   0   2   2   2   0   2   2   0   2   2   2   2   0   2   0   2   0   0   0   0   0   0   0   0   2   2   2   2   0   0   2   2   2   0   0
 MK-1-2                 2   2   2   2   0   0   2   2   0   0   0   2   2   2   2   2   2   0   0   0   2   0   2   2   2   0   0   0   2   0   2   0   2   0   0   0   2   0   2   2   0   0   0   0   2   2   0   0   2   0   2   2   2   2   2   0   0   2   0   0   0   2   0   0   0   0   2   2   0   0   0   2   2   2   0   0   2   2   2   0   0   0   0   0   2   2   0   2   2   2   2   2   0   0   2   2   0   2   2   2   0   2   0   0   0   0   2   0   2   2   0   0   0   0   2   2   2   2   2   2   0   0   2   0   0   2   2   2   0   0   2   2   0   0   2   0   2   2   0   0   2   0   0   2   2   2   0   0   2   2   2   0   0   2   0   0   0   0   0   2   0   2   0   2   0   0   2   2   2   0   2   2   0   2   2   2   2   0   2   0   2   0   0   0   2   0   0   0   0   0   2   2   2   0   0   0   2   2   0   0
 MK-1-3                 2   2   2   2   0   0   2   2   0   0   0   2   2   0   2   2   2   2   0   0   2   0   0   2   2   0   0   0   2   0   2   0   0   0   0   0   2   0   2   2   0   0   0   0   2   2   0   0   2   0   2   2   2   2   2   0   0   0   0   0   0   2   0   0   0   0   2   0   0   0   0   2   2   2   2   0   2   2   2   0   0   0   2   2   2   2   0   2   2   2   0   2   0   0   2   2   0   2   2   2   0   2   0   0   0   0   2   0   2   2   0   0   0   0   2   2   2   2   2   2   0   0   2   0   0   2   2   2   0   0   2   2   2   0   2   0   2   2   2   2   2   0   0   2   2   0   0   0   2   2   2   0   0   2   0   0   0   2   0   2   0   0   0   2   0   0   2   2   2   0   2   2   2   2   2   2   2   0   2   0   2   0   2   2   2   0   0   0   0   0   2   2   2   0   2   0   2   2   0   0
 MK-1-4                 2   2   2   2   0   0   2   2   0   0   0   2   2   0   2   0   2   2   2   0   2   0   0   2   2   0   2   0   2   0   2   0   0   0   0   0   2   0   2   0   0   0   0   2   2   2   0   0   2   0   2   2   2   2   2   0   0   0   0   0   0   2   0   0   0   0   2   0   0   0   0   2   2   2   2   0   2   2   2   0   0   0   2   2   2   2   0   2   2   2   0   2   0   0   2   2   2   0   2   2   0   2   0   0   0   0   2   0   2   2   0   0   0   0   0   2   2   2   2   2   0   0   2   0   0   2   2   2   0   0   2   2   2   0   2   0   2   2   2   2   2   0   0   2   2   0   2   0   2   2   2   2   0   2   0   0   0   2   0   2   0   0   0   2   0   0   2   2   2   2   2   2   0   2   2   0   2   0   2   2   2   0   2   2   2   0   0   0   0   2   2   2   2   0   2   0   2   2   0   0
 MK-1-5                 2   2   2   2   0   0   2   2   0   0   0   2   2   0   2   0   2   2   2   0   2   0   0   2   2   0   2   0   2   2   2   0   0   2   0   0   2   0   2   0   0   0   0   0   2   2   0   0   2   2   2   2   2   0   2   2   0   2   0   0   0   2   0   0   2   0   2   2   0   0   2   2   0   2   2   0   2   2   2   0   0   0   2   2   2   2   0   2   2   2   0   2   0   0   2   2   2   0   2   2   0   2   0   0   0   0   2   0   2   2   0   0   0   2   0   2   2   2   2   2   0   0   2   0   0   2   2   2   0   2   0   2   2   0   2   0   2   2   0   2   2   0   0   2   0   0   2   0   2   2   2   0   2   2   0   0   0   2   0   2   0   0   0   2   0   0   2   2   2   2   2   2   0   0   2   0   2   0   2   2   0   0   2   2   2   0   0   0   0   2   2   2   2   0   2   0   2   2   0   0
 MK-1-6                 2   2   2   0   0   0   2   2   0   0   0   2   2   0   2   2   2   2   2   0   2   0   0   2   2   0   2   0   2   2   2   0   0   2   0   0   2   0   0   0   0   0   0   0   0   2   0   0   2   2   2   2   0   0   2   2   0   2   0   0   0   2   2   0   2   0   2   2   0   0   0   2   0   2   2   0   2   2   2   0   0   0   2   0   0   0   0   2   2   2   0   2   0   0   0   2   2   0   2   2   0   2   0   0   0   0   2   0   2   2   0   0   0   2   0   0   2   0   0   2   0   0   2   0   0   2   2   2   0   2   0   2   2   0   2   0   2   2   0   2   2   0   0   2   0   0   2   0   0   2   2   0   2   2   0   0   0   2   0   2   0   2   0   2   0   0   2   2   2   2   2   2   0   0   2   0   2   0   2   2   0   0   0   2   2   0   0   0   0   2   2   2   0   0   2   0   2   2   0   2
 MK-1-7                 2   2   2   0   0   0   2   2   0   0   0   2   2   0   2   2   2   2   2   0   2   0   0   2   2   0   2   0   2   2   2   0   0   2   0   2   2   0   0   0   0   0   0   0   2   2   0   0   2   2   2   2   2   0   2   2   2   2   0   0   0   2   2   0   2   0   2   2   0   0   0   2   0   0   0   0   2   2   2   2   0   0   2   0   0   0   0   2   2   0   0   0   0   0   0   2   0   0   2   0   0   2   0   0   0   0   2   0   2   2   0   0   0   2   0   0   2   0   0   2   0   0   0   0   0   2   2   2   0   2   0   2   2   2   2   0   2   2   0   2   2   0   2   0   0   0   2   0   0   2   2   0   2   2   0   0   0   2   0   2   0   0   0   2   0   0   2   2   2   2   2   2   0   0   0   0   2   0   2   2   0   0   0   2   2   0   0   2   0   2   2   2   0   0   2   0   2   2   0   2
 MK-1-8                 2   2   2   0   0   0   2   2   0   0   0   2   2   0   2   0   2   2   2   0   2   0   0   2   2   0   2   0   2   2   2   2   0   2   0   2   2   0   0   0   0   0   0   0   0   2   0   0   2   2   2   2   2   0   2   2   2   2   0   0   0   2   2   2   2   0   2   2   0   0   0   2   0   2   0   0   2   2   2   2   0   0   2   0   0   0   0   2   0   0   0   0   0   0   0   2   0   0   0   0   0   2   0   0   0   0   2   2   0   2   0   0   0   2   0   0   2   0   0   2   0   0   0   0   0   2   2   2   0   2   0   2   2   2   2   0   2   2   0   2   2   0   2   0   0   0   2   0   0   0   2   0   2   2   0   0   0   2   0   2   2   0   0   2   0   0   2   2   2   2   2   2   0   0   0   0   2   0   2   2   0   0   0   2   2   0   0   2   0   2   2   2   2   2   2   0   0   2   0   0
 MK-1-9                 0   2   2   0   0   0   0   2   0   0   0   2   2   0   2   0   2   2   2   0   2   0   0   2   2   0   2   0   2   2   2   2   0   2   0   2   2   0   0   0   0   2   0   0   0   2   0   0   0   2   2   2   2   0   2   2   2   2   0   0   0   2   2   2   2   0   2   2   0   0   0   0   2   2   0   0   2   2   2   2   0   0   2   0   0   0   0   0   0   0   2   0   0   0   0   2   0   0   2   0   0   2   0   0   0   0   2   2   0   2   0   0   0   2   0   0   2   0   0   2   0   0   0   0   2   2   2   2   0   2   0   2   2   2   2   0   2   2   0   2   2   0   2   0   2   0   2   0   0   0   2   0   2   2   0   2   2   2   0   2   2   0   0   2   0   0   2   2   2   2   2   2   0   0   0   0   2   0   2   2   0   0   0   2   2   0   0   2   0   2   2   2   2   2   2   0   0   2   0   0
 MK-1-10                0   2   2   0   0   0   0   2   0   0   0   2   2   0   2   0   2   2   2   0   2   0   0   2   2   0   2   0   2   2   2   2   0   2   0   2   2   0   0   0   0   2   2   0   0   2   0   0   0   2   2   2   2   0   2   2   2   2   0   0   0   2   2   2   2   0   2   2   0   0   0   0   2   2   0   0   2   2   2   2   0   0   2   0   0   0   0   0   0   0   2   0   0   0   0   2   0   0   2   2   2   2   0   0   2   0   2   0   0   2   0   0   0   0   0   0   2   2   0   2   0   0   0   2   2   2   2   2   2   2   0   2   2   2   2   0   2   2   0   2   0   0   2   0   2   0   2   0   0   0   2   0   2   2   0   2   2   2   0   2   2   0   0   0   0   0   2   2   2   2   2   2   0   0   0   0   2   0   2   2   0   0   0   2   2   0   0   2   0   2   2   2   2   2   2   0   0   2   0   0
 MK-1-11                0   2   2   2   2   0   0   2   0   0   0   2   2   0   2   0   2   2   2   0   2   0   0   2   2   0   2   0   2   2   2   0   0   2   0   2   0   0   2   0   0   2   2   0   0   0   0   0   0   2   2   2   2   0   2   2   2   2   0   2   0   0   2   2   0   0   2   0   0   0   0   2   2   2   0   0   2   2   2   2   0   0   2   0   0   2   0   0   0   0   0   0   0   2   0   2   0   0   2   2   2   2   0   0   2   0   2   0   0   2   0   0   0   0   0   0   2   2   0   2   0   0   0   2   2   2   2   2   2   2   0   2   2   2   2   0   0   2   0   2   0   0   2   0   2   0   0   0   0   0   2   0   2   2   0   2   2   2   0   2   2   0   0   0   0   0   2   2   2   0   2   2   0   0   0   0   2   0   2   2   0   0   0   0   2   0   0   2   0   2   2   2   2   2   2   0   0   2   0   0
 MK-1-12                0   2   2   0   0   0   0   2   0   0   0   2   2   0   2   0   2   2   2   0   2   0   0   2   2   0   2   2   2   2   0   0   0   2   0   2   0   0   2   0   0   2   2   0   0   0   0   0   0   2   2   2   2   0   0   2   2   2   0   2   0   0   2   2   0   2   2   0   0   0   0   2   2   0   0   0   2   2   2   2   0   0   0   2   0   2   0   0   0   0   0   2   0   2   0   2   2   0   2   2   2   2   0   0   2   0   2   0   2   2   0   0   2   0   0   0   2   2   0   2   0   0   0   2   2   2   2   2   2   2   0   2   2   2   0   0   0   2   0   2   0   0   2   0   2   0   0   0   0   2   2   0   2   2   0   2   2   2   2   0   2   0   0   2   0   2   2   2   2   0   2   2   2   0   0   2   2   0   2   2   0   0   0   0   0   0   0   2   0   2   2   2   2   2   2   0   0   2   0   0
 MK-1-13                0   2   2   0   0   0   0   2   0   0   0   2   2   2   2   0   2   2   2   0   2   0   0   2   2   0   2   2   2   0   0   0   2   2   2   2   0   0   2   0   2   2   0   0   0   0   2   0   0   2   2   2   2   0   0   2   2   2   0   2   0   0   0   2   0   2   2   0   0   0   0   2   2   0   0   0   2   2   2   2   0   0   0   2   0   2   0   0   0   0   0   2   0   2   0   2   2   0   2   2   2   2   0   0   2   0   2   0   0   2   0   0   2   0   0   0   2   0   0   2   0   0   0   2   2   2   2   0   2   2   0   2   2   2   0   0   0   2   0   2   0   0   2   0   2   0   0   0   0   2   2   0   2   2   0   2   2   2   2   0   2   0   2   2   2   2   2   2   2   0   2   2   2   0   0   0   2   0   0   2   0   0   0   0   0   0   2   2   0   2   2   2   0   2   2   0   0   2   0   0
 MK-1-14                0   0   2   0   0   0   0   2   0   0   0   2   2   0   2   0   2   2   2   0   2   2   0   2   2   0   2   2   0   0   0   0   2   2   2   2   0   0   2   0   2   2   0   0   0   0   2   0   0   0   2   2   2   0   0   2   2   2   0   2   0   0   0   2   0   2   2   0   0   0   0   0   2   2   0   0   2   2   2   2   0   0   2   2   0   2   0   0   0   0   0   2   0   2   0   2   2   0   2   2   0   2   0   0   0   0   2   0   2   2   0   0   2   0   2   0   2   0   0   0   0   0   2   2   2   0   2   0   2   2   0   0   2   0   0   2   0   0   0   2   0   0   0   0   2   0   0   0   0   2   2   0   2   2   0   2   2   2   2   0   2   2   2   2   2   2   2   2   2   0   2   2   2   0   0   0   2   0   0   2   0   2   0   0   0   0   2   2   0   2   2   2   0   2   2   0   0   2   0   0
 MK-1-15                0   2   2   0   0   0   0   2   0   0   0   2   2   0   2   0   2   2   2   0   2   2   0   2   2   0   2   0   0   0   0   2   2   2   0   2   0   0   2   0   2   2   0   0   0   0   2   0   0   0   2   2   2   0   0   2   2   2   2   2   0   0   0   2   0   0   2   0   0   0   0   0   2   2   0   0   2   2   2   2   0   0   2   2   0   0   0   0   0   0   2   2   0   2   0   2   2   0   2   2   0   2   0   2   0   0   0   0   2   2   0   0   2   0   2   0   2   0   0   0   0   2   2   2   2   0   2   0   2   2   0   0   2   0   0   0   0   0   0   2   0   0   0   0   2   0   0   0   0   2   2   0   2   2   0   2   0   2   2   0   0   2   2   2   2   2   2   2   2   0   2   2   2   0   0   0   2   0   0   2   0   2   0   0   0   0   2   2   0   2   2   2   0   2   2   0   0   2   0   0
 MK-1-16                0   0   2   0   0   0   0   2   0   2   0   2   2   0   2   0   2   2   2   0   2   0   0   2   0   0   2   2   0   0   0   0   2   2   0   2   0   0   2   0   2   2   2   2   0   2   2   0   0   0   2   2   2   0   0   2   2   2   0   0   2   0   0   2   0   0   2   0   0   0   0   0   2   2   0   0   2   2   2   2   0   0   2   2   0   0   0   2   0   0   2   2   0   2   0   2   2   0   2   2   0   0   0   2   0   0   0   0   0   0   0   2   2   0   2   0   2   0   0   2   0   2   2   2   2   0   2   0   2   2   0   2   2   0   0   0   0   0   0   2   0   0   0   0   2   2   0   0   2   2   2   0   2   2   0   2   0   2   2   2   0   2   2   2   2   2   2   2   2   0   2   2   2   0   0   0   2   0   0   2   0   0   0   0   0   0   2   2   0   2   2   2   0   2   2   0   0   2   0   0
 MK-2-1                 0   0   2   0   2   0   2   0   0   2   2   2   2   2   2   2   0   2   0   2   2   2   2   0   2   0   0   2   2   2   0   0   2   2   0   2   0   2   2   0   2   0   0   0   0   2   0   0   2   2   2   2   0   0   2   2   2   2   0   0   0   2   0   2   2   2   0   2   0   0   0   0   2   2   2   2   2   2   0   0   2   0   0   2   0   2   0   2   2   2   2   2   2   0   0   0   2   2   2   2   2   0   2   0   0   2   2   2   0   0   2   2   2   0   0   0   2   2   2   2   0   0   2   2   0   0   2   2   0   0   2   2   2   2   2   0   0   0   0   2   2   0   0   0   2   0   0   0   2   0   2   0   0   2   2   2   0   0   2   2   0   0   2   2   2   2   0   0   2   0   0   2   0   0   2   2   2   0   0   0   2   0   2   0   2   0   2   2   0   0   0   0   0   2   2   0   0   0   0   2
 MK-2-2                 2   0   2   0   2   0   2   0   0   2   2   2   2   2   2   2   0   0   0   2   2   2   2   0   2   0   0   2   2   2   0   0   2   2   0   2   0   0   2   0   2   0   2   0   0   2   0   0   2   2   2   0   2   0   2   2   2   2   0   0   0   2   0   0   2   2   0   2   0   0   0   0   2   2   2   0   0   2   0   0   2   0   0   2   0   2   0   2   2   2   2   2   2   0   0   0   2   2   2   2   0   0   2   0   2   2   0   2   0   2   2   2   2   0   0   2   2   2   2   2   0   0   2   2   0   0   2   2   0   0   2   2   0   2   2   0   0   0   0   2   2   0   0   0   2   0   0   0   2   0   2   0   0   2   2   2   0   0   2   2   0   0   2   2   2   0   0   0   0   0   2   0   0   0   2   2   2   0   0   0   2   0   2   0   2   0   2   2   0   0   0   0   0   2   2   0   0   0   0   2
 MK-2-3                 2   0   2   0   2   0   2   0   0   2   2   2   2   2   0   2   2   0   0   2   2   2   2   0   2   0   0   0   2   2   0   0   2   2   0   2   0   0   2   0   2   0   2   0   0   2   0   0   2   2   2   0   2   0   2   2   2   2   0   0   0   0   0   0   2   2   0   2   0   0   2   0   2   2   2   0   0   2   2   0   2   0   0   2   0   2   0   2   2   2   2   2   2   2   0   0   2   2   2   2   0   0   2   0   2   2   0   0   0   2   2   2   2   0   0   2   2   2   2   2   0   0   2   2   0   2   0   2   0   0   2   2   0   2   2   0   0   0   0   0   2   0   0   0   2   0   2   0   2   0   2   0   0   2   2   0   0   0   2   2   0   2   2   0   2   0   2   0   0   0   2   0   0   0   2   0   2   0   0   0   2   0   2   0   2   0   2   2   0   0   0   0   0   2   2   0   0   0   2   2
 MK-2-4                 2   0   0   0   2   0   0   0   0   2   2   2   2   2   0   2   0   0   0   2   2   2   2   0   0   0   0   0   2   2   0   2   2   2   0   2   0   0   2   0   2   0   2   0   0   2   0   0   2   2   2   0   2   2   2   2   2   2   0   0   0   0   0   0   2   2   0   2   0   0   2   0   2   0   2   0   0   2   2   0   2   0   0   2   0   2   0   2   0   2   2   2   2   2   0   0   0   2   2   2   0   0   2   0   2   2   0   0   0   2   2   2   2   0   0   2   0   2   2   2   0   0   2   0   0   2   0   2   0   2   2   2   0   2   2   0   0   0   0   0   2   2   0   0   2   0   2   2   2   0   2   0   0   2   2   2   0   0   2   2   0   2   2   2   2   0   2   2   0   0   2   2   0   0   2   0   2   0   0   0   2   0   2   0   2   0   2   2   0   0   0   0   0   2   2   0   2   0   2   2
 MK-2-5                 2   2   0   0   2   0   0   0   0   2   2   2   2   2   2   2   0   0   0   2   0   2   2   0   0   0   0   0   2   2   0   2   2   2   0   2   0   0   2   0   2   0   2   0   0   2   0   0   0   2   2   0   2   2   2   2   2   2   0   2   0   0   0   0   2   2   0   2   0   0   2   0   2   0   2   0   0   2   2   0   2   0   0   2   0   2   0   2   2   2   2   2   2   2   0   0   2   2   2   2   0   0   2   0   2   2   0   2   0   2   2   2   2   0   0   0   0   0   2   2   0   0   2   0   0   2   2   2   0   2   2   2   2   2   2   0   0   0   0   0   2   2   0   0   2   0   2   2   0   0   2   0   0   2   2   2   2   0   2   2   0   2   2   2   2   0   2   2   0   0   0   2   2   0   2   0   2   0   0   0   2   0   0   0   2   0   2   2   0   0   0   0   0   2   2   2   2   0   2   2
 MK-2-6                 2   2   0   0   2   0   0   0   0   2   2   2   0   2   2   2   0   0   0   2   0   2   2   0   0   0   0   0   2   2   0   2   2   2   0   2   0   0   2   0   2   0   2   0   0   0   0   0   0   2   2   0   2   2   2   2   2   2   0   2   0   0   0   0   2   2   0   2   2   0   2   0   2   2   2   0   0   2   2   0   2   0   0   2   0   2   0   2   2   2   2   2   2   2   0   0   0   0   2   2   0   0   2   0   2   0   0   2   0   2   2   2   2   0   0   0   0   0   2   2   0   0   2   0   0   2   0   2   0   2   2   0   2   2   2   0   0   0   0   0   2   2   0   0   2   0   2   2   0   0   2   0   0   2   2   2   2   0   2   2   0   2   2   2   2   0   2   2   0   0   0   2   2   0   2   0   2   2   0   0   2   0   0   0   0   0   2   2   0   0   2   2   2   2   2   2   2   0   0   2
 MK-2-7                 2   2   0   0   2   0   0   0   0   2   2   2   0   2   0   2   0   0   0   2   0   2   0   2   0   2   0   0   2   2   0   2   2   2   0   2   0   0   2   0   2   2   2   0   0   0   0   0   0   2   2   0   2   2   2   2   2   2   0   2   0   0   0   0   2   2   0   2   2   0   2   0   2   2   2   0   0   2   0   0   2   2   0   2   0   2   0   2   2   2   2   2   2   2   0   0   0   0   2   2   0   0   2   0   2   0   0   2   0   2   2   2   2   0   0   0   0   0   2   2   0   0   2   2   0   0   0   2   0   2   2   0   2   2   0   0   0   0   0   0   2   2   0   0   2   0   2   2   0   0   2   0   2   0   2   2   2   0   2   2   0   2   2   2   2   0   2   2   0   0   0   2   2   0   2   0   2   2   2   0   2   0   0   0   2   0   2   2   0   0   2   2   2   2   2   0   2   0   0   2
 MK-2-8                 2   2   0   0   0   0   0   0   0   2   2   2   0   2   0   2   0   2   0   2   0   2   0   2   0   2   0   0   2   2   0   2   2   2   0   2   0   0   0   2   2   2   2   0   0   0   0   0   0   2   2   0   2   2   2   2   2   2   0   2   0   0   0   0   2   2   2   2   2   0   2   0   2   2   2   0   0   2   0   0   2   2   0   2   0   2   0   0   2   2   2   2   2   2   0   0   0   0   2   2   0   0   2   0   2   0   2   2   2   2   2   2   2   0   0   2   0   0   2   2   0   0   2   2   0   0   0   2   0   2   2   0   2   2   0   0   0   0   0   0   0   2   0   0   0   0   2   2   0   0   2   0   2   0   2   2   2   0   0   2   0   2   2   2   2   0   2   2   0   0   0   2   2   0   2   0   2   2   2   0   2   2   0   0   2   2   2   2   0   0   2   2   2   2   2   0   0   0   0   0
 MK-2-9                 0   2   0   0   0   0   0   0   0   2   0   2   0   2   0   2   0   2   0   2   0   2   0   2   0   2   0   0   2   0   0   2   2   2   0   2   0   0   0   0   2   2   2   0   0   2   0   0   0   2   2   0   2   2   2   2   2   2   0   2   0   0   0   2   2   2   2   2   0   0   2   0   0   2   2   0   0   2   0   0   2   2   0   2   0   0   0   0   2   0   2   2   0   2   0   2   0   0   2   2   0   0   0   0   2   0   2   2   2   2   2   2   2   0   0   2   0   0   2   2   0   0   2   0   0   0   0   2   0   2   2   0   2   2   0   0   0   0   2   0   2   2   0   0   0   0   0   2   0   0   2   0   2   0   2   2   2   0   2   2   0   2   2   2   2   0   2   0   0   0   0   2   2   2   2   0   0   2   2   0   2   0   0   0   2   2   2   2   0   0   2   2   0   2   2   0   0   0   0   0
 MK-2-10                0   2   0   0   0   0   0   0   0   2   0   2   0   2   0   2   2   2   0   2   0   2   2   2   0   2   0   0   2   0   0   2   2   2   0   2   0   0   2   0   2   2   2   0   0   2   0   0   0   2   2   0   2   2   2   2   2   2   0   2   0   0   0   2   2   2   2   2   0   0   2   2   0   2   2   2   0   2   0   2   2   2   0   2   0   0   0   0   2   0   2   0   0   2   0   2   0   0   2   2   0   0   0   2   2   0   2   2   2   2   2   2   2   0   0   2   2   0   2   2   0   0   2   0   0   0   0   2   0   2   2   0   2   2   0   0   0   0   2   0   2   2   0   0   0   0   0   2   0   0   2   0   2   0   2   2   2   2   2   2   0   2   2   0   0   0   2   0   0   0   0   2   2   2   0   0   0   2   2   0   2   0   0   0   2   2   0   2   0   2   2   2   2   2   2   2   0   0   2   0
 MK-2-11                2   2   0   0   0   2   0   0   0   0   0   2   0   2   0   2   2   2   0   2   0   2   2   2   0   2   0   2   2   0   0   2   2   0   0   0   0   0   2   0   2   2   2   0   0   2   0   0   0   2   2   0   2   2   0   2   2   2   0   2   0   0   0   2   2   2   2   2   0   2   2   2   0   2   2   0   0   2   0   2   2   2   0   2   0   0   0   0   2   0   2   0   0   2   2   2   0   0   2   2   0   0   2   2   2   0   2   2   2   2   2   2   2   0   0   2   2   0   2   2   0   0   2   0   0   0   0   2   0   2   2   0   2   2   0   0   0   0   2   0   2   2   0   0   0   0   2   0   0   0   2   0   2   0   2   2   2   0   2   2   2   2   2   0   0   0   0   0   0   0   0   2   2   2   0   0   0   2   2   0   2   0   0   0   2   2   0   2   0   2   2   2   2   2   2   2   0   2   2   0
 MK-2-12                2   2   0   0   0   2   0   0   0   0   0   2   0   2   2   2   2   0   0   2   0   2   2   2   0   2   0   0   2   0   0   2   2   0   0   2   0   0   0   0   2   2   2   2   0   2   0   0   2   2   2   0   2   2   0   2   2   2   0   2   0   0   0   2   2   0   2   2   0   2   2   2   0   2   2   0   0   2   0   2   2   0   0   2   0   0   0   0   2   0   2   0   0   2   2   2   0   0   2   2   0   2   2   2   2   0   2   0   2   2   2   2   2   0   0   0   2   0   2   2   0   0   2   2   0   0   0   2   0   2   2   0   2   2   0   0   0   0   2   0   2   2   2   0   0   0   2   0   0   0   2   0   2   2   2   2   2   0   2   2   2   0   2   0   0   0   0   0   0   0   0   0   2   2   0   0   0   2   0   0   2   2   0   0   2   2   0   2   0   2   0   0   2   0   2   2   0   2   2   0
 MK-2-13                2   2   0   2   2   2   2   0   0   0   2   2   0   2   2   2   2   0   0   2   0   2   2   2   0   2   2   2   2   0   0   2   2   0   0   2   0   0   0   0   2   2   2   2   0   2   0   0   2   2   0   0   2   2   0   2   2   2   0   2   0   0   0   2   2   0   0   0   0   2   2   2   0   2   2   0   0   2   2   2   2   0   0   0   0   0   0   0   2   0   2   2   0   2   2   2   0   0   2   2   0   2   2   0   2   0   2   0   2   2   2   2   2   0   0   0   2   0   2   2   0   0   2   0   0   0   2   2   2   2   2   0   2   2   0   0   0   0   2   0   2   2   2   0   0   0   2   0   0   0   2   0   0   2   2   2   2   0   2   2   2   0   2   0   0   0   2   0   0   0   0   0   2   2   0   0   0   2   0   0   0   2   0   0   2   2   0   2   0   2   0   0   0   2   2   2   0   2   2   0
 MK-2-14                2   2   0   0   0   2   2   0   0   0   2   2   2   2   2   2   0   2   0   2   0   2   2   2   0   2   2   2   2   0   2   2   2   0   0   2   2   0   0   2   2   2   2   2   0   2   0   0   2   2   0   0   2   2   0   2   0   2   0   2   0   0   0   2   2   0   0   0   0   2   2   2   0   2   2   0   0   2   2   2   2   0   0   0   0   0   0   0   2   0   2   2   0   2   2   2   0   0   2   2   0   0   2   0   2   0   2   0   0   2   2   2   2   0   0   0   2   0   2   0   0   0   2   0   0   0   2   2   0   2   2   0   2   2   0   0   0   0   2   0   2   2   2   0   0   0   2   0   0   0   2   0   0   2   2   2   2   0   2   0   2   0   2   0   0   0   2   0   0   0   0   2   2   2   0   0   0   2   0   0   0   2   0   2   0   2   0   2   0   2   0   0   0   2   2   2   0   2   2   2
 MK-2-15                0   2   0   0   0   2   2   0   0   2   0   0   2   2   2   2   0   2   0   2   0   2   2   2   0   2   0   2   2   0   2   2   2   0   0   2   2   0   0   2   2   2   2   2   0   2   0   0   2   2   2   0   2   2   0   2   0   2   0   2   0   0   0   2   2   0   0   0   2   2   2   2   0   2   2   0   0   2   0   2   2   0   0   0   0   0   0   0   2   0   2   2   0   2   2   2   0   0   2   0   0   0   2   0   0   0   2   0   0   2   2   2   2   2   0   0   2   0   2   0   0   0   2   0   0   0   2   2   0   2   2   0   2   2   0   0   0   0   2   0   0   2   2   0   2   0   2   0   0   0   2   0   0   2   0   0   2   0   2   0   2   0   2   0   2   0   2   0   0   0   0   2   2   2   0   2   0   2   0   0   2   2   2   2   0   2   0   2   0   2   0   0   0   2   2   2   0   2   2   2
 MK-2-16                0   0   0   0   0   2   2   0   0   2   0   0   2   2   0   2   0   0   0   0   0   2   2   2   0   2   0   2   2   0   2   2   2   0   0   2   2   0   0   2   2   2   0   2   0   2   0   0   2   2   2   0   2   2   0   2   0   0   0   2   2   0   0   2   2   0   0   0   2   2   2   2   0   2   2   0   0   2   0   2   2   0   0   0   0   0   0   0   2   0   2   2   2   2   0   2   0   0   2   0   0   0   2   2   0   0   2   0   0   2   2   2   2   2   0   2   0   0   2   0   0   0   2   0   0   2   2   2   0   2   2   0   0   2   0   2   0   0   2   0   0   2   2   0   2   2   2   0   2   0   2   0   0   2   0   0   2   0   2   0   2   0   2   0   2   0   2   0   0   0   0   0   2   2   0   0   0   0   0   0   2   0   0   2   0   2   0   2   0   2   0   0   0   2   2   2   0   2   2   2
 MK-3-1                 0   0   2   0   2   2   0   0   2   2   0   0   2   2   2   0   0   0   0   2   0   0   2   2   0   2   2   2   2   0   0   2   0   0   2   0   2   0   2   2   0   2   2   2   0   2   0   2   0   2   0   2   0   0   2   2   2   0   0   0   0   2   0   0   0   0   2   2   2   0   2   2   0   0   0   2   0   0   0   0   0   2   2   2   0   0   2   0   2   0   0   0   0   0   0   2   2   0   0   2   0   0   0   0   2   0   2   2   2   2   0   0   0   2   2   0   2   2   2   2   0   2   0   0   0   0   0   2   2   0   0   2   2   0   2   0   2   2   0   0   2   0   0   2   2   0   2   0   0   2   2   0   0   0   0   2   0   2   0   2   2   0   0   2   0   2   2   2   2   0   2   2   2   2   2   2   2   0   0   2   0   2   0   0   2   0   2   0   0   0   0   0   2   2   0   2   0   0   0   2
 MK-3-2                 2   0   2   0   2   2   0   0   2   2   0   0   2   2   2   0   0   2   0   2   0   0   2   2   0   2   2   2   2   0   0   2   0   0   0   0   2   0   2   2   0   2   2   2   0   2   0   2   0   2   0   2   0   0   2   0   2   0   0   2   0   2   0   0   0   0   2   2   2   0   2   2   0   0   0   2   0   0   0   0   0   2   2   2   0   0   2   0   2   0   0   0   0   0   0   2   2   0   2   2   0   0   0   0   2   0   2   2   2   2   0   0   0   2   2   0   2   2   2   2   0   2   0   0   0   0   0   2   0   0   0   2   2   0   2   0   2   2   0   0   2   0   0   2   2   2   2   0   0   2   2   2   0   0   0   2   2   2   0   2   0   0   0   2   0   2   2   2   2   2   2   2   2   2   2   0   2   0   0   2   0   2   0   0   2   0   2   0   0   0   0   0   2   2   0   2   2   0   0   2
 MK-3-3                 0   0   2   0   2   2   0   0   2   2   0   0   2   2   2   2   2   2   0   2   2   0   2   2   0   2   2   2   2   0   0   2   2   0   0   0   2   0   2   2   0   2   2   2   0   2   0   2   0   2   0   2   0   0   2   0   2   0   0   2   0   2   0   0   2   0   2   2   2   0   2   2   0   0   0   2   0   0   0   0   0   2   2   2   0   0   2   2   2   0   0   0   0   0   2   2   2   0   2   2   0   0   0   2   2   0   2   2   2   2   0   0   0   2   2   0   2   2   2   2   0   2   0   0   0   2   2   2   0   0   0   2   2   0   2   0   2   0   0   0   2   0   0   2   2   2   2   0   0   2   2   2   0   0   0   2   2   2   0   2   0   0   0   2   0   2   2   2   2   2   2   2   2   0   2   0   2   0   0   2   0   2   0   0   2   0   0   0   0   2   0   0   2   2   0   2   2   0   0   2
 MK-3-4                 0   0   2   0   2   2   0   0   2   2   2   0   0   2   2   2   2   2   0   0   2   0   2   2   0   2   2   2   0   0   0   2   2   0   0   0   2   0   2   0   0   2   2   0   0   2   0   2   0   2   0   2   0   0   2   0   2   0   2   2   0   2   0   0   2   0   2   2   2   2   2   2   0   0   0   2   0   0   0   2   0   2   0   0   0   0   2   2   0   0   0   0   0   0   2   2   2   0   2   2   2   0   0   2   2   0   2   2   2   2   0   0   0   0   2   0   2   2   2   2   0   2   0   0   0   2   2   2   0   0   0   2   0   0   2   0   0   0   0   2   2   0   0   2   2   2   2   0   0   2   2   2   0   0   0   2   0   0   0   2   0   0   0   2   0   2   2   0   2   2   2   2   2   0   2   0   2   0   0   2   0   2   0   0   2   0   0   0   0   0   0   0   2   2   0   2   2   0   0   2
 MK-3-5                 0   0   0   0   2   2   0   0   2   0   0   0   0   2   2   2   0   2   0   2   2   0   2   2   0   2   2   2   0   0   2   2   2   0   2   0   2   0   2   0   0   2   2   0   0   2   0   2   0   2   0   2   2   0   2   0   2   0   2   2   2   2   0   2   2   2   2   2   2   2   2   2   0   0   0   0   0   0   0   2   0   2   0   0   0   0   2   2   0   0   0   0   0   0   2   2   2   0   0   2   2   0   0   2   2   0   0   2   2   2   0   0   0   0   2   0   2   2   2   2   0   2   0   0   0   2   2   2   2   0   0   2   0   0   2   0   0   0   0   2   2   0   0   0   2   2   2   0   0   0   2   2   2   0   2   2   0   0   0   2   0   0   2   2   0   2   2   2   2   2   2   2   2   0   2   0   2   0   0   0   2   2   0   0   2   0   0   0   0   0   0   0   2   2   0   2   0   0   0   2
 MK-3-6                 0   0   0   0   2   2   0   2   2   0   0   0   0   0   2   2   0   2   0   2   2   2   2   2   2   2   2   2   2   0   0   2   2   0   2   0   2   0   2   0   0   2   2   0   0   2   0   2   0   2   0   2   2   0   2   0   2   0   2   2   0   0   0   2   0   2   0   2   2   2   2   2   0   0   0   0   0   0   0   0   0   2   0   0   0   0   2   2   0   0   0   0   0   0   2   2   2   0   0   2   2   0   0   2   0   0   0   2   2   0   0   0   0   0   2   0   0   2   2   2   0   2   0   2   2   0   2   2   0   0   2   2   2   0   2   0   0   0   0   2   2   0   0   0   0   2   2   0   0   0   2   2   2   0   2   2   0   0   0   2   2   0   0   2   0   2   2   2   2   2   2   2   2   0   2   0   2   0   0   0   2   2   0   0   2   0   0   0   0   0   0   0   2   2   2   2   2   0   2   2
 MK-3-7                 2   0   2   0   2   2   0   2   2   0   0   0   0   0   2   2   0   2   0   2   2   2   2   2   2   2   2   2   2   2   2   2   2   0   2   0   2   0   2   0   0   2   2   0   0   2   2   2   0   2   0   2   2   0   2   0   2   2   2   2   0   0   0   2   0   2   0   2   2   2   2   2   2   0   0   0   0   0   0   0   0   2   0   0   0   0   2   2   0   0   0   0   0   0   2   2   2   0   0   2   2   0   0   2   2   0   0   2   2   2   0   0   0   0   2   0   0   0   0   0   0   2   0   2   0   0   2   2   0   0   2   2   2   0   2   0   0   2   0   2   2   2   0   0   0   2   2   0   0   0   2   2   2   0   2   2   2   0   0   2   0   0   0   2   2   2   0   2   2   2   2   2   2   0   2   0   2   0   0   0   2   2   0   0   2   0   0   0   0   0   0   0   2   2   2   2   2   0   2   2
 MK-3-8                 2   0   2   0   2   2   0   2   2   0   0   0   0   0   2   2   0   2   0   2   2   2   0   2   2   2   2   2   2   2   2   2   2   0   2   0   2   0   2   0   0   2   2   0   0   2   0   2   0   2   0   2   2   0   2   0   2   2   2   2   0   0   0   2   0   2   2   2   2   2   2   2   2   0   0   0   0   0   0   0   0   2   0   2   0   0   2   2   0   0   0   0   0   2   0   2   2   0   0   2   2   2   0   2   0   0   0   2   2   0   2   0   0   0   2   0   0   0   2   0   0   2   0   2   0   0   0   2   0   0   2   2   2   0   2   0   0   2   0   2   2   2   2   2   2   2   2   0   0   0   2   2   2   2   2   2   2   0   0   2   0   2   0   2   2   2   0   2   2   2   2   2   2   0   2   0   2   0   0   2   2   2   0   0   2   0   0   0   0   0   0   0   2   2   2   0   2   0   2   0
 MK-3-9                 2   0   2   0   2   2   0   0   2   2   0   0   0   0   2   2   0   2   0   2   2   2   0   2   2   2   2   2   2   2   2   2   2   0   2   0   2   0   2   0   2   2   2   0   0   2   0   0   0   2   0   2   2   0   2   0   2   2   2   2   0   0   0   2   0   2   2   2   0   2   2   0   0   0   0   0   0   0   0   0   0   2   0   2   0   0   2   2   0   0   0   0   0   2   0   2   2   0   0   2   2   2   0   0   0   0   2   2   2   0   2   0   0   0   0   0   2   0   2   0   0   2   2   2   0   0   0   2   0   0   2   2   2   0   2   0   0   2   0   0   2   2   2   2   2   0   2   0   0   0   2   2   2   2   2   2   2   0   0   2   0   2   0   2   2   2   0   0   2   2   2   2   0   0   2   0   0   0   0   2   2   2   0   0   2   0   0   0   0   0   0   0   2   2   2   0   2   0   2   0
 MK-3-10                2   0   2   0   2   2   0   0   0   2   0   0   0   0   2   0   0   2   0   2   0   2   0   2   2   2   2   2   2   2   2   2   2   0   2   0   2   0   2   0   2   2   2   2   0   2   0   2   2   2   0   2   2   0   2   0   2   0   2   2   0   0   0   2   2   0   2   2   0   2   2   0   0   0   0   0   0   0   0   0   0   2   2   2   0   0   0   2   0   0   0   2   0   2   0   0   2   0   0   0   2   2   0   0   2   0   2   2   2   0   2   0   0   0   0   2   2   0   2   0   0   2   2   2   0   0   2   2   2   0   2   2   2   0   2   0   0   2   0   0   2   2   2   2   2   0   2   0   0   0   2   2   0   2   2   0   0   0   0   0   0   0   0   0   2   2   0   2   2   2   2   2   0   0   2   0   0   0   0   2   0   2   0   0   2   0   0   0   0   0   0   0   2   2   2   0   2   0   2   0
 MK-3-11                2   0   2   0   2   0   0   0   0   0   0   0   0   2   2   0   0   2   0   2   0   0   0   2   2   2   2   2   0   2   2   2   2   0   0   0   2   0   2   0   2   2   2   2   0   2   0   2   2   2   0   2   2   0   2   2   2   0   2   2   0   0   0   2   2   2   2   2   0   2   2   2   0   0   0   0   0   2   0   0   0   2   2   2   2   0   2   0   0   0   0   2   0   2   0   0   2   0   0   0   0   2   2   0   0   0   2   0   2   0   2   0   0   0   0   2   2   0   2   0   0   2   2   2   0   0   2   2   2   0   0   2   2   0   2   0   0   2   0   0   2   2   2   2   2   0   2   0   0   0   2   2   2   2   2   0   0   0   0   2   0   0   2   0   2   2   0   2   2   2   2   2   0   0   2   0   0   2   0   2   0   2   2   0   2   0   0   2   0   0   0   0   2   2   2   0   2   0   2   0
 MK-3-12                2   0   2   0   2   2   0   0   0   0   0   0   0   0   2   0   0   2   0   2   0   0   0   2   2   0   2   0   0   2   2   2   2   2   0   0   2   0   2   2   2   2   2   2   0   2   0   2   2   2   0   2   2   0   0   2   2   0   2   2   0   0   0   2   0   2   2   2   0   2   2   2   2   0   0   0   0   2   0   0   0   2   0   2   2   0   2   0   0   0   0   0   0   2   0   0   2   0   0   0   0   2   0   2   0   0   2   2   2   0   2   0   0   0   0   2   2   0   2   0   0   2   2   2   0   0   2   0   2   0   0   2   2   0   2   0   0   0   0   0   2   2   2   2   2   0   2   0   0   0   2   2   2   2   2   0   2   0   2   2   2   0   2   0   2   2   0   2   2   2   2   2   0   0   2   0   0   2   0   2   2   2   2   2   2   2   0   2   0   0   0   0   2   2   2   2   2   0   2   0
 MK-3-13                2   0   2   0   2   2   0   0   0   0   0   0   0   0   2   0   0   2   2   2   0   0   0   2   2   0   2   0   0   2   2   2   2   2   2   0   2   0   2   2   2   2   2   2   0   2   0   2   2   2   2   2   2   0   0   2   0   0   0   2   0   0   0   2   0   2   2   2   0   2   2   2   2   0   0   2   0   2   2   0   0   2   0   2   0   0   2   0   0   0   0   2   0   0   0   0   0   0   0   0   0   2   0   2   0   2   2   2   0   0   2   0   0   0   0   2   2   0   2   0   0   2   2   2   0   0   2   0   2   0   0   2   2   0   2   0   0   0   0   0   2   2   2   2   2   0   2   0   0   0   2   0   2   0   0   0   2   0   2   2   2   0   0   0   2   2   0   2   0   2   2   2   0   0   2   0   0   2   0   2   2   2   2   2   2   2   2   2   0   0   0   0   2   2   2   2   2   0   2   0
 MK-3-14                2   0   0   0   2   2   0   0   0   0   0   0   0   0   2   0   0   2   2   2   0   0   0   2   2   0   2   0   0   2   2   2   2   2   2   0   2   0   2   2   0   2   2   2   0   2   0   2   2   2   2   2   2   0   0   2   0   0   0   2   0   0   0   2   0   2   2   0   0   2   2   2   2   0   0   2   0   2   2   0   0   2   0   2   0   0   2   0   0   0   0   2   0   0   0   0   0   0   0   2   0   2   0   2   0   0   2   2   0   0   2   0   0   0   0   2   2   0   2   0   0   2   2   2   2   0   2   0   2   0   2   2   2   0   2   0   0   0   0   0   2   2   2   2   2   0   2   0   0   0   2   2   2   0   0   0   2   2   2   0   0   0   2   0   2   2   0   2   0   2   2   2   2   0   2   0   0   2   0   2   2   2   2   2   2   2   2   2   0   0   2   0   2   2   2   2   2   0   2   0
 MK-3-15                2   0   0   0   2   2   0   0   0   0   0   0   0   0   2   0   0   2   2   2   0   2   0   2   0   0   2   0   0   2   2   2   2   2   2   0   2   0   2   2   0   2   2   2   0   2   0   2   2   2   2   2   2   0   0   2   0   0   0   2   2   0   2   2   0   2   2   0   0   0   2   2   2   0   0   2   0   2   2   0   0   2   0   2   0   2   2   0   0   0   0   2   0   0   0   0   0   0   0   2   0   0   0   2   0   0   2   2   0   0   2   0   0   0   0   2   2   0   2   0   0   2   2   2   2   0   2   0   2   0   2   2   2   2   2   0   0   0   0   2   2   0   2   2   2   0   2   0   0   0   2   2   2   0   0   0   0   0   2   0   0   0   2   0   2   0   0   2   0   2   2   2   2   0   2   0   0   2   0   2   2   2   2   2   0   2   2   2   0   0   2   0   2   2   2   2   0   0   2   0
 MK-3-16                2   0   0   0   2   2   0   0   0   0   0   0   0   0   2   0   0   2   2   0   0   0   2   2   0   0   2   0   0   2   2   2   2   2   2   0   2   0   2   2   0   2   2   2   0   0   0   2   0   2   2   0   2   0   0   2   0   0   0   2   2   0   2   2   0   2   2   0   0   2   2   2   2   0   0   2   0   2   2   0   0   2   0   2   0   2   0   0   0   0   0   2   0   0   0   0   0   0   0   0   0   0   0   2   0   2   2   2   0   0   2   0   2   0   0   2   2   0   2   0   0   2   2   2   2   0   2   0   2   0   2   2   2   2   2   0   0   0   0   2   2   0   2   2   2   0   2   0   0   0   2   2   0   0   0   2   0   0   2   0   0   0   2   0   2   0   0   0   0   2   2   2   2   0   2   0   0   2   0   2   2   2   2   2   0   0   2   2   0   0   0   0   2   2   2   2   0   0   2   2
 MK-4-1                 2   2   0   2   0   0   2   2   2   2   2   2   2   0   0   0   0   2   2   0   0   2   0   2   0   2   2   2   2   0   0   0   0   0   0   0   0   2   0   2   2   0   2   0   0   0   2   2   0   0   0   2   2   0   2   0   0   0   0   0   0   2   0   0   2   2   0   2   2   0   2   2   0   2   0   2   0   2   0   2   0   0   2   0   0   0   0   2   2   2   2   2   2   2   0   0   2   2   2   0   0   0   0   0   2   0   2   2   0   2   0   2   2   0   2   0   0   2   0   0   2   2   0   0   2   0   0   2   0   0   0   0   2   2   2   2   0   2   2   0   0   2   2   2   2   0   0   0   2   2   0   0   0   2   2   2   0   2   0   0   0   2   0   2   2   2   2   2   2   0   2   2   2   2   2   0   0   0   2   2   2   2   2   2   2   0   0   0   0   0   2   2   0   0   2   0   0   0   0   0
 MK-4-2                 2   2   0   2   0   0   2   0   2   2   2   2   0   0   2   0   0   0   2   0   0   2   0   2   0   2   0   2   2   0   0   0   0   0   0   0   0   2   2   0   2   0   2   0   0   0   2   2   0   0   0   2   2   0   2   0   0   0   0   0   0   2   0   0   2   2   0   2   2   0   2   2   0   2   0   0   0   0   0   2   0   2   2   0   2   2   0   2   2   2   2   2   2   0   0   0   2   2   2   0   0   0   0   0   2   0   2   0   0   2   2   2   2   0   2   2   2   0   2   0   0   2   0   0   2   0   2   2   0   2   0   0   2   0   2   2   0   0   2   2   0   2   2   2   2   0   0   0   2   2   0   0   0   2   2   0   0   2   0   0   0   2   0   2   2   2   2   2   2   0   2   2   2   2   2   0   0   0   2   2   2   2   2   0   2   0   0   0   0   0   2   2   0   0   2   0   0   0   0   0
 MK-4-3                 2   2   0   2   0   0   0   0   2   2   2   2   0   0   2   0   0   0   2   0   0   2   0   2   0   2   2   2   2   0   0   0   0   0   0   0   0   2   2   0   2   0   2   0   0   0   2   2   0   2   2   2   2   0   2   0   0   0   0   0   0   0   2   0   2   2   0   2   2   0   2   2   0   2   0   0   0   2   0   0   0   2   2   0   2   0   0   2   2   2   0   2   2   0   0   0   2   0   2   0   0   0   0   0   2   0   2   0   0   2   2   2   2   0   2   2   2   2   2   0   0   2   0   0   2   0   2   2   0   2   2   0   2   0   2   2   0   0   2   2   0   2   2   2   0   0   0   2   2   2   0   0   0   2   2   0   0   0   2   0   0   0   2   2   2   2   0   2   2   2   2   2   0   2   2   0   0   0   2   2   0   2   2   0   2   0   0   0   0   0   2   2   0   0   2   0   2   0   0   0
 MK-4-4                 2   2   0   2   0   0   0   0   2   2   2   2   0   0   2   0   0   0   2   0   0   2   2   0   0   2   2   2   2   0   0   0   0   0   0   0   0   2   2   0   2   0   2   0   0   0   0   2   0   2   2   2   2   0   2   0   0   0   0   0   0   0   2   0   2   0   0   2   2   2   2   0   0   2   2   0   0   2   0   0   0   0   2   0   2   0   0   2   2   2   0   2   2   0   0   0   2   0   2   0   0   0   0   0   2   0   2   0   0   2   2   2   2   0   2   2   2   2   2   0   0   2   0   0   2   0   2   2   0   2   2   0   0   0   2   2   0   0   2   2   0   2   2   2   0   0   0   2   2   2   0   0   0   2   2   0   0   0   2   0   0   0   0   2   2   2   0   2   2   2   2   2   0   2   2   0   0   0   0   2   0   2   2   0   0   0   0   0   0   0   2   2   0   0   2   0   2   0   0   0
 MK-4-5                 2   2   0   2   0   0   0   0   2   2   2   2   0   0   2   0   0   0   2   0   0   2   2   0   0   2   2   2   2   0   0   0   0   0   0   0   0   2   0   0   2   0   2   0   2   0   0   2   2   2   2   2   2   0   2   0   0   0   0   0   0   0   2   0   2   0   0   2   2   2   2   0   0   2   0   0   0   2   0   0   0   0   2   2   2   0   0   2   2   2   0   2   2   0   0   0   2   0   2   0   2   0   0   0   2   0   2   0   2   2   2   2   2   0   2   2   2   2   2   0   0   2   0   0   2   0   2   2   0   2   2   0   0   0   2   2   0   0   2   2   0   2   2   2   0   0   2   0   2   2   2   0   0   2   2   0   0   0   2   0   0   0   0   2   2   2   0   2   2   2   2   2   0   2   2   0   0   0   2   0   0   0   0   0   0   0   0   0   0   0   2   2   0   0   2   0   2   0   0   0
 MK-4-6                 2   2   0   2   0   0   0   0   2   0   2   2   2   2   2   2   2   0   2   0   0   2   2   0   0   2   2   2   2   0   0   0   0   0   0   0   0   2   0   0   0   0   2   0   2   2   0   2   2   2   2   2   2   0   2   2   0   0   0   0   0   0   2   0   2   0   0   2   2   2   2   0   0   2   0   0   0   2   0   0   0   0   0   2   2   0   0   2   0   2   0   2   2   0   0   0   2   0   2   0   2   0   0   0   2   0   2   0   0   2   2   2   2   0   2   2   2   2   2   0   0   2   0   0   0   0   2   2   0   2   2   0   0   0   2   0   0   2   0   2   2   2   2   2   0   0   0   0   2   2   2   0   0   0   2   0   0   0   2   0   0   0   0   2   0   2   0   2   2   0   2   2   0   2   2   0   0   0   2   0   0   0   0   0   0   0   0   0   0   0   2   2   0   0   2   2   2   2   0   0
 MK-4-7                 0   2   0   2   0   0   0   2   2   0   2   2   2   2   2   2   2   0   2   0   0   2   2   0   0   2   2   2   2   0   0   0   0   0   0   0   0   2   0   0   0   0   2   2   2   0   0   2   2   2   2   2   2   0   2   2   0   0   0   0   0   0   2   0   2   0   0   2   2   2   2   0   0   2   0   0   0   0   0   0   0   0   0   2   2   0   2   2   2   2   0   2   2   0   0   0   2   0   2   0   2   0   0   0   2   2   2   0   2   2   0   2   0   0   2   2   2   2   2   0   0   2   0   0   0   0   2   2   0   0   2   0   0   0   2   0   0   2   0   2   2   2   0   2   0   0   0   0   2   2   0   0   0   0   2   0   0   0   2   0   0   2   0   2   0   2   0   0   2   0   2   2   0   2   2   0   2   2   2   0   0   0   0   0   0   0   0   2   0   0   0   2   0   0   2   2   2   0   0   0
 MK-4-8                 2   2   0   2   0   0   0   2   2   0   2   2   2   2   2   2   2   0   2   0   0   2   2   0   0   2   2   2   2   0   0   0   0   0   0   0   0   2   0   0   0   2   2   2   2   0   0   2   2   2   2   2   2   0   2   2   0   0   0   0   2   0   0   0   2   0   0   2   2   2   2   0   0   2   0   0   2   0   2   0   0   0   0   2   2   2   0   2   2   0   0   2   2   0   0   0   2   0   2   2   2   0   2   0   2   2   2   0   2   2   0   2   0   0   2   2   2   2   2   0   0   2   0   0   0   2   2   2   0   0   2   0   0   0   2   0   0   2   0   2   2   2   0   2   0   0   0   0   2   2   0   0   0   0   2   2   0   0   2   0   2   2   0   2   0   2   0   0   2   0   2   2   0   2   2   2   2   2   2   0   0   0   0   0   0   0   0   2   0   0   0   2   0   0   2   2   0   0   0   0
 MK-4-9                 2   2   0   2   0   2   0   2   2   0   2   2   2   2   2   2   2   0   2   0   0   2   2   0   0   2   2   2   2   0   0   0   0   0   0   0   0   2   0   0   0   2   2   2   2   0   0   2   0   2   2   2   2   0   2   2   0   0   0   0   2   0   0   2   0   0   0   2   2   0   2   0   0   2   0   0   2   0   2   0   0   0   0   2   2   2   0   2   2   0   0   0   2   0   0   0   2   0   0   2   2   0   2   0   0   2   2   0   2   2   0   2   0   0   2   2   2   2   0   0   0   2   0   0   0   2   0   2   0   0   2   0   0   0   2   0   0   2   0   2   2   2   0   2   0   0   0   0   2   2   0   0   0   0   2   2   0   0   2   0   0   2   0   2   0   2   0   2   2   0   2   2   0   2   2   2   2   2   2   0   0   0   0   0   0   0   0   2   0   0   0   2   0   0   2   2   0   0   0   0
 MK-4-10                2   2   0   2   0   2   0   2   2   0   2   2   2   2   2   0   0   0   2   0   0   2   2   0   2   2   2   2   2   0   0   0   0   0   0   0   0   2   0   2   0   2   2   2   2   0   2   2   0   2   2   0   0   0   2   2   0   2   0   0   2   0   0   2   0   0   0   0   2   0   0   0   2   2   0   0   0   0   2   0   0   0   0   2   2   2   0   2   2   0   2   0   2   2   2   0   2   0   0   2   0   0   0   0   0   2   2   0   2   2   0   2   0   0   2   2   2   0   0   0   0   2   0   0   0   2   0   2   2   0   0   0   0   0   2   0   0   2   0   2   2   2   0   2   0   2   0   0   2   2   0   0   0   0   2   2   0   0   2   0   2   2   0   2   0   2   0   2   2   0   2   2   0   2   2   2   2   2   0   0   0   0   0   0   0   0   0   2   0   0   0   2   0   2   2   2   0   2   0   0
 MK-4-11                2   2   0   2   0   2   2   2   2   0   2   2   2   2   2   0   0   0   2   0   0   2   2   0   2   2   2   2   2   0   0   2   0   0   0   0   0   2   0   2   0   2   2   2   2   0   2   2   0   2   2   0   0   0   2   2   0   0   0   0   2   0   2   2   0   0   0   0   2   0   0   0   2   2   0   0   0   2   2   0   0   0   0   2   2   2   0   2   2   2   2   0   2   2   2   0   2   0   0   2   0   0   0   0   0   2   2   0   2   2   0   2   2   0   2   2   2   2   0   0   0   2   2   0   0   2   0   2   2   0   0   0   0   0   2   0   0   2   0   2   2   2   0   2   0   2   0   0   2   2   2   2   0   2   2   2   0   0   2   0   2   2   0   2   0   2   2   2   2   0   2   2   0   2   2   2   2   2   0   0   0   0   0   0   0   0   0   2   0   0   0   2   0   2   2   2   0   2   0   0
 MK-4-12                2   2   0   2   0   2   2   2   2   0   2   2   2   2   2   0   0   0   2   2   0   2   2   0   2   2   2   2   2   0   2   2   0   0   0   0   0   2   2   2   0   2   2   2   2   0   0   2   0   2   2   0   0   0   2   2   0   0   0   0   2   0   2   2   0   0   0   2   2   0   0   0   2   2   0   0   0   2   2   0   0   0   0   2   2   2   0   2   2   0   2   2   2   2   2   0   2   0   0   2   0   0   0   0   0   2   2   0   2   2   2   2   2   0   2   2   2   2   0   0   0   2   2   0   0   2   0   0   2   0   0   0   0   0   0   0   0   2   0   2   2   2   2   2   0   2   0   0   2   2   2   2   0   2   2   2   0   0   2   0   2   2   0   2   0   2   2   2   2   0   2   2   0   2   2   2   2   2   0   0   0   0   0   0   0   0   0   2   0   0   0   2   0   2   2   2   0   2   0   0
 MK-4-13                0   2   0   2   0   2   2   2   2   2   0   2   2   2   0   0   0   0   2   2   0   2   2   0   0   2   2   2   2   0   2   0   0   0   0   0   0   2   2   2   0   2   2   2   2   0   0   2   0   0   2   0   0   0   2   0   0   0   2   0   2   0   2   2   0   0   0   2   0   2   0   0   2   2   0   0   0   2   2   0   0   0   0   2   2   2   0   2   2   0   2   2   2   2   2   0   2   0   2   2   0   0   0   0   0   2   0   0   2   2   2   0   2   2   2   2   2   2   0   0   0   2   2   2   0   2   2   0   2   0   0   0   0   0   0   0   0   0   0   2   2   2   0   2   0   2   0   0   2   2   2   2   0   2   2   2   0   0   2   0   2   2   0   2   0   2   2   2   2   0   2   2   0   2   2   2   2   2   0   0   0   0   0   0   0   0   0   2   0   0   0   2   2   2   2   2   0   2   0   0
 MK-4-14                0   2   2   2   0   2   2   0   2   0   2   2   2   2   0   0   2   0   2   2   0   2   2   0   0   2   2   2   2   0   2   0   0   0   0   0   0   2   2   2   0   2   2   0   2   0   2   2   0   2   2   0   0   0   2   0   0   0   2   0   2   0   2   2   2   0   0   0   2   2   0   0   2   2   0   0   0   2   2   2   0   0   0   2   2   2   2   2   2   0   2   2   0   0   2   0   2   0   2   2   0   0   0   0   0   2   2   0   2   2   2   0   2   2   0   2   2   2   0   0   2   2   2   2   0   2   2   0   2   0   0   0   0   2   2   0   0   0   0   2   2   2   0   0   0   2   2   0   2   2   2   2   0   0   2   2   0   0   2   0   2   2   0   2   0   2   2   0   2   0   2   2   0   2   2   2   0   2   0   0   0   0   0   0   0   0   0   2   0   0   0   2   2   2   0   2   0   2   0   0
 MK-4-15                0   2   2   2   0   2   2   0   2   0   2   2   2   0   0   0   2   0   2   2   2   2   2   0   0   2   2   2   2   0   2   0   0   0   0   0   0   2   0   2   0   2   2   0   2   0   2   2   0   2   0   2   0   0   2   0   0   0   2   0   2   0   2   2   2   0   0   0   2   2   0   0   2   2   2   0   0   2   2   2   0   0   0   2   2   2   0   2   0   0   2   2   2   2   2   0   2   0   2   2   0   0   0   0   0   2   2   0   2   2   2   0   2   2   0   2   2   0   0   0   2   2   2   2   2   2   0   0   2   0   0   0   0   2   2   0   0   0   2   2   0   2   2   0   0   2   2   0   2   2   2   2   0   0   2   2   0   0   2   2   2   2   0   2   0   2   2   2   2   0   2   0   0   2   0   2   0   2   0   0   0   0   0   2   0   0   0   2   0   0   0   2   2   2   0   2   0   2   0   0
 MK-4-16                0   2   2   2   0   0   2   0   2   0   2   2   0   0   2   0   2   0   2   2   0   2   2   2   0   2   2   2   2   0   2   0   0   0   0   0   0   2   0   2   0   2   2   0   2   0   2   2   0   2   2   2   0   0   2   0   0   0   0   0   2   0   2   2   2   0   0   0   2   2   0   0   0   2   2   0   0   2   2   2   2   0   0   2   2   2   0   2   0   0   2   2   2   2   2   0   2   0   2   2   0   0   0   0   0   2   2   0   2   2   0   0   2   0   0   0   2   0   0   0   2   2   2   0   2   2   0   2   2   0   2   2   0   0   2   0   2   0   2   2   0   0   2   0   0   2   2   0   2   2   2   0   0   0   2   2   0   0   0   2   2   2   0   2   0   2   2   2   2   0   2   2   0   2   0   2   0   2   0   0   0   2   0   2   0   0   0   2   0   0   0   2   2   2   0   2   0   2   0   2
 MK-5-1                 2   2   2   0   0   2   2   0   0   0   0   2   2   2   2   0   2   0   0   2   2   0   2   0   0   0   0   2   0   0   2   2   0   2   2   0   2   2   2   0   0   2   0   0   0   2   2   0   2   0   0   2   2   2   2   0   0   2   2   2   0   0   0   0   0   0   0   0   2   2   2   0   2   0   2   2   0   2   2   2   0   0   2   0   0   2   0   0   0   2   2   0   0   0   0   2   0   2   2   0   2   0   2   2   0   0   0   2   0   0   0   2   0   2   2   2   2   2   2   2   2   0   2   0   0   2   2   2   0   0   2   0   0   0   0   0   2   0   2   0   0   0   0   0   0   2   2   2   2   2   0   0   0   0   2   2   0   2   0   2   0   0   2   0   0   0   2   2   0   2   0   0   0   2   0   0   2   0   0   2   0   2   0   2   0   2   2   0   0   0   2   0   0   2   0   2   2   0   2   0
 MK-5-2                 2   2   2   0   0   2   2   0   0   2   0   2   2   2   2   0   2   0   0   2   2   0   0   0   0   0   0   2   0   0   2   2   0   2   2   0   2   2   2   0   0   2   0   0   0   0   2   0   2   0   0   2   2   2   2   0   0   2   2   2   0   0   2   2   0   0   0   0   2   2   2   0   2   0   0   2   0   2   2   2   0   0   0   0   0   2   2   0   2   2   0   0   0   0   0   2   0   2   2   0   0   0   2   2   0   0   0   2   0   0   0   2   0   0   2   2   2   0   2   2   2   0   2   0   0   2   2   2   0   0   2   0   0   2   0   0   0   0   2   0   0   0   0   0   0   2   2   2   2   0   0   0   0   2   2   2   0   2   0   2   0   0   2   0   0   0   2   0   0   2   0   0   0   2   0   0   2   0   0   2   2   2   0   2   0   2   2   0   0   0   2   0   0   2   0   2   2   0   2   0
 MK-5-3                 2   2   0   0   0   2   2   0   0   2   0   2   2   2   2   0   2   0   0   2   2   0   2   0   0   0   0   2   0   0   2   2   0   2   0   0   2   2   2   0   0   2   0   0   0   0   2   0   2   0   0   2   2   2   2   0   0   0   2   2   0   0   2   2   0   0   0   0   2   2   2   0   2   0   0   0   0   2   2   2   0   0   0   0   0   2   2   2   2   2   0   0   0   0   0   2   0   2   0   0   0   0   2   2   0   2   0   2   0   0   2   2   0   0   2   2   2   0   2   2   2   2   2   0   2   2   2   2   0   0   2   0   0   2   0   0   0   0   2   0   0   0   0   0   0   2   2   2   2   0   0   2   0   2   2   2   0   2   0   2   0   2   2   2   2   0   2   0   0   2   0   0   0   2   0   0   2   0   0   2   2   0   0   2   0   2   2   0   0   0   2   0   0   2   2   2   2   0   2   0
 MK-5-4                 2   2   0   0   0   2   2   0   0   2   0   2   2   0   2   0   2   0   0   2   2   0   2   0   0   0   0   2   0   0   2   2   0   2   0   0   2   2   2   0   0   2   0   0   0   0   0   0   2   0   0   2   0   2   2   0   0   2   2   2   2   0   2   0   0   0   0   0   2   2   2   0   2   0   0   0   0   2   2   2   0   0   2   0   0   2   2   2   2   2   2   0   0   0   0   2   0   0   0   0   0   0   2   2   2   2   0   2   0   0   2   2   2   2   2   0   0   0   2   2   2   2   2   0   2   2   2   2   0   0   2   0   0   2   0   0   0   0   2   0   2   0   0   0   2   2   2   2   2   0   0   2   0   2   2   2   2   2   0   2   0   2   2   2   2   2   2   0   0   0   0   0   0   2   0   0   2   0   0   2   0   0   0   2   0   2   2   0   0   0   2   0   0   2   2   2   2   0   2   0
 MK-5-5                 2   0   0   0   0   2   2   0   0   2   0   2   2   0   2   0   2   0   0   2   2   0   2   2   0   2   0   2   0   0   2   2   0   2   0   0   2   2   2   0   0   0   0   0   0   0   0   0   2   0   0   2   2   2   2   0   0   2   2   2   2   0   2   0   0   0   0   0   2   2   2   0   2   0   0   0   0   2   2   2   2   0   2   0   0   2   0   2   2   2   2   0   0   0   0   2   0   0   0   0   0   0   2   2   2   0   0   2   0   0   2   2   2   2   0   0   2   0   2   2   2   2   2   0   2   2   2   2   0   0   2   0   0   2   0   0   0   2   2   0   0   0   0   0   2   2   2   2   2   0   0   2   0   2   0   2   2   2   0   2   0   2   2   0   2   2   2   0   0   0   0   0   0   2   0   0   2   2   0   2   0   0   0   2   0   2   2   2   0   0   2   0   0   0   2   2   2   0   0   0
 MK-5-6                 0   0   0   0   0   2   2   0   0   2   0   2   2   0   2   0   2   0   0   2   2   0   2   2   0   2   0   2   0   0   0   2   0   2   2   0   2   2   2   0   2   0   0   2   0   2   0   2   2   0   0   2   2   2   2   0   0   2   2   2   2   0   2   0   0   0   0   2   2   2   2   0   2   0   0   2   0   2   2   2   2   0   2   0   0   2   0   2   2   2   2   0   2   2   2   2   2   0   0   0   0   0   2   2   2   2   0   2   0   0   2   0   2   2   0   0   2   0   2   2   2   2   2   0   2   2   2   2   0   0   2   2   0   2   0   0   0   2   2   0   0   0   0   0   2   2   2   2   2   0   0   2   0   2   0   2   2   0   0   2   0   2   2   2   2   2   2   0   0   0   0   0   0   2   0   0   2   2   0   0   0   0   0   2   0   2   0   2   0   0   2   0   0   0   2   0   2   0   0   0
 MK-5-7                 0   0   2   0   0   2   2   0   0   2   0   2   2   0   2   0   2   0   0   2   2   0   2   2   0   2   0   2   2   0   0   2   2   2   2   0   2   2   2   0   2   0   2   2   0   2   0   2   2   0   0   2   2   2   2   2   0   2   2   2   2   0   2   0   0   2   0   0   2   2   2   0   2   0   0   2   0   0   2   2   2   0   2   2   0   2   0   2   2   2   2   0   2   2   2   2   2   0   2   0   0   0   2   2   2   2   2   2   0   0   2   0   2   2   0   0   2   2   2   0   2   2   2   0   2   2   2   0   0   0   2   2   0   2   0   0   0   2   2   0   0   2   0   0   2   0   0   2   2   0   2   2   2   2   0   2   2   0   2   2   0   2   2   2   2   2   2   0   0   0   0   0   0   0   2   0   2   0   0   0   0   0   0   2   0   2   0   2   2   0   2   0   0   0   2   0   2   0   0   0
 MK-5-8                 0   0   2   0   0   2   2   2   0   2   0   2   2   0   2   0   2   0   0   2   2   0   2   2   0   2   0   2   2   2   2   2   0   2   2   0   2   2   2   0   2   0   2   2   0   2   0   2   2   0   2   2   2   2   2   2   0   2   2   2   2   0   2   0   2   2   0   0   2   2   2   0   2   0   0   2   0   0   0   2   2   0   2   2   0   2   0   2   2   2   2   0   2   2   2   2   2   2   2   0   0   0   2   2   2   2   0   2   2   0   2   0   2   2   2   0   0   2   2   0   2   2   0   0   2   2   2   0   0   0   2   2   0   2   0   0   0   2   2   0   0   2   0   0   2   0   0   2   2   0   2   2   2   2   0   0   2   0   2   0   0   2   2   2   2   2   2   0   0   0   0   0   0   0   2   0   2   2   0   0   0   0   2   2   0   2   0   2   2   2   2   0   0   0   2   0   2   0   0   0
 MK-5-9                 0   0   2   0   0   2   2   2   0   2   0   2   2   0   2   0   2   0   0   2   2   0   2   2   0   2   0   0   2   2   2   2   0   2   2   0   0   2   2   2   2   0   2   2   0   2   0   2   2   0   2   0   2   0   2   2   0   2   2   2   2   0   2   0   2   2   0   0   0   2   2   0   0   0   0   2   0   0   0   0   2   0   2   2   0   2   0   2   2   2   2   0   2   2   2   2   2   2   2   0   0   0   2   2   2   2   0   2   2   2   2   0   2   2   2   0   0   2   2   0   2   2   0   0   2   0   0   0   2   0   2   0   0   2   2   0   0   2   2   0   0   2   0   0   2   2   0   0   2   0   2   2   2   2   2   0   2   0   2   0   0   2   0   2   2   2   2   0   0   0   0   0   0   0   2   0   2   2   0   0   0   0   2   2   0   2   0   2   2   2   2   0   0   0   2   0   2   0   0   0
 MK-5-10                0   0   2   0   0   2   2   2   0   2   0   2   2   0   2   0   2   0   2   2   2   0   2   2   2   2   0   0   2   2   2   2   0   2   2   0   0   2   2   2   2   0   2   2   0   2   2   2   2   0   2   0   0   0   2   2   0   2   0   2   2   0   2   0   2   0   2   0   0   0   2   0   0   0   0   2   0   0   0   0   2   0   2   2   2   2   0   2   2   2   2   0   2   2   2   2   2   2   2   0   0   0   2   2   2   2   0   2   2   2   2   0   2   2   2   0   0   2   2   0   2   2   0   0   2   0   0   0   0   0   2   0   2   2   2   0   0   2   2   2   0   2   0   0   2   2   0   0   2   0   0   2   2   2   0   0   2   0   2   0   0   2   2   2   2   2   2   0   0   0   0   0   0   0   2   0   2   2   0   0   0   0   2   2   2   2   0   2   2   2   2   0   0   0   2   0   2   0   0   0
 MK-5-11                0   0   2   0   0   2   2   2   0   2   0   2   2   0   2   2   2   0   2   2   2   0   2   2   0   2   0   0   2   2   2   2   0   2   2   0   0   0   2   2   2   0   2   2   0   0   2   2   2   0   2   0   0   0   2   2   0   2   0   2   2   0   2   0   2   0   2   0   0   0   2   0   0   0   0   2   0   0   0   0   2   0   0   2   2   2   2   2   2   2   2   0   2   0   2   2   2   2   2   0   2   0   2   2   2   2   0   2   2   2   2   0   2   2   0   0   0   2   2   0   2   2   2   0   0   0   2   0   2   0   2   0   2   2   2   0   0   2   2   2   0   2   0   0   2   2   0   0   2   0   0   2   2   2   0   0   2   0   2   0   2   2   0   0   2   2   2   0   0   0   0   0   0   0   2   0   2   2   0   0   0   2   2   2   2   2   0   2   2   2   2   0   2   0   2   0   2   0   2   0
 MK-5-12                0   0   2   0   0   2   2   2   0   2   0   2   2   0   2   2   2   0   0   2   2   0   2   2   0   2   0   0   2   2   2   2   0   2   2   0   0   2   2   2   2   2   2   2   0   0   2   2   0   0   2   0   0   0   2   2   0   0   0   2   2   2   2   0   0   0   2   0   0   0   2   0   0   0   0   2   0   0   0   0   2   0   0   2   2   2   2   2   2   2   2   0   2   0   2   0   2   2   2   2   0   0   2   0   2   2   0   2   2   2   0   0   2   2   0   0   0   2   2   0   2   2   2   2   0   0   2   0   2   0   2   0   2   2   2   0   0   2   2   2   0   2   0   0   2   2   0   0   2   0   0   2   2   2   2   0   2   0   2   0   2   2   2   0   2   2   2   0   0   0   0   0   0   0   2   0   2   0   0   0   2   2   2   2   2   0   0   2   2   2   2   0   2   0   2   0   0   2   2   0
 MK-5-13                0   0   2   0   0   2   2   2   0   2   0   2   2   0   2   2   2   0   0   2   2   0   0   0   2   2   0   2   2   2   2   2   0   2   2   0   0   2   2   2   2   2   2   0   2   0   2   2   0   0   2   0   0   0   2   2   0   0   0   2   2   2   2   0   0   0   2   0   0   0   2   0   0   0   0   2   0   0   0   0   2   0   0   2   2   2   2   2   2   2   2   0   2   0   2   0   2   2   2   2   0   0   2   0   2   2   2   2   2   0   0   0   2   2   0   0   0   2   2   0   0   2   2   2   0   0   2   0   2   0   2   2   2   2   2   0   0   2   2   2   0   2   0   0   2   2   0   0   2   0   0   2   0   2   2   0   2   0   2   0   2   2   2   0   2   2   2   0   0   2   0   0   0   0   2   0   2   0   0   0   2   2   2   2   2   0   2   2   2   2   2   0   2   0   2   0   0   0   2   0
 MK-5-14                0   0   2   0   0   0   2   2   0   2   0   2   2   0   2   2   2   2   0   2   2   2   0   0   2   2   2   2   0   2   2   2   0   2   2   0   0   2   2   2   2   2   0   0   2   0   2   2   0   0   2   0   0   0   2   2   0   0   0   2   2   2   2   2   0   0   2   2   0   0   2   0   0   0   0   2   0   0   0   0   2   0   0   2   2   2   2   2   0   0   2   0   2   0   2   0   2   2   2   2   0   0   2   0   2   2   2   2   2   0   0   0   2   2   2   0   0   2   2   0   0   2   2   2   0   0   2   0   0   0   2   2   2   2   2   0   0   2   2   2   0   2   0   0   0   2   0   0   2   0   0   0   0   2   2   0   2   2   0   0   2   2   2   0   2   2   0   2   0   2   2   2   0   0   2   0   2   0   0   0   2   2   2   2   2   0   2   0   2   2   2   0   2   0   2   0   0   0   2   0
 MK-5-15                0   2   0   0   0   0   2   2   0   2   0   2   2   0   0   2   2   2   0   2   2   2   2   0   2   2   2   2   0   2   2   2   0   2   2   0   0   2   2   2   0   2   0   0   2   0   2   2   0   2   2   0   0   0   2   2   0   0   0   2   2   2   2   2   0   0   2   2   0   0   2   0   0   0   0   2   0   0   0   0   2   0   0   2   2   2   2   2   0   0   2   0   0   0   2   0   2   2   2   2   0   2   2   0   2   2   2   2   2   0   0   0   2   2   2   0   0   2   2   0   0   2   2   2   2   0   2   0   0   0   2   2   2   2   2   0   0   2   0   2   0   2   0   0   2   2   0   0   2   0   0   2   0   2   2   0   2   2   0   0   2   2   2   0   2   2   2   2   0   2   2   2   0   0   2   0   2   0   0   0   2   2   2   2   2   0   2   0   2   2   2   0   2   0   0   0   0   0   2   0
 MK-5-16                2   0   0   0   0   0   2   2   0   2   0   2   2   2   0   2   2   2   0   2   2   2   2   0   2   2   2   2   2   2   2   2   0   2   2   0   0   2   2   2   0   2   0   0   2   0   2   2   0   2   2   0   0   0   2   2   0   0   0   2   2   2   2   0   0   0   2   2   0   0   2   2   0   0   0   0   2   0   0   0   2   0   0   2   2   2   2   2   0   0   2   0   0   0   2   0   0   2   2   2   0   2   0   0   2   2   2   2   2   0   0   0   0   2   2   0   0   2   2   0   0   2   0   2   2   0   2   0   0   0   2   2   2   2   2   0   0   2   0   2   2   2   0   0   2   2   0   0   2   0   0   2   0   2   2   0   2   2   0   0   2   2   2   0   2   2   2   2   0   2   2   2   0   0   0   0   2   0   0   0   2   2   2   2   2   0   0   0   2   2   2   0   2   0   0   0   0   0   2   2
 MK-6-1                 0   0   0   0   0   2   2   2   2   0   0   2   0   2   0   0   2   0   0   2   0   0   0   2   0   0   0   0   0   2   0   2   0   0   0   0   0   2   2   0   0   0   0   0   2   0   0   0   0   2   2   2   0   0   0   0   0   0   0   2   0   0   2   2   2   2   0   2   2   2   2   2   0   0   2   0   0   2   2   0   2   0   0   0   0   0   2   0   2   0   2   0   2   0   2   0   0   0   2   2   0   0   0   2   0   2   2   2   0   2   2   0   0   0   0   0   0   2   2   0   0   2   0   2   0   0   0   0   2   0   2   0   0   0   0   0   2   0   0   0   0   0   0   2   0   0   0   2   0   0   0   0   0   2   0   0   2   2   2   0   2   2   0   2   2   2   0   2   2   0   0   0   0   2   0   2   0   0   0   2   2   0   0   0   0   2   2   0   2   0   2   0   0   2   2   0   0   0   2   2
 MK-6-2                 0   0   0   0   0   2   2   0   2   2   0   2   0   2   2   2   2   0   0   2   0   0   0   2   0   0   0   0   2   2   0   2   0   0   2   0   0   2   2   0   0   0   0   0   2   0   0   0   0   2   2   2   0   0   0   0   0   0   0   2   2   0   2   2   2   2   0   2   2   2   2   2   0   0   0   0   0   2   2   0   2   0   0   0   0   0   2   0   2   0   2   0   0   0   2   2   0   0   2   2   0   0   0   2   0   0   2   2   0   2   2   0   0   0   0   0   0   2   2   0   0   2   0   2   0   0   0   0   2   0   2   0   0   0   0   0   2   0   0   0   0   0   0   2   2   2   0   2   0   0   0   0   0   2   0   0   2   2   2   0   2   0   0   2   2   2   0   2   2   0   0   0   2   2   0   2   2   0   0   2   2   0   0   0   0   2   2   0   2   0   2   0   2   2   2   0   0   0   2   2
 MK-6-3                 0   0   0   0   0   2   2   0   2   2   0   0   0   2   2   2   2   0   0   2   0   0   0   2   0   2   0   0   2   2   0   0   0   0   2   0   2   2   2   0   0   0   0   0   2   0   0   0   0   2   2   2   0   0   0   0   0   0   0   2   2   0   2   2   2   2   0   2   2   2   2   2   0   0   0   0   0   2   2   2   0   0   0   0   0   0   2   0   2   0   2   2   0   0   2   2   0   0   2   2   0   0   0   2   0   0   0   2   0   2   2   0   0   0   0   2   0   2   2   0   0   2   0   2   0   0   0   0   0   0   2   0   0   0   0   0   2   2   0   2   0   0   0   2   2   2   0   2   0   0   0   0   0   0   0   0   2   2   2   0   2   0   0   2   0   2   0   2   2   0   0   0   2   2   0   0   2   0   0   2   2   0   0   0   0   2   2   0   0   0   2   0   2   2   2   0   0   0   2   0
 MK-6-4                 0   0   0   0   0   2   0   0   2   2   0   0   0   2   2   2   2   0   0   2   0   0   0   2   0   0   0   0   2   2   0   0   0   0   2   0   2   2   2   0   0   0   0   0   2   0   0   0   2   2   2   2   0   0   0   0   0   0   0   2   2   0   2   2   0   2   0   2   0   2   2   2   0   0   0   0   0   2   0   2   0   0   0   0   0   0   2   0   2   0   2   2   0   2   2   2   0   0   2   2   0   0   0   2   0   0   0   0   0   2   2   0   0   2   0   0   0   2   2   0   0   0   0   2   0   0   0   0   0   0   2   0   0   0   0   0   0   2   0   0   0   0   0   2   2   0   0   2   0   0   0   2   0   0   2   0   2   2   2   0   2   0   0   2   0   2   2   2   2   0   0   0   2   2   0   0   0   0   0   2   0   0   0   2   0   2   2   0   0   0   2   0   2   2   2   0   2   0   2   0
 MK-6-5                 0   0   0   0   0   2   0   0   2   2   0   0   0   2   2   2   2   0   2   2   0   0   0   2   0   0   0   0   2   2   0   0   0   0   2   0   2   2   2   0   0   0   0   0   2   0   0   0   2   2   2   2   0   0   0   0   0   0   0   2   2   0   2   2   0   2   0   0   0   2   2   0   0   2   0   0   2   2   0   0   0   0   0   0   2   0   2   0   2   0   2   2   0   2   2   2   0   0   2   2   0   2   0   2   0   0   0   0   0   2   2   2   0   0   0   0   0   2   0   0   0   0   0   2   0   0   0   0   0   0   2   0   0   0   0   0   2   2   0   0   0   0   0   2   2   0   0   2   0   2   0   2   0   0   0   0   2   2   2   0   2   0   0   2   2   2   2   2   2   0   0   0   2   0   2   0   0   0   0   2   0   0   0   2   0   2   2   0   0   0   2   0   2   2   2   0   0   0   2   0
 MK-6-6                 0   0   0   0   0   0   0   0   2   2   0   0   2   2   2   2   2   0   2   2   0   0   0   2   0   0   0   0   2   2   0   0   0   0   2   0   2   2   2   0   0   0   0   0   2   0   0   0   2   2   2   2   0   0   0   0   0   0   0   2   2   0   2   2   0   2   0   0   0   2   2   0   0   2   0   0   2   2   0   0   0   0   0   0   2   0   0   0   2   0   2   2   0   2   2   2   0   0   2   2   0   2   0   0   0   2   0   0   0   2   2   2   0   0   0   0   0   2   0   0   0   0   0   2   0   2   0   0   0   0   2   0   0   0   0   0   2   2   0   0   0   0   0   2   2   0   0   0   0   2   0   2   0   0   0   0   2   2   2   0   2   0   0   2   2   2   2   2   2   0   0   0   2   0   2   0   0   0   0   2   0   0   0   2   0   2   2   0   0   0   2   0   2   2   2   0   0   0   0   0
 MK-6-7                 0   0   2   0   0   0   0   2   2   2   0   0   0   2   2   2   2   0   2   2   0   0   0   2   0   0   0   0   2   2   0   0   0   0   2   0   0   2   0   0   0   0   0   2   0   0   0   0   2   2   2   2   0   0   0   0   0   0   0   2   2   0   2   2   0   2   0   0   0   2   2   0   2   2   0   0   2   2   0   0   0   0   0   0   0   0   2   0   0   2   2   2   0   2   2   2   0   0   2   2   0   2   0   0   2   2   0   0   0   2   2   2   0   0   0   0   0   2   0   0   0   0   0   2   0   2   0   0   0   0   2   0   0   0   0   0   2   2   0   0   0   0   0   2   2   0   0   2   0   2   0   2   0   0   0   0   2   2   2   0   2   0   0   2   2   2   0   2   2   0   0   0   2   2   2   0   0   0   0   2   0   0   0   2   0   2   2   0   0   0   2   0   2   2   0   0   0   0   0   0
 MK-6-8                 0   0   2   0   0   2   0   2   2   2   2   2   0   2   2   2   0   0   2   2   0   0   0   2   0   0   0   0   2   2   0   0   0   0   2   2   0   2   0   0   0   0   0   2   0   0   0   0   0   2   2   2   0   0   0   0   0   0   0   2   2   0   0   0   0   2   0   0   0   0   2   0   0   2   0   0   2   2   0   0   0   0   0   0   0   0   2   0   0   2   2   2   0   2   2   2   0   0   2   2   0   2   0   0   2   2   0   0   0   2   2   2   0   0   0   2   0   2   0   0   0   2   0   2   0   2   0   0   0   2   2   0   0   0   0   0   2   2   0   0   0   0   0   2   2   0   0   2   2   2   0   0   0   0   0   0   2   2   2   0   2   0   0   2   2   0   0   2   2   2   0   2   2   2   2   0   0   0   0   2   0   0   0   2   0   2   2   0   0   0   2   0   2   2   0   2   0   0   0   2
 MK-6-9                 0   0   2   0   0   2   0   2   2   2   2   2   0   2   2   2   0   0   0   2   0   0   0   2   0   0   0   0   2   0   0   0   0   0   2   2   0   2   0   0   2   0   0   2   0   0   0   0   0   2   2   2   0   0   0   0   0   0   0   0   0   0   0   0   0   2   0   0   0   2   2   0   0   2   0   0   2   2   2   0   0   0   0   0   0   0   2   0   0   2   2   2   0   2   2   2   0   0   2   2   0   2   0   0   0   2   0   0   0   2   2   2   2   0   0   2   0   2   0   0   0   2   0   2   0   2   0   0   0   2   2   0   0   0   0   0   2   2   0   0   0   0   0   2   2   2   0   2   2   2   0   0   0   0   0   0   2   2   2   0   2   0   0   2   2   0   0   2   0   2   0   2   2   0   2   0   0   0   0   2   0   0   0   2   0   2   2   0   0   0   2   0   0   2   0   2   0   2   0   2
 MK-6-10                0   0   2   0   0   2   0   2   2   2   0   2   0   2   2   2   0   0   0   2   0   0   0   2   0   0   0   0   2   0   0   0   0   2   0   2   0   0   0   0   2   0   0   2   2   0   2   0   0   2   2   2   0   0   0   0   0   2   0   0   0   2   0   2   2   2   2   0   0   2   2   0   2   2   0   0   2   2   0   0   0   0   0   0   2   2   2   0   0   2   2   2   0   2   2   2   0   0   2   2   0   2   0   0   0   2   0   0   0   2   2   0   2   0   0   2   0   2   0   0   0   2   0   2   0   2   0   0   2   2   2   0   2   0   0   2   0   2   0   0   0   0   2   2   2   2   0   2   0   2   0   0   0   0   0   2   2   2   2   2   2   0   2   2   0   0   0   2   0   2   0   2   0   0   2   2   0   0   0   2   0   0   0   2   0   2   2   0   0   0   2   0   0   2   0   2   0   0   0   2
 MK-6-11                2   0   2   0   0   2   0   0   2   2   0   2   0   2   2   2   0   0   0   2   0   2   0   2   0   0   0   0   2   0   0   0   0   2   0   2   0   2   0   0   2   0   0   2   0   0   2   0   0   2   2   2   0   0   0   0   0   2   0   0   0   2   0   2   2   2   2   0   0   2   2   0   0   2   0   0   2   2   0   0   2   0   0   0   2   2   0   0   0   2   2   2   2   2   2   2   2   2   2   2   0   2   0   0   0   2   0   0   2   2   2   0   2   0   0   2   0   2   2   2   0   2   0   0   0   2   2   0   2   2   2   0   2   0   0   2   0   2   0   0   2   0   2   0   2   2   0   2   0   2   0   0   0   0   0   2   2   2   2   2   2   0   2   2   0   0   0   2   0   2   2   2   0   0   2   2   0   0   0   2   0   0   0   2   0   2   2   0   0   0   2   0   0   2   0   2   0   0   0   2
 MK-6-12                2   0   2   0   0   2   2   0   2   2   0   2   0   2   2   2   2   0   0   2   0   2   0   2   2   0   0   0   2   0   0   0   0   2   0   2   0   2   0   0   2   0   0   2   0   0   2   0   0   2   2   2   0   0   0   0   0   0   0   0   0   2   0   2   0   2   2   2   0   2   2   0   0   2   0   0   2   2   0   0   2   0   0   0   2   2   0   0   0   2   2   2   2   2   2   2   2   2   2   2   0   2   0   0   0   2   0   0   2   2   2   0   2   0   0   0   0   2   2   2   0   2   0   0   2   0   2   2   2   2   2   0   2   0   0   2   0   2   0   0   2   0   2   0   2   2   0   2   2   2   0   2   0   0   0   2   2   2   0   2   2   0   2   2   0   0   0   2   2   2   0   2   0   0   2   2   0   0   0   2   0   0   0   0   0   2   2   0   0   0   2   0   0   2   0   2   0   0   2   2
 MK-6-13                2   0   2   0   0   2   2   0   2   2   0   2   0   2   2   2   2   0   0   2   0   2   0   2   2   0   0   0   0   0   0   0   0   2   0   2   0   2   0   0   2   0   0   2   2   0   2   0   0   2   2   2   0   0   2   2   0   2   0   0   0   2   2   2   0   2   2   2   0   2   2   0   0   2   0   0   2   2   0   0   2   2   0   2   0   0   0   0   0   2   2   2   2   2   2   2   2   2   0   2   0   2   0   0   0   2   2   2   0   2   2   0   2   0   0   0   0   2   2   2   0   2   2   0   0   0   2   2   2   2   2   0   2   0   0   2   0   2   0   0   2   0   2   0   2   2   0   2   2   2   0   2   0   0   0   2   2   2   0   2   2   0   2   2   0   0   0   2   2   2   0   2   2   0   0   2   0   0   0   2   0   0   0   0   0   2   0   0   0   0   2   0   0   2   0   2   0   0   2   2
 MK-6-14                2   0   0   0   0   2   2   0   0   2   0   2   0   2   2   2   2   0   0   2   0   2   0   2   2   0   0   0   0   0   0   0   0   2   0   2   2   2   0   0   2   0   0   2   2   0   2   2   0   2   2   0   2   0   2   2   0   2   0   2   0   2   2   2   0   0   2   2   0   2   2   0   0   2   0   0   2   2   0   0   2   0   0   2   0   0   0   0   0   0   2   2   2   2   0   2   2   0   0   2   0   2   0   0   0   2   2   2   0   2   2   0   2   0   0   0   0   2   2   2   0   0   2   2   2   0   2   2   2   2   2   0   2   0   0   2   0   2   0   0   2   0   2   0   2   2   0   2   0   2   0   2   0   0   0   2   2   2   0   2   2   0   2   0   0   0   0   2   2   2   0   2   2   0   0   2   0   0   0   2   0   0   0   0   0   2   0   0   0   0   2   0   2   0   0   2   0   0   2   2
 MK-6-15                2   0   0   0   0   2   0   0   2   2   0   2   2   2   2   2   2   0   0   2   0   2   0   2   2   0   0   0   0   0   0   0   0   2   0   2   2   2   0   0   2   0   0   2   2   0   0   2   0   0   2   0   2   0   2   0   0   2   0   2   0   2   0   2   0   0   0   0   0   2   2   0   2   2   0   0   2   2   0   0   2   2   2   0   0   0   0   0   0   0   2   2   2   2   0   0   2   0   0   2   0   2   2   2   0   2   2   2   0   2   2   0   2   0   0   0   0   2   2   2   0   0   2   2   2   0   2   2   2   2   0   0   2   2   0   2   0   2   0   0   2   0   2   0   2   2   0   2   0   2   0   2   0   0   0   0   2   2   0   2   2   0   2   0   0   2   0   2   2   2   0   2   2   0   0   2   0   0   0   2   2   0   0   0   0   2   0   0   0   0   2   0   2   0   0   2   0   0   2   2
 MK-6-16                2   2   0   0   0   2   0   0   2   2   0   2   2   2   2   2   2   0   0   2   0   2   0   2   2   0   0   0   0   2   0   0   0   2   0   2   2   2   2   0   2   0   0   2   2   2   0   2   0   0   2   0   2   0   2   0   0   2   2   0   0   0   0   2   0   0   0   0   0   2   2   0   2   2   0   0   2   2   2   0   2   2   2   0   0   0   0   0   0   0   2   2   2   2   0   0   2   0   0   2   0   2   2   2   0   2   2   2   0   2   2   2   2   0   0   0   0   2   0   2   0   0   2   2   2   0   2   2   0   2   0   0   2   2   2   2   2   2   0   0   2   0   2   0   2   0   0   2   0   2   2   2   0   0   0   0   0   2   2   2   2   0   2   0   0   2   0   2   2   2   0   0   2   0   0   2   2   0   0   2   2   0   0   0   0   2   0   0   0   0   2   0   2   0   0   2   0   0   2   2
 
!****************************************** Phenotypic Data **********************************************************
!-100.0 is resevred for missing phenotype
SimulatedTrait1        11.2897   10.1697   10.6979    8.4951    9.2832   10.3044   11.7820    7.9776   10.4909   11.9929    9.4023   11.8955   11.1165   11.5213   11.2130   10.1865    9.0905    9.1949    7.5569   10.6239   10.0854   10.1163   12.1617    9.0031    8.8377    8.9363    8.8996   11.3403   11.3883    9.0761   10.0169    8.5686    9.3477    9.1057    6.8755    8.8287    9.0344    9.9397   12.4269    7.8399    9.2051    7.6015   11.7394   10.0647    9.8920    9.2873    8.4820    8.0875   12.0832    9.5740   10.8615   11.6201   10.2831    8.1767   11.5782    9.2540    8.5456    9.2846    9.8938    9.1865   10.5262    9.6827    9.8728    9.5231    9.4842   10.3821    8.8781   10.1072    9.9447    9.4001    9.7098    6.4321   11.6124   11.8422   12.8887    9.1704   11.0375   13.3313    9.9806    8.5063    7.7351    8.0794   10.9055   10.0506    9.1395    8.7250    6.6573   12.5823   12.5047   10.4902   11.3489   11.2936    9.8966    7.3387    8.5947    9.5193   10.0619    7.9204   11.0227    7.6099    8.6221    9.6602    8.3821    9.1116    9.0287    8.9550   11.8927    9.4217    9.1598   11.0060   11.8122    9.3773   11.5075    7.8650   10.0640    9.7653   11.4379   10.2409   11.4630   10.6403   10.2044    9.8906   11.6957    7.9289    9.4558   12.2345   11.1882   11.8750    4.2145    9.0914   11.7593    9.6032    8.6697    8.6116   10.0172    8.4018    8.5361    8.7661   10.7342   10.5648   11.1776    9.6434    5.9840    8.7023    9.5644   10.6543   10.8640    9.8476   10.3399   10.0086   10.0097    9.2737   10.6793   12.4435   12.1241   10.4440   10.8826    9.7768   11.8524   10.7881    6.5084    8.9261   11.9645   11.8125   12.6791   10.3952    7.8507    8.2357   11.4050   10.2220    9.6997   10.9363    6.9288   10.7353   10.3963   11.7457   11.0661    8.9022   10.5653   10.1172    9.4039    9.7873   10.5339    9.0925    9.8483    8.6902   10.2091    9.9329    7.7406    5.9214   10.3867   10.9825    7.7609    9.0864   12.7978    9.1040   11.6458    7.6444    8.4042    9.7519
SimulatedTrait2        16.4664   16.7408   14.4532   15.3102   15.6583   17.5746   15.3030   13.7792   15.8388   14.1702   13.5559   14.6996   14.6313   14.6417   16.9722   13.8432   17.2832   13.4780   13.8551   13.4384   15.7543   12.9543   15.2532   14.8048   14.3829   15.5198   14.8194   14.5977   13.5756   13.3131   15.6841   15.9485   12.4373   13.1862   16.9318   12.8716   17.4284   13.0293   16.3884   14.3971   12.7931   16.3452   14.2484   15.4754   14.2254   15.5489   11.4644   14.5806   14.9828   13.4427   14.0065   17.0567   14.9497   16.1143   16.6302   10.9219   14.0393   13.7442   15.7927   18.5266   15.9288   14.5574   14.4156   14.5415   13.3333   14.5334   17.2442   13.7165   14.5562   15.8752   12.8368   18.4732   16.2632   13.0525   14.2555   14.0388   13.8611   15.0349   15.1831   16.6582   13.1973   13.8399   14.9641   13.0568   14.5795   14.3450   14.7669   15.7399   14.7181   14.3392   16.4954   12.8868   11.0074   14.5658   15.9856   17.2844   15.1111   13.9821   14.7766   16.5124   14.4729   15.9751   13.2302   16.1433   14.7405   12.8337   17.4182   16.9416   14.5225   16.4840   14.0428   16.6449   14.2707   15.5179   15.2711   12.3179   15.9884   14.5563   17.1964   14.1388   15.1502   16.3567   14.6191   13.3649   14.8455   17.0181   17.5565   16.3291   13.3726   13.0129   16.6288   16.7470   10.8740   15.0086   12.8013   14.8883   14.6281   15.6234   15.4949   13.9661   14.9224   12.5701   12.8015   14.4240   15.4001   18.3468   17.1699   14.8062   13.9180   16.5686   15.4456   14.4445   13.8495   13.6277   11.8741   15.3320   14.8110   15.8179   12.8900   15.7256   14.8314   16.0411   15.3344   15.2984   13.5586   16.0485   17.5012   13.4803   14.7510   14.3475   16.1452   13.8266   16.0198   17.2310   16.1242   13.6282   16.9304   16.5114   14.9489   16.1228   12.8186   15.2751   16.6479   14.9439   14.4336   16.4980   13.6637   14.2035   13.0788   12.1840   16.3935   15.1994   15.2476   16.3198   16.8208   16.9632   17.8679   15.2778   15.2093   14.5276
 
