# Supplementary material for: Inclusive Composite Interval Mapping of QTL by Environment Interactions in Biparental Populations
Source: PLoS One. 2015 Jul 10;10(7):e0132414. doi: 10.1371/journal.pone.0132414 (PMC4498613; doi:10.1371/journal.pone.0132414)
Supplement: S3 File — (ZIP) [file pone.0132414.s003.zip › Simulation for unliked model/Simulated popualtions/run_00135.met]

!**********************Note: lines staring with "!" are remarks and will be ignored in the program********************
!*********************************General Information**********************************
!Assuming F1 = P1 x P2, populations available in QTL IciMapping are: 
!  1, P1BC1F1 = P1 x F1, the first backcrossing where P1 is used as the recurrent parent;
!  2, P2BC1F1 = P2 x F1, the first backcrossing where P2 is used as the recurrent parent;
!  3, F1DH, F1-derived doubled haploids; 
!  4, RIL or F1RIL, recombination inbred lines through the repeated selfing of F1;
!  5, P1BC1RIL, recombination inbred lines through the repeated selfing of P1BC1F1;
!  6, P2BC1RIL, recombination inbred lines through the repeated selfing of P2BC1F1;
!  7, F2, the selfing generation of F1;
!  8, F3, the selfing generation of F2;
!  9, P1BC2F1, the second backcrossing where P1 is used as the recurrent parent; 
! 10, P2BC2F1, the second backcrossing where P2 is used as the recurrent parent;
! 11, P1BC2RIL, recombination inred lines through the repeated selfing of P1BC2F1; 
! 12, P2BC2RIL, recombination inred lines through the repeated selfing of P2BC2F1; 
! 13, P1BC1F2, the selfing generation of P1BC1F1; 
! 14, P2BC1F2, the selfing generation of P2BC1F1; 
! 15, P1BC2F2, the selfing generation of P1BC2F1; 
! 16, P2BC2F2, the selfing generation of P2BC2F1; 
! 17, P1BC1DH, P1BC1F1-derived doubled haploids; 
! 18, P2BC1DH, P2BC1F1-derived doubled haploids; 
! 19, P1BC2DH, P1BC2F1-derived doubled haploids; 
! 20, P2BC2DH, P2BC2F1-derived doubled haploids; 
   3      !Mapping Population (see remarks above)
   2      !Mapping Function (1 for Kosambi; 2 for Haldane; 3 for Morgan)
   2      !Marker Space Type (1 for intervals; 2 for positions)
   1      !Marker Space Unit(1 for centiMorgans; 2 for Morgan)
   6      !Number of Chromosomes (or Linkage Groups)
 200      !Size of the mapping population
   2      !Number of environments
 
!***************************************** Chromosomes and Linkage Maps **********************************************
!Chromosome                 NumMarkers
-CH1                        16
-CH2                        16
-CH3                        16
-CH4                        16
-CH5                        16
-CH6                        16
!Linkage map (Marker name followed by position or the interval length)
 MK-1-1                1     0.000
 MK-1-2                1    10.000
 MK-1-3                1    20.000
 MK-1-4                1    30.000
 MK-1-5                1    40.000
 MK-1-6                1    50.000
 MK-1-7                1    60.000
 MK-1-8                1    70.000
 MK-1-9                1    80.000
 MK-1-10               1    90.000
 MK-1-11               1   100.000
 MK-1-12               1   110.000
 MK-1-13               1   120.000
 MK-1-14               1   130.000
 MK-1-15               1   140.000
 MK-1-16               1   150.000
 MK-2-1                2     0.000
 MK-2-2                2    10.000
 MK-2-3                2    20.000
 MK-2-4                2    30.000
 MK-2-5                2    40.000
 MK-2-6                2    50.000
 MK-2-7                2    60.000
 MK-2-8                2    70.000
 MK-2-9                2    80.000
 MK-2-10               2    90.000
 MK-2-11               2   100.000
 MK-2-12               2   110.000
 MK-2-13               2   120.000
 MK-2-14               2   130.000
 MK-2-15               2   140.000
 MK-2-16               2   150.000
 MK-3-1                3     0.000
 MK-3-2                3    10.000
 MK-3-3                3    20.000
 MK-3-4                3    30.000
 MK-3-5                3    40.000
 MK-3-6                3    50.000
 MK-3-7                3    60.000
 MK-3-8                3    70.000
 MK-3-9                3    80.000
 MK-3-10               3    90.000
 MK-3-11               3   100.000
 MK-3-12               3   110.000
 MK-3-13               3   120.000
 MK-3-14               3   130.000
 MK-3-15               3   140.000
 MK-3-16               3   150.000
 MK-4-1                4     0.000
 MK-4-2                4    10.000
 MK-4-3                4    20.000
 MK-4-4                4    30.000
 MK-4-5                4    40.000
 MK-4-6                4    50.000
 MK-4-7                4    60.000
 MK-4-8                4    70.000
 MK-4-9                4    80.000
 MK-4-10               4    90.000
 MK-4-11               4   100.000
 MK-4-12               4   110.000
 MK-4-13               4   120.000
 MK-4-14               4   130.000
 MK-4-15               4   140.000
 MK-4-16               4   150.000
 MK-5-1                5     0.000
 MK-5-2                5    10.000
 MK-5-3                5    20.000
 MK-5-4                5    30.000
 MK-5-5                5    40.000
 MK-5-6                5    50.000
 MK-5-7                5    60.000
 MK-5-8                5    70.000
 MK-5-9                5    80.000
 MK-5-10               5    90.000
 MK-5-11               5   100.000
 MK-5-12               5   110.000
 MK-5-13               5   120.000
 MK-5-14               5   130.000
 MK-5-15               5   140.000
 MK-5-16               5   150.000
 MK-6-1                6     0.000
 MK-6-2                6    10.000
 MK-6-3                6    20.000
 MK-6-4                6    30.000
 MK-6-5                6    40.000
 MK-6-6                6    50.000
 MK-6-7                6    60.000
 MK-6-8                6    70.000
 MK-6-9                6    80.000
 MK-6-10               6    90.000
 MK-6-11               6   100.000
 MK-6-12               6   110.000
 MK-6-13               6   120.000
 MK-6-14               6   130.000
 MK-6-15               6   140.000
 MK-6-16               6   150.000
!*********************************** Marker Types ********************************************************************
!Co-dominant marker: When heterozygote F1 is present, P1 is coded as 2, F1 is coded as 1, and P2 is coded as 0; Otherwise, P1 is coded as 2, and P2 is coded as 0. 
!Dominant marker: When heterozygote F1 is present, P1 and F1 are coded as 12, and P2 is coded as 0; Otherwise, P1 is coded as 2, and P2 is coded as 0.  
!Recessive markers: When heterozygote F1 is present, P1 is coded as 2, and F1 and P2 are coded as 10; Otherwise, P1 is coded as 2, and P2 is coded as 0. 
!Missing marker is coded as -1. 
 MK-1-1                 2   0   0   2   2   0   2   2   2   0   0   0   2   0   0   2   2   2   0   2   0   2   0   2   2   2   2   0   2   0   0   2   0   0   0   2   2   2   2   0   0   2   0   0   0   0   2   0   0   2   2   2   2   2   2   0   2   2   0   2   0   2   0   0   2   0   0   2   0   0   2   0   2   2   0   0   0   2   0   2   0   0   2   2   0   0   0   0   2   2   0   2   2   2   0   2   0   0   0   0   2   2   0   0   0   0   0   0   0   0   2   2   2   2   0   0   0   0   0   0   2   2   2   2   2   2   2   0   0   2   2   0   2   0   2   2   0   2   0   0   0   0   0   2   0   2   2   2   2   0   2   2   2   0   2   2   2   0   2   0   0   2   0   0   2   2   2   0   0   0   0   0   2   0   2   2   2   2   0   0   0   0   0   2   2   2   0   0   2   0   2   0   0   2   0   2   2   0   0   2
 MK-1-2                 0   0   0   2   2   2   2   2   2   0   0   0   2   0   0   0   2   2   0   2   0   2   0   2   2   2   2   2   2   0   0   2   0   0   0   2   2   2   2   0   2   2   0   0   0   0   2   0   0   2   2   2   2   2   2   0   0   2   0   2   0   2   0   0   2   0   0   2   0   0   2   0   2   2   0   0   0   2   2   2   2   0   2   2   0   0   0   0   2   2   0   2   2   2   0   2   0   0   0   0   2   0   0   0   0   0   0   0   0   0   2   2   2   2   0   0   0   2   0   0   2   2   2   2   2   2   2   2   0   2   2   0   2   0   2   2   0   2   0   0   0   0   0   2   0   2   2   2   2   2   2   2   2   0   2   2   2   0   2   2   0   2   0   0   2   2   2   0   0   0   0   0   2   0   2   2   2   2   0   0   0   0   0   2   2   2   0   0   2   0   2   0   0   2   0   2   2   0   0   2
 MK-1-3                 0   2   0   2   0   2   2   2   2   0   0   0   2   0   0   0   2   2   0   2   0   2   0   2   2   2   2   2   2   0   0   2   0   0   0   2   2   2   0   0   2   2   0   2   2   0   2   2   0   2   2   2   2   2   2   2   0   2   0   2   0   2   0   0   2   0   0   2   0   0   2   0   2   2   0   2   0   2   2   0   2   0   2   2   0   0   0   0   2   2   0   2   2   2   0   0   0   0   0   0   2   0   0   0   0   0   0   0   0   0   2   2   2   2   0   0   0   2   0   0   2   2   2   2   2   2   2   2   0   2   2   0   2   0   0   2   0   2   0   0   0   0   0   2   0   2   2   2   2   2   2   2   2   0   0   2   2   0   2   2   0   2   0   0   2   2   2   0   2   0   0   0   2   0   2   2   0   2   0   0   0   0   0   2   2   2   0   0   2   0   2   0   0   2   2   2   2   0   0   2
 MK-1-4                 0   2   0   2   0   2   2   2   2   0   0   0   2   0   0   0   2   2   2   2   0   2   0   2   2   2   2   2   2   0   0   2   0   0   0   2   2   2   2   0   2   2   0   0   2   0   2   0   0   2   2   2   2   2   0   0   0   2   0   2   0   2   0   0   2   0   0   2   0   0   2   2   2   2   2   2   0   2   2   0   2   0   2   2   0   0   0   0   2   2   0   2   2   2   0   0   0   0   0   0   2   0   0   2   2   0   0   2   0   0   2   2   2   2   0   0   0   2   2   0   2   2   2   2   2   2   2   2   0   2   2   2   2   0   0   2   0   2   0   0   0   0   0   2   0   2   2   2   2   2   2   2   2   0   0   2   2   0   2   2   0   0   0   0   2   2   2   0   2   0   0   0   2   2   2   2   2   2   0   0   0   0   0   2   2   2   0   0   2   0   2   0   0   2   2   2   2   0   0   2
 MK-1-5                 0   2   0   0   0   2   2   2   2   0   0   2   2   2   2   0   2   2   0   2   0   2   0   2   2   2   2   2   2   0   0   2   2   0   0   2   2   2   2   0   2   2   0   0   2   0   2   0   0   2   2   2   2   2   0   0   0   2   0   0   0   2   0   2   2   0   0   2   0   0   2   2   2   0   2   2   0   2   0   0   2   0   2   2   0   0   0   0   2   2   0   2   2   2   0   0   0   0   0   0   2   0   2   2   2   0   2   2   0   2   2   2   2   2   2   0   0   2   2   0   2   2   2   0   2   2   2   2   0   2   2   2   2   0   2   2   0   2   0   0   0   0   0   2   0   2   2   2   0   2   2   2   2   0   2   2   2   0   2   0   0   0   0   0   2   2   2   0   2   0   2   0   0   2   2   2   2   2   0   0   0   0   0   2   2   2   0   0   2   0   2   0   0   0   0   2   2   0   0   2
 MK-1-6                 0   2   0   0   0   2   0   2   2   0   0   0   2   2   2   0   2   2   0   2   0   2   0   2   2   2   0   2   2   0   0   2   2   0   0   2   2   2   2   0   0   2   0   0   0   0   2   0   0   2   2   0   2   2   0   0   0   2   0   0   0   2   2   2   2   0   0   2   0   0   2   0   2   0   2   2   0   0   0   0   2   2   2   2   0   0   0   0   2   2   0   2   2   2   0   2   0   0   0   0   2   0   2   2   2   0   2   2   2   2   2   0   0   2   0   0   0   2   2   0   2   2   2   0   2   2   2   2   0   2   2   2   2   0   2   2   0   2   0   0   0   0   0   2   0   2   2   2   0   2   2   2   2   0   2   2   2   0   2   0   0   0   0   0   2   2   2   0   2   0   2   0   0   2   2   2   2   2   0   0   0   0   0   2   2   2   0   0   2   0   2   0   0   0   0   2   2   0   0   0
 MK-1-7                 0   2   0   2   0   2   0   2   2   2   0   0   2   2   2   0   2   2   0   2   0   2   0   2   2   2   0   2   2   0   0   2   2   0   0   2   2   2   2   0   0   2   0   0   0   0   2   0   2   2   2   0   2   2   0   0   0   2   0   0   2   2   2   2   2   0   0   2   0   0   2   0   2   0   2   2   0   0   0   0   0   2   2   2   0   0   0   0   2   2   0   2   2   2   0   2   0   0   0   2   2   0   2   2   2   0   2   2   0   2   2   0   0   2   0   0   0   2   2   0   2   2   2   0   0   2   2   2   0   2   2   2   2   0   2   2   0   2   0   0   0   2   0   2   0   2   2   2   0   2   2   2   2   0   2   2   2   0   2   0   0   0   2   0   2   2   2   0   2   0   2   0   0   0   2   0   2   2   0   0   0   0   0   2   2   2   0   0   2   0   2   0   0   0   0   2   2   0   0   2
 MK-1-8                 0   2   0   0   0   0   0   0   2   2   0   0   2   2   2   0   2   2   0   2   2   2   0   2   2   0   0   2   2   0   0   2   0   2   0   0   2   2   2   2   0   2   2   0   0   0   2   0   2   2   2   0   2   2   0   0   2   0   0   2   2   0   0   2   2   0   0   2   0   0   2   2   2   0   2   2   0   0   0   0   0   2   2   2   0   0   0   0   2   2   2   2   2   2   0   2   0   0   0   2   2   2   2   2   2   0   0   2   0   2   2   0   0   2   0   2   0   2   2   0   2   2   2   0   0   2   0   2   0   2   2   2   2   2   2   2   0   2   0   0   0   2   0   2   0   2   2   2   0   2   2   2   2   0   0   2   2   0   2   0   2   0   2   0   2   2   2   0   2   0   0   0   0   0   2   0   2   2   2   0   0   0   0   2   2   2   0   0   2   0   0   0   0   2   0   2   0   0   0   2
 MK-1-9                 0   2   0   0   0   0   0   0   2   2   0   0   2   2   2   0   2   2   0   2   2   2   2   2   2   0   2   2   2   0   0   2   0   2   0   2   2   2   2   2   0   2   2   0   0   0   2   0   2   2   2   0   2   2   0   0   2   2   2   2   2   0   0   2   2   0   0   2   0   0   2   2   2   0   2   2   0   0   0   0   0   0   2   2   0   0   0   0   2   2   2   2   0   0   0   2   0   0   0   0   2   2   2   2   2   0   0   2   0   2   2   0   0   2   0   2   0   2   0   0   0   2   2   0   0   2   0   2   0   2   0   2   2   2   0   2   2   2   0   0   0   2   0   2   0   2   2   2   0   2   2   2   2   0   0   2   2   0   2   0   2   0   2   0   2   2   2   0   2   0   0   0   0   0   2   0   2   2   2   0   0   0   0   2   2   2   0   0   2   0   2   0   0   2   0   2   0   0   0   2
 MK-1-10                2   2   0   0   0   0   0   0   2   2   0   2   2   2   2   0   0   2   0   2   2   2   2   0   2   0   2   2   2   0   0   2   0   2   2   2   2   2   2   2   0   2   2   0   0   0   2   0   2   2   2   0   0   2   0   0   2   2   2   2   2   0   0   2   2   0   0   0   0   0   2   2   2   0   2   2   0   0   0   0   0   0   2   2   0   0   0   0   2   2   2   2   0   0   0   2   0   0   0   0   2   2   2   2   2   0   0   2   2   2   2   0   0   2   0   2   0   2   0   2   0   2   2   0   0   2   0   2   0   2   0   2   2   2   0   2   2   2   0   0   0   0   0   2   0   2   0   2   0   2   2   2   2   0   2   2   2   0   2   0   2   0   2   2   2   2   2   2   2   0   0   0   0   0   2   0   2   2   2   0   0   0   0   2   2   2   2   0   2   0   2   0   0   2   0   2   0   2   0   2
 MK-1-11                2   0   0   0   0   0   0   0   2   2   0   2   2   2   2   0   0   2   0   0   2   2   0   0   0   0   2   2   2   2   0   2   0   2   2   2   2   2   2   2   0   2   2   0   0   0   2   0   2   0   2   0   0   2   0   0   0   0   0   2   2   0   0   2   0   0   0   0   0   0   2   2   2   0   2   2   0   0   0   0   0   0   2   2   0   0   0   0   2   2   0   2   0   0   0   2   0   0   0   0   2   2   2   2   2   0   0   2   2   2   2   2   2   2   0   2   0   2   0   2   0   2   2   0   0   2   0   2   0   2   0   2   2   2   0   2   2   2   0   0   0   0   0   2   0   2   0   2   0   2   0   2   2   0   2   2   2   0   2   0   2   0   2   0   2   2   2   2   2   0   0   0   0   0   2   0   2   2   2   0   0   2   0   0   2   2   2   0   2   0   2   0   0   2   0   2   0   2   0   2
 MK-1-12                2   0   0   0   0   0   0   2   2   2   0   0   2   2   2   0   0   2   0   0   2   2   0   0   2   0   2   2   2   2   0   2   0   2   2   2   2   2   2   2   0   0   2   0   0   0   2   0   2   0   2   0   0   2   0   0   0   0   0   2   0   0   0   2   0   0   0   0   0   0   2   2   0   0   2   2   0   0   0   0   0   0   2   0   0   0   0   0   2   0   0   2   0   0   2   2   0   0   0   0   2   2   2   2   2   0   0   2   2   2   2   2   2   2   0   0   0   2   0   2   0   2   2   0   0   2   0   2   0   2   0   2   0   2   0   2   2   2   0   0   2   0   0   2   0   2   2   2   0   2   0   2   0   0   0   2   2   0   2   0   2   0   2   0   2   2   2   2   2   0   0   0   0   0   2   0   2   0   2   2   0   0   0   0   2   2   2   0   2   0   2   0   0   2   0   0   0   2   0   2
 MK-1-13                2   0   0   0   0   0   0   2   2   2   0   2   2   2   2   0   0   2   0   0   2   2   0   0   2   0   2   2   2   2   0   2   0   2   2   2   2   2   2   2   0   0   2   0   0   0   2   0   2   0   2   0   0   2   0   0   0   0   2   2   0   0   0   2   0   0   0   0   0   0   0   2   0   0   2   0   0   0   0   0   0   0   2   0   0   0   0   0   2   0   0   2   0   0   0   2   0   0   0   0   0   2   2   2   2   0   0   2   2   2   2   2   2   2   0   0   0   2   0   2   0   2   2   0   0   0   0   2   0   2   0   2   0   2   0   2   0   2   0   0   2   0   0   0   0   2   0   2   0   2   0   2   0   0   0   2   2   0   2   0   2   0   2   0   2   2   2   2   2   0   0   2   0   0   2   0   2   0   2   2   0   0   2   0   2   2   2   0   2   0   2   0   0   2   0   0   0   2   2   2
 MK-1-14                2   0   0   0   2   0   0   2   2   2   0   2   2   2   2   0   0   2   0   0   2   2   0   2   2   0   2   2   2   2   0   2   0   2   2   2   2   2   2   2   0   0   0   0   0   0   2   0   2   0   2   0   0   0   2   0   0   0   2   2   0   0   0   2   0   0   0   0   0   0   0   2   0   0   0   0   0   2   0   0   0   0   2   0   2   0   2   0   2   0   0   2   0   0   0   2   0   2   0   0   0   2   2   2   2   0   0   2   2   2   2   0   0   2   0   0   0   2   0   2   0   0   2   0   2   2   0   2   0   2   0   2   0   2   0   2   0   2   0   0   2   0   0   2   0   0   0   2   0   2   0   2   0   0   0   2   0   0   2   0   2   0   2   0   2   2   0   2   2   0   0   2   0   0   2   0   2   0   2   0   0   0   2   0   2   2   2   0   2   0   2   0   0   2   0   2   0   2   2   2
 MK-1-15                2   2   0   0   2   0   0   2   2   0   0   2   2   0   2   0   0   2   0   0   2   2   2   2   0   0   2   2   2   2   2   2   0   2   2   2   0   0   2   2   0   0   2   0   2   0   2   0   0   0   2   0   0   2   2   0   0   2   0   2   0   0   0   0   2   0   0   0   2   0   0   2   0   0   0   0   0   2   0   0   0   0   2   0   2   0   2   0   2   0   0   2   0   0   0   2   0   2   0   0   0   2   2   2   2   0   0   2   2   2   2   0   0   2   0   0   0   2   0   2   0   0   2   0   2   2   0   2   0   0   0   2   0   2   0   2   0   2   0   0   2   0   0   0   0   0   0   2   0   2   0   2   0   0   0   2   0   0   2   0   2   0   2   0   2   2   0   0   2   0   0   2   2   0   2   0   2   2   2   0   0   0   2   0   2   2   2   0   2   0   2   0   0   2   0   2   0   2   2   2
 MK-1-16                2   2   0   0   2   0   2   2   2   0   0   2   2   0   2   0   0   0   0   0   2   2   2   2   0   0   2   2   2   2   2   2   0   2   0   2   2   2   2   0   0   0   0   0   2   0   2   2   0   0   2   0   2   2   2   0   2   2   0   2   2   0   0   0   2   0   0   0   0   0   0   2   0   0   0   0   0   2   0   0   0   0   2   0   2   0   0   2   2   0   0   2   0   0   0   2   0   2   0   2   0   2   2   2   2   0   0   2   2   2   2   0   2   2   2   0   0   2   0   2   0   0   0   0   0   2   0   2   2   0   2   2   2   2   0   2   0   2   0   0   2   0   0   0   0   0   0   2   0   2   0   2   0   2   2   2   0   0   2   0   2   0   2   0   2   2   0   2   2   0   0   2   2   2   2   0   2   2   2   0   0   0   2   0   2   2   2   0   2   0   2   0   0   2   0   2   0   2   0   2
 MK-2-1                 0   2   0   2   2   2   2   0   2   2   0   0   0   0   2   0   0   2   0   0   2   2   2   0   2   0   2   2   2   2   2   2   0   0   2   0   0   2   0   0   2   2   2   2   2   2   2   2   0   2   0   0   0   0   2   2   2   2   0   0   2   0   0   0   0   0   0   2   2   0   2   2   2   2   0   2   2   0   0   2   0   0   2   0   0   2   2   2   0   0   2   0   2   0   0   0   2   2   2   2   0   2   2   2   2   0   0   0   0   2   2   2   2   0   2   2   2   0   0   0   2   0   0   2   2   2   0   0   2   2   0   0   2   0   0   2   0   2   0   0   0   2   0   0   0   0   2   2   2   2   2   0   0   2   0   0   2   0   0   2   0   0   0   2   2   0   2   0   2   0   2   2   2   2   0   0   0   0   2   0   0   2   2   0   2   0   0   2   0   2   2   0   0   2   2   2   0   2   2   0
 MK-2-2                 0   2   0   2   2   2   2   0   0   2   0   0   0   0   2   0   0   2   0   0   2   2   2   2   2   0   2   2   2   2   2   2   0   0   2   0   0   2   0   0   2   2   2   2   2   2   2   2   0   2   0   0   0   2   2   2   2   2   0   2   2   0   0   0   0   0   0   2   2   0   2   0   0   0   0   0   0   0   0   2   0   0   2   0   0   2   2   2   0   0   2   0   2   0   0   0   2   2   2   2   0   2   2   2   0   0   0   0   0   2   2   2   2   0   0   2   2   0   0   0   2   2   0   2   2   2   0   0   2   2   2   0   2   0   0   0   0   2   0   0   0   2   0   0   0   0   2   0   2   2   2   0   0   2   0   0   2   0   0   2   0   0   0   2   0   0   2   0   2   0   0   2   2   2   0   0   0   0   0   0   2   2   2   2   2   0   0   2   0   2   2   0   0   2   2   2   2   2   0   0
 MK-2-3                 0   2   0   2   2   2   2   0   2   2   0   0   0   0   2   0   0   2   0   2   2   2   2   2   2   0   2   2   2   2   2   2   0   0   2   0   0   2   0   0   2   2   2   2   0   2   2   2   0   2   0   0   0   2   2   2   2   2   0   2   2   0   0   0   0   0   0   2   2   2   2   0   0   0   0   0   2   0   0   2   0   0   2   0   0   2   2   2   0   0   2   0   2   0   0   0   2   2   2   2   0   2   0   2   2   0   2   0   0   2   2   2   2   0   0   2   2   0   0   2   2   2   0   2   2   2   0   0   2   2   2   2   2   0   2   0   0   2   0   0   0   2   0   0   0   0   2   0   2   2   2   0   0   2   0   0   2   2   0   2   0   0   2   2   0   0   2   0   2   0   2   0   0   2   0   0   0   0   0   0   2   2   0   2   2   0   0   2   0   2   2   0   0   2   2   2   2   2   0   0
 MK-2-4                 2   2   0   2   2   2   2   0   2   2   0   0   0   0   2   0   0   2   0   2   2   2   2   2   2   0   2   2   2   2   2   2   0   0   2   0   0   2   0   0   2   2   2   2   2   2   2   2   0   2   0   0   0   2   2   2   0   2   0   2   2   0   0   0   0   0   0   2   2   2   2   2   0   0   0   0   2   0   0   2   0   0   2   0   0   0   2   2   0   0   2   0   2   0   0   0   2   2   2   2   0   2   0   2   2   0   2   0   0   0   2   2   2   0   0   0   2   0   0   2   2   2   0   2   2   2   0   0   2   2   2   2   2   0   2   0   0   2   0   2   0   2   0   0   0   2   2   0   0   2   2   0   2   2   0   0   2   2   0   2   0   0   2   0   2   0   2   0   2   0   2   0   0   2   0   0   0   0   0   0   2   2   0   2   2   0   0   2   0   2   2   0   0   2   2   2   2   2   0   0
 MK-2-5                 2   2   0   2   2   2   2   0   2   2   0   0   2   0   2   0   0   2   2   2   2   2   2   2   2   0   2   2   2   2   2   2   2   2   2   0   0   2   0   0   2   2   2   2   2   2   0   0   0   2   0   0   0   2   2   2   2   2   0   2   2   0   0   2   0   0   0   2   2   2   2   2   0   0   0   0   2   0   0   2   0   2   2   0   0   0   2   2   0   0   2   0   2   0   0   0   2   2   2   2   0   2   0   2   2   2   2   0   0   0   2   2   2   0   0   0   0   0   0   2   2   2   0   2   2   2   0   0   2   2   2   2   2   0   2   0   0   2   0   0   0   2   2   0   0   2   2   0   0   2   2   0   2   2   0   2   2   2   0   2   0   0   2   0   2   0   2   0   2   0   2   0   0   2   0   0   2   0   2   2   2   2   0   2   2   0   2   2   0   2   2   0   0   2   0   2   2   2   2   0
 MK-2-6                 2   2   0   2   2   0   2   0   2   2   0   0   2   0   2   0   0   2   0   0   2   2   2   2   2   0   2   2   2   2   2   2   0   2   2   0   2   0   0   0   2   2   2   2   2   2   0   0   2   2   0   0   0   2   2   2   2   2   0   2   2   0   0   2   0   0   0   2   2   2   2   2   0   0   0   0   2   0   0   2   0   2   2   0   0   0   0   2   0   0   2   0   2   0   0   0   2   2   2   2   0   2   0   2   2   2   0   0   0   2   2   2   2   0   0   0   0   0   0   0   2   2   0   2   2   2   2   0   2   2   2   2   0   0   2   0   0   2   2   2   0   2   2   0   0   2   2   0   0   2   0   0   2   2   0   2   2   2   0   2   0   0   2   0   2   0   2   0   2   0   2   0   0   2   0   0   2   0   2   2   2   2   0   2   2   0   2   2   0   2   2   0   0   2   0   2   2   2   2   0
 MK-2-7                 2   2   2   2   2   0   2   0   2   2   0   0   2   0   2   0   0   0   2   0   2   2   2   0   2   0   0   2   2   2   2   2   0   2   2   0   0   0   0   0   2   2   2   2   2   2   0   0   2   2   0   0   0   2   2   2   2   2   0   0   2   0   0   2   2   0   0   2   2   2   2   2   0   0   0   0   2   0   0   2   0   2   2   0   0   0   2   2   0   0   2   0   2   0   0   0   2   2   2   2   0   2   0   2   2   2   0   0   0   2   2   2   2   0   0   0   0   0   0   0   2   2   0   2   2   2   2   0   2   2   2   2   0   0   2   0   0   2   2   2   0   2   2   0   2   0   2   2   0   2   0   0   2   2   2   2   2   2   0   2   0   0   2   0   2   0   2   0   2   0   2   0   2   2   0   0   2   2   2   2   2   2   0   2   2   2   2   2   0   2   2   0   0   2   0   0   2   2   2   0
 MK-2-8                 2   2   2   2   2   0   2   0   2   2   2   0   2   0   2   0   0   0   2   0   2   2   2   2   2   0   0   2   2   2   2   2   0   2   2   2   0   0   0   2   2   0   2   2   2   2   0   0   2   2   0   0   0   2   2   2   2   2   0   0   0   0   0   2   2   0   0   2   2   2   2   2   2   0   2   0   2   0   0   2   2   2   2   0   0   0   2   2   0   0   2   0   2   0   0   0   0   2   2   2   0   2   2   2   2   2   0   0   0   2   2   2   0   0   0   2   0   0   2   0   2   2   0   2   2   2   2   0   2   2   2   2   0   0   2   0   0   2   2   2   0   2   2   0   2   0   2   2   0   2   0   0   2   2   2   2   0   2   0   2   0   0   2   0   0   0   0   0   2   0   2   0   2   2   0   0   2   2   2   2   2   2   0   2   2   2   2   2   0   2   2   0   2   2   0   0   2   2   2   0
 MK-2-9                 0   2   2   2   2   0   2   0   2   2   2   0   2   0   2   0   0   2   2   0   2   2   2   2   2   0   0   2   2   2   2   0   0   0   2   2   0   0   2   2   2   0   2   2   2   2   0   0   2   0   0   0   2   2   2   2   2   2   0   0   0   0   0   2   2   2   0   2   2   2   2   2   2   0   2   2   2   0   2   2   2   2   2   0   0   0   2   2   0   0   2   0   2   0   0   2   0   2   2   2   0   2   2   2   2   2   0   0   0   2   0   2   0   0   0   2   2   0   2   2   2   2   0   0   2   2   2   0   2   2   2   0   0   0   2   0   0   2   2   2   0   2   2   0   0   0   2   2   0   2   0   0   2   2   2   2   0   2   0   2   0   0   2   2   0   0   2   0   0   2   2   0   2   2   0   0   2   2   2   2   2   2   0   2   2   2   2   2   0   2   2   2   2   2   0   2   2   2   0   0
 MK-2-10                0   2   2   2   2   0   2   0   2   2   2   0   2   0   2   0   0   2   0   0   2   2   2   2   2   0   0   2   2   2   2   2   0   0   2   2   0   0   2   2   2   0   2   2   2   2   0   0   0   0   2   0   2   2   2   2   2   2   0   0   0   0   0   2   2   2   2   2   2   2   2   2   2   0   0   2   2   0   2   2   2   2   2   2   0   0   2   2   0   0   2   0   2   0   0   2   0   0   2   2   0   2   2   2   0   2   0   0   0   2   0   2   0   0   0   2   2   0   0   2   2   2   0   0   2   2   2   0   2   2   2   0   0   0   2   0   0   2   2   2   0   2   2   0   0   0   2   2   2   2   0   0   2   2   2   2   0   2   0   2   2   0   2   2   0   0   2   0   0   2   2   0   2   0   0   0   2   2   2   2   2   0   0   0   2   2   2   2   0   2   2   2   2   2   2   2   2   2   0   0
 MK-2-11                0   2   2   2   2   0   2   0   2   2   2   0   2   0   2   0   2   0   0   0   2   0   0   2   2   0   0   2   2   2   2   2   0   0   2   2   2   0   2   2   2   0   2   0   2   2   0   0   0   0   2   0   2   2   2   2   2   2   0   0   0   0   0   2   2   0   2   2   2   2   2   0   2   0   0   2   2   0   2   2   2   2   0   2   0   0   2   2   0   0   0   0   2   0   0   2   0   0   2   2   0   0   2   2   0   0   0   0   0   2   0   2   0   0   0   2   2   0   2   2   2   2   0   0   0   2   2   0   2   2   2   0   0   0   0   0   2   2   2   2   2   2   0   2   0   0   2   2   2   2   0   0   0   0   2   2   0   2   0   2   2   0   2   2   0   0   2   0   0   2   2   0   2   2   0   2   2   2   2   2   2   0   0   0   2   2   0   2   0   2   2   2   2   2   2   2   2   2   0   0
 MK-2-12                0   2   2   2   2   0   2   0   2   2   2   0   2   0   2   0   2   0   0   0   2   0   0   0   2   0   0   2   2   2   0   2   0   0   2   2   2   0   2   2   2   0   2   2   2   2   0   0   0   0   0   0   2   2   2   2   2   2   0   2   0   2   0   2   2   0   2   2   2   2   2   0   2   0   0   2   2   0   2   2   2   2   0   2   0   2   2   2   0   0   0   0   0   0   0   2   0   0   2   2   0   0   2   2   2   0   0   0   0   2   0   2   0   0   0   2   2   0   2   2   2   2   0   0   0   2   2   0   2   0   2   0   0   2   0   0   2   2   2   2   2   2   0   2   0   0   2   2   2   2   0   0   2   0   2   2   2   2   0   2   2   0   2   2   0   0   2   2   0   0   2   2   2   2   0   2   2   0   2   2   2   0   0   0   2   2   0   2   0   2   0   2   0   2   2   2   2   2   0   0
 MK-2-13                0   2   2   0   2   0   2   0   2   2   2   0   2   0   2   0   2   0   0   0   2   0   0   0   2   0   0   2   2   2   0   2   0   2   2   2   2   0   2   0   2   2   2   2   0   2   0   0   0   0   0   0   2   2   2   2   2   2   0   0   0   0   0   2   0   0   2   2   2   2   2   0   2   0   0   2   2   0   2   2   2   2   0   2   0   2   2   2   0   0   0   0   0   0   0   2   0   0   2   2   0   0   2   2   2   0   0   0   0   2   0   2   0   2   0   2   0   0   2   2   2   2   0   0   0   2   2   0   0   0   2   0   0   0   0   0   2   2   2   2   2   0   0   2   0   0   2   2   2   2   0   0   2   0   2   2   0   2   2   2   2   0   2   2   0   0   2   2   0   0   2   2   0   2   0   2   2   2   0   2   2   0   0   0   2   2   0   2   0   2   0   0   0   2   2   2   2   2   0   0
 MK-2-14                0   2   2   0   2   0   2   0   2   2   2   0   2   0   2   0   2   0   2   0   0   0   0   0   2   0   0   2   2   2   2   2   0   2   2   2   2   0   2   0   2   2   2   2   0   2   0   0   0   0   0   0   2   2   2   2   2   2   0   0   0   0   0   2   0   0   2   2   2   2   0   0   2   0   0   2   2   0   2   2   2   2   0   2   0   2   2   2   0   0   0   0   0   0   0   0   0   0   2   2   0   2   2   2   2   0   0   0   0   2   0   2   0   2   0   2   0   2   2   2   2   0   0   0   0   0   2   0   0   0   2   0   0   2   0   0   2   0   2   2   2   2   0   2   0   0   2   2   2   0   0   0   2   2   2   2   0   2   2   2   0   0   2   2   0   0   2   2   0   0   2   2   2   2   0   2   0   2   0   2   2   0   0   0   2   2   0   2   0   2   0   0   0   2   0   2   2   2   0   2
 MK-2-15                0   2   2   0   2   0   2   0   2   2   2   2   2   0   2   0   2   0   2   0   0   0   0   0   2   2   0   2   2   2   2   2   0   2   2   2   2   0   2   0   2   2   2   2   0   2   0   0   0   0   0   0   2   2   2   2   2   2   2   0   0   0   0   2   0   0   2   2   2   2   0   0   2   0   0   2   2   0   0   2   2   2   0   2   0   2   0   2   0   0   0   0   0   2   0   0   0   0   0   2   0   2   2   2   2   0   0   0   0   2   2   2   0   2   2   2   0   2   2   2   2   0   0   0   0   0   2   0   0   0   2   0   0   0   0   0   2   0   2   2   2   2   0   2   0   0   2   2   2   0   0   0   2   2   2   2   0   2   2   2   2   0   0   2   0   0   0   2   0   0   2   2   2   2   0   2   0   0   0   2   2   0   0   2   2   2   2   2   0   2   2   0   0   0   0   2   2   2   0   2
 MK-2-16                0   2   2   0   0   0   2   0   2   0   2   2   2   0   2   0   2   0   2   0   2   2   0   0   2   2   0   2   2   2   2   2   0   2   2   2   2   0   2   2   2   2   2   2   0   2   2   0   0   0   0   0   2   2   0   2   2   2   0   0   0   0   0   2   0   0   0   0   2   2   0   0   2   0   0   2   2   0   0   2   2   2   0   2   0   2   0   2   0   0   0   0   0   2   0   0   0   0   0   2   0   2   2   2   2   0   0   0   2   2   0   2   0   2   2   2   0   2   2   2   2   0   0   0   0   0   2   0   0   0   2   0   0   0   0   0   2   2   2   2   2   2   0   2   0   0   2   2   0   0   0   0   2   2   2   2   0   2   2   2   2   0   0   2   2   0   0   2   0   0   2   2   2   2   0   2   0   0   0   2   2   0   0   2   2   2   2   2   0   2   2   0   0   0   0   2   2   2   0   2
 MK-3-1                 2   2   2   2   0   0   0   2   0   0   0   2   0   0   2   0   2   0   2   0   2   0   0   2   0   2   2   0   2   0   2   0   0   2   2   2   0   2   2   2   0   2   0   2   2   0   0   0   0   2   2   0   0   2   0   0   2   0   2   0   0   2   0   2   0   0   0   2   2   2   2   0   2   0   0   0   2   2   2   0   2   0   0   2   2   0   0   2   2   2   0   0   0   0   2   0   0   0   2   2   0   0   2   0   0   0   0   2   2   0   0   2   0   0   2   0   0   0   2   2   0   2   0   0   2   0   0   0   2   0   2   2   2   2   2   2   2   0   0   0   2   2   2   0   0   2   2   2   0   2   2   0   2   0   2   0   0   2   0   2   0   2   0   0   0   0   2   2   0   0   2   2   0   2   0   0   0   2   0   0   2   0   2   2   0   2   0   0   2   0   0   2   0   2   2   0   2   0   0   2
 MK-3-2                 2   2   2   2   0   0   0   2   2   0   0   2   2   0   2   0   2   0   2   0   2   0   0   2   0   2   0   0   2   0   2   0   0   2   2   2   0   2   2   2   0   2   0   2   2   0   0   0   0   2   2   0   0   2   0   0   2   0   2   0   0   2   0   2   0   0   0   2   2   0   2   2   2   0   0   0   0   2   2   0   2   0   0   0   2   0   0   2   2   2   0   0   0   0   2   0   0   0   2   2   0   0   2   0   0   0   0   2   2   0   0   0   0   0   2   0   0   0   2   2   0   2   0   0   2   0   0   0   2   0   2   2   2   2   2   2   2   2   0   0   2   2   2   0   0   2   2   2   0   0   2   0   2   0   0   0   0   0   0   2   0   2   0   0   0   0   2   2   0   0   2   2   0   2   0   0   0   2   0   0   2   0   2   2   0   2   0   0   2   0   0   2   0   2   2   0   2   0   0   0
 MK-3-3                 2   2   2   2   0   0   0   2   2   0   0   0   2   0   2   0   2   0   2   0   2   0   0   2   0   2   2   0   2   0   2   0   0   2   2   2   0   2   2   2   0   2   0   2   2   0   0   0   2   2   2   0   0   2   0   0   2   0   2   0   0   2   2   2   0   0   0   2   2   0   2   2   2   2   0   0   0   2   0   0   2   0   0   0   2   0   0   2   2   2   0   0   0   0   2   0   2   0   2   2   0   0   0   0   0   0   0   2   2   0   0   0   0   0   2   0   0   0   2   2   0   2   0   0   0   2   0   0   2   2   2   2   2   0   2   2   2   2   0   0   2   2   2   0   0   2   0   2   0   0   0   0   2   0   0   0   0   0   0   2   2   2   0   0   2   0   2   2   0   0   2   2   0   2   0   0   0   2   0   0   2   0   2   2   0   2   0   0   2   0   0   2   0   2   2   0   2   0   0   0
 MK-3-4                 2   2   2   2   0   0   0   2   2   0   0   0   2   0   2   0   2   0   2   0   2   0   0   2   0   2   2   0   2   0   2   0   0   2   2   2   0   2   2   2   0   0   0   2   2   0   2   0   2   2   2   0   0   2   0   0   2   2   2   0   0   2   2   2   0   0   2   2   2   0   0   0   2   0   0   0   0   2   0   0   2   2   0   2   2   0   0   0   2   2   0   0   0   0   2   0   2   0   2   2   0   0   0   0   0   0   0   2   2   0   2   0   0   2   2   0   0   0   2   2   0   2   0   2   0   2   0   0   2   2   2   2   2   0   2   2   2   2   0   0   2   2   2   2   0   0   0   2   0   0   0   0   0   0   2   0   0   0   0   2   2   2   0   0   2   0   2   2   0   0   2   2   0   2   0   0   0   0   0   2   2   0   2   2   0   2   0   0   2   0   0   2   0   2   2   0   2   0   0   0
 MK-3-5                 2   2   2   2   0   0   0   2   2   0   0   0   2   0   2   0   2   0   2   0   2   0   0   0   0   2   0   0   2   0   2   0   0   2   2   2   0   2   2   2   0   0   0   2   2   2   2   0   2   2   2   0   0   2   0   0   2   2   2   0   0   2   2   2   0   0   2   2   2   0   0   0   2   0   0   0   0   2   0   0   2   2   0   2   2   0   0   0   2   0   0   0   0   0   2   0   2   0   0   2   0   0   0   0   0   0   0   2   2   0   2   0   0   2   0   0   0   0   2   2   0   2   0   2   0   2   0   0   2   2   0   2   2   0   2   2   2   2   0   0   2   2   2   2   0   0   0   2   0   0   0   0   0   0   2   0   0   0   0   2   0   2   0   0   2   0   2   2   0   0   2   2   0   2   0   0   0   2   2   2   2   0   2   2   2   0   0   0   2   0   0   2   0   0   2   0   2   0   0   2
 MK-3-6                 2   2   0   2   0   0   0   2   2   0   0   0   2   0   2   2   2   0   0   0   2   0   0   0   0   2   0   2   2   0   2   0   0   2   0   2   0   2   2   2   0   2   0   2   2   0   2   0   2   2   2   0   2   2   0   0   2   2   0   0   0   2   2   0   0   0   2   2   2   0   0   0   2   0   0   0   0   2   0   2   2   2   0   2   2   0   0   0   2   0   0   0   0   0   2   0   2   0   2   2   0   0   0   0   0   0   0   2   2   0   2   0   0   2   0   0   0   0   2   2   0   2   0   2   0   2   0   0   2   2   0   2   2   0   2   2   2   2   0   0   2   0   2   2   0   0   0   2   0   0   0   0   0   0   2   0   0   0   0   2   0   2   0   0   2   0   2   2   2   0   2   2   0   2   0   0   0   2   2   2   2   0   2   2   2   0   2   0   2   0   0   2   0   2   2   0   2   0   0   0
 MK-3-7                 2   2   0   2   0   0   0   2   2   0   0   0   2   0   2   2   2   0   0   0   2   0   0   0   0   2   0   2   2   0   2   0   2   2   0   2   0   2   2   2   0   2   0   2   2   0   2   0   2   2   2   0   0   2   0   0   2   2   2   0   0   2   2   0   0   0   2   0   2   0   0   0   2   2   0   0   0   2   2   2   2   2   0   2   2   0   0   0   2   0   0   0   2   0   0   0   2   0   2   2   0   0   0   0   0   0   0   2   2   0   2   0   0   2   0   0   0   0   2   2   2   2   0   2   2   2   0   0   2   2   0   2   0   0   2   0   2   2   0   0   2   0   2   0   0   0   0   2   0   0   0   0   2   0   0   2   0   0   0   0   0   2   0   0   0   2   2   2   2   0   2   2   0   2   2   0   0   2   2   2   2   0   2   2   2   0   2   0   2   0   0   2   0   2   2   0   0   0   0   0
 MK-3-8                 2   2   0   2   0   0   0   2   0   0   0   0   2   2   2   2   2   0   0   0   2   0   0   0   0   2   0   2   2   0   2   0   2   2   0   2   0   2   2   2   0   2   0   2   2   0   2   0   2   2   2   2   0   2   0   0   2   2   2   0   0   2   2   0   2   0   2   0   2   0   0   0   2   2   0   0   0   2   2   2   2   2   0   2   2   0   0   0   2   0   0   0   2   0   0   0   2   0   2   2   0   0   0   2   0   2   0   2   2   0   2   0   0   2   0   0   0   0   2   2   2   2   0   2   2   2   2   0   0   2   0   2   0   0   2   0   2   2   2   0   2   0   0   0   0   0   0   2   0   0   0   0   2   0   0   2   0   0   2   0   0   2   0   0   0   2   2   2   2   0   2   2   0   2   2   2   0   0   2   2   2   0   2   2   2   2   2   2   2   0   0   2   0   2   2   0   0   0   0   0
 MK-3-9                 2   2   0   2   0   2   0   2   0   0   0   0   2   2   2   2   2   0   0   0   2   0   0   0   0   2   2   2   2   0   2   0   2   2   0   2   0   2   2   2   0   0   0   2   2   0   0   0   2   2   2   2   0   2   2   0   2   2   2   0   0   2   2   0   2   0   2   0   2   0   2   0   2   2   0   0   0   2   2   2   2   0   2   2   2   0   2   0   2   0   0   0   2   0   0   0   2   0   2   2   0   0   0   2   0   2   2   2   2   0   2   0   0   2   2   0   0   0   2   2   2   2   0   2   2   2   2   0   0   2   0   2   0   0   2   0   2   2   2   0   2   0   2   0   0   2   0   2   0   0   0   0   2   0   2   2   0   0   2   0   0   2   0   0   0   2   2   2   2   0   2   2   0   0   0   0   0   2   2   2   2   0   2   2   2   2   2   2   2   0   0   2   2   2   2   0   0   0   0   0
 MK-3-10                0   2   0   2   0   2   0   2   0   2   0   0   2   2   2   0   2   0   0   0   0   0   0   0   0   2   2   2   2   0   2   0   2   2   0   2   0   2   2   2   0   0   0   2   2   0   0   0   0   2   2   2   0   0   2   0   2   2   2   2   0   2   2   0   2   0   0   0   2   0   2   0   2   2   0   0   0   0   2   0   2   0   2   2   2   0   2   0   2   0   0   0   2   2   0   0   2   0   2   2   0   0   0   2   0   2   2   2   2   0   2   0   2   2   2   0   0   0   2   2   2   2   0   2   2   2   2   0   0   2   0   2   0   0   2   0   2   2   2   0   2   0   2   0   0   2   0   2   0   0   0   0   2   2   0   2   0   0   2   0   0   2   0   0   0   2   2   2   2   0   2   2   0   0   0   0   0   2   2   2   2   0   2   2   2   2   0   2   2   0   0   2   2   2   2   0   0   0   0   0
 MK-3-11                0   2   2   2   0   2   0   0   0   2   0   0   2   2   2   0   2   0   0   0   0   0   0   0   0   2   2   2   2   0   2   0   2   2   0   2   0   2   2   2   0   0   0   2   2   0   0   0   0   2   2   2   0   0   2   0   2   2   2   2   0   2   2   0   2   0   0   0   2   0   2   0   2   0   0   0   0   2   2   0   2   0   2   2   2   0   2   0   0   0   0   0   2   2   0   0   0   2   2   2   0   0   0   2   0   2   2   2   2   0   2   0   2   2   2   0   2   0   2   2   2   2   0   2   2   2   2   0   0   2   0   2   0   0   2   0   2   2   2   0   2   2   2   0   2   2   0   2   0   0   0   0   2   0   0   2   0   2   2   2   0   0   0   0   0   0   0   2   2   0   2   2   0   0   0   0   0   2   2   2   2   0   2   2   2   2   0   2   2   0   0   2   2   2   2   0   0   0   0   0
 MK-3-12                0   2   2   2   2   2   0   0   2   2   2   2   2   2   0   0   2   0   0   0   0   0   0   0   0   2   2   2   2   0   2   0   2   2   2   2   0   0   2   0   0   0   2   2   2   0   0   0   0   2   0   2   0   0   2   0   2   2   2   2   0   2   2   0   2   0   0   0   2   0   2   0   2   0   0   0   2   2   2   0   2   2   2   2   2   0   2   0   0   0   0   0   2   0   0   0   0   2   2   2   0   0   0   2   0   2   2   2   2   0   0   0   2   2   2   0   2   0   2   0   2   2   0   2   2   2   2   0   0   2   0   0   0   0   2   0   2   2   2   0   2   2   2   0   0   2   0   2   0   0   0   0   2   0   0   0   0   2   2   2   0   0   0   0   2   0   0   2   2   0   2   2   0   0   0   0   0   2   2   2   2   0   0   2   2   2   0   2   2   0   0   0   2   2   2   0   0   0   0   2
 MK-3-13                0   2   2   2   2   2   0   0   2   2   2   2   2   2   0   0   2   0   0   0   2   0   0   2   0   2   0   2   2   0   2   2   2   2   2   2   0   0   2   0   0   2   2   2   2   0   0   0   0   0   0   2   0   2   0   0   2   2   2   2   0   2   2   0   2   0   0   0   2   0   2   0   2   0   0   0   0   2   2   0   2   2   2   2   2   0   2   0   0   0   0   0   2   0   0   0   0   2   2   2   0   0   0   2   0   2   2   2   2   0   0   0   2   2   2   0   2   0   2   0   2   0   0   2   0   2   0   0   2   0   0   0   0   0   2   0   2   2   2   0   2   2   2   0   2   2   2   2   0   0   0   0   0   0   0   2   0   2   2   2   0   0   0   0   2   2   0   2   2   0   2   2   0   0   0   0   0   2   2   2   2   0   0   2   2   2   0   0   0   0   0   2   2   2   2   0   0   0   0   2
 MK-3-14                0   2   2   2   2   2   0   0   2   2   2   2   0   2   0   0   2   0   0   2   2   0   0   2   0   2   0   0   2   0   2   2   2   2   2   2   0   0   2   0   0   0   2   2   2   0   0   0   0   0   0   0   0   2   0   0   2   2   2   2   0   2   2   0   2   0   0   0   2   0   2   0   2   2   2   0   0   2   2   0   2   2   2   2   2   0   2   0   2   0   0   0   2   0   0   0   0   2   2   2   0   0   0   2   2   2   2   2   2   0   0   0   2   2   2   2   2   0   2   0   2   0   0   2   0   2   0   0   2   0   0   0   0   0   2   0   0   2   2   0   2   2   2   0   2   2   2   2   0   0   0   0   0   0   0   0   0   2   2   2   0   0   0   0   2   2   0   2   2   0   2   2   0   0   0   0   0   2   2   2   2   0   0   2   2   2   0   0   0   0   0   2   2   2   2   0   0   0   0   2
 MK-3-15                0   0   2   2   2   2   2   0   2   2   2   0   0   2   0   0   2   0   0   2   2   0   0   2   0   2   0   0   2   0   2   2   0   2   2   2   2   0   2   0   0   0   2   2   0   0   0   0   0   0   0   0   0   2   0   0   2   2   2   2   0   2   2   0   2   0   0   0   2   0   2   0   2   2   2   0   0   2   2   0   2   0   2   2   2   0   2   0   2   0   0   0   2   0   0   0   0   2   2   2   0   0   0   2   2   2   2   2   2   2   2   0   2   2   0   2   2   0   2   0   2   0   0   2   0   2   0   0   0   0   0   0   0   0   2   0   0   0   2   0   2   2   2   2   2   2   2   0   0   0   0   0   0   0   0   0   0   2   0   2   0   0   0   0   2   2   0   0   2   0   2   2   0   0   0   0   0   2   2   2   2   0   0   2   2   2   0   0   0   0   0   2   2   2   2   0   0   2   0   2
 MK-3-16                0   2   0   2   2   2   0   0   2   2   0   0   0   2   0   0   2   0   0   2   2   0   0   2   0   2   0   0   2   0   2   2   0   2   2   2   2   2   2   0   0   0   2   2   0   2   0   0   0   0   0   0   0   2   0   2   2   2   2   2   0   2   2   0   2   0   0   0   2   0   2   0   2   2   2   0   2   2   2   0   2   0   2   2   2   0   2   0   2   0   0   0   2   0   0   0   0   2   2   2   0   0   0   2   2   2   2   2   2   2   2   0   2   2   0   2   2   0   2   0   2   0   0   2   0   0   2   0   0   0   0   0   2   0   2   0   0   0   0   0   2   0   2   2   0   2   2   0   0   0   0   2   0   0   0   0   0   0   0   2   0   0   0   0   2   2   0   0   2   0   2   0   0   0   0   0   0   2   2   2   0   2   0   2   2   2   0   0   0   0   0   2   2   2   2   0   0   2   0   2
 MK-4-1                 2   2   0   2   0   2   2   0   0   0   2   0   0   2   2   0   0   2   2   2   2   2   0   2   0   2   0   2   2   2   2   0   0   0   0   2   2   0   2   0   0   2   2   2   2   2   2   2   2   0   0   2   0   2   2   0   2   0   0   0   0   2   0   2   2   2   2   2   2   2   0   2   0   2   2   2   0   2   2   2   2   0   2   2   0   2   2   0   2   0   2   2   0   0   2   2   0   0   0   0   0   0   2   2   2   2   0   0   2   2   2   0   2   0   2   2   0   2   2   0   2   0   0   0   2   2   2   2   0   0   0   0   2   0   2   0   0   2   0   2   0   2   0   0   2   2   0   2   0   0   0   0   0   0   2   2   0   0   0   2   2   0   0   0   2   0   0   2   0   2   2   2   2   0   0   0   2   2   0   0   2   2   0   2   2   2   2   2   0   2   0   0   0   0   0   2   0   2   0   0
 MK-4-2                 2   2   0   2   0   2   2   0   0   0   2   0   0   2   2   0   0   2   2   2   2   2   0   0   0   2   0   2   0   2   2   0   0   0   0   2   2   0   2   0   0   2   2   2   0   2   2   2   2   0   0   2   0   2   2   0   2   0   0   0   0   2   0   2   2   2   2   2   2   2   0   2   0   2   2   2   0   2   2   0   2   0   2   2   0   0   2   0   2   0   2   2   0   0   2   2   2   0   0   2   0   0   2   2   2   2   2   2   2   2   2   0   2   0   2   2   0   2   2   0   2   0   0   2   0   2   2   0   0   0   0   0   2   0   2   2   0   2   0   2   0   2   0   0   2   2   2   2   0   0   0   0   2   0   2   2   0   0   0   2   2   0   0   0   2   0   0   2   0   2   2   2   2   0   0   0   2   2   0   0   2   2   0   2   2   2   2   2   0   2   0   0   0   2   2   2   0   2   0   0
 MK-4-3                 2   2   2   2   0   2   2   0   2   0   2   0   0   2   2   0   0   2   2   2   2   2   0   0   0   2   0   0   0   2   2   0   0   2   0   2   2   0   2   0   0   2   2   2   0   0   2   2   2   0   0   2   0   2   2   2   2   0   0   0   0   2   0   2   2   2   2   2   0   2   0   2   0   2   2   2   0   2   2   0   2   0   2   2   0   0   0   0   2   2   2   2   0   0   2   2   2   0   0   2   2   0   2   2   0   2   2   0   2   2   2   0   2   2   2   2   0   2   2   0   2   0   0   0   0   2   2   0   0   0   0   0   2   0   2   2   0   0   0   0   2   2   0   0   2   2   2   2   0   0   0   0   2   0   2   2   0   0   0   2   2   0   2   0   2   0   0   0   0   2   2   2   2   0   0   0   2   2   0   0   2   2   0   2   2   2   2   2   0   2   0   0   0   2   2   2   0   2   0   0
 MK-4-4                 2   2   0   2   0   2   2   0   2   0   2   0   2   2   2   0   0   0   2   2   2   2   0   0   0   2   0   0   0   2   2   0   0   2   0   2   2   2   2   0   0   2   0   2   0   0   2   2   2   0   0   2   0   2   2   0   2   0   0   0   0   2   2   2   2   2   2   2   0   2   2   2   0   2   0   2   0   2   2   0   2   0   2   2   0   0   0   0   2   2   0   2   0   0   2   2   2   0   2   2   2   0   2   2   0   2   2   0   2   2   2   0   2   0   2   0   0   2   2   0   2   2   0   0   0   2   2   0   0   0   0   0   2   0   2   2   2   0   0   0   2   2   0   2   2   2   2   2   0   0   0   2   0   0   2   2   0   0   0   0   2   2   2   2   0   0   2   0   0   2   2   2   2   0   0   0   2   2   0   0   2   2   0   2   2   2   2   2   0   0   0   0   0   2   2   2   0   0   0   0
 MK-4-5                 2   2   0   2   2   2   0   2   2   0   2   0   2   2   2   0   0   0   2   2   2   2   0   0   0   2   0   0   0   2   2   0   0   2   0   2   2   0   2   0   2   2   0   2   2   0   2   2   2   0   0   2   0   2   2   0   2   2   0   0   0   0   2   2   2   2   2   2   0   2   0   2   0   2   0   2   0   2   2   0   2   0   2   2   2   0   0   0   2   2   0   2   0   0   2   2   2   0   0   2   2   0   2   0   0   2   2   0   2   2   2   0   2   0   0   2   0   2   0   0   2   2   0   0   0   2   2   0   2   0   0   0   0   2   2   2   2   0   0   0   2   2   0   0   2   2   2   0   0   0   0   2   2   0   0   2   0   0   0   0   2   2   2   2   2   2   2   0   0   2   2   2   0   0   0   0   2   2   0   0   2   2   2   2   0   2   2   2   0   0   0   0   0   2   2   2   0   0   0   0
 MK-4-6                 0   2   0   2   2   2   0   2   2   0   2   0   2   2   2   0   0   0   2   2   2   2   0   2   0   2   2   0   2   2   2   2   0   2   2   2   2   0   2   0   2   2   0   0   2   0   2   2   0   2   0   2   0   2   2   0   2   2   0   0   2   0   2   2   2   2   2   2   0   0   0   2   0   2   0   2   0   0   2   0   2   2   2   2   2   0   0   0   2   0   0   2   0   0   2   2   2   0   0   2   0   0   2   2   0   2   2   0   2   2   2   0   2   0   0   2   0   2   0   0   2   2   0   0   2   2   2   0   0   0   0   0   0   2   2   2   2   0   0   0   2   0   0   0   2   2   2   0   0   0   2   2   2   0   0   2   0   0   0   0   2   2   2   2   2   0   2   0   0   2   2   2   2   0   0   0   2   0   0   0   2   2   2   2   0   2   2   2   0   0   0   0   0   2   2   2   0   0   0   0
 MK-4-7                 0   2   0   2   2   2   2   2   2   0   2   2   0   2   2   0   0   0   2   2   2   2   0   2   0   2   2   0   2   2   2   2   0   2   2   2   0   0   2   0   2   2   0   0   2   0   2   2   0   2   0   2   2   2   2   2   2   2   0   0   2   0   2   2   2   2   2   2   0   0   2   2   0   2   2   2   0   0   0   0   2   2   2   2   2   0   0   0   2   0   0   2   0   0   2   2   2   2   0   2   0   2   2   0   0   2   2   0   2   0   2   0   2   0   2   2   0   2   0   0   2   2   0   2   2   0   2   0   0   0   0   0   0   0   2   0   2   0   0   0   2   0   0   0   2   2   2   0   0   0   0   2   2   0   2   2   0   0   0   0   0   2   2   0   2   0   2   0   0   2   2   2   2   0   0   0   2   0   2   0   2   2   2   2   0   2   2   2   0   0   0   0   2   2   2   2   0   0   0   0
 MK-4-8                 0   2   2   2   2   2   2   2   2   0   2   2   0   2   2   0   0   0   2   2   2   2   0   2   0   2   2   0   2   2   2   2   0   2   2   2   0   0   0   0   2   2   0   0   2   0   2   2   0   2   0   2   2   2   0   2   2   2   0   0   2   0   2   2   2   2   2   2   2   0   2   0   0   2   2   2   0   0   0   0   2   0   2   2   2   0   0   0   2   0   0   0   0   0   2   2   2   2   0   2   0   2   2   0   0   2   2   0   2   0   2   0   2   0   0   2   0   2   0   0   2   2   0   2   2   0   2   0   0   0   0   0   0   0   2   0   2   0   0   0   2   0   0   0   2   2   2   0   0   0   0   2   2   0   2   2   2   0   0   0   0   2   0   0   2   0   2   0   0   2   2   2   2   0   0   0   2   0   2   2   0   2   2   2   0   0   2   2   0   0   0   0   2   2   2   2   0   0   0   0
 MK-4-9                 0   2   2   2   2   2   2   2   2   0   2   2   0   2   2   0   0   0   2   2   2   2   0   2   0   2   2   0   2   0   0   2   0   2   2   0   2   2   0   0   2   2   0   0   2   0   2   2   0   2   2   2   2   2   0   2   0   2   0   0   2   0   2   2   2   2   2   2   2   0   2   0   0   2   2   2   0   0   0   0   2   0   2   2   2   0   0   0   2   0   0   0   0   0   2   2   2   2   0   2   0   2   2   0   0   2   2   0   2   0   2   0   2   0   0   2   0   2   2   0   2   2   0   2   2   0   2   0   0   2   0   0   0   0   2   0   2   0   0   0   2   0   0   0   2   2   0   0   0   0   0   2   0   0   2   2   2   0   0   0   0   0   0   0   2   0   2   0   2   2   2   2   2   0   0   0   0   2   2   2   0   2   2   2   0   0   2   2   2   0   0   0   2   2   0   2   0   0   0   2
 MK-4-10                0   0   2   2   2   0   2   2   0   0   2   0   0   2   2   0   2   0   2   2   2   2   0   2   0   2   2   0   2   0   0   2   0   2   2   0   2   2   0   0   2   2   0   0   0   2   2   2   0   2   2   2   2   2   0   2   0   2   0   0   2   0   2   2   2   2   0   2   0   0   0   0   0   2   2   2   0   0   0   0   2   0   0   2   2   0   0   0   2   0   0   0   0   0   2   0   2   2   0   2   0   2   2   0   0   2   2   0   0   0   2   0   2   0   0   2   0   2   2   0   2   2   0   2   2   0   2   0   0   2   0   0   0   0   2   0   2   2   0   0   0   0   0   0   0   2   0   0   0   0   0   2   0   0   2   2   2   0   2   0   0   0   2   0   2   2   2   0   2   2   2   2   2   0   0   0   0   2   0   2   0   2   2   2   0   0   2   2   2   0   0   0   2   2   0   2   0   0   0   2
 MK-4-11                0   0   0   2   2   0   2   2   0   0   2   0   0   2   2   2   2   0   2   2   2   2   2   2   0   2   2   0   2   0   0   2   0   2   2   0   2   2   0   0   2   2   0   0   0   2   2   2   0   2   2   2   2   0   0   0   0   2   0   0   2   0   2   2   2   2   0   2   2   0   0   0   0   2   2   2   0   0   0   0   2   0   0   2   2   0   0   0   2   2   0   0   0   0   2   0   2   2   0   2   0   2   2   0   0   0   2   0   0   0   2   0   2   0   0   2   0   0   2   0   2   2   0   2   2   2   2   2   0   0   0   0   0   0   2   2   2   2   0   0   2   0   0   0   0   2   0   0   0   0   0   2   0   0   2   2   2   0   2   2   2   0   2   0   2   2   2   0   2   2   0   2   2   0   0   0   0   2   0   2   0   2   2   2   0   0   2   2   0   0   0   0   2   2   0   2   0   0   2   2
 MK-4-12                0   2   0   0   0   0   2   2   0   2   2   0   0   0   2   2   2   0   2   2   2   2   2   2   2   2   2   2   2   0   0   2   0   2   0   0   2   2   0   0   0   2   0   0   2   2   2   2   0   2   2   2   2   0   0   0   0   2   0   0   2   0   2   2   2   0   0   2   2   0   0   0   0   0   2   2   0   0   0   0   2   0   0   2   2   0   0   0   2   2   0   0   2   0   2   0   2   2   0   2   0   2   2   0   0   0   2   2   0   0   2   0   2   0   2   2   0   0   2   0   2   2   0   2   2   2   2   0   0   0   0   0   0   0   2   2   2   2   0   0   2   0   0   0   0   2   0   0   0   0   0   2   0   0   0   2   2   0   2   2   2   0   2   0   2   2   2   0   0   2   2   2   2   0   0   0   0   2   0   2   0   2   2   2   0   2   2   2   0   0   0   0   2   2   0   2   0   0   2   2
 MK-4-13                0   2   0   2   0   0   0   2   0   2   2   0   0   0   2   0   2   0   2   2   2   2   0   2   2   2   0   2   2   0   0   2   0   2   0   0   2   2   0   0   0   2   0   0   2   0   2   2   0   2   2   2   2   0   0   0   0   2   0   0   2   0   2   0   2   0   0   0   2   0   0   0   0   0   2   2   0   0   0   0   2   0   0   0   2   0   2   0   2   2   0   0   2   0   2   0   2   2   0   0   2   2   0   0   0   0   2   2   0   0   2   0   2   0   2   2   0   0   2   0   2   2   0   2   2   2   2   0   0   0   2   0   0   0   2   2   2   2   0   0   2   0   0   0   0   2   0   0   0   0   0   2   0   0   2   2   2   0   2   2   2   0   2   0   2   2   2   0   0   2   0   2   0   0   2   2   0   2   0   2   0   2   2   2   0   2   2   0   0   0   0   0   2   2   0   2   0   0   2   2
 MK-4-14                0   2   0   2   0   0   0   2   0   2   2   0   0   0   2   2   2   0   2   2   2   2   0   2   2   2   2   2   2   0   0   2   0   2   0   0   2   2   0   2   0   2   0   2   2   0   2   0   0   2   2   2   2   0   0   0   0   2   0   0   2   0   0   0   2   0   0   0   2   0   0   0   0   0   2   2   0   0   0   0   2   0   0   0   2   0   2   0   2   2   0   0   2   0   2   0   2   0   0   0   2   2   0   0   0   0   2   2   0   0   2   0   2   0   2   0   0   2   2   0   2   2   0   2   2   2   0   0   0   0   2   0   0   0   0   2   2   0   2   0   2   0   0   0   0   2   0   0   0   0   0   0   0   0   2   2   0   0   2   2   2   0   2   0   0   2   2   0   0   2   0   2   0   0   2   2   0   2   0   2   0   2   2   2   0   2   2   0   0   0   0   0   2   2   2   2   0   0   2   2
 MK-4-15                0   2   0   2   0   0   0   2   0   2   2   0   0   2   2   0   2   0   2   2   0   2   0   2   2   2   2   2   2   0   0   2   0   2   0   0   2   0   0   2   0   2   0   2   2   2   2   2   0   2   2   2   2   0   0   0   0   2   0   0   2   0   0   0   2   0   0   0   2   0   0   0   0   0   2   2   0   0   2   0   0   0   0   0   2   0   2   0   2   0   0   0   2   0   2   2   2   0   0   2   2   2   2   0   0   0   2   2   0   0   2   0   2   0   2   0   0   2   2   0   2   2   0   2   2   2   0   0   0   0   2   0   0   0   0   2   2   0   2   0   2   0   0   0   0   2   0   0   0   0   0   2   0   0   2   2   0   0   2   2   2   0   0   2   0   2   2   0   0   2   0   2   0   0   2   2   0   0   0   2   0   2   2   2   0   2   0   0   0   0   0   0   2   2   2   2   0   0   2   2
 MK-4-16                0   2   0   2   0   0   0   2   0   2   2   0   0   2   2   0   2   0   2   2   0   2   0   2   2   2   2   2   2   0   0   2   0   2   0   0   2   0   0   2   0   2   2   0   2   2   0   2   0   2   2   2   2   0   2   0   0   2   0   0   2   0   0   0   2   0   0   0   2   0   2   0   0   0   2   2   0   0   2   0   0   0   0   0   2   0   2   0   2   0   0   0   2   0   2   2   0   0   0   2   2   2   0   0   0   0   2   2   0   0   2   0   2   0   2   0   2   2   2   2   2   2   0   2   2   2   2   0   2   0   2   2   0   0   0   2   2   0   2   0   2   0   0   0   0   2   0   0   0   0   0   2   0   0   2   2   0   0   2   2   2   0   0   2   0   2   0   0   0   2   0   2   0   0   2   2   0   0   0   2   0   0   2   0   0   0   2   0   0   0   0   0   2   0   2   2   0   2   0   2
 MK-5-1                 0   0   2   0   0   2   0   0   0   2   0   2   2   0   2   2   0   0   0   0   2   2   2   0   0   2   0   2   2   0   2   0   0   2   0   0   0   0   0   0   2   2   2   0   2   2   0   0   2   2   2   0   2   0   0   2   2   2   0   2   2   2   2   0   0   2   2   2   0   0   0   2   2   0   2   2   0   0   2   2   2   2   0   0   0   0   0   0   2   2   2   0   2   0   2   0   2   0   2   0   0   2   0   0   2   0   2   2   2   2   2   0   0   0   2   0   2   0   2   2   2   2   2   0   0   0   0   0   0   2   2   0   0   2   2   2   0   0   2   0   0   0   2   0   0   2   0   0   0   0   0   0   0   0   2   2   2   2   0   2   2   2   2   0   0   0   2   0   0   0   0   0   2   2   0   0   2   0   0   0   0   2   0   2   2   0   2   2   0   0   0   0   2   0   0   2   2   2   2   2
 MK-5-2                 0   0   2   2   0   2   0   0   0   2   0   0   2   0   2   2   0   0   0   2   0   2   2   0   0   2   0   2   2   0   2   2   0   2   0   0   0   0   0   0   2   2   2   0   2   2   0   0   2   2   2   0   2   0   0   2   2   2   2   0   2   2   2   0   0   2   2   2   0   0   2   2   2   2   2   2   0   0   2   2   2   2   0   0   0   0   0   0   2   2   2   0   2   2   2   0   2   0   2   0   0   2   0   0   2   0   2   2   2   2   2   0   0   0   2   0   2   0   2   2   2   2   2   0   0   0   0   0   0   2   2   0   0   0   2   0   0   0   2   0   0   0   2   0   0   2   0   0   0   2   0   0   0   0   2   2   2   2   0   2   2   2   2   0   0   0   0   0   0   0   0   2   2   2   0   0   2   0   0   0   0   2   0   2   2   0   2   2   0   0   0   0   2   0   2   2   2   2   2   2
 MK-5-3                 0   0   2   2   0   2   0   2   0   2   0   0   2   0   2   0   0   0   0   2   0   0   2   0   0   2   0   2   2   0   0   2   0   2   0   2   0   0   0   0   2   0   0   0   2   2   0   0   2   2   2   0   2   0   0   2   2   2   2   0   2   2   2   0   0   2   2   2   0   0   2   2   0   2   2   2   0   0   2   2   2   2   0   0   0   0   0   0   2   2   2   0   2   2   2   0   2   0   2   0   0   0   0   0   2   0   2   2   2   2   2   0   0   2   2   0   2   0   2   2   2   2   2   0   0   2   0   0   0   2   2   0   0   0   2   0   0   0   2   0   0   0   2   0   2   2   0   0   0   2   0   2   0   0   2   2   2   2   0   2   2   0   0   0   0   0   2   0   0   0   0   2   2   2   0   2   2   0   0   0   0   2   0   2   2   0   2   2   0   0   0   0   2   0   2   2   2   2   2   0
 MK-5-4                 0   0   2   2   0   2   0   0   0   2   0   0   2   0   2   0   0   0   0   2   0   0   2   0   0   2   0   2   2   0   0   2   0   2   0   2   2   2   0   0   2   0   0   0   2   2   0   0   2   2   2   0   2   0   0   2   2   2   2   0   2   2   2   0   2   2   0   2   0   2   2   2   0   2   2   2   0   0   2   2   2   2   0   2   0   0   0   0   2   2   0   0   2   2   2   0   2   0   2   0   0   0   0   2   2   0   2   2   2   2   2   0   0   2   0   0   0   0   2   2   2   2   2   2   0   2   2   0   0   2   2   0   0   2   2   0   0   0   2   0   0   0   2   0   2   2   0   0   0   2   0   2   0   0   2   2   0   2   0   2   2   0   0   2   0   0   2   0   0   0   0   2   2   2   0   2   2   0   0   0   0   2   0   2   2   0   2   2   0   0   0   0   2   0   2   2   2   0   2   0
 MK-5-5                 0   0   2   2   2   2   0   0   0   2   0   0   2   0   2   0   0   0   0   2   0   0   2   0   0   2   0   2   0   0   0   2   0   2   0   2   2   2   0   0   0   0   0   0   2   0   0   0   2   2   2   0   2   0   0   2   2   2   2   2   2   2   2   0   2   2   0   2   0   2   2   2   0   2   2   2   0   0   0   2   2   2   0   2   0   0   0   0   2   2   0   0   2   2   2   0   2   0   2   0   0   0   0   2   2   0   0   2   2   2   2   0   0   2   0   2   2   0   2   0   2   2   2   2   0   2   2   0   0   0   0   0   0   2   0   2   0   0   2   0   0   0   2   0   2   2   0   0   0   2   0   2   0   0   2   2   0   2   0   2   2   0   0   2   0   0   2   0   0   0   0   0   2   2   0   2   2   2   0   0   0   2   0   2   0   0   2   0   0   0   0   0   0   2   2   2   2   0   2   0
 MK-5-6                 0   0   2   2   2   2   0   0   0   2   0   0   2   0   2   0   0   0   0   2   0   0   2   0   0   2   0   2   0   2   2   2   0   2   0   2   2   2   2   0   0   0   0   0   2   2   2   0   0   2   2   0   2   0   0   2   2   2   2   2   2   2   0   0   2   2   0   2   0   2   2   2   0   2   0   2   0   0   0   2   2   2   0   2   2   0   0   0   2   2   0   0   2   2   2   2   2   0   2   0   0   0   0   2   0   0   0   2   2   2   2   0   0   0   0   0   2   0   2   0   2   2   2   2   0   2   2   0   0   0   0   0   0   2   0   2   0   0   2   0   0   2   2   0   2   2   0   0   0   2   0   2   0   0   2   2   0   2   0   2   2   0   0   2   0   0   2   0   0   0   0   0   2   0   0   2   0   2   0   2   0   2   0   2   0   0   2   0   0   0   2   0   0   2   2   2   2   0   2   0
 MK-5-7                 0   0   2   2   2   2   0   0   0   2   0   0   0   2   2   0   0   0   0   0   0   0   2   0   0   2   0   2   0   2   2   2   0   2   0   2   2   0   2   0   0   0   2   0   0   2   2   0   0   2   0   2   0   0   0   2   0   2   2   2   2   2   0   0   2   0   0   2   0   2   2   2   0   2   0   2   2   0   0   2   0   2   0   2   2   0   0   0   2   2   0   0   2   2   0   2   2   0   2   0   0   2   0   2   0   0   0   2   2   2   2   0   0   0   0   0   2   0   2   0   2   2   2   2   0   2   0   0   0   2   0   0   2   2   0   2   0   0   2   0   0   2   2   0   2   2   0   0   0   2   0   2   0   0   0   2   0   2   0   2   2   0   0   2   0   0   2   0   0   2   0   0   2   2   0   2   0   2   0   2   0   2   0   2   0   0   2   0   0   0   2   0   0   2   2   2   2   0   2   0
 MK-5-8                 0   0   2   2   2   2   0   0   0   2   0   0   0   0   2   0   2   2   0   0   0   2   2   0   2   2   0   2   0   2   2   2   0   2   0   2   2   2   0   0   0   0   2   2   0   2   2   0   0   2   0   0   0   0   0   2   0   2   2   2   2   2   0   0   2   0   0   2   0   2   2   2   2   2   0   2   2   0   0   2   0   2   0   0   2   0   0   0   2   2   0   0   2   2   0   2   2   0   2   0   0   0   2   2   2   0   0   2   2   2   2   2   0   0   0   0   2   0   2   0   2   2   2   2   2   2   0   0   0   2   0   0   2   2   0   2   0   0   0   0   0   2   2   0   0   2   0   0   0   2   0   2   0   0   0   2   0   0   0   2   2   0   0   2   0   2   0   0   2   2   0   2   2   2   0   2   0   2   0   2   0   2   0   2   0   0   2   0   0   0   2   0   0   2   2   2   2   0   2   0
 MK-5-9                 0   0   0   2   2   2   0   0   0   2   0   0   0   0   2   0   2   2   2   0   0   2   2   0   2   2   0   2   0   2   2   2   0   2   0   2   2   2   0   0   2   0   2   2   0   2   2   2   0   2   0   2   2   0   0   2   0   2   2   2   2   2   0   0   2   0   0   2   0   2   2   2   0   2   0   2   2   0   0   2   0   2   0   0   2   0   0   0   2   0   0   0   2   0   0   2   2   0   2   0   0   2   2   2   2   0   2   2   2   2   2   0   0   0   0   0   2   0   2   0   2   2   2   2   2   2   0   0   0   2   0   0   2   2   0   2   0   0   0   0   0   0   0   0   0   2   0   0   0   2   0   0   0   0   0   2   2   2   0   2   2   0   0   2   0   2   0   0   2   2   0   0   2   2   2   2   0   0   0   2   0   2   2   2   2   0   2   2   0   0   2   0   0   2   2   2   2   0   0   0
 MK-5-10                0   0   0   2   2   2   0   0   0   2   2   0   2   0   2   0   2   2   2   0   0   0   2   0   2   2   0   2   0   2   2   2   0   2   0   2   2   2   0   0   2   0   2   2   0   2   2   2   0   2   0   2   0   0   0   2   0   0   2   2   2   2   0   0   2   0   0   2   0   2   2   2   0   0   0   2   0   0   0   2   0   2   0   0   2   0   0   0   2   0   0   2   2   0   0   2   2   0   2   0   2   2   0   2   0   0   2   2   2   2   2   0   0   0   0   2   2   0   2   0   2   2   2   2   2   2   0   0   0   2   0   0   2   2   0   2   0   0   0   0   0   0   0   0   0   2   0   0   0   0   0   0   0   0   0   2   2   2   2   2   2   2   0   0   0   0   0   0   2   0   0   0   2   2   2   2   0   0   0   2   2   2   2   2   2   0   2   2   0   0   2   0   0   2   2   2   2   0   0   0
 MK-5-11                0   0   0   0   2   2   0   0   0   2   2   0   0   0   0   2   2   2   2   0   0   0   2   0   2   2   0   2   0   2   2   2   0   2   0   0   2   2   0   0   2   0   2   2   2   2   2   2   2   2   0   2   2   0   0   2   0   2   2   2   2   2   0   0   2   0   0   2   2   2   2   2   0   0   0   2   0   0   0   2   0   2   0   2   2   0   0   0   2   0   0   2   0   0   0   2   2   0   2   0   2   2   0   2   0   0   2   2   2   2   2   0   0   0   0   2   2   0   2   0   0   2   0   2   2   2   0   0   2   2   0   0   2   2   0   2   0   0   0   2   0   0   0   0   0   2   0   0   0   0   0   2   0   0   0   2   2   2   2   2   2   2   0   0   2   0   0   0   2   0   2   0   2   2   2   2   0   0   0   2   2   2   2   2   2   2   2   2   0   2   2   0   0   2   2   2   2   0   0   0
 MK-5-12                0   2   0   0   2   2   0   2   0   2   0   0   0   0   0   2   2   2   2   2   0   0   2   0   2   2   0   2   0   2   2   2   0   2   0   0   2   2   0   0   2   0   2   2   2   2   2   2   2   2   0   2   2   0   0   2   0   0   2   2   2   2   0   2   2   0   0   0   2   2   2   2   0   0   0   2   0   0   0   2   0   2   0   2   2   0   0   0   2   0   0   2   0   2   0   2   2   0   2   0   2   2   0   2   0   0   2   2   2   0   2   0   0   0   0   2   2   2   2   0   0   2   0   2   0   0   0   2   2   2   0   0   2   2   0   2   0   0   0   2   0   0   2   0   0   2   0   0   0   0   0   2   0   2   0   2   2   2   2   2   2   2   0   2   2   0   0   0   2   0   2   2   2   2   2   2   0   0   0   2   2   2   2   2   2   2   2   2   0   0   2   0   0   2   2   2   2   0   0   0
 MK-5-13                0   0   0   0   2   2   0   2   0   2   0   0   0   0   2   2   2   2   2   2   0   0   2   0   2   2   0   2   0   2   2   2   2   2   0   0   2   2   0   0   0   2   2   0   2   2   2   2   2   2   0   2   2   0   2   2   0   0   2   2   2   2   0   2   2   0   0   0   2   2   2   2   0   0   0   2   0   2   0   2   0   2   0   2   2   0   0   0   2   0   0   2   0   2   0   2   2   0   2   0   2   2   0   2   0   0   2   2   2   0   2   0   0   2   0   2   2   2   2   0   0   0   0   2   0   2   0   2   2   2   0   0   2   2   0   2   0   0   0   2   0   0   2   0   0   0   0   0   0   0   0   2   2   2   0   0   0   2   2   2   2   2   0   2   2   0   0   0   2   0   2   2   2   2   2   2   0   0   0   2   2   2   2   2   2   2   2   2   2   0   2   2   0   2   2   2   2   0   0   0
 MK-5-14                0   0   0   2   2   2   0   2   0   2   0   0   0   0   2   2   2   2   2   2   0   0   2   0   2   2   0   2   0   2   2   2   2   2   0   0   2   2   0   0   0   2   2   0   2   2   2   2   2   0   0   0   2   0   2   2   0   0   2   0   2   2   2   2   2   0   0   0   2   2   2   2   0   0   0   2   0   2   0   2   0   2   0   2   2   2   0   0   2   0   0   2   0   2   0   2   2   0   2   0   2   2   0   2   0   0   2   2   2   0   2   0   0   2   0   0   0   2   2   0   0   2   0   2   0   2   0   2   2   2   0   0   2   0   2   2   0   0   0   2   0   0   2   0   0   0   0   0   0   0   0   2   2   2   0   0   0   2   0   2   2   2   0   2   2   0   2   0   2   0   2   2   2   2   2   2   0   0   0   2   2   2   2   2   2   2   2   2   2   0   2   2   0   2   2   0   2   0   0   0
 MK-5-15                0   0   0   2   2   2   0   2   2   0   0   0   0   0   2   2   2   0   2   2   0   0   2   0   2   2   0   2   2   2   2   2   2   2   0   2   2   2   0   0   0   2   2   0   2   2   2   0   0   0   0   0   2   0   0   2   0   0   2   0   2   2   2   2   2   0   0   0   2   2   2   2   0   0   0   2   0   2   0   2   0   2   0   2   2   2   0   0   2   0   0   2   0   2   0   2   2   0   2   0   2   0   0   2   0   0   2   2   0   0   2   2   0   2   0   0   0   2   0   0   0   2   0   2   0   2   0   2   2   2   0   0   2   0   2   2   0   0   0   2   0   0   2   0   0   0   0   0   0   0   0   2   2   2   0   0   0   2   0   2   2   2   0   0   2   0   2   0   2   0   2   2   2   2   2   2   0   0   0   2   2   2   2   2   2   2   2   2   2   0   2   2   0   2   2   0   2   0   0   0
 MK-5-16                0   0   0   2   2   2   0   2   2   0   0   0   0   0   2   2   2   0   0   2   0   0   2   0   2   2   0   2   2   2   2   2   2   2   0   2   2   2   0   0   0   2   2   0   2   2   0   0   0   0   2   0   2   2   0   2   0   2   0   0   2   0   2   2   0   0   0   0   2   2   2   2   0   0   0   2   0   2   0   2   0   2   0   2   2   0   0   0   2   0   0   2   0   2   0   2   0   0   2   0   2   0   0   2   0   0   2   0   0   0   2   2   2   2   0   0   0   2   0   2   0   2   0   2   0   2   0   2   2   2   0   0   2   0   2   2   0   0   0   2   0   0   2   0   0   0   0   0   0   0   0   2   2   2   0   0   0   2   2   2   2   2   0   0   2   0   2   0   2   0   2   2   2   2   0   2   0   0   0   2   2   2   0   2   2   2   2   2   2   0   2   2   0   0   2   0   2   0   0   0
 MK-6-1                 2   2   2   0   2   2   0   0   0   2   2   2   0   0   2   2   2   2   0   0   2   2   2   0   0   2   0   0   0   2   0   0   2   0   0   2   0   0   0   0   0   2   0   2   2   0   0   2   0   2   0   0   0   2   0   0   0   0   2   2   2   2   2   0   0   0   0   2   2   2   2   2   0   2   2   2   2   0   0   0   2   0   0   0   2   0   0   2   2   0   0   2   2   2   2   2   2   2   0   2   0   0   0   0   0   0   2   2   2   0   0   2   0   0   0   2   2   2   0   0   0   2   0   2   0   2   0   2   0   2   0   2   0   2   0   2   0   0   2   2   0   2   0   2   2   0   0   2   2   2   0   2   2   0   2   2   2   2   0   0   0   0   0   0   2   0   2   0   0   2   2   2   0   0   0   0   0   2   2   0   2   2   2   2   2   0   2   2   2   0   0   2   2   2   2   2   0   2   0   0
 MK-6-2                 2   2   2   0   0   0   0   0   0   0   2   2   0   0   2   2   2   0   2   0   2   2   0   0   0   2   0   0   0   2   0   2   2   0   0   2   0   0   0   0   0   2   0   2   2   0   0   2   0   2   0   0   0   2   0   0   0   0   2   2   2   2   2   0   0   0   0   2   2   2   2   2   0   2   2   2   2   0   0   0   2   0   0   0   2   0   0   2   2   0   0   0   2   2   2   2   2   2   0   2   0   0   0   0   0   2   2   2   2   0   0   2   0   0   0   2   2   2   0   0   0   2   0   2   0   2   0   2   0   2   0   0   0   2   0   2   0   0   2   2   0   2   0   2   2   0   0   2   2   2   0   2   2   0   2   2   2   0   0   0   0   0   0   0   2   0   2   0   2   2   2   2   0   0   0   0   0   2   2   0   2   2   2   2   2   0   2   2   2   2   0   2   2   2   2   2   0   2   0   0
 MK-6-3                 2   2   2   0   0   0   0   0   0   0   2   2   0   0   2   2   0   0   2   0   2   2   0   0   0   2   0   0   0   2   0   2   2   0   0   2   0   0   0   0   0   2   0   2   2   0   0   2   0   0   0   0   0   2   0   0   0   0   2   2   2   2   2   0   0   0   0   2   2   2   2   2   0   2   2   2   2   0   0   0   2   0   0   2   2   0   0   2   2   0   0   2   2   2   2   2   2   2   0   2   0   0   0   0   0   2   2   2   0   0   2   2   0   0   0   2   2   2   0   0   0   2   0   2   0   2   0   2   2   2   0   0   0   2   0   2   0   2   2   2   0   2   2   2   2   0   0   2   2   2   0   2   2   0   2   2   2   0   0   0   0   0   0   0   2   0   2   0   2   2   2   2   0   0   0   2   0   2   0   0   2   2   2   2   2   0   2   2   0   2   0   2   2   2   2   2   0   2   2   0
 MK-6-4                 2   2   2   0   0   0   0   0   0   0   2   2   0   0   2   2   0   0   2   0   2   2   0   0   0   0   0   0   2   2   0   2   2   0   0   2   0   0   2   2   0   2   0   2   2   0   0   0   0   0   0   0   0   2   0   0   0   0   2   2   2   2   2   2   0   2   0   2   2   2   2   0   0   2   2   2   2   0   0   0   2   0   0   2   2   0   0   2   2   0   0   0   2   0   2   2   2   2   2   0   0   0   0   0   0   2   2   2   0   0   2   2   0   0   0   2   2   2   0   0   0   2   2   2   0   2   0   2   2   2   0   0   0   2   0   2   0   2   2   2   0   2   2   2   2   0   0   2   2   2   0   2   2   0   2   2   2   0   0   0   2   0   0   0   2   0   2   0   2   2   2   2   0   0   0   2   0   2   0   2   2   2   2   2   2   0   2   2   0   2   0   0   2   2   2   2   0   2   2   0
 MK-6-5                 2   2   2   0   0   0   0   0   0   0   0   2   0   0   2   2   0   0   2   0   2   2   0   0   0   0   0   0   2   2   0   2   0   0   0   2   0   0   2   2   0   2   0   2   2   0   0   0   0   0   0   0   0   2   0   0   0   0   0   2   2   2   2   2   0   2   0   0   2   0   2   0   0   2   2   2   2   0   0   0   2   2   0   2   2   0   2   2   2   0   0   0   2   0   2   2   2   2   2   0   0   0   0   0   0   2   2   2   0   0   2   2   0   0   0   2   2   2   2   2   0   2   2   2   0   2   0   2   2   2   0   0   0   2   0   0   0   0   2   2   0   2   2   2   0   0   0   2   2   2   0   2   2   2   2   2   2   0   0   0   2   0   0   0   2   0   2   0   2   2   2   2   2   2   0   2   0   2   0   2   2   2   2   2   2   0   2   2   0   2   0   0   2   2   2   2   0   2   2   0
 MK-6-6                 2   2   2   2   0   0   0   2   0   0   0   2   0   0   2   2   0   0   2   0   2   2   0   0   0   0   0   0   2   2   0   0   0   0   0   0   0   0   2   2   0   0   0   2   2   0   0   0   0   0   0   0   0   2   0   0   0   0   0   2   2   2   0   2   0   2   0   0   2   2   2   0   2   2   2   2   2   0   0   0   0   2   0   2   2   0   2   2   0   0   0   0   2   0   2   2   2   2   2   0   0   0   0   0   0   2   2   2   0   0   2   0   0   0   0   2   2   2   2   2   0   2   2   2   0   2   0   2   2   2   0   0   0   0   0   0   0   0   2   2   0   2   2   2   0   0   0   2   2   2   0   2   2   2   2   2   2   0   0   0   2   0   0   2   2   2   2   0   2   0   2   2   0   2   0   2   0   2   2   2   2   2   0   2   2   0   2   0   0   2   0   0   2   2   0   2   0   0   2   0
 MK-6-7                 2   2   2   2   0   0   2   2   0   0   0   2   0   0   2   2   0   0   2   0   2   2   0   0   0   0   0   0   0   2   2   0   0   0   0   0   0   0   2   2   0   0   0   2   0   0   0   0   0   0   0   0   0   2   0   2   0   0   0   2   2   2   0   2   0   2   0   0   2   0   2   0   0   2   2   2   2   0   0   0   0   2   0   2   0   0   2   2   0   0   2   0   0   0   2   2   2   2   2   0   0   2   0   0   0   2   2   0   0   0   2   0   0   0   0   2   2   2   2   2   0   0   2   2   2   2   0   0   2   2   0   0   2   0   0   2   0   0   2   2   0   2   2   2   0   0   0   2   2   2   0   2   2   0   2   2   0   0   0   0   2   0   0   2   2   2   2   2   0   0   2   2   0   2   0   2   0   2   2   2   2   2   0   2   2   2   2   0   0   2   0   0   2   2   0   2   2   0   2   0
 MK-6-8                 2   2   2   0   0   0   2   2   0   0   0   0   0   0   2   2   0   0   2   2   2   2   2   0   0   0   0   0   0   2   2   0   0   2   0   0   0   0   2   2   0   0   0   2   2   0   0   0   2   2   0   0   0   2   0   2   0   0   0   2   2   2   0   2   0   2   0   0   2   0   2   0   0   2   2   2   2   0   2   0   2   2   0   0   0   0   2   2   0   0   2   0   0   0   2   2   0   0   2   0   0   2   0   0   2   2   2   0   0   0   0   0   0   0   0   2   2   2   2   2   0   0   2   2   2   2   0   2   2   2   0   0   0   0   0   0   0   0   2   2   0   2   2   2   0   0   0   2   2   2   0   2   2   0   2   2   0   2   0   0   0   0   2   2   2   2   2   2   0   0   2   2   0   2   0   2   0   2   2   2   2   2   0   2   0   2   2   0   2   2   0   0   2   2   0   2   2   0   2   0
 MK-6-9                 2   2   2   0   0   0   2   2   0   0   0   0   0   0   2   2   0   0   2   2   2   2   2   0   0   0   0   2   0   2   2   0   0   2   0   0   0   0   2   2   0   0   0   2   0   2   0   0   2   2   0   0   0   2   0   2   0   0   0   2   2   2   0   0   0   2   0   0   2   0   2   0   2   2   2   2   0   0   2   0   2   2   0   0   0   0   2   2   0   0   0   2   2   0   2   0   0   2   2   0   0   2   0   0   2   2   2   0   0   0   0   0   0   0   2   2   0   2   2   2   0   0   0   2   2   2   0   2   2   2   0   0   0   0   0   0   0   0   2   2   0   2   2   2   0   0   0   2   2   2   0   0   2   0   2   2   0   2   0   0   0   0   2   2   2   2   0   2   0   0   2   2   0   2   0   2   2   2   2   2   2   2   0   2   0   0   2   0   0   2   0   0   2   2   0   2   2   0   2   0
 MK-6-10                2   2   2   0   0   0   2   2   0   0   0   2   0   0   2   0   0   0   2   2   2   2   2   0   0   2   2   2   0   2   2   0   2   2   0   0   0   0   2   2   0   0   0   2   0   2   0   0   2   2   2   0   0   2   0   2   0   2   0   2   2   2   0   0   0   2   0   0   2   0   2   0   2   2   2   2   0   2   2   0   2   2   0   0   0   0   2   2   2   0   0   2   2   0   2   0   0   2   2   0   2   2   0   0   2   2   2   0   0   0   0   0   0   0   2   2   0   2   2   2   2   0   0   2   2   2   0   2   2   2   0   0   2   2   0   2   0   2   2   2   0   2   2   2   0   2   0   2   2   2   0   0   2   0   2   2   0   2   0   0   0   0   2   2   2   2   0   2   0   0   2   2   2   2   0   2   2   2   2   2   2   2   0   2   0   0   2   0   0   2   0   0   2   2   2   2   2   2   2   0
 MK-6-11                2   2   2   0   0   0   2   2   0   0   0   2   0   0   0   0   0   0   2   2   2   2   2   0   0   2   2   2   0   2   2   0   2   2   0   2   0   0   2   2   0   0   0   2   0   2   0   0   2   0   2   0   0   2   0   2   2   2   0   2   2   2   0   0   0   2   0   0   0   2   2   0   0   2   2   2   0   2   2   0   2   2   2   0   0   0   2   2   0   0   0   2   2   0   2   0   0   2   2   0   2   2   0   0   2   2   0   0   0   0   0   0   0   0   0   2   0   0   2   2   2   0   0   2   2   2   0   2   2   2   0   0   2   2   0   2   0   2   2   2   0   0   2   0   0   2   0   2   2   2   0   0   2   0   2   0   0   2   0   0   0   0   2   2   2   2   0   2   0   0   0   2   2   2   0   2   2   2   2   2   2   2   2   2   0   0   2   0   0   2   0   0   2   2   2   2   2   2   2   0
 MK-6-12                2   2   2   0   0   2   0   2   0   0   0   2   0   0   0   0   0   0   2   0   2   0   2   0   0   2   2   2   0   0   2   0   2   2   0   2   2   0   2   2   0   0   0   2   0   0   0   2   2   0   2   0   0   2   0   2   2   2   2   2   2   2   2   0   0   2   0   0   0   2   2   0   2   2   2   2   0   2   0   0   2   0   2   0   0   0   2   0   0   0   0   2   2   0   2   0   0   2   2   0   2   2   2   0   2   2   0   0   0   0   0   2   0   0   0   2   2   0   2   2   2   0   0   2   2   2   0   2   2   2   2   0   2   2   2   2   0   2   2   2   0   0   2   0   0   0   0   2   2   2   0   0   2   0   2   0   0   2   0   0   2   0   2   2   2   2   0   2   0   0   2   2   2   0   0   2   2   2   2   2   2   2   2   2   0   0   2   0   0   2   2   0   2   2   2   0   2   2   2   0
 MK-6-13                2   2   2   0   0   2   0   2   0   0   0   2   0   0   0   0   0   0   0   0   2   0   2   0   0   2   2   2   0   0   2   0   2   2   0   2   2   0   2   2   0   0   0   2   0   0   2   2   2   0   2   0   0   2   0   0   2   2   2   2   2   2   2   0   0   0   0   0   0   2   2   0   2   2   2   2   0   2   0   0   2   0   2   2   0   0   2   0   0   0   0   2   2   0   2   0   0   2   2   0   2   2   2   0   2   2   0   0   0   0   0   2   0   0   0   2   2   0   2   2   2   0   2   2   2   2   0   2   2   2   2   0   2   2   2   0   0   2   0   2   0   0   2   0   0   0   0   2   2   2   0   0   2   0   2   0   0   2   0   0   2   0   2   2   2   2   0   2   0   0   2   2   2   0   0   2   2   2   2   2   2   2   2   2   0   0   2   0   2   2   2   0   2   2   2   0   2   2   2   0
 MK-6-14                2   2   2   0   0   2   0   2   0   0   0   2   0   0   0   0   2   0   0   0   2   2   2   0   0   2   2   2   0   0   2   0   2   2   0   2   2   0   2   2   0   0   0   2   0   0   2   2   2   2   2   0   0   0   0   0   0   2   2   2   2   0   2   0   0   0   0   0   0   2   2   0   2   2   2   2   0   2   0   0   2   0   2   0   0   0   2   0   2   0   0   2   0   0   0   0   0   0   2   0   2   2   2   2   2   2   2   0   0   0   2   2   0   0   0   2   0   0   2   2   2   0   2   2   2   2   0   2   2   2   2   0   2   2   2   0   0   2   0   2   0   0   2   0   0   0   0   2   2   0   0   0   2   0   2   0   0   2   0   0   2   2   2   2   0   2   0   2   0   0   2   2   2   0   0   2   2   2   2   2   2   2   2   2   2   0   2   0   2   2   2   2   2   2   2   0   2   2   2   0
 MK-6-15                2   0   2   0   0   2   0   2   2   0   0   2   0   2   0   0   2   0   0   0   2   2   2   0   0   2   2   2   0   0   2   0   2   0   0   2   2   0   2   2   0   0   0   2   0   0   2   2   2   2   2   0   0   0   0   0   0   2   2   2   2   0   2   0   0   0   2   0   0   2   2   0   2   2   2   2   0   2   0   0   2   0   0   0   0   0   2   0   2   2   0   2   0   0   0   0   0   0   2   0   2   2   2   0   2   0   2   0   0   0   2   2   0   0   0   2   0   0   2   2   2   0   2   2   2   2   0   2   2   2   2   0   2   0   2   2   0   2   0   2   0   0   2   0   0   0   0   2   2   0   0   0   2   0   2   0   0   2   0   0   2   0   2   2   0   0   0   2   0   0   2   2   2   2   0   2   2   2   2   2   2   2   2   2   2   0   0   0   2   2   2   2   2   2   2   0   2   2   2   0
 MK-6-16                2   0   2   0   0   2   2   2   2   0   0   2   0   0   0   0   2   0   0   0   2   2   2   2   0   2   2   2   0   0   2   0   2   0   0   2   2   0   2   2   0   0   0   2   0   0   2   2   2   2   2   0   0   2   0   0   2   2   2   2   2   0   2   0   0   0   2   0   0   2   2   0   2   0   2   2   0   2   0   0   2   0   0   0   0   0   2   0   2   2   0   2   0   0   0   2   0   0   2   0   2   2   2   0   2   0   2   0   0   0   2   2   0   0   0   2   0   2   2   2   2   0   2   2   2   0   0   2   2   2   2   0   2   0   2   2   2   0   0   2   0   0   0   0   0   2   0   2   2   0   0   0   2   0   2   0   0   2   0   0   2   0   2   2   0   0   0   2   0   0   0   2   2   0   0   2   2   2   2   2   2   2   2   0   2   0   0   0   2   2   0   2   2   0   2   2   2   2   2   0
 
!****************************************** Phenotypic Data **********************************************************
!-100.0 is resevred for missing phenotype
SimulatedTrait1         8.5452    9.9029   10.1627   11.5684    9.4242   13.4311   12.1049    8.2524   11.1110    8.2247   10.0270    8.1000   11.0415   10.1102   10.7066    6.5712    8.6112    9.9722    9.6177    9.8671    8.1883   10.8441   10.4138    9.9617    9.1292   10.7797    9.5149   11.0904   10.3533    9.6505    8.9052   10.1494    6.6952   10.8683   10.8103    9.1397   10.3066   12.7164    9.4323    6.3969   10.2558    9.8977   11.3814   10.5670   11.3241    9.9141   10.0727    9.7631    8.6108   11.4459   10.6422   11.6562   10.4500   11.6206   11.5086   11.2068   11.1222   10.1510   10.7761   11.2066   11.0219   10.0524   10.6738    7.9655   11.1593   10.2431    8.8035   12.0655    8.6146    8.1739    9.5005    9.7549    7.0319   11.7181   10.9661   12.2632    8.6462   13.0457   10.5939    9.9242   10.0025    9.0761   11.7441   10.9626    8.0797    8.3318   10.1239    8.2330   10.4792   12.0657    9.8541    9.9751   10.9058   11.0202   10.7939    8.2969    9.5687    9.6759    8.6238    9.5604    9.0914    8.6764   10.9486    9.8101    8.1912    8.4335    8.0940    9.2147   10.7809   10.6804   10.8520    9.3325   10.9199    9.6507   11.0678   10.0067   10.6825    9.6348    9.4164    5.8668   10.9407   10.3813   10.0789   10.7986   10.6350   12.7454   11.9769    7.8975    9.2933    8.0094    8.7899    8.7799   10.6370    8.4064    9.5750   10.7291    7.7899    9.5794    9.7050    7.7110    9.2289    9.9377   10.6166   11.1279    9.3941   12.8406   11.6146    9.7192    9.9531   11.5181    9.7559   11.4074    9.8030    9.3484    9.4790   11.8416    8.1952   10.0816    8.8979    9.8789    9.3687   11.0648    9.6902   11.3403    9.2267    9.7693   12.3721    7.9662    9.8358    9.3356   11.1247   13.0872   12.2002   10.7933    8.7106    9.9232   10.6709   11.5927    8.0263    9.5528   11.7296   11.4062    8.9876   10.7754   10.4486    9.0294   10.5136   11.5572    7.7054    9.1126    9.7361    8.2160    8.4894    9.8064   11.8393   11.5543   10.4115   10.5090    9.1160    8.1732
SimulatedTrait2        14.6159   16.2543   15.2349   14.8213   15.5535   14.8836   13.0243   14.5469   15.9829   15.8998   14.1150   15.2302   17.1248   14.2260   15.5440   13.7004   16.1490   13.4722   16.1017   15.9877   14.3024   16.2085   13.5148   15.9756   14.5749   16.5712   15.0869   16.0924   13.1813   13.6430   12.8282   16.2486   13.8136   16.0648   14.5549   16.0662   16.4610   16.4810   17.5793   15.6638   15.2715   12.8522   13.7840   15.6050   15.9698   14.0272   15.7045   14.1511   15.3331   16.0985   17.2298   15.6365   17.1368   14.3277   13.8139   17.5432   15.0889   13.4218   16.1119   16.3561   12.8515   17.6162   17.3711   13.4244   15.7630   13.1092   15.1666   14.3148   14.0765   15.1826   13.6465   14.9157   14.8285   14.6342   15.9203   13.2823   15.2864   15.9060   16.1649   14.6969   16.9608   16.9419   15.2432   17.0508   17.1897   12.3859   13.4846   12.8675   18.8393   16.9614   14.3415   15.3467   14.0535   17.7644   16.2710   13.2034   14.9781   13.3069   16.4560   13.0653   15.0379   13.1541   12.5169   14.5194   15.1694   16.1636   13.0803   16.1592   14.1950   14.3825   16.8920   13.1429   13.8477   19.2833   14.0740   15.3173   14.7886   13.6775   15.8310   13.7587   17.0869   17.1369   16.4159   15.8948   14.1409   15.5398   16.9444   13.5861   14.5677   13.7243   15.3441   15.0504   15.1021   14.8964   15.4390   13.4378   15.1402   14.8786   14.7251   13.7370   14.6841   14.9310   15.7696   17.2052   16.4834   13.9282   13.4513   16.7234   13.8825   14.7205   14.7653   15.2599   12.2531   11.4257   14.2776   17.2255   14.6647   14.7413   15.6647   16.4088   15.2816   15.1425   14.3027   12.8442   13.1049   16.4622   16.1442   15.2251   13.1897   14.0852   14.8663   14.9160   14.9488   16.1858   16.7274   16.5712   14.9402   16.2264   15.0255   16.8018   15.9256   15.1639   13.3163   17.4814   14.0971   15.2253   14.7849   14.1120   15.3849   12.1697   11.3098   15.2627   15.4472   13.2607   15.6205   14.7863   18.2400   12.0471   13.7635   14.9654
 
