# Supplementary material for: Inclusive Composite Interval Mapping of QTL by Environment Interactions in Biparental Populations
Source: PLoS One. 2015 Jul 10;10(7):e0132414. doi: 10.1371/journal.pone.0132414 (PMC4498613; doi:10.1371/journal.pone.0132414)
Supplement: S3 File — (ZIP) [file pone.0132414.s003.zip › Simulation for unliked model/Simulated popualtions/run_00136.met]

!**********************Note: lines staring with "!" are remarks and will be ignored in the program********************
!*********************************General Information**********************************
!Assuming F1 = P1 x P2, populations available in QTL IciMapping are: 
!  1, P1BC1F1 = P1 x F1, the first backcrossing where P1 is used as the recurrent parent;
!  2, P2BC1F1 = P2 x F1, the first backcrossing where P2 is used as the recurrent parent;
!  3, F1DH, F1-derived doubled haploids; 
!  4, RIL or F1RIL, recombination inbred lines through the repeated selfing of F1;
!  5, P1BC1RIL, recombination inbred lines through the repeated selfing of P1BC1F1;
!  6, P2BC1RIL, recombination inbred lines through the repeated selfing of P2BC1F1;
!  7, F2, the selfing generation of F1;
!  8, F3, the selfing generation of F2;
!  9, P1BC2F1, the second backcrossing where P1 is used as the recurrent parent; 
! 10, P2BC2F1, the second backcrossing where P2 is used as the recurrent parent;
! 11, P1BC2RIL, recombination inred lines through the repeated selfing of P1BC2F1; 
! 12, P2BC2RIL, recombination inred lines through the repeated selfing of P2BC2F1; 
! 13, P1BC1F2, the selfing generation of P1BC1F1; 
! 14, P2BC1F2, the selfing generation of P2BC1F1; 
! 15, P1BC2F2, the selfing generation of P1BC2F1; 
! 16, P2BC2F2, the selfing generation of P2BC2F1; 
! 17, P1BC1DH, P1BC1F1-derived doubled haploids; 
! 18, P2BC1DH, P2BC1F1-derived doubled haploids; 
! 19, P1BC2DH, P1BC2F1-derived doubled haploids; 
! 20, P2BC2DH, P2BC2F1-derived doubled haploids; 
   3      !Mapping Population (see remarks above)
   2      !Mapping Function (1 for Kosambi; 2 for Haldane; 3 for Morgan)
   2      !Marker Space Type (1 for intervals; 2 for positions)
   1      !Marker Space Unit(1 for centiMorgans; 2 for Morgan)
   6      !Number of Chromosomes (or Linkage Groups)
 200      !Size of the mapping population
   2      !Number of environments
 
!***************************************** Chromosomes and Linkage Maps **********************************************
!Chromosome                 NumMarkers
-CH1                        16
-CH2                        16
-CH3                        16
-CH4                        16
-CH5                        16
-CH6                        16
!Linkage map (Marker name followed by position or the interval length)
 MK-1-1                1     0.000
 MK-1-2                1    10.000
 MK-1-3                1    20.000
 MK-1-4                1    30.000
 MK-1-5                1    40.000
 MK-1-6                1    50.000
 MK-1-7                1    60.000
 MK-1-8                1    70.000
 MK-1-9                1    80.000
 MK-1-10               1    90.000
 MK-1-11               1   100.000
 MK-1-12               1   110.000
 MK-1-13               1   120.000
 MK-1-14               1   130.000
 MK-1-15               1   140.000
 MK-1-16               1   150.000
 MK-2-1                2     0.000
 MK-2-2                2    10.000
 MK-2-3                2    20.000
 MK-2-4                2    30.000
 MK-2-5                2    40.000
 MK-2-6                2    50.000
 MK-2-7                2    60.000
 MK-2-8                2    70.000
 MK-2-9                2    80.000
 MK-2-10               2    90.000
 MK-2-11               2   100.000
 MK-2-12               2   110.000
 MK-2-13               2   120.000
 MK-2-14               2   130.000
 MK-2-15               2   140.000
 MK-2-16               2   150.000
 MK-3-1                3     0.000
 MK-3-2                3    10.000
 MK-3-3                3    20.000
 MK-3-4                3    30.000
 MK-3-5                3    40.000
 MK-3-6                3    50.000
 MK-3-7                3    60.000
 MK-3-8                3    70.000
 MK-3-9                3    80.000
 MK-3-10               3    90.000
 MK-3-11               3   100.000
 MK-3-12               3   110.000
 MK-3-13               3   120.000
 MK-3-14               3   130.000
 MK-3-15               3   140.000
 MK-3-16               3   150.000
 MK-4-1                4     0.000
 MK-4-2                4    10.000
 MK-4-3                4    20.000
 MK-4-4                4    30.000
 MK-4-5                4    40.000
 MK-4-6                4    50.000
 MK-4-7                4    60.000
 MK-4-8                4    70.000
 MK-4-9                4    80.000
 MK-4-10               4    90.000
 MK-4-11               4   100.000
 MK-4-12               4   110.000
 MK-4-13               4   120.000
 MK-4-14               4   130.000
 MK-4-15               4   140.000
 MK-4-16               4   150.000
 MK-5-1                5     0.000
 MK-5-2                5    10.000
 MK-5-3                5    20.000
 MK-5-4                5    30.000
 MK-5-5                5    40.000
 MK-5-6                5    50.000
 MK-5-7                5    60.000
 MK-5-8                5    70.000
 MK-5-9                5    80.000
 MK-5-10               5    90.000
 MK-5-11               5   100.000
 MK-5-12               5   110.000
 MK-5-13               5   120.000
 MK-5-14               5   130.000
 MK-5-15               5   140.000
 MK-5-16               5   150.000
 MK-6-1                6     0.000
 MK-6-2                6    10.000
 MK-6-3                6    20.000
 MK-6-4                6    30.000
 MK-6-5                6    40.000
 MK-6-6                6    50.000
 MK-6-7                6    60.000
 MK-6-8                6    70.000
 MK-6-9                6    80.000
 MK-6-10               6    90.000
 MK-6-11               6   100.000
 MK-6-12               6   110.000
 MK-6-13               6   120.000
 MK-6-14               6   130.000
 MK-6-15               6   140.000
 MK-6-16               6   150.000
!*********************************** Marker Types ********************************************************************
!Co-dominant marker: When heterozygote F1 is present, P1 is coded as 2, F1 is coded as 1, and P2 is coded as 0; Otherwise, P1 is coded as 2, and P2 is coded as 0. 
!Dominant marker: When heterozygote F1 is present, P1 and F1 are coded as 12, and P2 is coded as 0; Otherwise, P1 is coded as 2, and P2 is coded as 0.  
!Recessive markers: When heterozygote F1 is present, P1 is coded as 2, and F1 and P2 are coded as 10; Otherwise, P1 is coded as 2, and P2 is coded as 0. 
!Missing marker is coded as -1. 
 MK-1-1                 2   0   2   0   0   0   0   2   0   0   2   0   0   0   0   2   0   0   2   2   2   2   2   0   2   2   2   2   2   2   0   0   2   0   2   2   0   0   0   0   2   0   2   0   2   0   0   2   0   2   2   2   0   0   0   0   2   2   0   2   0   2   0   2   2   2   0   2   0   2   0   0   2   0   2   0   2   0   2   0   0   2   0   0   0   0   0   0   0   2   0   0   0   0   0   0   2   2   2   0   2   0   0   2   2   2   0   0   0   2   2   0   2   2   2   0   0   0   0   2   2   2   2   2   2   2   2   2   2   2   0   2   0   0   2   0   2   0   0   0   0   2   2   0   2   0   0   0   0   2   0   0   0   0   0   0   0   0   0   0   2   0   2   0   0   0   2   0   2   0   0   0   2   2   2   0   0   0   0   2   2   2   2   2   0   2   0   0   2   0   0   0   2   0   2   2   0   0   0   0
 MK-1-2                 2   0   0   0   0   0   0   2   2   0   2   0   0   0   0   2   0   2   2   2   2   2   2   0   2   2   2   2   2   2   0   0   2   0   2   2   0   0   0   0   2   2   2   0   2   0   0   2   0   2   2   2   0   0   0   0   0   2   0   2   0   2   0   2   2   2   0   2   0   2   2   0   2   0   0   0   2   0   2   0   0   2   0   0   0   0   0   0   0   2   0   0   0   0   0   0   2   2   2   0   2   0   0   2   2   2   0   0   0   2   2   0   2   2   2   0   0   0   0   2   2   2   2   2   2   2   2   2   2   2   0   2   0   0   2   0   2   0   0   0   0   2   2   0   2   0   0   0   0   2   0   0   0   0   0   0   0   0   0   0   0   0   2   0   0   0   2   0   2   2   0   0   2   2   0   0   0   0   0   2   2   2   2   2   0   2   0   0   2   0   0   0   0   0   2   2   0   0   0   0
 MK-1-3                 2   0   2   0   0   0   0   2   2   0   2   0   0   0   0   2   0   2   2   2   2   2   0   0   2   2   2   2   2   2   0   0   2   0   2   2   0   0   0   0   2   2   2   0   2   0   0   2   0   2   0   2   0   0   0   0   0   2   0   2   0   2   0   2   2   2   0   2   0   2   2   2   2   0   0   0   2   0   2   0   0   2   0   0   0   0   0   0   0   2   0   0   0   0   0   0   2   2   2   0   2   0   0   2   2   2   0   0   0   2   2   0   2   2   2   0   0   0   0   2   2   0   2   2   2   2   2   2   2   2   0   2   0   0   2   0   2   0   0   0   0   2   2   0   2   0   0   0   0   2   0   0   0   2   0   0   0   0   0   0   0   0   2   0   0   0   2   0   2   2   0   0   2   2   0   2   0   0   2   2   2   2   0   2   0   2   0   2   2   0   0   0   0   0   0   2   2   0   0   0
 MK-1-4                 2   0   2   0   0   0   0   2   2   0   2   0   0   0   0   2   0   2   2   0   2   2   0   0   2   2   2   2   2   2   0   0   2   0   0   2   0   0   0   0   2   2   2   0   2   0   0   2   0   2   0   2   0   0   2   0   0   2   2   2   0   2   0   2   2   2   2   0   0   2   2   2   2   0   0   0   2   0   2   0   0   2   0   0   0   0   0   0   2   2   0   0   0   0   2   0   2   2   2   0   2   0   0   2   2   2   0   0   0   2   2   0   2   2   2   0   0   0   0   2   2   0   2   2   2   2   2   2   2   2   0   2   0   0   2   0   0   0   0   0   0   2   2   0   2   0   0   0   0   2   0   2   0   2   0   0   0   0   0   0   0   0   2   0   0   2   2   0   2   2   0   0   0   2   2   2   0   0   2   0   2   0   0   2   2   2   0   2   2   0   2   0   0   0   0   2   2   0   0   0
 MK-1-5                 0   0   2   0   0   0   0   2   2   0   2   0   0   0   0   0   0   2   2   0   0   2   0   0   2   2   2   2   2   2   0   0   2   0   0   2   0   0   0   0   2   2   2   0   2   0   0   2   0   2   0   0   0   0   2   0   0   2   2   2   0   0   0   2   2   2   2   0   0   2   2   2   2   0   0   0   2   0   2   0   0   2   0   0   0   0   0   0   2   2   2   2   0   0   2   0   2   2   2   0   2   0   0   0   2   2   0   0   0   2   0   0   2   2   2   0   0   0   0   2   2   0   2   2   2   2   2   2   2   2   0   2   0   0   2   0   0   0   0   0   0   2   2   0   2   0   0   0   0   2   2   2   0   2   0   0   0   0   0   0   0   0   2   0   0   2   2   0   2   2   0   0   0   2   2   0   0   0   2   0   2   0   0   2   2   2   0   2   2   0   2   2   0   2   0   2   2   0   0   0
 MK-1-6                 0   2   2   0   0   0   0   2   2   0   2   2   0   0   0   0   0   2   2   0   0   2   0   0   2   2   2   2   2   0   0   0   2   0   0   2   0   0   0   0   2   2   2   2   2   0   0   2   0   2   0   0   0   0   2   2   0   2   2   2   0   0   0   2   2   2   2   0   0   2   2   0   2   0   0   2   2   0   2   0   0   2   0   0   0   0   0   0   2   2   2   2   2   0   2   0   2   2   2   0   2   0   2   0   0   2   0   0   0   2   0   0   2   2   2   0   0   0   2   2   2   0   2   2   2   2   2   2   2   2   0   2   0   0   0   2   0   0   0   0   0   2   2   0   2   0   0   0   0   2   2   2   0   2   0   0   0   2   2   0   0   2   2   0   0   2   0   0   2   2   0   0   0   2   2   0   0   0   2   0   2   2   0   0   2   2   0   2   2   0   2   2   0   2   0   2   2   0   0   0
 MK-1-7                 0   2   2   0   0   0   0   2   0   0   2   2   0   0   0   0   0   2   2   0   0   2   0   0   2   2   2   2   2   0   0   0   2   0   0   2   0   0   0   0   2   2   2   2   2   0   2   0   0   2   0   0   0   0   2   2   0   2   2   2   0   0   0   2   2   2   2   0   0   2   2   0   2   0   0   2   2   0   2   0   0   2   0   0   0   0   2   0   2   2   2   2   2   0   2   0   2   2   2   0   2   0   2   0   0   2   0   0   0   2   0   0   2   2   2   0   0   0   2   2   0   0   2   2   0   0   2   2   2   2   0   2   0   0   0   2   0   0   0   0   0   2   2   0   2   0   0   0   0   2   2   2   0   2   0   0   0   2   2   0   0   2   2   0   0   2   0   0   2   2   2   0   0   2   2   0   0   0   2   0   2   2   0   0   2   0   0   2   2   0   2   2   0   2   0   2   2   0   2   0
 MK-1-8                 0   2   2   0   0   0   2   2   0   0   2   0   0   2   0   0   0   0   2   0   0   2   0   0   2   2   2   2   2   0   2   2   2   0   0   0   0   2   0   0   2   2   2   2   2   0   0   0   0   2   0   0   2   2   2   2   0   2   2   2   0   0   2   2   2   2   2   0   0   2   2   0   2   2   2   2   0   0   2   0   0   2   0   0   0   0   2   0   2   0   2   2   2   0   2   2   2   2   2   0   2   0   0   0   0   2   0   0   0   2   0   0   2   0   2   0   0   0   2   2   0   0   2   0   0   0   2   2   2   2   0   2   0   0   0   2   0   0   0   0   0   2   2   0   2   0   0   0   0   2   2   2   0   2   0   2   0   2   2   0   0   2   2   0   0   2   0   0   2   2   2   0   2   2   2   0   0   0   2   0   2   2   0   0   2   0   0   2   2   0   2   2   0   0   0   2   2   0   2   0
 MK-1-9                 0   2   2   0   0   0   2   0   0   2   0   0   0   2   2   0   0   0   2   0   0   2   0   0   2   2   2   2   2   0   2   2   2   0   0   0   0   2   0   0   2   2   2   2   2   0   0   0   0   2   0   0   2   2   2   2   2   2   2   2   0   0   2   2   2   0   2   0   0   2   2   0   2   2   2   2   0   0   2   0   0   2   0   0   0   0   0   0   2   2   2   2   2   0   2   2   2   2   2   0   2   0   2   0   0   2   0   0   2   2   0   0   2   0   2   0   2   0   2   2   0   0   0   2   0   0   2   2   2   2   2   2   0   0   0   2   0   2   0   0   0   2   2   0   2   0   2   0   0   2   2   2   0   2   0   2   0   0   2   0   0   2   2   0   0   2   2   0   2   2   2   0   2   2   2   0   0   2   0   0   2   2   0   0   2   0   0   2   2   0   2   2   0   0   0   2   0   0   2   0
 MK-1-10                0   2   2   0   0   0   2   0   0   2   0   0   0   2   2   0   0   0   2   0   0   2   0   0   2   0   2   2   0   0   2   2   2   0   0   0   0   2   0   0   2   0   2   2   2   0   0   0   0   2   0   0   2   2   2   2   2   2   2   2   0   0   0   2   2   2   2   2   0   2   0   0   2   2   0   2   0   0   2   0   2   2   0   0   0   0   0   0   2   2   2   2   2   0   2   0   2   2   2   2   2   0   2   0   0   2   2   0   2   2   0   0   2   0   2   0   2   0   2   2   0   0   0   2   0   0   2   2   2   2   2   2   2   0   0   2   0   2   0   0   0   2   2   0   2   0   2   0   0   0   0   2   2   2   0   2   0   0   2   2   0   2   2   0   0   2   2   0   2   2   2   0   2   2   2   0   0   2   2   0   2   2   0   0   2   0   2   2   2   0   2   2   0   0   0   2   0   0   2   0
 MK-1-11                2   2   0   2   0   0   2   0   0   2   2   0   0   2   2   2   2   2   2   0   0   0   0   2   2   0   2   0   0   0   2   2   2   0   0   0   0   2   0   0   2   0   2   2   2   0   0   0   0   2   0   0   2   0   2   2   2   2   2   2   0   0   0   0   2   2   0   0   0   2   0   0   2   2   0   2   0   0   2   0   2   2   0   2   0   0   0   0   2   2   2   2   2   0   2   0   2   2   2   2   2   0   2   0   0   2   2   2   2   2   0   0   2   0   2   0   2   0   2   0   0   0   0   2   0   2   2   0   2   0   2   2   2   2   2   2   0   2   0   0   0   2   2   0   2   0   0   2   0   0   0   2   2   2   0   2   0   0   2   2   0   2   2   0   0   2   2   0   2   2   2   0   2   2   2   0   0   2   2   0   0   2   0   0   2   0   2   2   2   0   2   2   2   0   0   2   0   0   0   0
 MK-1-12                2   2   0   2   0   0   2   2   0   2   2   0   0   2   2   2   2   2   2   0   0   0   0   2   2   0   2   0   0   0   2   2   2   0   0   0   0   2   0   0   2   2   2   2   2   0   0   0   0   0   0   0   2   0   2   2   2   2   0   2   0   0   0   0   2   2   2   0   0   2   0   0   2   0   0   2   0   0   2   0   2   2   0   2   0   0   0   0   2   2   2   2   2   0   2   0   2   2   2   2   2   0   2   0   2   2   0   2   2   2   0   0   2   0   2   0   2   0   2   0   0   0   0   0   0   2   0   0   0   0   2   2   0   2   2   0   0   2   0   0   0   2   2   0   2   2   2   2   0   0   0   2   2   2   0   2   0   0   2   2   2   2   2   2   0   0   0   0   2   2   2   0   2   2   0   0   0   2   2   0   0   2   0   0   2   0   2   2   2   0   2   2   2   0   0   2   0   0   0   0
 MK-1-13                2   2   0   2   0   0   2   2   0   2   2   0   0   2   2   2   2   0   2   0   0   0   0   2   2   0   2   0   0   0   2   2   2   0   0   0   0   2   0   0   2   0   2   2   2   0   0   2   0   0   2   0   2   2   2   2   2   2   0   0   0   0   0   0   2   2   2   0   0   2   2   0   2   0   0   2   0   0   2   0   2   2   0   2   0   0   0   0   2   2   2   2   2   2   2   0   2   2   2   2   2   0   2   0   2   2   0   2   2   0   0   0   2   0   2   2   2   0   2   0   0   0   0   0   0   2   0   0   0   2   2   2   0   2   2   0   0   2   0   0   0   2   2   0   2   2   2   2   0   0   0   2   2   2   2   2   0   0   2   0   2   2   2   2   0   0   0   0   0   2   2   2   2   0   0   0   0   2   2   0   0   2   0   0   2   0   0   2   2   0   2   2   2   0   0   2   2   0   0   0
 MK-1-14                0   0   0   2   0   0   2   2   0   2   2   2   0   2   2   2   2   0   2   2   0   0   0   2   2   0   2   0   0   2   2   2   2   0   2   2   0   2   0   0   0   0   2   0   2   0   0   2   0   0   2   0   2   2   2   2   2   2   0   0   0   2   0   0   2   2   2   0   2   2   2   0   0   0   0   2   0   0   2   0   2   2   0   2   0   0   0   0   2   2   2   2   2   2   0   0   2   2   2   2   2   0   2   0   0   2   0   2   2   0   0   0   2   0   2   2   2   0   0   0   0   0   0   0   0   2   0   0   0   2   2   2   0   2   2   0   0   2   2   0   0   2   2   2   0   2   2   2   0   0   0   2   2   0   2   0   2   0   0   0   2   2   2   2   2   0   0   0   0   2   2   2   2   0   0   0   0   2   2   0   2   2   0   0   2   0   0   2   2   0   2   2   2   2   0   2   0   0   0   0
 MK-1-15                2   0   0   2   0   0   2   2   0   2   2   2   0   2   2   2   2   0   2   2   0   0   0   2   2   0   2   0   0   2   2   2   2   0   2   2   0   2   0   0   0   0   2   0   2   0   0   2   0   0   2   0   2   2   2   2   2   2   0   0   2   2   0   0   2   2   2   0   2   2   2   0   0   0   0   2   0   0   0   0   2   2   0   2   0   0   0   0   2   2   2   2   2   2   0   0   2   2   0   2   2   0   2   0   0   2   0   2   2   0   0   0   2   0   2   2   2   0   0   0   0   2   0   0   0   2   0   0   0   2   2   2   0   0   2   0   2   2   2   0   0   2   2   2   0   0   2   2   0   0   0   0   2   2   2   2   2   0   0   0   2   2   2   2   2   0   0   0   2   2   2   2   2   0   0   0   0   2   2   0   2   0   0   0   0   2   0   0   0   0   2   2   2   2   0   2   2   0   0   0
 MK-1-16                2   0   0   2   2   0   2   2   0   2   2   2   0   0   2   2   2   0   2   2   0   0   0   2   2   0   2   0   0   2   2   2   0   0   2   2   0   2   0   0   0   0   2   0   2   0   0   2   0   0   2   0   2   0   2   2   2   2   2   0   2   2   0   0   0   2   2   0   2   2   2   0   2   0   0   2   0   0   0   0   2   0   0   2   0   0   0   0   2   2   2   2   2   2   0   2   2   2   0   2   2   0   2   0   0   2   0   2   2   0   0   0   2   0   2   2   2   0   0   0   0   2   0   2   0   0   0   0   0   0   2   2   0   0   2   0   2   0   0   0   0   2   2   2   0   0   2   2   2   2   0   2   2   0   2   2   2   0   2   2   2   2   2   2   2   2   0   0   2   2   2   2   2   0   0   0   0   0   2   0   0   2   0   0   2   2   2   0   0   0   2   2   2   2   0   2   2   0   0   0
 MK-2-1                 2   2   0   2   2   0   2   0   0   0   0   0   2   0   2   2   2   2   2   2   0   2   0   2   2   0   2   0   2   2   2   0   2   0   0   2   0   2   2   2   0   0   0   0   0   2   0   0   2   2   0   2   0   2   0   2   2   0   0   0   2   2   2   2   0   0   0   2   0   0   2   2   0   0   0   0   2   0   2   0   0   0   2   2   2   2   2   0   0   2   0   2   2   2   0   0   0   0   2   2   2   0   2   2   2   0   0   2   2   0   2   2   0   0   0   0   2   2   2   0   2   2   0   2   2   2   0   0   0   0   0   2   2   0   2   0   0   0   2   0   0   2   0   0   2   0   0   0   0   0   0   2   2   2   0   2   2   2   0   0   2   2   2   2   2   2   0   2   0   0   0   2   0   2   2   0   0   2   0   2   2   2   2   0   2   0   0   2   0   2   0   0   2   2   2   2   0   2   2   2
 MK-2-2                 2   2   0   2   2   0   2   0   0   0   0   2   2   0   2   2   2   2   0   2   0   2   0   2   2   0   2   0   2   2   2   0   2   0   0   2   0   2   2   2   0   0   0   0   0   2   0   0   2   2   0   0   0   2   0   2   0   0   0   0   0   2   0   2   0   0   0   2   0   0   2   2   0   0   0   0   2   0   2   0   0   0   2   2   2   0   2   0   2   2   0   2   2   2   0   0   0   0   2   2   2   0   2   2   2   0   2   2   2   0   2   2   0   0   2   0   2   0   0   0   2   2   0   0   2   2   0   0   0   2   0   0   2   0   2   0   0   0   2   0   0   2   0   0   2   0   0   0   0   0   0   2   2   2   0   2   2   2   0   2   2   2   2   2   2   2   0   2   0   0   0   2   2   2   2   0   0   2   0   2   2   0   2   0   2   0   0   2   0   2   0   0   2   0   2   2   0   2   2   2
 MK-2-3                 2   2   0   2   2   0   2   0   0   0   0   2   2   0   0   0   2   2   0   2   0   2   0   0   2   0   2   0   0   2   2   0   2   0   2   2   0   2   2   0   0   0   0   2   0   2   0   0   0   2   0   0   0   2   0   2   0   0   0   0   0   0   0   2   0   0   0   2   2   0   0   2   0   0   2   2   2   0   2   0   2   0   2   2   2   2   0   0   2   0   0   2   2   2   0   0   0   0   2   2   2   0   2   2   2   0   0   2   2   0   2   2   0   0   2   0   2   0   0   0   2   2   0   0   2   2   0   0   2   2   0   0   2   0   2   0   0   0   2   0   0   2   0   0   2   0   0   0   0   2   0   0   2   0   2   2   2   2   0   2   2   2   2   2   2   2   0   2   0   0   0   2   2   2   2   0   0   2   0   2   2   0   2   0   2   2   0   2   0   2   0   0   0   0   2   2   0   2   2   2
 MK-2-4                 2   2   0   2   2   0   2   0   0   0   0   2   2   0   0   0   2   2   2   2   0   2   0   2   2   0   2   0   0   2   2   0   2   0   2   2   0   2   2   0   0   0   0   2   0   0   0   0   2   2   0   0   0   2   2   2   0   0   0   0   2   0   0   2   0   0   0   2   2   0   0   2   0   0   2   2   2   0   2   0   2   0   2   2   2   2   0   0   0   2   2   2   2   2   0   0   0   0   2   2   2   0   2   2   2   2   0   2   2   0   2   2   0   0   2   0   2   0   0   0   2   2   0   0   2   2   0   0   2   2   0   0   2   0   2   0   0   2   2   0   0   2   0   0   2   0   0   0   0   2   0   0   2   0   2   2   2   2   0   2   2   2   2   2   2   2   0   2   0   0   0   2   0   2   2   0   0   2   0   0   2   0   2   0   2   2   0   2   0   2   0   0   2   0   2   0   0   2   2   2
 MK-2-5                 2   2   0   2   2   0   2   0   0   0   0   2   2   0   0   0   2   2   2   2   0   2   0   2   2   0   2   2   0   2   2   0   2   0   2   2   0   2   2   0   0   0   0   2   0   0   0   0   2   2   0   0   0   2   2   0   0   0   0   0   2   0   0   2   0   0   0   2   2   0   0   2   2   0   2   0   2   0   0   0   2   0   2   2   2   2   0   0   0   0   2   2   2   2   0   0   0   0   2   2   0   0   2   2   2   2   0   2   2   2   2   2   0   0   2   2   2   2   0   0   0   2   0   0   2   2   0   0   2   2   0   0   2   0   2   0   0   2   2   2   0   0   0   0   2   0   0   0   0   2   0   0   2   0   2   2   2   2   0   2   2   2   2   2   2   2   0   2   0   0   0   0   0   2   2   0   0   2   0   0   2   0   2   0   2   2   0   0   0   2   0   0   2   0   2   0   0   2   2   2
 MK-2-6                 2   0   0   0   2   0   2   0   0   0   2   2   2   0   0   0   2   0   2   2   0   2   0   2   0   0   2   2   0   2   2   0   2   0   2   2   0   0   2   0   0   0   0   2   0   0   0   0   2   2   0   0   0   2   2   0   0   2   0   0   2   0   0   2   0   0   0   2   2   0   0   2   2   0   0   0   2   0   0   0   2   0   2   2   2   2   0   0   0   0   2   2   0   0   0   0   0   0   2   2   0   0   2   2   2   2   0   2   2   2   2   2   0   0   2   2   2   2   0   0   0   2   0   0   0   2   0   0   2   2   0   0   2   0   2   2   0   2   2   2   0   0   0   0   2   0   2   0   0   2   0   0   2   0   2   2   0   2   0   2   0   2   2   0   2   2   2   2   0   0   0   0   0   2   2   0   0   2   0   0   0   0   2   0   2   2   0   0   0   0   0   0   2   2   2   0   0   2   2   2
 MK-2-7                 2   0   0   0   2   0   2   0   2   0   2   2   2   0   2   0   2   0   2   2   0   2   0   2   0   2   0   0   0   2   0   0   0   2   2   2   0   0   2   0   0   0   0   2   0   2   0   0   2   2   0   0   0   0   2   0   0   2   0   0   2   0   0   2   0   2   0   2   2   0   0   2   2   0   0   0   0   0   2   0   2   0   2   2   2   2   0   0   0   0   2   2   0   0   0   0   0   2   2   2   0   0   0   2   2   2   0   2   2   2   2   2   0   0   2   2   2   2   0   0   0   2   0   0   0   2   0   0   2   2   0   0   2   0   2   2   2   2   2   0   0   0   0   0   2   2   2   0   2   2   0   0   2   0   2   2   0   2   0   2   0   2   2   0   2   2   2   2   0   0   0   0   0   2   2   0   0   2   2   0   2   0   2   0   2   2   0   2   0   0   0   0   2   2   2   0   0   2   0   2
 MK-2-8                 2   0   0   0   2   0   2   0   2   0   2   2   2   0   2   0   0   0   2   2   2   2   0   2   0   2   0   0   0   2   0   0   2   2   2   2   0   0   2   0   0   0   0   2   0   2   2   0   2   2   0   0   0   0   0   0   0   2   0   2   2   0   0   2   0   2   0   2   2   0   0   0   2   0   0   0   2   0   0   0   2   0   2   2   2   2   0   0   2   0   2   2   0   0   0   0   0   2   2   2   0   0   0   2   2   0   0   2   2   2   2   2   0   0   2   2   2   2   0   0   0   2   0   0   0   2   0   0   2   2   0   0   2   0   2   2   2   2   2   0   0   0   2   0   2   2   2   0   0   2   0   0   2   0   2   2   0   2   0   2   0   2   2   0   2   2   2   2   0   0   0   0   0   2   2   2   0   2   2   2   2   0   2   0   0   2   0   2   0   0   0   0   2   2   2   0   0   2   0   2
 MK-2-9                 2   0   2   2   2   0   2   0   0   0   2   2   2   0   2   0   2   0   2   2   2   2   0   2   2   2   0   0   0   2   0   0   2   2   2   2   0   0   2   0   0   0   0   2   0   0   2   0   2   2   0   0   0   0   0   2   2   2   0   2   0   0   0   2   0   2   0   2   2   0   0   0   2   0   0   0   2   0   0   0   2   0   2   2   2   2   0   0   2   0   2   2   0   0   2   0   2   2   2   2   2   0   0   2   2   0   0   0   2   0   0   2   0   0   2   2   2   2   0   0   0   2   0   0   0   2   0   0   2   2   0   0   2   0   0   2   2   2   2   0   0   0   2   2   2   2   2   2   2   2   0   0   0   0   2   0   0   2   0   2   0   2   2   0   2   2   2   2   0   0   0   0   2   2   2   0   0   2   2   2   2   0   2   0   0   0   0   2   0   2   0   0   2   2   2   2   0   2   0   2
 MK-2-10                2   0   2   2   2   0   2   2   0   0   2   2   2   0   2   0   2   0   2   2   2   2   0   2   2   2   0   0   2   2   0   0   2   2   2   2   0   0   2   2   0   0   0   2   0   0   2   0   2   2   0   0   0   0   0   2   2   2   0   2   0   0   0   2   2   2   0   2   2   0   0   0   2   0   0   0   2   0   0   0   2   0   2   2   2   2   0   0   2   0   2   2   0   0   2   0   2   2   2   2   2   0   0   2   0   0   0   0   2   0   0   2   0   0   2   2   2   2   0   0   0   2   0   0   0   2   0   0   2   2   0   0   2   0   0   2   2   2   0   0   0   2   2   2   0   2   2   2   2   2   0   0   0   0   2   0   0   2   0   2   0   2   2   0   0   2   0   2   0   0   0   0   2   2   2   0   0   2   2   0   2   0   2   2   0   0   0   0   0   2   0   0   0   2   2   2   0   2   0   2
 MK-2-11                2   0   2   2   2   0   2   2   0   0   2   2   2   0   2   0   2   2   2   2   2   2   0   0   2   2   0   0   2   2   0   0   2   2   2   2   0   0   2   2   0   0   0   2   0   0   2   0   2   0   0   2   0   2   0   2   2   2   0   0   0   0   0   2   2   2   0   2   2   2   0   0   2   2   0   0   2   0   0   0   2   0   0   2   2   2   0   0   2   0   2   2   0   0   0   0   2   2   2   2   2   0   0   2   0   0   0   0   2   0   0   2   0   0   2   2   2   2   0   2   0   2   0   0   0   2   0   0   2   2   0   2   2   0   0   2   2   2   0   0   0   2   2   2   0   2   2   2   2   0   0   0   0   0   2   0   0   2   0   2   0   2   2   0   0   2   0   2   0   2   0   0   2   2   2   0   0   2   0   0   2   0   2   2   0   0   0   0   0   2   0   0   0   2   0   2   0   2   0   0
 MK-2-12                2   0   0   2   2   0   2   2   0   0   2   2   2   0   2   0   2   2   2   2   2   2   0   0   2   2   0   0   2   2   0   0   2   2   2   2   0   0   2   2   0   0   0   2   0   0   2   0   2   0   0   2   0   2   0   2   2   0   0   0   0   0   0   2   2   2   0   2   2   0   0   0   2   2   0   0   2   2   0   0   0   0   0   2   2   0   0   0   2   0   2   0   0   0   0   2   2   2   2   2   2   0   0   2   0   0   0   0   2   0   0   2   0   0   2   2   2   2   2   0   0   0   0   0   0   2   0   0   2   2   0   2   0   0   0   2   2   2   0   0   0   2   2   2   0   2   2   2   2   0   0   0   0   0   0   0   0   2   0   2   0   0   2   0   0   2   0   2   0   2   0   0   2   2   2   0   0   2   0   0   2   0   0   2   0   0   0   0   0   2   0   0   0   0   0   2   0   2   0   0
 MK-2-13                2   0   0   2   2   0   2   2   0   2   2   2   0   0   2   0   2   2   2   2   2   2   0   0   2   2   2   0   2   2   0   0   2   2   2   2   0   0   2   2   0   0   0   2   0   0   2   0   0   0   0   2   2   2   0   2   2   0   0   0   0   0   2   2   2   2   0   0   2   0   0   0   2   2   0   0   2   0   0   0   0   0   0   2   2   0   0   0   2   0   2   0   0   0   0   2   2   2   2   0   2   0   0   2   0   0   0   0   0   2   0   2   0   0   2   2   2   2   2   0   2   0   0   0   0   2   0   0   2   2   0   2   0   0   0   2   0   2   0   2   2   2   2   2   0   2   2   2   0   0   2   0   0   0   0   0   0   2   0   2   0   0   2   0   2   2   0   2   0   0   0   0   0   2   2   0   0   2   0   0   2   2   0   2   0   0   0   0   0   2   0   0   0   0   0   2   2   2   0   0
 MK-2-14                2   0   0   0   2   0   2   2   0   2   2   2   0   0   2   0   2   0   2   2   2   2   2   0   2   0   2   0   2   2   0   0   2   2   2   2   0   0   2   2   2   0   0   0   0   0   2   0   0   0   0   2   2   2   0   2   0   0   0   0   0   0   2   2   2   2   0   0   0   0   0   0   2   2   0   2   2   0   0   0   0   0   0   2   2   2   0   0   2   0   2   0   0   0   0   0   2   0   2   2   2   0   0   2   0   0   0   0   0   0   0   2   0   0   2   2   2   2   2   0   2   0   0   0   0   2   0   0   2   2   0   0   0   0   0   2   0   2   0   2   2   2   2   2   0   2   2   2   0   0   2   0   0   0   2   0   0   2   0   2   0   0   2   0   2   0   0   2   0   0   2   0   0   0   2   0   0   2   0   0   2   2   0   2   0   0   0   0   0   2   0   0   0   0   0   2   2   2   0   0
 MK-2-15                2   0   0   0   2   0   2   2   0   2   0   2   0   0   2   0   2   0   2   2   2   2   2   0   2   0   2   0   2   2   2   0   2   2   0   2   0   2   2   2   2   0   0   0   2   0   2   0   0   0   0   2   2   2   0   2   0   0   0   0   2   2   2   2   2   2   0   0   0   2   0   0   2   2   0   2   2   0   0   0   0   0   0   2   2   2   2   0   2   0   2   2   0   0   0   0   2   0   2   2   2   0   0   2   0   0   0   0   0   2   0   2   0   0   0   2   2   2   0   0   2   0   0   2   0   0   0   0   0   2   0   0   0   2   0   2   0   2   0   2   2   2   2   2   0   2   2   2   0   2   2   0   0   0   2   0   0   2   0   2   0   2   2   0   2   0   0   2   0   2   2   0   0   0   0   0   2   2   0   0   2   2   0   2   0   0   2   0   0   2   0   0   0   0   2   2   2   0   0   0
 MK-2-16                0   0   0   0   2   0   2   2   0   2   0   2   0   0   2   0   2   0   2   2   2   2   2   0   2   0   0   0   2   0   2   2   2   2   0   2   0   2   2   2   0   0   0   0   2   0   2   0   2   0   0   2   2   2   0   2   0   0   0   0   2   2   2   0   2   2   0   2   2   2   2   0   2   2   0   2   2   0   0   0   0   0   0   2   2   2   2   0   2   0   2   2   0   0   0   0   2   0   2   2   0   0   0   2   0   0   0   0   0   2   0   0   0   0   0   2   2   2   0   2   2   0   0   2   0   0   0   0   0   2   0   0   0   0   0   2   0   2   0   2   2   0   2   2   0   2   2   2   0   2   2   2   0   0   2   0   0   2   0   2   0   2   2   0   2   0   0   2   0   2   2   0   0   0   0   0   2   2   0   0   2   2   0   2   0   2   0   0   0   2   0   2   0   0   2   2   2   0   0   0
 MK-3-1                 2   0   2   2   0   2   0   2   0   0   0   2   2   2   2   0   0   2   0   0   0   2   2   0   2   0   2   0   0   2   2   0   2   2   0   2   2   2   2   2   0   0   0   2   2   0   2   0   0   2   0   0   2   0   0   0   0   2   2   2   2   0   2   2   2   2   0   0   2   2   0   2   2   2   2   0   2   0   0   2   0   0   2   0   2   2   0   0   0   2   2   2   0   2   0   0   0   0   0   2   0   2   2   2   2   0   2   2   2   0   0   0   2   2   0   2   0   2   0   0   0   0   2   0   0   2   0   0   0   2   0   0   2   2   2   0   0   2   2   2   2   0   0   0   2   2   0   0   0   0   0   2   2   0   2   0   2   0   0   2   2   2   2   2   2   0   0   2   2   2   0   0   0   0   2   0   2   0   0   2   2   0   2   2   0   0   0   0   0   0   0   0   0   0   2   0   2   0   0   0
 MK-3-2                 2   0   2   2   0   0   0   0   0   0   0   0   2   2   2   0   0   2   0   0   0   2   2   0   2   0   2   0   0   2   2   0   2   2   0   2   0   2   2   2   0   0   0   2   2   0   2   0   2   2   0   0   2   0   0   0   0   2   2   2   2   0   2   2   2   2   0   0   2   2   0   2   2   2   2   2   0   0   0   0   2   0   2   0   2   2   0   0   0   2   2   2   0   2   0   0   0   0   2   2   2   2   2   2   2   2   0   2   2   0   0   0   2   2   0   2   0   0   0   0   0   0   2   0   0   2   0   0   0   0   0   0   2   2   2   2   0   2   2   2   0   0   0   2   2   2   0   0   0   0   0   0   2   0   2   0   2   0   0   2   2   2   0   0   2   0   0   2   2   0   0   0   0   0   2   0   2   0   0   2   2   0   2   2   0   0   0   0   0   0   0   0   2   0   2   0   2   0   0   0
 MK-3-3                 2   0   2   2   0   0   0   0   0   0   0   0   2   2   2   0   0   2   0   0   0   2   2   2   2   0   0   0   0   2   0   0   0   2   0   2   0   2   2   2   0   0   0   2   2   0   2   0   2   2   0   2   2   0   0   2   0   2   2   2   2   0   2   2   2   2   0   0   2   2   0   2   2   2   2   2   2   0   0   2   2   0   2   0   2   2   0   0   0   0   2   2   0   0   0   0   0   2   0   2   2   2   2   2   2   2   0   2   2   0   0   0   2   2   0   2   0   0   0   0   0   2   2   0   0   2   0   0   0   0   0   0   2   2   2   2   0   2   2   2   0   0   0   2   0   2   0   0   0   0   0   0   2   0   2   0   2   0   0   2   2   2   0   0   2   0   0   2   2   0   0   0   0   0   0   0   2   0   0   2   2   0   2   2   2   0   0   0   2   0   0   2   0   2   2   0   2   0   0   0
 MK-3-4                 2   0   2   2   0   0   0   0   0   0   0   0   2   2   2   0   0   2   0   0   0   2   2   2   0   0   0   0   0   2   0   0   0   2   0   2   0   2   2   2   0   0   0   2   2   0   2   0   2   2   2   0   2   0   0   2   0   2   2   2   2   0   2   2   2   2   0   2   2   2   0   2   2   2   2   2   2   0   0   2   2   0   2   0   2   2   0   0   0   0   2   2   0   2   0   0   0   2   0   2   2   2   2   2   2   2   0   2   2   0   0   0   2   2   0   2   0   0   0   0   0   0   2   0   0   0   2   0   0   2   0   0   2   2   2   2   0   2   2   2   0   0   0   2   0   2   0   0   0   0   0   0   2   0   0   0   2   0   0   2   2   2   0   0   2   2   0   2   2   0   0   0   0   0   0   0   2   0   0   2   2   0   2   2   2   0   2   2   2   0   0   2   0   2   2   0   2   0   0   0
 MK-3-5                 2   0   2   2   0   0   0   2   0   2   0   0   2   2   2   0   0   2   0   0   0   2   2   2   0   0   0   0   0   2   0   0   0   2   0   0   0   2   2   2   0   0   0   2   2   0   2   0   2   2   0   0   2   0   0   2   0   2   0   2   2   0   2   2   2   2   0   2   0   2   0   2   2   2   2   2   2   0   2   2   2   0   2   0   2   0   0   0   0   0   2   2   2   0   0   0   0   2   0   2   2   0   2   0   2   2   0   2   2   0   0   0   2   2   0   2   0   0   0   0   0   0   2   0   0   2   2   0   0   2   0   0   0   2   2   2   0   2   2   2   0   0   0   2   0   2   0   0   0   0   0   0   2   0   0   0   2   2   0   2   2   2   0   0   0   2   0   2   0   0   0   0   0   0   0   0   2   0   0   2   2   0   2   2   2   0   2   2   2   0   0   2   0   2   2   0   2   0   0   0
 MK-3-6                 2   0   2   2   0   0   0   2   0   2   0   0   2   2   2   0   0   2   0   2   0   2   2   2   2   0   0   0   0   2   0   0   0   2   2   0   0   2   0   2   0   0   0   2   2   0   2   0   2   2   0   0   2   0   0   2   0   2   0   2   2   0   2   0   2   2   2   2   0   2   0   2   2   2   2   2   2   0   2   2   2   0   2   0   2   0   0   0   0   0   2   2   2   0   0   0   0   0   0   2   2   0   2   0   2   0   0   2   2   0   0   2   2   2   0   2   0   2   0   0   0   0   2   0   0   2   2   0   0   2   0   0   0   2   2   2   0   2   2   2   0   0   0   2   0   2   0   0   0   0   0   0   2   0   0   0   2   2   0   0   2   2   0   0   0   0   0   2   0   0   0   0   0   0   2   0   2   0   0   2   2   0   2   2   2   0   2   2   2   2   0   2   0   0   2   0   2   0   2   0
 MK-3-7                 2   0   2   2   0   0   0   2   0   0   0   0   2   2   0   0   0   0   0   2   0   2   2   2   2   0   0   0   2   2   0   0   0   2   2   0   0   2   0   2   0   0   0   2   2   0   2   0   2   2   0   0   2   0   0   2   0   2   0   2   2   2   2   0   2   2   2   2   0   2   0   2   2   2   2   0   0   0   0   2   2   0   2   0   2   2   0   0   0   0   2   2   2   0   2   0   0   0   0   2   2   0   2   0   2   0   0   2   2   0   0   2   2   2   0   2   0   2   0   0   0   0   0   0   0   2   2   0   0   2   0   0   0   2   2   2   0   2   2   2   0   0   0   2   0   2   0   0   2   0   0   0   2   0   0   0   2   2   0   0   2   2   0   0   0   0   2   2   0   0   0   0   0   2   2   0   2   0   0   0   2   0   2   2   2   0   2   2   2   2   0   2   0   0   2   0   2   0   2   0
 MK-3-8                 2   0   2   2   0   0   0   2   0   0   0   0   2   2   0   0   0   0   0   0   0   2   2   2   2   0   0   0   2   2   0   0   0   2   2   0   0   0   0   2   0   0   2   2   0   0   2   0   2   2   0   0   2   0   0   2   0   2   0   2   2   2   2   0   2   2   2   2   0   0   2   0   2   2   2   0   2   0   0   2   2   0   2   2   2   2   0   0   0   0   2   2   2   0   0   0   0   0   0   2   2   0   2   0   2   0   0   2   0   0   0   2   2   2   0   2   0   2   2   0   0   0   0   0   0   2   2   0   0   2   0   0   0   2   2   2   0   2   2   2   0   0   0   2   0   2   2   0   2   0   0   0   2   0   0   0   0   2   2   0   2   2   0   0   0   0   2   2   0   0   0   2   0   2   2   0   2   0   0   0   2   0   2   2   2   0   2   2   2   2   0   2   0   0   2   0   2   0   2   0
 MK-3-9                 2   0   2   2   0   0   0   0   0   0   0   0   2   2   0   0   0   0   0   0   0   2   2   2   2   0   0   0   2   2   0   0   0   2   2   0   0   0   0   2   0   2   2   2   2   0   2   0   2   2   0   0   2   0   0   2   0   2   0   2   2   2   2   2   2   2   2   2   0   0   2   0   0   0   2   2   2   0   2   2   2   0   2   2   2   0   0   0   0   0   2   2   2   0   0   0   2   0   0   2   2   0   2   0   2   0   0   2   0   0   0   2   2   2   0   2   0   0   0   0   2   2   0   0   0   2   2   0   0   2   0   0   0   2   2   2   2   2   2   2   0   0   0   2   0   2   2   0   2   0   0   0   2   0   0   0   0   2   2   0   2   2   0   0   0   0   2   2   0   0   0   0   0   2   2   2   2   0   0   2   0   0   2   2   2   0   2   2   2   2   0   2   0   0   2   0   2   0   2   2
 MK-3-10                2   2   2   0   0   0   0   0   0   0   0   0   2   2   0   0   0   0   0   0   0   2   2   2   2   0   0   0   2   2   0   0   0   2   2   0   0   0   0   2   2   2   2   2   2   0   2   2   2   2   0   0   2   0   0   2   0   2   0   2   2   2   2   2   2   2   2   2   0   2   2   0   0   0   2   2   0   0   2   2   2   0   2   2   2   0   0   2   0   2   2   2   2   2   2   2   0   0   0   2   2   0   2   0   2   2   0   2   0   0   2   0   2   2   0   2   0   0   0   0   2   2   0   0   0   2   2   0   0   2   0   0   0   2   2   2   2   2   2   2   0   0   0   2   0   2   2   0   2   0   0   0   2   2   0   0   0   2   2   0   0   2   0   0   0   0   2   2   2   0   0   0   0   2   2   2   2   0   0   2   0   0   2   2   2   0   2   2   2   2   0   2   0   0   2   0   2   0   2   2
 MK-3-11                2   2   2   0   0   0   0   0   0   0   0   2   2   2   0   0   0   0   0   0   0   2   2   2   2   0   0   0   2   0   0   2   0   2   2   0   0   0   0   2   2   2   0   2   2   0   2   0   2   2   2   0   2   0   0   2   0   2   0   0   2   2   2   2   2   2   2   2   0   2   2   0   0   0   2   2   2   0   2   2   2   0   0   2   2   0   0   2   0   0   2   0   2   0   2   2   2   0   0   2   2   0   2   0   2   2   0   2   0   0   2   0   0   2   0   2   2   0   0   0   0   2   0   0   0   2   2   0   0   2   0   0   0   2   2   2   2   2   0   2   0   0   0   2   0   2   2   0   0   2   0   0   2   2   0   0   0   2   2   0   0   2   0   0   2   0   2   2   2   0   0   0   0   2   2   2   0   0   0   2   0   0   2   2   2   0   2   0   2   2   2   2   0   0   2   0   2   2   2   2
 MK-3-12                2   2   2   0   0   0   0   0   0   0   0   2   2   0   0   0   0   0   0   0   0   2   2   2   2   0   0   0   2   0   0   2   0   0   2   0   0   0   0   2   2   2   0   2   2   0   0   0   2   2   2   0   2   2   0   2   0   2   0   2   2   2   2   2   2   2   2   2   0   2   2   0   0   0   2   2   2   0   2   2   2   0   2   2   2   0   0   2   0   0   2   0   2   0   2   2   2   2   0   2   2   0   2   0   2   2   0   0   0   0   2   2   0   2   0   2   2   0   0   0   0   2   0   0   0   2   2   0   0   2   0   0   0   2   2   2   2   2   0   2   0   0   0   2   0   2   2   0   0   2   0   0   2   2   0   0   2   0   2   0   0   2   0   2   2   0   0   0   2   0   0   0   0   2   2   2   0   0   0   2   0   0   0   2   2   0   2   0   0   2   2   2   0   0   2   0   2   2   0   2
 MK-3-13                2   2   2   0   0   0   2   2   0   0   2   2   2   0   0   0   2   0   0   0   0   2   2   2   2   0   0   0   2   0   0   2   0   0   2   0   0   0   0   2   2   2   0   2   2   0   0   0   2   2   2   0   2   2   0   2   0   2   0   2   2   0   2   2   2   0   2   2   0   0   2   0   0   0   2   0   2   0   2   2   0   0   2   2   0   0   0   2   0   0   2   0   2   0   2   2   2   2   0   2   2   2   2   2   2   2   0   0   0   0   2   2   0   2   0   0   2   0   0   0   0   2   0   0   0   2   2   0   0   2   0   0   0   2   2   0   0   2   0   2   0   2   0   2   0   2   2   0   0   2   0   0   2   2   2   0   2   0   2   0   0   2   2   2   2   2   0   0   2   0   0   0   0   2   2   2   0   0   0   2   0   0   0   2   2   0   2   0   0   2   2   2   0   0   2   0   2   2   0   2
 MK-3-14                2   2   2   0   0   0   0   2   0   0   2   2   2   0   0   0   2   0   2   0   0   2   2   2   2   0   0   0   2   0   0   2   0   0   2   0   0   0   0   2   2   2   0   2   2   0   0   0   2   2   2   0   2   2   0   2   2   2   0   2   2   0   2   2   2   0   2   2   0   0   2   2   0   0   2   0   2   0   2   2   0   0   0   2   0   0   0   2   0   0   2   0   2   0   2   2   2   2   0   2   2   2   2   2   2   0   2   0   0   0   2   2   0   2   0   0   2   0   0   0   0   2   0   0   0   2   2   2   2   2   0   0   0   2   2   0   0   2   0   2   0   0   2   2   0   2   2   0   0   2   0   0   2   2   2   0   2   0   2   2   2   2   0   2   2   2   0   0   2   0   0   0   0   2   2   2   0   0   0   2   0   0   0   2   2   0   2   0   0   2   2   2   0   0   0   0   2   2   0   2
 MK-3-15                2   2   2   0   0   0   0   2   0   0   2   2   2   0   0   0   2   0   2   0   0   2   2   2   0   0   0   0   2   0   0   2   2   0   0   0   0   0   0   2   2   2   0   2   0   0   0   0   2   0   2   0   2   2   0   2   2   2   0   2   2   0   0   2   2   0   2   0   0   0   2   2   0   0   2   0   2   2   2   2   0   0   0   2   0   0   0   2   0   2   2   0   2   0   2   2   2   2   0   2   2   2   2   2   2   0   0   0   0   0   2   2   0   2   0   2   2   0   0   0   0   2   0   0   0   2   2   0   2   2   0   0   0   2   2   0   2   2   0   2   0   0   2   2   0   2   2   0   0   2   0   0   2   2   2   0   2   2   2   2   2   0   0   2   2   2   0   0   2   0   0   0   2   2   2   2   0   0   0   0   0   0   0   2   2   2   2   0   0   2   2   2   2   0   0   0   2   2   0   2
 MK-3-16                2   2   2   0   0   0   0   2   0   0   2   2   0   0   0   0   2   0   2   0   0   2   2   2   0   0   0   0   2   0   0   2   2   0   0   0   0   0   0   0   2   2   0   2   0   0   0   0   0   0   2   0   2   2   0   2   2   2   2   2   2   0   0   2   2   0   2   0   0   0   2   2   0   0   0   2   2   0   2   2   0   0   0   2   0   0   0   2   0   2   0   0   2   2   2   2   2   2   0   2   2   2   2   2   2   0   0   0   0   2   2   2   0   2   0   2   0   0   0   0   0   2   0   0   0   2   2   0   2   2   0   0   0   2   2   0   0   2   0   2   0   0   2   2   0   0   2   0   0   2   0   2   0   2   0   0   2   2   2   2   2   0   0   0   2   2   2   0   2   0   0   0   2   2   2   2   0   0   0   0   2   0   0   2   2   2   2   0   0   0   2   2   2   0   2   0   2   2   0   2
 MK-4-1                 2   0   2   0   0   0   2   0   2   2   0   0   2   2   2   0   0   0   2   2   0   2   2   0   2   0   2   2   0   0   2   0   0   2   2   2   2   2   2   0   2   2   2   2   2   0   0   2   0   0   0   0   2   0   0   0   2   2   2   2   0   0   2   0   0   2   2   2   2   0   2   0   0   0   0   0   2   0   0   0   2   0   2   0   2   2   0   2   2   0   2   2   2   0   2   0   2   0   0   0   2   2   2   0   2   0   0   0   0   2   2   2   0   0   2   2   0   0   0   0   2   0   2   2   0   0   0   2   0   0   0   0   2   2   0   2   0   2   0   0   0   0   2   2   0   0   0   2   2   0   0   0   2   0   2   0   2   2   0   2   2   2   0   0   0   0   0   0   2   0   0   0   0   0   2   0   0   2   0   2   2   2   2   2   2   0   2   0   0   0   0   0   2   2   0   2   2   2   0   0
 MK-4-2                 2   0   2   0   0   0   2   0   2   0   0   0   2   2   2   0   0   0   2   0   0   2   2   0   0   0   2   2   0   0   0   0   0   2   2   2   2   2   2   2   2   2   2   2   2   0   0   2   0   2   2   0   2   0   2   2   2   2   2   2   0   0   2   0   0   2   2   2   2   0   2   0   0   0   2   2   0   0   0   0   2   2   2   0   0   2   0   2   2   0   2   2   2   0   2   0   2   0   0   0   2   2   2   0   0   0   0   0   0   2   0   0   0   0   2   2   0   0   0   0   2   0   2   2   0   0   0   2   0   0   0   0   2   2   0   2   0   2   0   0   2   2   2   2   0   0   0   2   2   0   0   0   2   0   2   0   2   2   0   2   2   2   0   0   0   0   0   0   0   0   0   0   0   0   2   0   0   2   0   2   2   2   2   2   2   2   2   0   0   0   0   0   2   2   0   2   2   2   2   0
 MK-4-3                 2   0   2   0   0   0   2   0   2   2   0   0   2   2   2   2   0   0   2   2   0   2   2   0   0   0   2   2   0   0   0   2   0   2   2   2   0   2   2   2   2   2   2   2   2   0   0   2   0   2   2   0   2   0   2   2   2   2   2   2   0   0   2   0   0   2   2   0   2   0   2   0   2   0   2   2   0   0   0   0   2   2   2   0   2   2   0   2   2   2   2   2   0   2   2   0   2   0   0   2   2   2   2   0   0   0   0   0   0   2   0   2   0   0   2   2   0   0   0   0   2   0   2   2   0   0   0   2   0   0   0   0   2   2   0   0   2   2   0   0   2   2   2   2   0   0   0   2   2   0   0   2   2   0   2   0   2   2   0   2   0   2   0   0   0   0   0   0   2   0   0   0   0   0   2   0   0   2   0   2   2   2   2   2   2   2   2   0   0   0   0   2   2   2   0   2   2   2   2   2
 MK-4-4                 2   0   2   0   2   0   2   0   2   2   0   2   2   2   2   2   0   0   2   2   0   2   2   0   0   0   2   2   0   0   2   2   0   2   2   2   0   2   2   2   2   2   2   2   2   0   0   2   0   2   2   0   2   0   2   2   2   2   0   2   0   0   2   2   0   2   2   0   2   0   2   0   2   2   2   2   0   0   0   0   2   2   0   0   2   2   0   2   2   2   2   2   0   2   2   0   2   0   0   2   2   2   2   0   0   0   0   0   0   0   0   0   0   0   2   2   0   0   0   0   0   0   2   2   0   0   0   2   0   0   0   0   2   2   0   0   2   2   0   0   2   2   2   2   0   0   0   2   2   0   0   2   0   0   2   0   2   0   0   2   0   2   0   0   0   0   0   0   0   0   0   0   0   0   2   0   0   2   0   2   2   2   2   2   2   2   2   0   0   0   0   0   2   2   0   2   2   2   0   2
 MK-4-5                 2   0   2   0   2   0   2   0   2   2   0   2   2   2   2   2   0   0   0   2   0   2   2   0   0   0   2   2   0   2   2   2   0   2   2   0   2   2   2   2   2   2   2   2   2   0   0   2   0   2   2   0   2   0   2   2   2   2   0   2   2   0   2   2   0   0   2   0   2   0   2   0   2   2   2   2   0   0   0   0   2   2   2   0   2   2   0   2   2   2   2   0   0   2   2   0   2   0   0   2   2   2   2   2   0   0   0   0   0   0   0   0   2   0   2   2   0   0   0   0   0   0   2   2   0   0   0   2   0   0   2   0   2   0   0   0   2   2   0   0   2   0   2   2   0   0   0   2   2   0   0   0   0   0   2   0   2   0   0   2   0   2   0   2   0   0   0   0   0   0   0   0   0   0   2   0   0   2   0   2   2   2   2   0   2   2   2   0   0   0   0   0   2   2   0   2   2   2   0   2
 MK-4-6                 2   0   2   0   2   0   2   0   2   2   0   2   2   2   2   2   0   0   0   2   0   2   2   0   0   0   2   2   0   2   2   2   0   2   2   0   2   2   2   2   2   0   2   0   2   0   0   2   0   2   2   0   2   0   2   2   2   2   0   2   2   0   2   2   2   2   2   0   2   0   2   0   2   2   2   2   2   0   0   0   2   2   2   0   2   2   0   2   2   2   2   0   0   2   0   0   2   0   2   2   2   2   2   2   0   0   0   0   0   0   0   0   2   2   2   0   2   0   0   0   0   0   2   2   2   0   2   2   0   0   2   0   2   0   0   0   2   2   0   0   2   2   2   2   2   0   0   2   2   0   0   0   0   0   2   0   2   0   0   2   0   2   0   2   0   0   0   0   0   0   0   0   2   0   2   0   0   2   0   2   2   2   2   0   2   2   0   0   0   0   0   0   2   2   0   2   2   2   0   2
 MK-4-7                 2   0   2   0   2   0   0   0   2   2   0   2   0   2   2   2   0   0   0   2   0   2   0   0   0   0   2   2   0   2   2   2   2   2   0   0   2   2   2   2   0   0   2   2   2   0   2   0   0   2   2   0   2   0   2   2   0   2   0   2   2   0   2   0   2   2   2   0   2   0   2   0   2   2   2   2   2   0   0   0   2   2   2   0   2   2   0   2   2   0   2   2   0   2   0   0   2   2   2   2   2   2   2   2   2   0   0   0   0   0   0   0   0   2   2   0   2   2   0   0   0   0   2   2   2   0   2   2   0   0   0   0   2   0   0   0   2   2   2   0   2   2   2   0   2   2   0   2   2   0   0   0   0   0   2   0   2   0   0   2   0   2   0   2   0   0   0   2   0   0   0   0   2   0   2   0   2   2   0   2   2   2   2   0   2   2   0   0   0   0   0   2   2   2   2   2   2   2   0   2
 MK-4-8                 2   0   2   0   2   0   0   0   2   2   0   2   2   2   2   0   0   0   0   2   0   0   0   0   0   0   2   2   0   2   0   2   0   2   0   0   2   2   2   2   0   0   2   2   2   0   2   0   0   2   2   0   2   2   2   2   0   2   0   2   0   0   2   0   2   2   2   0   2   2   0   0   2   2   2   2   2   0   0   0   2   2   2   0   2   2   0   2   2   0   2   2   0   2   0   0   2   2   2   0   2   2   2   2   2   0   0   0   0   2   0   2   0   2   2   0   2   2   0   0   0   0   2   2   2   0   2   2   0   0   2   0   0   2   2   0   2   2   0   0   2   2   2   0   0   2   0   2   2   0   0   0   0   0   2   0   2   0   0   2   0   2   0   2   2   0   0   2   0   0   0   0   2   0   2   0   2   2   0   2   2   2   2   0   2   2   0   0   0   2   2   2   2   2   0   2   2   2   0   2
 MK-4-9                 2   0   0   0   2   0   0   0   2   0   0   2   2   2   2   0   0   0   0   2   0   2   0   0   0   0   2   2   0   0   0   2   2   2   0   0   0   2   2   2   0   0   2   2   2   0   0   0   0   2   2   0   2   2   2   2   2   2   0   0   0   0   2   0   2   2   2   0   2   2   2   0   0   2   2   2   2   0   0   0   2   2   2   0   2   2   0   0   2   0   2   2   0   2   0   0   2   2   2   0   2   2   2   2   2   0   0   0   0   2   0   2   0   2   2   0   2   2   0   0   0   0   2   2   0   0   2   2   0   0   2   0   0   2   0   0   2   2   0   0   2   2   2   0   0   2   0   2   2   0   0   0   0   0   2   0   2   0   0   2   0   2   0   2   2   2   0   0   2   0   0   0   2   0   2   0   2   2   0   2   2   2   2   2   2   2   2   0   0   2   2   2   2   2   0   2   2   2   0   0
 MK-4-10                2   0   0   0   2   0   0   0   2   0   0   2   0   0   2   0   0   0   0   2   2   0   0   0   0   0   2   2   0   0   0   2   2   2   0   2   0   2   0   2   0   0   0   2   2   0   0   0   0   2   2   0   2   2   2   2   2   2   0   0   0   0   2   0   2   2   2   0   2   2   2   0   0   0   2   2   2   0   0   0   2   2   2   0   2   2   0   0   2   0   2   2   2   2   0   0   2   2   2   0   2   2   2   2   2   0   0   0   0   2   0   2   0   2   2   0   2   2   0   0   0   0   2   2   0   2   2   2   2   0   2   0   0   2   0   0   2   2   0   0   2   2   2   2   0   2   0   2   2   0   0   0   0   0   2   2   0   0   0   2   0   2   0   2   2   2   0   0   2   0   0   0   2   0   2   0   2   2   0   2   2   2   2   2   2   2   2   2   0   2   2   2   2   2   0   2   0   2   0   0
 MK-4-11                2   0   0   0   2   0   0   0   2   0   0   2   0   0   0   0   0   0   0   2   2   0   0   0   0   0   2   2   0   0   0   2   2   2   0   2   0   2   0   2   0   2   0   2   2   0   0   0   0   2   2   0   2   0   2   2   0   2   0   0   0   2   2   0   2   2   2   0   2   2   2   0   0   0   2   0   2   0   0   2   2   2   2   0   2   2   0   0   2   0   0   0   2   2   2   0   2   2   2   0   2   2   2   2   2   0   0   0   0   2   0   2   0   2   2   0   2   2   0   0   0   0   2   2   0   2   0   2   2   0   2   0   2   2   0   0   2   2   0   0   2   2   2   0   0   2   0   2   2   0   0   0   0   0   0   2   0   0   0   2   0   2   0   2   2   2   0   0   2   0   0   0   2   0   2   0   2   2   2   2   2   2   2   2   2   2   2   2   0   2   2   2   2   2   0   2   0   2   0   0
 MK-4-12                2   0   0   0   2   0   0   0   2   0   0   2   0   0   0   2   2   0   0   2   2   0   0   0   0   0   2   2   0   0   0   2   2   2   0   2   2   2   0   2   0   2   0   2   2   0   2   0   0   2   2   0   2   0   2   2   0   2   0   0   0   2   2   0   2   2   2   0   2   2   2   0   0   0   2   2   2   0   0   2   2   2   2   0   2   0   0   0   2   0   2   0   0   2   0   0   2   2   2   0   2   2   2   2   2   0   0   0   0   2   0   2   0   2   2   0   2   2   0   0   0   0   2   2   0   2   0   2   2   0   2   0   2   2   0   0   2   2   0   0   2   2   2   0   0   2   0   2   2   0   0   0   0   0   0   2   0   0   0   2   0   2   0   2   2   2   0   0   2   0   0   2   2   0   0   0   2   2   2   2   2   2   2   2   2   2   2   2   0   2   2   2   0   2   0   0   0   2   0   0
 MK-4-13                2   2   0   0   2   0   0   0   2   0   0   2   0   0   0   2   2   0   0   2   2   0   0   0   0   0   2   2   0   0   0   2   0   2   0   2   2   2   2   2   0   2   0   2   0   0   2   0   0   2   2   0   2   0   2   2   0   2   0   0   0   2   2   0   2   2   2   0   2   2   2   0   0   0   2   2   2   0   0   2   2   2   2   0   2   0   0   0   2   0   2   0   0   2   0   0   2   2   2   0   2   2   2   2   2   0   0   0   0   2   0   2   0   2   2   0   2   0   0   0   0   0   2   2   0   2   0   2   0   0   2   0   2   2   0   0   2   2   0   0   2   2   2   0   0   2   0   2   2   0   0   2   0   0   0   2   0   0   0   2   0   2   2   2   2   2   0   0   2   0   0   2   0   0   0   0   2   2   2   2   2   2   2   2   0   2   2   2   0   2   2   2   0   0   0   0   2   2   0   2
 MK-4-14                2   2   0   0   2   0   0   0   2   0   0   2   0   0   0   2   2   0   2   2   2   0   0   0   2   2   2   2   0   0   0   2   0   2   0   2   2   2   0   2   0   2   0   2   0   0   2   2   0   2   2   0   2   0   2   2   0   2   0   0   0   2   2   0   0   2   2   0   2   2   2   0   2   0   2   2   2   0   0   2   2   2   2   0   0   2   0   0   2   0   2   0   0   2   0   0   2   2   2   0   0   2   2   2   2   0   0   0   0   2   0   2   0   2   2   0   2   0   0   0   0   0   2   2   0   2   0   2   0   0   2   0   2   2   0   0   2   0   0   2   2   2   2   0   0   2   0   2   2   0   0   2   0   0   0   2   0   0   0   2   0   2   2   2   2   2   0   0   2   0   0   2   0   0   2   0   2   2   2   2   2   2   2   2   0   2   0   2   0   2   0   2   0   0   2   0   2   2   0   2
 MK-4-15                2   2   0   0   2   0   0   0   2   0   0   2   0   0   0   2   2   0   2   2   2   0   0   0   2   2   0   2   0   0   0   2   2   2   0   2   2   2   0   2   0   2   0   2   0   0   2   0   0   0   2   0   2   0   2   2   0   2   0   0   0   2   2   0   0   2   2   0   2   2   2   0   2   0   0   2   2   0   0   2   2   2   2   0   0   2   0   0   2   0   2   0   0   2   0   0   2   0   0   0   0   2   2   2   2   2   0   0   0   2   0   2   0   2   2   0   2   0   0   0   0   0   2   2   0   2   0   2   0   0   2   0   2   2   0   0   2   0   0   2   2   2   2   0   0   2   0   2   2   0   0   2   0   0   0   2   0   0   0   2   0   2   2   2   2   2   0   0   2   0   0   0   0   0   2   0   2   2   2   2   2   2   2   0   0   2   0   0   0   2   0   2   2   0   2   0   2   2   0   2
 MK-4-16                2   2   0   0   2   0   0   0   2   0   0   2   0   0   0   2   2   0   2   2   2   0   0   0   2   2   0   2   0   0   0   2   2   2   2   2   2   2   0   2   0   2   0   2   0   0   2   2   0   0   0   0   2   0   2   2   0   2   0   0   0   2   2   0   0   2   2   0   2   2   0   0   0   0   0   2   2   0   0   2   2   2   2   0   0   2   0   0   2   0   2   0   0   2   0   2   2   0   0   0   0   2   2   0   2   2   0   2   0   2   0   2   0   2   2   0   2   2   0   0   0   0   2   2   0   2   0   2   0   0   2   0   2   2   0   0   2   2   2   2   0   2   2   0   0   2   0   2   0   0   0   2   0   2   0   2   0   0   0   2   2   2   0   2   2   2   0   0   0   0   0   0   2   0   2   0   2   2   2   2   2   0   2   0   0   2   0   0   0   2   0   2   2   0   2   2   2   2   0   2
 MK-5-1                 2   2   2   2   2   2   0   2   2   2   0   2   2   2   2   2   2   2   2   0   0   2   2   0   2   0   2   0   0   2   0   2   0   2   0   0   0   0   0   2   0   2   2   2   2   0   0   0   2   2   0   0   0   2   0   2   0   0   2   2   2   0   0   0   0   0   0   2   2   0   0   2   2   2   0   2   2   0   0   0   0   2   2   2   2   0   2   0   0   0   2   2   2   2   2   2   0   0   0   2   2   0   0   0   2   2   0   2   2   0   0   2   2   2   2   0   0   0   0   0   2   0   2   0   2   2   2   2   2   0   0   0   0   2   2   0   0   2   0   2   0   2   0   2   0   0   0   0   2   0   2   0   0   2   2   0   2   2   0   2   2   2   0   2   0   2   2   2   0   2   2   2   2   0   0   0   2   0   0   2   0   0   0   0   2   2   0   0   2   2   2   2   0   2   0   2   2   0   2   2
 MK-5-2                 2   0   2   0   2   2   0   2   2   2   0   2   2   2   2   2   2   0   2   2   0   2   2   0   2   0   2   0   0   2   0   2   0   2   0   2   0   0   0   2   0   2   2   2   2   0   0   0   2   2   0   0   0   2   0   2   0   0   2   2   2   2   0   0   0   0   0   2   2   0   0   2   2   2   0   2   2   0   0   2   0   2   2   2   2   2   2   0   0   0   2   2   2   2   2   2   2   0   0   2   2   0   0   0   2   2   0   2   0   0   0   2   2   2   2   0   0   0   0   0   2   0   2   0   2   2   2   2   2   0   0   0   0   2   2   0   0   2   0   2   0   2   0   2   0   0   0   0   2   0   2   0   0   2   2   0   2   2   0   2   2   2   0   2   0   2   2   2   0   2   0   2   0   2   0   0   2   0   0   0   0   0   0   0   2   2   0   0   2   2   2   2   0   2   0   2   2   0   0   2
 MK-5-3                 2   2   2   2   2   0   0   2   2   2   0   0   2   2   2   2   2   0   2   2   0   2   2   0   2   0   2   0   0   2   0   2   0   2   0   2   0   0   2   2   2   2   2   2   2   0   0   0   0   2   2   0   0   2   0   2   0   0   2   2   2   2   0   0   0   0   0   2   2   0   0   2   2   2   0   2   2   0   0   2   0   2   2   2   0   2   2   0   0   0   2   2   2   2   2   2   2   0   0   0   2   0   0   0   2   2   0   2   2   0   0   2   2   2   2   0   0   0   0   2   0   0   2   0   2   2   2   2   2   0   0   2   0   2   2   0   0   2   0   2   0   0   0   2   0   0   0   0   2   0   2   0   0   2   2   0   2   2   0   2   2   2   0   2   0   2   2   2   0   2   0   2   0   2   0   2   2   0   0   0   0   0   0   0   0   2   0   0   2   2   0   2   0   2   0   2   2   0   0   2
 MK-5-4                 2   2   0   2   2   0   0   2   2   2   0   0   2   2   2   2   2   0   2   2   0   2   2   0   2   0   2   0   0   2   0   2   0   2   2   0   0   0   0   2   2   2   2   2   2   0   0   0   0   2   2   0   0   2   0   2   0   0   2   2   2   2   0   0   0   0   0   2   2   0   0   2   2   2   0   2   2   0   0   2   2   2   2   2   0   2   2   0   0   0   2   2   2   2   2   2   2   0   0   0   2   0   0   0   2   2   0   2   2   0   0   2   0   2   2   0   0   0   0   2   0   0   2   0   2   2   0   0   2   2   0   2   0   2   2   0   0   2   0   2   0   0   0   2   0   0   0   0   2   0   2   0   0   2   2   0   2   2   2   2   2   2   0   2   0   2   2   2   0   2   0   0   0   2   0   2   2   0   0   0   0   2   0   0   0   2   0   0   2   2   0   0   0   2   0   2   2   0   0   2
 MK-5-5                 2   2   0   2   2   0   0   2   2   2   0   0   2   0   0   2   2   0   2   2   2   0   2   0   2   0   2   0   0   2   2   2   0   2   2   0   0   0   0   2   2   2   0   0   2   0   0   0   0   2   2   0   0   2   0   2   0   0   2   2   2   2   0   0   0   0   0   2   2   0   0   2   2   2   0   2   2   0   0   0   2   2   2   2   0   2   2   2   0   0   2   2   0   0   2   2   2   0   0   0   2   0   0   2   2   2   0   2   2   0   0   2   0   2   2   0   2   0   0   2   0   0   2   0   2   2   0   0   0   2   0   2   2   0   2   0   0   2   0   2   0   0   0   2   0   2   0   0   2   0   2   0   0   2   2   0   2   2   2   2   2   2   0   2   0   2   2   2   0   0   0   0   0   2   0   2   0   0   0   0   0   2   0   0   0   2   2   0   2   2   0   0   0   2   0   2   0   0   2   2
 MK-5-6                 2   2   0   2   0   0   0   2   2   0   0   0   2   0   0   0   2   0   2   2   2   2   0   0   2   0   2   0   0   2   2   2   0   2   2   0   0   0   0   2   2   2   2   0   2   0   0   0   0   2   2   0   0   2   0   2   2   0   2   2   2   2   0   0   2   0   0   2   2   0   0   2   2   2   0   2   2   0   0   0   2   2   2   2   0   2   2   0   0   0   2   2   0   0   2   2   2   0   0   0   2   0   0   2   0   2   0   2   2   0   0   2   0   2   2   0   2   0   0   2   0   0   2   0   2   2   0   0   0   2   0   2   2   0   2   0   0   2   0   2   0   0   0   2   0   2   0   0   2   0   2   0   0   2   2   2   2   2   2   2   2   2   0   2   2   2   2   2   0   0   0   0   0   2   0   2   0   0   0   2   0   2   0   0   2   2   2   2   2   2   0   2   0   2   0   2   0   0   2   2
 MK-5-7                 2   2   0   0   0   0   0   2   2   0   0   0   0   0   0   0   2   0   0   2   2   2   0   0   2   0   2   0   0   0   2   2   0   2   2   0   0   0   0   2   2   2   2   0   2   2   0   0   0   2   2   0   0   2   0   2   2   0   2   2   2   0   2   0   2   0   0   2   2   0   2   2   2   2   0   2   0   0   0   0   2   2   2   2   0   2   2   0   2   0   2   2   0   0   2   2   2   0   0   0   2   0   0   2   0   2   0   2   2   0   0   2   0   2   2   0   2   0   0   2   0   0   2   0   2   2   0   0   0   2   0   2   2   2   0   0   0   2   0   2   2   0   2   2   2   0   0   0   2   0   2   0   0   2   2   2   2   2   2   0   2   2   2   2   2   2   2   2   0   2   0   2   2   2   0   2   0   0   0   2   0   2   0   0   2   2   2   2   2   2   0   2   0   2   0   0   0   0   0   2
 MK-5-8                 2   2   0   0   2   0   0   2   2   0   0   0   0   0   0   0   2   0   0   2   2   2   0   0   0   0   2   0   0   0   2   2   0   2   0   0   0   0   0   2   2   0   2   0   2   2   0   0   0   2   2   0   0   2   0   2   2   2   2   0   2   0   2   0   2   0   0   2   0   0   2   2   2   2   0   0   0   0   0   0   2   2   2   2   0   2   2   0   2   0   2   2   2   0   2   2   2   2   0   0   2   0   2   2   0   2   0   2   2   0   0   2   0   2   2   0   2   0   0   2   2   0   2   2   2   0   0   0   0   2   0   2   2   2   0   0   0   2   0   2   2   0   0   2   2   0   0   0   2   2   2   0   0   0   0   2   2   2   2   0   2   2   0   2   2   2   2   2   0   2   0   2   2   2   0   2   0   0   0   2   0   2   0   0   0   0   2   2   2   2   0   2   0   2   0   0   0   0   2   2
 MK-5-9                 2   2   0   0   2   0   0   2   2   0   0   0   0   0   0   0   2   2   0   2   2   2   0   0   0   0   2   0   0   2   2   2   0   2   0   0   0   0   0   2   2   0   2   0   2   2   0   0   0   2   2   0   0   2   0   2   2   2   0   0   2   0   2   0   2   0   0   0   0   0   0   2   2   2   0   0   0   0   0   0   2   2   2   0   0   2   2   0   2   2   0   2   0   0   2   2   2   2   0   0   2   0   2   2   0   2   0   0   2   0   0   2   0   2   2   0   2   0   0   2   2   0   0   2   2   2   0   0   0   0   0   2   2   2   0   0   0   2   0   2   2   0   0   2   2   0   0   0   2   2   2   0   0   0   0   0   2   2   2   2   2   2   0   2   2   2   2   0   0   2   2   2   2   0   0   2   0   0   0   2   0   2   0   0   0   0   2   2   2   2   0   2   0   0   0   0   0   0   2   2
 MK-5-10                2   2   0   0   2   0   0   2   2   0   0   0   0   0   0   0   0   2   0   2   2   2   0   0   0   0   2   0   0   2   2   2   0   2   0   0   0   0   0   2   2   0   2   0   2   2   0   0   0   2   2   0   0   2   0   2   2   2   0   0   2   0   2   2   2   0   0   0   0   0   0   2   2   2   0   0   0   2   0   0   2   2   2   2   0   2   2   0   2   2   0   2   0   0   2   2   2   2   0   0   2   0   2   2   0   2   0   0   2   2   0   2   0   2   2   2   0   0   0   2   2   0   0   2   2   2   0   2   0   0   2   2   2   2   0   0   0   2   0   2   2   2   0   0   2   0   0   0   2   0   2   0   2   0   0   0   2   2   2   0   2   2   0   2   2   0   2   0   0   2   2   2   2   0   0   2   0   0   0   2   0   2   2   0   0   0   2   2   2   2   0   2   2   0   0   0   0   0   2   2
 MK-5-11                2   2   0   0   2   0   0   2   0   2   0   2   0   0   0   0   2   2   0   2   2   2   0   2   0   0   2   0   0   2   2   2   0   2   0   0   0   0   2   2   2   0   2   0   2   2   0   0   0   2   2   0   0   2   0   2   2   2   0   2   2   0   2   2   2   0   0   0   0   0   0   0   2   2   0   0   0   2   0   0   2   2   2   2   0   2   2   0   2   2   0   2   0   0   2   2   2   2   0   0   2   0   2   2   2   2   0   0   0   2   0   2   2   2   2   2   0   0   0   2   2   2   0   2   2   0   0   2   0   0   2   2   0   2   0   0   0   2   0   2   2   2   0   2   0   0   0   0   2   0   2   0   2   0   0   0   2   2   2   0   2   2   0   2   2   0   2   0   0   2   2   2   2   0   0   2   0   0   0   2   0   0   2   0   0   0   2   2   2   2   0   2   2   0   0   0   0   0   2   2
 MK-5-12                2   2   0   2   2   0   0   2   0   2   2   2   0   0   0   0   2   2   0   0   2   2   2   2   0   0   2   0   0   2   2   2   0   2   0   0   0   0   2   2   2   0   2   0   2   0   0   0   0   2   2   0   0   2   0   2   2   0   0   2   2   0   2   2   2   0   0   2   0   0   0   0   2   2   0   2   0   2   0   0   2   2   2   2   0   0   2   0   2   2   2   2   0   0   2   2   2   2   0   0   2   0   2   2   2   2   0   0   0   2   0   0   2   2   2   0   0   0   0   2   2   2   0   2   2   0   0   2   0   0   2   2   0   2   0   0   0   2   0   2   2   2   0   2   0   0   0   0   2   0   2   0   2   0   0   0   0   2   2   0   2   2   0   2   2   0   2   0   2   2   2   2   2   0   0   2   0   0   0   2   0   0   2   0   0   0   2   2   2   2   0   0   2   0   2   0   0   0   2   2
 MK-5-13                2   2   0   2   2   0   0   2   0   2   2   2   0   0   0   0   2   0   0   0   2   2   2   2   0   0   2   0   0   0   2   2   0   2   0   0   0   0   2   2   2   0   2   0   2   0   0   0   0   2   2   0   0   2   0   2   2   0   0   2   2   0   2   2   2   0   0   2   0   0   0   0   2   2   2   2   0   2   0   0   2   2   2   2   0   0   2   0   2   0   2   2   0   0   2   2   2   2   0   0   2   0   2   0   2   2   0   0   0   2   0   0   2   2   2   0   0   0   0   2   2   2   0   2   2   0   0   2   0   0   2   2   0   2   2   0   0   2   0   2   2   2   0   2   0   2   0   0   2   0   2   0   2   0   0   2   2   2   2   0   2   2   0   2   2   0   2   0   2   0   2   2   2   0   0   2   0   0   0   2   0   0   2   0   0   0   2   2   2   2   0   0   2   0   2   2   0   0   2   2
 MK-5-14                2   2   0   2   2   0   0   2   0   2   2   2   0   0   0   0   0   0   2   0   2   2   2   2   0   0   2   0   0   0   2   2   0   2   0   0   0   0   2   2   0   0   2   0   2   0   0   0   0   2   2   0   0   2   0   2   2   0   0   2   2   0   2   2   2   0   0   0   0   0   2   2   2   2   2   2   0   2   0   0   2   2   2   2   0   0   2   0   2   0   2   2   0   0   2   2   2   2   0   0   2   0   2   0   2   2   2   0   0   2   0   0   0   2   2   0   0   2   0   2   2   2   2   2   2   0   0   2   0   0   2   2   0   2   2   0   0   2   0   2   2   2   0   2   0   0   0   0   2   2   2   0   2   0   0   2   2   2   2   0   2   0   2   2   2   2   2   0   0   0   2   0   2   0   0   2   0   2   0   2   0   0   2   0   0   0   2   2   0   2   0   0   2   0   2   2   0   0   2   2
 MK-5-15                2   2   0   2   2   0   0   2   0   2   2   2   0   0   0   2   0   0   2   0   2   2   0   2   0   0   2   0   0   0   2   2   0   2   0   0   0   0   2   2   0   0   2   0   2   0   0   0   0   2   2   0   0   2   0   2   0   0   0   2   2   0   2   0   2   0   0   0   0   0   2   2   2   2   0   2   0   2   2   0   2   2   2   2   0   0   0   0   2   2   2   2   0   0   2   2   2   0   0   0   2   2   2   0   2   2   0   2   0   2   0   0   0   2   2   0   0   2   0   2   2   0   2   2   2   0   2   2   0   0   2   2   0   2   2   0   2   2   0   2   2   2   0   2   0   0   0   0   2   2   0   0   2   0   0   2   2   2   2   0   2   0   2   2   2   2   2   0   0   0   2   0   2   0   0   2   0   2   2   2   0   0   2   0   0   0   2   2   0   2   0   2   2   0   2   2   0   0   2   2
 MK-5-16                2   2   0   2   2   0   0   2   0   2   2   2   0   2   0   2   0   0   2   0   2   2   0   2   0   0   2   0   0   2   2   2   0   0   0   0   0   0   2   2   0   0   2   0   2   0   0   0   0   2   2   2   0   2   2   2   0   0   0   2   2   0   2   0   2   0   0   0   0   0   0   2   2   2   0   2   0   2   2   0   2   2   2   2   0   0   0   0   2   2   0   2   0   0   2   2   2   0   0   0   2   2   2   0   2   2   0   2   0   2   0   2   0   2   2   0   0   2   0   2   2   0   2   2   2   2   2   2   0   0   2   2   2   2   2   2   2   2   0   2   2   2   0   0   0   0   0   0   0   2   0   0   0   0   0   2   2   2   2   0   2   0   2   2   2   2   2   0   0   0   2   0   2   2   0   2   0   0   2   2   0   0   2   2   0   2   2   2   0   2   0   2   2   0   2   2   0   0   0   2
 MK-6-1                 2   0   2   2   0   0   0   2   0   0   0   2   2   2   0   2   2   0   0   0   0   2   0   2   2   2   0   0   0   2   0   2   0   2   0   0   0   0   0   2   2   0   2   0   2   2   2   0   2   0   0   0   0   0   0   2   0   0   2   2   0   2   2   0   0   0   2   0   2   2   2   0   2   2   0   0   2   2   2   0   2   2   2   0   0   2   0   0   0   2   0   2   0   0   0   0   0   0   0   0   2   0   0   2   2   0   2   0   0   0   2   2   2   0   2   0   0   0   2   0   0   2   2   2   0   0   0   2   2   0   2   0   2   0   2   0   2   0   0   2   0   0   0   2   0   0   0   2   0   2   2   2   0   2   0   2   2   2   2   0   2   2   0   0   2   0   2   0   0   0   0   2   2   0   0   0   0   0   2   2   2   2   2   2   2   2   0   0   0   0   2   0   2   0   2   0   2   2   2   0
 MK-6-2                 2   2   2   2   0   0   0   2   2   2   0   2   2   2   0   2   0   0   0   0   0   2   0   2   2   2   0   0   0   2   0   2   0   2   0   0   0   0   0   2   2   0   2   0   2   0   2   0   2   0   0   0   0   0   2   2   0   0   2   2   0   2   2   0   0   0   2   0   2   2   2   0   2   2   0   0   2   0   2   0   0   2   2   0   0   2   2   0   0   2   0   2   0   0   0   0   0   0   0   0   2   0   0   2   2   0   2   0   0   2   2   2   2   0   2   0   0   0   0   0   0   2   2   2   0   0   0   2   2   0   2   0   2   0   0   0   2   0   0   0   0   0   2   2   0   0   0   2   0   2   2   2   2   2   0   2   2   2   2   0   2   2   0   0   2   2   2   0   0   0   0   2   2   0   0   0   0   0   2   2   2   2   0   2   2   2   0   0   0   0   2   0   2   0   2   0   2   2   2   0
 MK-6-3                 2   2   2   2   0   0   0   2   2   0   0   2   2   2   0   0   0   0   0   0   0   2   0   2   2   2   0   0   0   2   2   0   0   2   0   0   0   0   0   2   2   0   2   0   2   0   2   0   2   0   0   0   0   0   2   2   2   0   2   2   0   2   2   0   0   0   2   0   2   2   2   0   2   2   0   0   2   0   2   0   0   2   2   0   0   2   2   0   0   0   0   2   0   2   0   0   0   0   0   0   2   0   0   2   2   0   2   0   0   2   0   2   2   0   2   0   0   0   0   0   0   2   2   2   0   0   0   2   2   2   2   0   2   0   2   0   2   0   0   0   0   0   2   2   0   0   0   2   0   2   2   2   2   2   0   2   2   2   0   0   2   2   2   0   2   2   2   0   0   0   0   0   0   0   0   0   0   0   2   2   2   2   0   2   2   0   0   2   0   0   2   0   2   0   2   0   2   2   2   0
 MK-6-4                 2   2   2   2   0   0   2   0   2   0   0   2   2   2   0   0   0   2   0   0   0   2   0   2   2   2   0   2   0   2   2   0   0   2   0   0   0   0   0   2   2   2   2   2   2   0   2   0   2   0   0   0   0   0   2   2   2   0   2   2   0   2   2   0   0   0   2   0   2   2   2   0   2   2   0   0   0   0   2   0   0   2   2   0   0   2   0   2   0   0   0   2   0   2   0   0   2   0   0   0   2   0   0   2   2   0   2   0   0   0   0   2   2   0   2   0   0   0   0   0   0   2   2   0   0   0   0   2   2   2   2   0   2   0   2   0   2   0   0   0   0   0   2   2   0   0   0   2   0   2   2   2   2   2   0   2   2   2   0   0   2   0   2   0   2   2   2   0   0   0   2   0   0   0   0   0   2   0   2   2   2   2   0   2   2   0   0   2   0   0   2   0   2   0   2   0   2   2   2   0
 MK-6-5                 2   2   2   2   2   0   2   2   2   0   0   2   2   2   0   0   0   2   0   0   0   2   0   2   2   2   0   0   2   2   2   0   2   2   0   2   0   0   2   2   2   2   2   2   2   2   2   0   2   0   0   0   0   0   2   0   2   0   2   2   0   2   2   0   0   0   2   0   2   2   2   0   2   2   2   0   0   0   2   0   0   2   2   0   0   2   0   0   0   2   0   2   0   2   0   0   2   0   0   0   2   0   0   0   2   0   2   0   0   0   0   2   2   0   2   0   0   0   0   0   0   2   2   0   0   0   0   2   2   2   2   0   2   0   2   0   2   0   0   0   0   0   2   2   0   2   0   0   0   2   2   2   2   2   2   2   2   2   2   0   2   0   2   0   2   2   2   0   0   0   2   2   0   0   0   0   0   0   2   0   2   2   0   2   2   2   0   2   0   0   2   0   2   0   2   0   2   2   2   2
 MK-6-6                 2   2   2   0   2   0   2   2   2   0   0   0   2   2   0   0   0   2   0   0   0   2   0   2   2   2   0   0   0   2   2   0   0   2   0   2   0   0   2   0   0   0   0   2   2   2   0   0   2   0   0   0   0   0   2   0   2   0   2   2   0   2   2   0   0   0   2   0   2   2   2   0   2   0   0   0   0   0   2   0   0   0   0   0   0   2   0   0   2   2   0   2   0   2   0   0   2   0   0   0   2   0   0   0   0   0   2   0   0   0   0   2   2   2   2   0   0   0   0   0   0   2   0   0   0   0   2   2   2   2   2   0   2   0   2   0   2   0   0   0   0   0   0   2   0   2   0   0   0   2   2   2   2   2   2   2   2   2   2   0   2   0   2   2   2   2   2   0   0   0   2   0   0   0   0   0   0   0   2   0   2   2   0   2   2   2   0   2   0   0   2   0   2   0   2   0   2   2   2   2
 MK-6-7                 2   2   2   0   2   0   2   2   2   0   0   0   2   2   0   0   0   2   0   0   0   2   2   2   2   2   0   0   0   2   2   0   0   0   0   2   0   0   2   0   0   0   0   2   2   2   0   0   2   0   0   0   0   0   2   0   2   0   2   2   0   2   2   0   0   0   2   0   2   2   2   0   2   0   0   0   0   0   2   0   0   0   0   0   0   2   0   2   2   2   0   2   0   2   0   0   2   0   0   2   2   0   0   0   0   0   2   0   0   0   0   2   2   2   2   0   0   0   0   0   0   2   2   0   0   0   2   0   2   2   2   0   2   0   2   2   2   0   0   0   0   0   0   2   0   2   0   0   0   2   2   2   2   2   2   2   2   2   2   0   2   0   0   2   2   2   0   0   0   0   2   0   0   0   0   2   0   0   2   0   2   2   0   2   2   2   0   2   0   0   2   0   2   0   2   0   2   2   2   2
 MK-6-8                 2   2   0   0   2   0   2   2   2   0   0   0   2   2   0   0   0   2   0   0   0   2   2   2   2   0   0   0   0   2   2   0   0   0   0   2   0   0   2   0   0   0   0   2   2   2   0   0   2   0   0   0   0   0   2   0   2   0   2   0   0   2   2   0   0   2   2   0   0   2   2   0   2   0   0   0   0   0   2   0   0   0   0   0   2   2   0   2   2   2   2   2   0   2   0   0   2   0   0   2   2   0   0   0   0   0   2   0   0   0   0   2   2   2   2   0   0   0   0   0   0   2   2   0   0   0   2   0   2   2   2   0   2   0   2   2   2   2   0   2   0   0   0   2   0   2   0   0   0   2   0   2   2   2   2   2   2   2   2   0   2   0   0   2   2   2   0   0   0   0   2   0   0   0   0   2   0   0   2   0   2   2   2   2   2   0   0   2   0   0   2   2   2   0   2   0   2   2   2   2
 MK-6-9                 2   2   0   0   2   2   2   2   2   0   0   0   0   2   0   0   0   2   0   0   0   2   2   2   2   0   0   0   0   2   2   0   0   0   2   2   0   2   2   0   2   0   0   2   2   2   0   0   2   0   0   0   0   0   2   0   2   0   2   0   0   0   2   0   2   2   2   0   0   2   2   2   2   0   0   2   0   0   2   0   0   0   0   0   2   2   0   2   2   2   2   2   0   2   0   0   2   0   0   0   2   0   0   0   0   0   2   0   0   0   0   0   2   2   2   0   0   0   0   0   0   2   2   0   0   0   2   0   2   2   2   0   2   0   2   2   2   2   0   0   0   0   0   2   0   2   0   2   0   2   0   2   2   2   2   2   0   2   2   0   2   0   0   2   2   2   0   0   0   0   2   0   0   0   2   2   2   0   2   2   2   2   0   2   0   0   0   2   0   0   2   2   2   0   2   0   2   0   2   2
 MK-6-10                2   2   0   0   0   2   2   2   2   2   0   2   0   2   0   0   0   2   0   0   0   2   2   2   2   0   0   0   0   2   0   0   0   0   2   2   0   0   2   0   2   0   0   2   2   2   0   0   0   0   0   0   0   0   2   0   2   0   2   0   0   0   2   0   2   2   2   0   0   2   2   2   2   0   0   0   0   0   2   2   0   0   0   0   2   2   0   2   2   2   2   2   2   2   0   0   2   0   0   0   2   0   0   0   0   0   2   0   2   0   2   0   2   2   2   2   0   0   0   2   0   2   2   0   0   0   2   2   2   2   2   0   2   0   2   2   2   2   0   0   0   0   2   2   0   2   0   2   0   2   0   2   2   2   2   2   0   2   2   0   2   0   0   2   2   2   0   2   0   0   2   0   0   0   2   2   2   0   2   2   2   2   0   2   0   0   0   2   0   0   2   2   2   0   2   0   2   0   2   2
 MK-6-11                0   2   0   0   0   2   2   2   2   2   2   2   0   2   0   0   0   2   0   0   0   2   2   2   2   0   0   0   0   2   2   0   0   2   2   2   0   0   2   2   2   0   0   2   2   2   0   0   0   0   0   0   0   0   2   2   2   0   2   0   0   0   2   2   2   2   2   0   0   2   2   2   2   0   0   0   0   0   2   2   0   0   0   0   2   2   0   2   2   2   2   2   2   2   0   0   2   0   0   0   2   0   0   0   0   0   2   0   2   0   2   0   2   2   2   2   0   0   2   2   0   2   2   0   0   0   2   2   2   2   2   0   2   0   2   2   0   2   2   0   0   0   2   2   0   2   0   2   0   2   0   2   2   2   2   2   0   2   2   0   2   0   2   2   2   2   0   2   2   0   2   0   0   0   2   2   2   0   2   2   2   2   0   2   0   0   0   2   0   0   2   2   2   0   2   2   2   0   2   2
 MK-6-12                2   2   0   0   0   0   2   0   2   2   2   2   0   2   0   0   0   2   0   0   0   2   2   0   2   0   0   0   0   0   2   0   0   2   2   2   0   0   2   2   2   0   0   2   0   2   0   0   0   0   0   0   0   0   0   0   2   0   0   0   0   2   2   2   2   2   2   0   2   2   2   2   2   0   0   0   0   0   2   2   0   2   0   0   2   2   0   2   2   2   2   2   2   2   0   0   2   2   0   0   2   0   0   2   0   2   0   0   2   0   2   0   2   2   2   2   2   0   0   2   0   2   2   0   0   0   2   0   2   2   0   0   2   0   2   2   2   2   2   2   0   0   2   2   0   2   0   2   0   2   0   2   2   2   2   2   0   2   2   0   2   0   2   2   2   2   0   2   2   0   2   0   0   0   2   2   2   2   2   2   2   2   2   2   0   0   0   2   0   0   2   2   2   0   2   2   2   0   2   0
 MK-6-13                2   2   0   0   0   2   2   0   2   2   0   2   2   2   0   0   0   2   0   0   0   2   2   0   0   0   0   0   0   0   2   0   0   0   2   2   0   2   2   2   2   0   0   2   2   2   0   0   0   0   0   0   0   0   0   0   2   0   0   0   0   2   2   2   2   2   2   0   2   2   2   2   2   0   0   0   2   2   2   2   0   2   0   0   2   0   0   2   0   2   2   2   2   2   0   0   2   2   0   0   2   0   0   2   0   2   0   0   2   0   2   0   2   0   2   2   2   0   0   2   0   2   2   0   0   0   0   0   2   0   0   0   2   0   2   2   2   2   2   2   0   0   2   0   0   2   0   2   0   2   0   2   2   2   2   2   0   2   2   0   0   0   2   2   2   2   0   2   2   0   2   0   0   0   2   2   0   2   2   2   2   2   2   2   0   0   0   2   0   0   2   2   2   0   2   2   2   0   2   0
 MK-6-14                2   2   0   0   0   2   0   0   2   2   0   2   2   2   0   0   2   2   0   0   0   2   2   0   0   0   0   0   0   0   2   0   0   0   2   0   0   2   2   2   2   0   0   2   2   2   0   0   0   0   0   2   0   0   0   0   2   0   0   0   0   2   2   2   2   2   2   0   2   2   2   2   2   0   0   0   2   2   2   2   0   2   2   0   2   0   0   2   2   2   0   2   2   2   2   0   2   2   0   0   2   0   0   2   0   2   0   0   2   0   2   0   2   0   2   2   2   0   0   2   0   2   2   0   0   0   0   0   2   2   0   0   2   0   2   2   2   2   2   2   0   0   0   0   2   0   2   0   0   2   0   2   2   2   0   2   0   2   2   2   0   0   2   2   2   2   0   2   2   2   2   0   0   0   0   2   0   2   2   2   2   2   2   2   0   0   0   2   0   0   2   0   2   0   2   2   2   0   2   0
 MK-6-15                2   2   0   0   0   2   0   0   2   0   0   2   2   2   0   0   2   2   0   0   0   2   0   0   0   0   0   0   0   0   2   0   0   0   2   0   0   2   2   2   2   0   0   2   2   2   0   0   0   0   0   2   0   0   0   0   2   0   0   0   0   2   2   2   2   2   2   0   2   0   2   2   2   0   0   0   2   2   0   2   0   2   2   0   2   0   0   0   2   2   0   2   2   0   2   0   2   0   0   0   2   0   0   2   2   2   0   0   2   0   2   0   2   0   2   2   2   0   0   2   0   2   0   0   0   0   0   0   2   2   0   0   2   0   2   2   2   2   2   2   0   0   0   0   0   0   2   0   0   2   0   2   2   2   0   2   0   2   2   2   2   0   0   2   2   2   0   2   0   2   0   0   0   0   0   2   0   2   2   2   2   2   2   0   0   0   0   0   0   0   2   0   2   0   2   2   2   0   2   0
 MK-6-16                2   2   0   0   0   2   0   0   2   0   0   2   0   2   0   0   0   2   0   0   0   2   0   0   0   0   0   0   0   0   2   0   2   0   2   0   2   2   2   2   2   0   0   2   2   2   0   0   0   2   0   0   2   0   0   0   2   0   0   0   0   0   2   2   2   2   2   0   2   0   2   2   2   0   0   0   2   2   0   2   0   2   2   0   2   0   0   0   2   2   0   2   0   0   2   0   2   0   0   0   2   0   0   2   2   2   0   0   2   0   2   0   2   0   2   2   2   0   0   2   0   2   0   0   2   0   0   0   2   2   0   0   2   0   2   0   2   2   0   2   0   0   0   0   0   0   2   0   0   2   0   2   2   2   0   2   0   2   2   0   2   0   0   2   2   2   0   2   2   2   0   0   0   0   0   2   2   2   2   2   2   2   2   0   0   0   0   0   0   0   0   0   2   0   2   2   2   0   2   0
 
!****************************************** Phenotypic Data **********************************************************
!-100.0 is resevred for missing phenotype
SimulatedTrait1        12.0034    8.1376    6.8746    8.8995   10.5083    6.6572    9.7157   10.9769   11.6287   10.3464    8.7314    7.1713   11.4949   10.0863   11.6188   11.2115    9.3184   11.0506   12.1881   12.3472   11.3307   12.6812   10.5527    6.2344   11.8065    9.6280   10.8419    9.6584   10.6417   11.2051    9.8415   10.8805    8.9328    8.6550   11.7252    9.6323    7.5853   12.5802   10.8152   14.0110   11.7196   12.8992    8.9762    9.9970    9.5311    8.0777    7.6770    9.7785    8.9542   11.3165    9.9405    9.5049    8.8716   10.0403    7.5900   10.7833    9.5801    8.8831   10.6535   11.8399   10.2415   11.9209   10.2079   11.2718    8.6940    7.5099    7.8850   11.8032    9.7760    9.5033   11.0807   10.7040   11.2386    8.6871    9.2565   10.2114   11.6007    7.1445    7.7354    7.6782    9.6561   11.1101   10.0611   10.3912   10.9847   11.3144    8.6770   10.6178    9.1107   10.9014   10.9500   11.0415    8.5028   10.8664    9.2565    9.3544   10.3763    9.2647   10.2751    9.7629   11.8062    7.0704   10.3720   10.3420   11.9924    7.9916    7.9891   11.4447   10.7212   11.0601    9.8032    9.2514    9.7400    9.5514   10.0718    8.5259   10.0043    7.8738    8.7873   10.5768    9.6974    8.8475   10.3430   10.6572    9.4841   11.3041    7.2077   10.7895    7.5012    9.4034    7.2440   11.1955    9.4153    9.0748   10.6119    7.9079    9.7382   11.4670    8.3606    9.5002    8.2805    9.5414   10.9216   11.4855    9.3099   10.5012    7.8916    9.5886   11.2835   11.2329    6.6333    9.4709    7.7052    9.2383    9.8761    8.6620   11.2904    9.6897    9.6379   11.6639   10.3459   10.7447    9.7395   10.7705    9.3631    8.9365   12.3706    9.0599    9.1304   10.1821    8.1012    7.8075    8.0454   12.6903   10.5287    9.7911    8.5607    9.5324    8.0590   11.1548   11.4753   10.6174   11.9431   10.4048   10.0002   11.2019    8.4868   10.3859   10.5256    9.6226    7.4048    6.5579    9.7475   12.2185    9.3135   11.7075    8.8750    8.5321   11.3592   11.5673
SimulatedTrait2        13.9123   12.1291   15.1728   15.0118   14.6690   12.9914   13.7984   15.8284   15.5641   13.3852   14.7596   13.2336   14.2313   14.2149   14.7529   14.1955   13.6155   14.9165   13.8110   13.9529   15.8885   14.6069   15.4037   11.9832   15.0078   15.2375   15.9650   14.1016   16.0563   15.6384   14.8261   16.6368   14.7935   15.1782   17.6564   14.3532   12.8463   13.2050   12.9209   14.1670   17.0678   16.2287   15.8113   15.4528   17.4026   14.1477   14.0007   13.2885   14.3634   15.7890   15.4943   15.0883   15.4965   13.8776   15.1919   14.3719   12.3139   16.8536   15.4998   15.7030   14.6088   12.9577   13.7801   16.3272   17.3385   15.1934   14.1831   17.4845   14.7886   17.2906   12.5938   13.0243   17.2546   17.3171   16.2307   15.9521   15.8403   15.6353   14.0919   13.7912   15.9091   14.5889   15.1590   14.2602   15.1110   15.5755   14.0759   14.6885   12.4794   12.9890   17.3775   13.2691   15.6696   12.8631   14.0488   15.2589   16.0281   16.0783   14.0653   12.3695   16.3848   16.3853   14.8397   13.7057   18.4270   18.1296   13.0831   16.3260   14.6117   15.0275   14.3743   14.9468   16.1170   16.8111   14.3923   15.2104   15.3920   13.6650   12.9138   15.6162   14.0473   12.3856   16.0257   14.3670   14.2490   14.3417   17.3338   14.4335   14.3867   17.0058   15.1744   15.3429   13.0877   14.7424   16.7988   15.7065   15.2249   15.8238   14.1150   16.3911   13.6787   12.4307   15.2094   15.8891   13.8918   13.6799   13.2362   14.1636   13.6725   14.9726   14.6096   13.4364   14.1588   13.5061   13.6644   12.0687   16.3614   12.3721   14.0100   16.1094   14.9453   14.7610   12.1467   14.2249   13.4135   15.4989   17.3574   13.7705   18.0492   16.5535   13.6415   12.9599   14.0878   15.1075   14.6213   15.2851   13.3813   13.1293   13.5318   15.1818   14.0304   13.6738   16.6568   14.9663   15.0858   16.8217   14.2387   14.4437   18.4250   14.1274   13.0628   15.3983   13.3630   15.1071   15.1648   14.8707   14.6335   12.2297   12.2494   13.1661
 
