# Supplementary material for: Inclusive Composite Interval Mapping of QTL by Environment Interactions in Biparental Populations
Source: PLoS One. 2015 Jul 10;10(7):e0132414. doi: 10.1371/journal.pone.0132414 (PMC4498613; doi:10.1371/journal.pone.0132414)
Supplement: S3 File — (ZIP) [file pone.0132414.s003.zip › Simulation for unliked model/Simulated popualtions/run_00137.met]

!**********************Note: lines staring with "!" are remarks and will be ignored in the program********************
!*********************************General Information**********************************
!Assuming F1 = P1 x P2, populations available in QTL IciMapping are: 
!  1, P1BC1F1 = P1 x F1, the first backcrossing where P1 is used as the recurrent parent;
!  2, P2BC1F1 = P2 x F1, the first backcrossing where P2 is used as the recurrent parent;
!  3, F1DH, F1-derived doubled haploids; 
!  4, RIL or F1RIL, recombination inbred lines through the repeated selfing of F1;
!  5, P1BC1RIL, recombination inbred lines through the repeated selfing of P1BC1F1;
!  6, P2BC1RIL, recombination inbred lines through the repeated selfing of P2BC1F1;
!  7, F2, the selfing generation of F1;
!  8, F3, the selfing generation of F2;
!  9, P1BC2F1, the second backcrossing where P1 is used as the recurrent parent; 
! 10, P2BC2F1, the second backcrossing where P2 is used as the recurrent parent;
! 11, P1BC2RIL, recombination inred lines through the repeated selfing of P1BC2F1; 
! 12, P2BC2RIL, recombination inred lines through the repeated selfing of P2BC2F1; 
! 13, P1BC1F2, the selfing generation of P1BC1F1; 
! 14, P2BC1F2, the selfing generation of P2BC1F1; 
! 15, P1BC2F2, the selfing generation of P1BC2F1; 
! 16, P2BC2F2, the selfing generation of P2BC2F1; 
! 17, P1BC1DH, P1BC1F1-derived doubled haploids; 
! 18, P2BC1DH, P2BC1F1-derived doubled haploids; 
! 19, P1BC2DH, P1BC2F1-derived doubled haploids; 
! 20, P2BC2DH, P2BC2F1-derived doubled haploids; 
   3      !Mapping Population (see remarks above)
   2      !Mapping Function (1 for Kosambi; 2 for Haldane; 3 for Morgan)
   2      !Marker Space Type (1 for intervals; 2 for positions)
   1      !Marker Space Unit(1 for centiMorgans; 2 for Morgan)
   6      !Number of Chromosomes (or Linkage Groups)
 200      !Size of the mapping population
   2      !Number of environments
 
!***************************************** Chromosomes and Linkage Maps **********************************************
!Chromosome                 NumMarkers
-CH1                        16
-CH2                        16
-CH3                        16
-CH4                        16
-CH5                        16
-CH6                        16
!Linkage map (Marker name followed by position or the interval length)
 MK-1-1                1     0.000
 MK-1-2                1    10.000
 MK-1-3                1    20.000
 MK-1-4                1    30.000
 MK-1-5                1    40.000
 MK-1-6                1    50.000
 MK-1-7                1    60.000
 MK-1-8                1    70.000
 MK-1-9                1    80.000
 MK-1-10               1    90.000
 MK-1-11               1   100.000
 MK-1-12               1   110.000
 MK-1-13               1   120.000
 MK-1-14               1   130.000
 MK-1-15               1   140.000
 MK-1-16               1   150.000
 MK-2-1                2     0.000
 MK-2-2                2    10.000
 MK-2-3                2    20.000
 MK-2-4                2    30.000
 MK-2-5                2    40.000
 MK-2-6                2    50.000
 MK-2-7                2    60.000
 MK-2-8                2    70.000
 MK-2-9                2    80.000
 MK-2-10               2    90.000
 MK-2-11               2   100.000
 MK-2-12               2   110.000
 MK-2-13               2   120.000
 MK-2-14               2   130.000
 MK-2-15               2   140.000
 MK-2-16               2   150.000
 MK-3-1                3     0.000
 MK-3-2                3    10.000
 MK-3-3                3    20.000
 MK-3-4                3    30.000
 MK-3-5                3    40.000
 MK-3-6                3    50.000
 MK-3-7                3    60.000
 MK-3-8                3    70.000
 MK-3-9                3    80.000
 MK-3-10               3    90.000
 MK-3-11               3   100.000
 MK-3-12               3   110.000
 MK-3-13               3   120.000
 MK-3-14               3   130.000
 MK-3-15               3   140.000
 MK-3-16               3   150.000
 MK-4-1                4     0.000
 MK-4-2                4    10.000
 MK-4-3                4    20.000
 MK-4-4                4    30.000
 MK-4-5                4    40.000
 MK-4-6                4    50.000
 MK-4-7                4    60.000
 MK-4-8                4    70.000
 MK-4-9                4    80.000
 MK-4-10               4    90.000
 MK-4-11               4   100.000
 MK-4-12               4   110.000
 MK-4-13               4   120.000
 MK-4-14               4   130.000
 MK-4-15               4   140.000
 MK-4-16               4   150.000
 MK-5-1                5     0.000
 MK-5-2                5    10.000
 MK-5-3                5    20.000
 MK-5-4                5    30.000
 MK-5-5                5    40.000
 MK-5-6                5    50.000
 MK-5-7                5    60.000
 MK-5-8                5    70.000
 MK-5-9                5    80.000
 MK-5-10               5    90.000
 MK-5-11               5   100.000
 MK-5-12               5   110.000
 MK-5-13               5   120.000
 MK-5-14               5   130.000
 MK-5-15               5   140.000
 MK-5-16               5   150.000
 MK-6-1                6     0.000
 MK-6-2                6    10.000
 MK-6-3                6    20.000
 MK-6-4                6    30.000
 MK-6-5                6    40.000
 MK-6-6                6    50.000
 MK-6-7                6    60.000
 MK-6-8                6    70.000
 MK-6-9                6    80.000
 MK-6-10               6    90.000
 MK-6-11               6   100.000
 MK-6-12               6   110.000
 MK-6-13               6   120.000
 MK-6-14               6   130.000
 MK-6-15               6   140.000
 MK-6-16               6   150.000
!*********************************** Marker Types ********************************************************************
!Co-dominant marker: When heterozygote F1 is present, P1 is coded as 2, F1 is coded as 1, and P2 is coded as 0; Otherwise, P1 is coded as 2, and P2 is coded as 0. 
!Dominant marker: When heterozygote F1 is present, P1 and F1 are coded as 12, and P2 is coded as 0; Otherwise, P1 is coded as 2, and P2 is coded as 0.  
!Recessive markers: When heterozygote F1 is present, P1 is coded as 2, and F1 and P2 are coded as 10; Otherwise, P1 is coded as 2, and P2 is coded as 0. 
!Missing marker is coded as -1. 
 MK-1-1                 0   2   2   2   0   0   0   2   0   0   0   2   2   0   2   0   0   0   2   0   2   2   0   2   2   0   2   0   2   0   0   2   2   0   2   2   0   0   0   0   2   0   2   0   2   2   2   0   2   2   0   0   2   0   0   0   2   0   0   0   2   0   0   0   0   0   0   0   2   0   0   2   2   0   2   0   2   0   2   2   0   2   0   0   0   2   0   0   2   0   2   2   0   2   2   0   0   2   0   2   2   0   0   2   0   0   0   2   0   2   0   0   0   0   2   2   0   0   0   2   0   0   2   2   2   2   0   0   2   0   0   2   0   2   0   2   2   2   0   0   2   0   2   2   2   2   0   2   0   0   0   2   2   2   2   0   2   0   2   2   0   0   0   0   0   0   0   2   0   0   0   0   0   2   2   2   2   2   2   0   0   0   2   0   2   0   2   2   0   2   0   0   2   2   2   0   0   2   2   0
 MK-1-2                 2   0   2   2   0   0   0   2   0   0   0   2   2   0   0   2   0   2   2   2   2   2   0   2   2   0   2   0   2   0   0   2   2   0   2   2   0   0   0   0   2   0   2   2   2   2   2   0   2   2   0   0   2   0   0   0   2   0   2   0   0   0   0   0   0   0   0   0   0   0   2   2   2   0   2   0   2   0   2   2   0   2   0   0   0   2   0   0   2   0   2   2   2   2   2   0   0   2   0   2   2   0   0   2   2   0   0   2   0   2   0   0   0   0   2   2   2   0   0   2   0   0   2   2   2   2   0   0   2   0   0   2   0   0   0   2   2   2   2   0   2   0   2   2   0   2   0   2   0   0   0   2   2   2   2   0   2   0   2   2   2   0   0   0   0   0   0   0   0   0   0   0   0   2   2   2   2   2   2   0   0   0   2   0   2   0   2   2   0   2   0   2   2   2   2   0   0   2   2   0
 MK-1-3                 2   0   2   2   0   0   0   2   0   0   0   2   2   0   2   2   0   2   2   2   0   2   0   2   2   2   2   0   2   0   0   2   2   0   2   2   0   0   0   0   2   0   2   2   2   2   2   0   2   2   0   0   2   0   0   0   2   0   2   0   0   0   0   0   0   0   0   0   0   0   2   2   0   0   2   0   2   0   2   2   0   2   0   0   0   2   0   0   2   0   2   0   2   2   2   0   0   2   0   2   2   0   0   2   2   0   0   2   0   0   0   0   0   0   2   2   2   0   0   2   0   2   2   2   2   2   0   0   2   0   0   2   0   0   0   2   0   2   2   0   0   0   2   2   0   2   0   2   0   2   0   2   2   2   2   0   2   0   2   2   2   2   0   0   0   0   0   0   0   0   0   0   0   2   2   2   2   0   2   0   0   2   2   0   2   0   2   2   0   2   0   2   2   2   2   2   0   2   2   0
 MK-1-4                 2   0   2   2   0   0   0   2   0   0   0   2   2   0   2   0   0   2   2   2   0   2   0   2   2   2   2   0   2   0   0   2   2   0   2   2   0   0   0   0   2   0   2   0   0   2   2   2   2   0   0   0   2   0   0   0   2   0   2   0   0   0   0   0   0   0   0   0   0   0   2   2   0   0   0   0   2   0   2   2   0   2   2   0   0   2   0   0   2   0   2   0   2   2   2   0   0   0   0   2   2   0   0   0   2   0   0   2   0   0   0   0   2   0   2   2   2   0   0   2   0   2   0   2   2   2   0   0   2   0   0   2   0   0   0   2   0   2   2   0   2   0   2   2   0   2   0   2   0   2   0   2   2   2   2   0   2   0   2   2   2   2   0   0   0   0   0   0   0   0   0   0   0   2   0   2   2   0   2   0   0   2   2   0   2   0   2   2   0   2   0   2   0   2   2   2   0   2   2   0
 MK-1-5                 2   0   2   2   2   0   0   2   0   0   0   2   2   0   2   0   0   2   2   2   0   2   0   2   2   2   2   0   2   0   0   2   2   0   2   2   0   2   0   0   2   0   0   0   0   2   2   2   2   0   0   0   2   0   0   0   2   0   2   0   0   0   0   0   0   0   0   0   2   0   2   2   0   0   2   0   2   0   2   2   2   2   2   0   0   2   0   0   2   0   2   2   2   2   2   2   2   0   0   2   2   0   0   0   2   0   0   2   0   0   2   0   2   0   0   2   2   0   0   2   0   2   0   2   2   2   0   0   2   0   0   2   0   0   0   2   0   2   2   0   0   0   2   2   0   2   0   2   0   0   0   2   2   2   2   2   2   0   2   2   2   2   0   0   0   0   0   0   0   0   0   0   0   2   0   2   2   0   2   0   0   2   2   0   2   0   0   2   0   0   0   2   0   2   2   2   0   2   2   0
 MK-1-6                 2   2   2   2   2   0   0   2   0   0   0   2   2   0   2   0   0   0   0   2   0   2   0   2   2   2   2   2   2   0   0   2   2   0   2   2   0   2   0   0   2   0   0   0   0   2   2   2   2   2   0   0   2   0   0   0   2   0   2   0   0   2   0   0   0   0   2   0   2   0   2   2   2   0   2   0   2   0   2   2   2   2   2   0   0   2   0   0   2   0   2   2   2   2   2   2   2   0   0   2   2   0   0   0   2   2   0   2   0   0   2   0   2   0   0   0   2   0   0   2   0   0   0   2   2   2   0   0   0   0   0   2   0   0   0   2   0   2   2   0   0   0   2   2   2   2   0   2   0   0   0   2   2   2   2   2   2   0   2   2   2   2   0   0   2   2   0   0   0   0   0   0   2   2   2   2   2   0   2   2   0   0   2   0   2   0   2   2   0   0   2   2   0   2   2   2   0   2   2   0
 MK-1-7                 2   2   2   2   2   0   0   2   0   0   0   2   2   0   2   0   0   0   0   2   0   2   0   2   2   2   2   2   2   0   0   2   2   0   2   2   0   2   0   0   2   0   0   0   0   2   2   2   2   0   0   0   2   0   0   0   2   0   2   0   2   2   0   0   0   0   2   0   2   0   2   2   2   0   2   0   2   0   2   2   2   2   2   0   0   2   0   0   2   0   2   2   0   2   0   2   2   0   0   2   2   0   0   0   2   2   0   2   0   2   0   0   0   0   0   0   2   0   2   2   0   0   0   2   2   2   0   0   0   0   2   2   0   0   0   2   2   2   2   0   0   0   2   2   2   2   0   2   0   0   0   2   2   2   2   2   2   0   2   2   2   2   0   0   2   2   0   0   0   0   0   0   2   2   2   2   2   0   0   0   0   0   2   0   2   0   2   2   0   0   2   2   0   2   2   2   0   2   2   0
 MK-1-8                 2   2   2   2   2   0   0   0   0   0   0   0   2   0   2   0   0   0   0   0   0   2   0   2   2   2   2   2   2   0   0   2   2   0   2   2   0   2   0   0   2   0   0   0   0   2   2   2   2   0   0   0   2   2   0   0   2   2   2   0   2   0   0   0   0   0   2   0   2   0   2   2   2   0   2   0   2   0   2   2   2   2   2   2   0   2   0   0   2   0   2   2   0   2   0   2   2   0   2   2   2   2   0   0   2   2   0   2   0   2   0   0   0   0   0   0   2   0   2   2   0   0   0   2   2   2   0   0   0   2   2   2   2   0   0   2   2   2   2   0   0   0   2   2   2   2   0   2   0   0   0   2   2   2   2   0   2   0   2   2   2   2   2   0   2   2   0   0   0   0   0   0   2   2   2   0   2   0   0   0   0   0   2   0   2   0   2   2   2   0   2   2   0   2   2   2   0   2   2   0
 MK-1-9                 2   2   2   2   2   0   0   0   0   0   0   0   2   0   2   0   0   2   0   0   0   2   0   2   0   2   2   2   2   0   0   2   2   2   2   2   0   2   0   2   0   0   0   0   2   2   2   2   2   0   0   0   2   2   0   0   0   2   2   0   2   0   0   0   0   0   2   0   2   0   2   2   2   0   2   0   2   0   2   2   0   2   2   2   0   2   0   0   2   0   2   2   0   2   0   2   2   0   2   2   2   2   0   0   2   2   2   2   2   0   0   0   0   0   2   0   2   0   2   0   0   0   0   2   2   2   0   0   0   2   2   2   2   0   0   2   2   2   2   0   0   2   2   2   2   2   0   2   0   2   0   2   2   2   0   0   2   0   2   2   2   2   2   0   2   2   0   0   0   0   0   2   2   2   2   0   2   0   2   0   0   0   0   0   0   0   2   2   2   0   2   2   0   2   2   2   0   2   2   0
 MK-1-10                2   2   0   2   2   0   0   2   0   2   0   0   0   0   2   0   0   2   0   0   2   2   0   2   0   2   2   2   2   2   0   2   2   2   2   2   0   2   2   2   0   0   0   0   2   0   0   2   2   2   2   0   2   2   2   0   0   2   2   0   2   0   0   0   0   0   0   0   2   0   2   2   2   0   2   0   2   0   2   2   0   2   2   2   0   2   0   2   2   0   0   2   0   0   0   0   2   0   2   2   0   2   0   0   2   2   2   2   2   0   0   0   0   0   2   0   2   0   2   0   0   0   0   2   2   2   0   0   0   2   2   2   2   0   0   2   2   2   2   0   0   2   2   2   2   2   0   0   0   2   0   2   2   2   0   0   2   0   2   2   2   0   2   0   2   2   0   0   0   0   0   2   2   2   2   0   2   0   2   0   0   0   0   0   0   0   2   2   2   0   2   2   0   2   2   2   0   2   2   0
 MK-1-11                2   2   0   0   2   0   0   0   0   2   0   0   0   2   2   0   0   2   0   0   2   2   2   2   0   2   2   2   2   2   0   2   2   2   2   2   0   2   0   2   0   0   0   0   2   0   0   2   2   2   2   0   2   0   2   0   0   2   2   0   2   0   0   0   0   0   0   0   2   0   2   2   2   0   2   0   2   0   2   2   0   2   0   2   0   2   0   2   2   0   0   2   0   0   0   2   2   0   2   2   2   2   0   0   2   2   2   2   2   0   0   0   0   0   2   2   2   0   2   2   0   2   0   2   2   2   0   2   0   2   2   2   2   0   0   2   2   2   2   0   0   2   2   2   2   2   0   0   0   2   0   2   2   2   0   0   2   0   2   2   2   0   2   0   2   2   0   0   0   0   0   2   0   0   0   0   2   0   2   0   0   0   0   0   0   0   2   2   2   0   2   2   0   2   2   2   0   2   2   0
 MK-1-12                0   2   0   0   2   0   0   0   0   2   0   2   0   2   2   0   0   2   0   0   0   2   2   0   0   2   2   2   2   2   0   2   2   2   2   0   0   2   0   2   0   0   0   0   2   0   0   0   2   2   2   0   2   0   2   0   0   2   2   0   2   0   0   0   0   0   0   0   2   0   2   2   2   0   0   0   2   0   2   2   0   2   0   2   0   2   0   2   2   0   0   2   0   0   0   2   2   0   2   2   2   2   0   0   2   2   2   2   2   0   0   0   0   0   2   2   2   0   2   2   0   2   0   2   2   2   0   2   0   2   2   2   2   0   0   0   2   2   2   2   0   2   2   2   0   2   0   0   0   0   0   2   2   0   0   0   2   0   2   2   2   0   2   2   2   2   0   0   2   0   0   2   0   0   0   0   2   2   2   0   0   0   0   0   2   0   2   2   2   0   2   2   0   2   2   2   0   2   2   0
 MK-1-13                0   2   0   0   2   0   0   0   0   2   0   2   0   2   2   0   0   2   0   0   0   2   2   0   0   2   2   2   2   2   0   0   2   2   2   0   0   2   0   2   0   0   0   0   2   0   0   0   2   2   2   0   2   0   2   0   0   2   2   0   2   0   0   0   0   0   0   0   2   0   2   2   2   0   0   0   2   0   0   2   0   2   0   2   0   2   2   2   2   0   0   2   0   0   0   2   2   0   2   2   2   2   0   0   2   2   2   2   2   0   0   0   2   0   2   2   2   0   2   2   0   0   2   0   2   2   0   2   0   2   0   2   2   0   0   0   2   2   2   2   0   2   2   2   0   2   0   0   0   0   0   2   2   2   0   0   2   0   2   2   2   0   0   2   2   2   0   2   2   0   2   2   0   0   0   0   2   2   2   0   2   0   0   0   2   0   0   2   2   0   2   2   0   2   2   2   0   2   2   0
 MK-1-14                0   2   0   0   2   0   0   0   0   2   0   2   0   0   0   0   0   2   0   0   0   2   2   0   0   2   2   2   2   0   0   0   2   2   2   0   0   2   0   2   0   0   0   0   2   0   0   0   2   2   0   0   2   0   2   0   0   0   2   0   2   0   0   0   0   0   0   0   2   0   2   2   2   0   0   0   2   0   0   2   0   2   0   2   0   2   2   0   0   0   0   2   0   0   0   2   2   0   2   2   2   2   0   2   2   2   2   2   2   0   0   0   2   0   2   2   2   0   2   2   0   0   2   0   2   2   0   2   0   2   0   0   2   0   0   0   2   2   2   2   0   2   2   2   0   2   0   0   0   0   0   2   2   2   0   0   2   2   2   2   2   0   2   2   2   2   0   2   2   0   2   2   0   0   0   2   2   2   2   2   2   0   0   0   2   0   0   2   2   0   2   2   0   2   2   2   0   2   2   0
 MK-1-15                0   2   0   0   2   0   0   0   0   2   0   2   0   0   0   0   0   0   0   0   0   2   0   0   0   2   2   2   2   0   0   2   2   2   2   0   0   2   0   2   0   0   0   0   2   0   0   0   2   2   2   0   0   0   2   0   0   2   2   0   2   0   0   0   0   0   0   0   2   0   2   2   2   2   0   0   2   0   0   2   0   2   0   2   0   2   0   0   0   2   2   2   0   0   2   2   2   0   2   2   2   2   0   0   2   2   2   2   2   0   0   0   2   0   2   2   2   0   2   2   0   0   2   0   0   0   0   2   0   2   0   0   0   0   0   0   2   2   2   0   0   2   0   2   0   2   0   0   0   0   0   2   2   2   0   0   2   2   0   2   2   2   2   2   2   2   0   2   2   0   2   2   0   0   0   2   2   2   2   2   2   0   0   0   2   0   0   2   2   0   2   2   0   2   2   2   0   2   0   0
 MK-1-16                0   2   0   0   2   0   0   0   0   2   0   2   0   0   0   0   0   0   0   0   0   0   2   0   0   2   2   2   2   0   2   2   2   2   2   0   0   2   0   2   0   0   2   0   2   0   0   0   0   2   2   0   0   0   2   0   0   0   2   2   2   0   0   0   0   0   0   0   2   0   2   2   2   2   0   0   2   0   0   0   0   2   2   2   0   2   0   0   0   2   2   0   0   0   0   2   2   0   2   2   2   2   0   0   2   2   2   0   2   0   0   0   2   0   2   2   2   0   2   2   0   0   2   2   0   0   0   0   0   2   0   0   0   2   0   0   2   2   2   0   0   2   0   2   0   2   0   0   0   2   0   2   2   2   0   2   2   0   0   0   2   2   2   2   2   0   0   0   2   0   2   2   0   0   0   2   2   2   2   2   2   0   0   0   2   0   0   2   2   0   2   2   0   2   2   2   0   2   2   0
 MK-2-1                 2   0   2   2   2   2   2   2   2   0   2   0   0   0   2   2   0   2   0   2   2   2   0   0   2   2   0   2   2   0   0   2   2   0   2   0   2   0   0   0   0   0   0   0   0   0   0   0   2   0   2   2   2   2   2   0   0   0   0   2   0   0   0   0   0   2   0   0   0   0   0   0   2   2   0   0   0   2   2   2   0   2   0   2   2   0   0   0   0   0   2   2   2   0   2   0   2   2   0   2   2   0   2   0   2   0   0   0   2   0   0   2   2   2   0   0   0   0   0   0   0   2   0   0   2   0   2   0   2   0   0   0   0   0   0   2   0   2   0   0   2   0   2   0   0   0   2   2   2   0   0   0   2   0   0   0   0   0   2   2   0   2   0   0   2   2   2   2   2   2   2   0   2   2   0   2   0   0   0   2   0   2   0   2   0   2   2   0   2   2   0   2   2   0   0   2   2   2   2   2
 MK-2-2                 0   0   2   2   2   2   2   2   2   0   2   0   0   0   2   0   0   2   0   2   2   2   0   0   2   2   0   2   2   0   0   2   2   0   2   2   2   0   0   0   2   0   0   0   0   0   0   0   2   0   2   2   0   2   2   0   0   0   0   2   0   0   0   0   0   2   0   0   0   2   0   0   2   0   0   0   0   2   2   2   2   2   0   2   2   0   0   0   0   0   2   0   2   0   2   0   0   2   0   0   2   0   0   0   2   0   0   0   2   0   0   2   2   2   0   0   0   2   2   0   0   2   0   0   2   0   2   0   2   0   2   0   2   0   0   2   0   2   0   0   2   0   2   0   0   0   2   2   2   0   0   0   2   0   0   0   0   0   2   2   0   2   0   0   2   2   2   2   2   2   2   0   0   2   0   2   0   0   0   2   0   2   0   2   0   2   2   2   2   2   0   2   2   0   0   2   2   2   2   0
 MK-2-3                 0   0   2   2   2   2   2   2   2   0   2   0   0   0   2   0   2   2   0   2   2   2   0   0   2   2   0   2   2   0   0   2   2   0   0   2   2   0   0   0   2   0   2   0   0   0   0   0   0   0   2   2   0   2   2   0   0   0   0   2   0   0   0   0   0   2   2   0   0   2   0   0   2   0   0   0   0   2   2   2   2   2   0   2   2   0   0   0   2   0   2   0   2   0   2   0   0   2   0   0   2   0   0   0   2   2   0   0   2   0   0   0   2   2   0   0   0   2   2   0   0   2   0   0   2   0   2   0   2   0   2   0   2   0   2   2   0   2   2   0   2   0   2   0   0   0   2   2   2   0   0   0   2   0   0   0   0   0   2   2   0   2   0   0   2   2   2   0   2   2   0   0   0   2   0   2   0   0   2   2   0   2   0   2   2   2   0   0   2   2   0   2   2   0   0   2   2   2   2   0
 MK-2-4                 0   0   2   2   2   2   2   2   2   0   2   2   0   0   0   0   2   2   0   0   2   2   0   0   2   2   0   2   2   0   0   2   2   0   0   2   2   0   0   0   2   0   2   0   0   0   0   0   0   0   2   2   2   2   0   0   2   2   0   2   0   0   0   2   0   2   2   0   2   2   0   2   2   0   0   0   0   2   2   2   0   2   0   2   2   0   0   0   2   0   2   0   2   2   2   0   0   2   0   0   2   0   0   0   2   2   0   0   2   0   0   0   2   0   0   0   0   2   2   2   0   2   0   0   2   0   2   0   2   0   2   0   0   0   2   2   0   2   2   0   2   2   2   0   0   0   2   2   2   0   0   0   2   0   0   0   0   0   2   2   0   2   0   0   2   2   2   0   2   2   0   0   0   2   0   2   0   0   2   2   0   2   0   2   2   2   0   0   2   2   0   2   2   0   2   2   2   2   2   0
 MK-2-5                 0   0   2   2   2   2   2   2   2   0   2   2   0   0   0   0   2   2   0   0   2   2   0   0   2   2   0   2   2   0   2   2   2   0   0   2   2   0   0   0   2   0   2   0   0   0   0   0   0   0   2   2   2   2   0   0   2   2   2   2   0   0   0   2   0   2   2   0   0   2   0   2   2   2   0   0   0   2   2   2   0   2   0   2   2   0   0   0   0   0   2   0   2   2   2   0   0   2   0   0   2   0   0   0   2   2   0   0   2   0   0   0   2   0   0   0   0   2   2   2   0   0   0   0   2   0   2   0   0   0   2   0   0   0   2   2   0   2   2   0   2   2   2   0   0   0   2   2   0   0   2   0   2   0   0   0   0   0   2   2   0   2   0   0   2   2   0   0   2   2   0   0   0   2   0   0   0   0   2   2   2   2   0   2   2   2   0   0   2   2   0   2   2   0   2   2   0   2   2   0
 MK-2-6                 0   0   2   2   2   2   2   2   2   0   0   2   0   0   0   0   2   2   0   0   2   2   0   0   2   2   0   2   2   0   0   2   2   0   0   2   0   2   0   0   2   0   2   0   0   0   0   0   2   0   2   2   2   2   0   0   2   2   0   2   0   0   0   2   0   0   2   0   0   2   0   0   2   2   0   0   0   0   0   2   0   2   0   2   2   0   0   0   0   0   2   0   2   2   0   0   0   2   0   0   2   0   0   0   2   2   0   0   2   0   0   2   2   0   0   0   0   2   2   2   0   0   0   0   2   0   2   0   0   2   2   0   0   0   2   2   0   2   2   0   2   2   0   0   0   0   2   2   0   0   2   0   2   0   2   0   0   0   2   2   0   0   0   0   2   2   0   0   2   2   2   0   0   2   0   0   0   0   2   2   2   2   0   2   2   2   0   0   2   2   0   2   0   0   2   2   0   2   2   2
 MK-2-7                 0   0   2   2   2   2   2   2   2   2   0   2   0   0   0   0   2   2   0   0   2   2   0   0   2   2   0   2   2   0   0   2   2   0   2   2   0   2   2   0   2   0   2   0   0   0   0   0   2   0   2   2   2   2   0   0   2   2   0   2   0   2   0   2   0   2   2   0   0   2   0   0   2   2   0   0   0   0   0   2   0   2   0   0   0   0   2   0   0   0   2   0   2   0   2   0   0   2   0   0   2   0   2   0   2   2   0   0   2   0   0   2   0   0   0   0   0   2   2   0   0   0   0   0   2   0   2   0   0   0   2   0   2   0   2   2   0   2   2   0   2   2   0   0   0   0   2   2   0   0   2   0   2   0   2   2   0   0   2   2   0   0   0   0   2   2   0   0   2   2   0   0   0   2   0   0   0   0   2   2   0   2   0   2   2   2   0   0   2   2   0   2   0   2   0   2   0   2   2   2
 MK-2-8                 0   0   2   2   2   2   2   0   2   2   0   2   2   0   0   0   2   2   0   0   2   2   0   0   2   2   0   2   2   0   0   2   2   0   2   2   0   2   2   0   0   0   0   0   0   0   0   0   0   0   2   2   0   2   2   2   2   2   2   2   0   2   0   2   0   2   2   0   2   2   0   0   2   0   2   0   0   0   0   2   0   2   0   0   0   0   2   2   0   0   2   0   2   0   0   0   0   2   0   2   2   0   2   0   2   2   0   0   0   0   0   2   0   0   0   0   0   2   2   0   0   0   0   0   2   0   2   0   0   0   2   0   0   0   2   2   0   0   2   0   2   2   0   0   0   0   2   2   0   0   2   0   2   0   2   0   0   0   2   2   0   0   0   0   2   2   0   0   2   2   0   0   2   2   0   0   0   0   2   2   0   2   0   2   2   0   0   0   2   2   0   2   2   2   0   2   0   2   2   2
 MK-2-9                 0   0   2   2   0   2   2   0   2   2   2   2   0   0   0   0   2   2   0   0   2   2   0   0   2   2   0   0   2   0   2   2   2   0   2   2   0   2   2   0   0   0   0   0   0   2   0   0   0   0   2   2   0   2   2   2   2   2   2   2   0   0   0   2   0   2   2   0   2   2   0   0   2   0   2   0   0   0   0   2   0   0   0   0   0   0   0   0   0   0   2   2   2   0   0   2   0   2   0   2   2   0   2   0   2   2   0   0   2   0   0   2   0   0   0   0   0   2   2   0   0   0   0   0   0   0   2   0   0   0   2   2   0   0   2   2   0   0   2   0   2   2   2   0   0   0   0   2   0   0   2   0   2   0   2   0   0   0   2   2   0   0   0   0   2   2   0   0   2   2   0   0   2   2   0   0   0   0   2   2   0   2   0   2   2   0   0   0   2   2   0   2   2   2   0   2   0   2   2   2
 MK-2-10                0   0   2   2   0   2   2   2   2   0   2   2   0   0   0   0   2   2   0   2   2   2   0   2   2   2   0   0   2   0   2   0   2   0   2   2   0   2   2   0   0   0   0   0   0   2   0   0   0   0   2   2   0   0   2   0   2   2   2   2   0   2   2   2   2   2   2   0   2   2   0   0   2   0   2   0   0   0   0   2   0   2   0   0   0   0   0   0   0   0   2   2   2   0   0   2   0   2   0   2   2   0   2   0   2   2   0   0   2   0   0   2   0   0   0   2   0   0   2   0   2   0   0   0   0   0   2   2   0   0   2   2   0   0   2   2   0   0   2   0   2   2   2   0   0   0   0   2   2   0   2   0   2   0   2   0   0   0   2   0   0   0   0   0   2   2   0   0   2   2   0   2   2   2   0   0   0   0   2   2   0   2   0   2   2   0   2   0   2   2   0   2   0   2   0   0   2   2   0   2
 MK-2-11                0   0   2   2   0   2   2   2   2   0   2   0   0   0   0   0   2   0   0   2   2   2   0   2   0   2   0   0   2   0   2   0   2   0   2   2   0   2   2   0   0   0   2   0   0   2   0   0   0   0   0   2   0   0   2   0   2   2   2   0   0   2   2   2   2   2   0   0   2   2   0   0   2   0   2   0   0   0   0   2   0   2   2   0   0   0   0   0   0   0   2   2   2   0   0   2   0   2   0   2   2   0   2   0   2   2   0   0   2   0   0   2   0   0   0   2   0   2   2   0   2   0   0   0   0   0   2   2   0   0   2   0   2   2   2   2   0   0   2   0   2   0   2   0   0   0   0   0   2   0   2   0   2   0   2   0   0   0   2   0   0   0   0   0   2   0   2   0   2   2   0   0   2   0   0   0   0   0   2   2   0   2   0   2   2   0   2   0   2   2   0   2   0   2   0   0   0   0   0   2
 MK-2-12                0   0   2   2   0   2   2   2   0   0   2   0   0   0   0   0   2   0   0   2   2   2   0   2   0   2   0   0   0   0   2   0   2   0   2   2   0   0   2   0   0   0   2   0   0   2   0   0   0   2   0   2   0   0   2   0   2   2   2   0   0   2   2   2   2   2   0   2   2   2   0   0   2   0   2   0   2   0   2   2   0   0   2   0   0   0   0   0   0   0   2   2   2   0   0   2   0   2   0   0   2   0   2   0   2   2   0   0   0   0   0   2   0   0   0   2   0   2   2   0   0   0   0   0   2   0   2   2   0   2   2   0   2   2   2   2   0   0   2   0   2   0   2   0   0   0   2   0   0   0   2   0   2   0   2   0   0   0   2   0   0   0   0   0   2   0   2   0   2   2   0   0   2   0   0   2   2   0   2   2   0   2   0   2   2   0   2   0   2   2   0   2   0   2   0   0   0   0   0   2
 MK-2-13                0   0   2   2   0   2   2   2   0   0   2   0   0   0   0   2   2   0   0   0   2   0   2   2   0   2   0   0   0   0   2   0   2   0   2   2   0   0   2   0   0   0   2   0   0   2   0   0   2   2   0   2   0   0   2   0   2   0   2   0   0   2   2   2   2   2   0   2   2   0   2   0   0   0   0   0   2   0   2   2   0   2   2   0   0   0   0   0   0   0   2   2   2   0   0   2   0   2   0   0   2   0   2   0   2   2   0   0   0   0   0   2   0   0   0   2   0   2   2   0   0   0   0   0   2   0   2   2   0   2   2   0   2   2   2   2   0   0   2   0   2   0   2   0   0   0   2   0   2   0   2   0   2   0   2   0   0   0   2   0   0   0   0   0   0   0   2   0   2   2   0   0   2   0   0   2   2   0   0   2   0   2   0   2   2   0   2   0   2   2   0   2   2   2   0   0   2   0   0   2
 MK-2-14                0   0   2   2   0   2   0   2   0   0   2   0   2   0   0   2   2   0   0   2   0   0   2   2   0   2   0   0   0   0   2   0   0   0   2   2   0   0   2   0   0   0   2   0   0   2   0   0   2   0   2   2   2   0   2   0   2   0   2   0   0   2   2   2   2   2   0   0   0   0   2   0   0   0   0   0   2   0   2   2   0   2   2   0   0   0   0   0   0   2   2   2   2   0   0   2   0   2   0   0   2   0   2   2   2   2   2   0   0   2   0   2   0   0   0   2   0   0   2   0   0   0   0   0   2   0   2   0   0   2   2   0   2   2   2   2   0   0   2   0   2   0   2   0   0   0   2   0   0   0   2   0   2   2   2   0   0   0   2   0   0   0   0   0   0   0   2   0   2   2   0   0   2   2   0   2   2   0   0   2   2   2   0   2   2   0   2   0   0   2   0   2   2   2   0   0   2   0   0   2
 MK-2-15                0   0   2   2   0   2   0   2   0   0   2   2   0   0   0   2   2   0   0   2   0   0   2   2   0   2   0   0   0   0   2   0   0   0   0   2   2   2   0   0   2   0   2   0   0   2   0   0   2   0   2   2   2   0   2   0   2   0   2   0   0   2   2   2   2   2   2   0   0   0   2   0   0   0   0   0   2   0   2   0   0   2   2   0   0   0   0   0   0   2   2   2   2   0   0   2   0   2   0   0   2   0   2   2   2   2   0   0   0   2   0   2   0   2   0   2   0   0   2   0   0   2   0   0   2   0   2   0   0   2   2   0   2   2   0   2   0   0   2   0   2   0   0   0   0   2   2   0   0   0   2   2   2   2   2   2   0   0   2   0   2   2   0   0   0   0   2   0   2   2   2   0   2   2   0   2   0   0   2   2   2   2   0   2   2   0   2   0   0   2   0   2   2   2   0   0   2   0   0   2
 MK-2-16                0   0   2   2   0   2   0   2   0   0   2   2   0   0   0   2   2   0   0   2   0   0   2   2   0   2   0   0   0   0   2   2   0   2   0   0   2   2   0   0   2   0   2   0   0   2   0   2   2   0   2   2   2   0   2   0   2   0   2   0   0   2   2   0   2   2   2   0   0   0   2   0   0   0   0   0   2   0   0   0   0   2   2   0   0   2   0   0   0   2   2   2   0   0   0   2   0   2   2   0   0   2   2   2   0   2   0   0   0   2   0   2   0   2   0   2   0   0   2   0   0   2   0   0   2   0   2   0   0   2   2   0   2   2   0   2   0   0   2   2   2   0   0   0   0   0   2   0   0   0   2   2   2   2   2   2   0   0   2   0   2   2   0   0   0   0   2   0   2   2   2   0   2   2   0   2   0   0   2   2   0   2   0   2   2   0   2   0   0   2   0   2   2   2   0   0   2   0   0   2
 MK-3-1                 2   2   2   0   2   2   2   0   0   0   0   0   0   2   2   2   0   2   0   2   2   2   0   0   0   0   0   2   0   0   2   0   2   2   0   0   0   0   0   2   0   0   2   2   0   0   2   0   0   2   0   2   0   0   0   0   2   0   2   0   0   2   2   2   2   0   0   0   2   0   2   2   2   2   2   2   2   2   0   2   0   0   2   0   0   0   2   0   0   2   2   2   0   2   0   0   0   2   0   2   0   2   0   2   0   2   0   2   0   2   0   0   0   2   2   2   2   0   0   2   2   0   0   0   0   2   0   0   2   2   2   2   2   2   2   2   0   0   0   2   2   2   2   2   0   2   0   0   2   0   2   2   2   0   2   2   0   2   0   0   2   2   0   2   0   2   2   2   0   2   2   2   2   0   2   0   0   2   2   0   2   0   2   0   2   0   0   0   0   2   0   2   0   0   2   2   0   2   2   2
 MK-3-2                 2   2   2   0   2   0   2   0   0   0   0   0   0   2   2   2   2   2   0   2   2   2   0   0   0   0   0   2   0   0   2   2   2   2   0   0   0   2   2   2   0   0   2   2   0   2   2   0   0   2   0   2   0   0   2   0   2   0   0   0   0   2   2   2   2   0   2   0   2   0   2   2   2   2   2   2   2   2   2   2   0   0   2   0   0   0   2   2   0   2   2   2   0   2   0   0   0   2   0   2   0   2   0   2   0   2   0   2   0   2   2   0   0   2   2   2   2   0   2   2   2   0   2   0   0   2   0   0   2   2   2   2   2   2   2   2   0   0   0   2   2   2   2   2   0   2   2   0   2   0   2   2   0   0   2   2   0   2   2   0   2   2   0   2   0   2   2   2   2   2   2   2   2   2   2   0   0   2   2   0   2   0   2   0   2   0   0   0   2   2   0   0   0   0   2   0   0   0   2   2
 MK-3-3                 2   0   2   0   2   0   2   0   0   0   0   0   0   2   2   2   2   0   0   0   2   2   0   0   0   0   0   2   0   0   2   2   2   2   0   2   0   2   2   2   0   0   2   2   0   2   2   0   0   0   0   2   0   0   0   0   2   0   0   0   0   2   2   2   2   0   2   0   2   2   2   2   2   2   2   2   2   2   2   2   0   0   2   0   0   0   2   2   0   2   0   2   0   2   0   0   0   2   0   2   0   2   0   2   0   2   0   2   0   2   2   0   0   2   2   2   0   2   2   2   2   0   2   0   0   2   0   0   2   2   2   2   2   2   2   2   2   0   0   2   2   2   2   2   0   2   2   0   0   0   2   0   0   0   2   2   2   2   2   0   0   2   0   2   0   2   2   0   2   2   2   2   2   2   2   0   0   2   2   0   2   0   2   0   2   0   0   2   2   2   0   0   0   0   2   0   0   0   2   2
 MK-3-4                 2   0   0   0   2   0   2   0   0   0   0   0   0   0   2   2   0   0   0   2   2   2   0   0   0   0   0   2   0   0   2   2   2   2   0   2   2   2   2   2   0   0   2   2   0   2   0   0   0   0   0   2   0   0   0   0   2   2   0   0   2   2   2   2   2   0   2   2   2   2   2   0   2   2   0   2   2   2   2   2   0   0   2   0   2   0   2   2   0   2   0   2   0   0   0   0   0   2   0   2   0   2   0   2   0   2   0   2   0   2   2   0   0   2   2   2   0   2   2   2   2   0   2   0   0   2   0   0   2   2   2   2   2   2   0   2   2   0   0   2   2   2   2   2   0   2   2   0   0   0   2   0   0   0   2   2   2   2   2   0   0   2   2   2   0   0   2   0   2   0   2   2   2   0   2   0   2   2   2   0   2   0   2   0   2   0   0   2   2   2   0   0   0   2   2   0   0   0   2   2
 MK-3-5                 2   0   0   0   2   0   2   0   0   0   0   0   0   0   0   2   0   0   2   2   2   2   2   2   0   0   0   2   0   0   2   2   2   2   0   2   2   2   2   2   0   0   2   2   0   2   0   0   0   0   0   2   0   0   0   0   2   2   0   0   2   2   0   2   2   0   2   2   2   2   2   0   2   2   0   2   2   0   2   2   0   0   2   0   2   0   2   0   0   2   0   2   0   0   0   0   0   2   0   2   0   2   2   2   0   2   0   2   0   2   2   0   0   2   2   2   0   2   2   2   2   0   2   2   0   2   0   0   2   2   2   2   2   2   0   2   2   0   0   2   2   0   2   2   0   2   2   0   0   0   2   0   0   0   2   2   2   2   2   0   0   2   2   2   0   0   2   0   2   0   2   2   2   0   2   0   2   2   2   0   2   0   2   0   2   0   0   2   2   2   0   0   2   2   2   0   0   0   2   2
 MK-3-6                 2   0   0   0   0   0   2   0   0   0   0   0   0   0   0   0   0   0   2   2   2   2   2   2   0   0   0   2   0   0   2   2   2   2   0   2   2   2   2   2   0   0   2   2   0   2   0   2   0   0   0   2   0   0   0   0   2   2   2   0   0   2   2   2   2   0   2   2   2   2   2   0   2   2   0   2   2   0   2   2   0   0   2   0   2   0   2   0   0   2   0   2   0   0   0   2   0   2   0   2   0   2   2   2   0   2   2   2   0   2   0   0   0   2   2   2   0   2   2   2   2   0   2   0   0   2   0   0   2   2   2   2   0   2   0   2   0   0   0   2   2   0   2   2   2   2   2   2   0   0   2   0   0   0   2   2   2   2   2   0   0   2   2   2   0   0   2   2   2   0   2   2   0   0   2   2   2   2   2   0   2   0   2   2   2   2   0   2   2   2   0   0   2   2   2   0   0   0   2   2
 MK-3-7                 2   0   0   0   0   0   2   0   0   0   0   0   0   0   0   0   0   0   2   2   2   2   2   2   0   0   0   0   0   0   2   2   2   2   0   2   2   2   2   2   0   0   2   2   0   2   0   2   0   0   0   2   0   0   0   0   0   0   2   2   0   2   2   2   2   0   2   2   2   2   2   0   2   2   0   2   2   0   2   2   0   0   2   0   2   0   2   0   0   2   0   2   2   0   0   2   0   2   0   0   0   2   2   2   0   2   2   2   2   2   0   0   0   2   2   2   0   2   2   2   2   0   2   0   0   2   0   0   2   2   2   0   0   2   0   2   0   0   0   2   2   0   2   2   2   2   2   2   0   0   2   0   2   0   2   2   2   2   2   0   0   2   2   2   0   0   2   2   2   0   2   0   0   0   2   2   2   2   0   0   2   0   2   2   2   2   0   2   2   2   0   0   2   2   2   0   0   0   2   2
 MK-3-8                 2   0   0   0   0   0   2   0   0   0   0   0   0   0   0   0   0   0   2   2   2   2   2   2   0   0   0   0   0   0   2   2   2   2   0   2   2   2   2   2   0   0   0   2   0   2   0   2   0   0   0   2   0   0   2   0   0   0   2   0   0   2   2   2   2   2   2   2   2   2   2   0   2   2   0   2   2   0   2   2   0   2   2   0   2   0   2   0   0   2   0   0   2   0   0   2   0   2   0   0   0   2   2   2   0   2   2   2   2   0   0   0   0   2   0   2   0   2   2   2   2   0   2   0   0   2   0   0   2   2   2   0   0   2   0   2   0   0   0   2   2   0   2   2   2   2   2   2   0   0   2   0   2   0   2   2   2   0   0   0   0   2   2   2   0   0   2   2   2   0   2   0   0   0   2   2   2   2   2   0   2   0   2   2   2   2   0   0   2   2   0   0   2   2   2   0   0   0   2   2
 MK-3-9                 2   0   0   0   0   0   2   0   2   2   0   0   0   0   0   0   0   0   2   2   2   2   2   2   0   0   0   0   0   2   2   2   2   2   2   2   2   2   2   2   0   2   0   2   0   2   0   2   0   0   0   2   0   0   2   0   0   0   0   0   0   2   2   2   2   2   2   2   2   2   2   0   2   2   0   2   2   0   2   2   2   2   2   0   2   0   2   0   0   2   2   0   2   0   0   2   0   2   0   0   0   2   2   2   0   2   2   2   2   0   0   0   0   2   0   2   0   2   2   2   2   2   2   0   0   2   0   0   2   2   2   0   0   0   0   2   2   0   0   2   2   0   2   2   2   2   2   2   0   0   2   0   0   0   2   2   2   0   0   0   0   2   2   2   2   0   2   2   2   0   2   0   0   0   2   2   2   2   2   0   0   0   2   2   2   2   0   0   2   2   0   0   2   2   0   2   0   0   2   2
 MK-3-10                2   0   2   0   2   0   2   0   2   2   0   0   0   0   0   0   2   0   2   0   2   2   2   2   0   0   0   0   0   2   2   2   2   2   2   2   2   2   0   2   0   2   0   2   0   2   0   2   0   0   0   2   2   0   2   0   0   0   0   2   0   2   2   2   2   0   2   2   2   2   2   2   2   2   0   2   2   0   2   2   2   2   2   2   2   0   2   0   0   2   2   0   2   0   2   2   0   2   0   0   0   2   0   2   0   2   2   2   2   0   0   0   0   2   0   2   2   2   2   2   2   2   2   0   0   2   0   2   2   0   2   0   2   2   0   2   2   0   0   2   2   0   2   2   2   2   2   2   2   0   2   0   0   0   0   2   2   0   0   0   0   2   2   2   2   0   2   2   0   0   2   0   0   0   2   2   2   2   2   0   0   0   2   2   0   2   0   0   2   2   0   0   2   2   0   2   0   0   2   2
 MK-3-11                2   0   2   0   2   0   2   0   2   2   0   0   0   0   0   0   0   0   2   0   2   2   2   0   0   0   0   0   0   2   2   2   0   2   2   0   2   0   0   2   2   2   0   2   0   2   2   2   0   0   2   2   2   0   2   0   0   0   0   2   0   2   2   2   2   2   2   2   0   2   2   2   2   2   0   2   2   0   2   2   2   2   2   2   2   0   2   0   0   2   2   0   2   0   2   2   0   2   0   2   0   0   0   2   0   2   2   2   2   0   0   0   0   2   0   2   2   2   2   2   2   2   2   0   0   2   0   2   2   0   2   0   2   2   2   2   2   0   0   2   2   0   2   2   2   2   2   2   2   0   2   0   0   0   0   2   0   0   0   0   0   2   2   2   2   0   2   2   0   0   2   0   0   0   2   0   0   2   2   0   0   0   2   2   0   2   0   0   2   2   0   2   2   2   0   2   0   0   2   2
 MK-3-12                2   0   2   0   2   0   2   0   2   0   0   0   0   0   0   0   0   0   2   0   2   2   2   2   0   0   0   0   0   2   2   2   0   2   2   0   0   0   0   2   2   2   0   2   0   2   2   2   2   0   2   0   2   2   2   0   0   0   2   2   0   2   2   2   2   2   2   2   0   0   2   2   2   2   0   2   2   0   2   2   2   2   2   2   2   2   2   0   0   2   2   0   2   0   2   2   0   2   2   2   0   0   0   2   0   2   0   2   2   0   0   0   0   2   0   2   2   0   2   2   2   2   2   0   0   2   2   2   2   0   2   0   2   2   2   0   2   0   0   2   2   0   2   2   0   2   2   2   2   0   2   0   0   0   0   2   0   0   0   0   2   2   2   2   2   0   2   2   0   0   2   0   0   0   0   0   0   2   2   0   0   0   2   2   0   2   0   0   2   2   0   0   0   2   0   2   0   0   2   2
 MK-3-13                2   2   2   0   2   0   0   0   0   0   0   0   0   0   0   0   0   0   2   0   2   2   0   2   0   0   0   0   2   2   2   2   0   0   2   0   0   0   0   2   2   2   0   2   2   2   2   2   2   0   2   0   2   2   2   0   0   0   2   2   0   2   2   2   2   2   2   2   0   0   0   2   2   2   0   2   2   0   2   2   2   2   2   2   2   2   0   0   0   2   2   0   2   0   2   2   0   2   2   2   0   0   0   2   0   2   0   2   2   0   0   0   0   2   2   2   2   0   2   2   2   0   2   0   0   2   2   2   0   0   2   0   2   2   2   0   2   0   0   2   2   0   2   2   0   0   2   2   2   0   2   0   0   0   0   2   0   0   0   2   2   2   2   0   2   0   2   2   0   0   2   0   0   0   0   0   2   2   2   0   0   2   2   2   0   2   0   0   2   2   0   0   0   2   0   2   0   2   2   2
 MK-3-14                2   2   2   0   2   0   0   0   0   0   0   2   0   2   0   0   0   0   2   0   2   2   0   2   0   0   0   0   2   2   2   2   0   2   2   0   2   0   0   0   2   2   0   2   2   2   2   2   2   0   2   0   2   2   2   0   0   0   2   2   0   2   2   2   2   2   2   2   0   0   0   2   2   2   0   0   2   0   2   2   2   2   2   2   2   2   0   0   0   2   2   0   0   0   2   2   0   2   2   2   0   2   0   2   0   2   0   2   0   0   0   0   0   2   2   2   2   2   2   2   2   2   2   0   0   2   2   2   0   0   2   0   2   2   2   0   2   0   0   0   2   0   2   0   0   2   2   2   2   0   2   0   0   0   0   2   0   2   0   2   2   0   2   0   2   0   2   2   2   0   2   0   0   0   0   0   2   2   2   0   0   2   2   0   0   2   2   0   2   2   0   0   0   2   0   0   0   2   2   2
 MK-3-15                2   2   2   0   2   0   0   0   0   0   0   2   2   2   0   0   0   0   0   0   2   2   2   2   0   0   2   0   0   2   2   0   2   2   2   0   2   0   0   0   2   2   0   2   2   2   2   2   2   0   2   0   2   2   2   0   0   0   2   2   0   2   2   2   2   2   2   2   0   0   0   2   2   2   0   0   2   2   2   2   2   2   2   2   2   2   0   0   2   2   0   0   0   0   2   2   0   2   2   2   0   2   0   2   0   2   0   2   0   0   0   0   0   2   2   2   2   2   2   2   2   2   2   0   0   2   2   0   0   0   2   0   2   2   0   0   2   0   0   0   2   0   2   0   0   2   2   2   2   0   2   0   0   0   0   2   0   2   0   2   2   0   2   0   2   0   2   2   2   0   2   0   0   0   0   0   2   2   2   2   0   2   0   0   2   2   2   0   2   2   0   0   0   2   0   0   0   0   2   2
 MK-3-16                2   2   2   2   2   0   0   0   2   0   2   2   2   2   0   2   2   0   0   2   2   2   2   2   0   0   2   0   0   2   2   0   2   2   2   2   2   0   0   0   2   2   0   2   2   2   2   2   2   0   2   0   2   0   2   0   0   0   2   2   0   2   2   2   2   2   2   2   0   2   0   2   2   2   0   0   2   2   2   2   2   2   2   2   2   2   0   0   2   2   0   0   0   0   2   2   0   2   2   2   0   2   0   2   0   2   0   2   0   0   0   0   0   0   2   2   2   2   2   2   2   2   2   0   2   2   2   0   0   0   2   0   2   2   0   0   2   0   0   0   2   0   2   0   0   2   0   2   2   2   2   0   0   0   0   0   0   2   0   2   2   2   2   0   2   0   2   2   2   0   2   0   2   2   0   0   2   2   2   2   2   2   0   0   2   0   2   0   2   2   0   0   0   2   2   0   0   0   2   2
 MK-4-1                 2   2   0   2   2   0   0   2   0   0   0   0   0   2   0   2   0   0   2   0   2   2   2   0   2   0   2   2   2   0   2   2   2   0   2   2   2   2   0   2   0   2   2   2   2   0   0   2   2   0   0   0   2   2   2   0   0   2   2   0   0   0   2   2   0   0   2   2   0   0   2   0   2   2   2   2   0   0   0   2   2   0   0   2   0   2   0   0   2   2   2   2   2   0   2   2   2   0   2   0   2   0   0   0   2   2   0   0   2   0   0   0   0   0   2   0   0   2   2   2   2   0   2   0   2   0   2   2   0   0   2   2   0   0   2   0   0   2   0   0   0   2   0   2   0   0   2   0   0   0   2   0   2   2   2   0   0   0   2   2   0   2   2   2   2   2   0   2   2   0   2   0   2   0   2   2   0   2   0   2   0   2   2   0   0   0   2   0   2   0   0   2   0   0   2   0   2   2   0   0
 MK-4-2                 2   2   0   2   2   0   0   2   0   0   2   0   0   2   0   2   0   0   2   0   2   2   2   0   2   0   2   2   2   0   2   2   2   0   2   2   2   2   0   2   0   0   2   2   2   2   0   2   2   2   0   0   2   2   2   0   2   2   2   0   0   0   2   2   0   0   2   0   0   2   2   0   2   2   2   2   0   0   0   2   2   0   2   2   0   2   0   2   2   2   2   2   2   0   2   2   2   0   2   0   2   2   0   0   0   2   0   0   2   0   0   0   2   0   0   0   0   2   2   2   2   2   2   2   0   0   2   2   0   0   2   2   0   0   2   0   0   2   0   0   2   2   0   2   0   0   2   0   0   0   2   0   2   2   2   0   0   0   2   2   0   2   2   2   2   2   0   2   2   0   2   0   2   0   2   2   0   2   0   2   0   2   2   0   0   0   2   0   2   0   0   2   0   0   2   0   2   2   0   2
 MK-4-3                 2   2   0   2   2   0   0   0   0   0   2   0   0   2   0   2   2   0   2   0   2   2   2   0   2   0   2   2   2   0   2   2   2   0   2   0   2   0   0   0   0   0   2   2   2   2   0   0   2   2   0   0   2   2   2   0   2   2   2   0   0   0   2   2   0   0   2   0   0   2   2   0   2   2   0   2   0   0   0   2   2   0   0   0   0   2   0   2   2   2   2   2   2   0   2   2   2   0   2   0   2   2   0   0   0   2   0   0   2   2   0   0   0   0   0   0   0   2   2   2   2   2   2   2   0   0   2   2   0   0   0   2   0   0   2   0   0   2   0   0   2   2   0   2   0   0   2   0   0   0   2   0   2   2   2   0   2   0   2   2   0   2   0   2   2   2   0   2   2   0   2   2   2   0   2   0   0   0   0   2   0   2   0   0   2   0   2   0   2   0   2   2   0   0   2   0   2   0   0   2
 MK-4-4                 2   2   0   2   2   0   0   0   0   0   2   0   0   2   0   2   2   0   2   0   2   2   0   0   2   0   2   2   2   0   2   2   2   2   2   0   2   0   0   0   2   0   0   2   2   2   0   0   0   2   0   0   2   2   2   0   2   2   2   0   0   0   2   0   2   0   2   0   0   2   2   0   2   2   2   2   0   2   0   2   2   0   0   0   0   2   0   2   2   2   2   2   2   0   0   2   0   0   2   0   2   2   0   0   0   2   0   0   2   2   0   0   2   0   0   0   0   2   2   2   0   2   2   0   0   0   2   2   0   2   0   2   0   0   2   0   0   2   0   0   2   2   0   2   0   0   2   0   0   0   2   0   2   2   2   0   2   2   2   2   0   2   0   2   2   2   0   2   2   0   2   2   2   0   0   0   0   0   0   2   0   2   0   0   2   0   2   0   2   0   2   2   0   2   2   0   2   0   0   2
 MK-4-5                 2   2   0   2   2   0   0   0   0   0   2   0   0   2   0   2   2   0   2   0   2   2   0   2   2   0   2   2   2   0   2   2   2   2   2   0   2   2   0   0   2   0   0   2   2   2   0   2   0   2   0   2   2   0   2   0   2   2   2   0   2   0   2   0   2   0   2   0   0   2   2   0   0   0   2   0   2   2   0   2   2   0   2   0   0   2   0   2   2   2   2   2   2   0   0   2   0   0   2   0   2   2   0   0   0   2   2   0   2   2   0   0   2   0   0   2   0   2   2   2   0   2   2   0   2   0   2   2   0   2   0   2   0   0   2   0   0   2   0   0   2   2   0   2   0   0   2   0   0   0   2   0   2   2   2   0   2   2   2   2   0   2   0   2   2   2   0   2   2   0   2   2   2   0   0   2   0   0   0   0   0   2   0   0   2   0   2   0   2   0   2   2   0   2   2   0   0   0   0   2
 MK-4-6                 2   2   2   2   0   0   0   0   0   0   0   0   0   2   0   2   2   0   2   0   2   2   2   2   2   0   2   2   2   0   2   2   2   2   2   0   2   2   0   0   2   0   0   2   2   0   0   2   0   2   0   2   2   0   2   0   2   2   2   0   2   0   2   0   0   0   2   0   0   2   2   0   0   0   2   0   2   2   0   2   2   0   2   0   0   2   0   2   2   2   2   2   2   0   0   2   0   0   2   0   0   2   2   0   0   2   2   0   2   2   0   2   2   0   0   2   0   2   2   2   0   2   2   0   2   0   0   2   0   2   0   2   0   0   2   0   0   2   0   0   2   0   0   2   0   0   2   0   2   0   2   0   2   2   2   0   2   2   2   2   0   2   0   2   2   2   0   2   2   0   2   2   2   0   0   2   2   0   0   0   0   2   0   0   2   0   2   0   2   2   0   2   2   0   2   0   0   0   2   2
 MK-4-7                 2   2   2   2   0   0   0   0   0   0   0   0   0   0   0   2   2   0   2   0   2   2   2   2   2   0   2   2   2   0   2   0   2   0   2   0   2   2   0   0   2   0   0   2   0   0   0   2   0   2   0   2   2   0   0   0   2   2   2   0   2   0   2   0   2   2   2   0   0   2   2   0   0   0   2   2   2   2   0   0   2   0   2   0   2   2   0   2   2   2   2   2   2   0   0   2   2   2   2   0   0   2   2   0   0   2   2   0   2   2   2   0   2   0   0   2   0   2   2   2   0   2   2   0   2   0   0   2   0   2   0   2   0   0   2   0   0   2   0   0   2   0   0   2   0   0   2   0   2   0   2   0   2   2   2   0   2   2   2   2   0   2   0   2   2   2   0   2   2   0   2   2   2   0   0   2   2   0   0   0   0   2   0   0   2   0   2   0   2   2   0   2   2   0   2   0   0   0   2   2
 MK-4-8                 0   2   2   2   0   0   0   0   0   0   0   0   0   0   0   2   2   0   2   0   2   2   2   2   2   0   2   2   2   0   0   0   2   0   2   0   2   2   0   0   2   0   2   2   0   0   0   2   0   2   0   2   2   2   0   0   2   2   2   2   0   0   0   0   2   2   2   0   0   2   2   0   0   0   2   2   2   2   0   0   2   0   2   0   2   0   0   2   2   2   2   2   2   0   0   2   2   2   2   0   2   2   2   0   0   0   2   2   2   2   0   2   2   0   2   0   2   2   2   2   0   2   2   0   2   0   0   2   0   2   0   2   0   0   0   0   0   2   0   0   2   2   0   2   0   2   2   0   2   0   0   0   2   2   2   0   0   2   2   2   0   2   0   2   2   2   0   2   2   0   2   0   2   0   0   2   2   2   0   0   0   2   0   0   2   0   2   0   2   2   0   2   2   0   2   0   0   2   0   2
 MK-4-9                 0   2   2   2   0   0   0   0   0   0   0   0   0   0   0   2   0   0   2   0   2   2   2   2   2   0   2   2   2   0   0   0   2   0   0   0   2   2   0   0   2   0   2   2   0   2   0   2   0   0   0   2   2   2   0   0   2   2   2   2   0   0   0   0   2   2   2   0   0   2   2   0   0   0   2   0   2   2   2   0   2   2   2   0   2   0   0   2   2   0   2   2   2   0   2   2   2   2   2   0   2   2   2   0   0   2   2   2   2   2   0   0   2   0   2   0   2   2   2   2   0   2   2   0   2   0   2   2   0   2   0   2   0   0   0   2   2   2   0   0   2   2   0   2   0   2   2   0   2   0   2   0   2   2   2   0   0   2   2   2   0   2   0   2   2   2   0   2   2   0   2   0   2   0   0   2   2   2   0   0   0   2   0   0   2   0   2   2   2   0   0   2   0   0   2   0   0   2   0   2
 MK-4-10                0   2   2   2   0   0   0   2   0   0   0   0   2   2   0   2   0   0   2   0   2   2   2   2   2   0   2   2   2   0   0   0   0   0   2   0   2   2   0   0   2   0   2   2   0   2   0   2   0   0   0   2   2   2   0   0   0   2   2   2   0   0   0   0   2   2   2   2   0   2   2   0   0   0   2   0   2   0   2   0   2   2   0   0   2   0   0   2   2   0   2   2   0   2   2   2   2   2   2   0   2   2   2   0   0   2   2   0   2   2   0   0   2   0   2   0   2   2   2   2   0   2   0   2   2   0   2   2   0   2   0   2   0   2   0   2   2   2   0   0   2   2   0   2   0   2   2   0   2   0   2   0   2   2   2   2   2   2   2   2   0   2   0   2   2   2   0   2   2   0   2   0   2   0   0   2   2   0   0   0   0   2   0   0   2   0   2   2   2   0   2   2   0   0   2   0   0   2   0   2
 MK-4-11                0   2   2   2   0   0   2   2   0   0   0   0   2   2   0   2   0   0   2   0   2   2   2   2   2   0   2   0   2   0   0   0   0   0   2   0   2   2   0   0   2   0   2   2   0   2   0   2   0   0   0   2   2   2   0   0   0   2   2   2   0   0   0   0   2   2   2   0   0   2   2   0   0   0   2   0   0   0   2   0   2   0   0   0   0   0   0   2   2   0   2   2   0   2   2   2   2   2   2   2   2   2   0   2   0   2   0   0   2   2   2   0   2   0   2   0   2   2   0   2   0   0   2   2   2   2   2   0   0   2   0   2   0   2   0   2   2   2   0   0   2   2   0   2   0   2   2   0   2   0   2   0   2   2   2   2   2   0   2   0   0   2   0   2   2   2   0   2   0   0   0   0   2   2   0   2   2   0   0   2   0   2   0   0   2   0   2   2   2   0   2   2   0   0   2   0   0   2   0   2
 MK-4-12                0   2   2   2   0   2   0   2   0   0   2   0   2   2   0   2   0   0   2   0   2   2   2   2   2   0   2   0   2   0   0   0   0   0   2   2   2   2   0   2   2   0   2   2   0   2   0   2   0   0   0   2   2   2   0   0   0   2   2   2   0   0   0   0   2   2   0   0   0   2   2   0   2   0   2   2   0   2   2   0   2   0   0   0   0   0   0   2   2   0   2   0   0   2   2   2   2   2   2   2   2   2   0   2   0   2   0   2   2   2   2   0   2   0   2   0   2   2   0   2   0   2   2   2   2   2   2   0   0   2   0   2   2   2   0   2   2   2   0   0   0   2   0   2   0   2   2   0   2   0   2   0   2   0   0   2   2   2   2   0   0   2   0   2   2   2   0   2   0   0   0   2   2   2   2   2   2   0   0   2   0   2   0   0   2   2   2   2   2   0   2   0   0   2   2   0   0   2   0   2
 MK-4-13                0   2   2   2   0   2   2   2   0   2   2   0   2   2   0   2   2   2   2   0   0   2   2   2   2   0   2   0   2   0   0   0   0   0   2   2   2   2   0   2   2   0   2   2   0   2   0   2   0   0   0   2   2   2   0   0   0   2   2   2   0   0   0   0   2   2   0   0   0   2   0   2   2   0   2   2   0   2   2   0   2   0   0   0   0   0   0   2   2   0   2   0   0   2   2   2   2   2   2   2   2   2   0   2   0   2   0   2   2   2   2   0   2   0   2   0   2   2   0   2   0   2   2   2   2   2   2   0   0   2   0   2   2   2   0   2   2   2   0   0   0   2   0   2   0   2   2   0   0   0   2   0   2   0   0   2   2   2   2   0   0   2   0   2   2   2   0   2   0   2   2   2   0   2   0   2   2   0   0   2   0   2   0   0   2   2   0   2   2   0   2   0   0   2   2   0   0   0   0   2
 MK-4-14                0   2   2   2   0   2   2   2   0   0   2   0   2   2   0   2   0   2   2   0   0   2   2   2   2   0   2   0   2   0   0   2   0   0   0   2   2   2   0   2   2   0   2   2   2   2   0   2   0   0   0   2   2   2   0   0   0   0   2   2   0   0   2   0   2   2   0   0   0   2   0   2   2   0   0   2   0   2   2   0   2   0   2   0   0   0   0   2   0   0   2   0   2   2   2   0   2   2   2   2   2   2   0   2   0   2   0   2   2   2   0   0   2   0   2   0   2   2   0   2   0   2   2   2   2   2   2   0   0   2   0   2   2   2   0   2   2   0   0   0   0   2   0   2   2   0   2   0   0   0   2   0   2   0   0   2   2   2   2   0   0   2   0   2   2   2   0   2   0   2   2   2   0   2   0   2   2   0   0   2   0   2   2   0   2   2   0   2   2   0   2   0   0   2   2   0   0   0   0   2
 MK-4-15                0   0   2   2   0   2   2   2   0   0   2   0   2   2   0   2   2   2   2   2   0   2   2   2   0   0   2   0   2   0   0   2   2   0   0   2   2   2   0   0   2   0   2   2   2   2   0   2   0   0   0   2   2   2   0   0   0   0   2   2   0   0   2   0   2   2   0   0   0   2   2   2   0   0   0   2   0   2   2   2   2   0   2   0   0   0   0   2   0   0   2   0   2   2   2   0   2   2   2   2   2   2   0   2   0   2   2   2   2   2   0   0   2   0   2   2   2   0   0   2   0   2   2   2   2   2   2   0   0   2   0   2   2   2   0   2   2   0   0   0   2   0   2   2   2   0   2   0   0   2   2   0   2   0   0   2   2   2   2   0   0   2   0   2   2   2   0   2   0   2   2   2   0   2   0   0   2   0   0   2   0   2   2   0   2   2   0   2   2   0   2   0   0   2   2   0   0   0   0   2
 MK-4-16                0   0   0   2   0   2   2   2   0   0   2   0   2   2   0   2   2   2   2   2   0   2   2   2   0   0   2   0   2   0   2   2   2   0   0   0   2   2   0   0   2   0   2   2   2   0   2   2   2   0   0   2   2   2   0   0   0   0   2   2   0   0   2   0   2   2   0   0   0   2   2   2   0   0   0   2   0   2   2   2   2   0   2   0   0   0   0   2   0   0   2   0   2   2   2   0   2   2   2   2   2   2   0   2   0   2   2   2   2   2   0   0   2   2   2   0   2   0   0   2   0   2   2   2   2   2   2   0   0   2   0   2   2   2   0   2   2   0   0   0   2   0   2   2   2   0   2   0   0   2   2   0   2   2   0   2   2   2   2   2   0   2   0   2   2   2   0   2   0   2   2   2   0   2   0   0   0   0   0   2   0   2   2   0   2   2   0   2   2   0   2   0   0   2   2   0   0   0   0   2
 MK-5-1                 0   2   0   2   0   2   0   2   0   2   0   2   2   0   0   0   2   2   2   0   0   2   0   2   0   0   2   2   2   0   2   2   0   0   0   2   0   0   2   2   0   0   2   0   2   0   0   0   2   0   0   2   2   2   2   2   0   2   2   0   2   2   2   2   2   0   2   0   2   0   0   0   2   0   2   2   2   0   0   2   0   2   0   0   2   0   2   0   0   2   2   0   2   0   0   0   0   0   2   0   0   2   0   2   0   0   0   2   2   2   0   0   0   2   0   0   0   0   0   0   2   2   0   2   2   2   0   2   0   2   0   2   2   2   2   2   0   0   0   0   2   2   0   0   0   0   0   2   0   0   0   0   2   2   2   2   2   2   2   2   2   2   0   2   2   2   0   0   0   2   2   0   0   0   0   2   2   2   0   2   0   0   2   0   2   0   0   2   0   0   0   0   0   2   2   0   2   2   0   0
 MK-5-2                 0   2   0   2   0   2   0   2   2   2   0   2   2   0   0   0   2   2   0   2   0   2   0   2   0   0   2   2   2   0   2   2   0   0   0   2   0   0   2   2   0   0   2   0   2   2   0   0   2   0   0   2   2   2   2   2   0   2   2   0   2   2   2   2   2   0   2   0   2   0   0   0   2   2   2   2   2   0   0   2   0   2   0   0   2   0   2   0   0   2   2   0   2   0   0   0   0   0   2   0   0   2   0   2   0   0   0   0   2   0   0   0   0   2   2   0   0   0   0   0   2   2   0   2   2   2   0   2   2   2   0   2   2   2   2   2   0   0   0   0   2   2   0   0   0   0   0   2   0   0   0   0   2   0   2   2   2   2   2   2   2   2   0   2   2   2   0   0   0   2   2   0   0   0   0   2   2   2   0   2   0   0   2   0   2   0   0   2   0   0   0   0   0   2   2   0   2   2   0   0
 MK-5-3                 0   2   0   2   0   2   2   2   2   2   0   2   2   0   0   0   2   2   2   2   2   0   0   2   0   0   2   2   0   0   0   2   0   0   0   2   0   0   2   2   0   0   2   0   2   0   0   0   2   0   0   2   2   2   2   2   0   2   0   0   2   0   2   2   2   2   2   0   0   0   0   0   0   2   2   2   2   0   2   2   0   2   0   2   2   0   2   2   0   2   0   0   2   2   0   0   0   0   2   0   0   2   0   2   0   0   0   2   0   0   0   2   0   2   2   0   0   0   0   0   2   2   0   2   2   2   0   2   2   2   0   2   2   2   2   2   0   0   0   0   2   2   0   0   0   0   0   2   0   0   2   0   2   0   2   2   2   2   2   2   2   2   0   2   2   0   0   0   0   2   2   0   0   0   0   2   2   2   2   2   0   0   2   0   2   0   0   2   0   0   2   0   0   2   2   2   2   0   0   2
 MK-5-4                 0   2   0   2   0   2   2   2   2   2   0   2   2   0   0   0   2   2   2   2   2   0   0   2   0   0   2   2   0   0   2   2   0   0   0   2   0   0   2   2   0   0   0   0   2   0   2   0   2   0   0   2   2   2   2   2   0   2   0   0   2   2   2   2   2   0   2   0   0   0   0   0   0   2   2   0   2   0   2   2   0   2   0   2   2   0   2   2   2   2   0   0   0   2   0   0   0   0   2   0   0   2   0   2   0   0   2   2   2   0   0   0   0   2   0   0   0   0   0   0   2   2   0   0   2   0   0   2   2   2   0   2   2   0   2   0   0   0   0   0   2   2   0   0   0   0   0   2   0   0   0   0   2   0   2   2   2   2   2   2   2   2   0   2   2   0   0   0   0   0   2   0   0   0   0   2   2   2   2   2   0   0   2   2   2   0   0   2   0   0   2   0   0   2   2   2   2   0   0   2
 MK-5-5                 0   2   0   2   0   2   2   2   2   2   0   2   2   0   2   0   2   2   2   2   2   0   0   2   0   0   2   2   0   0   2   0   0   0   0   2   0   0   2   2   0   0   0   0   0   0   2   0   2   2   0   2   2   2   2   2   0   2   2   0   2   2   2   2   2   0   0   0   0   0   0   2   0   2   0   0   2   0   2   2   0   2   0   2   2   0   2   2   0   2   0   0   0   2   0   0   0   0   2   0   0   2   0   2   0   0   2   2   2   0   0   0   0   2   0   0   2   0   0   0   2   2   0   0   2   0   0   2   0   2   0   2   2   0   2   0   0   0   0   0   2   2   2   0   0   0   0   2   0   2   2   0   2   0   2   2   2   2   2   2   2   2   0   2   2   0   0   0   0   0   2   0   0   0   0   2   2   2   0   2   0   0   2   2   2   0   0   2   0   0   2   0   0   2   2   0   2   0   0   2
 MK-5-6                 0   2   0   2   0   2   2   2   2   2   0   2   2   0   2   0   2   2   2   0   2   0   0   2   0   0   2   2   0   0   2   2   0   0   0   2   2   0   2   2   0   2   0   0   0   0   2   0   2   2   0   2   2   2   2   2   0   2   2   2   0   2   0   2   2   0   0   0   0   0   0   2   0   2   0   0   2   0   2   2   0   2   0   2   2   0   2   2   0   2   0   0   0   2   0   0   0   0   2   0   0   2   0   2   0   0   2   2   2   0   0   0   0   2   0   0   2   0   0   0   2   2   0   0   2   0   0   2   0   2   0   2   2   0   2   0   0   0   0   0   2   2   2   0   0   2   0   2   0   2   2   2   2   0   2   0   2   2   2   2   2   2   0   0   2   2   0   0   0   0   2   0   0   0   0   2   2   2   0   0   0   0   2   2   2   0   0   0   0   0   0   0   0   0   2   0   2   0   0   2
 MK-5-7                 0   2   0   2   0   2   2   2   2   2   0   2   2   0   2   0   2   2   2   0   2   0   0   2   0   0   0   2   0   0   2   2   2   0   0   2   2   0   2   0   0   2   0   0   0   0   2   0   2   2   0   2   2   2   2   2   0   2   2   2   0   2   0   2   2   0   0   0   0   0   2   2   0   2   0   0   2   2   2   2   0   2   0   2   2   0   2   2   2   2   0   0   0   2   0   2   0   0   2   0   2   2   0   2   0   0   2   2   2   0   0   0   0   2   0   0   2   0   0   0   2   2   2   0   2   2   0   2   0   2   0   2   2   0   2   2   2   0   0   0   2   2   2   0   0   2   0   2   0   2   2   0   2   0   2   0   2   2   2   2   2   2   0   0   2   2   0   0   0   2   2   0   0   0   2   2   2   2   0   0   0   2   2   2   2   0   0   0   0   0   0   0   0   0   2   2   2   0   2   2
 MK-5-8                 0   2   2   2   0   2   2   2   2   2   0   2   2   0   0   0   2   2   2   0   0   0   0   2   0   2   2   2   0   0   2   2   2   0   0   2   2   0   2   0   0   0   0   0   2   0   2   0   0   2   0   2   2   2   2   2   0   2   2   2   0   2   0   0   0   0   0   0   0   0   0   2   0   2   0   0   2   0   2   2   0   2   0   2   2   0   2   2   2   2   0   0   0   2   0   2   0   0   0   0   2   2   0   2   0   2   2   2   2   0   0   0   0   2   0   0   2   0   0   0   2   2   2   0   2   0   0   2   0   2   0   0   2   0   2   2   2   0   0   0   2   2   2   0   0   2   0   2   0   2   2   0   2   0   2   0   2   0   2   0   2   2   0   0   2   2   0   0   0   2   0   0   0   0   0   2   2   2   0   0   0   2   2   2   2   0   0   0   0   0   0   0   0   0   2   2   2   0   2   2
 MK-5-9                 0   2   2   2   0   2   2   0   0   2   0   2   2   0   0   0   0   2   2   0   0   0   0   2   0   2   2   2   0   0   2   2   2   0   0   2   2   0   0   0   0   0   0   0   2   0   2   0   0   2   2   2   2   2   2   2   0   2   2   2   0   2   2   0   2   0   0   0   0   0   0   2   0   2   0   2   2   0   2   2   0   2   0   2   2   0   2   2   2   2   0   0   0   0   0   2   0   0   0   0   0   2   0   2   0   2   2   2   2   0   0   0   0   2   0   0   2   0   0   0   2   2   2   0   2   0   0   2   0   2   0   0   2   0   2   2   2   0   0   0   2   2   2   0   0   2   0   2   0   2   2   2   2   0   2   0   2   0   2   0   2   2   0   0   2   2   0   0   2   2   0   0   0   2   0   2   2   2   0   0   0   2   2   2   2   0   0   0   0   0   0   0   0   0   0   2   2   0   2   2
 MK-5-10                0   2   2   2   0   2   2   0   0   2   0   2   2   0   0   0   2   2   2   0   0   0   0   2   2   2   2   2   0   0   2   0   2   0   0   2   2   0   2   0   0   0   0   0   2   0   2   0   0   2   2   2   0   2   2   2   0   2   0   2   0   2   2   0   2   2   0   0   0   0   0   2   0   2   0   2   2   0   2   2   0   2   0   2   2   0   2   2   2   0   0   0   0   0   0   2   2   0   0   0   0   2   2   2   0   2   2   2   2   0   0   0   0   2   0   0   2   0   0   0   0   2   0   0   2   0   0   2   0   2   0   0   2   0   0   2   2   0   0   0   2   2   2   0   0   2   0   2   0   2   2   2   2   0   2   0   2   0   2   0   2   2   0   0   2   2   0   0   2   2   0   0   0   2   0   2   0   2   0   0   0   2   2   2   2   0   0   0   0   0   0   0   0   0   0   2   2   0   2   2
 MK-5-11                0   0   2   2   0   2   2   0   0   0   0   2   2   0   0   0   2   2   2   0   0   0   0   2   2   2   2   2   0   0   2   0   2   0   0   2   2   0   2   0   0   2   0   0   2   2   2   0   0   2   2   2   0   2   2   2   0   2   0   2   0   2   0   0   2   2   0   0   0   0   0   2   0   2   0   2   2   0   2   2   0   2   0   2   2   0   2   2   2   0   0   0   0   0   0   2   2   0   0   0   0   2   2   2   0   2   2   2   2   0   0   0   0   2   0   0   2   0   0   2   0   2   0   0   2   0   0   2   0   2   2   0   2   0   0   0   2   0   2   0   2   0   2   2   0   0   0   2   0   2   2   2   2   0   2   0   2   2   2   0   0   2   0   0   2   0   0   0   2   2   0   0   0   2   0   2   0   2   0   0   0   2   2   2   2   0   2   0   2   0   0   0   0   0   0   2   2   0   2   2
 MK-5-12                0   2   2   2   0   2   2   0   0   0   0   2   2   0   0   0   2   0   2   0   0   0   0   2   0   2   2   2   0   0   2   0   2   0   0   0   2   0   2   0   0   2   0   0   2   2   2   2   0   2   2   2   0   2   0   2   2   2   0   2   0   2   0   0   2   2   0   0   0   0   0   2   0   2   2   2   0   0   2   2   0   2   0   2   2   0   2   2   2   0   0   0   0   0   0   2   2   0   0   0   0   2   2   2   0   2   2   0   2   0   0   0   0   2   0   0   2   0   0   2   0   2   0   0   2   0   0   0   0   2   2   0   2   0   0   2   2   0   2   0   2   0   0   2   2   2   2   2   0   2   2   2   0   0   2   0   2   2   2   0   0   2   0   0   2   0   0   0   2   2   0   0   0   2   0   2   0   2   0   0   0   2   2   2   2   0   2   2   2   0   0   0   0   0   0   2   2   0   2   2
 MK-5-13                0   2   2   2   0   2   2   0   0   0   0   2   2   0   0   0   2   0   2   0   0   0   0   2   0   2   2   2   0   0   2   0   2   2   0   0   2   0   0   0   2   2   0   0   2   2   2   2   0   2   2   0   0   2   0   2   2   2   0   2   0   2   0   2   2   2   0   2   0   0   2   2   0   2   2   2   0   0   2   2   0   2   0   2   2   0   2   2   2   0   0   0   0   0   0   0   2   0   0   0   0   2   2   2   0   2   2   0   2   0   0   0   0   2   0   0   2   2   0   2   0   2   0   0   2   0   0   0   0   2   2   0   2   0   0   2   2   0   2   0   2   0   0   0   2   2   2   2   0   2   2   2   0   0   2   0   2   2   2   0   0   2   0   2   2   0   0   2   2   2   0   0   0   2   0   2   0   0   0   2   0   0   2   2   2   0   2   2   2   0   0   0   0   0   0   2   2   0   2   2
 MK-5-14                0   2   2   2   0   2   0   0   0   0   0   2   2   0   0   2   2   0   2   0   0   0   0   2   0   0   2   2   0   0   2   0   2   2   0   0   2   2   0   0   2   2   0   0   2   2   2   2   0   2   2   0   0   2   0   2   2   2   0   2   0   2   0   0   2   2   0   2   0   0   2   2   0   0   0   2   0   0   2   2   0   2   0   2   2   0   0   0   2   0   0   0   0   0   0   0   2   0   0   0   0   2   2   2   0   2   2   0   2   0   0   2   0   2   0   0   2   2   0   2   0   0   0   0   0   0   0   0   0   2   2   0   2   0   0   2   2   0   2   0   2   2   0   0   2   2   2   2   0   2   2   0   0   0   0   2   2   2   2   0   0   2   0   2   0   0   0   2   0   2   2   0   0   2   0   2   0   0   0   2   0   0   2   2   2   0   2   2   2   0   2   0   0   0   0   2   2   0   2   2
 MK-5-15                0   2   2   2   0   2   0   0   0   0   0   0   2   2   0   2   2   0   2   0   0   0   2   2   0   0   2   2   0   0   2   0   2   2   0   0   2   2   0   0   2   2   2   0   2   2   2   2   0   2   2   0   2   2   0   2   2   0   0   2   0   2   0   0   2   2   0   2   0   0   2   2   0   0   0   2   0   2   2   0   0   2   0   2   2   0   0   0   2   0   0   0   2   0   0   0   2   0   0   0   0   2   2   0   0   2   2   2   2   0   2   0   0   2   0   0   2   2   0   2   0   0   0   0   0   0   0   0   0   2   2   0   2   0   0   2   0   0   2   0   2   2   0   0   2   0   2   0   0   2   2   0   0   0   0   2   2   2   2   0   0   2   2   0   0   0   0   2   0   2   2   0   2   2   0   2   0   2   0   0   2   0   2   2   2   0   2   2   2   0   2   0   0   0   0   2   2   0   2   2
 MK-5-16                2   2   2   2   0   2   0   0   0   0   0   0   2   2   0   2   2   0   2   0   0   0   2   2   0   0   0   2   0   0   2   0   2   2   0   0   2   2   0   2   2   2   2   0   2   2   2   2   0   2   2   0   0   2   0   2   2   0   0   2   0   2   0   0   2   0   0   2   0   0   2   2   0   0   0   2   0   2   2   0   0   0   0   0   2   0   2   0   2   0   0   2   0   0   0   0   2   0   0   0   0   2   2   0   2   2   2   2   0   0   2   0   0   2   2   0   2   2   0   2   0   0   0   0   0   0   0   0   0   2   2   0   2   0   0   2   0   0   2   0   2   2   0   0   2   0   2   0   2   2   2   0   0   0   0   2   2   2   2   0   0   2   2   0   0   2   0   2   0   2   2   2   2   2   0   2   0   2   0   0   2   2   2   2   2   0   2   2   0   0   0   0   0   0   0   2   2   0   2   2
 MK-6-1                 0   2   2   2   0   0   2   0   0   2   2   0   2   0   2   2   0   0   0   2   0   2   0   0   0   2   0   0   0   2   2   0   0   0   2   0   2   0   2   2   2   0   2   0   0   2   0   2   0   2   0   0   2   2   0   2   2   0   2   0   0   0   2   0   0   0   0   2   0   2   0   2   0   0   0   0   0   2   2   2   2   0   0   0   0   0   2   0   2   2   0   0   0   2   2   0   2   2   0   2   2   2   2   2   0   2   0   0   0   0   0   2   0   0   2   2   0   2   2   0   0   2   2   0   2   2   2   2   2   2   0   2   2   0   0   2   2   2   2   2   2   0   0   2   2   0   0   0   0   2   2   2   2   0   2   2   0   2   2   0   0   0   2   0   0   2   2   2   2   0   2   2   0   0   0   0   2   2   0   2   0   2   2   0   0   0   0   2   0   2   0   0   0   2   2   2   2   2   2   2
 MK-6-2                 0   2   2   2   2   0   2   0   2   2   2   0   2   0   0   2   0   0   0   2   0   2   0   0   0   2   2   0   0   2   0   0   0   0   2   0   0   0   2   2   2   2   2   0   2   2   0   2   0   2   0   0   2   2   0   0   0   0   2   0   0   0   2   0   0   0   0   2   0   2   2   2   0   0   0   0   0   2   2   2   2   0   0   0   0   0   2   2   2   2   0   2   0   2   2   2   2   0   0   2   2   2   2   2   0   2   0   0   0   0   0   2   0   0   2   0   0   2   2   2   2   2   0   0   2   2   2   2   2   2   0   0   2   0   0   2   2   2   2   2   2   0   0   2   2   0   0   0   0   2   2   2   2   0   2   2   0   2   2   0   0   0   2   0   0   2   2   2   2   0   2   0   0   0   0   0   2   2   0   2   0   2   2   0   0   0   0   2   0   2   2   0   0   2   2   2   2   2   2   2
 MK-6-3                 0   2   2   0   2   0   2   2   2   2   2   0   2   0   0   0   0   0   2   2   0   2   0   0   0   2   2   0   0   2   0   0   0   0   2   0   0   0   0   2   2   2   2   0   2   0   0   2   0   2   0   0   2   2   0   2   0   0   2   2   0   0   2   2   2   2   0   2   0   2   2   2   0   0   0   0   0   0   2   2   2   0   0   0   0   0   2   2   2   2   0   2   0   2   2   2   2   0   0   2   2   2   2   2   0   2   2   0   0   2   0   2   0   2   2   0   0   2   2   2   0   2   0   0   2   2   2   2   2   2   2   0   2   0   0   2   2   2   2   2   2   0   0   2   2   0   0   0   0   2   2   2   2   0   2   2   2   2   2   0   0   0   2   0   0   0   2   2   2   0   2   0   0   0   0   0   2   2   0   2   0   2   2   0   0   2   0   0   0   0   2   0   0   2   2   2   2   2   2   2
 MK-6-4                 0   2   2   0   2   0   2   2   2   2   0   0   2   0   0   0   0   0   2   2   0   2   0   0   0   2   2   2   0   2   2   2   0   0   0   0   0   0   0   2   2   2   2   2   2   0   2   2   0   2   2   0   2   2   0   2   0   0   2   2   0   0   2   2   2   2   0   2   0   2   2   2   2   0   0   2   2   0   2   2   2   0   0   0   0   0   0   2   2   2   0   0   0   2   0   2   2   0   0   2   2   2   2   2   0   2   2   0   0   2   0   0   0   2   0   0   0   0   2   2   0   2   0   0   2   2   2   2   2   2   2   2   2   0   0   2   2   2   2   2   2   0   0   2   2   0   0   0   0   2   2   2   2   0   2   2   2   2   2   0   0   0   2   0   2   2   2   2   2   0   2   2   0   0   0   0   2   2   0   2   0   2   2   0   0   0   0   0   0   0   0   0   0   2   2   2   2   2   0   2
 MK-6-5                 0   2   2   0   2   0   2   2   2   2   0   0   2   0   0   0   0   2   2   2   0   2   0   0   2   2   2   2   0   2   2   0   0   0   0   0   2   0   2   2   2   0   2   2   2   0   0   2   0   2   2   0   2   2   0   2   0   0   0   2   0   0   2   2   2   2   0   2   0   2   2   2   0   0   0   2   2   2   2   2   2   0   0   0   0   0   0   2   2   2   0   0   0   2   2   2   2   0   0   2   2   2   2   2   0   2   2   0   0   2   0   0   0   2   0   0   0   0   2   2   0   2   0   0   2   2   2   2   2   2   2   2   2   0   0   2   2   2   2   2   2   0   0   2   2   0   0   0   0   2   0   2   2   0   2   2   2   2   2   0   0   0   2   0   2   2   2   0   0   0   2   2   0   0   0   0   0   2   0   2   0   2   2   0   0   2   0   0   0   0   0   0   0   2   2   2   2   2   0   2
 MK-6-6                 0   2   2   0   2   2   2   2   2   2   0   0   2   0   2   0   0   0   2   2   0   0   0   0   2   2   2   2   0   2   2   2   0   2   0   0   2   0   2   2   2   0   2   2   2   0   0   2   0   2   2   0   0   2   0   2   0   0   0   2   0   0   2   2   2   2   0   2   2   2   2   2   0   0   0   2   2   2   2   2   2   0   0   0   0   0   0   2   2   2   0   0   0   2   2   2   2   0   0   2   0   2   2   2   0   2   2   0   0   2   0   0   0   2   0   0   0   0   2   2   0   2   0   0   2   2   2   2   2   2   0   2   0   0   0   2   2   2   2   2   2   0   0   2   2   0   0   0   0   2   0   2   2   0   2   2   2   2   2   0   0   0   2   0   2   2   2   0   0   0   2   2   0   0   0   0   0   2   0   2   0   2   2   0   0   2   0   0   0   0   0   0   0   2   2   2   2   2   0   0
 MK-6-7                 0   2   2   0   2   2   2   2   2   2   0   0   2   0   2   0   0   0   2   2   0   2   0   0   2   2   2   2   0   2   2   2   0   2   0   0   2   0   0   2   2   0   2   2   2   0   0   2   0   2   2   0   0   2   0   2   0   0   0   2   0   0   2   2   2   2   0   2   2   2   2   2   0   0   0   0   2   2   2   2   2   0   0   0   0   0   0   2   0   2   0   0   0   2   2   2   2   0   0   2   0   2   2   2   0   2   2   0   0   2   0   2   0   2   0   0   0   0   2   2   0   2   0   0   2   2   0   2   2   2   0   2   2   0   0   2   2   2   2   0   2   0   0   2   2   0   0   0   0   2   0   2   2   0   2   2   2   2   2   0   0   0   2   0   2   2   2   0   0   0   2   2   0   0   0   0   0   2   0   2   0   2   2   0   0   2   0   0   0   0   0   2   2   2   2   2   2   2   0   0
 MK-6-8                 0   0   0   0   2   2   2   2   2   0   0   0   2   0   2   0   0   0   2   2   0   2   2   0   2   2   2   2   0   2   2   2   0   2   0   0   2   0   0   2   2   0   2   2   2   0   0   2   0   0   2   0   0   2   0   2   0   2   0   2   0   0   2   2   2   2   0   2   0   2   2   2   0   0   0   0   2   2   2   2   2   0   0   0   2   0   0   2   0   2   0   0   0   2   2   2   2   2   0   2   0   2   2   2   0   2   2   0   0   2   0   2   0   2   0   0   0   0   0   2   0   2   0   0   2   2   0   0   2   2   0   2   2   2   0   2   2   2   2   2   2   0   0   0   2   0   0   0   0   2   0   2   2   0   2   2   2   2   2   0   0   2   2   0   2   2   2   0   0   0   2   2   0   0   0   0   0   2   0   2   0   2   2   0   0   2   0   0   0   0   0   2   2   0   0   2   2   2   0   0
 MK-6-9                 0   0   0   0   2   2   2   2   0   0   2   0   2   0   2   0   2   0   2   2   0   2   2   0   2   2   2   2   0   2   2   2   0   2   0   0   2   0   0   2   2   0   2   2   2   0   0   2   0   0   2   2   0   2   0   2   0   2   0   0   0   0   0   2   2   2   0   2   0   2   0   2   0   0   0   0   0   2   2   2   2   0   0   0   2   0   0   2   0   2   0   0   0   2   2   2   2   2   0   2   0   0   2   2   0   2   2   0   0   2   0   2   0   2   0   0   0   0   0   2   0   2   2   0   2   2   0   0   2   2   0   2   2   2   0   2   2   2   2   2   2   0   0   0   2   0   0   0   0   2   0   2   2   0   2   2   0   2   2   0   0   2   2   0   2   0   2   0   0   0   2   2   0   0   2   0   0   2   0   2   0   2   2   0   0   2   0   0   0   0   0   2   2   0   0   2   2   2   0   0
 MK-6-10                0   0   0   0   2   2   2   2   0   0   2   0   2   0   2   0   2   2   2   2   2   0   0   0   0   2   2   2   2   2   2   2   0   2   0   0   2   0   0   2   2   0   2   2   2   0   0   2   0   0   2   2   0   2   0   2   2   2   0   0   0   0   0   2   0   2   0   0   0   2   0   2   0   0   0   0   0   2   2   2   2   0   0   0   2   0   2   2   0   0   0   0   0   2   2   2   2   2   0   2   0   0   2   2   0   2   2   0   0   2   0   2   0   2   0   0   0   0   0   2   0   2   2   0   2   2   0   0   2   2   0   2   2   2   0   2   2   2   2   0   2   0   0   2   2   0   0   0   0   2   0   2   2   0   2   2   0   2   2   0   0   2   2   0   2   0   2   0   0   0   2   2   0   0   2   0   0   2   0   0   0   2   2   0   0   2   2   0   0   0   0   2   2   2   0   2   2   2   0   0
 MK-6-11                0   0   2   0   0   2   2   2   0   0   0   0   2   2   2   0   2   2   2   2   2   0   0   0   0   2   2   2   2   2   2   2   0   2   0   0   2   0   0   2   2   0   2   2   2   0   0   2   0   2   0   2   0   2   0   2   0   2   0   0   0   0   0   2   0   0   0   0   0   2   0   2   0   0   0   0   0   0   0   2   2   0   0   0   2   0   2   2   0   0   0   0   0   2   2   2   2   2   0   2   0   0   2   2   0   2   2   0   0   2   0   2   0   2   0   0   0   0   0   2   2   0   2   0   2   2   2   0   2   2   0   2   2   2   0   2   2   2   2   2   0   0   0   2   2   2   0   0   0   2   0   2   2   0   0   0   0   2   2   0   0   2   2   0   2   2   2   0   0   0   2   2   0   0   2   0   0   2   0   0   0   2   2   0   0   2   2   0   0   0   0   2   2   2   0   2   2   2   0   0
 MK-6-12                0   0   2   0   0   2   0   2   0   0   0   0   2   2   2   0   2   2   2   2   2   0   2   0   0   2   2   2   0   2   2   2   0   2   0   0   2   0   0   2   2   0   2   2   2   0   0   2   0   0   0   2   0   2   0   2   0   2   0   0   2   0   0   2   0   0   2   0   0   2   0   2   0   0   0   0   0   0   0   2   2   0   0   0   2   0   2   2   0   0   0   0   0   2   0   2   2   0   0   2   0   0   2   2   0   2   2   0   2   2   0   2   0   2   0   0   0   0   0   2   2   0   2   0   2   2   2   0   0   2   0   2   2   2   0   2   2   2   2   2   0   0   2   2   2   2   0   0   0   2   0   2   2   0   0   0   0   2   2   0   2   2   2   0   2   2   2   0   0   0   2   2   0   0   2   0   0   2   0   0   0   2   2   0   0   2   2   0   0   0   0   0   2   2   0   2   2   2   0   2
 MK-6-13                0   0   2   0   2   2   0   2   0   0   0   0   2   2   2   0   2   2   2   2   2   2   2   0   2   2   2   2   0   2   2   2   0   2   0   2   2   0   0   2   2   0   2   2   2   0   0   2   0   0   0   2   2   0   2   2   0   0   0   0   2   0   0   2   0   0   2   0   0   0   0   2   0   2   0   0   2   0   0   2   2   2   0   0   2   2   2   2   0   2   0   0   0   2   0   2   2   0   0   2   0   0   2   2   0   2   2   0   2   2   0   2   0   2   0   0   0   0   0   2   2   0   2   0   2   2   2   0   0   2   0   2   2   2   0   2   0   2   2   2   0   0   0   2   2   2   0   0   0   0   0   2   2   0   0   0   0   2   2   0   2   2   0   0   2   2   2   0   0   0   2   2   2   0   2   0   0   2   0   0   0   2   0   0   0   2   2   0   0   0   0   0   2   2   0   2   2   2   0   0
 MK-6-14                0   0   2   0   0   2   0   2   2   0   0   0   0   0   2   0   2   2   2   2   2   2   2   0   2   2   2   0   0   2   2   2   0   2   0   0   2   0   0   2   2   0   2   2   2   0   0   2   0   0   0   2   2   0   0   2   0   0   0   0   2   0   0   2   0   0   2   0   0   0   0   2   0   2   0   0   2   0   0   2   2   2   0   0   0   2   2   2   0   2   2   0   0   2   0   2   2   0   0   2   0   0   2   2   0   2   2   0   2   2   0   2   0   2   0   0   2   0   0   2   2   0   0   0   2   0   2   0   0   2   0   2   2   0   0   2   0   2   2   0   2   0   0   2   2   2   0   0   0   0   0   2   2   0   0   0   0   2   0   0   2   2   0   0   0   2   2   2   0   0   2   2   2   0   2   0   2   2   2   0   0   2   0   0   0   2   2   0   0   0   0   0   2   2   0   2   0   2   0   0
 MK-6-15                0   2   2   0   0   2   0   2   2   0   0   0   0   0   2   0   2   2   2   2   2   2   0   0   0   2   2   0   0   2   2   2   0   2   0   0   2   0   0   2   2   0   2   2   2   0   0   0   0   0   0   2   2   0   2   2   2   0   0   0   2   0   0   2   0   0   0   0   0   0   0   2   0   2   2   0   2   2   0   2   2   2   0   0   0   2   2   2   0   0   2   0   0   2   0   2   2   0   0   2   0   0   2   2   0   0   2   0   2   2   0   0   0   2   0   0   2   0   0   2   2   0   0   0   2   0   2   0   0   2   0   2   2   0   0   0   0   2   2   2   2   0   0   2   2   2   0   0   0   0   0   2   2   0   0   0   0   2   0   0   2   0   0   0   2   2   2   2   0   2   2   2   2   0   2   0   2   2   2   0   2   2   0   0   0   2   2   0   0   0   0   0   2   2   0   2   0   2   0   0
 MK-6-16                0   2   2   2   0   2   0   2   2   0   0   0   0   0   2   0   2   2   2   2   2   2   0   0   0   2   2   0   0   2   2   0   0   2   2   0   2   0   0   2   0   0   2   2   2   0   0   0   0   0   0   2   2   0   2   2   2   0   0   0   2   0   0   2   0   0   0   0   0   0   0   2   0   0   2   2   2   2   0   2   0   2   0   0   0   2   2   2   0   0   2   0   0   2   0   2   2   0   0   2   0   0   2   2   0   0   2   2   0   2   0   0   0   2   0   0   2   0   0   2   2   0   0   0   2   0   2   0   0   2   0   0   2   0   0   0   0   2   2   2   2   0   0   2   2   2   0   0   0   0   0   2   0   0   2   0   0   2   2   0   2   0   0   0   0   2   2   2   0   0   2   2   2   0   2   2   2   0   2   0   2   2   0   0   0   2   2   0   0   0   2   0   2   0   0   2   0   2   2   0
 
!****************************************** Phenotypic Data **********************************************************
!-100.0 is resevred for missing phenotype
SimulatedTrait1        10.8528    9.2385    9.0715    9.4939    8.9255    9.8360   12.7144   12.7002    9.5261    9.3692   11.5221   10.3067   10.6760   10.8547    9.2860   10.0737   10.7365   10.0959   10.4144   10.8858   10.7106   11.5529    7.1473    8.5201   11.8199    9.8897   10.0513   10.7057   11.6539    7.3525    9.2977    9.6462   11.6617    5.9011   12.2495    9.5972   10.4353    7.7767    8.2333   10.2889   10.9727    6.5922   10.9859    8.7724    9.9281    9.6616   11.0053    7.0912   11.9195   10.2328    7.9178   10.1323   11.4335   11.0939    9.2687    8.6474    9.8730    8.8544   12.0295    9.8293    8.2534    8.3922   11.2011   10.9713   10.7051    9.4295    9.8442    6.8341    8.6523    6.5790   11.4375   10.3902    9.7833   11.2144    9.6282   11.1263    9.3284   10.5475    9.4533   12.6820    7.6881   10.1009    7.3640   11.5738   11.0458   10.4775    7.5740   10.2700    9.9199    9.8477   12.2805    8.9597   11.1436   11.3938   10.7421    8.7976    9.1162    9.3115   10.3650    9.6121   11.8839   10.7574    9.2345    9.4501   11.2157   10.3065    9.8770   10.1895    9.5502    8.3594    7.6099    8.8317    8.8491   10.6146    9.1536    9.3274    8.2620    9.2976    9.4176   11.2103    8.6214   11.3030   10.2383    9.8213   10.2171   10.1014    8.7545    9.2922   12.8351    8.7769    8.3334   10.9338    7.0675    7.8262    9.2529    9.3442    6.9460   12.1850    8.2369    8.3727    9.4589   10.6512   11.9077    9.5087    8.6067    6.8379   10.4250   10.8982    8.8526    9.5656    8.3585    8.1387   14.0815    9.8729   10.9944    8.1026   11.1064    9.8618   10.2382   11.9482    9.7060   11.9699    9.6214    8.6356    9.5260   11.4485   10.8395    9.7632   10.3044    9.7317   11.5543    8.9758    9.4110   11.7258   10.6348    9.3603   11.2182    6.1992    9.3911   12.8618    8.6237   13.1281   11.7021    8.7834   11.4076    9.6110    9.8738    8.5749    9.6645    8.5987    8.6850   10.3971    9.0404    9.2728   12.7038    9.9286    8.8698   10.7175   11.1257   12.4839
SimulatedTrait2        15.0261   16.6961   13.1925   15.6562   15.0588   14.0043   15.0761   14.3815   13.6687   14.4749   13.2798   15.3167   13.6462   13.4077   16.1112   13.2199   15.2965   13.8029   17.5290   14.6895   13.4416   15.5041   13.5934   17.1566   13.9454   13.9001   15.7728   13.2870   13.7512   13.2979   16.1756   14.9643   15.5141   15.8860   14.2899   16.6377   16.0772   14.4816   15.6288   15.9973   14.7459   15.2828   16.1160   17.2989   14.4334   15.5923   15.9256   13.8674   14.3779   15.7661   12.6926   16.4648   13.6951   13.7261   13.1908   15.8867   15.1656   13.9167   15.9256   12.5669   16.6621   15.0517   16.5161   17.8728   15.1997   12.1287   14.2443   15.1042   16.2663   16.1152   13.6603   16.3173   14.0277   14.9952   14.9316   15.8588   16.4778   16.5737   15.4970   15.9969   15.7244   14.9593   14.2950   14.4199   12.6524   14.2606   15.7359   16.3287   14.1411   14.9378   12.5295   14.9282   14.7923   18.4097   14.4631   14.2866   13.4137   13.8996   16.1191   16.4837   13.7294   14.5394   14.1383   16.8811   14.6437   17.4289   15.5295   17.4988   12.8920   13.2560   15.1161   12.5395   12.4697   14.3500   15.7549   15.5905   14.7778   15.2505   14.0149   15.2509   15.7219   15.4736   15.9073   15.4926   13.7999   15.8024   14.0446   14.3131   16.5447   15.8694   14.3350   16.6092   15.3229   15.9884   14.6705   14.7208   15.7889   13.3621   14.6301   14.1146   16.1981   16.7498   14.5744   16.5268   13.6866   14.8641   14.0031   14.2937   12.9645   14.9201   14.3967   15.3397   13.1483   12.7971   16.3616   16.2194   16.3046   16.5519   15.3476   15.9253   15.1650   14.9306   13.5549   16.2518   14.2021   14.0826   11.0471   12.5099   14.8076   13.2185   16.1845   14.8714   15.0172   13.2365   15.9347   14.5135   14.1541   16.1576   16.9843   14.7131   15.4396   13.0986   17.2054   13.1312   17.0839   12.2214   12.7520   16.9303   13.0505   13.9661   13.2512   16.1085   14.4246   15.3751   17.1549   14.9220   12.4502   14.9177   16.7397   14.9371
 
