# Supplementary material for: Inclusive Composite Interval Mapping of QTL by Environment Interactions in Biparental Populations
Source: PLoS One. 2015 Jul 10;10(7):e0132414. doi: 10.1371/journal.pone.0132414 (PMC4498613; doi:10.1371/journal.pone.0132414)
Supplement: S3 File — (ZIP) [file pone.0132414.s003.zip › Simulation for unliked model/Simulated popualtions/run_00138.met]

!**********************Note: lines staring with "!" are remarks and will be ignored in the program********************
!*********************************General Information**********************************
!Assuming F1 = P1 x P2, populations available in QTL IciMapping are: 
!  1, P1BC1F1 = P1 x F1, the first backcrossing where P1 is used as the recurrent parent;
!  2, P2BC1F1 = P2 x F1, the first backcrossing where P2 is used as the recurrent parent;
!  3, F1DH, F1-derived doubled haploids; 
!  4, RIL or F1RIL, recombination inbred lines through the repeated selfing of F1;
!  5, P1BC1RIL, recombination inbred lines through the repeated selfing of P1BC1F1;
!  6, P2BC1RIL, recombination inbred lines through the repeated selfing of P2BC1F1;
!  7, F2, the selfing generation of F1;
!  8, F3, the selfing generation of F2;
!  9, P1BC2F1, the second backcrossing where P1 is used as the recurrent parent; 
! 10, P2BC2F1, the second backcrossing where P2 is used as the recurrent parent;
! 11, P1BC2RIL, recombination inred lines through the repeated selfing of P1BC2F1; 
! 12, P2BC2RIL, recombination inred lines through the repeated selfing of P2BC2F1; 
! 13, P1BC1F2, the selfing generation of P1BC1F1; 
! 14, P2BC1F2, the selfing generation of P2BC1F1; 
! 15, P1BC2F2, the selfing generation of P1BC2F1; 
! 16, P2BC2F2, the selfing generation of P2BC2F1; 
! 17, P1BC1DH, P1BC1F1-derived doubled haploids; 
! 18, P2BC1DH, P2BC1F1-derived doubled haploids; 
! 19, P1BC2DH, P1BC2F1-derived doubled haploids; 
! 20, P2BC2DH, P2BC2F1-derived doubled haploids; 
   3      !Mapping Population (see remarks above)
   2      !Mapping Function (1 for Kosambi; 2 for Haldane; 3 for Morgan)
   2      !Marker Space Type (1 for intervals; 2 for positions)
   1      !Marker Space Unit(1 for centiMorgans; 2 for Morgan)
   6      !Number of Chromosomes (or Linkage Groups)
 200      !Size of the mapping population
   2      !Number of environments
 
!***************************************** Chromosomes and Linkage Maps **********************************************
!Chromosome                 NumMarkers
-CH1                        16
-CH2                        16
-CH3                        16
-CH4                        16
-CH5                        16
-CH6                        16
!Linkage map (Marker name followed by position or the interval length)
 MK-1-1                1     0.000
 MK-1-2                1    10.000
 MK-1-3                1    20.000
 MK-1-4                1    30.000
 MK-1-5                1    40.000
 MK-1-6                1    50.000
 MK-1-7                1    60.000
 MK-1-8                1    70.000
 MK-1-9                1    80.000
 MK-1-10               1    90.000
 MK-1-11               1   100.000
 MK-1-12               1   110.000
 MK-1-13               1   120.000
 MK-1-14               1   130.000
 MK-1-15               1   140.000
 MK-1-16               1   150.000
 MK-2-1                2     0.000
 MK-2-2                2    10.000
 MK-2-3                2    20.000
 MK-2-4                2    30.000
 MK-2-5                2    40.000
 MK-2-6                2    50.000
 MK-2-7                2    60.000
 MK-2-8                2    70.000
 MK-2-9                2    80.000
 MK-2-10               2    90.000
 MK-2-11               2   100.000
 MK-2-12               2   110.000
 MK-2-13               2   120.000
 MK-2-14               2   130.000
 MK-2-15               2   140.000
 MK-2-16               2   150.000
 MK-3-1                3     0.000
 MK-3-2                3    10.000
 MK-3-3                3    20.000
 MK-3-4                3    30.000
 MK-3-5                3    40.000
 MK-3-6                3    50.000
 MK-3-7                3    60.000
 MK-3-8                3    70.000
 MK-3-9                3    80.000
 MK-3-10               3    90.000
 MK-3-11               3   100.000
 MK-3-12               3   110.000
 MK-3-13               3   120.000
 MK-3-14               3   130.000
 MK-3-15               3   140.000
 MK-3-16               3   150.000
 MK-4-1                4     0.000
 MK-4-2                4    10.000
 MK-4-3                4    20.000
 MK-4-4                4    30.000
 MK-4-5                4    40.000
 MK-4-6                4    50.000
 MK-4-7                4    60.000
 MK-4-8                4    70.000
 MK-4-9                4    80.000
 MK-4-10               4    90.000
 MK-4-11               4   100.000
 MK-4-12               4   110.000
 MK-4-13               4   120.000
 MK-4-14               4   130.000
 MK-4-15               4   140.000
 MK-4-16               4   150.000
 MK-5-1                5     0.000
 MK-5-2                5    10.000
 MK-5-3                5    20.000
 MK-5-4                5    30.000
 MK-5-5                5    40.000
 MK-5-6                5    50.000
 MK-5-7                5    60.000
 MK-5-8                5    70.000
 MK-5-9                5    80.000
 MK-5-10               5    90.000
 MK-5-11               5   100.000
 MK-5-12               5   110.000
 MK-5-13               5   120.000
 MK-5-14               5   130.000
 MK-5-15               5   140.000
 MK-5-16               5   150.000
 MK-6-1                6     0.000
 MK-6-2                6    10.000
 MK-6-3                6    20.000
 MK-6-4                6    30.000
 MK-6-5                6    40.000
 MK-6-6                6    50.000
 MK-6-7                6    60.000
 MK-6-8                6    70.000
 MK-6-9                6    80.000
 MK-6-10               6    90.000
 MK-6-11               6   100.000
 MK-6-12               6   110.000
 MK-6-13               6   120.000
 MK-6-14               6   130.000
 MK-6-15               6   140.000
 MK-6-16               6   150.000
!*********************************** Marker Types ********************************************************************
!Co-dominant marker: When heterozygote F1 is present, P1 is coded as 2, F1 is coded as 1, and P2 is coded as 0; Otherwise, P1 is coded as 2, and P2 is coded as 0. 
!Dominant marker: When heterozygote F1 is present, P1 and F1 are coded as 12, and P2 is coded as 0; Otherwise, P1 is coded as 2, and P2 is coded as 0.  
!Recessive markers: When heterozygote F1 is present, P1 is coded as 2, and F1 and P2 are coded as 10; Otherwise, P1 is coded as 2, and P2 is coded as 0. 
!Missing marker is coded as -1. 
 MK-1-1                 2   2   2   0   0   0   0   0   0   0   0   2   0   0   2   0   2   0   2   2   0   0   2   0   2   2   0   2   2   2   0   0   2   2   2   0   0   2   2   0   0   2   0   2   0   0   2   0   2   0   0   0   2   2   2   2   0   2   2   2   0   2   2   0   2   2   2   2   2   2   2   0   2   0   0   2   0   0   2   0   0   2   0   2   2   2   0   2   0   0   2   2   2   0   2   2   0   0   0   2   2   0   2   2   2   0   2   0   2   2   0   2   2   0   2   2   2   2   0   0   2   2   0   0   0   2   0   0   2   2   2   2   2   0   2   2   0   0   2   2   0   0   0   0   0   2   0   0   0   2   0   2   2   2   2   2   0   2   0   0   0   0   0   0   2   2   2   2   0   0   2   0   0   2   0   2   0   0   0   0   2   0   2   2   0   2   2   0   0   0   0   0   2   0   2   2   0   0   2   2
 MK-1-2                 2   2   2   0   0   0   0   0   0   0   0   2   0   0   2   0   2   0   2   2   0   0   2   0   2   0   0   2   2   0   0   2   2   2   2   0   0   2   2   0   0   2   2   0   0   0   2   0   2   0   0   0   2   2   2   0   0   2   2   2   2   0   2   0   2   2   2   2   2   2   2   0   2   0   0   2   0   0   2   0   0   2   0   2   2   2   0   2   0   0   2   2   2   0   2   2   0   0   2   2   2   2   2   2   0   0   2   0   2   2   0   2   2   0   2   2   2   2   2   0   2   2   0   0   0   2   0   0   2   0   0   2   2   0   2   2   0   0   2   0   0   0   0   0   0   2   0   0   0   2   0   2   2   0   2   2   0   2   0   0   0   0   2   0   2   2   2   2   0   2   2   0   0   2   0   0   0   0   2   0   2   0   2   0   0   2   2   0   0   2   0   0   2   0   2   2   0   0   2   2
 MK-1-3                 2   2   2   0   0   0   0   0   0   0   0   2   2   0   2   0   2   0   2   2   0   0   2   0   2   0   0   2   2   0   0   2   2   2   2   0   0   2   2   0   0   2   2   0   0   0   2   0   2   2   0   0   2   2   2   0   0   2   2   0   2   0   2   2   0   2   2   2   2   2   2   0   2   0   0   2   0   0   2   0   0   0   0   2   2   2   0   2   0   0   2   2   2   0   2   2   0   0   2   2   2   2   0   2   0   0   2   0   2   2   0   2   0   0   2   2   2   2   2   0   2   2   0   0   0   2   0   0   2   0   0   2   2   0   2   2   0   2   0   0   0   0   0   0   0   2   2   0   0   2   0   0   0   0   2   2   0   2   0   0   0   0   2   2   2   2   2   2   0   2   2   0   0   2   0   0   0   0   2   0   2   0   2   2   0   2   2   0   0   2   2   0   2   2   2   2   0   0   2   0
 MK-1-4                 2   2   2   0   0   0   0   0   0   0   0   2   0   0   0   0   2   0   2   2   0   0   2   0   2   0   0   2   2   0   0   0   2   2   2   0   0   0   0   0   0   2   2   0   0   0   2   2   2   2   2   0   2   2   0   2   0   2   2   0   2   0   2   2   0   2   2   2   2   2   2   0   0   0   0   2   0   0   2   0   0   2   0   2   2   2   0   2   0   0   2   2   2   0   2   2   0   0   2   2   2   2   0   2   0   0   2   0   2   2   0   2   0   0   2   2   2   2   2   0   2   2   0   0   0   2   0   0   2   0   0   0   2   0   2   2   0   2   0   0   0   0   0   0   0   2   2   0   0   2   2   2   0   0   2   0   0   2   0   0   0   0   2   0   2   2   2   0   0   0   2   0   0   2   0   0   0   0   0   0   2   0   2   2   0   2   2   0   0   2   2   0   2   2   2   2   0   0   2   0
 MK-1-5                 2   2   2   0   0   0   0   0   0   0   0   2   0   0   2   0   2   0   2   0   0   0   2   0   2   0   0   2   2   0   0   0   2   2   2   0   0   0   2   0   0   2   2   0   0   0   2   2   2   2   2   0   2   2   0   2   0   2   2   0   2   0   2   2   0   0   2   2   2   2   2   0   0   0   0   0   0   2   2   0   0   2   0   2   2   2   0   0   0   2   2   2   2   0   2   2   0   0   2   2   2   2   2   2   0   0   2   0   2   2   0   0   0   0   2   2   2   2   2   2   0   2   0   0   0   2   0   0   2   2   0   0   2   0   2   2   0   2   0   0   0   0   0   0   0   2   2   0   0   2   2   2   0   0   2   0   0   2   0   0   0   0   0   0   2   2   2   0   0   0   2   0   0   2   0   0   0   0   0   0   2   0   2   2   2   2   2   0   0   2   2   0   2   2   2   2   0   0   2   0
 MK-1-6                 2   2   2   0   0   0   0   2   0   2   0   2   0   0   2   0   2   0   2   0   0   0   2   0   0   0   0   2   2   0   0   0   2   2   2   0   0   0   0   0   0   2   2   0   0   0   2   2   2   2   2   0   2   2   0   0   0   2   2   0   2   0   2   2   0   0   2   2   2   2   2   0   0   0   0   0   0   2   2   0   0   2   0   2   2   2   0   2   0   2   2   2   2   0   2   2   0   0   2   2   2   2   0   2   0   0   2   0   2   2   0   0   0   0   2   2   2   2   2   2   0   2   0   0   0   2   0   0   2   2   0   0   2   0   2   0   0   2   0   0   0   0   0   0   0   2   2   2   0   2   2   2   0   0   2   0   0   0   0   0   0   0   0   0   2   0   2   0   0   0   2   0   0   2   0   0   0   2   0   0   2   0   2   2   2   2   0   0   0   2   2   0   2   2   2   2   0   0   2   0
 MK-1-7                 2   2   2   0   0   0   0   0   0   2   0   2   0   2   2   0   2   0   2   0   2   0   2   0   2   0   2   2   2   0   0   0   2   2   2   0   0   0   0   0   0   2   2   0   0   0   0   2   2   2   2   0   2   2   0   0   0   0   2   0   2   0   2   2   0   0   2   2   2   2   2   0   0   0   0   0   0   2   2   0   0   0   0   2   2   2   0   2   2   2   2   2   2   0   2   2   0   0   2   2   2   2   0   2   0   0   2   0   0   2   0   0   0   0   2   2   2   2   2   2   0   2   0   0   0   2   2   0   2   2   0   0   0   2   2   0   0   2   0   0   0   0   0   0   0   2   0   2   0   2   2   0   0   0   2   0   0   0   0   0   0   0   2   0   2   0   2   0   0   0   2   0   0   2   0   0   0   2   0   0   2   0   2   2   2   2   0   2   2   2   2   0   0   2   2   2   0   0   2   0
 MK-1-8                 2   2   2   0   2   0   0   0   0   0   0   0   0   2   2   0   2   0   0   2   2   2   2   0   0   0   2   2   0   0   0   0   2   2   2   0   2   0   0   0   2   2   2   0   0   0   2   0   2   2   2   0   0   2   0   0   0   0   2   0   2   0   2   2   0   0   2   2   2   2   2   2   0   0   0   0   0   2   2   0   0   0   0   2   2   2   0   2   0   2   2   2   2   0   2   2   0   0   2   2   2   2   0   2   0   0   2   0   0   2   0   0   0   0   2   2   2   2   2   2   0   2   0   0   0   2   2   0   2   2   0   0   0   2   2   0   0   2   0   0   0   0   0   0   0   0   0   2   0   2   2   0   0   0   2   0   0   0   2   2   0   0   2   0   2   0   0   0   0   0   2   0   0   2   0   0   0   2   0   0   2   0   2   2   0   2   0   2   2   2   2   0   0   2   2   2   0   0   2   0
 MK-1-9                 2   0   2   0   2   0   0   0   0   0   2   2   0   2   2   0   2   0   0   2   2   2   2   0   0   0   2   2   0   0   0   0   2   0   2   0   2   0   0   0   2   2   0   0   0   0   2   0   2   2   2   0   0   2   0   0   0   0   2   0   2   2   2   2   0   0   2   2   2   2   2   0   0   0   0   0   0   2   2   0   2   0   0   2   0   2   0   2   0   2   2   2   2   0   2   2   0   0   2   2   2   2   0   2   0   0   2   0   0   2   2   0   2   0   2   2   2   2   2   2   2   2   0   0   0   2   0   0   2   2   0   2   0   2   2   0   0   2   0   2   0   0   0   2   0   0   0   2   0   2   2   0   0   0   2   0   0   0   2   0   0   0   2   0   2   0   0   0   0   0   2   0   0   2   0   0   0   2   0   0   2   0   2   2   0   2   0   0   2   2   2   0   2   2   2   2   0   0   2   0
 MK-1-10                2   0   2   2   2   0   0   0   0   0   2   2   0   2   2   0   2   0   0   2   2   2   2   0   0   0   2   2   0   0   0   0   2   0   0   0   2   0   0   0   2   2   0   0   2   0   2   0   2   2   2   0   0   2   0   0   0   0   2   0   2   2   2   2   0   0   2   0   0   2   2   0   0   0   0   0   0   0   2   0   2   0   0   2   0   2   0   0   0   2   0   0   2   0   2   2   0   0   2   2   2   2   0   2   0   0   2   0   0   2   2   0   2   0   2   2   2   2   2   2   2   2   0   0   0   2   0   0   2   2   0   2   0   2   2   0   0   2   2   2   0   0   2   2   0   0   0   2   0   2   2   0   0   0   2   2   0   0   2   0   0   0   2   2   2   0   2   2   0   0   2   0   0   2   0   0   0   2   0   0   2   0   2   0   0   2   0   0   0   2   2   0   2   2   2   2   0   0   0   0
 MK-1-11                2   0   2   2   2   0   0   0   0   2   2   2   2   2   2   0   2   0   0   2   2   2   2   0   0   0   2   2   0   0   0   0   2   2   2   0   2   0   0   0   2   2   0   0   0   0   2   0   0   2   0   0   2   2   0   2   0   0   2   0   2   2   2   2   0   0   2   0   0   2   2   2   0   0   0   0   0   0   2   2   2   0   0   0   2   2   0   0   0   0   0   0   2   0   2   2   2   0   2   2   2   2   0   2   0   0   0   0   0   2   2   0   2   0   2   2   2   2   2   2   2   2   0   0   0   2   0   0   2   2   0   2   0   2   2   0   0   2   0   2   0   0   2   2   0   0   0   2   0   2   2   0   0   0   2   0   0   0   2   2   0   0   2   2   2   0   2   2   2   2   2   0   0   2   0   0   0   2   0   0   2   0   2   0   0   2   0   0   2   2   2   0   0   2   2   2   0   0   0   0
 MK-1-12                2   0   2   2   2   0   0   0   0   2   2   2   2   2   2   0   0   0   0   2   0   2   2   0   0   0   2   2   0   0   0   0   2   2   2   0   2   0   0   0   2   2   0   0   0   0   2   0   0   2   0   2   2   2   0   2   2   0   2   0   0   2   2   0   0   0   2   0   0   2   2   2   0   0   0   0   0   0   2   0   2   0   0   0   0   2   0   0   0   0   0   0   2   0   2   2   2   0   0   2   2   2   0   2   0   2   0   0   0   2   2   0   2   0   2   2   2   2   2   2   2   2   0   0   0   2   2   0   2   2   0   2   0   2   2   0   0   0   2   2   0   2   2   2   0   0   2   2   0   2   2   2   0   0   2   0   0   0   2   2   0   0   2   2   2   0   2   2   2   2   2   0   0   2   0   0   0   2   0   0   2   0   2   0   0   2   0   0   2   2   2   0   0   2   2   2   0   0   0   0
 MK-1-13                0   0   2   2   0   0   0   0   0   2   2   2   2   2   2   0   0   2   0   2   2   2   2   0   0   2   2   2   0   0   0   0   2   2   2   0   2   0   2   0   2   2   0   0   0   0   2   0   0   2   2   2   2   0   0   2   2   0   2   0   0   2   2   0   0   0   2   0   0   2   2   2   0   0   0   0   0   0   2   2   2   0   0   0   0   2   2   0   0   0   0   0   0   0   2   2   2   2   0   2   2   2   0   2   0   2   0   0   0   2   2   0   2   0   2   2   2   2   2   2   2   0   0   0   2   2   2   0   2   2   0   2   2   2   2   0   0   0   2   2   0   2   2   2   0   0   2   2   0   2   2   2   0   0   2   2   0   0   2   2   0   0   2   2   2   0   2   0   0   2   2   0   0   2   0   0   0   2   0   0   2   0   2   2   0   2   0   0   2   2   2   0   0   2   0   0   0   0   0   0
 MK-1-14                0   0   2   0   0   0   0   0   0   2   2   0   2   2   2   0   0   2   2   2   2   2   2   0   0   2   2   2   2   0   0   0   2   2   2   0   2   0   2   0   2   2   0   2   0   0   2   0   0   2   2   2   2   0   0   2   2   0   2   0   0   2   2   0   0   0   2   0   0   2   2   2   0   0   0   0   0   0   2   2   2   0   0   0   0   2   2   0   0   0   0   0   0   2   2   2   2   2   0   2   2   2   0   2   0   2   0   0   0   2   2   0   2   2   2   2   2   2   2   2   2   0   0   0   2   2   0   0   2   2   0   2   2   2   2   0   0   0   2   2   0   2   2   2   2   2   2   2   0   2   0   2   0   0   2   2   0   0   2   2   0   0   2   2   2   0   2   0   0   2   2   0   2   2   0   0   0   2   0   0   2   0   2   2   0   2   0   0   0   2   2   0   0   2   0   0   0   0   0   0
 MK-1-15                2   0   2   0   2   0   0   0   0   2   2   0   2   2   0   0   0   2   2   2   2   2   2   0   0   2   2   2   2   0   0   2   2   2   2   0   2   0   2   0   2   2   0   2   0   0   0   0   0   2   2   2   2   0   0   2   2   0   2   0   0   2   2   0   0   2   2   0   2   2   2   2   0   0   0   0   2   0   2   2   2   2   0   0   0   2   2   2   0   2   0   0   0   2   2   2   2   2   0   2   0   2   0   2   0   2   0   0   2   2   2   0   2   2   2   2   2   2   2   2   2   0   0   0   0   2   0   0   2   2   0   2   2   2   2   0   0   0   2   2   0   2   2   2   2   0   2   0   2   2   0   0   0   0   2   2   0   0   2   2   0   0   2   2   2   0   2   0   0   0   2   0   2   2   0   2   0   2   0   0   2   0   2   2   0   2   2   0   2   2   2   0   0   2   0   0   0   0   0   0
 MK-1-16                2   0   2   0   2   0   0   0   0   2   2   0   0   2   0   0   2   2   2   2   2   2   2   0   0   2   2   2   2   0   0   2   2   2   2   0   2   0   2   0   0   2   0   2   0   0   0   0   0   2   2   2   2   0   2   2   2   0   2   0   0   2   2   0   0   2   2   0   0   2   0   2   0   0   0   0   0   0   2   0   2   2   0   0   0   2   2   2   0   0   0   0   0   2   0   2   2   2   0   2   0   0   2   2   0   2   0   0   2   2   2   0   2   2   0   2   2   2   2   2   2   0   0   0   0   2   0   0   2   2   0   2   2   2   2   0   0   0   2   2   2   2   2   2   2   0   2   0   2   2   0   0   0   0   2   2   0   0   2   0   0   0   2   2   2   0   0   0   0   0   2   0   2   2   0   2   0   2   0   0   2   0   2   2   0   2   2   0   0   2   2   0   0   2   0   0   0   0   0   0
 MK-2-1                 2   0   0   0   2   2   0   2   2   2   0   2   2   2   2   2   0   2   0   0   0   0   0   2   2   0   2   2   2   2   2   2   0   0   0   0   0   0   0   2   0   0   0   2   2   0   2   2   0   2   0   0   2   2   2   0   0   2   2   2   2   0   0   2   0   0   0   0   0   0   0   0   2   0   0   0   0   0   2   2   2   0   0   2   2   2   0   2   0   2   0   2   2   0   0   0   2   0   0   2   2   0   0   0   0   0   2   2   2   2   0   2   2   0   0   0   2   0   0   2   2   0   0   2   0   0   0   0   2   0   0   0   2   2   2   2   2   2   0   2   0   2   2   0   2   0   0   0   0   0   2   2   2   0   2   0   2   0   0   0   2   2   2   2   2   2   2   0   0   0   2   0   0   0   0   0   2   2   2   2   2   2   2   0   0   2   0   0   2   0   2   0   0   0   0   2   2   0   0   2
 MK-2-2                 2   0   0   2   2   0   0   2   2   2   0   2   2   2   2   2   0   2   0   0   0   0   0   2   2   0   2   2   2   2   2   2   0   0   0   0   0   0   0   2   0   0   0   2   2   0   2   2   0   2   0   0   2   0   2   0   0   2   2   2   2   0   0   2   0   0   2   0   2   0   2   0   2   0   0   0   0   0   2   0   2   0   2   2   2   2   0   2   0   2   0   2   2   0   0   0   2   0   0   2   2   0   0   0   0   0   2   2   2   2   0   2   2   0   0   0   2   0   0   2   2   0   0   2   0   0   0   0   2   0   0   0   2   2   2   2   2   2   0   2   0   2   0   0   0   0   0   2   0   0   0   2   2   0   2   0   2   0   0   0   2   2   2   2   2   2   2   0   0   0   2   0   0   0   0   0   2   2   2   0   2   2   2   2   2   2   0   2   2   0   2   2   0   0   2   2   2   0   0   0
 MK-2-3                 2   0   0   0   2   0   0   2   2   2   0   2   2   2   2   2   0   0   0   0   2   0   0   2   2   0   2   2   2   2   2   2   0   0   2   0   0   0   0   2   0   0   0   2   2   0   2   2   0   2   2   0   2   0   2   0   0   2   2   0   2   0   0   2   2   0   0   0   2   0   2   0   2   0   0   0   0   0   2   0   2   0   2   0   2   2   0   2   0   2   0   2   2   0   0   0   2   0   0   2   2   0   0   0   0   0   2   2   0   2   0   2   2   0   0   0   2   0   0   2   2   2   0   2   2   0   0   0   2   0   2   0   2   2   2   2   2   2   2   2   0   2   0   0   0   0   0   2   0   0   0   0   2   0   2   0   2   0   2   0   0   2   2   2   0   2   2   2   0   0   2   0   0   0   0   0   2   2   0   0   2   2   2   2   2   0   0   2   2   0   2   2   0   0   2   2   2   0   2   0
 MK-2-4                 2   2   0   0   0   0   0   2   2   0   0   2   2   2   2   2   0   0   0   0   2   0   0   2   2   0   0   2   2   2   2   2   0   0   2   0   0   0   0   2   2   0   0   2   2   0   2   2   0   2   2   0   2   2   2   0   0   2   2   0   2   0   0   2   2   0   0   0   2   0   2   2   2   0   0   0   0   0   2   0   2   0   2   0   2   2   0   2   0   2   0   2   2   0   0   0   0   0   0   2   2   0   0   0   0   0   2   2   0   2   0   2   0   0   0   0   0   0   0   2   2   2   0   2   2   0   0   0   2   0   2   0   2   2   2   2   2   0   2   2   0   2   0   0   0   0   0   2   0   0   0   2   2   0   2   0   2   0   2   0   2   2   2   2   0   0   2   2   0   0   2   0   0   0   0   0   2   0   0   0   2   2   2   2   2   0   2   2   2   0   2   2   0   0   0   2   2   0   2   0
 MK-2-5                 2   2   0   0   0   0   0   0   2   0   0   2   2   2   2   2   0   0   2   0   2   0   0   2   2   0   0   2   2   2   2   2   2   0   2   0   0   0   0   2   2   0   0   2   2   2   2   2   0   2   2   0   2   2   2   2   0   2   2   0   2   0   0   2   2   0   0   0   2   0   2   2   2   0   0   0   0   0   2   0   2   0   2   0   2   2   0   2   0   2   0   2   2   0   0   0   0   0   0   2   2   0   0   0   0   0   2   2   0   2   0   0   0   0   0   0   0   0   0   0   2   2   0   2   2   0   0   0   2   0   2   0   0   2   2   2   2   0   2   2   0   2   0   2   0   0   0   2   0   0   0   2   2   0   2   0   0   0   2   0   2   2   2   2   0   0   2   2   0   0   2   0   0   0   0   0   2   2   2   0   2   2   2   2   2   0   0   2   2   0   2   0   0   0   0   2   2   0   2   0
 MK-2-6                 2   2   0   0   0   0   0   0   2   2   0   2   2   0   2   2   0   0   2   2   2   0   0   2   2   0   0   0   0   2   2   2   2   0   2   0   0   0   0   2   2   0   2   2   0   2   2   2   2   2   2   2   2   2   2   2   0   2   2   2   2   0   0   2   2   0   0   0   2   0   2   2   2   0   0   0   0   0   2   0   2   0   2   0   2   2   0   0   0   2   0   2   2   0   0   0   0   0   0   2   2   0   0   0   0   0   2   2   2   2   0   0   0   0   0   0   0   0   0   0   2   2   0   2   2   2   0   0   2   2   2   0   0   2   2   0   2   0   2   2   0   2   0   2   0   0   2   2   0   0   0   2   2   0   2   0   0   0   0   2   2   2   2   2   0   0   2   2   0   0   2   0   0   0   0   0   2   2   2   0   2   2   2   0   2   0   0   2   2   0   2   0   0   0   0   2   2   0   2   0
 MK-2-7                 2   2   0   0   2   0   0   0   2   2   0   2   2   0   2   2   0   0   2   2   2   2   0   2   2   0   0   0   0   2   2   2   2   0   2   0   0   0   0   2   2   2   2   0   0   2   2   2   2   0   0   2   2   2   2   2   0   2   2   2   0   0   0   0   2   0   0   0   2   0   2   0   2   0   0   0   0   0   2   0   2   0   2   0   0   2   0   0   0   2   0   2   2   0   0   0   0   0   0   2   2   0   0   0   0   0   0   2   2   2   0   0   0   0   0   0   0   0   0   0   2   2   0   2   2   0   0   0   2   0   2   0   0   2   2   0   2   0   2   2   0   2   0   2   0   0   2   0   0   0   0   2   2   0   2   0   0   0   0   2   2   2   2   2   0   2   2   2   0   0   2   0   0   0   0   0   2   2   2   0   2   2   2   0   2   0   0   2   2   2   2   0   0   0   0   2   2   0   2   0
 MK-2-8                 2   2   0   0   2   0   0   0   0   2   0   2   2   0   2   2   0   0   2   2   2   2   0   2   2   0   0   2   0   2   2   2   2   0   2   0   0   0   0   0   0   2   2   0   0   2   2   2   2   0   2   0   2   2   2   2   0   2   2   2   0   0   0   0   2   0   0   0   2   0   2   0   2   2   0   0   0   0   2   0   2   0   2   2   0   2   0   0   0   2   0   2   2   0   0   2   0   0   0   2   2   0   0   0   0   0   0   2   2   2   2   2   0   0   0   0   0   0   0   0   2   2   0   2   2   2   0   0   2   0   2   0   0   2   0   0   2   2   2   0   0   2   0   2   0   0   2   0   0   0   0   2   2   0   2   0   0   0   0   2   2   2   2   2   0   2   2   2   0   0   2   0   0   0   2   0   2   2   2   0   2   0   2   0   2   0   0   2   2   2   2   0   0   0   0   2   2   0   2   0
 MK-2-9                 2   2   0   0   2   0   0   0   0   2   0   2   2   2   2   2   0   0   2   0   2   2   0   2   2   0   2   2   0   2   2   0   2   0   2   0   0   0   0   0   0   0   2   0   0   0   0   0   2   0   2   0   2   2   0   2   0   2   2   2   0   0   0   0   2   0   0   0   2   0   2   0   2   2   0   0   0   0   2   0   2   0   2   2   0   2   2   0   0   0   0   2   2   0   0   2   0   2   0   2   2   0   0   2   0   2   0   2   2   2   2   2   0   0   0   0   0   0   0   0   2   2   0   0   2   2   0   0   2   2   2   0   0   2   0   0   0   0   2   0   0   2   0   2   0   0   2   0   0   0   0   0   0   0   2   0   0   2   0   2   2   2   2   2   0   2   2   2   0   0   2   0   0   0   2   0   2   2   2   2   2   0   2   0   2   0   0   2   2   2   2   0   2   0   2   2   2   0   2   0
 MK-2-10                2   2   0   0   0   0   0   0   0   2   0   2   2   2   2   2   0   0   2   0   2   2   0   2   2   2   2   2   0   0   2   0   2   0   2   0   0   0   0   0   2   0   2   0   0   0   0   0   2   0   2   0   2   2   0   2   0   2   2   0   0   0   0   0   2   2   0   0   2   0   2   0   2   0   2   2   0   0   2   2   2   0   2   2   0   2   2   0   0   0   0   2   2   0   0   2   0   2   0   2   2   0   0   2   0   2   0   0   2   2   2   2   0   0   0   0   0   0   0   0   2   2   2   0   2   2   0   0   2   2   2   0   0   2   0   0   0   0   2   0   0   2   0   2   0   0   2   0   2   0   0   0   2   0   2   0   0   2   0   2   2   2   2   2   0   2   2   2   0   0   2   0   0   0   0   0   2   2   2   2   2   0   2   0   2   0   0   2   0   2   2   0   2   0   2   2   2   0   2   2
 MK-2-11                2   2   0   0   0   0   0   0   0   2   0   2   2   2   0   2   0   0   2   0   2   2   0   2   2   2   2   2   0   0   2   0   2   0   2   0   0   0   0   2   2   0   2   0   0   0   0   0   2   0   2   0   2   2   0   2   2   2   2   0   2   0   0   0   0   2   0   0   2   0   2   0   2   0   2   2   0   0   2   0   2   0   2   2   0   2   0   0   0   0   0   2   2   2   2   2   0   2   0   2   2   0   0   2   0   2   0   0   2   0   2   2   0   0   0   0   0   0   0   0   2   2   2   0   2   2   2   0   2   2   2   0   0   2   0   0   0   0   2   0   0   2   0   2   0   0   2   0   2   0   2   0   2   0   2   0   0   2   0   2   2   2   2   2   0   2   2   2   0   0   2   0   0   0   0   0   2   2   2   2   2   0   2   0   2   0   0   0   0   0   2   0   2   0   2   2   2   0   2   2
 MK-2-12                2   2   0   0   0   0   0   2   2   2   0   2   2   2   0   2   0   0   2   0   2   0   0   2   2   2   2   2   2   0   2   0   2   0   0   0   0   0   0   2   0   2   0   0   0   0   0   2   2   2   2   0   0   0   0   2   2   2   2   0   2   2   0   0   0   2   0   0   2   0   2   0   2   0   2   2   0   0   2   0   2   0   2   2   0   2   0   0   0   0   0   2   2   2   2   2   0   2   0   2   2   2   0   2   0   2   0   0   2   0   2   2   0   0   0   0   0   2   2   0   2   2   2   2   2   2   2   0   2   2   2   0   0   2   0   0   0   0   2   0   0   2   0   0   0   0   2   0   2   0   0   0   2   0   2   0   2   2   0   2   2   2   2   2   0   2   2   2   0   0   2   0   0   0   2   2   2   2   2   2   2   0   2   0   2   0   0   0   0   0   2   2   2   0   2   2   2   0   0   2
 MK-2-13                2   2   0   0   2   2   0   2   2   2   0   0   2   0   0   2   0   0   2   0   2   0   0   2   2   2   2   2   2   0   2   0   2   0   2   0   0   0   0   2   0   2   0   0   2   0   0   2   0   2   2   0   0   0   0   2   2   2   2   0   2   0   0   2   0   2   0   0   2   0   2   0   2   2   2   2   0   0   2   0   2   0   2   2   0   2   2   0   0   0   0   2   2   2   2   2   0   2   0   2   2   2   0   2   2   2   0   0   2   0   2   2   0   0   0   0   0   2   0   0   2   2   2   2   2   2   2   0   2   2   2   0   0   2   2   0   2   0   2   0   0   2   0   0   0   0   2   0   2   0   2   0   2   0   2   2   0   2   0   2   2   2   2   2   0   2   2   0   0   0   2   0   0   0   2   2   2   2   0   2   2   0   2   0   2   0   0   0   0   0   2   2   0   2   2   0   2   2   0   2
 MK-2-14                2   2   0   0   2   2   0   2   2   2   2   0   2   0   0   2   0   0   2   0   2   0   0   2   2   2   2   2   2   0   2   2   2   0   2   0   0   0   0   2   0   2   0   0   0   0   0   2   0   2   0   0   0   0   0   2   2   2   2   0   2   0   0   2   0   2   0   0   2   0   2   0   2   2   2   2   0   0   2   0   2   0   2   2   0   2   2   0   0   0   0   2   2   2   2   2   0   0   0   2   2   0   2   2   0   2   0   0   0   2   2   2   0   0   0   0   0   2   0   2   2   2   2   2   2   2   2   0   2   2   2   0   0   2   2   0   2   0   2   2   0   2   0   0   0   0   2   0   0   0   2   0   2   2   2   2   0   2   0   2   2   2   2   2   0   2   2   0   0   0   2   0   2   2   0   2   2   2   0   2   2   0   2   0   2   0   0   0   0   0   2   2   0   0   2   2   2   2   0   2
 MK-2-15                2   2   0   0   2   2   0   2   2   2   2   0   2   0   0   2   0   0   2   0   2   0   0   2   2   2   2   2   2   2   0   2   2   0   2   0   0   0   0   2   0   2   0   0   0   0   0   2   0   2   2   0   2   0   2   2   0   2   2   0   2   0   0   2   0   2   0   0   2   0   2   0   2   0   2   2   0   0   2   2   2   0   0   2   0   2   2   0   0   0   0   2   2   2   2   0   0   0   0   2   2   0   2   2   2   2   0   0   0   2   2   2   0   0   0   0   0   2   2   2   2   2   2   2   2   2   2   0   2   2   2   0   0   0   2   0   2   0   2   2   0   0   0   0   0   0   2   0   0   0   2   0   2   2   2   0   0   2   0   2   2   2   2   2   0   2   2   0   0   0   0   0   2   2   0   2   2   2   0   2   0   0   0   2   2   2   2   0   0   0   2   2   0   2   2   0   2   2   0   0
 MK-2-16                2   2   0   0   2   2   0   2   2   2   2   2   2   0   0   2   0   0   2   0   2   0   0   2   2   0   2   2   2   2   0   2   2   0   2   0   0   0   0   0   0   2   0   0   0   0   0   2   2   2   2   0   2   0   2   2   0   2   2   2   2   0   0   2   0   0   0   0   2   0   2   0   2   0   2   0   0   0   2   2   2   0   0   2   0   2   2   0   0   2   0   2   2   2   2   0   0   0   0   2   2   0   2   2   2   2   0   0   0   2   2   2   0   0   0   0   0   2   2   2   2   2   0   2   2   2   2   0   2   2   2   0   0   0   0   0   2   2   2   2   2   0   0   0   0   0   2   0   0   0   2   0   2   2   2   0   0   2   0   2   2   2   2   2   0   2   2   0   0   0   0   0   2   2   0   2   2   2   0   2   2   0   0   0   2   2   2   0   0   2   2   2   0   2   2   0   2   2   0   0
 MK-3-1                 0   2   2   0   2   2   0   0   0   2   2   2   2   0   0   2   2   0   2   0   0   0   2   0   2   0   0   0   0   2   0   0   0   2   2   0   2   2   0   0   0   0   0   2   0   0   0   2   2   0   2   2   0   0   0   2   2   2   2   0   2   2   2   2   0   0   0   0   0   0   2   2   2   0   2   0   2   2   2   2   0   0   2   0   2   2   2   0   2   2   0   2   2   0   2   2   0   0   2   2   0   2   2   2   0   0   0   0   0   2   2   0   2   2   0   0   2   0   2   0   2   0   0   2   2   0   0   0   0   2   2   2   0   2   0   0   0   2   0   2   2   2   2   0   2   0   0   2   2   2   2   0   0   0   2   2   0   0   0   0   2   0   2   0   2   0   2   0   2   0   0   2   0   2   0   0   2   2   2   0   2   2   0   2   2   2   2   0   2   2   0   0   0   0   2   0   2   2   2   2
 MK-3-2                 0   2   2   0   2   2   2   0   0   2   2   2   2   0   0   2   2   0   2   0   0   0   0   0   0   0   0   0   0   2   0   0   0   2   2   0   0   2   0   0   0   0   0   2   0   0   0   2   2   0   2   2   0   0   0   2   2   2   2   0   2   2   2   2   0   0   0   0   0   0   2   2   2   0   2   0   2   0   2   2   0   0   2   0   2   2   2   0   2   2   0   2   2   0   2   2   0   0   2   2   0   2   2   2   2   2   2   0   0   2   2   2   0   2   0   0   0   2   2   0   2   0   0   2   2   0   0   0   0   2   2   2   0   2   0   0   0   2   0   2   2   2   2   0   2   0   0   2   2   2   2   0   0   0   2   0   0   0   0   0   2   0   2   0   2   0   2   0   2   0   0   2   0   2   0   0   2   2   2   0   2   2   2   2   2   2   2   0   2   2   2   0   0   0   2   2   2   2   2   2
 MK-3-3                 0   2   2   0   2   2   2   0   0   2   2   2   2   0   0   2   2   0   0   0   0   2   0   0   0   0   0   0   0   2   2   0   0   2   0   0   0   2   0   0   0   0   0   2   2   0   0   2   2   0   2   2   0   0   0   2   2   2   2   0   2   2   2   2   0   0   0   0   0   0   2   0   2   0   2   2   2   0   2   2   0   0   2   0   2   2   2   0   2   2   0   2   0   0   2   2   0   0   2   0   0   2   0   2   2   2   2   0   0   2   2   0   0   2   0   2   0   2   2   0   2   0   0   2   2   0   0   0   2   2   2   2   0   2   0   0   0   2   0   2   2   2   2   0   2   0   2   0   2   2   2   0   0   0   2   0   0   2   2   0   2   2   2   0   2   2   2   0   2   0   0   2   0   2   0   0   2   2   2   0   2   2   0   2   2   2   2   0   2   0   2   0   0   0   2   2   2   2   2   2
 MK-3-4                 0   2   2   0   2   2   2   0   0   2   2   2   2   2   0   2   2   0   2   0   0   2   0   0   0   0   0   0   0   2   2   0   0   2   0   0   0   2   0   0   0   0   0   2   2   0   2   2   2   0   2   2   0   0   0   2   2   2   2   0   2   2   2   2   0   0   0   0   0   0   2   0   2   0   2   2   2   0   2   2   0   0   2   0   2   2   2   0   0   2   0   2   0   0   2   2   0   0   2   0   0   2   0   2   2   2   2   0   0   2   2   0   0   2   0   2   0   0   0   0   2   0   0   2   2   0   0   0   2   2   2   0   0   2   0   0   0   2   0   2   2   2   2   0   2   0   2   0   2   2   2   0   0   0   2   0   0   0   2   0   2   2   0   0   2   2   2   0   2   0   2   2   2   2   0   0   2   2   2   0   2   2   0   2   2   0   2   0   2   0   2   0   0   0   2   2   2   2   2   2
 MK-3-5                 2   2   2   2   2   2   2   0   2   2   2   2   2   2   0   2   2   0   2   0   2   2   0   0   2   0   0   0   0   2   2   2   2   2   0   0   0   2   0   2   0   0   0   2   2   2   2   2   2   0   2   2   0   0   0   2   2   2   2   0   2   2   2   2   2   2   0   0   0   0   2   0   2   0   2   2   2   0   2   2   0   0   2   0   2   2   2   0   0   2   0   2   0   0   2   2   0   0   0   0   0   2   2   2   2   2   0   0   0   2   2   0   0   2   0   2   0   0   0   0   2   0   0   2   2   2   0   0   2   2   2   0   0   2   0   0   0   2   0   2   2   2   2   0   2   0   2   0   2   2   2   0   0   0   2   0   0   2   2   0   2   2   0   0   2   2   2   2   2   0   2   2   2   2   0   0   2   2   2   0   2   2   0   2   2   0   2   0   2   2   2   0   0   0   0   2   2   2   2   2
 MK-3-6                 2   2   0   2   0   2   2   0   2   2   2   2   2   2   0   0   2   2   2   0   2   2   0   0   2   0   0   0   0   2   2   2   2   2   0   2   0   2   0   0   2   0   0   0   2   2   2   0   2   0   2   2   0   0   0   2   2   2   2   2   2   2   0   2   2   2   2   0   0   0   2   0   2   0   2   2   2   0   2   2   0   0   2   0   2   2   2   0   0   2   0   2   0   0   2   2   0   0   0   0   0   2   2   2   2   2   0   0   0   2   2   0   0   2   0   0   2   0   2   0   2   0   0   2   2   2   0   0   2   0   2   0   0   2   0   0   0   2   0   2   2   2   2   0   0   0   2   0   2   2   0   2   0   0   2   0   0   2   2   0   2   2   0   0   2   2   0   2   2   0   0   0   2   2   0   0   2   2   2   0   2   2   0   2   2   0   2   0   2   2   2   2   0   0   0   2   0   0   2   2
 MK-3-7                 2   2   0   2   0   2   2   0   2   2   2   2   2   0   0   0   2   2   2   0   2   2   0   0   2   0   0   0   0   2   2   2   0   2   0   2   0   2   0   0   2   0   0   0   2   0   2   0   2   0   2   2   0   0   2   2   2   2   2   2   2   2   0   2   2   2   2   2   0   0   2   0   2   0   2   2   2   0   2   2   0   0   0   0   2   2   2   0   0   2   0   2   0   0   2   2   0   0   0   0   0   2   2   2   2   2   0   0   0   2   2   0   0   0   0   0   2   0   2   0   2   0   0   0   2   2   0   0   0   0   2   0   0   2   0   0   0   2   0   2   2   2   0   0   0   0   2   0   2   2   2   2   0   0   2   0   2   2   2   0   2   2   0   0   2   2   0   0   2   0   0   0   2   2   0   0   2   2   2   0   0   2   0   2   2   0   2   0   2   0   2   0   0   0   0   2   0   0   2   2
 MK-3-8                 2   2   0   2   0   2   0   0   2   2   0   2   2   0   0   0   2   2   2   0   2   2   0   0   2   0   0   0   0   2   2   0   2   2   0   2   0   2   2   0   2   0   0   0   2   0   2   2   2   0   2   2   0   0   2   2   2   0   2   2   2   2   0   2   2   2   2   2   0   0   0   0   2   0   0   2   2   0   2   2   2   0   2   0   2   2   0   0   0   2   0   2   0   0   2   2   0   0   0   0   0   0   0   2   2   2   2   0   0   2   2   0   0   0   0   0   2   0   2   0   2   2   0   0   2   0   0   0   0   0   2   0   0   2   0   0   0   2   0   2   0   2   0   0   0   0   0   0   2   2   2   0   0   0   2   0   0   2   2   0   2   0   0   0   2   2   0   0   2   0   2   0   2   2   0   0   2   2   0   2   0   2   0   2   2   0   0   0   2   0   0   0   0   0   0   2   0   0   0   2
 MK-3-9                 2   2   0   2   0   2   0   0   2   2   0   0   2   0   0   0   2   2   2   0   2   2   0   0   2   0   2   0   0   2   2   0   2   2   0   2   0   0   2   0   2   2   0   2   2   2   2   2   2   0   0   2   0   0   2   2   2   0   2   2   2   2   0   2   0   2   2   2   0   0   0   0   2   0   0   2   0   0   2   2   2   0   2   0   0   2   0   0   0   2   0   2   0   0   2   2   0   0   0   2   0   0   2   2   2   2   2   0   0   2   2   0   0   2   0   0   2   0   2   0   2   0   0   0   2   0   0   0   0   2   2   0   0   2   0   0   0   2   0   2   0   2   2   0   0   0   0   2   2   2   2   0   0   0   0   2   0   2   2   0   0   0   0   0   2   2   0   0   2   2   2   0   2   2   0   0   2   2   0   0   0   2   0   2   0   0   0   0   2   0   0   0   2   0   0   2   2   0   0   2
 MK-3-10                2   2   0   2   0   2   2   0   2   2   0   0   2   0   0   2   2   2   2   0   2   2   0   0   2   0   2   0   0   2   2   0   2   2   2   2   0   0   2   0   2   2   0   2   2   2   2   2   2   0   0   2   0   0   2   2   2   0   2   2   2   2   0   2   0   2   2   2   0   0   0   0   2   0   0   0   0   0   2   2   2   2   2   0   0   2   2   0   2   2   0   2   0   0   2   2   0   0   0   2   2   0   2   2   2   2   2   0   2   2   2   0   0   2   0   0   0   0   2   0   2   0   0   0   2   0   0   0   0   2   2   0   0   2   0   0   0   2   0   2   2   2   2   0   0   0   0   2   0   2   2   0   0   0   0   2   0   2   2   0   0   0   0   0   2   2   0   0   2   2   2   0   2   2   0   0   2   2   0   0   0   2   0   2   0   0   0   0   2   0   0   0   2   0   0   2   2   0   0   2
 MK-3-11                2   2   0   2   0   2   2   0   2   2   0   0   0   0   0   2   2   2   2   0   2   2   2   0   2   0   2   0   0   2   2   0   2   2   2   0   2   0   2   0   0   2   0   2   0   2   2   2   2   0   2   0   0   0   2   2   2   0   2   0   2   2   0   2   0   2   2   2   2   0   0   0   0   0   0   0   0   2   2   2   2   2   2   0   0   2   0   0   2   2   0   2   0   0   2   2   2   0   0   2   2   0   2   2   2   2   2   0   2   2   2   0   0   2   2   0   0   0   2   0   2   0   2   0   2   2   0   0   0   2   2   0   0   2   0   0   2   2   0   2   2   2   0   0   0   0   0   2   0   2   2   0   0   0   0   2   0   2   2   0   0   0   0   0   2   2   0   0   2   2   2   0   2   2   0   0   2   2   0   0   0   2   2   2   0   0   2   2   0   0   0   2   2   0   0   2   2   0   0   2
 MK-3-12                2   2   0   2   0   2   2   0   2   2   0   0   2   0   0   2   0   2   2   0   2   0   2   0   2   0   2   0   2   2   2   0   2   2   2   0   2   0   2   0   2   2   0   0   0   2   2   2   2   0   0   0   0   0   2   2   2   0   2   0   2   2   2   2   0   2   0   2   2   2   2   0   0   0   0   2   2   2   2   2   2   0   0   0   2   2   0   0   2   2   0   2   0   0   2   2   2   0   0   2   2   0   2   2   2   2   2   0   2   2   2   0   0   2   2   0   0   0   2   0   2   0   2   0   2   2   0   0   0   2   2   0   0   2   0   0   2   2   0   2   2   0   0   0   0   0   0   2   0   2   2   0   0   0   0   0   0   2   2   0   0   0   0   0   2   2   0   0   2   0   2   0   0   2   0   0   2   0   0   2   0   2   2   2   0   0   2   2   0   2   0   2   2   0   0   2   2   0   0   2
 MK-3-13                2   2   0   2   0   2   2   0   2   2   0   0   2   0   0   2   0   2   2   0   2   0   2   0   0   0   2   0   2   2   0   0   2   2   2   0   2   2   2   0   2   2   0   0   0   2   2   2   2   0   2   0   2   0   2   2   2   0   2   0   2   2   2   2   0   2   0   2   2   2   2   0   2   0   0   2   2   2   2   2   2   0   0   2   2   2   0   0   2   2   0   2   0   0   2   2   2   0   2   2   2   2   2   2   2   2   2   0   2   2   2   2   2   2   2   0   0   0   2   0   2   2   2   0   2   2   0   0   0   2   2   0   0   2   0   0   2   2   0   2   2   0   0   0   0   2   0   2   2   2   2   0   0   0   0   0   0   2   2   0   0   0   0   0   2   2   0   0   2   0   2   2   2   2   2   0   2   0   0   2   0   2   2   0   0   0   2   2   0   2   0   2   2   0   0   2   2   0   0   2
 MK-3-14                2   2   0   0   0   2   2   0   2   2   0   0   2   0   0   2   0   2   2   0   2   0   0   0   0   0   2   0   2   2   0   0   2   2   2   0   2   2   2   0   2   2   0   0   0   2   2   2   2   0   2   0   2   0   2   2   2   0   2   0   2   2   2   2   0   2   2   2   2   2   2   0   2   0   0   2   2   2   2   2   2   0   0   2   2   2   0   0   2   2   0   2   0   0   2   0   2   0   2   2   2   0   2   2   2   2   2   0   2   2   2   2   2   2   2   0   0   0   0   0   2   2   2   0   2   2   0   0   2   2   2   0   0   2   0   0   2   2   0   2   2   0   0   0   0   2   0   2   2   2   2   0   0   0   0   0   0   2   2   0   0   0   2   0   2   2   0   0   2   0   2   2   2   2   2   0   2   0   2   2   0   2   2   0   0   0   2   2   0   2   0   2   2   0   0   0   2   0   0   2
 MK-3-15                2   2   0   0   0   2   2   0   2   2   0   0   2   0   0   2   2   2   2   0   2   0   0   0   0   0   2   0   2   2   0   0   0   2   2   0   2   2   2   0   2   2   0   0   0   2   2   0   2   0   2   0   2   0   2   2   2   2   2   0   2   0   2   2   0   2   2   2   2   2   2   0   2   0   0   0   0   2   2   2   2   2   0   2   2   2   0   0   2   2   0   0   0   0   2   0   2   0   2   2   2   2   2   2   2   2   0   0   0   2   2   2   2   2   2   0   0   0   2   0   2   2   2   0   2   2   0   0   2   2   2   0   0   2   0   2   2   2   0   2   2   0   0   0   0   2   0   2   2   2   2   0   0   2   0   0   0   2   2   0   0   2   2   2   2   2   0   0   2   0   2   2   2   2   2   0   2   0   2   2   0   2   2   0   0   0   2   2   0   2   0   2   2   0   0   0   2   0   2   2
 MK-3-16                2   2   0   0   0   2   2   0   2   2   0   0   2   0   0   2   2   2   2   2   2   0   0   0   0   0   2   0   2   2   2   0   2   2   2   0   0   2   2   0   2   2   0   0   2   2   2   0   0   0   2   0   2   0   0   2   0   2   2   0   2   0   2   2   0   0   2   2   0   2   2   0   2   0   0   2   0   2   2   0   2   2   0   2   2   2   0   0   2   2   0   0   0   0   2   0   2   0   2   2   2   2   2   2   2   2   0   0   0   2   2   2   0   0   0   0   0   0   2   0   2   2   2   0   2   2   0   0   2   2   2   0   0   2   0   2   2   2   0   2   2   0   0   0   2   2   0   0   2   2   2   0   0   2   0   0   0   2   2   0   0   0   2   2   2   2   0   0   0   0   2   0   2   2   2   0   2   0   2   2   0   2   2   0   0   0   2   2   0   2   0   2   2   0   0   0   2   0   2   2
 MK-4-1                 2   0   0   0   0   0   2   0   2   2   2   2   2   0   2   0   2   0   2   2   2   0   2   0   2   2   2   0   2   0   2   0   2   0   2   0   0   0   0   2   2   2   0   2   2   0   0   2   2   2   0   0   0   0   2   0   0   2   2   2   2   2   0   2   0   2   0   0   2   0   0   0   0   2   2   0   2   0   2   0   0   0   2   0   0   0   0   2   0   0   2   2   2   2   0   2   0   0   2   2   2   0   0   2   0   2   2   0   2   2   0   2   0   2   0   0   0   0   2   2   2   2   0   2   0   0   2   2   2   0   2   0   2   0   2   2   2   0   2   2   2   0   2   0   0   2   0   0   0   0   2   0   0   0   2   0   2   2   2   2   2   0   0   2   0   0   0   2   2   2   0   0   2   2   0   2   0   0   0   0   0   2   2   2   2   2   2   2   2   0   0   0   0   0   0   2   2   2   0   0
 MK-4-2                 2   0   0   0   0   0   2   2   2   2   2   2   2   0   2   0   0   0   2   2   2   2   2   0   2   2   2   0   2   0   2   0   2   0   2   0   2   2   0   2   2   2   0   2   2   0   0   2   2   2   0   0   0   0   2   0   0   2   2   2   2   2   0   2   0   0   0   2   2   0   0   0   0   2   2   0   2   0   2   0   0   0   2   0   0   0   0   2   0   0   2   2   2   0   0   2   0   0   2   2   2   0   0   2   0   2   2   0   2   2   0   2   0   2   0   0   0   0   2   2   2   2   0   2   0   2   2   2   2   0   0   2   2   0   2   0   2   0   2   2   2   0   2   2   0   0   0   0   0   0   2   0   0   0   2   0   2   2   0   2   2   0   0   2   0   2   0   2   2   2   0   0   2   2   0   2   0   0   0   0   0   2   2   2   2   2   2   2   2   0   0   0   0   0   0   2   2   0   0   0
 MK-4-3                 2   0   0   0   0   0   2   2   2   2   2   0   2   0   2   0   0   0   2   2   2   2   2   0   2   2   0   0   2   2   2   0   2   0   2   0   2   2   0   2   2   2   0   2   2   0   2   2   2   2   0   0   0   0   2   0   0   2   2   2   2   2   0   2   0   0   0   0   2   0   0   0   0   2   2   0   0   0   2   2   0   0   2   0   0   0   0   2   0   0   2   2   2   0   0   2   0   0   2   2   2   0   0   2   0   2   2   0   2   2   2   2   0   2   0   0   0   2   2   2   2   2   2   2   2   2   2   2   2   0   0   2   2   0   2   0   2   0   2   2   2   0   2   0   0   0   0   0   0   2   0   0   0   0   2   0   2   2   2   2   2   0   0   2   0   0   0   2   2   2   0   0   2   2   0   2   0   0   0   0   0   2   2   0   2   2   2   2   2   0   0   0   0   0   0   2   2   0   0   0
 MK-4-4                 2   0   0   0   0   0   2   2   2   2   2   0   2   0   2   0   0   0   2   2   2   2   0   0   2   2   2   0   2   2   2   0   2   0   2   0   2   2   0   2   2   2   0   2   2   0   2   0   2   2   0   0   0   0   2   0   0   2   2   2   2   2   0   2   0   0   0   0   2   0   2   0   0   2   2   0   0   0   2   2   0   0   2   0   0   0   0   2   0   2   2   2   2   0   0   2   0   0   2   0   0   0   0   0   0   2   2   0   2   2   2   0   0   2   0   0   0   2   2   2   2   2   2   2   2   2   2   2   2   0   0   0   2   0   0   0   2   0   2   2   2   0   2   0   0   0   0   0   0   2   2   0   0   0   2   2   2   2   2   2   2   0   0   2   0   0   2   2   2   0   0   0   2   2   0   2   0   0   0   0   0   0   2   0   2   2   2   2   2   0   2   0   0   0   0   2   2   0   0   0
 MK-4-5                 2   0   0   0   0   0   2   2   2   2   2   0   2   0   2   0   0   0   0   2   2   2   0   0   2   2   2   0   2   2   2   0   2   0   2   0   2   2   0   2   2   2   0   2   2   0   2   0   2   2   0   0   0   0   2   0   0   2   2   2   2   2   0   2   0   0   0   0   2   0   2   0   2   2   2   0   2   0   2   2   0   0   2   0   0   0   0   2   0   2   2   2   2   2   2   2   0   0   2   2   0   2   0   2   2   2   0   0   2   2   2   0   0   2   2   0   0   2   2   2   2   2   2   2   2   2   2   2   2   0   0   0   2   0   0   0   2   0   2   2   2   0   2   0   2   0   0   2   2   0   2   0   0   0   2   2   2   2   2   2   2   0   0   2   0   2   2   2   2   0   0   2   2   2   0   2   0   0   0   0   0   0   0   0   0   2   2   2   2   0   2   0   0   0   0   2   2   0   2   0
 MK-4-6                 2   0   0   0   0   0   2   2   0   2   2   0   2   0   2   0   2   0   0   2   2   2   0   0   2   2   2   0   0   0   2   0   2   0   0   0   2   2   0   2   2   2   0   2   2   0   2   0   2   0   0   0   0   0   0   2   0   2   2   2   2   2   0   2   0   0   0   0   2   0   2   0   2   2   2   0   2   0   2   2   0   2   2   2   0   2   0   2   0   2   2   2   2   2   2   2   0   0   2   2   0   2   0   2   2   2   0   0   2   2   2   0   0   2   2   0   0   2   2   2   2   2   2   2   2   2   2   2   2   0   0   0   2   0   0   0   2   0   2   0   2   0   2   0   2   0   0   2   2   0   2   0   2   0   2   2   2   2   0   2   2   0   0   2   0   2   2   0   2   0   0   2   2   2   0   2   0   0   0   0   0   0   0   2   0   2   2   2   2   0   2   0   0   0   0   2   2   2   0   0
 MK-4-7                 2   0   0   0   0   0   2   2   0   2   2   0   2   0   2   0   2   0   0   2   2   2   0   0   2   2   0   0   0   0   2   0   2   0   0   0   2   0   0   2   2   2   0   2   2   2   2   0   2   0   0   0   0   0   0   2   0   2   0   2   2   2   0   2   0   0   0   0   0   0   2   0   2   2   2   0   2   0   2   2   0   2   0   2   0   2   0   2   0   2   2   2   2   2   2   2   0   0   2   2   0   2   0   2   2   2   0   0   2   2   2   0   0   2   2   0   0   0   2   2   2   2   0   2   2   0   2   2   2   0   0   0   2   0   0   0   2   0   2   0   2   2   2   0   2   0   0   2   2   0   2   0   2   2   2   2   2   2   2   2   2   0   0   2   0   2   2   0   2   0   0   2   2   0   0   0   0   0   0   0   0   0   0   2   0   2   0   2   2   0   2   2   2   0   0   2   2   2   0   0
 MK-4-8                 2   0   0   0   0   0   2   2   2   2   2   0   2   0   2   0   2   0   0   2   2   2   0   2   2   0   0   2   0   0   2   0   2   0   0   0   2   0   0   2   2   2   0   2   2   2   2   0   2   0   2   0   0   0   0   0   0   2   0   2   2   0   0   2   0   0   0   0   0   0   0   2   2   2   2   0   2   0   2   2   0   2   0   2   2   2   0   2   0   2   2   2   2   2   2   2   0   0   2   2   0   2   0   2   2   2   0   2   2   0   2   0   0   2   2   0   0   0   2   2   2   2   0   2   2   0   2   2   2   0   0   0   2   0   0   0   2   0   2   0   0   2   2   0   2   0   0   2   2   0   2   0   2   2   2   2   2   2   2   2   2   0   0   2   0   2   2   0   2   0   0   2   2   0   0   0   0   2   0   0   0   0   0   2   0   0   0   2   2   0   2   2   2   0   0   2   2   0   0   0
 MK-4-9                 0   0   0   0   2   0   2   2   0   2   2   0   2   0   2   0   2   0   0   2   2   2   0   2   2   0   0   2   0   0   2   0   2   0   0   0   2   0   2   2   2   0   0   2   2   2   2   0   2   0   2   0   0   0   0   0   0   2   0   2   2   0   2   2   0   0   0   0   0   0   0   2   2   2   0   0   2   0   2   2   0   2   0   2   0   2   0   2   0   2   2   2   2   2   0   2   0   0   2   2   0   2   0   2   2   2   0   2   2   0   2   0   0   2   2   0   0   0   2   2   2   2   0   2   2   0   2   2   2   0   0   0   2   0   0   0   2   2   2   0   2   2   0   0   2   0   0   2   2   0   2   0   2   2   2   2   2   2   2   2   2   0   0   2   0   2   0   2   2   0   0   2   2   0   0   0   0   2   0   0   0   0   0   2   0   0   0   2   0   0   0   2   2   0   0   2   2   0   2   0
 MK-4-10                0   0   0   0   2   0   2   2   0   2   0   0   2   0   2   0   2   0   0   2   2   2   0   2   2   0   2   2   0   0   2   2   2   0   0   0   0   0   2   2   2   0   2   2   2   2   0   0   2   0   2   0   0   2   0   0   0   2   0   2   0   0   2   0   0   0   0   0   0   2   0   2   2   2   0   0   2   0   2   2   0   2   0   2   0   2   0   2   0   0   2   2   2   2   0   0   0   0   2   2   0   2   0   2   2   2   0   2   2   0   2   0   0   2   2   2   0   0   2   2   2   2   0   2   2   0   2   2   2   0   0   0   2   2   0   2   2   2   0   0   2   2   2   0   2   0   0   2   2   0   0   0   2   2   2   2   0   0   2   2   2   0   0   2   0   2   0   2   2   0   0   2   2   0   0   0   0   2   0   2   0   0   0   2   0   0   0   2   0   0   0   2   2   0   0   2   2   0   0   0
 MK-4-11                0   0   0   0   2   0   0   2   0   2   0   0   2   0   2   0   2   0   0   2   2   2   0   2   2   0   2   0   0   0   2   2   2   2   0   0   0   0   2   2   2   0   2   2   2   2   0   0   2   0   2   0   0   2   0   0   0   2   0   0   0   0   2   0   0   0   0   0   0   2   0   0   2   2   0   2   2   0   2   2   0   0   0   2   0   2   0   2   0   0   2   2   2   2   0   0   0   0   2   2   0   2   0   2   2   2   0   2   2   0   2   0   0   2   0   2   0   2   0   2   2   2   0   2   2   0   0   2   2   0   0   0   2   2   0   0   2   2   0   0   2   2   2   0   2   0   2   2   2   0   0   0   2   2   2   2   0   0   2   2   2   0   0   2   0   2   0   2   0   2   0   2   2   0   2   0   0   2   2   2   0   0   0   2   2   0   0   2   2   0   0   2   2   0   0   2   2   0   0   0
 MK-4-12                0   0   0   0   2   0   0   0   0   2   0   0   2   0   2   0   2   0   0   2   0   2   0   2   2   0   0   0   0   0   0   0   2   2   0   0   0   0   2   2   2   0   2   2   2   2   2   0   2   0   2   0   0   2   0   0   0   2   0   0   0   0   2   0   0   0   0   0   2   2   0   0   2   0   0   2   0   0   2   2   0   0   0   2   0   2   0   2   0   0   2   2   0   2   0   0   0   0   2   2   0   2   0   2   2   0   0   2   2   0   0   0   2   2   0   2   0   2   0   2   2   0   0   2   2   0   0   0   2   0   0   0   2   2   0   0   2   2   0   0   2   2   2   2   2   2   2   2   2   0   0   0   0   2   2   2   0   0   2   2   2   0   2   2   2   2   0   0   0   2   0   2   2   0   2   0   0   2   2   2   0   0   0   0   2   0   0   2   2   0   0   2   2   0   0   2   2   0   0   0
 MK-4-13                0   0   0   0   2   0   0   2   0   2   0   0   0   0   2   0   2   0   0   2   0   2   0   2   2   0   0   0   0   0   0   0   2   2   0   0   0   0   2   2   2   0   2   2   2   2   2   0   0   2   2   0   0   0   0   0   0   2   0   0   2   0   0   2   0   0   0   0   2   2   0   0   0   2   0   2   0   0   2   2   0   0   0   2   0   0   0   2   0   0   2   2   0   2   0   0   0   0   0   2   2   2   0   2   2   0   0   2   2   0   0   0   2   2   0   2   0   2   0   2   2   0   0   2   2   0   0   0   2   0   0   0   2   2   0   0   2   2   0   0   2   2   2   2   2   2   2   2   2   0   0   0   0   2   2   2   0   0   2   2   2   0   2   2   2   2   0   0   0   2   0   2   2   0   2   0   0   2   2   2   0   0   0   0   2   0   0   2   2   0   0   2   2   0   0   2   2   0   2   0
 MK-4-14                0   0   0   0   2   0   0   2   0   2   0   0   0   0   2   0   2   0   0   2   0   2   0   2   2   0   0   0   0   0   0   0   0   2   0   0   2   0   2   2   2   0   2   2   2   2   2   0   0   2   0   0   0   0   0   2   0   2   0   0   2   0   0   2   0   2   0   0   2   2   0   0   0   2   0   2   2   0   2   2   0   0   0   2   0   0   0   2   0   0   0   2   0   2   0   0   0   0   0   2   2   2   2   2   2   0   0   2   2   0   0   0   2   2   0   2   2   2   0   2   2   0   0   2   2   2   0   2   2   0   0   0   2   0   0   0   2   2   0   0   2   0   2   2   2   2   2   2   2   0   0   0   0   2   2   0   2   0   2   0   2   0   2   2   2   2   0   0   0   2   0   2   2   0   2   0   0   2   2   2   0   0   0   0   2   0   0   2   2   0   0   2   2   0   2   2   2   0   2   0
 MK-4-15                2   0   0   0   2   0   0   2   0   2   0   2   0   0   2   0   2   0   0   2   0   2   0   2   2   0   0   0   0   0   2   0   0   2   0   0   0   2   2   2   2   0   0   2   2   2   2   0   0   2   0   0   0   0   0   2   2   0   2   0   2   0   0   0   0   2   0   0   2   2   2   0   0   2   2   2   2   0   2   2   0   2   0   2   0   2   0   2   0   2   0   2   0   2   0   0   0   0   0   2   2   2   2   2   2   0   0   2   2   0   0   0   2   2   0   2   2   2   0   2   2   0   0   2   2   2   0   2   2   0   0   0   2   0   0   0   0   2   0   0   2   0   2   2   2   2   2   2   2   0   0   0   0   2   2   0   2   0   2   0   2   0   2   2   2   2   0   0   0   2   0   2   2   0   2   0   0   0   2   2   0   0   0   0   2   0   0   2   2   0   0   2   2   0   0   2   2   0   2   0
 MK-4-16                2   2   0   0   0   0   0   2   0   2   0   0   0   0   2   0   2   0   0   2   0   2   0   2   2   0   0   0   2   0   2   0   0   2   0   0   0   2   2   2   2   0   0   2   2   2   2   0   0   2   0   0   0   0   0   0   2   0   2   0   2   0   0   0   0   2   2   0   2   2   2   0   0   2   2   2   2   0   2   2   0   2   0   2   2   2   0   2   0   2   0   0   0   2   0   0   0   0   0   2   2   2   2   2   2   0   0   2   2   0   0   0   2   2   0   2   0   2   0   2   2   0   0   2   2   2   0   2   2   0   0   0   2   0   0   0   0   2   0   0   2   0   2   2   2   2   2   2   0   0   0   0   0   2   2   0   2   0   0   0   2   0   2   2   2   2   2   0   0   0   0   2   2   0   2   0   0   0   2   2   0   0   0   0   2   0   0   2   2   0   0   2   2   0   0   2   2   0   2   0
 MK-5-1                 2   0   0   2   0   2   0   2   2   2   0   0   0   0   2   2   2   2   0   2   0   0   2   2   0   2   0   0   0   2   0   0   0   0   0   0   2   0   2   2   2   0   2   0   0   0   2   2   2   2   2   2   0   2   0   2   2   2   2   0   2   0   2   2   0   2   0   2   2   0   0   2   0   0   0   0   0   2   0   0   2   0   0   2   2   0   2   0   2   0   0   0   2   0   0   2   0   2   0   0   2   0   2   0   0   0   0   2   2   0   2   0   2   0   0   2   0   2   0   0   0   0   2   2   0   2   2   0   2   2   2   0   2   0   2   2   2   0   0   2   0   2   2   2   0   0   2   2   2   2   2   0   2   2   0   2   2   0   2   2   0   0   0   2   0   0   0   2   2   0   0   0   2   2   2   0   2   2   0   2   2   0   2   0   2   2   0   0   2   2   2   0   2   0   0   2   2   0   2   2
 MK-5-2                 2   0   0   2   0   0   0   2   2   2   0   0   0   0   2   2   2   2   0   2   0   0   2   2   0   2   0   0   2   2   0   0   0   0   0   0   0   0   2   2   2   0   2   0   0   0   2   2   2   2   2   2   0   2   0   2   0   0   2   0   2   0   2   2   0   2   0   2   2   0   0   0   0   0   0   0   0   2   0   0   2   2   2   2   0   0   0   0   2   0   0   0   2   2   0   2   0   2   0   2   2   0   2   0   0   0   0   2   2   2   2   2   2   0   2   2   0   2   0   0   0   0   2   2   0   2   2   0   2   2   2   0   0   0   2   2   2   0   0   2   0   2   2   2   0   0   2   2   2   2   2   0   2   2   2   2   2   0   2   2   0   0   0   2   0   2   0   2   0   0   0   0   2   2   2   2   2   2   0   2   2   2   2   0   2   2   0   0   2   0   2   0   2   0   0   2   2   0   0   2
 MK-5-3                 2   0   0   2   0   0   0   2   0   2   0   0   0   0   2   2   0   2   0   2   0   0   2   2   0   2   0   0   2   2   0   0   0   0   0   0   0   0   2   2   2   0   2   0   0   0   2   2   0   2   2   2   0   2   0   2   0   0   2   0   2   0   2   2   0   2   0   2   2   0   0   0   0   0   0   0   0   2   0   0   2   2   0   2   0   2   0   0   2   0   0   0   2   2   0   2   0   2   2   2   2   2   2   0   0   0   0   2   2   2   2   2   2   0   0   2   0   2   0   0   0   0   2   2   0   2   2   0   2   2   2   0   0   0   2   2   2   0   0   2   0   2   2   2   2   0   2   2   2   2   0   0   2   0   2   0   2   0   2   2   0   0   0   2   0   2   0   2   0   0   0   0   2   2   2   0   2   2   0   2   2   2   2   0   2   2   0   0   2   0   0   0   2   2   0   2   2   0   0   2
 MK-5-4                 0   0   0   2   0   0   0   2   0   2   0   0   0   0   2   2   0   2   0   2   0   0   2   2   0   2   0   0   2   2   0   2   0   0   0   0   2   0   2   2   2   0   2   0   0   0   2   2   2   2   2   2   2   2   0   0   0   0   2   0   2   0   2   2   0   2   0   2   2   0   0   0   0   0   0   0   0   2   0   0   2   2   0   2   0   2   0   0   0   0   0   0   2   2   0   2   0   2   2   2   0   2   2   0   0   0   0   2   2   2   0   2   2   0   0   2   0   2   0   2   0   0   2   0   0   2   2   0   2   2   2   0   0   0   2   2   2   0   0   2   0   2   2   2   0   0   2   2   2   2   0   0   0   0   2   0   2   0   2   2   0   0   0   2   0   2   0   2   0   0   0   0   2   2   2   0   2   2   0   2   2   2   2   0   2   2   0   0   2   0   0   0   2   2   0   2   2   0   0   2
 MK-5-5                 0   0   2   2   0   0   0   2   2   0   0   0   2   0   2   2   2   2   0   2   0   0   2   0   0   2   2   0   2   2   0   2   0   0   0   0   2   0   2   2   2   0   2   0   0   0   2   2   2   2   0   2   2   2   0   0   2   0   2   0   2   0   2   2   0   2   0   2   2   0   2   0   0   0   0   0   0   2   0   0   2   2   0   2   2   2   0   0   0   0   0   0   2   2   0   2   0   2   2   2   0   2   0   0   0   0   0   2   2   2   0   0   2   0   0   2   0   2   0   2   0   0   2   0   2   2   2   0   2   0   2   0   0   0   2   2   2   0   0   0   0   2   2   2   0   0   2   2   2   2   2   0   0   0   2   0   2   0   2   2   0   0   0   0   0   2   0   2   0   0   0   0   2   2   2   0   0   2   0   2   2   2   2   0   2   2   0   0   2   0   0   0   0   2   2   2   2   2   0   2
 MK-5-6                 0   0   2   2   0   0   0   2   2   0   0   0   2   0   2   2   2   2   0   2   2   0   2   0   0   2   2   2   2   2   0   2   0   0   2   0   2   0   2   2   2   0   2   0   0   0   2   2   2   2   0   0   2   2   0   0   2   0   2   0   2   0   2   2   0   2   2   2   2   0   2   0   0   2   0   0   0   2   0   0   2   2   0   2   2   2   0   0   0   0   2   0   2   2   0   2   0   2   2   2   0   2   0   0   0   0   0   0   2   0   0   0   2   0   0   2   0   2   0   2   0   0   2   0   2   2   2   0   0   0   2   0   0   0   2   2   2   0   0   0   0   2   2   2   0   0   0   2   2   2   0   0   0   0   2   0   0   0   2   2   0   0   0   0   0   2   0   0   0   0   0   0   2   2   2   0   0   2   0   2   2   2   2   0   2   0   0   0   2   0   0   0   0   2   2   2   0   2   0   2
 MK-5-7                 2   0   0   0   0   0   0   0   2   0   0   0   2   0   2   2   2   2   0   0   2   0   2   0   0   2   2   0   2   2   2   2   0   0   2   0   2   0   2   2   2   0   2   0   0   0   2   0   2   2   0   0   0   2   0   2   2   0   2   0   2   0   2   2   0   2   2   2   2   0   2   0   0   2   0   0   0   2   0   0   2   2   0   2   2   2   0   0   0   0   0   0   2   2   0   2   0   2   2   2   0   0   0   0   0   0   0   0   2   0   2   0   2   0   0   0   0   2   0   2   0   0   2   0   2   2   2   0   0   0   2   0   0   0   2   0   2   0   0   0   0   2   2   2   0   0   0   2   2   2   0   0   0   0   2   0   0   0   2   2   0   0   0   0   0   2   0   0   0   0   0   0   2   2   2   0   0   2   0   2   2   2   2   0   0   0   0   0   2   0   0   0   0   2   2   2   0   2   2   2
 MK-5-8                 2   0   0   0   0   0   0   0   2   0   0   2   2   2   0   2   2   2   0   0   2   0   2   0   0   2   2   0   2   2   2   2   2   0   2   0   2   0   2   2   0   0   2   0   0   0   2   0   2   2   2   0   0   0   0   2   2   0   2   0   2   0   2   0   0   2   2   2   2   0   2   0   0   2   0   0   0   2   0   0   2   2   0   2   2   2   0   0   0   0   0   0   2   2   0   2   0   2   2   2   0   0   0   0   0   0   0   0   2   0   2   0   2   0   0   0   0   2   0   2   0   0   2   0   2   2   2   0   0   0   2   0   0   2   2   2   2   2   0   0   0   2   2   2   0   0   2   0   2   2   0   0   0   0   2   0   0   0   2   2   0   0   0   0   0   2   0   0   0   2   2   0   2   2   2   0   0   2   0   2   2   0   2   0   2   0   0   2   2   0   0   0   0   2   2   2   0   2   2   2
 MK-5-9                 2   0   0   0   0   0   0   0   2   0   0   2   0   2   0   2   2   2   0   0   2   0   2   0   0   2   2   0   2   2   2   0   2   0   2   0   2   0   2   0   0   0   2   0   0   0   2   0   2   2   2   0   0   0   0   2   2   0   0   0   2   2   0   2   0   2   2   2   2   0   2   0   0   0   0   0   0   2   0   0   2   2   0   2   2   2   0   0   0   2   0   0   2   2   0   2   0   2   2   2   0   0   0   0   0   0   0   0   2   0   2   0   2   0   0   0   0   0   0   2   0   0   2   0   2   2   2   0   0   0   2   0   0   2   2   0   2   2   0   0   0   2   2   2   0   0   2   0   2   2   2   0   0   0   2   0   0   0   2   2   0   0   0   0   0   0   0   0   0   0   2   0   2   2   2   0   0   2   2   2   0   0   2   0   2   0   0   2   2   0   0   0   0   0   0   2   0   2   2   2
 MK-5-10                2   0   0   0   0   0   0   0   2   0   0   2   0   2   0   2   2   2   0   2   2   0   2   2   0   2   2   0   2   2   0   2   0   0   0   0   2   0   2   0   0   0   2   0   0   0   2   2   0   2   2   0   2   0   0   2   2   0   0   0   2   2   0   2   0   2   2   0   2   0   2   0   2   0   0   0   0   2   0   0   2   0   0   2   2   2   0   0   0   2   2   0   2   2   2   2   0   2   2   2   0   0   0   0   0   0   0   0   2   0   2   0   2   0   0   0   0   0   0   0   0   0   2   0   2   0   2   0   0   0   2   0   0   2   2   0   2   2   0   0   0   2   2   2   0   0   2   0   2   0   2   0   0   0   2   0   0   0   2   0   0   2   0   0   0   0   0   0   0   0   2   0   0   2   2   0   0   2   2   2   0   0   2   0   2   0   0   2   2   2   0   0   2   0   2   2   0   2   0   0
 MK-5-11                2   0   0   0   0   0   2   0   2   2   0   2   2   2   2   2   2   2   0   2   2   0   2   2   0   2   2   0   2   2   0   2   0   0   0   0   2   0   2   0   0   0   2   0   0   0   2   2   0   2   2   0   2   0   0   2   2   0   0   0   2   2   0   2   2   2   0   0   2   0   2   0   2   0   0   0   0   2   0   0   2   0   0   2   0   2   0   0   0   0   0   0   2   2   2   2   0   2   2   2   2   0   0   0   0   0   0   0   2   2   0   0   2   0   0   0   0   0   0   0   0   0   2   0   2   0   2   0   0   0   0   0   0   2   2   0   2   2   0   0   0   2   2   2   0   0   2   0   2   0   2   0   2   0   2   2   0   0   2   0   0   2   0   0   0   0   0   0   0   0   2   0   0   2   2   0   0   2   2   2   0   0   2   0   2   0   0   2   2   0   2   0   2   0   2   2   0   2   0   0
 MK-5-12                2   0   0   0   2   0   2   0   2   0   0   2   2   2   2   2   2   2   0   2   2   0   2   2   0   2   2   0   2   2   0   2   0   0   0   0   2   0   2   0   0   0   0   0   0   0   2   2   0   2   2   0   2   0   0   2   2   0   0   0   2   2   0   2   2   2   0   0   2   0   2   0   2   0   0   0   0   2   0   0   2   0   0   2   0   2   0   2   0   0   0   0   2   2   2   2   0   2   2   2   2   0   0   0   0   0   0   0   2   2   0   0   0   0   0   0   0   0   0   2   0   2   2   0   2   0   2   0   0   0   2   0   0   2   2   0   2   2   0   0   0   2   2   2   0   2   2   0   2   0   2   0   2   0   2   0   0   0   0   0   0   2   0   2   0   0   0   0   0   0   2   0   0   2   2   0   0   2   2   2   0   0   2   0   2   0   0   2   0   0   2   0   2   0   0   2   0   2   0   0
 MK-5-13                2   2   0   0   2   0   2   0   2   0   0   2   2   2   2   2   2   2   2   2   2   0   2   2   0   2   2   0   2   2   0   2   0   0   0   0   2   0   2   2   0   0   0   0   0   0   2   2   0   2   2   0   2   0   0   2   2   0   0   2   2   2   0   2   2   2   0   0   2   0   2   0   2   0   0   0   0   2   0   0   2   2   0   2   0   2   0   2   0   0   0   0   2   2   2   2   0   2   2   2   2   0   0   0   0   0   0   0   2   2   0   0   0   0   0   0   0   0   0   0   0   2   2   0   2   0   2   0   0   0   2   0   0   2   2   0   2   2   0   2   0   2   2   2   2   2   2   0   2   0   2   0   2   0   2   0   0   0   0   2   0   2   0   2   0   0   2   0   0   0   2   0   0   2   2   0   0   2   2   2   0   0   2   0   2   0   0   2   0   0   0   0   0   0   0   2   2   0   0   2
 MK-5-14                2   2   0   0   2   0   0   0   2   0   0   2   2   2   2   2   2   2   2   2   2   0   0   2   0   2   2   0   2   2   0   2   2   0   0   0   2   0   2   2   0   0   0   0   0   2   2   2   0   2   2   2   2   0   2   2   2   0   0   0   0   2   0   2   2   2   0   0   2   0   2   2   2   0   0   0   0   0   0   0   2   2   0   2   0   2   2   2   0   0   0   0   2   2   2   2   0   2   2   2   2   0   0   0   0   0   2   2   2   2   0   0   0   0   0   0   0   2   0   0   0   2   2   0   0   0   2   0   0   0   2   0   0   2   2   0   2   2   0   2   0   2   2   2   2   2   0   0   2   0   0   0   2   0   2   2   0   0   0   2   0   2   2   2   0   0   2   0   0   0   2   0   0   2   0   0   0   2   2   2   0   0   2   2   2   0   0   2   0   0   0   0   0   2   0   0   2   0   0   2
 MK-5-15                2   2   2   0   2   2   0   0   2   0   0   2   2   2   0   2   2   2   2   2   2   0   0   2   0   2   2   0   2   2   0   2   2   0   0   0   2   0   2   2   0   0   0   0   0   2   2   0   0   2   2   2   2   0   2   2   2   0   0   0   0   2   2   2   2   2   0   0   2   0   2   2   2   0   0   0   0   0   0   0   2   2   0   2   0   2   2   2   0   0   0   0   2   2   2   2   2   2   2   2   2   0   0   2   2   0   2   2   2   2   0   0   0   0   0   0   0   2   0   2   0   2   2   0   0   0   2   0   2   0   2   0   0   2   2   0   0   2   0   2   0   2   2   2   2   2   0   2   0   2   0   0   2   0   2   2   0   0   0   2   0   2   2   2   0   0   2   2   2   0   2   0   0   2   0   0   2   2   2   0   0   0   0   2   2   0   0   2   0   0   0   0   0   2   0   0   2   0   0   2
 MK-5-16                2   0   2   0   0   0   0   0   2   0   0   2   2   2   0   2   2   2   2   2   2   0   0   2   0   2   2   0   2   2   0   2   2   0   0   0   2   0   2   2   0   0   0   0   0   2   2   0   0   2   2   2   2   0   2   0   2   0   2   0   0   2   2   0   0   0   2   0   2   0   2   2   2   0   0   0   0   0   0   0   2   2   0   2   0   2   2   2   0   0   0   0   2   2   2   2   2   2   2   2   2   0   0   2   2   0   2   2   2   2   0   0   2   0   0   0   0   2   0   2   0   2   2   0   0   0   2   2   2   2   2   0   0   2   2   2   0   2   0   2   0   2   2   2   2   2   0   0   0   2   0   0   2   0   2   0   0   0   0   2   0   2   2   2   0   0   2   2   2   2   2   0   0   0   0   0   2   0   2   0   0   0   0   2   2   0   0   2   0   0   0   0   0   0   0   0   2   0   0   2
 MK-6-1                 2   2   0   2   0   2   2   0   2   0   2   2   2   0   0   0   0   0   2   0   2   2   2   0   2   2   2   0   2   2   2   0   2   0   0   2   0   0   2   0   0   2   0   2   0   2   0   2   0   0   0   2   2   0   2   0   0   2   0   2   0   0   2   0   0   2   0   2   2   2   2   2   2   0   2   0   2   0   0   0   2   2   0   0   2   0   0   2   2   0   2   2   2   0   0   0   0   0   2   0   2   0   2   2   2   2   2   2   0   0   0   0   2   0   2   2   0   0   2   2   0   0   0   0   2   2   0   2   2   0   0   0   2   0   0   2   2   2   0   0   0   2   2   2   2   2   2   0   2   2   2   0   0   0   2   2   0   2   0   2   2   0   2   0   2   0   0   0   2   2   2   0   2   0   0   0   2   2   0   2   2   0   2   0   0   2   0   0   0   0   2   0   2   2   0   2   0   0   2   2
 MK-6-2                 2   2   2   0   0   2   2   0   2   0   2   2   2   0   2   0   0   0   2   0   2   2   2   0   2   2   2   0   2   2   2   0   2   0   0   2   0   0   2   0   2   2   0   2   2   2   0   0   0   0   0   2   2   0   2   0   0   2   0   2   0   0   2   0   0   2   0   0   2   2   2   2   2   0   2   0   2   2   0   0   2   2   0   0   0   0   0   0   0   0   2   2   0   0   0   0   0   0   2   0   2   0   2   2   2   2   2   2   0   0   0   0   2   0   2   2   0   0   2   2   0   0   0   2   2   2   0   0   2   0   0   0   2   0   0   2   2   2   2   0   2   2   2   2   0   2   2   0   2   2   2   0   2   0   2   2   0   2   0   2   2   0   2   0   2   0   0   0   2   2   2   0   2   0   0   0   2   2   0   2   2   0   2   0   0   2   0   0   0   0   0   0   0   2   2   2   0   0   2   2
 MK-6-3                 2   0   2   0   0   2   2   0   2   0   2   2   2   0   0   0   0   0   2   2   2   2   2   0   2   2   2   0   2   2   2   0   2   0   0   0   0   0   2   0   2   2   0   2   2   2   0   0   0   0   0   2   2   2   2   0   0   2   0   2   0   0   2   2   0   2   2   0   2   2   2   2   2   0   2   0   2   2   0   0   2   2   0   0   0   0   0   0   2   0   2   2   0   0   0   0   2   0   0   0   2   0   2   2   2   2   2   2   0   0   0   0   2   0   2   2   0   0   2   2   2   0   0   2   2   2   0   0   0   0   0   2   2   0   0   2   2   0   2   0   2   2   2   2   0   2   2   0   2   2   2   0   2   0   2   2   0   2   0   0   2   0   2   0   2   0   0   0   2   2   0   0   2   0   0   0   2   2   0   2   0   0   2   0   0   2   0   0   0   0   0   0   0   2   2   2   0   2   2   2
 MK-6-4                 2   2   2   0   0   2   2   2   2   0   2   2   2   0   0   0   0   0   2   2   2   2   2   0   2   2   0   0   2   2   2   0   0   0   0   0   0   0   2   0   2   2   0   2   2   2   0   2   0   0   2   2   2   2   2   0   0   2   0   2   0   0   2   2   0   2   2   0   2   2   2   2   2   0   2   0   0   2   2   0   2   2   0   0   0   0   0   0   2   0   2   0   0   0   0   0   2   0   0   0   2   0   2   2   2   2   2   2   0   0   2   0   2   0   0   2   0   0   2   2   2   0   0   2   2   2   2   0   0   0   0   2   0   0   0   2   0   0   2   0   2   2   2   2   0   2   2   0   2   2   2   0   2   0   2   2   0   2   2   0   2   0   2   0   2   0   0   0   2   2   0   0   2   0   0   0   2   2   2   2   0   0   2   0   0   2   0   0   0   0   0   0   0   2   2   2   0   2   2   0
 MK-6-5                 2   2   0   0   0   0   2   2   2   0   0   2   2   0   0   0   0   0   2   2   2   2   2   0   2   2   0   0   2   2   2   0   0   0   0   0   0   0   2   0   2   2   0   2   2   0   0   2   0   0   2   2   2   2   0   0   0   2   0   2   0   0   2   0   0   2   2   0   2   2   2   2   2   0   2   0   0   2   2   0   2   2   0   0   0   0   0   0   2   0   2   0   0   0   0   0   2   0   0   0   2   0   2   2   2   2   2   2   0   0   2   0   2   0   0   2   2   0   2   2   2   0   0   2   2   2   2   0   0   0   0   2   0   2   0   2   0   0   2   0   2   2   2   2   0   2   2   0   2   2   2   0   2   0   2   2   0   2   2   0   2   0   2   0   2   0   0   0   2   2   0   0   2   0   0   2   2   2   2   2   0   0   2   0   0   2   0   0   0   0   0   0   0   2   2   2   0   2   2   0
 MK-6-6                 2   2   0   2   2   0   2   0   2   0   0   2   2   0   0   0   0   0   2   2   2   2   2   0   2   2   0   0   2   2   2   0   0   0   0   0   0   0   2   0   2   2   0   2   2   0   0   2   0   0   2   2   2   0   0   0   2   2   0   2   0   0   2   0   0   2   2   0   2   2   2   2   2   0   2   0   0   2   2   0   2   2   0   0   0   0   0   2   2   0   2   0   0   0   0   0   2   0   0   2   2   0   0   0   2   2   2   2   0   0   2   0   2   0   0   2   2   0   2   2   2   2   0   0   2   2   2   0   0   0   2   2   0   2   0   2   0   0   2   2   2   2   0   2   0   2   2   0   2   2   2   0   2   0   2   2   0   2   2   0   2   0   2   0   2   0   0   0   2   2   0   0   2   0   0   0   2   2   2   2   0   0   2   0   0   2   0   0   2   0   2   0   0   2   2   2   0   2   2   0
 MK-6-7                 2   2   0   2   2   0   2   0   2   0   0   2   2   0   0   0   0   0   2   2   2   2   0   0   2   2   0   0   2   2   2   0   0   0   0   2   0   0   2   0   2   2   0   2   2   0   0   2   0   0   2   2   2   0   0   0   2   2   0   0   2   0   2   0   0   2   2   0   0   0   2   2   2   0   2   0   0   2   2   0   2   2   0   0   0   0   0   2   2   0   0   0   0   0   0   2   2   0   0   2   2   0   0   0   2   0   2   2   0   0   2   0   2   0   0   2   2   0   0   2   2   2   0   0   2   2   2   0   0   0   2   2   0   2   0   2   0   0   2   2   0   2   2   2   0   2   2   0   2   2   2   0   2   0   2   2   0   2   0   0   2   0   2   0   2   2   0   0   2   0   0   0   2   2   2   0   2   2   2   2   0   0   2   0   0   2   0   0   2   0   2   2   0   2   2   2   0   2   2   0
 MK-6-8                 2   2   0   2   2   0   2   0   0   0   0   2   2   0   0   0   0   0   2   2   2   2   0   0   2   2   2   0   2   2   2   0   0   0   0   2   0   0   2   0   2   2   0   2   2   0   0   2   0   0   2   0   2   0   0   2   2   2   0   0   2   0   0   0   2   2   2   0   0   0   0   2   2   0   2   0   0   2   2   0   2   2   0   2   0   0   0   2   2   2   0   0   0   0   0   2   0   0   0   2   2   0   0   0   2   0   2   2   0   0   2   0   2   0   0   2   2   0   0   2   2   2   0   0   0   2   2   0   0   0   2   2   0   2   2   2   0   2   0   2   0   2   2   2   0   2   2   0   2   2   2   0   2   0   2   2   0   2   0   0   2   2   0   0   2   2   0   0   2   0   0   2   2   2   2   0   0   2   0   2   0   0   2   0   0   2   0   0   2   0   2   2   0   2   2   2   0   2   2   2
 MK-6-9                 2   0   0   2   2   0   2   0   0   0   0   0   2   0   0   0   0   0   2   2   2   2   0   0   2   0   0   0   2   2   2   0   0   0   0   2   0   0   2   0   2   2   2   2   2   0   0   2   0   0   2   0   2   0   0   2   2   2   0   0   0   0   0   0   2   2   2   0   0   0   0   2   2   0   2   0   0   2   2   0   2   2   0   0   2   2   0   2   2   2   0   0   0   0   0   2   0   0   0   2   2   0   0   0   2   0   2   2   0   0   2   0   0   0   0   2   2   2   0   2   2   2   2   0   2   0   2   0   0   0   2   2   0   2   0   2   0   2   0   2   0   2   2   2   0   2   2   0   2   2   2   0   2   0   2   2   0   2   0   0   2   2   0   0   2   2   0   0   2   0   2   2   2   2   2   0   0   0   0   2   0   0   2   0   0   2   0   0   2   0   2   2   0   2   2   2   0   2   2   2
 MK-6-10                2   0   0   0   2   0   2   0   0   0   0   0   2   0   0   2   0   0   0   0   2   2   0   0   2   0   0   2   2   2   2   0   0   0   2   0   2   0   2   0   2   2   2   2   2   0   0   0   0   0   2   0   2   0   0   0   2   2   0   0   0   0   0   0   2   2   2   0   0   0   0   2   2   0   2   0   0   0   2   0   0   2   0   0   2   0   0   2   2   2   0   0   0   0   0   2   0   0   0   2   0   0   0   0   2   0   2   2   2   0   2   0   0   0   0   2   2   2   0   2   2   2   2   0   2   2   2   2   2   0   2   2   0   2   0   2   0   2   0   2   0   2   2   0   0   0   2   0   2   2   0   0   2   0   2   2   0   2   0   0   2   2   0   0   2   2   0   0   2   0   2   2   2   2   2   0   0   0   0   2   0   0   2   0   2   2   0   0   2   0   2   2   0   2   2   2   0   2   2   2
 MK-6-11                2   0   2   0   2   0   2   0   0   0   0   0   2   0   0   2   0   0   0   2   2   2   2   0   2   2   0   2   2   2   2   0   0   0   2   2   2   0   2   0   2   2   2   2   2   0   2   0   0   0   2   0   0   0   0   0   2   2   0   0   0   0   0   0   2   2   0   0   0   0   0   2   2   0   0   0   0   0   2   0   0   2   0   0   2   0   0   2   2   2   0   0   0   0   0   2   0   0   0   0   0   0   0   0   2   0   0   2   2   0   2   0   0   0   0   2   0   2   0   2   0   2   2   0   2   2   2   2   2   0   2   2   0   2   0   2   0   2   0   2   0   2   2   0   0   0   2   0   2   2   0   0   2   0   2   0   0   2   0   0   2   2   0   0   2   0   0   0   2   0   2   2   2   2   2   0   0   0   0   2   2   0   2   0   2   2   0   0   0   0   2   0   2   2   2   2   0   2   2   2
 MK-6-12                0   0   2   2   2   0   2   0   0   0   2   0   2   0   0   2   0   0   0   0   2   2   2   0   2   2   0   2   2   2   2   0   0   0   2   2   2   0   2   0   2   2   2   2   2   0   2   0   0   0   2   0   0   0   0   0   2   2   0   0   0   0   0   2   2   0   0   0   0   0   0   2   2   0   0   0   0   0   2   0   0   2   0   0   2   0   0   2   2   2   0   0   0   0   0   2   2   2   0   2   0   2   0   0   2   0   0   2   2   0   2   0   0   0   0   2   0   2   2   2   0   2   0   0   2   2   2   2   2   0   2   0   0   2   0   2   0   2   0   2   0   0   2   0   0   0   2   2   2   2   0   0   2   0   2   0   0   2   2   0   2   2   0   0   2   0   0   0   2   0   2   2   2   2   2   0   0   0   0   2   0   0   2   0   2   2   0   0   0   0   2   0   2   2   2   2   2   2   2   2
 MK-6-13                0   0   2   2   2   0   0   0   0   0   2   0   2   0   0   2   0   2   0   0   2   2   0   0   2   2   0   0   2   2   2   2   0   0   2   2   2   0   2   0   2   2   2   2   2   0   2   0   0   0   2   0   0   0   0   0   2   2   0   0   0   0   2   2   2   0   0   0   0   0   0   2   2   0   0   0   0   0   0   0   0   2   0   0   2   0   0   2   2   2   0   0   0   2   0   2   2   2   0   2   0   2   0   0   2   0   0   2   2   0   2   0   0   0   0   2   0   2   2   2   0   0   0   0   2   2   2   2   2   0   2   0   0   2   0   2   0   2   0   2   0   0   2   0   0   0   2   2   2   2   0   0   2   0   2   0   0   2   2   0   2   2   0   0   2   0   2   0   2   0   2   2   2   2   2   0   0   2   0   2   0   0   2   0   2   2   0   0   0   0   2   0   2   0   2   2   2   2   2   2
 MK-6-14                0   0   2   2   2   0   0   0   0   0   2   0   2   0   0   0   0   2   0   0   2   2   0   0   2   2   0   0   2   2   2   2   0   0   2   2   2   0   2   0   0   2   2   2   2   0   2   0   0   0   2   2   0   0   0   0   2   2   0   0   2   0   2   2   2   0   2   0   0   0   0   2   0   0   0   0   0   2   0   2   0   2   0   2   2   0   0   2   0   2   0   0   0   2   2   2   2   2   0   2   0   2   0   0   2   0   2   2   2   0   2   2   0   0   0   2   0   2   2   2   0   0   0   0   2   2   2   2   2   0   2   0   0   2   0   2   0   2   0   2   0   0   2   2   2   0   2   2   2   2   0   0   2   0   2   0   0   2   2   0   2   2   0   2   2   0   2   0   2   0   2   2   2   2   2   0   0   2   0   2   0   0   2   0   2   2   0   0   0   0   2   0   2   0   2   2   2   2   2   2
 MK-6-15                0   0   2   2   2   0   0   0   0   2   2   0   2   0   0   0   2   0   0   0   2   0   0   0   2   2   0   2   2   2   2   2   0   0   2   2   2   0   2   0   0   2   2   2   2   0   2   0   0   0   2   2   0   0   0   0   2   2   0   0   2   0   2   2   2   0   2   0   0   2   2   2   0   0   0   0   0   2   0   2   0   0   0   2   2   2   0   2   0   2   0   0   0   2   2   2   2   2   0   2   0   0   0   0   2   0   2   2   2   0   2   2   0   0   0   2   0   2   2   2   0   0   0   0   2   2   2   2   2   0   2   0   0   2   0   2   0   2   0   2   0   0   2   2   2   0   2   2   2   2   0   0   2   0   2   0   0   2   2   0   2   2   0   2   2   0   2   0   2   0   2   2   2   2   2   0   0   2   0   2   0   2   2   0   2   2   0   0   0   0   2   0   2   0   2   2   0   2   2   0
 MK-6-16                0   0   2   2   0   0   0   0   0   2   2   0   2   0   0   0   2   0   0   0   2   0   0   0   2   2   0   2   2   2   2   2   0   0   2   2   0   0   2   2   0   2   2   2   2   0   2   0   0   0   0   2   0   0   0   0   2   2   0   0   2   0   2   2   2   0   2   0   2   2   2   2   0   0   0   0   2   2   2   2   0   0   0   2   2   2   0   2   0   0   0   0   0   2   2   2   2   2   2   2   2   0   0   0   2   0   2   2   2   0   2   2   0   0   0   2   0   2   2   2   0   0   0   0   2   2   2   2   2   0   2   0   0   2   0   2   0   2   0   0   2   0   2   2   2   0   2   0   2   2   0   2   2   0   2   0   0   2   2   2   2   2   0   2   2   0   2   0   2   0   0   2   2   2   2   0   0   2   0   2   0   2   2   0   2   2   0   0   0   0   2   0   2   0   2   2   0   2   2   0
 
!****************************************** Phenotypic Data **********************************************************
!-100.0 is resevred for missing phenotype
SimulatedTrait1         9.5573    9.0146    9.2605    9.4051    9.3022    7.6304    8.1575    8.8548   10.4891   12.7907    8.7165   10.2736    8.6676    8.4303   12.7943    9.1852    8.3966   11.4941    9.1589   10.2116   10.2648    8.2450   12.0667    8.5854   12.9545   10.0444    9.6238    9.3046   11.6998    9.1846    7.7998   10.7817    9.3880    6.4735   10.4170    5.3668    9.3502   10.7668    9.1791   11.0255   10.1277    9.9396   10.2863   10.4795   11.5885    8.6809   11.5928   10.3814    9.8839   11.9627    7.7801    9.1737    9.4331   10.9297   12.8792    8.2489   10.2432   10.8141   10.8162   10.0358   12.8251    8.7596   10.6239   11.4042    7.7303   10.2552    9.0327    8.0842   11.7597   10.5062   12.5465    9.1485    9.1439    8.3025    7.7225    9.2965    8.3426    9.2160   10.2959    9.0379   10.0172    8.2584   10.5666   10.7680    9.9727   10.1293    7.1445    9.7062    8.1158   10.8968   10.1570   11.2515   11.5752   10.6946    8.0371   10.1960    9.3144    5.8902   11.5466    8.8751    9.4867   10.3785    9.5872   10.2978    8.4010    8.0181   13.7193    9.8455   12.8255   11.5582    7.9240   10.6605   10.8522    8.1749    8.6065   11.7444   10.4787   10.2380   10.3192   11.8783   10.1640    7.6778   10.0964   10.6210   11.4936    9.5522    9.8594    8.5611   11.3778    7.5808    8.4151    9.0817   11.4432    7.6184    9.7900    8.2541   11.8636    9.0256   11.8473   10.9625    8.0003   10.6615   12.5562   11.0445    9.5022    8.0845    9.3536    9.9337    7.2082   10.0325    9.8681    9.1564    8.9099    9.1100   11.5401    7.6450   10.7483   10.4590   10.6593   12.0983   10.5020    9.9260   10.4245   11.9485    8.7704   10.7015   11.2626   11.8864   10.0925    9.7358   10.2198    8.7214   10.0665   10.1844    8.7110   11.2330    9.0789   10.2141   11.3867    9.5688   10.5237    9.0643   12.1501    7.3348   11.9728   11.3730    8.4849    9.5376    9.9734    8.7649    9.5052    8.8840    8.5584    8.8763   10.0089   10.7302   12.1340    8.1796    7.5533   12.4516
SimulatedTrait2        12.9920   16.5618   15.1677   15.4364   12.8449   14.4668   13.7277   13.5616   14.9545   15.4655   15.4088   15.5497   13.3728   13.5102   15.4028   16.1216   16.4298   15.2621   16.5022   15.7995   13.9598   14.8334   14.8103   13.3227   13.0026   15.9831   13.6072   11.7001   14.6822   14.7811   15.2120   16.1063   15.9464   16.3042   15.3708   14.4356   15.9732   15.4404   16.1708   12.6435   16.3160   16.3224   16.2062   14.6052   14.9188   16.7417   15.6068   15.2217   17.8374   15.3775   15.0636   15.9379   15.1648   16.5492   14.5680   14.7238   16.5160   14.6339   17.5265   11.4774   15.5160   16.4664   16.9649   17.0923   15.1743   17.9163   14.2062   14.7451   16.4837   15.9952   16.4987   12.9974   14.9493   13.9099   13.9467   15.2473   14.4912   14.7182   13.5143   13.2267   13.4338   15.2337   14.9356   15.6171   16.3426   16.9055   13.7435   13.8739   13.8574   13.7316   15.8298   13.5249   15.3219   15.8017   14.4579   17.8612   15.2692   15.7457   15.8937   15.1325   14.5179   16.8894   18.0003   15.5157   13.3239   15.2357   14.7345   13.7513   13.0971   16.0544   15.5440   16.5568   13.3484   15.4443   14.2010   16.7053   13.4392   16.5077   15.9723   10.8041   16.0593   15.4046   16.4013   14.6085   14.5346   16.1048   14.8004   14.9796   17.6481   15.2757   15.3682   16.6401   13.0665   11.9365   16.0764   14.0605   15.1107   14.5511   15.3186   14.0994   16.0387   14.3255   14.1308   13.9161   12.0693   14.6352   15.5789   14.0497   15.8233   17.4440   15.5520   11.2361   15.2070   13.5141   14.5704   16.2048   14.2693   15.6593   15.5347   13.4677   15.9008   14.5403   15.1385   13.2009   16.2077   16.1593   15.2561   16.5205   15.3304   15.8457   13.5617   16.2135   16.3317   16.3874   14.2858   12.4314   16.1981   15.0106   14.6072   15.3364   16.8139   15.0536   15.6682   17.0617   15.8871   15.6561   16.1646   14.3882   14.7126   14.1088   15.5587   13.3625   13.1375   17.5436   14.1354   16.1319   14.8517   16.8811   14.9907   17.3430
 
