# Supplementary material for: Inclusive Composite Interval Mapping of QTL by Environment Interactions in Biparental Populations
Source: PLoS One. 2015 Jul 10;10(7):e0132414. doi: 10.1371/journal.pone.0132414 (PMC4498613; doi:10.1371/journal.pone.0132414)
Supplement: S3 File — (ZIP) [file pone.0132414.s003.zip › Simulation for unliked model/Simulated popualtions/run_00139.met]

!**********************Note: lines staring with "!" are remarks and will be ignored in the program********************
!*********************************General Information**********************************
!Assuming F1 = P1 x P2, populations available in QTL IciMapping are: 
!  1, P1BC1F1 = P1 x F1, the first backcrossing where P1 is used as the recurrent parent;
!  2, P2BC1F1 = P2 x F1, the first backcrossing where P2 is used as the recurrent parent;
!  3, F1DH, F1-derived doubled haploids; 
!  4, RIL or F1RIL, recombination inbred lines through the repeated selfing of F1;
!  5, P1BC1RIL, recombination inbred lines through the repeated selfing of P1BC1F1;
!  6, P2BC1RIL, recombination inbred lines through the repeated selfing of P2BC1F1;
!  7, F2, the selfing generation of F1;
!  8, F3, the selfing generation of F2;
!  9, P1BC2F1, the second backcrossing where P1 is used as the recurrent parent; 
! 10, P2BC2F1, the second backcrossing where P2 is used as the recurrent parent;
! 11, P1BC2RIL, recombination inred lines through the repeated selfing of P1BC2F1; 
! 12, P2BC2RIL, recombination inred lines through the repeated selfing of P2BC2F1; 
! 13, P1BC1F2, the selfing generation of P1BC1F1; 
! 14, P2BC1F2, the selfing generation of P2BC1F1; 
! 15, P1BC2F2, the selfing generation of P1BC2F1; 
! 16, P2BC2F2, the selfing generation of P2BC2F1; 
! 17, P1BC1DH, P1BC1F1-derived doubled haploids; 
! 18, P2BC1DH, P2BC1F1-derived doubled haploids; 
! 19, P1BC2DH, P1BC2F1-derived doubled haploids; 
! 20, P2BC2DH, P2BC2F1-derived doubled haploids; 
   3      !Mapping Population (see remarks above)
   2      !Mapping Function (1 for Kosambi; 2 for Haldane; 3 for Morgan)
   2      !Marker Space Type (1 for intervals; 2 for positions)
   1      !Marker Space Unit(1 for centiMorgans; 2 for Morgan)
   6      !Number of Chromosomes (or Linkage Groups)
 200      !Size of the mapping population
   2      !Number of environments
 
!***************************************** Chromosomes and Linkage Maps **********************************************
!Chromosome                 NumMarkers
-CH1                        16
-CH2                        16
-CH3                        16
-CH4                        16
-CH5                        16
-CH6                        16
!Linkage map (Marker name followed by position or the interval length)
 MK-1-1                1     0.000
 MK-1-2                1    10.000
 MK-1-3                1    20.000
 MK-1-4                1    30.000
 MK-1-5                1    40.000
 MK-1-6                1    50.000
 MK-1-7                1    60.000
 MK-1-8                1    70.000
 MK-1-9                1    80.000
 MK-1-10               1    90.000
 MK-1-11               1   100.000
 MK-1-12               1   110.000
 MK-1-13               1   120.000
 MK-1-14               1   130.000
 MK-1-15               1   140.000
 MK-1-16               1   150.000
 MK-2-1                2     0.000
 MK-2-2                2    10.000
 MK-2-3                2    20.000
 MK-2-4                2    30.000
 MK-2-5                2    40.000
 MK-2-6                2    50.000
 MK-2-7                2    60.000
 MK-2-8                2    70.000
 MK-2-9                2    80.000
 MK-2-10               2    90.000
 MK-2-11               2   100.000
 MK-2-12               2   110.000
 MK-2-13               2   120.000
 MK-2-14               2   130.000
 MK-2-15               2   140.000
 MK-2-16               2   150.000
 MK-3-1                3     0.000
 MK-3-2                3    10.000
 MK-3-3                3    20.000
 MK-3-4                3    30.000
 MK-3-5                3    40.000
 MK-3-6                3    50.000
 MK-3-7                3    60.000
 MK-3-8                3    70.000
 MK-3-9                3    80.000
 MK-3-10               3    90.000
 MK-3-11               3   100.000
 MK-3-12               3   110.000
 MK-3-13               3   120.000
 MK-3-14               3   130.000
 MK-3-15               3   140.000
 MK-3-16               3   150.000
 MK-4-1                4     0.000
 MK-4-2                4    10.000
 MK-4-3                4    20.000
 MK-4-4                4    30.000
 MK-4-5                4    40.000
 MK-4-6                4    50.000
 MK-4-7                4    60.000
 MK-4-8                4    70.000
 MK-4-9                4    80.000
 MK-4-10               4    90.000
 MK-4-11               4   100.000
 MK-4-12               4   110.000
 MK-4-13               4   120.000
 MK-4-14               4   130.000
 MK-4-15               4   140.000
 MK-4-16               4   150.000
 MK-5-1                5     0.000
 MK-5-2                5    10.000
 MK-5-3                5    20.000
 MK-5-4                5    30.000
 MK-5-5                5    40.000
 MK-5-6                5    50.000
 MK-5-7                5    60.000
 MK-5-8                5    70.000
 MK-5-9                5    80.000
 MK-5-10               5    90.000
 MK-5-11               5   100.000
 MK-5-12               5   110.000
 MK-5-13               5   120.000
 MK-5-14               5   130.000
 MK-5-15               5   140.000
 MK-5-16               5   150.000
 MK-6-1                6     0.000
 MK-6-2                6    10.000
 MK-6-3                6    20.000
 MK-6-4                6    30.000
 MK-6-5                6    40.000
 MK-6-6                6    50.000
 MK-6-7                6    60.000
 MK-6-8                6    70.000
 MK-6-9                6    80.000
 MK-6-10               6    90.000
 MK-6-11               6   100.000
 MK-6-12               6   110.000
 MK-6-13               6   120.000
 MK-6-14               6   130.000
 MK-6-15               6   140.000
 MK-6-16               6   150.000
!*********************************** Marker Types ********************************************************************
!Co-dominant marker: When heterozygote F1 is present, P1 is coded as 2, F1 is coded as 1, and P2 is coded as 0; Otherwise, P1 is coded as 2, and P2 is coded as 0. 
!Dominant marker: When heterozygote F1 is present, P1 and F1 are coded as 12, and P2 is coded as 0; Otherwise, P1 is coded as 2, and P2 is coded as 0.  
!Recessive markers: When heterozygote F1 is present, P1 is coded as 2, and F1 and P2 are coded as 10; Otherwise, P1 is coded as 2, and P2 is coded as 0. 
!Missing marker is coded as -1. 
 MK-1-1                 0   0   2   2   2   2   2   2   0   0   2   2   2   0   2   2   2   2   2   2   0   0   0   2   2   0   0   2   0   0   0   0   0   2   2   0   0   2   2   0   0   2   2   0   0   2   2   0   2   0   2   2   0   2   0   0   0   0   0   2   0   2   2   0   2   2   0   0   2   2   2   2   0   0   0   0   2   0   2   0   2   0   2   2   0   2   2   2   2   0   2   2   2   0   2   0   2   2   0   0   2   0   2   2   0   2   0   2   0   2   2   2   0   0   0   0   0   2   0   0   0   0   2   0   0   0   2   2   0   0   2   2   0   0   0   0   2   0   0   0   0   0   2   0   2   0   2   2   0   2   0   2   2   0   0   2   0   2   2   0   2   2   0   2   0   0   0   2   0   2   0   0   0   2   2   0   0   2   2   0   0   0   2   2   0   0   2   2   2   2   2   2   0   0   2   0   2   2   2   0
 MK-1-2                 0   2   2   2   2   2   0   2   0   0   2   2   0   2   2   2   2   2   2   2   2   0   0   2   2   0   0   2   0   0   0   0   0   2   2   0   0   2   2   0   0   2   0   0   0   2   2   0   2   0   2   2   0   2   0   0   0   0   0   2   0   2   2   2   2   2   0   0   2   2   2   2   0   0   2   0   2   0   2   0   2   0   2   2   0   2   2   2   2   0   2   2   2   0   0   0   2   2   0   2   2   0   2   0   0   2   2   2   0   2   2   2   0   0   0   0   2   2   2   0   0   0   2   0   0   0   2   2   0   0   2   2   0   0   0   0   2   0   0   2   0   0   2   0   2   2   2   2   0   2   0   2   2   0   0   2   0   2   2   0   2   0   0   2   0   0   0   2   0   2   0   0   0   0   2   2   0   2   2   2   0   2   2   2   0   0   2   2   0   2   2   2   0   0   2   0   2   2   2   0
 MK-1-3                 0   2   2   2   2   2   0   2   0   0   0   2   0   2   2   2   2   2   2   0   2   0   0   2   2   0   0   0   0   2   0   0   0   2   2   0   0   2   0   0   0   2   0   0   0   2   2   2   2   0   2   2   0   2   0   0   0   0   0   2   0   2   2   2   2   0   0   0   2   2   2   0   0   0   2   0   0   2   2   0   2   0   2   2   0   2   2   2   2   0   2   2   2   0   0   0   2   2   0   2   2   0   2   0   0   2   2   2   0   2   2   2   0   0   0   0   2   2   2   0   0   0   2   0   0   0   2   2   0   0   2   2   0   0   0   0   2   0   0   2   0   0   2   0   2   0   2   2   0   2   0   2   2   0   2   2   0   2   2   0   2   0   0   2   0   0   0   2   0   0   0   0   0   0   2   2   0   2   2   2   0   2   2   2   0   0   2   2   0   2   2   2   0   2   2   0   2   2   2   0
 MK-1-4                 0   2   2   2   2   2   0   2   0   0   0   2   0   0   2   2   2   2   2   0   2   0   0   2   2   0   0   0   0   2   0   0   0   2   2   2   0   2   0   2   0   2   0   0   0   0   2   2   2   0   2   2   0   2   0   0   0   2   0   2   0   2   2   2   2   0   0   0   2   2   2   0   0   0   2   0   0   2   2   0   0   0   2   2   0   2   2   2   2   0   2   2   2   0   0   0   2   2   0   2   2   0   2   0   0   2   2   0   0   2   2   2   0   0   0   2   2   2   2   0   0   0   2   0   0   0   2   2   0   0   2   2   0   0   0   0   2   0   2   2   0   0   2   2   2   0   2   2   0   2   0   2   2   0   2   2   0   0   2   0   2   0   0   2   0   0   0   2   0   0   0   0   0   0   2   2   0   2   2   2   0   2   2   2   0   0   2   2   0   2   2   2   0   2   2   0   2   2   2   0
 MK-1-5                 0   2   2   2   2   2   0   2   2   0   0   0   0   0   2   2   2   0   2   0   2   2   0   2   2   0   0   0   0   2   0   0   0   2   2   2   0   2   0   2   0   0   0   0   0   0   2   2   2   0   2   2   0   2   0   0   0   2   0   2   0   2   2   2   2   0   0   0   2   2   2   0   0   0   2   0   0   2   2   0   0   0   0   2   0   2   0   2   2   0   2   2   2   0   0   0   2   2   0   0   2   0   2   0   0   2   2   0   0   2   2   2   0   0   0   2   2   2   2   0   0   2   2   0   0   0   2   2   0   2   2   2   0   2   0   0   2   0   2   0   0   0   2   2   2   0   2   2   0   2   0   2   2   0   2   2   2   0   2   0   2   0   0   2   0   0   0   2   0   0   2   0   0   0   2   2   0   2   2   2   0   2   2   2   0   0   2   2   0   2   2   2   2   2   2   0   2   2   2   0
 MK-1-6                 0   2   0   2   2   2   2   2   2   0   0   0   0   0   2   2   2   0   2   0   2   2   0   2   0   0   0   0   0   2   0   0   0   2   2   2   0   2   0   2   0   0   0   0   2   0   0   2   2   0   2   2   0   2   0   0   0   2   0   2   2   2   2   0   2   0   2   0   2   2   2   0   0   0   2   0   0   2   2   0   0   0   0   2   0   2   0   2   2   0   2   0   2   0   0   0   2   2   0   0   2   0   2   0   0   2   2   0   0   2   0   2   0   0   0   2   2   2   2   0   0   2   2   0   0   0   2   2   2   2   2   2   0   2   0   0   2   0   2   0   0   0   2   2   2   2   2   2   0   2   0   2   2   0   2   2   2   0   2   0   2   2   0   2   0   2   0   2   0   0   2   0   0   0   2   2   0   2   2   2   0   2   2   2   0   0   2   2   0   2   2   2   2   2   2   0   2   0   0   2
 MK-1-7                 0   2   0   2   2   2   2   2   2   0   0   0   2   0   2   2   2   0   2   0   2   2   2   2   0   0   2   0   0   2   0   0   0   2   2   0   0   2   0   2   0   0   0   0   2   0   0   2   2   0   2   2   0   2   0   0   0   2   0   2   2   2   2   0   2   0   2   0   2   2   2   0   0   0   2   0   0   2   2   0   0   0   0   2   0   2   0   2   2   0   2   0   2   0   0   0   2   2   0   2   2   0   2   0   0   2   2   0   0   2   0   2   0   0   0   0   2   2   2   2   0   2   2   0   0   0   2   2   2   2   2   2   0   2   0   0   2   0   2   0   0   0   2   2   2   2   2   2   0   2   0   2   2   0   2   2   2   0   2   0   2   2   0   2   0   2   2   2   0   0   2   0   0   0   2   2   0   2   2   2   0   2   2   2   0   0   2   2   0   2   2   2   2   2   2   0   2   0   0   2
 MK-1-8                 0   2   0   2   2   2   2   0   2   0   0   0   2   0   2   2   2   0   0   0   2   2   2   2   0   2   0   0   0   2   0   0   0   0   2   0   0   0   0   2   0   2   0   0   2   0   0   2   2   0   2   2   0   2   0   0   0   2   0   2   2   2   2   0   2   0   2   2   2   2   2   0   0   2   2   0   0   0   2   0   0   0   2   2   0   2   0   2   2   0   2   2   2   0   0   0   2   2   0   2   2   0   2   0   0   2   2   0   0   2   0   2   0   0   0   0   2   2   2   2   0   2   2   0   0   0   2   2   0   2   2   2   0   2   0   0   2   0   2   0   0   0   2   2   2   2   2   2   0   2   0   2   2   0   0   2   2   0   2   0   2   2   0   2   0   2   2   2   0   0   2   0   0   2   2   2   0   2   2   2   0   2   2   2   0   0   2   2   0   2   2   2   2   0   2   0   2   0   0   2
 MK-1-9                 2   2   0   2   2   2   2   0   2   0   0   0   2   0   2   2   2   0   0   0   2   2   2   2   0   2   0   0   0   0   0   0   0   0   2   0   0   0   0   2   0   2   0   0   0   2   0   2   2   0   2   2   0   2   0   0   0   2   0   2   2   2   2   2   2   2   2   2   2   2   2   0   0   2   2   0   0   0   0   0   0   0   0   2   0   2   0   0   2   0   2   0   2   0   0   0   2   2   0   2   2   0   2   0   0   2   2   0   0   0   0   2   0   0   0   2   2   2   2   2   0   2   2   0   0   0   2   2   0   2   0   2   0   2   0   0   2   0   2   0   0   0   2   2   2   2   2   2   0   2   0   2   2   0   0   2   2   0   2   0   2   2   0   2   0   2   2   0   0   0   2   0   0   2   2   2   0   2   2   2   0   0   0   2   0   0   2   2   0   2   2   2   0   0   2   0   2   0   0   2
 MK-1-10                2   2   0   2   2   0   2   0   2   0   0   0   2   0   0   2   2   0   0   2   2   2   2   2   0   0   0   0   0   0   0   0   2   0   2   0   0   0   0   2   0   2   0   0   0   2   0   2   2   0   2   2   0   2   0   0   2   2   0   2   2   0   2   2   2   2   2   2   2   2   2   0   0   2   0   0   0   0   0   2   0   0   0   2   0   2   0   0   2   0   2   2   2   0   0   0   0   2   0   2   0   0   2   0   0   2   2   0   0   0   0   2   0   0   0   2   2   0   2   2   0   2   2   0   0   0   0   2   0   2   0   2   0   2   0   2   2   0   2   0   0   0   2   0   2   2   2   2   0   2   0   2   2   0   0   2   2   0   2   0   2   2   0   2   0   2   2   0   2   0   2   0   0   2   2   2   0   0   2   2   0   2   0   2   0   0   2   2   0   2   2   2   0   0   2   0   0   0   0   2
 MK-1-11                0   2   2   2   2   0   0   0   2   2   2   0   2   0   0   2   2   0   0   2   2   2   2   2   2   0   0   0   0   0   2   0   2   0   2   0   0   0   0   2   2   2   0   0   0   2   0   2   2   0   0   2   0   2   0   0   2   2   0   2   2   0   2   2   2   2   2   0   2   2   2   0   0   0   2   0   2   2   0   2   0   0   0   2   0   2   2   0   2   0   2   2   2   0   0   0   0   2   0   2   0   0   2   0   0   2   2   0   0   0   0   2   0   0   0   0   2   0   2   2   0   2   2   0   0   0   0   2   0   2   0   2   0   2   0   0   2   0   2   0   0   0   2   0   2   2   2   2   0   2   0   0   2   0   0   2   2   0   2   0   0   2   0   2   0   2   2   0   2   0   2   0   0   2   2   2   0   0   2   2   2   0   0   2   0   2   2   2   0   2   2   2   0   0   0   0   0   0   0   2
 MK-1-12                0   2   2   2   2   0   0   0   2   2   2   0   2   0   0   0   2   0   0   2   2   2   2   2   2   0   0   0   0   0   2   0   2   2   2   0   0   0   0   2   2   2   2   0   0   2   0   0   2   0   0   2   0   2   0   0   2   2   0   2   2   0   2   2   2   2   2   0   2   2   2   0   0   0   2   0   2   2   2   2   2   0   0   2   0   0   2   0   2   0   2   2   2   0   0   0   0   2   0   2   0   0   2   0   0   0   2   0   0   0   0   0   0   0   0   0   2   0   2   0   2   2   2   2   0   0   0   2   0   2   0   2   0   2   0   0   2   0   2   0   0   0   2   0   2   2   0   2   0   2   0   0   2   0   0   2   2   0   2   0   0   2   0   2   0   2   2   0   2   2   2   2   0   2   2   2   0   0   2   2   2   0   0   0   2   2   2   2   0   0   2   2   0   0   0   0   0   0   0   2
 MK-1-13                0   2   2   0   2   0   0   0   2   2   0   0   2   0   0   2   2   0   0   2   0   2   2   2   2   0   0   0   0   0   2   0   0   2   0   0   0   0   0   2   2   2   2   0   0   2   0   2   2   2   0   2   0   2   0   0   2   2   0   2   2   0   2   2   2   0   2   0   2   2   2   2   0   0   2   0   0   2   2   2   2   0   0   2   2   0   0   0   2   0   2   2   2   0   0   0   0   2   0   2   0   0   2   0   0   0   2   2   0   0   0   0   0   0   0   0   2   0   2   2   2   2   0   2   0   0   0   2   0   2   0   2   2   2   0   0   2   0   2   0   0   0   2   0   0   2   0   2   0   2   0   0   2   0   0   2   2   0   2   0   0   2   0   2   0   2   2   0   2   0   2   2   0   2   2   2   0   0   2   2   2   0   0   0   2   2   2   0   0   0   2   2   0   0   0   0   0   0   0   2
 MK-1-14                0   0   2   0   2   0   0   0   2   2   0   0   2   2   0   2   2   2   0   2   2   2   2   2   2   0   0   0   0   2   2   0   0   2   0   0   0   0   0   2   2   2   2   0   0   2   0   2   2   2   0   2   0   2   0   0   2   2   0   2   2   2   2   2   2   0   2   0   2   2   2   2   0   0   2   0   0   2   2   2   2   2   0   0   2   0   0   0   2   0   2   2   2   0   0   0   0   2   0   2   0   0   2   0   0   0   2   2   0   0   0   0   0   0   0   0   2   0   2   2   2   2   0   2   0   0   0   2   0   2   0   2   0   2   0   0   2   0   2   0   0   0   2   0   0   2   0   0   2   2   0   0   2   0   0   2   0   0   2   0   0   2   0   2   0   2   2   0   2   0   2   2   0   2   2   2   0   2   2   2   2   0   0   0   0   2   2   0   0   0   2   2   0   0   0   0   0   0   0   2
 MK-1-15                0   0   2   0   2   0   0   0   2   2   0   0   2   2   0   2   2   2   0   0   2   2   2   2   2   0   0   0   0   2   2   0   0   2   0   0   0   0   0   2   2   2   0   0   0   2   0   0   2   2   0   2   0   2   0   0   2   2   0   2   2   2   2   2   2   0   2   0   2   2   2   0   0   0   2   0   0   2   2   2   2   2   0   2   2   0   0   0   2   0   2   2   2   0   0   0   0   2   0   2   0   2   2   0   0   0   2   2   0   0   0   0   0   0   2   0   2   0   2   0   2   0   0   2   0   0   0   2   2   2   0   2   0   2   0   0   2   0   2   0   0   0   2   0   0   0   0   0   2   2   0   0   2   0   0   2   0   0   2   0   0   2   0   2   0   2   0   0   0   0   2   2   0   2   2   0   0   2   0   2   0   0   0   0   0   2   2   0   0   2   2   2   0   0   0   0   0   0   0   2
 MK-1-16                0   0   2   0   2   0   0   0   2   2   2   0   2   2   0   2   0   2   0   0   2   2   2   2   2   0   0   0   0   2   2   0   0   2   0   0   0   0   0   2   2   2   0   2   0   2   0   0   2   2   0   2   0   2   0   0   2   2   0   2   2   2   2   2   2   0   2   0   2   2   2   0   0   0   2   0   0   2   2   2   2   2   0   2   2   0   0   0   2   0   0   2   0   0   0   0   0   2   0   2   0   2   2   0   0   0   2   2   0   0   0   0   0   0   2   0   0   0   2   0   2   0   0   2   0   0   0   2   2   0   0   2   0   2   0   0   2   0   2   0   0   2   2   0   2   0   0   2   2   2   0   0   2   0   2   0   0   0   2   0   0   2   0   2   0   2   2   0   0   0   2   2   0   2   2   0   0   2   0   2   0   0   0   0   0   2   2   0   0   2   2   2   0   0   0   0   0   2   0   2
 MK-2-1                 2   0   2   2   2   0   2   2   2   0   2   0   2   0   0   0   0   2   0   0   2   0   2   0   0   2   2   0   0   0   0   0   2   2   0   2   0   2   2   0   2   0   0   2   0   2   2   2   0   0   0   0   2   2   0   2   0   0   2   0   2   2   2   2   2   2   0   2   0   0   2   2   2   0   2   0   2   0   0   0   2   0   0   0   2   2   2   2   0   0   2   2   0   0   0   2   2   2   2   0   2   2   0   2   2   0   2   2   2   2   2   2   2   2   2   2   0   2   2   2   0   2   0   0   0   0   0   2   0   2   2   0   2   0   0   2   2   2   0   0   2   0   2   2   2   2   2   2   2   2   0   2   2   0   0   0   2   0   0   0   0   0   2   2   2   2   0   2   0   2   2   0   2   2   0   2   0   0   2   0   2   2   0   0   0   2   0   0   2   0   0   2   0   0   0   2   0   0   0   2
 MK-2-2                 0   0   0   2   2   0   2   2   2   0   0   2   2   0   0   2   0   2   0   0   2   0   2   2   0   2   0   0   0   0   0   0   0   2   2   2   0   2   2   0   2   0   0   2   2   2   2   2   0   0   0   0   2   2   0   2   2   0   2   0   2   2   2   2   2   2   0   2   0   0   2   2   2   0   2   0   2   0   0   2   2   0   0   0   2   2   2   2   0   0   2   2   0   0   0   0   2   2   2   0   0   2   0   2   2   0   2   2   2   2   2   2   2   2   2   0   2   2   2   2   0   2   0   0   0   2   0   2   0   2   2   0   0   0   0   2   0   2   0   0   2   0   2   0   2   2   2   2   2   2   0   2   0   0   0   0   2   0   0   0   0   0   2   2   2   0   0   2   0   2   2   0   2   2   0   2   0   0   2   0   2   2   0   0   0   2   0   0   2   0   0   2   0   0   0   2   0   0   2   2
 MK-2-3                 0   0   0   2   2   0   2   2   2   0   0   2   2   0   0   2   0   2   0   0   2   0   2   0   0   2   0   0   0   0   2   0   2   2   2   2   0   2   2   0   2   0   0   2   2   2   0   2   0   0   0   0   2   2   0   2   2   0   0   0   2   2   2   2   2   2   0   2   0   0   2   2   2   0   2   0   2   0   0   2   2   2   0   0   2   2   2   2   0   0   2   2   0   0   0   0   2   2   2   0   0   2   0   2   2   0   2   2   2   2   2   2   2   2   2   2   0   2   0   2   0   2   0   0   0   2   0   2   0   2   2   0   0   0   0   2   0   2   0   0   2   0   2   0   2   2   2   2   2   2   0   2   0   2   0   0   2   0   0   0   0   0   2   0   2   0   2   2   0   2   2   0   0   2   0   2   0   0   2   2   2   0   0   0   0   2   0   0   2   0   0   2   0   2   0   2   0   0   2   2
 MK-2-4                 0   0   2   2   2   2   2   2   2   0   0   0   2   0   0   0   0   2   0   0   2   0   2   0   0   2   0   0   0   0   2   0   2   2   2   2   0   2   0   0   2   0   0   2   2   2   0   2   0   0   0   0   2   2   0   2   2   0   0   0   2   2   0   2   0   0   0   2   0   0   2   2   2   0   2   0   2   0   0   2   2   2   0   0   2   2   2   2   0   0   0   2   0   0   0   2   2   2   2   0   0   2   2   2   2   0   2   2   2   2   2   2   2   0   2   2   0   2   0   0   0   2   0   0   0   2   2   2   0   2   2   0   0   0   0   2   0   0   0   0   2   2   0   0   2   0   2   2   2   2   0   2   0   2   0   0   2   0   0   0   0   0   2   0   2   0   2   2   2   2   2   2   0   2   0   2   0   0   2   2   2   0   2   0   0   0   0   0   2   2   2   2   0   2   0   0   0   2   2   0
 MK-2-5                 0   0   2   2   2   2   2   2   2   0   0   2   2   0   0   0   0   2   0   2   0   0   2   0   0   2   0   0   0   0   0   0   2   2   2   2   0   2   0   0   2   0   0   2   2   2   0   2   0   0   0   2   2   0   0   2   2   0   0   0   2   0   0   2   0   0   0   2   0   0   2   2   2   0   2   2   0   0   0   2   0   2   0   0   2   2   2   2   0   0   0   2   0   0   0   0   2   2   0   0   0   0   2   2   2   0   2   2   2   2   2   2   0   2   2   2   0   2   0   0   0   2   0   2   0   2   2   2   2   2   2   2   0   0   0   2   0   0   0   0   2   2   0   0   2   0   2   2   2   2   0   2   0   2   0   0   2   0   0   0   0   0   2   0   2   0   2   0   2   2   2   2   0   2   0   2   0   0   2   2   0   0   2   2   0   0   0   0   0   2   2   2   0   2   0   0   0   2   2   2
 MK-2-6                 0   0   0   2   2   2   2   2   2   0   0   2   2   2   0   0   0   2   0   2   0   0   2   0   0   2   0   0   0   2   0   0   2   2   2   2   0   2   0   0   2   0   0   2   2   2   0   0   0   0   0   2   2   0   0   0   2   0   0   2   2   0   0   2   0   0   0   2   0   0   2   2   0   0   2   2   0   0   0   2   0   2   0   0   0   2   2   0   0   0   0   2   0   0   0   0   2   2   0   0   0   0   2   2   2   0   2   2   0   2   2   2   0   2   2   2   0   2   0   0   0   2   0   2   0   0   2   2   2   2   2   2   0   0   0   2   0   0   0   0   2   0   0   0   2   0   2   2   2   2   0   2   0   2   0   0   2   0   2   0   0   0   2   0   2   0   0   0   2   2   2   2   0   0   0   2   0   0   2   2   0   0   2   2   0   2   0   0   0   2   2   2   0   2   0   0   0   2   2   2
 MK-2-7                 2   2   0   2   2   2   2   2   2   0   0   0   2   2   0   0   0   2   0   2   2   0   2   0   0   2   0   0   0   2   0   0   2   0   2   2   0   2   0   0   2   0   0   2   2   0   0   0   0   0   2   2   2   2   0   0   2   0   0   2   2   0   0   2   0   0   0   2   0   2   2   2   0   2   2   2   0   0   0   2   0   2   0   0   0   2   2   0   0   0   0   2   0   0   0   2   0   2   0   0   0   0   2   2   2   0   2   2   0   2   2   2   2   2   2   2   0   2   0   0   0   2   0   2   0   0   0   2   2   2   2   2   0   0   0   0   0   0   0   0   2   0   0   0   2   0   0   0   2   2   0   2   0   2   0   0   2   0   2   0   0   0   2   0   2   0   0   2   2   2   2   2   0   0   0   2   0   0   2   2   0   0   2   2   0   2   0   2   2   2   2   2   0   2   0   0   0   2   2   2
 MK-2-8                 2   2   0   2   2   2   2   2   2   0   0   0   2   2   0   0   0   0   0   2   2   0   2   0   0   2   0   0   0   2   0   0   2   0   2   2   0   2   0   0   2   0   0   2   2   0   0   0   0   0   2   2   2   2   0   0   2   0   0   2   2   0   0   2   0   0   0   2   0   2   2   2   0   2   2   2   0   0   2   2   0   2   2   0   0   2   2   0   0   2   0   2   0   0   0   2   0   2   0   0   0   0   2   2   2   0   2   2   0   2   2   2   2   0   2   2   0   2   0   0   0   2   2   2   0   0   0   2   2   2   2   0   0   0   0   0   0   0   0   0   2   0   0   0   0   0   0   0   2   2   0   0   0   2   0   0   2   0   2   2   0   0   2   0   2   0   0   2   2   0   2   2   0   0   0   2   2   2   2   2   0   0   2   2   0   0   2   2   2   2   2   2   0   2   0   0   0   2   2   2
 MK-2-9                 2   2   0   0   2   2   2   2   2   0   0   0   2   0   0   0   0   0   0   2   2   0   2   0   2   2   0   0   0   0   0   0   2   0   2   2   0   2   0   0   2   0   0   2   2   0   0   0   0   0   2   2   0   2   0   0   2   0   2   2   2   0   0   2   0   0   0   2   0   2   2   2   0   2   2   2   0   0   2   2   0   2   2   0   0   2   2   0   0   2   0   2   0   0   0   0   0   2   2   0   0   0   2   2   2   0   2   2   0   2   2   2   2   0   2   2   0   0   0   0   0   2   2   2   0   0   0   2   2   2   2   0   0   0   0   0   0   0   0   0   2   0   0   0   0   0   0   0   2   2   0   0   0   2   0   0   2   0   2   2   0   0   2   0   2   2   0   2   0   0   2   2   0   0   0   0   2   2   2   2   2   0   2   2   0   0   2   2   2   2   0   2   0   2   0   0   0   2   2   2
 MK-2-10                2   2   2   0   0   2   0   2   2   0   0   0   2   0   0   0   0   0   0   2   2   0   0   0   2   2   0   0   0   0   0   0   2   0   2   2   0   2   2   0   2   0   0   2   2   0   0   0   0   0   2   0   0   2   0   0   2   0   2   0   2   0   0   2   0   0   0   2   0   2   2   2   0   2   2   2   0   0   2   2   0   2   2   2   0   2   2   0   2   2   0   2   0   0   0   0   0   2   0   0   0   0   2   2   2   0   2   2   0   2   2   2   2   0   2   0   0   0   0   0   0   2   2   2   0   0   0   2   2   2   0   0   0   0   0   0   0   0   0   0   2   0   0   0   0   0   0   0   2   2   0   0   0   2   0   0   2   0   2   2   0   0   2   0   2   2   0   2   0   2   2   0   0   2   0   0   2   2   2   2   2   0   2   2   0   0   2   2   2   2   2   2   0   2   0   0   0   2   2   2
 MK-2-11                2   2   2   0   0   2   0   2   2   0   0   0   2   0   0   0   0   0   2   0   0   0   0   0   2   2   0   0   0   0   0   0   2   0   2   2   0   2   2   0   0   0   0   0   2   0   2   0   2   0   2   0   0   2   0   0   2   0   2   0   2   0   0   2   0   2   0   2   0   2   2   2   0   2   2   2   0   0   2   0   0   2   2   2   0   2   2   0   2   2   0   2   2   0   0   0   0   0   2   0   0   0   2   2   2   0   0   2   0   2   2   2   2   0   2   2   0   0   0   2   0   2   2   2   0   2   0   2   2   2   2   0   0   0   0   0   0   0   0   0   2   0   0   2   0   0   0   2   2   2   0   0   0   2   0   0   0   0   2   2   0   0   2   2   2   2   0   2   2   2   2   0   2   2   0   0   2   2   2   2   2   0   2   2   0   0   2   2   2   2   2   2   0   2   0   0   0   2   2   2
 MK-2-12                2   2   2   0   0   2   0   2   2   0   0   0   2   0   0   0   0   0   2   0   0   0   0   0   2   0   0   2   0   0   0   0   0   0   2   2   0   0   2   0   0   0   0   0   2   0   2   0   2   0   2   0   2   2   0   0   2   0   2   0   2   0   0   2   2   2   0   2   0   2   0   2   0   2   2   2   0   0   2   0   0   2   2   2   0   2   2   0   2   2   0   0   2   0   0   0   0   0   2   0   0   0   2   2   2   0   0   2   0   2   2   2   2   0   2   2   0   2   0   2   0   2   2   2   0   2   0   2   2   2   2   0   0   0   0   0   0   0   0   0   2   0   0   2   0   2   0   2   0   2   0   0   0   2   0   0   0   0   2   2   0   0   2   2   2   2   2   2   2   2   2   0   2   2   0   0   2   0   2   2   2   0   2   2   2   0   2   2   2   2   2   2   0   2   0   0   2   2   2   2
 MK-2-13                0   0   0   0   2   2   0   2   2   0   0   2   2   0   2   0   0   0   2   0   0   0   0   0   2   0   0   2   0   0   0   0   0   0   2   2   0   0   2   0   2   0   2   0   2   0   2   0   2   0   0   0   2   2   0   0   2   0   0   0   2   0   0   2   0   2   0   2   0   2   0   2   0   2   2   2   0   2   2   0   0   2   0   2   0   2   2   0   2   2   0   2   2   0   0   0   0   0   2   0   0   0   2   2   2   0   0   0   0   0   2   0   2   0   2   2   2   2   0   2   0   2   2   2   0   2   0   2   2   2   0   0   0   0   2   0   0   0   0   0   2   0   0   0   0   2   0   2   0   2   0   0   0   2   0   0   0   0   0   2   0   2   2   2   2   2   0   2   2   2   2   0   2   2   0   0   2   2   2   2   2   0   2   2   2   0   2   2   2   2   2   2   0   0   0   0   2   2   2   0
 MK-2-14                0   2   0   0   0   2   0   2   2   0   0   2   2   0   2   0   0   0   2   0   0   0   0   0   2   0   0   2   0   0   2   0   2   0   2   2   0   2   0   0   2   0   2   0   2   0   2   0   0   0   0   0   2   2   0   0   2   0   0   0   2   2   2   2   0   2   0   2   0   2   0   2   0   2   2   2   0   2   2   0   0   2   0   2   2   2   2   0   2   2   0   2   2   0   2   0   0   0   2   0   0   0   2   0   2   0   2   0   0   0   0   0   2   0   2   2   2   0   0   2   0   0   2   2   0   2   0   0   2   2   0   0   0   0   2   0   0   0   0   0   2   0   0   0   0   2   0   2   0   2   0   0   0   2   0   0   0   0   0   2   0   2   2   2   2   2   0   2   2   2   2   0   2   2   0   0   2   2   2   2   2   0   0   2   2   0   2   2   2   2   2   2   0   0   0   2   2   2   2   0
 MK-2-15                0   2   0   0   0   2   0   2   2   0   0   2   2   0   2   0   0   0   2   0   2   0   0   0   2   0   0   2   0   0   2   0   2   2   2   2   2   2   0   2   2   0   2   0   2   0   2   0   0   0   0   0   2   2   0   0   2   0   0   0   2   2   2   2   0   2   0   2   0   2   0   2   0   2   2   2   0   2   2   0   0   2   0   2   0   2   2   0   2   2   0   2   2   0   2   0   0   0   2   0   0   0   2   0   2   0   2   0   0   0   0   0   2   0   2   2   2   0   0   2   2   0   2   2   0   2   0   0   2   2   2   0   0   0   2   0   0   0   0   0   2   0   0   0   0   0   0   0   0   2   0   0   2   2   0   0   0   2   0   0   0   2   2   2   2   2   0   2   2   0   2   0   2   2   0   0   0   2   2   2   2   0   0   2   2   0   2   2   2   2   2   2   0   0   0   2   2   2   2   0
 MK-2-16                0   2   0   0   0   2   0   2   2   0   0   2   2   0   2   0   0   2   2   0   2   2   0   2   2   0   0   2   0   0   2   0   2   2   2   2   2   2   0   2   2   0   2   0   2   0   2   0   0   0   0   0   2   2   0   0   2   0   0   0   2   2   2   2   0   2   0   2   0   2   2   2   0   2   2   2   0   2   2   0   0   2   0   2   0   2   2   0   2   2   0   2   2   0   2   0   0   0   2   0   0   0   2   0   2   0   2   0   0   0   0   0   2   0   2   2   2   0   0   2   2   0   2   2   0   2   0   0   2   2   2   0   0   0   2   0   0   0   0   0   2   0   0   0   0   0   0   0   0   2   0   0   2   0   0   0   0   2   0   0   0   2   2   0   2   2   0   2   2   0   2   0   2   2   0   0   0   2   2   2   2   0   0   2   2   0   2   2   2   2   2   2   0   0   0   2   2   2   2   0
 MK-3-1                 2   2   2   0   0   2   2   2   2   2   0   0   2   0   2   0   0   0   2   0   0   0   2   0   0   2   2   2   0   2   2   0   2   2   2   0   2   2   2   2   2   0   0   2   2   2   0   0   0   0   0   2   0   2   0   2   2   2   0   2   0   0   2   2   0   2   0   0   0   0   2   0   2   0   0   0   0   0   2   2   2   2   0   2   0   0   0   0   2   0   0   0   2   0   2   2   2   0   2   0   2   2   0   0   0   0   2   0   2   2   2   2   2   0   2   2   2   2   0   2   0   2   0   0   2   2   0   0   0   2   0   2   2   2   0   2   2   0   2   2   0   0   2   2   0   0   0   0   2   0   0   2   0   2   2   0   0   0   2   0   2   0   0   0   0   0   2   2   2   0   0   0   2   2   2   2   2   2   0   2   2   2   2   2   2   2   0   2   2   2   0   2   0   2   2   0   2   2   0   0
 MK-3-2                 2   2   2   0   0   2   2   2   2   2   0   0   2   0   2   0   0   0   2   0   0   0   0   0   0   2   2   2   0   2   2   0   2   2   2   0   0   2   2   2   2   0   0   2   2   2   0   0   0   0   0   2   0   2   0   2   2   2   0   2   0   0   2   2   0   2   0   0   0   0   2   0   2   0   0   0   0   0   2   2   2   2   0   2   0   0   0   0   2   0   2   0   2   0   2   2   2   0   2   0   2   2   2   0   2   0   2   0   2   2   2   2   2   0   2   2   2   2   0   2   0   0   0   0   2   2   0   0   0   2   0   2   2   2   0   2   2   0   2   2   0   0   2   2   0   0   0   0   0   0   0   2   0   2   2   0   0   0   2   0   2   0   0   0   0   0   2   2   2   0   0   0   2   2   2   2   0   2   0   2   2   2   2   2   2   0   0   2   2   2   0   2   0   2   2   0   2   2   0   0
 MK-3-3                 2   2   2   0   0   2   2   2   0   2   0   0   2   0   2   0   0   0   2   0   0   0   0   2   0   2   2   2   0   2   2   0   2   2   2   0   2   2   2   2   2   0   0   2   2   2   0   0   0   0   0   2   0   2   0   2   2   2   0   2   0   0   2   2   0   0   2   0   0   0   2   0   2   0   0   0   0   0   2   2   2   2   0   2   0   0   0   0   2   0   2   0   2   0   2   2   2   0   2   0   2   2   2   0   0   0   2   0   2   0   2   2   2   0   2   2   2   2   2   2   0   0   0   0   2   2   0   0   0   2   0   2   2   2   0   2   2   0   2   2   0   0   2   2   0   0   0   0   0   0   0   2   0   2   2   0   0   0   2   0   2   0   0   0   2   0   2   2   2   0   0   0   2   2   2   2   0   2   2   2   2   2   0   2   0   0   2   2   2   2   2   2   0   2   2   0   2   2   0   0
 MK-3-4                 2   2   2   0   0   2   2   2   0   2   2   0   2   2   2   0   0   0   2   0   0   0   0   2   0   2   2   2   0   2   0   0   2   2   2   0   2   2   2   2   2   0   0   2   2   2   0   0   0   0   0   2   0   2   0   2   2   2   0   2   2   0   0   2   0   0   0   0   0   0   2   0   2   0   0   0   0   2   2   2   2   2   0   2   0   2   2   0   2   0   2   0   2   0   2   2   2   0   2   0   2   2   2   0   0   0   2   0   2   0   2   2   2   2   2   2   0   2   2   2   2   0   2   0   2   2   0   0   0   2   0   2   2   2   0   2   2   0   2   2   0   0   2   2   0   0   0   0   0   0   0   2   0   2   2   2   0   0   2   0   2   0   0   0   2   0   2   2   2   0   0   0   2   2   2   2   0   2   0   2   0   2   0   2   0   0   2   2   2   2   2   2   2   2   2   0   2   2   0   0
 MK-3-5                 0   2   2   0   0   2   2   2   0   2   2   0   2   2   2   0   0   2   2   0   2   0   0   2   0   2   2   2   0   2   0   2   2   0   2   0   2   2   2   2   2   0   0   2   2   2   0   0   0   0   0   2   2   2   0   2   2   2   0   2   2   0   0   2   0   0   0   0   0   0   2   0   2   0   0   2   0   0   2   2   2   2   0   2   0   2   2   0   2   0   2   0   2   0   2   0   2   0   0   0   2   2   0   0   0   0   2   0   2   0   2   2   2   2   2   2   0   2   2   2   2   0   0   0   2   2   0   0   0   2   0   2   2   2   0   2   2   0   2   2   0   0   2   2   0   0   0   0   0   0   0   2   0   2   2   2   2   2   2   0   2   0   0   0   2   2   2   2   2   0   0   2   2   0   2   2   0   0   0   2   0   2   2   2   0   0   2   2   2   2   2   2   2   2   2   0   2   2   0   0
 MK-3-6                 0   2   2   0   0   2   2   2   0   2   2   0   2   2   2   0   0   2   2   0   2   0   0   2   0   2   2   2   0   0   0   2   2   0   2   0   2   2   2   2   2   0   0   0   2   0   0   0   0   0   0   2   0   2   0   2   2   2   0   2   0   0   0   2   2   0   0   0   0   0   2   0   2   0   0   2   2   0   2   2   2   2   0   0   0   2   0   2   2   0   0   0   2   0   0   0   2   0   0   2   2   2   2   0   2   0   2   0   2   0   2   2   2   2   2   2   0   2   2   2   2   0   0   0   2   2   0   0   0   2   0   0   2   2   0   2   2   0   2   2   0   0   2   2   0   0   0   0   0   0   0   2   2   2   2   2   2   2   2   0   2   0   0   0   2   2   0   2   2   2   0   2   2   0   2   2   0   0   0   2   0   2   2   2   0   2   2   2   2   2   2   2   2   0   2   0   2   2   0   0
 MK-3-7                 0   0   0   0   2   2   2   2   0   2   2   0   0   2   2   0   0   2   2   0   2   0   0   2   0   2   2   2   0   0   0   2   2   2   2   0   0   2   2   2   2   0   0   0   0   2   0   0   0   0   0   2   0   2   0   2   2   2   2   0   0   0   0   2   2   0   0   0   0   0   2   0   2   0   2   2   2   0   2   2   2   2   2   0   0   2   0   2   2   0   0   0   0   0   0   0   2   0   0   2   2   2   2   0   2   2   2   0   0   0   2   2   2   2   2   2   0   2   2   2   2   0   0   0   2   2   0   0   2   2   0   0   2   2   0   2   2   0   2   2   0   0   2   2   0   0   0   0   0   0   0   2   2   0   2   2   2   2   2   0   2   0   0   0   2   2   2   2   2   2   0   0   2   0   2   2   0   0   0   0   0   2   2   2   0   2   0   2   2   2   2   2   2   0   0   0   0   2   0   0
 MK-3-8                 0   0   0   0   2   2   2   2   0   2   2   0   0   2   2   0   0   2   2   0   2   2   0   0   0   2   2   2   0   0   0   2   2   2   2   0   0   2   2   2   2   0   0   0   0   2   0   0   0   0   0   2   0   2   0   2   2   2   2   0   0   0   0   2   2   0   0   0   0   0   2   0   2   0   0   0   2   0   2   2   2   2   2   0   0   2   0   2   0   0   0   0   0   0   0   0   2   0   2   2   2   2   2   0   2   0   2   0   2   0   2   2   0   2   2   2   0   2   2   2   2   0   2   0   2   2   0   0   0   2   2   0   2   2   0   2   2   0   2   2   0   0   2   2   0   0   0   0   0   0   0   2   2   0   2   2   0   2   2   0   2   0   2   0   2   2   2   2   2   2   0   2   2   0   2   2   0   0   0   0   0   0   2   2   0   2   0   2   2   2   2   2   2   0   0   0   0   2   0   0
 MK-3-9                 0   0   0   2   2   2   2   2   0   0   2   0   0   2   2   0   0   2   2   0   2   2   0   0   0   2   0   2   0   0   0   2   2   2   2   0   0   2   2   2   2   2   0   0   0   2   0   0   0   0   0   2   0   2   0   2   2   2   2   0   0   0   0   2   2   0   2   0   2   2   2   0   2   0   0   0   2   0   2   0   2   2   2   0   0   2   0   2   0   0   0   0   0   0   0   0   2   0   2   2   2   2   2   0   2   2   2   0   2   0   2   2   0   2   2   2   0   2   2   2   2   0   0   0   2   2   0   0   0   2   2   0   2   0   0   2   2   2   0   2   0   0   2   2   0   0   0   0   0   0   0   2   2   0   2   2   0   2   2   0   2   0   2   0   2   2   2   2   2   2   0   2   2   0   2   2   0   0   2   0   0   0   2   2   0   2   0   2   2   0   0   2   2   2   0   0   0   2   0   0
 MK-3-10                0   0   2   2   0   2   2   2   0   0   2   0   0   2   0   2   2   0   2   0   2   2   0   0   0   2   0   0   0   0   0   2   2   2   2   2   0   2   2   2   0   2   0   0   0   2   0   0   0   0   0   2   0   2   2   2   2   0   2   0   0   0   0   2   2   0   2   0   2   2   2   0   2   0   0   2   2   0   2   0   2   2   2   0   0   2   2   0   0   0   0   0   0   0   0   0   2   0   2   2   2   2   2   0   2   2   2   0   2   0   2   2   0   2   2   2   0   2   2   2   2   0   0   0   2   2   0   0   0   2   0   0   2   0   2   2   2   2   0   0   0   0   2   2   0   0   0   0   0   2   0   2   2   0   0   2   0   2   2   0   2   0   0   0   2   2   2   2   2   2   0   2   2   0   2   2   0   0   2   0   0   0   2   2   0   2   2   2   2   0   0   2   2   2   0   0   0   0   0   0
 MK-3-11                0   0   2   2   0   2   2   2   0   0   2   0   0   2   0   2   2   0   2   0   2   2   0   0   0   0   0   0   0   0   0   2   2   2   2   2   0   2   2   2   0   2   0   0   0   2   0   0   0   0   0   2   0   2   2   2   2   0   2   0   0   0   0   0   2   0   2   0   2   2   2   0   2   0   0   2   2   0   2   0   2   0   2   2   0   2   2   0   0   2   0   2   2   0   0   2   2   0   2   0   0   0   0   0   2   2   2   0   2   0   2   2   0   2   2   0   0   2   0   2   2   0   0   0   2   2   0   0   0   2   2   0   2   2   2   2   2   2   0   0   0   0   2   2   0   0   0   0   0   0   0   2   2   0   0   2   2   2   2   0   2   2   0   2   2   2   2   2   2   2   0   2   2   0   2   2   0   0   2   0   0   0   0   2   0   0   2   2   2   0   0   2   2   2   0   0   2   0   0   2
 MK-3-12                0   0   2   2   0   0   2   2   0   2   0   2   0   2   2   2   2   0   2   0   2   2   0   0   0   0   0   0   0   0   0   2   2   2   2   2   0   2   2   2   0   2   0   0   0   2   0   0   0   0   0   2   0   2   2   2   2   0   2   0   0   2   2   0   2   0   2   0   2   2   2   0   0   2   0   2   2   0   2   0   2   0   2   2   0   2   2   0   0   0   0   2   2   0   0   2   0   0   2   0   0   0   0   2   2   2   2   0   2   0   0   2   0   2   2   0   0   2   0   2   0   0   0   0   2   0   0   0   0   2   2   0   2   2   2   2   2   2   0   0   0   0   2   2   0   2   0   0   0   0   0   0   2   2   0   2   2   2   2   0   2   2   0   2   0   2   2   2   2   2   0   2   0   0   2   2   0   0   2   0   2   0   0   2   0   2   0   2   0   2   0   2   2   2   0   0   2   2   0   2
 MK-3-13                0   0   2   2   0   0   2   2   0   2   2   2   0   2   2   2   2   0   2   0   2   2   0   0   0   0   0   0   0   2   0   2   2   2   2   2   0   2   2   2   2   2   2   0   0   0   0   0   0   0   0   0   0   2   2   2   2   0   2   0   0   2   2   0   2   0   2   0   2   2   0   0   2   0   0   2   2   0   2   0   2   0   2   2   0   2   2   0   0   0   2   2   2   0   0   2   0   0   2   0   0   0   2   2   2   2   2   0   2   0   0   2   0   2   0   0   0   2   0   0   0   0   0   0   2   0   0   0   2   2   2   0   2   2   2   2   0   0   0   0   0   0   2   0   2   2   0   0   0   0   0   0   2   2   0   2   2   2   2   0   2   2   0   2   0   2   2   2   2   2   0   2   0   0   2   2   0   2   2   0   2   0   0   0   0   2   0   2   0   2   2   2   2   2   0   0   2   2   0   2
 MK-3-14                0   0   2   2   2   0   2   2   0   2   2   2   0   2   2   2   2   0   2   0   2   0   0   0   0   0   0   0   0   2   0   2   2   2   2   2   0   2   2   2   0   2   2   0   0   0   0   0   0   0   0   0   0   2   2   2   0   0   2   2   0   2   2   0   2   0   0   0   2   2   0   0   2   0   0   2   2   0   2   0   2   2   2   2   0   2   2   0   0   2   2   2   2   0   0   2   0   0   2   0   0   0   2   2   2   0   2   0   2   0   0   2   0   0   0   0   0   2   0   0   0   0   0   0   2   0   0   0   2   2   2   2   2   2   2   2   0   0   0   0   0   0   2   0   2   2   0   0   0   0   0   0   0   2   0   0   2   2   2   0   2   2   0   2   0   2   0   2   2   2   2   2   2   0   0   2   0   2   2   0   2   0   0   0   0   2   2   2   0   2   2   0   2   2   0   0   2   2   0   2
 MK-3-15                0   0   2   2   2   0   2   2   0   2   2   2   0   2   2   2   2   0   2   0   2   0   0   0   0   0   0   0   0   2   0   2   0   2   2   2   0   2   2   2   0   2   2   0   0   0   0   0   2   0   0   0   0   2   2   2   0   0   2   2   0   2   2   0   2   0   0   0   2   2   0   0   2   0   0   2   2   0   2   0   2   2   2   2   0   2   2   0   0   2   2   2   2   0   0   0   0   0   0   2   0   0   2   2   2   0   2   0   2   0   2   2   0   0   0   0   0   2   0   0   0   2   0   0   0   0   0   0   2   2   2   2   0   2   2   0   0   0   0   0   0   2   2   2   2   0   0   0   0   0   0   2   0   2   0   2   2   2   2   0   2   2   0   2   0   0   0   2   2   2   2   2   2   2   0   2   0   2   2   0   2   0   0   0   0   2   2   2   0   2   2   0   0   2   0   0   2   2   0   2
 MK-3-16                0   0   2   2   2   0   2   2   2   2   2   2   0   2   2   0   2   0   2   0   2   0   0   0   0   0   2   0   0   2   0   2   0   2   2   2   0   2   2   2   0   2   2   0   0   0   0   2   2   0   0   0   0   2   2   2   0   0   2   2   0   2   2   0   2   0   0   0   2   2   0   0   2   0   2   2   2   0   2   2   2   2   2   0   0   2   2   0   0   2   2   0   2   0   0   0   0   0   2   2   0   0   2   2   2   0   2   0   2   0   2   2   0   0   0   0   0   2   0   0   0   2   2   0   0   0   0   0   2   2   2   0   0   2   2   0   0   0   0   0   0   2   2   2   0   0   0   2   0   0   0   2   0   2   0   0   2   2   2   0   2   2   0   2   0   0   0   2   2   2   2   2   2   2   0   2   2   2   2   2   0   2   0   0   0   2   2   2   0   2   2   0   0   2   0   0   2   2   0   2
 MK-4-1                 0   2   2   0   0   2   2   0   0   0   0   2   2   2   0   0   0   0   2   0   0   2   0   2   2   0   0   2   2   2   2   2   0   2   2   0   0   2   2   0   0   2   0   2   0   2   2   0   0   0   0   0   0   2   2   2   0   0   2   0   0   0   2   0   2   0   0   2   0   0   2   2   2   2   2   2   0   2   0   2   0   2   2   2   2   2   0   2   2   0   0   0   0   0   2   0   2   2   2   0   0   2   2   0   0   2   0   2   2   0   2   0   0   0   0   0   0   2   0   0   2   0   2   0   2   2   2   0   2   2   0   0   2   0   0   2   0   2   0   2   0   2   2   0   0   2   2   0   0   2   2   0   0   2   0   2   2   0   0   0   0   2   0   2   0   0   0   2   2   0   0   2   2   2   2   0   0   2   2   0   2   2   0   0   2   0   2   2   2   0   0   2   0   2   2   0   0   0   2   2
 MK-4-2                 0   2   2   0   0   0   2   0   0   0   0   2   2   2   0   0   0   0   2   2   0   2   0   2   2   0   0   2   2   2   2   2   0   2   2   0   2   0   2   0   0   2   0   2   0   2   2   0   0   0   2   2   0   2   2   2   0   0   2   0   0   0   2   0   2   2   0   2   0   0   2   2   2   2   2   2   0   2   0   2   0   2   2   2   2   2   0   2   2   0   0   0   0   0   0   0   2   0   2   0   0   2   2   0   0   2   0   2   2   0   2   2   0   0   0   0   0   2   0   0   2   0   2   0   2   2   2   0   0   2   0   0   2   0   2   2   0   2   0   0   0   2   2   0   0   2   2   2   0   2   2   0   0   2   0   2   2   2   0   0   2   0   0   2   0   0   0   2   2   0   0   2   2   2   2   0   0   2   2   0   2   2   0   0   2   0   2   2   2   0   0   2   0   2   2   0   0   0   2   2
 MK-4-3                 0   2   2   0   0   0   2   0   2   0   0   2   2   2   0   0   0   0   2   2   0   2   0   2   2   0   0   0   2   2   2   2   0   2   2   0   2   0   2   0   0   2   2   2   0   2   2   0   0   0   2   2   0   2   2   2   0   0   2   0   0   0   2   0   2   2   0   2   0   0   2   2   2   0   2   2   0   2   0   0   0   2   2   0   2   2   0   2   2   0   0   2   0   0   0   0   2   0   0   0   0   2   2   0   0   2   0   2   2   0   2   2   0   0   0   0   0   2   0   2   2   0   2   2   0   2   0   0   0   2   0   0   2   0   2   2   0   0   0   2   0   2   2   0   0   2   2   0   0   2   2   0   0   2   2   2   2   2   0   0   0   0   0   2   0   0   0   2   2   0   0   2   2   0   2   0   0   2   2   0   2   2   0   0   2   0   2   2   2   0   0   2   2   2   2   0   0   0   2   2
 MK-4-4                 0   2   2   0   0   0   0   0   2   0   0   2   2   2   2   0   0   0   2   2   0   2   0   2   2   0   0   0   2   2   2   2   0   2   2   2   2   0   0   0   0   0   2   2   0   2   0   0   0   0   2   0   0   0   2   2   0   0   2   0   0   0   2   0   2   2   0   2   0   0   0   2   0   0   2   0   0   2   0   0   0   2   0   0   2   2   0   2   2   2   0   2   0   0   0   2   0   0   0   0   0   2   2   0   0   2   2   2   2   0   2   0   2   0   0   0   0   2   0   2   2   0   2   2   0   2   0   0   2   2   0   0   2   0   2   2   0   0   0   2   0   2   2   2   0   2   2   0   0   2   2   0   2   2   2   2   2   2   0   0   0   0   0   0   0   0   0   2   2   0   0   2   2   0   2   0   0   2   2   0   2   2   2   0   2   2   2   2   2   0   0   2   2   2   2   2   2   0   0   2
 MK-4-5                 0   2   2   0   0   0   0   2   2   0   2   2   2   2   2   0   0   0   2   0   0   2   0   2   2   0   0   0   2   2   2   2   0   2   2   2   2   0   0   0   0   0   2   2   0   2   0   0   0   0   2   0   0   0   2   2   0   0   2   0   0   0   2   0   2   2   0   2   0   0   0   2   0   0   2   0   2   2   0   0   2   2   0   0   2   2   0   2   2   2   0   2   0   0   2   2   0   0   0   0   0   0   2   0   0   2   2   2   2   0   2   2   2   0   0   0   0   2   0   2   2   2   0   2   0   2   2   0   2   2   0   0   2   0   0   2   0   0   0   2   0   2   2   2   0   0   2   0   0   2   2   0   2   2   2   2   2   2   0   0   0   0   0   0   0   0   0   2   2   0   0   2   2   0   2   2   2   2   2   2   2   2   2   0   2   2   2   2   2   0   0   2   2   2   2   2   2   0   0   2
 MK-4-6                 0   2   2   0   0   0   0   2   2   0   2   2   2   2   2   0   0   0   2   0   0   2   0   2   2   0   2   0   2   2   2   2   0   2   2   2   0   0   0   0   0   0   2   2   0   2   0   0   0   2   2   0   0   0   2   2   0   0   2   0   0   0   2   0   2   2   0   2   0   0   0   2   0   0   2   0   2   2   0   0   2   2   0   0   2   2   0   2   2   2   0   0   2   0   2   0   0   0   0   2   0   0   0   0   0   2   2   2   2   0   2   2   2   0   0   0   0   2   0   2   2   0   0   2   0   2   2   0   0   2   0   0   2   0   2   2   0   0   0   2   0   2   2   2   0   0   2   0   0   2   0   0   2   2   2   2   2   2   0   0   0   0   0   0   0   0   0   2   2   0   0   2   0   0   2   2   2   0   2   2   2   2   2   0   2   2   2   0   0   0   0   2   0   2   2   2   2   0   0   2
 MK-4-7                 0   2   2   0   0   0   0   2   2   0   2   2   0   2   2   0   0   0   2   0   0   2   0   2   2   0   2   0   2   0   0   2   0   2   2   2   0   0   0   0   0   0   2   2   0   2   0   0   0   2   0   0   0   0   2   2   0   2   2   0   0   0   2   0   2   2   0   2   0   2   0   2   0   0   2   0   2   0   0   0   2   2   0   0   2   2   0   2   2   2   0   0   2   0   2   2   0   0   0   2   0   2   0   0   0   2   2   2   2   0   2   2   2   0   0   0   0   0   0   2   2   0   2   2   0   2   2   0   0   2   0   0   2   0   0   0   0   2   0   2   0   2   2   2   0   0   2   0   0   2   0   0   2   0   2   2   2   2   0   0   0   0   0   0   0   0   0   2   2   0   0   2   0   0   2   2   2   0   2   2   2   0   2   0   2   0   2   0   0   0   0   0   0   2   2   2   2   0   0   2
 MK-4-8                 2   2   2   2   0   0   0   2   2   0   2   2   0   2   2   2   0   2   2   0   0   2   0   2   2   0   2   0   2   0   2   2   0   2   2   2   0   0   0   0   0   0   2   2   0   2   0   0   0   2   0   0   2   0   2   2   0   2   2   0   0   0   2   0   2   2   0   2   0   2   0   2   0   0   2   0   2   0   0   0   2   0   0   0   2   2   0   2   0   2   0   0   2   0   2   2   0   0   0   2   2   2   0   2   0   0   2   2   2   0   2   2   2   0   0   0   0   0   0   2   2   0   2   2   0   2   2   0   0   0   0   0   0   0   0   0   0   0   0   2   0   2   2   2   0   0   2   0   0   0   0   0   2   0   2   2   2   2   0   0   0   0   2   0   0   0   2   2   2   0   0   2   0   0   2   2   2   0   2   2   0   0   2   0   2   0   2   0   0   0   0   0   0   2   2   2   2   2   0   2
 MK-4-9                 2   2   2   2   2   2   0   2   2   0   2   2   0   2   2   0   0   2   2   0   2   2   0   2   2   0   0   0   2   0   2   2   0   2   2   2   0   0   2   0   0   2   2   2   0   2   0   0   0   2   0   0   2   0   2   2   0   0   2   0   0   0   2   0   2   2   0   2   0   2   0   2   0   0   2   0   2   0   0   0   2   0   2   0   2   2   0   2   0   2   0   0   0   0   2   2   0   0   0   2   2   2   0   0   0   0   2   2   2   0   2   2   2   0   0   0   0   0   0   2   2   2   2   2   2   2   0   0   0   0   2   0   2   0   0   0   0   0   0   2   2   2   2   2   0   2   2   0   0   0   2   0   2   0   2   0   2   2   0   0   0   0   2   0   0   0   2   2   2   0   0   2   0   0   2   2   2   0   2   0   0   0   2   0   2   0   2   0   0   0   0   0   0   2   2   2   0   2   0   2
 MK-4-10                2   2   2   2   2   2   0   2   2   0   0   0   0   2   2   0   2   2   2   0   2   2   0   2   2   0   0   0   2   0   2   2   0   2   2   2   0   0   2   0   0   2   0   2   0   2   0   0   0   2   0   0   2   0   2   2   0   0   2   0   0   0   2   2   2   2   0   2   0   2   0   2   0   0   0   0   2   2   0   0   2   0   2   0   2   2   0   0   0   2   0   0   0   0   2   2   0   0   0   2   2   2   0   0   0   0   2   2   2   0   2   2   2   0   0   0   0   0   0   2   2   2   2   2   2   2   0   0   0   2   2   0   2   2   0   0   0   0   0   2   2   2   2   2   0   0   2   0   0   0   2   0   2   0   2   0   2   2   0   0   0   0   2   0   0   0   2   2   2   0   0   2   0   0   2   2   2   0   2   0   0   0   2   0   2   0   2   0   0   0   0   0   0   2   2   2   0   2   0   2
 MK-4-11                2   2   2   2   2   2   0   2   2   0   0   0   0   2   2   0   2   2   2   0   2   2   0   2   2   0   0   0   2   0   2   2   0   0   2   2   0   0   2   0   0   2   0   2   0   0   0   0   0   2   0   0   0   0   2   2   0   0   2   0   0   0   2   2   2   2   0   2   0   2   0   2   0   0   0   0   2   2   0   0   2   0   2   0   2   2   0   0   0   2   0   0   0   0   2   2   0   0   0   2   2   2   0   0   2   0   2   2   2   0   2   2   2   0   0   0   0   2   0   2   2   2   2   2   2   2   0   0   0   2   2   0   2   2   0   0   0   0   0   2   2   2   2   2   0   0   2   0   2   0   2   0   2   2   2   0   2   2   0   0   0   0   2   0   0   0   2   2   2   0   0   2   0   0   2   2   2   0   2   0   0   0   2   0   2   0   2   0   0   0   0   0   0   2   2   2   0   2   0   2
 MK-4-12                2   2   2   2   2   2   0   2   2   0   0   0   0   2   2   0   2   0   2   0   2   2   0   2   2   0   0   0   2   0   2   2   0   0   2   2   2   0   2   0   0   2   0   2   2   0   0   0   0   2   0   0   0   0   2   2   0   0   2   0   0   0   2   2   2   2   0   2   0   2   0   2   0   0   2   0   2   2   2   0   2   0   2   0   2   2   0   0   0   2   0   0   0   0   2   2   0   0   0   2   2   2   2   0   2   0   2   2   0   0   2   2   2   0   2   0   0   2   2   2   2   2   2   2   2   2   0   0   0   2   0   0   2   2   0   0   0   2   0   2   2   2   2   2   0   0   2   0   2   0   2   0   2   2   2   2   2   2   0   0   2   0   2   0   0   0   2   0   2   0   2   2   0   0   2   2   2   0   2   0   0   0   2   0   2   0   2   0   0   0   2   0   2   0   2   2   0   2   0   2
 MK-4-13                2   2   2   2   2   0   0   2   2   0   0   0   0   2   2   0   2   0   2   0   2   2   0   2   2   0   0   2   2   0   2   2   0   0   2   2   2   0   2   0   0   2   0   2   0   0   0   0   2   2   0   0   0   0   2   2   2   0   2   0   0   0   2   2   2   2   2   0   0   2   0   2   2   2   2   2   2   2   2   0   2   0   2   0   2   0   0   0   0   2   0   0   0   0   2   2   0   0   0   2   2   2   2   0   2   0   2   2   0   2   2   0   2   0   2   0   0   2   2   2   2   2   2   2   2   2   0   0   0   2   0   0   2   2   0   2   0   2   0   2   2   2   2   2   0   0   2   0   2   0   2   0   2   2   2   2   2   2   2   0   2   0   2   0   0   0   0   0   2   0   2   2   0   2   2   2   2   0   2   0   0   0   2   0   2   0   2   0   0   0   0   0   2   0   2   0   0   2   0   2
 MK-4-14                2   2   2   2   2   0   2   2   0   2   0   0   0   2   2   0   2   0   2   0   0   2   0   2   0   0   0   2   0   0   2   2   0   0   2   2   2   0   0   0   0   2   0   2   0   0   0   0   2   2   0   0   0   0   2   2   2   0   2   0   0   0   2   2   2   2   2   0   0   2   0   2   2   2   2   2   2   2   2   0   2   0   2   0   2   0   0   0   0   2   0   2   0   0   2   2   0   0   0   2   2   2   2   0   2   2   2   2   2   2   2   0   2   2   2   0   0   2   2   2   2   2   0   2   2   2   2   0   0   2   0   0   2   2   0   2   0   2   0   2   2   2   2   2   2   0   2   0   0   0   2   0   2   2   2   2   2   2   2   0   2   0   2   0   0   0   0   2   2   2   2   2   0   2   2   2   2   0   2   0   0   0   2   0   2   0   2   0   0   0   0   0   2   0   2   0   0   2   0   2
 MK-4-15                2   0   2   2   0   0   2   2   0   2   0   0   0   2   2   0   2   0   2   0   0   2   0   2   0   0   0   2   0   0   2   2   0   0   2   2   2   0   2   0   0   2   0   2   0   0   0   0   2   2   0   0   2   0   2   2   2   0   2   0   0   0   2   2   0   2   2   2   0   0   0   2   2   2   2   2   2   2   2   2   2   0   2   0   2   0   0   0   0   2   0   2   0   0   2   2   0   2   0   2   0   2   2   0   2   2   2   2   2   2   2   0   2   2   2   2   2   2   2   2   2   0   2   2   2   2   2   0   0   2   0   0   0   2   2   2   0   2   0   2   2   2   2   2   2   0   2   0   0   2   2   0   2   2   2   2   2   2   2   0   2   0   2   0   0   0   0   2   2   2   2   2   0   2   2   2   2   0   2   0   0   0   2   0   2   0   2   0   0   0   0   0   2   0   2   0   0   2   0   0
 MK-4-16                2   0   2   2   0   0   2   2   2   2   0   0   0   2   2   0   2   0   2   0   0   0   0   2   0   0   0   0   0   0   2   2   0   0   2   2   2   0   2   0   2   0   0   2   0   0   0   0   0   2   0   0   2   0   2   2   2   2   2   0   0   2   2   2   0   2   2   2   0   2   2   2   2   2   2   2   2   2   2   2   2   0   0   0   2   0   0   0   0   2   0   2   0   0   2   2   0   2   0   2   0   2   2   0   2   2   0   2   2   2   2   2   2   2   2   2   2   2   2   2   2   0   2   0   2   2   2   0   0   2   0   0   0   2   2   2   0   2   0   2   2   2   2   2   2   0   2   0   0   2   2   0   2   2   2   2   2   2   2   0   0   0   2   0   0   2   0   2   2   2   2   2   2   2   2   2   2   0   2   0   0   0   2   0   2   0   2   0   0   0   0   0   2   2   2   0   0   2   0   0
 MK-5-1                 2   2   2   2   0   0   0   0   0   2   0   0   0   2   2   0   2   0   2   0   0   0   0   0   0   2   0   0   2   2   2   2   2   0   2   0   2   2   0   0   0   0   0   0   2   0   0   0   2   0   2   0   2   2   0   0   0   2   2   2   0   2   0   0   2   0   2   2   0   2   0   2   2   2   2   0   0   2   2   2   0   2   2   0   0   2   2   2   0   2   2   0   0   0   2   0   2   0   2   2   2   2   2   2   2   0   2   2   0   0   0   0   0   2   2   0   2   2   2   0   0   2   0   2   2   0   0   2   0   2   0   2   0   0   2   2   2   0   2   2   2   2   0   0   2   0   0   0   2   0   0   0   2   2   2   2   0   0   0   0   0   0   2   2   2   2   0   2   0   2   2   0   0   2   0   0   2   0   0   2   0   2   0   2   0   2   0   2   0   2   2   2   0   0   2   0   2   0   2   0
 MK-5-2                 2   2   2   2   0   0   0   0   0   2   0   0   0   2   2   0   2   0   2   0   0   0   0   0   0   2   0   0   2   2   2   2   2   0   2   0   2   2   0   0   0   0   0   0   2   0   0   0   2   2   2   0   0   2   0   0   0   0   2   2   0   2   0   0   2   0   2   2   0   2   0   2   2   2   2   0   0   2   0   2   0   2   2   0   2   2   2   2   0   2   2   0   0   0   2   0   2   0   2   2   2   2   2   2   0   0   2   2   0   0   2   0   0   2   2   0   2   2   2   0   0   2   0   2   2   0   0   2   0   0   2   2   0   0   0   2   2   0   2   2   2   2   0   0   2   0   0   0   2   2   0   0   2   2   2   0   0   0   2   0   0   0   2   2   2   2   0   2   0   2   2   0   0   2   0   0   2   0   0   2   0   2   0   2   0   2   0   2   0   2   2   2   0   0   2   0   2   0   0   0
 MK-5-3                 2   2   2   2   0   0   0   0   0   2   0   0   0   2   2   0   0   0   2   0   2   0   2   0   0   0   0   2   2   0   2   2   2   0   2   0   2   2   0   0   0   0   0   0   2   0   0   0   2   2   2   0   0   2   2   0   0   2   0   2   0   2   0   0   2   0   2   2   0   2   0   2   2   2   2   0   0   2   0   2   0   2   2   0   2   2   2   2   0   2   2   2   0   0   2   0   2   2   2   2   2   2   2   2   0   0   0   2   0   0   2   0   0   2   2   0   2   2   2   0   0   2   0   2   2   0   0   2   0   0   2   0   0   0   0   2   2   0   2   2   2   2   0   0   2   0   0   0   2   2   0   0   2   2   2   0   0   0   2   0   0   2   2   2   2   2   0   2   0   2   2   0   0   2   0   0   2   2   0   2   0   0   0   2   0   2   2   2   0   2   2   2   2   0   2   0   2   2   0   2
 MK-5-4                 2   2   2   2   0   0   0   0   0   2   0   0   0   2   2   0   0   0   2   0   2   0   0   0   0   0   0   2   0   0   2   2   2   0   2   0   2   2   0   0   0   0   0   0   2   0   0   0   2   2   2   0   0   2   2   0   0   2   2   2   0   2   0   0   2   0   2   2   0   2   0   2   2   2   2   0   0   2   0   2   0   2   2   0   2   2   0   2   2   2   2   2   0   0   2   0   2   2   2   2   2   2   0   2   0   0   0   0   0   0   2   0   0   2   2   2   2   2   2   0   0   2   0   2   2   0   0   2   0   0   2   2   0   2   0   2   2   2   2   2   2   2   0   0   2   0   0   0   2   0   0   0   2   2   2   0   0   0   2   0   0   2   2   0   2   2   0   2   0   2   2   0   0   2   0   0   2   2   0   2   0   0   0   2   0   2   2   2   2   2   2   0   2   0   2   0   2   2   2   2
 MK-5-5                 2   2   2   2   0   2   0   0   0   2   0   0   0   2   2   0   0   0   2   0   2   0   0   0   0   0   0   2   0   0   2   2   2   0   2   0   2   2   0   0   0   0   0   2   2   0   0   0   2   2   2   0   0   2   2   0   0   0   2   2   0   2   0   0   2   0   2   2   0   2   0   2   2   2   2   0   2   2   0   2   0   2   2   0   2   2   0   2   2   2   0   2   0   0   2   0   2   2   2   2   0   2   0   2   0   0   0   0   0   0   2   0   0   2   2   2   2   2   2   0   0   2   0   2   2   0   0   2   0   0   2   2   0   0   0   2   2   0   2   2   2   2   0   0   2   0   0   0   2   0   0   2   2   2   0   0   0   0   2   2   0   0   2   0   2   2   0   2   0   2   2   0   0   0   0   0   2   2   0   2   0   2   0   2   0   2   2   2   2   2   0   0   2   0   2   0   2   2   2   2
 MK-5-6                 2   2   2   2   0   2   0   0   0   2   0   0   0   2   2   0   2   0   2   0   2   0   0   0   0   0   0   2   0   0   2   2   2   0   2   0   2   2   0   0   0   0   0   0   2   2   0   0   2   2   2   0   0   2   2   0   0   0   0   2   0   2   0   0   2   0   0   2   0   2   0   2   0   2   2   2   2   2   0   2   0   2   0   0   2   2   0   2   0   2   0   2   0   0   2   0   2   2   2   2   2   2   0   2   0   0   0   2   0   0   2   0   0   2   2   2   2   2   2   2   0   2   0   0   2   0   0   2   0   0   2   0   0   0   0   2   0   0   2   2   2   2   0   0   2   0   0   2   2   0   0   2   2   0   0   0   0   0   2   2   0   0   2   0   2   2   2   2   0   2   2   0   0   0   0   0   0   2   0   2   0   2   0   2   0   0   2   2   0   2   0   0   2   0   2   0   2   2   2   2
 MK-5-7                 0   2   2   2   0   2   2   0   0   2   0   0   0   2   2   0   2   0   2   0   2   2   0   0   0   0   0   2   0   0   2   2   2   0   2   0   2   2   0   0   0   2   0   0   2   2   0   0   2   2   0   0   0   2   2   0   0   0   2   2   0   2   0   0   2   0   0   2   0   2   0   2   0   2   2   0   0   2   0   2   0   2   0   0   2   2   0   2   0   0   0   2   0   0   2   0   2   2   2   2   2   2   0   2   0   0   0   2   0   0   2   0   0   2   2   2   2   2   0   0   0   2   0   0   2   0   0   2   2   0   2   0   0   0   0   2   0   0   2   2   0   2   0   0   2   0   0   2   2   0   0   2   2   0   0   0   0   0   2   2   0   0   2   0   0   2   2   2   0   2   2   0   0   2   0   0   0   2   0   2   0   2   0   2   0   0   2   2   2   2   0   0   2   0   2   0   2   2   2   2
 MK-5-8                 0   2   2   2   0   2   2   0   0   2   0   2   0   2   2   0   2   0   2   0   2   2   0   0   0   0   0   2   0   0   2   2   2   0   2   0   0   0   0   2   0   2   2   0   2   2   0   0   2   2   0   0   0   2   2   0   0   0   2   2   0   2   0   0   2   0   0   2   0   2   0   2   0   2   2   0   0   2   0   2   0   2   0   0   2   2   0   2   0   0   0   2   0   0   2   0   2   2   2   0   2   2   0   2   0   0   0   2   0   0   2   0   0   2   2   2   2   2   0   0   0   2   0   0   2   0   0   2   2   2   2   0   0   2   0   2   0   2   2   2   0   2   0   0   2   0   0   2   2   0   0   2   2   0   0   0   0   0   2   2   0   0   2   0   0   2   2   2   0   2   2   0   0   2   0   0   0   2   0   2   0   2   0   2   0   0   2   2   2   2   0   0   2   0   2   0   2   2   2   2
 MK-5-9                 0   2   2   2   0   2   2   0   0   2   0   2   0   2   2   0   2   0   2   0   2   2   0   0   0   2   0   0   0   0   2   2   2   2   2   0   0   0   0   2   0   2   0   0   2   2   2   0   2   2   0   0   0   2   2   0   0   2   2   2   0   2   0   0   2   0   0   2   0   2   0   0   0   2   2   0   0   2   0   2   0   2   0   0   0   2   0   2   0   0   0   2   0   0   2   0   2   2   2   0   2   2   0   2   0   0   0   2   0   0   2   0   0   2   0   2   2   2   0   0   0   2   0   0   2   0   0   2   2   2   2   0   0   2   0   2   0   2   2   0   0   2   0   0   2   0   0   0   2   0   0   2   2   0   0   0   0   0   2   2   0   0   0   0   0   2   2   2   0   2   2   0   2   2   0   2   0   2   0   2   0   2   0   2   0   0   2   2   2   2   0   0   2   0   2   0   2   2   2   2
 MK-5-10                0   0   2   2   0   2   2   0   0   2   0   2   0   2   2   0   0   0   2   0   2   2   0   0   0   0   0   0   0   0   2   2   2   2   2   0   0   0   0   2   0   2   0   0   2   2   2   0   2   2   0   0   0   2   2   2   0   2   2   2   0   2   2   0   0   0   0   2   2   2   0   0   0   2   2   0   2   2   0   2   0   2   0   0   0   2   0   2   0   0   0   2   0   0   2   0   2   2   2   0   2   2   0   0   0   0   2   2   0   0   2   2   0   2   0   2   2   2   0   0   0   2   0   0   2   2   0   2   2   2   2   0   0   2   0   2   0   2   2   0   0   2   2   0   2   0   0   0   2   0   0   2   2   0   0   0   0   0   2   2   0   0   0   0   0   2   2   0   2   2   2   0   2   2   2   2   0   2   0   2   0   2   0   2   0   0   0   2   2   2   0   0   2   0   0   0   2   0   2   2
 MK-5-11                2   0   2   2   0   2   2   0   0   2   2   2   2   2   2   0   0   0   2   0   2   2   0   2   0   0   0   0   0   0   0   2   2   2   2   0   0   0   0   2   2   2   0   0   2   2   2   0   2   2   0   0   0   2   2   2   0   2   2   2   0   2   2   0   0   0   0   2   2   2   0   2   0   2   2   2   2   2   0   2   0   2   0   0   0   2   0   2   0   0   0   2   0   0   2   0   2   2   2   0   2   2   0   0   0   2   2   2   2   0   2   2   0   2   0   2   2   2   0   0   0   2   0   0   2   2   0   2   2   2   2   2   0   2   0   2   2   2   2   0   2   2   2   0   0   0   0   0   2   0   0   2   2   0   0   0   0   0   2   2   0   0   0   0   0   2   2   0   2   2   0   0   2   2   0   2   0   2   0   2   0   2   0   2   0   0   0   0   2   2   2   0   2   0   0   0   0   0   2   2
 MK-5-12                2   0   2   2   0   2   2   0   2   2   2   0   0   0   2   0   2   0   2   0   2   2   2   2   2   2   0   0   0   0   2   2   2   2   2   0   0   0   0   2   2   2   0   0   2   2   2   0   2   2   0   0   0   2   0   2   0   2   2   0   0   2   2   0   0   0   0   2   0   2   0   2   0   2   2   2   2   2   0   2   0   2   0   0   0   2   2   2   0   0   0   0   0   0   0   0   2   2   2   0   2   2   2   0   0   2   2   2   2   0   2   2   2   2   0   2   2   2   0   0   0   2   2   0   2   2   0   2   2   2   2   2   0   2   0   2   2   2   2   0   2   2   2   2   0   0   0   0   2   0   0   2   2   2   0   0   0   0   2   2   0   0   0   0   0   2   2   0   0   2   0   0   2   2   0   0   0   2   0   2   0   0   0   2   0   0   0   0   2   2   2   2   2   0   0   0   0   0   2   2
 MK-5-13                2   0   2   2   0   2   2   0   2   2   2   0   0   0   2   0   2   0   2   0   2   2   2   2   2   2   0   0   0   0   2   2   2   2   2   0   0   0   2   2   2   2   0   0   2   2   2   0   0   2   0   0   0   2   0   2   0   2   2   0   0   2   0   0   0   0   0   2   0   2   0   2   0   2   2   2   2   2   0   2   0   2   0   0   0   2   2   2   0   0   0   0   0   0   2   0   2   2   2   0   2   2   2   0   0   2   2   2   2   0   2   2   2   0   0   2   2   2   0   0   0   0   2   0   2   2   0   2   2   0   2   0   0   2   0   2   2   2   2   0   2   2   2   2   0   0   0   0   2   0   0   2   2   2   0   0   0   0   2   2   2   0   0   0   0   2   0   0   0   0   0   0   2   2   0   0   2   0   0   2   0   2   0   2   0   0   0   0   2   2   2   2   2   0   0   0   0   0   2   2
 MK-5-14                2   0   2   2   0   2   2   0   2   0   2   0   0   0   2   0   2   0   2   0   2   2   2   2   2   2   0   0   0   0   2   2   2   0   2   0   0   0   2   2   2   2   2   0   2   2   2   2   0   2   0   0   0   2   0   2   0   2   2   0   0   2   0   0   0   0   0   2   0   0   0   2   0   2   0   2   0   0   0   2   0   2   0   0   0   0   2   0   0   0   0   0   2   0   0   0   2   2   2   0   2   2   2   0   0   2   2   2   2   0   2   2   2   0   2   2   2   2   0   0   0   2   2   0   2   2   0   2   2   0   2   0   2   2   0   2   2   0   2   0   2   2   2   2   0   0   0   0   2   0   0   2   2   2   0   0   0   0   2   2   2   0   0   0   0   2   0   0   2   0   0   0   2   2   0   0   2   0   0   2   0   2   0   2   0   0   0   0   2   2   2   2   2   0   0   0   0   2   2   2
 MK-5-15                2   0   2   2   0   2   2   0   2   0   2   0   0   0   2   0   2   2   2   0   2   2   2   2   2   2   0   0   0   0   2   0   2   0   2   0   0   0   2   2   2   0   2   0   2   2   2   0   0   2   0   2   0   2   0   2   2   2   2   0   0   2   0   2   0   0   0   2   0   0   0   2   2   2   0   2   2   0   0   2   0   2   0   0   0   0   0   0   0   0   2   0   0   0   0   0   2   2   2   0   2   2   2   0   0   2   0   2   0   0   0   2   2   0   2   2   2   2   2   2   0   2   2   0   2   2   0   2   2   2   0   0   2   2   0   2   2   0   2   0   2   2   2   2   0   0   0   0   2   0   0   2   2   2   0   0   0   0   2   2   2   0   0   0   0   2   0   0   2   0   0   2   2   2   0   0   2   0   0   2   0   2   0   2   2   0   0   0   2   2   2   2   2   0   0   0   0   2   2   2
 MK-5-16                2   2   2   2   0   2   2   0   2   0   2   0   2   0   2   0   2   2   2   0   2   2   2   2   2   0   0   0   2   0   2   0   2   2   2   0   0   0   2   2   2   0   2   2   2   2   2   0   0   2   0   2   0   0   0   2   2   2   2   0   0   2   0   2   0   0   0   2   0   0   0   2   2   2   0   2   2   0   0   2   0   2   0   0   0   0   0   0   0   0   2   0   0   0   0   0   2   2   2   0   2   2   2   0   0   2   0   2   0   0   0   2   2   0   2   2   2   2   2   2   0   2   2   0   2   2   0   2   2   2   0   0   2   2   0   2   2   0   2   0   2   2   2   2   0   0   0   0   2   0   0   2   2   2   0   0   0   0   0   2   2   2   0   0   0   2   0   0   2   0   0   2   2   2   0   0   2   2   0   2   0   2   0   2   2   0   0   0   2   2   2   2   2   0   0   0   0   2   2   2
 MK-6-1                 0   0   2   2   0   0   2   0   0   2   2   2   0   0   2   0   0   2   2   0   0   2   0   0   0   2   0   2   2   0   2   2   2   0   0   0   2   0   2   0   2   2   2   0   0   0   2   0   0   2   0   2   2   0   0   0   0   2   2   2   2   2   2   2   0   2   2   2   0   0   0   0   0   0   2   2   0   0   0   0   2   2   0   0   2   2   0   0   2   2   0   2   2   0   2   0   2   2   2   0   0   2   0   0   0   0   2   0   2   2   2   0   0   0   2   0   2   0   2   0   2   0   2   2   2   0   2   2   2   0   0   0   0   0   0   2   0   0   2   2   0   0   2   2   0   2   2   2   0   2   0   0   2   2   2   2   2   0   2   0   2   2   0   2   2   2   2   0   0   0   0   0   2   2   2   0   2   2   2   2   2   2   2   2   2   0   2   0   2   0   2   2   0   0   2   2   0   0   2   2
 MK-6-2                 0   0   2   2   0   0   2   0   0   2   2   2   2   0   2   0   0   0   2   0   2   2   0   0   0   2   0   2   2   0   2   2   2   0   0   0   2   0   2   0   2   2   0   2   0   0   2   0   0   2   0   2   2   0   0   0   0   2   2   2   2   2   2   2   0   2   2   2   0   0   0   2   0   0   2   2   0   0   0   0   2   2   0   2   2   2   0   0   2   0   0   0   2   0   2   0   2   2   2   0   2   2   0   0   0   0   2   0   2   2   2   0   0   0   2   0   2   0   2   0   2   2   2   2   0   0   2   2   0   0   0   0   0   0   0   2   0   0   2   2   2   2   2   2   0   2   2   2   0   2   0   0   2   2   2   2   2   0   2   0   2   2   0   2   2   2   2   0   0   0   0   0   2   2   2   0   2   2   2   2   2   0   2   2   2   0   2   0   2   0   2   2   0   0   2   0   2   2   2   2
 MK-6-3                 0   0   0   2   0   0   2   2   0   2   2   2   2   0   2   0   0   0   2   0   2   2   0   0   0   2   0   2   2   0   2   2   2   0   0   0   2   0   2   0   0   2   0   2   0   0   2   0   0   2   0   2   2   0   0   0   0   0   2   2   2   2   2   2   0   2   2   2   0   0   0   2   0   0   2   2   0   0   2   0   2   2   0   2   0   2   0   0   0   0   0   0   2   2   2   0   2   2   2   0   2   2   0   0   0   0   2   0   2   2   2   0   0   0   2   0   2   0   2   0   2   2   2   2   0   0   2   2   0   0   0   0   0   0   0   0   0   0   2   2   2   2   2   2   0   2   2   2   0   2   0   2   2   2   2   0   0   0   2   0   2   2   0   2   2   0   2   0   0   0   0   0   2   2   0   0   0   2   2   2   2   0   2   2   2   0   0   0   2   0   2   2   0   0   2   2   2   2   2   0
 MK-6-4                 0   0   0   2   0   0   2   2   0   0   2   2   2   0   0   0   0   0   2   0   2   0   0   0   0   2   0   2   2   0   2   2   2   0   0   0   2   0   2   0   0   2   0   2   2   0   2   2   0   2   0   0   2   0   0   0   0   0   0   2   2   2   2   2   0   0   0   2   0   2   0   2   0   0   2   2   0   0   2   0   2   2   0   2   0   2   0   0   0   0   0   0   2   2   2   2   2   2   2   0   2   2   0   0   0   0   0   0   2   2   2   0   0   0   2   0   2   0   2   0   2   2   2   2   0   0   2   2   0   0   0   0   0   0   0   0   2   0   2   2   2   2   2   2   0   2   2   2   2   2   2   2   2   2   2   0   0   0   2   0   2   2   0   2   2   0   2   0   0   0   0   0   2   2   0   0   0   2   2   2   2   0   0   2   2   0   0   0   2   0   0   2   0   0   2   2   2   2   2   0
 MK-6-5                 0   0   0   2   0   0   2   2   0   0   2   2   2   0   0   0   0   0   2   0   2   0   0   0   0   2   0   2   2   0   2   2   2   0   0   0   2   0   2   2   0   2   0   2   2   0   2   2   2   2   0   0   2   2   0   0   0   0   0   2   0   2   2   2   0   0   0   2   0   2   0   2   0   0   0   2   0   0   2   0   2   2   0   2   0   2   0   0   0   0   0   0   2   2   2   2   2   2   2   2   0   2   0   0   0   0   0   0   2   2   2   0   0   0   2   0   2   0   2   0   2   2   2   2   0   0   2   2   0   0   0   0   0   0   0   0   2   0   2   2   2   0   0   2   0   0   2   2   2   2   2   2   2   2   0   0   0   0   2   0   2   0   0   2   2   0   2   0   0   0   0   0   2   2   0   0   0   2   2   2   2   0   0   2   2   0   0   0   2   2   0   2   0   0   2   2   2   2   2   2
 MK-6-6                 2   0   0   2   0   0   0   2   0   0   2   2   0   0   2   0   0   2   2   0   2   0   0   0   0   2   0   2   0   0   0   2   2   0   0   0   2   0   2   2   0   2   0   2   2   0   2   2   2   2   0   0   2   2   0   0   0   0   0   2   0   2   2   2   0   2   0   2   0   2   0   2   2   0   0   2   0   0   2   0   2   2   0   2   0   2   2   0   0   0   2   0   2   2   2   2   2   2   2   2   0   2   0   0   0   0   0   0   2   2   2   0   0   0   0   0   0   0   2   0   2   2   2   2   2   0   0   2   0   0   0   2   0   0   2   2   2   2   2   2   2   0   2   2   0   0   2   2   2   0   2   2   2   2   0   2   2   0   2   0   2   0   0   2   2   0   2   0   0   0   0   0   2   0   2   2   0   2   2   2   2   0   0   2   2   2   0   0   2   2   0   2   2   0   2   2   2   2   2   2
 MK-6-7                 0   2   0   2   0   0   0   2   0   0   2   2   0   0   2   0   0   2   2   0   2   0   0   0   0   2   0   2   2   0   0   2   2   0   0   0   2   0   2   2   0   2   0   2   2   0   2   2   2   2   0   0   2   2   0   0   0   0   0   2   0   2   2   2   0   2   0   2   0   2   0   2   2   0   0   2   0   0   2   0   2   2   0   2   0   2   0   0   0   0   2   0   2   2   0   2   2   2   2   2   0   2   0   0   0   0   0   0   2   0   0   0   0   0   0   0   0   0   2   0   2   2   2   2   2   0   0   2   0   0   0   2   0   0   2   2   2   0   2   2   2   0   2   2   0   0   2   2   0   0   2   2   2   0   0   2   2   0   2   2   2   0   0   2   2   0   2   0   0   0   0   0   2   0   2   2   2   2   2   0   2   0   0   2   0   0   0   0   2   2   2   2   2   0   2   2   2   2   2   0
 MK-6-8                 0   2   0   2   0   0   0   2   0   0   2   2   0   0   2   2   0   2   2   0   2   2   0   0   0   2   0   2   2   0   0   2   2   0   0   0   2   0   2   2   0   2   0   2   2   0   2   2   2   2   0   0   2   2   0   0   0   0   0   2   0   2   2   2   0   2   0   2   2   2   2   2   2   0   0   2   0   0   2   0   2   2   0   2   0   2   0   0   0   0   2   0   0   2   0   2   2   0   2   0   0   2   0   0   0   0   0   0   2   0   0   2   2   0   0   0   0   2   2   0   2   2   2   2   2   0   0   2   2   0   0   2   0   0   0   2   2   0   2   2   2   0   2   2   0   2   2   2   0   0   2   2   0   0   0   2   2   0   2   2   2   2   0   2   2   0   0   0   0   0   0   0   2   0   2   2   2   2   2   0   2   0   0   2   0   0   0   0   2   2   2   2   2   0   2   2   2   0   2   0
 MK-6-9                 2   2   0   2   0   0   0   2   0   0   2   0   0   0   2   2   0   2   2   0   2   2   0   0   0   0   0   2   2   0   0   2   2   0   0   0   2   0   2   0   0   0   0   0   2   0   2   0   2   2   0   0   2   2   0   0   0   0   0   2   0   2   2   2   0   2   0   2   2   2   2   2   2   0   0   2   0   0   2   0   2   2   0   0   0   2   0   0   0   0   2   0   0   2   0   2   2   0   2   0   0   2   0   0   0   0   0   0   2   0   0   2   0   0   0   0   0   2   2   0   2   2   2   2   2   0   0   2   2   0   0   2   0   0   0   2   2   0   2   2   2   0   2   2   0   2   2   2   0   0   2   0   0   0   0   2   2   0   2   2   2   2   0   2   2   0   0   0   0   0   0   0   2   0   2   2   2   2   2   0   2   0   2   2   0   0   0   0   2   2   2   2   0   0   2   2   2   0   2   0
 MK-6-10                2   2   0   2   0   0   2   2   0   0   2   0   2   0   2   2   0   2   2   0   2   2   0   0   0   0   2   2   2   0   0   2   2   0   2   0   2   2   0   0   0   0   0   0   2   0   2   0   2   2   0   0   2   0   0   0   0   2   0   2   0   2   2   2   0   2   0   2   2   2   2   2   2   2   0   2   0   0   2   0   2   2   2   0   0   2   0   0   0   0   2   0   0   2   0   2   2   2   2   0   0   2   0   0   0   0   0   0   2   0   0   2   0   0   0   0   0   2   2   0   2   2   2   2   0   0   0   2   2   0   0   2   0   0   2   0   2   0   2   2   2   0   2   2   0   2   2   2   0   0   2   0   0   0   0   2   0   0   2   2   2   2   0   2   2   0   0   0   2   0   0   0   2   0   0   2   2   2   0   0   2   0   2   2   0   0   0   2   2   2   2   2   0   0   2   2   2   0   2   0
 MK-6-11                2   2   0   2   0   0   2   2   0   0   2   0   2   0   2   2   0   2   2   0   2   2   0   0   0   0   2   2   2   0   0   2   2   0   2   0   2   2   0   0   0   0   0   0   0   0   2   0   2   2   0   0   2   0   0   0   0   2   0   2   0   2   2   2   0   2   0   2   2   2   2   0   2   2   0   2   0   0   2   0   2   2   2   0   0   2   0   0   0   0   2   0   0   2   0   2   2   2   2   0   0   2   0   2   0   0   0   0   2   0   0   2   0   0   2   0   0   2   2   2   2   2   2   2   0   0   0   2   2   0   0   2   0   0   2   0   2   0   2   2   2   0   2   2   0   2   2   2   0   0   2   0   0   0   2   2   0   0   2   2   0   2   0   2   2   0   0   0   2   0   0   0   2   0   0   2   2   2   0   0   2   0   2   2   0   0   0   2   2   2   2   2   0   0   2   2   2   0   2   0
 MK-6-12                2   0   0   0   0   0   2   2   0   2   2   0   2   0   2   2   2   2   0   0   2   0   0   0   0   0   2   2   2   0   0   2   2   0   2   0   2   2   0   0   0   0   2   0   0   0   2   2   2   2   0   0   2   0   0   0   0   2   0   0   0   2   2   2   0   2   0   2   2   2   2   0   2   2   0   2   2   0   2   0   2   2   2   0   0   2   0   0   0   0   2   0   0   2   0   2   2   2   2   0   0   2   0   2   2   0   0   0   2   0   0   2   0   0   2   0   0   2   0   2   2   2   2   2   0   2   0   0   2   0   0   2   0   0   2   0   2   0   2   2   2   0   2   2   0   2   2   2   0   0   2   0   0   0   2   2   2   0   2   2   0   2   0   2   2   0   2   0   2   0   0   0   2   0   0   2   2   2   0   0   2   0   0   2   0   0   0   2   2   2   2   2   2   0   2   2   2   0   2   0
 MK-6-13                2   0   0   0   0   0   2   2   0   2   2   0   0   0   2   2   2   2   0   0   2   0   0   0   0   0   2   2   2   0   0   2   0   0   2   0   2   2   2   0   0   0   2   0   0   0   0   0   2   2   0   0   2   0   0   0   0   2   2   0   0   2   0   2   0   2   0   2   0   2   2   0   2   2   0   2   0   0   2   0   2   0   2   0   2   2   0   0   2   0   2   0   0   2   0   2   0   2   2   0   2   2   0   2   2   0   0   0   2   0   0   2   2   0   2   0   0   2   0   2   2   2   2   2   0   2   0   0   2   0   2   2   0   0   2   2   2   0   2   2   2   0   2   2   0   0   2   2   0   0   2   0   0   0   2   2   2   0   2   2   0   2   2   2   2   0   0   0   2   0   0   0   2   0   0   2   2   2   0   0   2   2   0   2   0   0   2   2   2   2   2   2   2   0   2   2   2   0   2   0
 MK-6-14                0   0   0   0   0   0   2   2   0   2   2   0   0   0   2   2   2   2   0   0   2   0   0   0   0   0   2   2   2   0   0   2   0   0   2   0   2   2   2   0   2   0   2   0   0   0   0   0   2   2   0   2   2   0   0   0   0   0   2   0   0   2   0   2   0   2   0   0   0   2   2   0   2   2   0   2   0   0   0   0   2   0   2   0   2   2   0   0   2   0   2   0   2   2   0   2   0   0   2   0   2   2   2   2   2   0   0   0   2   0   0   2   2   0   2   0   0   2   0   2   2   2   2   2   0   0   0   0   0   0   0   2   0   0   2   2   2   2   2   2   2   0   2   2   0   0   2   2   0   0   2   0   0   0   0   2   2   0   2   2   0   0   2   2   0   0   2   0   2   0   0   0   2   0   0   2   0   2   0   0   2   2   0   2   0   0   2   2   2   2   2   0   2   0   2   2   2   0   2   0
 MK-6-15                0   0   0   2   0   0   2   2   0   2   2   0   0   0   2   2   2   2   0   0   2   0   0   0   0   0   2   2   2   0   0   2   0   0   0   0   2   2   2   0   2   0   2   0   0   0   0   0   2   2   0   2   2   0   0   0   2   0   2   0   0   2   0   2   0   0   0   0   0   2   2   0   2   2   0   2   0   0   0   0   2   0   2   0   2   0   0   0   2   0   2   0   2   2   0   2   0   2   0   0   2   2   2   2   2   0   0   0   2   0   2   2   0   0   2   0   0   2   0   2   2   2   2   2   0   0   0   0   2   2   0   0   0   0   2   2   2   2   2   2   2   0   2   2   0   0   2   2   0   0   2   0   0   0   0   2   2   0   2   2   0   0   2   2   0   0   2   0   2   0   0   0   2   0   0   2   0   2   0   0   2   2   0   2   0   0   2   2   2   2   2   0   2   0   0   2   2   0   2   0
 MK-6-16                0   2   0   2   0   0   2   2   0   2   0   0   0   0   2   2   2   2   0   0   2   0   0   0   0   0   2   2   2   0   2   2   0   0   0   0   2   2   0   0   2   0   0   0   0   0   0   0   2   2   0   2   2   0   0   0   2   0   2   0   0   2   0   2   0   0   0   0   0   2   2   0   2   2   0   2   0   2   0   0   2   0   2   0   2   0   0   0   2   0   2   0   2   2   0   2   0   2   0   0   2   2   2   2   2   2   0   0   2   2   2   2   0   0   2   0   0   2   0   2   0   2   2   2   0   0   0   0   2   2   0   0   0   0   2   2   2   2   2   2   2   0   0   2   0   0   2   2   0   0   2   0   0   0   2   2   2   0   2   2   0   0   2   0   0   0   2   0   0   0   0   0   0   0   0   2   0   2   0   2   2   2   0   2   0   0   0   2   2   2   2   0   2   0   0   2   0   0   2   0
 
!****************************************** Phenotypic Data **********************************************************
!-100.0 is resevred for missing phenotype
SimulatedTrait1         9.1219   10.3620   10.9943   10.4041   11.0468    7.9946   10.3857    9.2002   10.9219    7.6747    9.7473   10.6987   11.7257   10.6780   11.0889    8.4038    9.5638   11.5107   10.2670   10.6390   11.5323   10.3081    9.9132   10.0306   10.2658    9.4598    9.7507    9.1814    9.2172   10.4091    9.8654    9.9757    8.2029   10.0302    9.6358   10.7367   10.0787    9.8551   11.0285    8.5519   10.1410    8.3702    9.5542   10.5021    8.5631   10.1956   10.9695    7.7314    7.9706    8.8317   10.3712    8.0523    9.4804   11.0572    9.2924    7.9653    7.3010    9.5227   12.3030    9.7878    9.8623   12.2911    9.7598   10.6529   11.7406   11.0314    9.3597   11.2137    8.2318    9.4081   12.4460   11.2837   11.6337   10.7278   12.6536   10.2147   10.0275    9.0290    7.1326    9.6507   11.0208    8.4328    9.7199    8.0169    9.6263   10.9068   11.8195   11.9160   11.6344    8.5917    8.9908   11.5436   10.1392    8.0953   10.3923    7.1467   11.4461   11.0737    9.5309    9.6438    7.7807   11.2184    8.8093    9.0967   10.6386   11.0094   10.1957    9.9850    8.7478    8.9783   12.3726   10.6821    8.4208   10.2206   11.2872    9.6255    9.2721   11.9496   11.1004    9.8487    9.4033   10.4950    9.5885    9.6451    9.2514    9.0692    9.1273   10.7405    8.5191   11.1234   11.7020    9.3937    9.4182    8.0941    7.2964   10.8696   10.7246    9.3877    9.4236   11.7551   10.1997   10.0186   13.5205    9.9412   12.2970   10.3165   10.1814   12.2718   10.7388   10.2103    7.2735   10.2320   13.1189   10.8222    9.7165    9.8925    8.9064   11.1509   10.0725    8.2766    8.6546    9.4209   11.6645   10.1235    8.9758   10.4739    8.8980   13.5433    9.0265   11.4322    8.4681    9.4437   11.1556   10.7982   10.0704   10.1391   10.0105   10.4042   12.2314    9.4547   10.7836    9.6682    9.2427   10.9466    9.3504   11.0187   10.9046    9.9584   10.5720   10.0096   10.1767   11.6470    7.9088    9.9771   11.0564    8.3286   10.9388   13.4600   11.8171   11.0732
SimulatedTrait2        14.9006   15.3996   16.1597   15.4233   14.4721   14.3274   12.7835   14.1531   12.5983   16.2213   12.5470   14.8646   11.1812   17.0628   17.9174   16.4675   14.0176   13.1556   17.3776   14.2861   15.4781   13.7139   13.9088   14.6634   15.8770   13.6154   16.5602   16.9466   12.4898   15.6789   13.5629   14.9213   15.9930   13.7157   15.4436   13.3500   16.0512   16.0799   16.0744   14.5259   12.8617   14.9197   11.7507   15.7781   15.7112   13.9481   13.0740   14.3669   16.2877   13.4956   16.3452   16.9327   11.6292   15.7462   14.7375   14.9800   15.8752   14.1427   12.1270   16.7098   13.4367   17.0006   14.3087   14.6407   14.6419   12.3294   13.7298   13.8022   15.3496   16.6505   14.6565   15.2101   16.6727   13.6561   13.2114   12.8956   12.4181   14.7226   16.2008   15.0662   15.4480   15.0380   18.6020   15.3257   12.5457   17.0924   15.4325   16.2959   16.3394   14.9324   14.3700   13.4672   17.0107   14.1234   16.3388   13.7026   16.2474   14.7820   16.4173   13.7936   15.4149   13.7010   15.6269   12.7824   13.3893   12.4625   14.3423   12.9440   15.8583   15.9548   17.6092   13.6845   15.5240   13.6384   15.4319   14.8724   12.8067   14.6265   14.5045   14.1805   15.9102   14.8645   17.3953   14.7733   17.3866   14.9520   14.7664   15.6461   14.9476   13.7047   16.2890   17.5759   14.0333   12.5866   15.2211   13.8908   15.1875   14.9199   16.1864   17.9845   14.3066   15.5964   15.4143   13.7873   14.7833   13.6671   13.2746   14.6489   15.3876   12.8622   12.5817   15.2576   15.9516   14.7771   15.0040   15.2653   12.1584   12.7223   15.7380   14.1749   16.1122   15.8364   14.8172   15.4405   15.7093   15.1621   14.6889   16.7804   15.7719   15.0610   13.9941   15.8394   14.9155   14.1494   16.3009   16.1339   15.6073   16.1606   14.0416   16.7135   12.0012   14.5220   13.2498   17.7010   12.9304   13.3148   16.0004   17.7394   14.2716   16.6023   14.1458   13.5896   15.6261   17.2292   17.3827   14.5094   17.0775   17.6800   16.3709   13.2976
 
