# Supplementary material for: Inclusive Composite Interval Mapping of QTL by Environment Interactions in Biparental Populations
Source: PLoS One. 2015 Jul 10;10(7):e0132414. doi: 10.1371/journal.pone.0132414 (PMC4498613; doi:10.1371/journal.pone.0132414)
Supplement: S3 File — (ZIP) [file pone.0132414.s003.zip › Simulation for unliked model/Simulated popualtions/run_00140.met]

!**********************Note: lines staring with "!" are remarks and will be ignored in the program********************
!*********************************General Information**********************************
!Assuming F1 = P1 x P2, populations available in QTL IciMapping are: 
!  1, P1BC1F1 = P1 x F1, the first backcrossing where P1 is used as the recurrent parent;
!  2, P2BC1F1 = P2 x F1, the first backcrossing where P2 is used as the recurrent parent;
!  3, F1DH, F1-derived doubled haploids; 
!  4, RIL or F1RIL, recombination inbred lines through the repeated selfing of F1;
!  5, P1BC1RIL, recombination inbred lines through the repeated selfing of P1BC1F1;
!  6, P2BC1RIL, recombination inbred lines through the repeated selfing of P2BC1F1;
!  7, F2, the selfing generation of F1;
!  8, F3, the selfing generation of F2;
!  9, P1BC2F1, the second backcrossing where P1 is used as the recurrent parent; 
! 10, P2BC2F1, the second backcrossing where P2 is used as the recurrent parent;
! 11, P1BC2RIL, recombination inred lines through the repeated selfing of P1BC2F1; 
! 12, P2BC2RIL, recombination inred lines through the repeated selfing of P2BC2F1; 
! 13, P1BC1F2, the selfing generation of P1BC1F1; 
! 14, P2BC1F2, the selfing generation of P2BC1F1; 
! 15, P1BC2F2, the selfing generation of P1BC2F1; 
! 16, P2BC2F2, the selfing generation of P2BC2F1; 
! 17, P1BC1DH, P1BC1F1-derived doubled haploids; 
! 18, P2BC1DH, P2BC1F1-derived doubled haploids; 
! 19, P1BC2DH, P1BC2F1-derived doubled haploids; 
! 20, P2BC2DH, P2BC2F1-derived doubled haploids; 
   3      !Mapping Population (see remarks above)
   2      !Mapping Function (1 for Kosambi; 2 for Haldane; 3 for Morgan)
   2      !Marker Space Type (1 for intervals; 2 for positions)
   1      !Marker Space Unit(1 for centiMorgans; 2 for Morgan)
   6      !Number of Chromosomes (or Linkage Groups)
 200      !Size of the mapping population
   2      !Number of environments
 
!***************************************** Chromosomes and Linkage Maps **********************************************
!Chromosome                 NumMarkers
-CH1                        16
-CH2                        16
-CH3                        16
-CH4                        16
-CH5                        16
-CH6                        16
!Linkage map (Marker name followed by position or the interval length)
 MK-1-1                1     0.000
 MK-1-2                1    10.000
 MK-1-3                1    20.000
 MK-1-4                1    30.000
 MK-1-5                1    40.000
 MK-1-6                1    50.000
 MK-1-7                1    60.000
 MK-1-8                1    70.000
 MK-1-9                1    80.000
 MK-1-10               1    90.000
 MK-1-11               1   100.000
 MK-1-12               1   110.000
 MK-1-13               1   120.000
 MK-1-14               1   130.000
 MK-1-15               1   140.000
 MK-1-16               1   150.000
 MK-2-1                2     0.000
 MK-2-2                2    10.000
 MK-2-3                2    20.000
 MK-2-4                2    30.000
 MK-2-5                2    40.000
 MK-2-6                2    50.000
 MK-2-7                2    60.000
 MK-2-8                2    70.000
 MK-2-9                2    80.000
 MK-2-10               2    90.000
 MK-2-11               2   100.000
 MK-2-12               2   110.000
 MK-2-13               2   120.000
 MK-2-14               2   130.000
 MK-2-15               2   140.000
 MK-2-16               2   150.000
 MK-3-1                3     0.000
 MK-3-2                3    10.000
 MK-3-3                3    20.000
 MK-3-4                3    30.000
 MK-3-5                3    40.000
 MK-3-6                3    50.000
 MK-3-7                3    60.000
 MK-3-8                3    70.000
 MK-3-9                3    80.000
 MK-3-10               3    90.000
 MK-3-11               3   100.000
 MK-3-12               3   110.000
 MK-3-13               3   120.000
 MK-3-14               3   130.000
 MK-3-15               3   140.000
 MK-3-16               3   150.000
 MK-4-1                4     0.000
 MK-4-2                4    10.000
 MK-4-3                4    20.000
 MK-4-4                4    30.000
 MK-4-5                4    40.000
 MK-4-6                4    50.000
 MK-4-7                4    60.000
 MK-4-8                4    70.000
 MK-4-9                4    80.000
 MK-4-10               4    90.000
 MK-4-11               4   100.000
 MK-4-12               4   110.000
 MK-4-13               4   120.000
 MK-4-14               4   130.000
 MK-4-15               4   140.000
 MK-4-16               4   150.000
 MK-5-1                5     0.000
 MK-5-2                5    10.000
 MK-5-3                5    20.000
 MK-5-4                5    30.000
 MK-5-5                5    40.000
 MK-5-6                5    50.000
 MK-5-7                5    60.000
 MK-5-8                5    70.000
 MK-5-9                5    80.000
 MK-5-10               5    90.000
 MK-5-11               5   100.000
 MK-5-12               5   110.000
 MK-5-13               5   120.000
 MK-5-14               5   130.000
 MK-5-15               5   140.000
 MK-5-16               5   150.000
 MK-6-1                6     0.000
 MK-6-2                6    10.000
 MK-6-3                6    20.000
 MK-6-4                6    30.000
 MK-6-5                6    40.000
 MK-6-6                6    50.000
 MK-6-7                6    60.000
 MK-6-8                6    70.000
 MK-6-9                6    80.000
 MK-6-10               6    90.000
 MK-6-11               6   100.000
 MK-6-12               6   110.000
 MK-6-13               6   120.000
 MK-6-14               6   130.000
 MK-6-15               6   140.000
 MK-6-16               6   150.000
!*********************************** Marker Types ********************************************************************
!Co-dominant marker: When heterozygote F1 is present, P1 is coded as 2, F1 is coded as 1, and P2 is coded as 0; Otherwise, P1 is coded as 2, and P2 is coded as 0. 
!Dominant marker: When heterozygote F1 is present, P1 and F1 are coded as 12, and P2 is coded as 0; Otherwise, P1 is coded as 2, and P2 is coded as 0.  
!Recessive markers: When heterozygote F1 is present, P1 is coded as 2, and F1 and P2 are coded as 10; Otherwise, P1 is coded as 2, and P2 is coded as 0. 
!Missing marker is coded as -1. 
 MK-1-1                 2   2   0   0   2   2   0   2   0   2   2   0   2   2   2   2   2   0   2   0   0   2   0   0   2   2   0   0   2   2   0   0   0   2   2   0   2   2   2   0   0   2   2   2   2   2   0   0   0   0   0   0   2   2   2   0   0   0   2   2   2   0   2   0   2   2   2   0   2   0   0   0   0   0   0   0   0   2   2   2   0   0   0   2   0   0   2   0   0   0   0   2   0   0   0   2   0   2   0   0   0   2   0   2   0   2   0   0   0   2   0   2   0   2   2   2   0   0   2   0   0   2   2   2   2   0   2   2   0   2   2   0   0   2   2   2   2   0   0   0   0   2   0   2   2   0   0   2   2   0   0   0   0   0   0   0   2   2   2   2   0   0   2   2   0   2   0   0   0   0   0   2   2   2   0   0   0   0   2   2   2   2   0   0   2   0   2   2   2   2   2   0   0   0   2   0   2   2   2   2
 MK-1-2                 2   0   0   0   2   2   0   2   0   2   2   0   2   2   2   2   2   0   0   0   0   2   0   0   2   2   0   0   2   2   0   0   0   2   2   0   2   2   2   0   0   2   2   2   2   0   0   0   0   0   0   2   2   2   2   0   0   0   2   2   2   0   2   0   2   2   2   0   2   0   2   0   0   0   0   0   0   2   2   2   2   0   0   0   0   0   0   0   0   0   0   2   0   2   0   2   0   2   0   0   0   2   0   2   0   2   0   0   0   2   0   2   0   2   2   2   0   0   2   0   0   2   2   2   2   0   2   2   0   2   2   0   0   2   0   2   2   0   0   0   0   2   2   2   2   0   0   2   2   0   2   0   0   0   0   0   2   2   0   2   0   0   2   2   0   2   2   0   0   0   0   2   2   2   0   0   0   0   2   2   2   2   0   0   2   0   2   2   2   2   2   0   2   0   2   0   2   2   2   2
 MK-1-3                 2   0   0   0   2   2   0   0   0   2   2   0   2   0   2   2   2   0   0   0   0   0   0   2   2   2   0   0   2   2   2   0   0   2   0   0   2   2   2   0   0   2   2   2   2   2   2   0   0   0   0   2   2   2   2   0   0   0   2   2   2   0   2   0   2   2   2   0   2   0   0   0   0   0   0   0   0   2   2   2   2   0   0   0   2   0   0   2   0   0   0   2   2   2   0   2   0   2   0   0   0   2   0   2   0   2   0   0   0   2   0   2   0   2   2   2   0   0   2   0   0   2   2   2   2   0   2   0   2   2   2   0   0   2   0   2   2   0   0   0   0   2   2   2   2   0   0   2   2   0   0   0   0   0   0   2   2   2   0   2   2   0   0   2   0   2   2   0   0   0   0   2   2   2   0   0   0   0   2   2   2   2   0   0   0   2   2   2   2   0   2   0   2   2   2   0   2   0   0   2
 MK-1-4                 0   0   0   0   0   2   0   0   0   2   2   0   2   0   2   2   0   0   0   0   0   0   0   2   2   2   0   0   2   0   2   0   0   2   0   0   2   2   2   0   0   2   0   2   2   2   2   0   0   0   0   2   2   2   2   0   0   0   0   2   2   0   2   0   2   2   2   0   2   0   2   0   0   2   0   0   0   2   2   2   2   0   0   0   2   0   0   2   0   0   0   2   2   2   0   2   2   2   0   0   0   2   0   2   0   2   0   2   0   2   0   2   0   2   2   2   0   0   2   0   2   2   2   2   0   0   2   0   2   2   2   0   0   0   2   2   0   0   0   0   0   2   0   2   2   0   2   2   2   0   0   0   0   0   0   2   2   2   0   0   2   0   0   2   0   2   2   0   0   0   0   2   2   2   0   0   0   0   2   2   2   2   0   0   0   2   2   2   0   0   2   0   2   2   2   0   2   0   0   2
 MK-1-5                 0   0   0   0   0   2   0   0   0   2   2   2   2   0   2   2   0   0   0   0   0   0   0   2   2   2   0   0   2   0   0   2   0   2   0   0   2   2   2   0   0   0   0   2   2   0   2   0   0   0   0   2   2   2   2   0   0   0   0   2   2   0   2   0   2   2   2   0   2   0   2   0   0   2   0   0   2   2   2   2   2   0   0   0   2   0   0   2   0   0   0   2   2   2   0   2   2   2   0   0   0   2   0   2   2   2   0   2   0   2   0   2   0   2   2   2   0   2   2   0   2   2   0   2   0   0   2   0   2   2   2   0   0   0   2   2   0   0   0   0   2   2   0   2   2   0   2   2   0   0   0   0   0   0   0   0   2   2   0   0   2   0   0   2   0   2   2   0   0   0   0   2   0   2   0   0   0   0   2   2   2   2   2   0   0   2   2   2   0   2   2   0   2   2   2   0   2   0   0   2
 MK-1-6                 0   0   0   0   0   2   0   0   0   0   2   2   2   0   2   2   0   0   0   0   0   0   0   2   2   2   0   0   2   0   0   2   0   2   0   0   2   2   2   0   0   0   0   2   0   2   2   0   0   0   0   2   2   2   2   0   0   0   0   0   2   0   2   0   2   2   2   0   2   0   2   0   0   2   2   0   2   2   2   2   2   0   0   0   2   0   0   2   2   2   0   2   0   2   0   2   0   2   0   0   2   2   0   2   2   2   0   2   0   2   0   0   0   2   2   2   0   2   0   0   2   2   0   0   0   0   2   0   2   2   2   0   0   0   2   2   0   0   0   0   2   2   0   2   2   0   2   2   2   0   0   0   0   0   0   0   2   0   0   0   2   0   0   2   0   2   0   0   0   0   0   2   0   2   0   0   0   0   2   2   2   2   0   0   0   2   2   2   0   2   2   0   2   2   2   0   2   0   0   2
 MK-1-7                 0   0   0   0   0   2   0   0   0   0   2   2   2   2   2   2   0   0   2   0   0   0   2   2   2   2   0   0   2   0   0   2   0   2   0   0   2   2   2   0   0   0   0   2   0   2   2   0   0   0   2   2   2   2   2   2   0   0   0   0   2   0   2   0   2   2   2   2   2   0   2   2   0   2   2   2   2   2   2   2   2   0   0   0   2   0   2   2   2   2   0   2   0   2   2   2   0   2   0   0   2   2   0   2   2   2   0   2   0   2   0   0   0   2   2   2   0   2   0   0   2   2   0   0   0   0   2   0   2   2   0   0   0   0   2   0   0   2   0   2   2   2   0   2   2   0   2   2   2   0   0   0   0   0   0   0   2   0   0   0   2   0   0   0   2   2   0   0   0   0   0   2   0   2   0   0   0   0   2   2   2   2   0   0   0   2   2   2   0   2   2   0   0   2   2   0   2   0   0   2
 MK-1-8                 0   0   0   0   0   2   0   0   0   0   2   0   2   2   2   2   0   2   2   0   0   0   2   2   2   2   0   2   2   0   0   2   2   2   0   0   2   2   2   0   2   0   0   2   0   2   2   0   0   0   2   2   2   0   2   2   0   2   2   2   2   0   2   0   2   2   2   2   2   0   2   2   0   2   2   2   2   2   2   2   2   0   0   0   2   0   2   0   2   2   0   2   0   2   2   2   0   0   0   0   2   2   0   2   2   2   0   2   0   2   0   2   0   2   2   2   0   2   0   0   0   2   0   0   0   0   2   0   2   2   2   0   0   0   2   0   0   0   0   2   2   2   0   2   2   0   2   2   2   0   0   0   0   0   0   0   2   0   0   0   2   0   0   0   2   0   0   0   0   0   0   2   0   2   0   0   2   0   2   2   2   2   2   0   0   0   2   2   0   2   2   0   0   2   2   0   2   0   0   2
 MK-1-9                 0   0   0   0   0   0   0   0   0   0   2   0   2   0   2   2   0   2   2   0   0   0   2   2   2   2   0   2   2   2   0   2   2   2   0   0   2   2   2   0   0   0   0   2   0   2   2   0   0   0   2   2   2   0   0   2   0   2   2   2   2   0   2   0   2   2   2   2   2   0   2   2   0   2   2   2   2   2   2   2   0   0   0   0   2   0   2   0   2   2   0   2   0   2   2   2   0   0   0   0   2   2   0   2   2   2   0   2   0   2   0   2   0   2   2   2   2   2   0   0   2   2   0   0   0   0   2   0   2   2   2   0   0   0   2   0   0   0   0   0   2   0   0   2   2   0   2   2   2   0   0   0   0   0   0   0   2   2   0   0   2   0   0   2   2   0   0   2   0   2   0   2   0   2   0   0   2   0   2   2   2   2   2   2   2   0   2   2   0   2   2   0   0   2   2   0   2   0   0   0
 MK-1-10                0   0   0   0   0   0   0   0   0   0   2   0   2   0   2   2   0   2   2   0   0   0   2   2   2   2   0   2   2   2   0   2   2   0   0   0   2   2   2   0   0   0   0   2   0   0   2   0   0   0   2   2   2   0   0   2   0   2   2   2   2   0   2   0   2   0   2   2   0   0   2   2   0   2   2   2   2   2   2   2   0   0   0   2   2   0   2   0   2   2   0   2   0   2   2   2   0   0   0   0   2   2   2   2   2   0   0   2   0   2   0   2   0   2   2   2   2   0   0   0   2   2   0   0   0   0   2   2   2   0   2   2   0   0   2   0   0   0   0   0   2   0   0   2   2   0   2   2   2   0   0   0   0   0   0   0   2   2   0   0   2   0   0   2   2   0   0   2   0   2   0   2   0   2   0   0   2   0   2   2   2   2   2   2   0   0   2   2   0   2   2   0   0   2   2   0   2   0   0   0
 MK-1-11                0   0   0   0   0   0   0   0   0   0   2   0   2   0   2   2   2   2   2   0   0   0   2   0   2   2   0   2   2   2   0   2   2   0   0   0   0   2   2   0   0   0   0   2   0   0   2   0   0   0   2   2   2   0   0   2   0   0   2   0   2   2   2   0   2   0   2   2   0   0   2   2   0   2   2   2   2   2   2   2   0   0   0   0   2   0   2   2   2   2   0   2   0   0   2   0   0   0   0   0   2   2   2   2   2   0   0   2   2   0   0   2   0   2   0   2   2   0   0   0   2   2   0   0   0   0   2   2   2   0   2   2   0   0   2   0   0   0   0   0   2   0   2   2   2   0   2   2   2   0   0   0   0   2   0   0   2   0   0   0   2   0   0   2   2   0   0   2   0   2   0   2   0   2   0   0   2   0   2   2   2   2   2   2   0   0   2   2   0   2   2   0   2   2   2   0   2   0   2   0
 MK-1-12                0   0   0   0   0   0   0   0   0   0   0   0   2   0   2   2   2   2   0   0   0   0   2   0   2   2   0   2   0   2   0   2   2   0   0   0   0   2   2   0   0   0   0   0   0   0   2   0   0   0   0   2   2   0   0   2   0   0   2   0   2   2   2   0   2   0   2   2   0   0   2   2   0   0   2   2   2   2   2   2   0   0   0   0   2   0   2   2   2   2   0   2   0   0   2   0   0   0   0   0   0   2   0   2   2   0   0   2   2   0   0   2   0   2   0   0   2   0   0   0   0   2   0   0   0   0   2   2   2   0   2   2   0   0   2   0   0   0   0   0   2   0   2   2   2   0   2   2   2   0   0   0   0   2   0   0   2   0   0   0   2   0   0   2   0   0   0   2   0   2   0   0   0   2   0   0   2   0   2   2   2   2   2   2   0   0   2   2   0   2   2   0   2   2   0   0   2   0   2   0
 MK-1-13                0   0   0   0   0   2   0   0   0   0   0   0   2   0   2   2   2   2   0   0   0   0   2   0   2   2   0   0   0   0   0   2   2   0   0   0   0   2   2   0   0   0   0   0   0   0   2   0   0   0   0   2   2   0   0   0   0   0   2   0   2   2   2   0   0   0   0   2   0   0   2   2   0   0   2   2   2   2   2   2   0   0   0   0   2   0   2   2   2   2   0   2   0   0   0   0   0   0   0   0   2   2   0   2   2   0   0   0   2   0   0   0   0   2   0   0   2   0   2   0   0   2   2   0   0   0   2   2   2   0   2   0   0   0   2   0   0   0   0   0   2   0   2   0   2   0   2   0   2   0   0   0   0   0   0   0   2   2   0   0   2   0   2   2   0   0   0   2   0   2   0   0   2   2   0   2   2   0   2   2   2   2   2   2   0   0   2   2   2   2   2   0   2   2   0   0   0   2   2   0
 MK-1-14                0   2   0   0   0   2   0   0   0   0   0   0   2   0   2   0   2   2   0   0   0   0   2   0   2   2   0   2   0   0   0   2   2   0   0   0   0   2   2   0   0   0   0   0   0   0   0   0   2   0   0   2   2   2   0   0   0   0   2   0   2   2   2   0   0   0   0   2   0   0   2   2   2   0   2   2   2   2   2   2   0   0   0   0   0   0   2   2   2   2   0   2   0   0   0   0   0   0   0   0   0   2   0   2   2   2   0   0   2   0   0   0   0   2   0   0   2   0   2   0   0   2   2   0   0   0   2   2   2   0   2   0   0   2   2   0   0   0   0   0   2   0   2   0   2   0   2   0   2   0   0   0   0   0   2   0   2   2   0   0   2   0   2   2   0   0   0   2   0   2   0   0   0   2   0   2   2   0   2   2   2   2   2   2   0   0   2   2   2   2   2   0   2   2   0   0   0   2   2   0
 MK-1-15                0   2   0   0   0   2   0   0   2   2   0   0   2   0   2   0   2   2   0   0   2   0   2   0   2   2   0   2   0   0   2   0   2   0   0   0   0   2   2   0   2   0   0   0   0   0   0   0   2   0   0   2   2   2   0   0   0   0   2   2   2   2   2   0   0   2   0   2   0   0   2   2   2   0   2   2   2   2   2   2   0   0   0   0   0   0   2   2   2   2   0   2   0   0   0   0   0   0   0   2   2   2   0   2   2   2   0   2   2   0   0   0   0   2   2   0   2   0   2   0   0   2   2   0   0   0   2   2   0   0   2   0   0   2   2   0   0   0   0   0   2   0   2   0   2   0   2   0   2   0   0   0   0   0   2   2   2   2   0   0   2   0   2   2   0   0   0   2   0   2   0   0   2   2   0   2   2   0   0   2   2   2   2   2   0   2   0   2   2   2   2   0   2   2   0   0   0   2   2   0
 MK-1-16                0   2   0   0   0   2   0   0   2   2   0   0   2   0   2   0   2   2   0   0   2   0   2   0   2   2   0   2   0   0   2   0   2   0   0   0   0   2   0   0   2   0   0   0   0   2   0   0   2   0   2   0   2   2   0   0   2   0   2   2   0   2   2   0   2   2   0   2   0   0   2   2   2   0   2   2   2   2   2   2   0   0   0   0   0   0   2   2   2   2   0   2   0   0   0   0   0   0   0   2   2   2   0   2   2   2   0   2   2   0   0   0   0   2   2   0   2   0   2   2   0   2   2   0   0   0   2   2   0   2   2   0   0   2   2   0   2   0   0   0   2   0   2   0   2   0   2   0   2   0   0   0   0   0   2   2   2   2   0   0   2   0   0   2   0   0   0   2   2   2   0   0   2   2   0   2   2   0   0   0   2   2   0   2   0   2   0   2   2   2   2   0   2   2   0   0   0   2   2   0
 MK-2-1                 2   2   0   2   0   2   2   0   2   2   0   2   0   2   2   2   0   0   2   2   0   2   2   0   2   2   2   0   0   0   2   0   2   2   2   2   0   2   2   0   2   0   2   2   2   2   0   0   2   0   0   2   0   0   2   2   0   0   2   2   0   0   0   2   0   0   2   0   0   0   2   0   0   0   0   2   2   0   0   2   2   2   0   2   2   0   0   2   2   0   2   0   2   0   0   2   0   2   2   2   0   2   0   2   2   0   2   2   2   2   0   0   0   2   0   2   0   0   0   2   2   2   2   0   0   2   0   0   2   2   0   0   0   0   2   0   2   0   0   0   2   2   0   2   2   2   0   2   0   2   0   0   2   2   0   2   2   0   2   2   2   2   0   0   0   0   2   0   2   0   0   0   2   0   0   2   2   2   0   0   0   0   0   2   2   2   2   0   0   2   0   2   0   0   2   2   2   2   0   0
 MK-2-2                 2   2   0   2   2   2   2   0   2   2   0   2   0   2   2   2   0   0   2   2   0   2   2   0   2   2   0   0   0   0   2   0   2   2   2   2   0   2   2   0   2   0   0   2   2   2   0   0   2   0   0   2   0   0   2   2   0   0   2   2   0   2   0   2   0   0   2   0   0   0   2   2   0   0   0   0   2   0   0   2   2   2   0   2   2   0   0   2   2   0   2   0   2   0   0   2   0   0   2   2   0   2   0   2   0   0   2   2   2   2   0   0   0   0   0   0   0   2   0   2   2   2   2   2   0   2   0   0   2   2   0   0   0   0   2   0   2   0   0   0   2   2   0   0   0   2   0   2   0   2   0   0   2   2   2   2   2   0   2   2   2   0   0   0   0   0   2   0   2   0   0   0   2   0   0   2   0   2   0   0   0   0   0   2   2   2   2   0   0   2   0   2   0   0   2   2   2   0   0   0
 MK-2-3                 2   0   0   2   2   2   2   0   2   2   0   2   0   0   2   2   0   0   2   2   0   2   2   0   2   2   0   0   0   0   2   0   2   2   2   0   0   2   2   0   2   2   2   2   2   2   0   2   2   2   0   2   0   0   0   2   0   0   0   2   0   2   0   2   0   0   2   0   0   0   2   2   0   0   0   0   2   0   0   2   2   2   0   2   2   0   0   2   2   0   2   0   2   0   0   2   0   0   2   2   0   0   0   2   0   2   2   2   2   2   0   0   0   0   0   0   0   2   0   2   2   2   2   2   0   2   0   0   2   2   0   0   0   0   2   0   2   0   0   0   2   2   0   0   0   2   0   2   0   2   2   0   2   2   2   2   2   0   2   2   2   0   0   0   0   0   0   0   2   2   2   0   2   0   0   2   0   2   0   0   0   0   0   2   2   2   2   2   0   2   0   2   2   0   2   2   2   0   0   0
 MK-2-4                 2   0   0   2   2   2   2   0   2   2   0   2   0   2   2   2   0   0   2   2   0   2   2   0   0   2   0   0   2   0   2   0   2   2   2   0   0   2   2   0   2   0   2   2   2   2   0   2   0   0   0   2   0   0   0   2   0   0   0   2   0   2   0   2   0   0   2   0   0   0   2   0   0   0   0   0   2   0   0   2   2   2   0   2   2   0   2   2   2   0   2   0   2   2   0   2   0   2   0   2   0   0   0   2   0   2   2   2   0   2   0   0   0   0   0   0   0   2   0   2   2   2   2   2   0   2   0   0   0   2   0   0   0   2   2   0   2   2   0   0   2   2   0   0   0   2   0   2   0   2   2   0   0   2   2   2   2   0   2   2   2   0   0   0   0   0   0   0   2   2   2   0   2   0   0   2   0   2   0   0   0   0   0   2   2   2   2   2   0   0   0   2   2   0   2   2   2   0   0   0
 MK-2-5                 2   0   0   2   2   2   2   2   2   2   0   2   0   2   2   2   0   2   0   2   0   2   2   0   0   2   0   2   2   0   2   0   2   2   2   2   2   2   2   2   2   0   2   2   2   2   2   2   0   0   0   2   0   0   0   2   0   0   0   2   0   2   0   2   0   0   2   0   0   0   2   0   0   0   0   0   2   0   0   2   2   2   0   2   2   0   2   2   2   0   2   0   2   0   0   2   2   2   0   2   0   0   2   2   0   2   2   2   0   2   0   0   0   0   0   0   0   2   0   0   2   2   0   2   0   2   2   0   0   2   0   0   0   0   2   0   2   2   0   0   2   2   0   0   2   2   0   2   0   2   2   0   0   0   2   2   2   0   2   2   2   0   0   0   2   0   0   0   2   2   2   0   2   0   2   2   0   2   2   0   0   0   0   2   0   2   2   2   0   0   0   2   2   0   2   2   2   0   0   0
 MK-2-6                 2   2   0   2   2   2   2   2   2   2   0   2   0   2   2   2   2   2   2   2   0   2   0   0   0   2   0   2   2   0   2   0   2   2   2   2   2   2   0   2   2   0   2   2   2   2   2   2   0   0   0   2   0   0   0   2   0   0   0   2   0   2   0   2   0   0   2   0   0   0   2   0   0   0   0   0   2   0   0   2   2   2   0   2   2   2   2   0   2   0   2   0   2   0   0   2   2   2   0   0   0   0   2   2   0   2   2   2   0   2   0   0   0   0   0   0   2   2   0   0   2   2   0   2   0   2   2   0   0   2   0   0   0   0   2   2   2   2   0   2   2   2   0   0   2   2   0   2   0   2   0   0   0   0   2   2   2   0   2   2   2   0   0   0   2   0   0   0   2   0   2   0   2   0   2   2   0   2   2   0   0   0   0   2   0   2   2   2   0   0   2   2   2   0   2   2   2   0   0   0
 MK-2-7                 2   2   0   2   2   2   2   2   2   2   0   2   0   2   2   2   2   2   2   2   0   2   0   0   0   2   0   2   0   0   2   0   0   2   0   2   2   0   0   2   2   0   0   2   2   2   2   2   0   0   0   2   2   0   2   2   0   0   2   2   0   2   2   2   0   0   2   0   0   0   0   0   0   0   0   0   2   0   0   2   2   2   0   2   2   2   2   0   2   0   2   0   2   0   0   2   2   0   0   0   0   0   2   2   0   2   2   2   2   2   0   0   0   0   0   0   2   2   0   0   2   2   0   2   0   2   2   0   0   2   0   0   0   0   2   2   2   2   0   2   2   2   0   0   2   2   0   2   0   2   0   0   0   0   2   2   2   0   2   2   2   0   0   0   2   0   0   0   2   0   2   0   2   0   2   2   2   2   2   0   0   0   0   2   0   0   2   2   0   0   2   2   2   0   2   2   2   0   0   0
 MK-2-8                 2   2   0   2   2   2   2   2   2   2   0   2   0   2   2   2   2   2   2   2   0   2   0   0   0   2   2   2   0   2   0   0   0   2   2   2   2   0   0   2   2   0   0   2   2   2   2   2   0   0   0   0   0   2   2   2   0   0   2   2   0   2   2   2   0   2   2   0   0   0   0   0   0   0   0   0   2   0   0   2   2   2   0   2   2   2   2   0   2   0   2   0   2   0   0   2   2   0   2   0   0   0   2   2   2   2   2   2   0   2   0   0   0   0   2   0   2   2   0   0   2   2   0   0   0   2   2   0   0   2   2   0   0   0   2   2   2   2   0   2   2   2   0   0   2   2   0   2   2   2   0   0   0   0   2   0   2   0   2   2   2   0   0   0   2   0   2   0   2   2   2   0   2   2   2   2   2   2   2   0   0   0   0   2   0   0   2   2   0   0   0   2   2   0   2   2   2   0   0   0
 MK-2-9                 2   2   0   2   2   2   2   2   2   2   0   2   0   2   2   2   2   2   2   2   0   2   0   0   0   2   2   2   0   2   2   0   0   2   2   2   2   0   0   2   0   0   0   2   2   2   0   2   0   2   0   0   0   2   2   2   0   0   0   2   0   2   2   2   0   2   2   0   0   0   0   0   0   2   0   0   2   2   0   2   2   2   0   0   2   2   2   0   2   0   2   0   2   0   0   2   2   0   2   0   0   0   2   2   2   2   2   2   0   2   0   0   0   0   2   0   2   2   0   0   2   2   0   0   2   2   2   0   0   2   2   0   0   0   2   0   2   2   0   2   2   2   0   0   2   2   0   2   2   2   0   2   0   0   0   0   2   0   2   2   2   0   0   0   2   0   2   0   0   2   2   0   2   2   2   2   2   2   2   0   2   0   0   2   2   0   2   2   0   0   0   0   2   0   2   2   2   0   2   0
 MK-2-10                2   0   0   2   2   2   2   2   2   2   0   2   0   2   2   2   2   2   0   2   0   2   0   0   0   0   2   2   0   2   2   0   0   2   2   2   0   0   0   2   0   0   0   2   2   2   0   2   0   2   0   0   0   2   2   2   0   2   0   2   0   2   2   2   0   2   2   0   0   0   0   2   0   2   0   0   2   2   0   2   2   2   0   0   2   2   2   0   2   0   2   0   2   0   0   2   2   2   2   0   0   0   0   2   2   2   2   2   0   2   0   0   0   0   2   0   2   2   0   0   2   2   0   0   2   2   2   0   0   2   2   0   0   0   2   2   0   2   0   2   2   2   0   0   2   2   2   2   2   2   0   2   2   2   0   0   2   0   2   0   2   0   0   2   2   0   2   0   0   2   2   0   2   2   2   2   2   2   2   0   2   0   0   0   2   0   2   2   0   0   0   0   2   0   2   2   2   0   2   0
 MK-2-11                2   0   0   2   2   2   2   2   2   2   0   2   0   0   2   2   2   2   0   2   0   2   2   0   0   0   2   2   0   2   2   0   0   0   2   2   0   0   0   2   0   0   0   2   2   2   0   0   2   2   0   0   0   2   0   2   0   2   0   2   0   2   2   2   0   2   2   0   0   0   0   2   0   2   0   0   2   2   0   2   2   2   2   0   2   0   2   0   2   0   2   0   2   0   0   2   2   2   2   0   0   0   0   2   2   2   2   2   0   2   0   0   0   2   2   0   2   2   0   0   2   2   0   0   0   2   2   0   0   2   2   0   0   0   2   2   2   2   0   2   2   2   0   0   0   0   2   2   2   2   0   2   2   0   0   0   2   0   2   2   0   0   0   2   2   0   2   0   0   2   0   0   2   2   2   2   2   2   0   2   2   0   0   0   2   0   0   2   0   0   0   0   2   0   2   2   2   0   0   0
 MK-2-12                2   0   0   2   2   2   2   2   2   2   0   2   2   0   2   2   2   2   0   2   0   2   2   0   0   0   2   2   2   2   0   0   2   0   2   0   0   0   0   2   0   0   0   2   2   2   0   0   2   2   0   0   0   2   0   2   0   2   2   2   0   2   2   2   0   2   2   2   2   0   0   2   0   2   0   0   2   2   0   2   2   2   2   0   0   0   2   0   2   2   2   2   2   0   0   2   2   2   2   0   2   0   0   2   2   2   2   2   0   2   2   2   0   2   2   0   2   2   0   0   2   2   0   0   0   2   2   0   0   2   2   0   0   0   2   2   2   2   0   2   2   2   0   0   0   2   2   2   2   2   0   2   2   0   0   2   2   0   2   2   0   0   2   2   2   0   2   0   0   2   0   2   2   2   2   0   2   2   0   2   2   0   0   0   2   0   0   2   0   0   0   0   2   0   2   2   2   0   0   0
 MK-2-13                2   0   0   2   2   2   2   2   2   2   0   2   2   0   0   2   2   2   0   2   0   2   2   0   0   0   2   2   2   2   2   0   2   0   2   0   0   0   0   0   2   0   0   2   2   2   0   0   2   2   0   0   0   2   0   2   0   2   0   0   2   2   2   2   0   2   2   2   2   0   0   2   0   2   0   0   2   2   0   2   2   2   2   0   0   0   2   0   2   0   2   2   2   2   0   2   2   2   2   0   2   0   0   2   2   2   2   2   0   2   2   0   0   0   2   0   2   2   0   0   2   2   0   0   0   2   2   0   0   2   2   2   0   0   2   2   2   2   0   2   2   2   0   0   0   2   2   2   2   2   2   0   2   0   0   2   0   0   2   0   0   0   2   2   2   0   2   0   0   0   0   2   0   2   2   0   2   2   0   2   0   0   0   0   2   0   2   2   0   0   0   0   2   0   2   2   2   0   0   0
 MK-2-14                2   0   0   2   2   0   2   2   2   2   0   2   2   0   0   0   2   2   0   2   0   2   2   0   0   0   2   2   2   2   2   0   2   0   2   2   0   0   0   2   2   0   0   2   2   2   0   0   2   2   0   0   0   0   0   2   2   2   0   0   2   2   2   2   0   0   2   2   2   0   0   2   0   2   0   0   2   2   0   2   2   2   2   0   0   0   2   0   2   0   2   2   2   2   0   2   2   0   0   0   2   0   0   0   2   2   2   2   0   2   2   0   2   0   2   0   2   2   0   0   2   2   0   0   0   2   2   0   0   2   2   2   0   0   2   2   2   2   0   2   2   2   0   0   0   2   2   2   2   2   2   2   2   0   2   2   0   0   2   0   0   0   2   2   2   0   2   0   0   0   0   2   2   2   2   0   2   2   0   2   0   0   0   0   2   0   2   2   0   0   0   0   2   0   2   2   2   0   0   0
 MK-2-15                2   0   0   2   2   0   2   2   2   2   0   0   2   0   0   0   2   2   0   2   0   2   2   0   0   0   2   2   2   0   2   0   2   0   2   2   0   0   0   2   2   0   2   2   2   2   0   0   0   2   0   0   0   0   2   2   0   2   0   0   2   2   2   2   0   0   2   2   0   0   0   2   0   2   0   0   2   2   0   2   2   2   2   0   0   0   2   0   0   0   2   2   2   2   0   0   2   0   0   0   2   0   0   0   2   2   2   2   0   2   2   2   2   2   2   0   2   2   0   2   2   2   2   0   0   2   2   0   0   0   0   2   0   0   2   2   2   2   0   2   2   2   2   0   0   2   2   2   2   2   2   2   2   0   2   2   0   0   2   0   0   0   2   2   2   0   2   0   0   0   2   2   2   2   2   0   2   2   0   2   0   0   0   0   2   0   0   2   2   0   0   0   2   0   2   2   2   0   0   0
 MK-2-16                2   0   0   2   2   0   2   2   2   2   0   0   2   0   0   0   2   2   0   2   0   2   2   0   0   0   0   2   2   0   2   0   2   2   0   2   0   0   0   2   2   0   2   2   0   2   0   0   0   2   0   0   0   2   2   2   0   2   0   0   2   2   2   2   0   0   2   2   0   0   0   2   0   0   0   0   2   2   0   2   2   2   0   0   0   2   2   0   0   0   2   2   2   2   0   0   0   0   0   0   2   2   0   0   0   2   2   2   0   2   2   2   2   2   2   0   2   2   0   2   2   2   2   2   2   0   2   0   0   0   0   2   0   2   2   2   2   2   0   2   2   2   2   0   0   2   2   2   2   2   2   2   2   0   2   2   0   0   2   0   0   0   2   2   2   0   2   0   0   0   2   2   2   2   2   0   0   2   0   2   0   0   0   0   0   0   0   2   2   0   0   0   2   0   2   2   2   0   0   0
 MK-3-1                 2   2   0   2   2   2   2   0   0   2   2   2   2   0   0   2   2   2   0   0   2   0   2   2   2   0   2   0   2   0   0   0   0   0   2   2   0   0   0   2   0   0   0   2   0   2   2   0   2   0   0   0   0   0   2   0   2   2   2   0   2   2   2   0   0   2   0   0   2   2   0   0   0   0   2   2   0   0   0   2   2   0   2   0   0   0   2   0   0   2   0   0   2   0   0   0   2   0   0   0   0   2   2   2   0   2   2   0   2   0   2   2   2   2   2   2   2   2   2   2   0   0   0   2   0   2   2   0   0   2   2   0   2   0   0   0   2   2   0   2   2   0   2   2   0   0   2   2   0   2   0   2   0   2   0   2   2   0   0   0   2   2   0   2   0   2   0   0   0   0   2   2   0   0   0   2   0   2   2   0   0   2   0   2   0   0   2   0   0   0   2   0   0   0   2   0   0   2   2   0
 MK-3-2                 2   2   0   2   2   2   2   0   0   2   2   2   2   2   0   2   2   2   0   0   2   0   2   2   2   0   2   0   2   0   2   0   0   0   2   2   0   0   0   2   0   0   0   0   0   2   2   0   0   0   0   0   0   0   2   0   2   2   2   0   2   2   2   0   0   0   0   0   2   0   0   0   0   0   2   2   0   0   2   2   2   0   2   0   0   2   2   2   0   2   0   0   2   2   0   0   2   0   0   0   0   2   2   2   0   2   2   0   2   0   2   2   2   2   2   2   2   2   2   2   2   0   0   2   0   2   2   0   0   2   2   2   0   0   0   0   2   2   0   2   2   0   2   0   0   0   2   2   0   2   0   2   0   2   0   2   2   0   0   0   2   2   0   2   2   2   0   0   0   0   0   2   0   0   0   2   0   2   2   2   0   2   0   2   0   0   2   0   0   0   2   0   0   0   0   0   0   2   0   0
 MK-3-3                 2   2   0   2   2   2   2   0   0   2   2   2   2   2   0   2   2   2   0   0   2   0   0   0   0   0   2   0   2   0   2   0   0   0   2   2   2   0   0   0   0   0   0   0   0   2   2   0   0   0   0   0   0   0   2   0   2   2   2   0   2   2   2   0   0   0   0   0   2   2   0   2   0   0   2   2   0   0   2   2   2   0   2   0   0   2   2   2   0   0   0   0   2   2   0   0   2   0   0   0   0   2   2   2   0   2   2   0   2   0   2   2   2   2   0   2   2   2   2   2   2   2   0   2   0   2   2   0   0   2   0   2   0   0   0   0   2   2   0   2   2   0   2   0   2   0   0   2   0   2   2   2   0   2   0   2   2   0   0   0   2   2   0   2   2   0   0   0   0   0   0   2   0   2   0   2   0   2   2   2   0   2   0   2   0   0   2   0   0   0   2   0   0   0   0   0   0   2   0   0
 MK-3-4                 2   2   2   0   2   2   0   2   0   2   0   2   2   2   0   2   2   2   0   0   2   0   0   0   0   0   2   0   2   0   2   0   0   0   2   2   2   0   0   0   0   0   0   0   0   2   2   0   0   2   0   0   0   0   2   0   2   0   2   0   2   2   2   0   0   0   2   0   2   2   0   2   0   0   2   2   0   0   2   2   2   0   0   2   0   2   2   2   0   0   0   0   2   2   0   0   2   0   0   0   0   2   2   2   0   2   2   0   2   0   2   2   2   2   0   2   2   2   2   2   2   2   0   2   0   2   2   2   0   2   0   2   0   0   0   0   2   2   0   2   2   2   2   0   2   0   0   2   0   2   2   2   0   2   0   0   0   0   0   0   2   2   0   2   2   2   0   0   0   0   0   2   0   2   0   2   0   2   2   0   0   2   0   2   0   0   2   2   0   0   0   0   0   0   0   0   0   2   0   0
 MK-3-5                 0   2   0   0   2   2   0   2   0   2   0   2   2   2   0   2   2   2   0   0   2   0   0   0   2   0   2   0   2   0   2   0   0   0   2   0   0   0   0   0   0   0   0   0   0   2   2   0   0   2   2   0   0   0   2   0   2   0   0   0   2   2   2   0   0   0   2   0   2   2   0   2   0   0   2   0   0   0   2   2   0   0   0   2   0   2   2   2   0   0   0   0   2   2   0   0   2   0   2   0   0   2   2   2   0   2   2   0   2   0   2   2   2   2   0   2   2   2   2   2   2   2   0   2   0   0   2   2   0   2   0   0   0   0   0   0   2   2   2   2   2   2   2   0   2   0   0   2   0   2   2   2   0   2   0   0   2   0   0   2   2   2   0   2   2   2   0   0   0   0   0   2   0   2   0   2   0   2   2   0   0   2   0   2   0   0   2   2   0   0   2   0   0   0   0   0   2   2   0   0
 MK-3-6                 0   2   0   2   2   2   0   2   0   2   0   2   2   2   2   2   2   2   0   0   2   0   0   0   2   0   2   0   2   0   2   0   0   0   2   0   0   0   0   0   0   0   0   0   0   2   0   0   2   2   2   0   0   0   2   0   2   0   0   0   2   2   2   0   0   0   2   0   2   0   0   2   0   2   2   0   0   0   2   2   0   0   0   2   0   0   2   2   0   0   0   0   2   2   0   0   0   0   2   0   0   2   2   2   0   2   2   0   2   0   2   2   2   2   0   2   2   2   2   2   2   0   0   2   0   0   2   2   0   2   0   0   0   0   0   0   2   2   2   0   2   2   0   0   2   0   0   2   0   2   2   2   0   2   2   0   2   0   0   0   2   2   0   2   0   2   0   0   0   0   0   2   0   2   0   2   0   2   0   0   2   2   0   2   0   0   0   2   0   0   2   0   0   0   0   0   2   2   0   0
 MK-3-7                 0   2   0   2   2   0   0   0   0   2   0   2   2   2   2   2   0   2   0   0   2   0   0   0   2   0   0   0   0   2   2   0   0   0   2   0   0   0   0   0   2   2   0   0   0   2   0   0   2   2   2   0   0   0   2   0   2   0   0   0   2   2   2   0   0   0   2   0   2   0   0   2   0   2   2   0   2   0   2   2   0   0   0   2   0   0   2   2   0   0   0   0   2   2   0   0   0   0   2   0   0   2   2   2   0   2   2   0   2   2   2   2   2   2   0   0   2   2   2   2   2   0   0   2   0   0   2   2   0   2   0   0   0   0   0   0   2   2   2   2   2   2   2   0   2   0   0   2   0   2   2   2   0   2   0   0   2   0   0   0   0   2   0   0   0   0   0   0   0   0   0   2   0   0   0   0   0   2   0   0   2   2   0   2   0   0   0   2   0   0   2   0   0   0   0   0   2   2   0   0
 MK-3-8                 0   2   0   2   2   0   0   0   0   2   2   2   2   2   2   2   0   2   0   0   2   0   0   0   0   0   0   0   0   2   2   0   0   0   0   0   0   0   0   0   0   2   0   0   0   2   0   0   2   2   2   0   2   0   2   2   2   0   0   0   2   0   2   0   0   0   2   0   2   0   0   2   0   2   0   0   2   0   2   2   0   0   0   2   0   0   2   2   0   0   0   0   2   2   0   0   0   0   2   0   0   2   0   2   0   2   2   0   2   2   2   2   0   2   0   0   0   2   2   2   2   0   0   2   0   0   2   2   2   2   0   0   0   2   0   0   2   2   0   2   2   2   2   0   2   0   0   2   0   2   2   2   0   2   0   0   2   0   0   2   0   2   2   2   0   0   0   0   0   0   0   2   0   0   0   0   0   2   0   2   2   0   0   2   0   0   0   2   2   0   2   2   0   2   0   0   2   2   0   0
 MK-3-9                 0   2   0   2   2   0   0   0   0   2   2   2   0   2   2   2   0   2   0   0   2   0   0   0   0   0   0   0   0   2   2   0   0   0   0   0   0   2   0   0   0   2   0   0   0   0   0   0   2   0   2   2   2   0   0   2   2   0   0   0   0   0   2   0   0   0   0   0   2   0   2   2   0   2   0   0   2   0   2   2   0   0   0   2   0   0   2   2   0   0   2   0   2   2   0   0   0   0   2   0   0   2   0   2   0   2   2   0   0   2   2   2   0   2   0   0   2   2   2   2   2   2   0   2   0   0   2   2   2   2   0   0   2   0   0   0   2   2   0   2   2   2   2   0   2   0   0   2   0   2   2   2   0   2   2   0   2   0   0   2   0   2   2   2   0   0   0   2   0   0   0   2   0   0   0   0   0   2   2   2   2   0   0   2   0   0   2   2   2   0   2   2   0   2   0   0   2   2   0   0
 MK-3-10                0   2   0   2   2   0   0   0   0   2   2   2   0   2   2   2   0   2   0   0   0   0   0   0   0   0   0   0   0   2   2   0   0   0   0   0   0   2   0   0   0   2   0   0   0   0   0   0   2   0   2   2   2   0   0   2   2   0   0   0   0   0   2   0   2   0   0   0   2   0   2   2   0   2   0   0   2   2   2   0   0   0   0   2   0   0   2   2   0   0   2   0   2   2   0   0   0   2   0   0   0   2   0   2   0   2   2   0   0   2   2   2   0   2   0   0   2   2   2   2   2   2   0   2   0   0   2   2   2   2   0   0   0   0   0   0   2   2   0   2   2   2   2   0   2   0   2   2   0   2   2   2   0   2   2   0   2   0   0   2   0   2   2   2   0   0   0   2   0   0   0   2   0   0   0   0   0   2   2   2   2   0   0   0   0   0   2   2   2   0   2   2   0   0   0   0   2   2   0   0
 MK-3-11                0   2   0   2   2   2   0   0   0   2   2   2   0   2   2   2   0   2   0   0   0   0   0   0   0   0   0   0   0   2   2   0   0   0   0   0   0   2   0   0   0   2   0   2   0   0   0   0   2   0   2   2   2   0   0   2   0   0   0   0   0   0   2   0   2   0   0   0   2   0   2   2   0   2   0   0   2   2   0   0   0   0   0   2   0   0   0   2   0   0   2   0   2   2   0   0   0   2   0   0   0   2   0   2   0   2   2   0   0   2   2   2   0   2   0   0   2   2   2   2   2   2   0   2   0   0   2   2   0   2   0   0   0   0   0   2   2   2   0   2   2   2   2   0   2   0   2   0   0   2   2   0   2   0   2   0   2   0   0   2   0   2   2   2   0   0   2   0   0   0   0   2   0   0   0   0   0   2   2   2   2   0   0   0   0   0   2   2   2   0   2   2   0   0   0   0   2   2   0   0
 MK-3-12                0   2   0   2   2   2   0   0   2   2   2   0   0   2   2   2   0   2   0   0   0   0   0   0   0   0   0   0   0   2   0   0   0   0   0   2   0   2   2   0   2   2   2   2   0   0   0   0   2   0   0   2   2   0   0   2   0   0   0   0   0   0   2   0   2   0   0   0   2   0   2   2   0   2   0   0   2   2   0   0   0   0   0   2   0   0   0   2   0   0   2   0   2   2   0   0   0   0   0   2   0   2   0   2   0   2   2   0   0   2   2   2   0   2   0   0   2   2   2   2   2   2   0   2   0   0   2   2   0   2   0   0   0   0   0   0   2   2   0   2   2   2   2   0   2   2   2   0   0   2   2   0   2   0   2   0   2   0   0   2   0   2   2   2   0   0   2   0   0   2   0   2   0   2   0   0   0   2   2   2   2   0   0   0   0   0   2   2   0   0   2   2   0   0   0   0   2   0   0   0
 MK-3-13                0   2   0   2   2   2   0   0   2   2   2   0   0   2   2   2   0   2   0   0   0   0   2   0   0   0   0   0   0   0   0   0   0   0   0   2   0   2   2   2   2   2   2   2   0   2   2   0   2   0   0   2   2   0   0   2   2   2   0   0   0   0   2   0   2   0   0   0   2   0   2   2   0   2   0   0   0   2   0   0   2   0   0   2   0   0   0   2   0   0   0   0   2   2   0   0   0   0   2   2   0   2   0   2   0   2   2   0   0   2   2   2   0   2   0   0   2   2   2   2   2   2   0   0   0   0   2   0   0   2   2   0   2   0   0   0   0   2   2   2   2   2   0   0   2   2   2   2   0   2   2   0   2   0   2   0   2   0   0   2   0   2   2   0   0   0   2   0   2   2   2   2   0   2   0   0   0   2   2   2   2   0   0   0   0   2   2   0   0   0   2   2   0   0   0   0   2   0   0   0
 MK-3-14                0   2   0   2   2   2   0   0   2   2   2   0   0   2   2   0   0   2   2   0   0   0   2   0   0   0   2   0   0   0   0   0   0   2   0   2   0   2   2   2   2   0   2   2   2   2   2   2   2   0   0   2   2   2   0   2   2   2   0   0   0   0   2   0   2   0   0   0   2   0   2   2   0   2   0   0   0   2   0   0   2   0   0   2   0   2   0   2   0   0   0   0   2   2   2   0   2   0   2   2   2   2   0   2   0   2   0   2   2   0   2   2   0   2   0   0   2   2   2   2   0   0   0   2   0   0   2   2   0   2   2   2   2   0   0   0   0   2   2   2   2   2   0   0   2   0   2   2   0   0   0   0   2   0   2   0   2   0   0   2   0   2   2   0   0   0   2   0   2   2   0   2   0   2   0   0   0   0   2   2   2   0   0   0   2   2   2   0   0   0   0   0   0   0   0   0   2   2   0   0
 MK-3-15                0   0   0   2   2   2   0   0   2   2   0   0   2   2   2   0   0   0   2   0   0   0   2   0   0   0   2   0   0   0   0   0   0   2   0   0   0   2   2   2   2   0   2   2   0   2   2   2   2   0   0   2   2   2   2   2   2   2   0   0   0   0   2   0   2   0   0   0   0   0   2   2   0   2   0   0   0   2   0   0   2   0   0   2   0   2   0   2   0   0   2   0   2   2   2   0   2   0   2   2   2   2   0   2   0   0   0   2   0   0   2   2   0   2   0   0   2   2   2   2   0   0   0   2   0   0   2   2   0   2   2   2   0   0   0   0   0   2   2   2   2   2   0   0   2   0   2   2   0   0   0   0   2   0   2   2   2   2   0   2   0   2   2   0   0   0   2   0   2   2   0   2   0   2   0   2   0   0   2   2   2   0   0   0   2   0   2   0   0   0   0   0   0   0   0   0   2   0   0   0
 MK-3-16                0   0   0   2   2   2   0   0   2   2   0   0   2   2   2   0   0   0   2   0   2   0   2   0   0   0   2   0   0   0   0   0   0   2   0   0   0   2   2   2   2   0   0   2   0   2   2   2   2   0   0   2   2   2   2   2   2   2   0   0   0   2   2   0   2   0   0   0   2   0   2   2   0   2   0   0   0   2   0   0   2   0   0   2   0   2   2   2   0   0   2   0   2   2   2   0   2   0   2   2   2   2   0   2   2   0   0   2   0   0   0   2   0   0   0   0   2   2   2   2   0   2   0   2   0   0   2   2   0   2   2   2   2   0   0   0   0   2   0   2   2   0   2   0   2   0   2   2   0   0   0   2   2   0   2   2   2   2   0   2   0   2   0   0   2   0   2   0   2   2   0   2   0   2   0   2   0   0   0   2   2   0   0   0   2   0   2   0   0   0   0   0   0   0   2   0   2   0   0   0
 MK-4-1                 2   0   0   2   2   0   0   2   0   2   0   0   2   2   2   0   2   0   0   0   2   0   0   2   0   0   0   0   2   0   0   0   0   2   0   0   0   2   2   0   0   2   2   0   0   2   0   0   0   0   2   2   0   0   0   2   0   0   0   2   2   0   2   0   0   0   2   2   0   0   2   2   2   2   2   2   2   2   2   2   2   2   2   0   2   0   0   0   0   2   2   2   2   2   2   0   2   2   2   0   2   2   0   0   2   0   2   2   0   0   0   2   2   0   2   0   2   2   2   2   2   2   2   2   0   0   0   0   2   0   0   0   2   2   0   2   2   2   0   0   0   0   0   2   0   2   0   2   2   2   2   2   0   2   2   0   0   0   0   0   2   2   2   2   0   2   0   0   0   2   2   2   2   0   2   2   0   2   0   2   2   2   0   0   2   2   2   2   2   0   2   2   0   0   2   0   2   0   2   0
 MK-4-2                 2   0   0   2   2   2   0   2   0   2   0   0   2   2   2   0   2   0   0   0   2   0   2   2   2   0   2   0   0   0   0   0   0   2   0   0   0   2   2   0   0   2   2   0   0   2   0   0   0   0   2   2   0   0   2   2   0   0   0   2   2   0   2   0   0   0   2   2   0   0   2   2   0   2   2   2   2   2   2   2   2   2   2   0   2   0   0   0   0   2   2   2   2   2   2   0   2   2   0   0   2   2   0   0   2   0   2   2   0   0   0   2   2   0   2   0   2   2   2   2   2   2   2   0   0   0   0   0   2   0   2   0   2   0   0   2   2   2   0   0   0   0   0   2   0   2   0   2   2   2   2   2   0   2   2   0   0   2   0   0   0   2   2   2   0   2   0   0   2   2   2   2   2   0   2   0   0   2   0   2   2   2   0   0   2   2   2   2   2   0   2   2   0   0   2   2   2   0   2   0
 MK-4-3                 2   0   0   2   2   2   0   2   0   0   0   2   2   2   2   0   2   0   0   0   2   0   2   2   2   0   2   0   0   2   0   0   0   2   0   0   0   2   2   0   0   2   2   0   0   2   0   0   0   0   2   2   0   0   2   2   0   0   0   2   2   2   2   0   0   0   2   2   0   0   2   2   0   0   2   2   2   2   2   2   2   2   2   0   2   0   2   0   2   0   2   2   0   2   2   0   0   2   0   0   2   2   0   0   2   0   2   2   0   0   0   2   2   0   2   0   2   2   2   2   2   0   2   0   0   0   0   0   2   0   2   0   2   0   0   2   2   2   0   0   2   0   0   0   0   0   0   2   2   2   2   2   0   0   2   0   0   2   0   0   0   2   2   2   0   2   0   0   2   2   2   2   2   2   2   2   0   0   0   2   2   2   0   0   2   2   0   2   2   0   2   2   0   0   2   2   2   0   2   0
 MK-4-4                 2   0   0   2   2   2   2   2   2   0   0   2   2   0   0   0   2   2   0   0   2   2   2   2   2   2   2   0   0   2   2   0   2   2   2   0   0   2   2   0   0   2   2   0   0   0   0   0   0   0   2   2   0   0   2   2   0   0   0   2   2   2   2   0   0   0   2   2   0   0   0   2   0   0   0   2   2   2   2   2   2   2   2   0   2   0   2   0   2   0   2   2   0   2   2   0   2   2   0   0   2   0   0   0   2   0   2   2   0   0   0   2   2   0   0   0   2   0   2   2   2   2   2   0   0   0   0   0   2   2   0   0   2   0   0   0   2   2   2   0   2   0   0   0   0   0   0   2   2   2   2   2   2   2   2   0   0   0   0   2   0   2   2   2   2   2   0   0   2   2   2   2   2   2   2   2   0   0   0   0   2   2   0   0   2   2   0   2   2   0   2   2   0   0   2   2   2   0   2   0
 MK-4-5                 2   0   0   2   2   2   2   2   2   0   0   2   2   0   0   0   0   2   2   0   2   2   2   2   2   2   2   0   0   2   2   0   0   2   0   0   0   2   2   0   0   2   2   0   0   0   0   0   0   0   2   2   0   0   2   2   0   0   0   2   2   2   2   0   0   0   2   2   0   2   0   0   0   0   0   2   2   2   2   2   2   2   2   0   0   2   2   0   2   0   2   2   0   2   2   0   2   2   0   0   2   0   0   0   2   0   2   0   2   0   0   0   2   0   0   0   2   0   2   0   2   2   2   0   0   0   0   0   2   2   0   0   2   0   0   0   2   2   2   0   2   2   0   0   0   0   0   2   2   2   2   2   2   0   2   0   0   0   0   2   0   2   2   0   2   0   0   0   2   2   2   2   2   2   2   2   0   0   0   0   2   2   0   0   2   2   0   2   2   0   2   2   0   0   2   2   2   0   0   0
 MK-4-6                 2   0   2   2   2   2   2   2   2   0   0   2   2   0   0   0   0   2   2   0   2   2   2   2   2   2   0   0   0   2   2   0   0   2   0   2   0   2   2   0   2   0   2   0   0   0   0   0   0   0   2   2   0   0   2   2   0   2   0   2   2   2   2   0   0   0   0   2   2   2   2   0   0   0   0   2   2   2   2   2   2   2   2   0   0   2   2   0   2   0   2   2   0   2   2   0   2   2   0   0   2   0   0   0   2   0   0   0   2   0   0   0   2   0   0   0   2   0   2   0   2   2   2   0   0   0   0   0   2   2   0   0   0   0   0   0   2   2   2   0   2   2   0   0   0   0   0   2   2   0   2   2   2   0   2   0   0   0   0   2   0   2   2   0   2   0   0   0   2   0   2   2   2   2   2   2   0   0   0   0   2   0   0   0   2   2   0   2   2   0   2   2   0   0   2   2   2   2   0   0
 MK-4-7                 2   0   2   2   2   2   2   2   2   0   0   2   2   0   0   0   0   2   0   0   2   2   2   2   2   2   0   0   0   0   0   0   0   2   0   2   0   2   2   2   2   0   2   0   0   0   0   0   0   0   2   0   0   0   2   2   2   2   0   2   2   2   2   0   0   0   0   0   2   2   2   0   0   0   0   2   2   0   2   2   2   2   2   0   0   2   2   0   2   2   2   2   0   2   2   0   2   2   2   0   2   0   0   2   2   2   2   0   2   0   0   0   2   0   0   0   2   0   2   0   2   2   2   0   0   0   2   0   2   2   0   0   0   0   0   0   2   2   2   0   2   2   0   0   0   0   0   2   2   0   2   2   2   0   2   0   0   0   0   2   0   2   2   0   2   0   0   0   2   0   0   2   0   2   2   2   0   0   0   0   2   0   0   0   2   2   0   2   2   0   2   2   0   0   2   2   2   2   0   0
 MK-4-8                 2   2   2   2   2   2   2   2   2   0   0   2   2   0   0   0   0   2   0   0   2   2   0   0   2   2   0   0   0   0   0   0   0   2   2   2   0   2   2   2   0   2   2   0   0   0   0   0   2   2   2   0   2   0   2   2   2   2   2   2   2   2   2   0   0   2   0   0   2   2   2   0   0   0   0   2   2   0   2   2   2   2   0   0   0   2   2   0   2   2   2   2   0   2   2   0   2   2   2   0   2   0   0   2   2   2   2   0   2   2   0   0   2   0   0   0   2   0   0   0   2   2   2   0   2   0   2   0   2   2   0   0   2   0   0   0   2   2   2   0   2   2   0   0   0   0   0   2   2   0   2   2   2   0   2   0   0   0   0   2   2   2   2   2   2   0   0   0   2   2   0   2   0   2   2   2   0   0   0   0   2   0   0   0   2   2   0   2   2   0   2   2   0   2   2   2   2   2   0   0
 MK-4-9                 2   2   2   2   2   2   2   2   2   0   0   2   2   0   0   0   0   2   0   0   2   2   0   0   2   2   0   0   0   0   2   0   0   2   2   2   0   2   2   2   0   2   2   0   0   0   0   0   2   2   2   2   2   0   2   2   2   2   2   2   2   2   2   0   2   0   0   0   2   2   2   0   0   0   0   2   2   0   2   2   2   2   0   0   0   2   2   0   2   2   2   0   0   2   2   0   2   2   2   0   2   0   0   2   2   2   2   0   2   2   0   0   2   0   0   0   2   0   0   0   2   2   2   0   2   0   2   0   2   2   0   0   2   0   0   2   2   2   2   0   2   2   0   2   0   0   0   0   2   0   2   2   2   0   0   0   0   0   0   2   2   2   2   2   2   0   0   0   2   0   0   2   0   2   2   2   0   0   0   0   2   0   0   0   2   2   0   2   2   0   2   2   0   2   2   0   2   0   0   0
 MK-4-10                2   0   0   2   2   2   2   2   2   0   0   2   2   0   0   0   0   2   0   0   2   2   0   0   2   0   0   0   0   0   2   0   0   2   2   2   0   0   2   2   0   2   2   0   0   0   0   0   2   2   2   2   2   0   2   2   0   2   2   0   2   2   2   0   2   0   0   0   2   2   2   0   2   0   0   2   2   0   2   2   0   0   0   0   0   0   0   0   2   2   2   0   0   2   0   0   2   2   2   0   2   0   0   2   0   2   2   0   2   2   0   0   2   0   0   2   2   0   0   0   0   2   2   0   2   0   2   0   2   2   0   2   2   0   0   2   2   2   2   0   2   2   0   2   0   0   0   0   2   0   2   2   2   0   0   0   0   2   0   2   2   2   2   2   2   0   0   0   2   0   0   2   0   2   2   2   0   0   0   0   2   0   2   0   2   2   0   2   2   0   2   2   0   2   2   0   2   0   0   0
 MK-4-11                0   0   0   2   2   2   2   2   2   0   0   2   2   0   0   0   0   2   0   0   2   2   0   0   2   0   0   2   0   0   2   0   0   2   2   2   0   0   2   2   0   2   2   0   0   0   0   0   2   2   2   2   2   0   2   2   0   0   2   0   2   2   2   0   2   0   0   0   2   2   2   0   2   0   0   2   2   0   2   2   0   0   0   0   0   0   0   0   2   2   2   0   0   2   0   0   2   2   2   0   2   0   0   2   0   2   2   0   2   2   0   0   2   0   0   2   2   2   0   0   0   2   2   0   2   0   2   0   0   2   0   2   2   0   0   0   2   0   2   0   2   2   0   0   0   0   0   0   2   0   2   2   2   2   0   0   0   2   2   2   2   2   2   2   2   0   0   0   2   0   0   2   0   2   2   2   0   0   0   0   2   0   2   0   0   2   0   2   2   0   0   2   0   2   2   0   2   0   0   0
 MK-4-12                0   0   0   2   2   0   2   2   0   0   0   2   0   0   0   0   0   2   0   0   0   2   0   0   2   0   0   2   0   0   2   0   0   2   2   2   0   0   0   2   0   2   2   0   0   0   0   0   2   2   0   2   2   0   2   0   0   0   2   0   2   2   2   0   2   2   2   0   2   2   0   0   2   0   0   2   2   0   2   2   0   0   0   0   2   0   0   2   2   2   2   0   0   2   0   0   2   2   2   0   2   0   0   2   2   2   2   0   2   2   0   0   2   0   0   2   2   2   0   0   0   2   2   0   2   0   2   0   0   2   0   2   2   2   0   0   2   0   2   0   2   2   0   0   2   0   0   0   2   0   2   2   2   2   0   0   0   2   2   2   2   0   2   2   2   0   0   0   2   0   0   2   0   2   2   2   0   0   0   0   2   0   2   0   0   2   2   2   2   0   0   2   0   0   0   2   2   0   0   0
 MK-4-13                0   0   0   2   2   0   2   0   0   0   0   2   0   0   0   0   0   2   0   0   0   2   0   0   2   0   0   2   0   0   2   0   0   2   2   2   0   0   0   2   0   2   2   0   0   0   0   0   2   0   0   2   0   0   2   0   0   2   2   0   2   0   2   0   2   2   2   0   2   0   0   0   0   0   0   2   2   0   0   2   2   0   0   0   2   0   0   2   2   2   2   0   0   2   0   0   2   2   2   0   2   0   0   2   2   2   2   0   2   2   0   0   2   0   0   2   2   2   0   0   0   2   2   2   2   0   2   0   0   2   0   2   2   2   0   0   2   2   2   0   2   2   0   0   2   0   0   0   2   0   2   2   2   2   0   0   0   0   2   2   2   0   2   2   2   0   0   2   2   0   0   2   0   2   2   2   0   0   0   0   2   0   2   0   0   2   2   2   2   0   0   2   0   0   0   2   2   0   0   0
 MK-4-14                0   2   0   2   2   2   2   0   0   0   0   0   0   0   0   0   0   2   0   2   0   2   0   0   2   0   0   2   0   0   2   0   0   2   2   0   0   0   0   2   0   2   2   0   0   0   0   0   2   0   0   2   2   0   2   0   0   2   2   0   2   0   0   0   2   2   2   0   2   2   0   0   0   0   0   2   2   0   0   2   2   0   0   0   2   2   2   2   2   2   2   0   0   2   0   0   2   2   2   0   2   0   0   2   2   2   2   0   2   2   2   0   2   0   2   2   2   2   0   0   0   0   2   2   2   0   2   2   0   2   0   0   2   2   0   0   2   2   2   0   2   2   0   0   2   0   0   0   2   0   2   2   2   2   0   0   0   0   2   2   2   0   2   2   2   0   0   2   2   0   0   2   0   2   2   2   0   2   2   0   2   0   2   0   2   2   2   2   2   0   0   2   0   0   0   2   2   0   0   0
 MK-4-15                0   2   0   2   2   2   2   0   0   0   0   0   0   0   0   2   0   2   0   2   0   2   0   0   2   0   0   2   0   0   2   0   0   2   2   0   2   0   0   2   0   2   2   0   0   2   0   0   2   0   0   2   2   0   2   0   0   2   2   0   2   2   0   0   2   0   2   0   2   2   0   0   0   0   0   2   2   0   0   2   2   0   0   0   2   2   0   2   0   2   2   0   0   2   2   0   2   2   2   0   2   2   0   2   2   2   0   0   2   2   2   0   2   0   2   2   2   2   0   2   0   0   2   2   0   0   2   2   0   0   0   0   2   2   0   2   2   2   2   0   2   2   0   0   2   0   0   0   2   0   2   2   2   2   0   0   0   0   2   2   2   0   2   2   2   2   0   2   0   0   0   2   0   2   0   2   0   0   2   0   2   0   2   0   2   2   2   2   2   0   2   2   0   2   0   2   2   0   0   0
 MK-4-16                0   2   0   0   2   2   2   0   0   0   0   0   0   0   0   2   2   2   0   2   0   2   0   0   2   0   0   2   0   0   0   0   0   2   2   0   2   2   0   0   0   2   2   0   0   2   0   0   2   2   0   2   2   0   2   0   0   2   2   0   2   0   0   0   2   2   2   0   2   2   0   0   0   0   0   2   2   0   0   2   2   0   0   0   2   2   2   2   0   2   2   0   2   2   2   0   2   2   2   0   2   2   0   2   2   2   0   0   2   2   2   0   2   0   0   2   2   2   0   2   0   0   0   2   0   0   2   2   0   0   2   0   2   0   0   0   0   2   2   0   2   2   2   0   2   0   0   0   2   0   2   0   2   2   0   0   0   0   2   2   2   0   2   2   2   2   0   2   0   0   0   2   0   0   0   2   0   0   2   0   2   0   2   0   2   2   2   2   2   0   2   2   0   2   0   2   2   0   0   0
 MK-5-1                 2   2   2   2   2   0   2   2   2   2   2   2   0   2   2   0   2   0   2   2   2   2   2   0   0   2   2   0   2   0   2   0   0   2   2   2   0   2   2   2   2   0   0   2   0   2   0   0   2   0   2   0   2   0   0   2   2   2   0   0   0   0   0   2   2   2   0   2   0   2   0   0   2   0   0   0   0   2   0   2   2   0   2   2   0   0   2   0   0   2   2   0   0   2   0   2   0   0   0   2   2   2   2   2   0   0   0   2   0   2   2   2   2   0   0   0   0   2   0   2   2   2   2   0   0   0   0   0   2   0   2   0   0   0   2   2   2   0   0   2   2   2   0   2   2   0   0   2   0   0   0   0   2   2   0   0   0   2   0   2   0   2   0   0   2   0   2   0   2   0   2   0   0   0   2   2   0   2   2   2   2   0   2   0   0   2   0   2   0   2   0   2   2   0   0   2   2   2   0   2
 MK-5-2                 2   2   2   2   0   2   2   2   0   2   2   2   0   2   2   0   2   0   2   0   2   0   2   0   0   2   2   0   2   0   2   0   0   2   2   2   0   0   2   2   2   0   0   2   0   2   0   0   2   2   2   0   2   0   0   2   0   2   0   0   0   0   0   2   2   2   0   2   0   2   2   0   2   0   0   0   0   2   0   2   2   0   2   2   0   0   2   0   0   2   2   0   0   2   2   2   0   0   0   2   2   2   2   2   0   0   0   2   0   2   2   2   2   0   0   0   0   2   0   2   2   2   2   0   0   0   0   0   2   0   2   0   0   0   2   2   0   0   0   2   2   2   0   2   2   0   0   2   0   0   0   0   2   2   0   0   0   2   0   2   0   2   0   0   0   0   2   0   2   0   2   0   0   0   2   0   0   2   2   2   2   0   2   0   0   2   0   2   0   0   0   2   2   0   0   2   2   2   0   2
 MK-5-3                 2   2   2   2   0   2   2   2   0   2   2   2   0   2   2   0   2   0   2   0   2   0   2   0   0   2   2   0   2   0   2   0   0   2   0   2   0   0   2   2   2   0   0   2   0   2   0   0   2   2   2   0   2   2   0   2   0   2   0   0   0   0   0   2   2   0   0   2   0   2   2   0   2   0   0   0   0   2   0   2   2   0   2   2   0   0   2   0   0   2   2   0   0   2   2   0   0   0   0   2   2   2   2   2   0   0   0   2   0   2   2   2   2   0   0   0   0   2   0   2   2   2   2   0   0   0   0   0   2   0   2   0   0   0   2   2   0   0   0   2   2   2   0   0   2   0   0   2   0   0   0   0   2   2   0   0   0   2   0   2   0   0   0   0   0   0   2   2   0   2   2   0   0   2   2   0   0   2   2   2   0   0   2   0   2   2   0   2   0   0   0   2   2   0   0   2   2   2   0   2
 MK-5-4                 2   0   0   2   0   2   2   2   0   2   2   2   0   0   2   0   2   0   2   0   2   0   2   0   0   2   2   0   2   0   2   0   0   2   0   2   0   0   2   2   2   0   2   2   0   2   0   0   0   2   2   0   2   2   2   2   0   2   2   0   2   0   2   2   2   0   0   2   0   2   2   0   2   0   0   0   0   2   0   2   2   0   2   0   0   0   2   0   0   2   2   0   0   2   2   0   0   0   0   0   2   2   2   2   0   0   0   2   0   2   0   2   2   0   0   0   0   0   0   2   2   2   2   0   0   0   0   2   2   0   2   2   0   0   2   2   0   0   0   2   2   2   0   2   2   2   0   2   0   0   0   0   2   2   0   0   0   2   2   2   0   0   0   2   0   0   2   0   0   2   2   0   0   2   2   0   0   0   0   2   0   0   2   0   2   2   0   2   0   0   0   2   2   0   0   2   0   2   0   2
 MK-5-5                 2   0   0   2   0   2   2   2   0   2   0   2   0   0   2   0   2   0   2   0   2   0   2   0   0   0   2   0   2   0   2   0   0   0   0   2   0   0   2   2   2   0   2   2   0   2   0   0   0   2   2   0   2   2   0   2   0   2   2   0   2   0   2   0   2   0   0   2   0   2   2   0   2   0   0   0   0   2   0   2   2   0   0   0   0   0   2   0   0   2   2   0   0   2   0   0   0   0   0   0   2   2   0   0   0   0   0   2   0   2   0   2   2   0   0   0   0   0   2   2   2   2   2   0   2   0   0   2   2   0   0   2   0   0   2   2   0   0   0   2   0   2   0   2   2   2   0   2   0   0   2   2   2   2   0   0   2   0   2   0   0   0   2   2   2   0   2   0   0   2   2   0   0   2   2   0   0   2   2   0   0   0   2   0   2   2   0   2   0   0   0   2   2   0   0   2   0   2   0   2
 MK-5-6                 2   0   2   2   0   2   2   2   0   2   0   2   0   0   2   0   2   0   2   0   2   0   2   0   0   0   2   0   2   0   2   0   0   0   0   2   0   0   2   2   2   2   2   2   0   2   0   2   0   2   2   0   2   2   0   2   0   2   2   0   2   0   2   0   0   0   0   2   2   2   2   0   2   0   0   0   0   2   0   2   2   0   0   0   2   0   2   0   0   2   2   0   0   2   0   2   0   0   0   0   2   2   0   0   0   0   0   2   0   2   0   2   2   0   0   0   2   0   2   2   2   2   2   0   2   0   0   2   2   0   0   2   0   0   2   2   0   0   0   2   2   2   0   2   2   2   0   2   0   0   2   2   2   2   0   0   2   0   0   0   0   0   2   2   2   2   2   0   0   2   2   0   0   2   2   0   0   2   2   0   2   0   2   2   2   2   0   2   0   0   0   2   2   0   0   2   0   2   0   2
 MK-5-7                 2   0   2   0   0   2   0   2   2   2   0   2   0   0   2   0   2   0   2   0   2   0   2   2   2   0   2   0   2   0   2   0   0   0   0   2   0   2   2   0   2   2   2   2   0   2   0   2   0   2   2   0   2   0   0   2   2   2   2   0   2   0   2   2   0   0   2   2   2   0   2   0   2   0   0   2   0   2   0   2   2   0   0   0   2   0   2   0   0   2   2   0   0   2   0   2   0   2   0   0   2   2   0   0   0   0   0   2   0   2   0   2   2   0   0   0   0   0   2   2   2   2   2   0   2   0   0   2   2   0   0   2   0   0   2   2   0   0   0   2   2   2   0   2   2   2   0   2   0   0   2   2   2   2   0   0   2   0   0   0   0   0   2   2   2   2   2   0   0   2   2   0   0   2   2   0   0   2   2   0   2   0   2   2   2   2   0   2   0   0   0   2   2   0   0   2   0   2   0   2
 MK-5-8                 2   0   2   0   0   2   0   2   2   2   0   2   0   0   2   2   2   2   2   0   2   0   2   2   2   2   2   0   2   2   2   0   2   2   0   2   0   2   2   0   2   2   2   2   0   2   0   2   0   2   2   0   0   0   2   2   2   2   2   0   2   0   2   2   0   0   2   2   2   0   2   0   0   0   0   2   0   2   0   2   2   0   0   0   2   2   2   0   0   2   2   0   0   2   0   2   0   0   0   0   2   2   0   0   0   2   0   2   0   2   0   2   2   0   0   0   0   2   2   2   2   0   0   0   2   0   0   2   2   0   0   2   0   0   2   2   0   0   0   2   2   2   0   2   2   2   0   2   0   0   2   2   2   2   0   0   2   0   2   0   0   0   2   2   2   2   2   0   0   0   2   0   0   2   2   0   0   2   2   0   2   0   0   2   2   2   0   2   0   0   0   2   2   0   0   2   0   2   0   2
 MK-5-9                 2   0   2   0   0   2   0   2   2   2   0   2   0   0   2   2   2   2   2   0   2   0   2   2   2   2   2   0   2   2   2   0   2   2   0   2   0   2   2   0   2   2   2   2   0   0   2   2   0   2   2   0   0   0   2   2   2   2   2   0   2   0   2   2   0   0   2   2   2   0   2   0   2   0   0   2   0   2   0   2   2   2   0   0   0   2   2   0   0   2   2   0   0   2   0   2   0   0   0   0   2   2   0   0   0   0   2   2   0   2   0   2   2   0   0   0   0   2   2   2   2   0   0   0   2   0   0   2   2   0   0   2   0   0   2   2   0   0   0   2   2   2   0   2   2   2   0   0   0   0   2   2   2   2   0   0   2   0   2   2   0   0   2   2   2   2   2   0   0   0   2   0   2   2   2   0   0   2   2   0   2   0   0   2   2   2   0   2   0   0   0   2   2   0   0   2   0   2   0   2
 MK-5-10                2   0   2   0   0   2   0   2   2   2   0   2   0   0   2   2   2   2   2   0   2   0   2   2   2   2   2   2   2   2   2   0   2   2   0   2   0   0   2   0   2   2   2   2   0   0   2   2   0   2   2   0   0   2   0   2   2   2   2   0   2   0   2   2   2   0   2   2   2   0   2   2   2   0   0   2   0   2   0   2   0   2   0   0   0   2   0   0   0   2   2   0   0   2   0   2   0   0   0   0   2   2   0   0   0   0   2   2   0   2   0   2   2   0   0   0   0   2   2   0   2   0   0   0   2   0   0   2   0   0   0   2   2   0   2   2   0   2   0   2   0   2   0   2   2   2   0   0   0   0   2   2   2   2   0   0   2   0   2   2   0   0   2   2   2   2   2   0   0   0   2   0   2   2   2   0   2   2   2   0   2   0   0   2   2   2   0   2   0   0   0   2   0   0   0   2   2   2   0   2
 MK-5-11                2   0   2   0   0   2   2   2   2   2   0   2   0   0   2   2   2   2   2   0   2   2   2   2   2   2   2   2   0   2   0   0   2   2   0   2   0   0   2   0   2   2   2   2   2   0   2   2   0   2   2   0   0   2   0   2   2   2   2   0   2   0   2   0   2   0   2   2   2   0   2   2   2   0   0   2   0   2   0   2   0   2   0   0   0   2   0   0   0   0   2   0   0   2   0   2   0   0   0   0   2   0   0   0   0   0   2   2   0   2   0   2   2   0   0   0   0   2   2   0   2   0   0   0   2   2   0   2   2   0   0   2   2   0   2   0   0   2   0   2   0   2   0   2   0   2   0   2   0   0   2   2   2   2   2   0   2   0   2   0   2   0   2   2   2   2   2   0   0   0   2   0   2   2   2   2   2   2   2   0   2   0   0   2   2   2   0   2   0   0   0   2   0   0   0   2   2   2   0   2
 MK-5-12                0   0   2   0   0   2   2   2   2   2   0   2   0   0   2   2   2   2   2   0   2   2   2   2   2   2   0   2   0   2   0   0   2   2   0   2   2   2   0   0   2   2   2   2   2   0   2   2   0   2   2   0   0   2   0   2   2   2   2   0   0   0   2   2   2   0   0   2   2   0   2   2   2   0   0   2   0   2   2   2   0   2   0   0   0   2   0   0   0   0   2   0   0   2   0   2   0   2   0   0   2   0   2   0   0   0   2   2   0   2   0   2   2   0   0   0   0   2   2   0   2   0   0   0   2   2   0   2   2   0   0   2   2   0   2   0   0   2   0   2   0   2   2   2   0   2   0   2   0   2   2   2   2   0   2   0   0   2   2   0   2   0   2   2   2   2   2   0   0   0   2   2   2   2   2   2   0   2   2   0   2   0   0   2   2   2   0   2   0   0   0   2   0   0   0   0   2   2   0   2
 MK-5-13                0   0   2   0   0   2   2   2   2   2   2   2   0   0   0   2   2   2   2   0   2   2   2   2   2   2   0   2   0   2   0   2   2   2   0   2   0   2   2   2   2   2   2   2   2   0   2   2   0   2   2   2   0   2   0   2   2   2   2   0   0   0   2   2   2   0   0   0   0   0   2   0   2   0   0   2   0   2   2   2   0   0   0   0   0   2   0   0   0   0   2   2   0   2   0   2   0   2   2   0   2   0   2   0   0   0   2   2   0   2   0   2   0   0   0   0   0   2   2   0   2   2   0   0   2   2   0   2   2   0   0   2   0   0   2   0   0   2   0   2   0   2   2   2   0   2   0   2   0   2   2   2   2   0   2   0   0   2   2   0   2   2   2   2   2   2   2   0   0   0   2   2   2   2   2   2   0   2   2   0   0   0   0   2   2   2   0   2   0   0   0   2   0   0   0   0   2   2   0   0
 MK-5-14                0   0   2   0   0   2   2   0   2   2   2   2   0   0   0   2   2   2   2   0   2   0   0   2   2   2   0   2   0   0   2   2   2   2   2   2   0   2   2   2   2   2   0   2   0   0   2   2   0   2   2   0   0   2   2   2   2   2   2   0   0   0   2   2   2   0   0   0   2   0   2   0   2   0   0   2   0   2   2   2   0   0   0   0   0   0   0   0   0   0   2   2   0   2   0   2   0   2   0   0   2   0   2   0   2   0   2   2   0   2   0   2   0   0   0   0   0   2   2   0   2   0   0   0   2   2   0   2   2   0   0   2   0   0   2   0   0   2   0   2   0   2   2   2   0   2   0   2   0   2   2   2   2   0   2   0   0   0   2   2   2   2   2   2   2   2   2   0   0   0   2   2   2   0   2   2   2   2   2   0   0   0   0   2   2   2   0   0   0   0   0   2   0   2   0   0   2   2   0   0
 MK-5-15                0   0   2   0   0   2   2   0   2   2   2   0   0   0   0   2   0   2   2   0   2   2   2   2   2   2   0   2   0   0   2   2   2   2   2   2   0   2   2   2   2   2   0   2   0   0   2   2   0   0   2   0   0   2   2   2   2   2   2   0   2   0   2   0   2   0   0   0   2   0   0   0   2   0   0   2   0   2   2   2   0   0   0   2   0   0   0   0   0   0   2   2   2   2   0   2   0   2   0   0   2   0   0   0   2   0   2   2   0   2   0   2   2   0   0   0   0   2   2   0   2   0   0   0   2   2   0   2   2   0   0   2   0   0   2   0   0   2   0   2   0   2   2   2   0   0   0   2   0   2   2   2   2   0   0   0   0   0   0   2   2   2   2   0   2   2   0   0   0   0   0   0   2   0   2   2   0   2   2   0   0   0   0   2   2   2   0   0   0   0   0   2   0   2   0   0   2   2   0   0
 MK-5-16                0   0   2   0   0   2   2   0   2   0   2   0   0   0   0   2   0   2   2   0   2   2   2   2   2   2   0   0   0   0   2   2   2   2   2   2   0   2   2   2   2   2   0   2   0   0   2   2   0   0   2   0   0   2   2   2   0   2   2   2   2   0   2   0   2   0   0   0   2   0   0   0   2   0   0   2   2   2   2   2   2   0   2   2   0   2   0   0   0   0   2   2   2   2   0   2   2   2   0   0   2   0   0   0   2   2   2   2   0   2   0   2   2   0   0   0   0   2   2   0   2   0   0   2   2   2   0   2   2   0   0   2   0   0   2   0   0   2   0   0   0   2   2   2   0   0   0   2   0   2   2   2   2   0   0   0   0   0   0   2   2   2   2   2   0   2   0   0   0   0   0   0   2   0   2   2   2   2   2   0   0   0   0   2   2   2   0   0   2   0   0   2   0   2   0   0   2   2   0   0
 MK-6-1                 0   0   2   2   0   0   0   0   0   2   2   2   2   0   0   2   2   2   2   0   0   2   0   0   2   0   0   0   2   2   2   0   2   0   2   2   0   2   0   0   2   2   2   0   0   0   0   2   0   0   0   2   2   2   2   0   2   2   2   0   0   0   2   0   0   0   0   2   0   2   0   0   0   0   2   0   2   0   2   0   2   0   2   0   0   0   0   2   0   2   2   0   0   2   0   2   0   2   2   2   0   0   0   2   2   2   0   0   2   0   2   2   2   0   0   0   2   0   0   2   0   2   2   0   0   0   2   2   0   2   2   2   0   0   0   2   2   0   2   2   2   2   2   0   2   2   2   2   0   2   2   0   2   2   2   2   0   0   0   0   2   0   0   0   2   0   2   0   0   0   2   2   2   0   0   0   0   0   2   2   2   0   0   2   0   2   0   2   2   0   2   2   0   2   0   2   0   0   0   2
 MK-6-2                 0   0   2   2   0   0   0   0   0   2   2   2   2   2   2   2   2   2   2   0   0   2   0   0   2   0   0   0   2   2   2   0   0   0   2   2   0   2   0   0   2   2   2   0   0   0   2   2   0   0   0   2   2   2   2   0   2   2   2   0   0   0   2   2   0   0   0   0   0   2   0   0   0   0   2   0   2   0   2   0   2   0   2   0   0   0   0   2   2   2   2   0   0   0   0   0   0   2   2   2   0   0   0   2   2   2   0   0   2   0   2   2   2   0   0   0   2   0   0   2   0   2   2   0   0   0   2   2   0   2   2   2   0   0   0   2   2   0   2   2   2   2   0   0   2   2   2   2   0   2   2   0   2   2   2   2   0   0   0   0   2   0   0   0   2   0   2   0   0   0   0   2   2   2   2   0   0   0   2   2   0   0   0   2   0   2   0   2   0   0   2   2   0   2   0   2   0   0   2   2
 MK-6-3                 0   0   2   2   0   0   0   0   0   0   2   2   2   2   2   2   2   2   2   0   2   2   0   0   0   0   0   0   2   2   2   2   2   0   2   2   0   2   0   0   2   2   2   0   0   0   2   2   0   0   0   2   2   2   2   0   2   2   2   0   0   0   2   2   0   0   0   2   0   0   0   0   0   0   2   0   0   0   0   0   2   0   2   0   0   0   0   2   2   2   2   0   0   0   0   0   0   0   2   2   0   0   0   2   0   2   0   0   2   0   2   2   2   0   0   0   2   0   0   2   0   2   2   0   0   0   0   2   0   2   2   2   0   0   0   2   2   0   2   0   2   2   0   0   2   2   2   2   0   0   2   0   2   2   2   0   2   0   0   0   2   0   2   0   2   0   2   0   0   0   0   2   2   2   2   0   0   0   2   0   0   0   0   2   0   2   0   0   0   0   2   2   0   2   0   2   0   0   2   2
 MK-6-4                 0   0   2   2   0   0   0   0   0   0   2   2   2   2   2   2   2   2   2   0   2   2   0   0   0   0   0   0   2   2   2   2   2   0   2   2   0   0   0   0   2   2   2   0   0   0   2   2   0   0   2   2   2   2   0   0   2   2   2   0   0   0   2   2   2   0   0   2   0   0   0   0   0   0   2   2   0   0   0   0   2   0   2   0   0   0   0   2   2   2   2   2   0   0   0   0   0   0   2   0   0   0   0   2   0   2   0   0   2   0   2   2   2   0   0   0   2   0   0   2   0   2   2   0   0   0   0   2   0   2   2   2   0   0   0   2   2   0   2   0   2   2   0   0   2   2   0   2   0   0   2   0   2   2   2   0   2   0   2   0   2   2   2   0   2   0   2   0   2   0   0   2   2   0   0   0   0   0   2   2   0   0   0   2   0   2   0   2   0   0   2   2   0   2   0   2   0   0   2   2
 MK-6-5                 0   0   2   2   2   0   0   0   0   0   2   2   0   2   2   0   2   2   2   0   2   0   0   0   0   0   0   2   2   2   2   2   2   0   2   0   0   0   2   0   2   2   2   0   0   0   2   2   0   0   2   2   2   2   0   0   2   2   0   0   0   0   2   2   2   0   2   0   0   0   2   0   2   0   2   2   0   0   0   0   2   0   0   2   0   0   0   2   2   2   2   2   0   0   0   0   0   2   2   2   0   0   2   2   0   0   2   0   2   0   2   2   2   0   0   0   2   0   0   2   0   2   2   0   0   0   0   2   0   2   2   2   0   0   0   0   2   0   0   0   2   2   0   0   2   2   0   2   0   0   2   0   2   2   2   0   2   0   2   0   2   2   2   0   2   0   2   0   2   0   0   2   2   0   0   2   0   0   2   2   0   0   0   0   0   2   0   0   0   0   2   2   0   2   0   2   0   0   2   2
 MK-6-6                 0   0   2   0   2   0   2   0   2   0   2   0   0   2   2   0   2   2   2   0   0   0   0   2   0   0   0   2   2   2   2   2   2   0   2   0   0   0   2   2   2   2   0   0   0   0   2   2   0   0   2   2   2   2   0   0   2   0   0   0   0   0   2   2   2   0   2   0   2   0   2   0   2   0   2   2   0   0   0   0   2   0   0   2   0   0   0   0   2   2   2   2   0   0   0   0   0   2   2   2   0   0   2   2   0   0   2   0   2   0   2   0   2   0   0   0   2   0   2   2   0   2   0   0   0   0   0   0   0   2   0   2   2   0   0   0   2   0   0   2   2   2   0   0   2   2   0   2   0   0   2   0   2   2   2   0   2   0   2   2   2   2   2   0   2   0   2   0   2   0   0   2   2   0   0   2   0   0   2   2   0   0   2   0   0   2   0   0   0   0   2   2   0   2   0   2   0   0   0   2
 MK-6-7                 0   0   2   0   2   0   2   0   0   0   2   0   2   0   2   0   2   2   2   0   0   0   2   2   0   0   0   2   2   2   2   2   2   0   0   0   0   0   2   0   2   2   0   0   0   0   2   2   0   0   2   2   2   2   0   0   2   0   0   0   0   2   2   2   0   0   2   0   2   0   2   0   2   0   2   0   0   0   0   0   2   0   0   2   0   0   0   0   2   2   2   2   0   0   0   0   0   2   2   2   0   0   2   2   0   0   2   0   2   0   2   0   2   0   0   0   2   0   0   2   0   2   0   0   0   0   0   0   0   2   0   0   2   0   0   0   2   0   0   2   2   2   0   0   2   2   0   2   0   0   2   0   2   2   0   0   2   0   2   2   2   2   2   0   2   0   2   0   2   0   0   2   2   0   0   2   2   0   2   2   0   0   2   0   0   2   0   0   0   2   2   2   0   2   0   2   0   0   0   2
 MK-6-8                 0   0   2   0   2   0   2   0   0   0   2   0   2   2   2   0   2   0   2   0   0   0   2   2   0   0   0   2   2   2   2   2   2   0   0   0   0   0   2   0   2   2   0   0   0   0   2   2   0   0   2   2   2   2   0   0   2   0   0   0   0   0   2   2   0   0   2   0   2   0   2   0   2   0   2   0   0   0   0   0   2   0   0   0   0   0   0   0   2   2   2   2   0   0   0   0   0   2   2   2   0   0   2   2   0   0   2   0   2   2   2   0   0   0   0   0   2   0   0   2   0   2   0   0   0   0   0   0   0   2   0   0   2   0   0   0   2   0   0   2   2   2   2   0   2   0   0   2   0   0   2   0   2   2   0   0   2   2   2   2   2   2   2   0   2   0   2   0   2   0   0   2   2   2   0   0   2   0   2   2   0   0   2   0   0   2   0   0   0   2   0   2   0   2   0   2   0   0   0   2
 MK-6-9                 0   0   2   2   2   0   2   0   0   0   2   0   2   2   0   0   2   0   2   0   0   2   2   2   0   0   0   2   2   0   2   0   2   0   0   0   0   0   2   0   2   2   2   0   0   0   2   2   0   0   2   0   2   2   2   0   2   0   0   0   2   0   2   2   0   0   2   0   2   0   0   0   2   0   2   0   0   0   0   0   2   0   0   0   0   0   2   0   2   2   2   2   0   0   0   0   0   2   2   2   2   2   2   2   0   0   2   0   2   2   2   0   0   0   0   0   2   2   0   0   0   2   0   0   0   0   0   0   0   2   0   0   2   0   0   0   2   0   0   2   2   2   2   0   2   2   0   2   0   0   2   0   2   0   0   0   2   2   2   2   2   2   2   0   2   0   2   2   2   0   2   2   2   2   0   0   2   0   2   2   0   0   2   0   0   2   2   0   0   2   0   2   2   2   0   2   0   0   2   2
 MK-6-10                0   0   2   2   2   0   2   0   0   0   0   0   0   2   0   0   2   0   2   0   0   2   2   2   0   0   0   2   2   0   2   0   2   0   0   0   0   0   2   0   0   2   2   0   0   0   2   2   0   0   0   0   2   2   2   0   2   0   0   0   2   0   2   2   0   0   2   0   2   0   2   0   2   0   2   0   0   0   0   0   2   0   0   0   0   0   0   0   2   2   2   2   0   2   0   0   0   2   2   2   2   2   2   0   0   2   2   0   2   2   2   0   0   0   0   0   2   2   0   0   0   2   2   2   0   0   0   0   0   2   0   2   2   0   0   0   2   2   0   0   2   2   2   0   0   2   0   2   0   0   2   0   2   0   0   0   2   2   2   2   2   2   0   0   2   2   2   2   0   0   2   0   2   0   0   0   2   2   0   2   0   0   2   0   0   2   2   0   0   2   0   2   0   2   2   2   0   0   2   2
 MK-6-11                0   0   2   2   0   0   2   0   0   0   0   0   0   2   0   0   2   0   2   0   0   2   2   2   2   0   0   2   2   0   0   0   2   0   0   0   2   0   2   0   0   2   2   0   2   0   2   2   0   0   0   0   2   2   2   0   2   0   0   0   2   0   0   0   0   0   2   0   2   0   2   0   2   0   2   0   0   0   0   0   2   0   0   2   0   0   0   2   0   2   2   2   0   2   0   0   0   2   2   2   2   2   2   0   0   2   2   0   2   0   2   0   0   0   0   0   2   2   0   0   0   2   2   2   0   0   0   0   2   2   0   2   2   0   0   0   2   2   0   0   2   2   2   0   0   2   2   0   0   0   2   0   2   0   0   0   2   2   2   2   2   2   0   0   0   2   2   0   0   0   2   0   2   0   0   0   2   2   0   2   0   0   2   0   0   2   2   0   0   2   0   2   0   2   2   2   0   0   2   2
 MK-6-12                0   0   2   2   0   0   2   0   0   0   0   0   0   0   0   0   2   0   2   0   0   2   2   2   2   0   0   2   2   2   0   0   2   0   0   0   0   0   2   0   0   2   2   0   2   0   2   2   0   0   0   0   0   2   2   0   2   0   0   0   2   0   0   0   0   0   2   0   2   0   2   0   2   0   2   0   0   0   0   0   2   2   0   0   0   0   0   2   0   2   0   0   0   2   0   0   0   2   2   2   2   2   2   2   0   2   2   0   2   0   2   0   2   0   0   0   2   2   0   0   0   2   2   2   0   0   0   0   2   2   0   2   2   0   0   0   2   2   0   0   2   2   2   0   2   2   2   0   0   0   2   0   2   0   0   0   2   0   2   2   2   2   0   0   0   2   2   0   0   0   0   0   2   0   0   0   2   2   0   2   0   0   2   0   0   2   2   0   0   2   0   2   0   2   2   2   0   0   2   2
 MK-6-13                0   0   2   2   0   0   2   0   0   0   2   0   0   0   2   0   2   0   2   2   0   2   2   2   2   0   0   2   2   2   0   0   2   0   0   0   0   0   2   0   0   2   2   0   2   0   2   2   0   0   0   0   0   2   2   0   2   2   0   0   2   0   0   0   0   0   2   0   2   0   2   0   2   0   2   0   0   0   0   0   2   2   0   0   0   0   2   2   0   2   0   0   2   2   0   0   0   2   2   2   2   2   2   2   0   2   0   0   2   0   2   0   0   0   0   0   0   2   0   0   0   2   2   2   0   0   0   0   2   2   0   0   2   0   0   0   0   2   0   0   2   2   2   0   2   2   2   0   0   0   2   0   2   0   2   0   2   0   2   2   2   0   0   0   0   2   2   0   0   0   0   0   0   0   2   0   2   2   0   2   2   0   2   2   2   2   2   0   2   2   0   2   0   2   2   2   2   0   2   2
 MK-6-14                0   0   2   2   0   0   2   0   0   2   2   0   2   0   2   0   2   0   2   2   0   2   2   2   2   0   2   2   2   2   0   0   2   0   0   0   0   2   2   0   0   2   2   2   2   0   2   2   0   2   0   0   0   2   0   0   2   2   0   0   2   0   0   0   0   0   0   0   2   0   2   0   2   0   2   0   0   0   0   0   2   2   2   0   0   0   2   0   0   2   0   0   2   2   0   0   0   2   2   2   2   0   2   2   0   2   0   0   0   0   2   0   0   0   0   0   0   2   0   0   0   2   2   2   0   0   0   0   2   2   0   0   2   0   0   0   0   2   0   0   2   2   2   0   2   2   2   0   0   0   2   0   2   0   0   0   2   0   2   2   2   0   0   0   0   2   2   0   0   0   0   0   0   2   2   0   2   0   0   2   2   0   2   2   0   2   2   0   2   2   0   2   0   2   2   2   2   0   2   2
 MK-6-15                0   0   2   2   0   0   2   0   2   2   2   0   2   0   2   0   2   2   2   2   0   2   2   2   2   0   2   2   2   2   0   0   2   0   0   0   0   2   2   0   0   2   2   2   2   0   2   2   0   2   2   0   0   2   0   0   2   2   0   0   2   0   0   0   0   0   0   0   2   2   2   0   2   0   2   2   0   0   0   0   0   2   2   0   0   2   2   0   0   2   0   0   2   2   0   0   0   2   2   2   2   0   2   2   0   2   0   0   2   0   2   0   0   0   0   0   0   2   0   0   0   2   2   0   0   0   0   0   2   2   2   0   2   2   0   0   0   2   0   0   2   2   2   2   2   2   2   0   0   2   2   0   2   0   0   0   2   0   2   2   2   0   0   0   0   2   2   0   0   0   0   0   0   2   2   0   2   0   0   2   2   2   2   2   0   2   2   0   2   2   0   2   0   2   2   2   2   0   2   2
 MK-6-16                0   0   2   2   0   0   2   0   2   2   2   0   2   0   2   0   2   2   2   2   0   2   2   2   2   0   2   2   2   2   0   0   2   0   0   0   0   2   2   0   0   2   2   2   2   0   2   2   0   2   2   0   0   2   0   0   2   0   0   0   2   0   0   0   0   0   0   0   2   2   2   0   2   0   2   2   0   0   0   0   0   2   2   2   0   2   2   0   0   0   0   0   2   0   0   2   0   2   2   2   2   0   2   2   0   2   0   0   2   0   2   0   0   0   0   0   0   2   0   0   2   2   2   0   0   0   0   0   0   2   2   0   2   2   0   0   0   2   0   2   0   2   2   2   2   2   2   0   0   2   2   0   2   0   0   0   2   0   2   2   2   2   0   0   0   2   2   0   0   0   0   0   0   2   2   0   2   0   0   2   2   2   2   2   0   2   0   0   2   2   2   2   0   2   2   2   2   0   2   2
 
!****************************************** Phenotypic Data **********************************************************
!-100.0 is resevred for missing phenotype
SimulatedTrait1        10.3447    8.5012    7.0682   10.3560    9.9148   10.5565    9.8640    6.9895    9.7292   10.6105    7.7820   11.1408    9.4487    8.4313   11.8249    9.7706   11.1323    9.4061   10.0774   11.5322    8.9096    7.7749   10.3250    9.4431   10.6658   11.1150   11.9666    6.2547   10.8450    8.3272   11.9378    9.0820    9.7006   11.4906    8.7629    9.8255   10.2117    9.8442   11.1866   10.6461   10.6919    9.2905   12.5132    9.6882   11.2285   11.4767    8.0704    6.1228    9.1879    9.0890   10.0726   11.0789   11.4809    8.1479   10.1993   10.0953    7.0078    9.0857   12.3582   11.1084   10.8605    8.6187   11.6933    8.6167   11.5704   10.3821   10.2418    8.4512   10.3525    8.7791   11.8306    8.8505    9.0989    6.4798    8.2478   10.4228   10.5942   10.6397   11.1287   11.3601   11.4455    9.7431   10.1588    9.0188   11.0760    6.9093   10.3353   10.5470    9.8223    8.5081   10.6241    9.6736    8.6242    9.5638    9.8379    9.5172   10.8221   11.5526    7.6831    8.2582    9.3830   11.6722    8.0769   10.9690    8.4241    8.0127   11.7015   11.7302   10.4461   11.2855    9.2170   11.6941   11.2966    9.5427    9.8673    6.9869    9.7707   10.2942   10.4561   10.8133   10.0029   11.9008   12.1961    8.6056   11.0075   10.5728   10.5590   10.0327   10.2811   12.4478    9.4316    8.6009    8.8927    7.1912   11.4451   13.3083   11.0520    8.5161    8.6952   10.4106    9.6827   11.7464    9.2244   11.7508    7.5186    9.1702    7.9295   10.2603    9.5613    8.4968    9.7216    8.5789   11.4611   11.4178    9.5974   10.6560    8.7451   11.5832   10.8920   12.0477    7.3009    9.6226    9.1519   11.8576    7.9228   10.6693   11.2235    8.2718   10.5733   11.4453   10.1582   10.3522   12.5141   12.3634    9.6851    9.1778   10.9052    8.5521    9.6800   10.0771   11.1232   11.5179    9.6437    9.1606   10.3951   10.0784   10.6314   12.1566   11.6547   10.1169   10.8950   11.0525   11.3060    9.8771   11.8005   11.9279   10.9609   11.9903    9.7308    9.6428
SimulatedTrait2        17.3654   12.6085   15.2217   13.7965   14.9039   16.2700   14.7325   15.5691   14.1485   15.6249   14.0882   14.1734   14.4444   12.9925   15.2381   14.6033   15.8146   14.8862   12.2871   13.2137   18.1780   12.9104   15.0778   15.0464   13.6290   16.1909   15.2961   14.5049   20.8634   13.9527   15.2478   15.4551   13.1585   14.7549   15.2786   15.9729   14.0763   13.8688   13.5799   14.7370   13.9438   14.5334   15.5615   14.6066   14.9809   16.6542   14.8182   12.4282   13.5128   16.7182   16.6821   14.5799   15.6139   17.1959   14.3622   13.9860   15.5628   15.0831   15.9283   10.9024   17.4559   14.2450   14.7269   12.7594   17.5129   13.9353   16.3303   13.3243   16.5607   14.9581   15.2626   13.9855   17.3880   13.4982   14.4856   14.0974   11.3728   16.7698   14.8923   16.2602   15.3414   13.6127   15.0751   15.5791   12.5097   15.0500   15.5831   14.2629   11.5310   16.6536   12.1009   17.5571   15.7629   15.6010   13.6074   13.2358   15.9335   15.3994   12.8209   14.4422   13.3084   16.5209   14.8765   16.3075   12.5271   16.6326   14.9471   14.7485   13.0932   13.9992   12.6359   16.3219   15.3532   15.0008   14.3653   14.8802   14.5125   14.9099   15.6255   15.8862   15.3358   14.5741   13.9161   16.6772   15.9770   13.9315   13.1540   15.0278   12.8347   15.4456   14.3861   17.7214   15.1776   15.2609   14.1061   15.6992   16.6133   14.2760   12.9685   17.3943   13.4051   14.3765   15.8058   15.1532   16.6303   13.1017   13.3307   15.4714   17.0253   13.3794   15.6994   12.1739   16.3553   13.7477   12.9067   12.7093   14.2050   14.5063   15.1462   15.1727   14.8367   14.8732   14.3660   15.6406   12.5735   14.9323   13.7954   14.3334   12.4152   13.6368   16.7730   17.1478   13.8332   17.1515   12.6919   14.1352   13.5838   15.6703   16.5418   15.2151   14.8731   15.9189   15.1021   13.4436   14.4333   17.2014   14.7454   16.4554   15.0132   13.7738   14.4047   15.0515   14.0526   15.6453   12.8037   12.9954   13.7813   15.8325   13.8634   15.4644
 
