# Supplementary material for: Inclusive Composite Interval Mapping of QTL by Environment Interactions in Biparental Populations
Source: PLoS One. 2015 Jul 10;10(7):e0132414. doi: 10.1371/journal.pone.0132414 (PMC4498613; doi:10.1371/journal.pone.0132414)
Supplement: S3 File — (ZIP) [file pone.0132414.s003.zip › Simulation for unliked model/Simulated popualtions/run_00141.met]

!**********************Note: lines staring with "!" are remarks and will be ignored in the program********************
!*********************************General Information**********************************
!Assuming F1 = P1 x P2, populations available in QTL IciMapping are: 
!  1, P1BC1F1 = P1 x F1, the first backcrossing where P1 is used as the recurrent parent;
!  2, P2BC1F1 = P2 x F1, the first backcrossing where P2 is used as the recurrent parent;
!  3, F1DH, F1-derived doubled haploids; 
!  4, RIL or F1RIL, recombination inbred lines through the repeated selfing of F1;
!  5, P1BC1RIL, recombination inbred lines through the repeated selfing of P1BC1F1;
!  6, P2BC1RIL, recombination inbred lines through the repeated selfing of P2BC1F1;
!  7, F2, the selfing generation of F1;
!  8, F3, the selfing generation of F2;
!  9, P1BC2F1, the second backcrossing where P1 is used as the recurrent parent; 
! 10, P2BC2F1, the second backcrossing where P2 is used as the recurrent parent;
! 11, P1BC2RIL, recombination inred lines through the repeated selfing of P1BC2F1; 
! 12, P2BC2RIL, recombination inred lines through the repeated selfing of P2BC2F1; 
! 13, P1BC1F2, the selfing generation of P1BC1F1; 
! 14, P2BC1F2, the selfing generation of P2BC1F1; 
! 15, P1BC2F2, the selfing generation of P1BC2F1; 
! 16, P2BC2F2, the selfing generation of P2BC2F1; 
! 17, P1BC1DH, P1BC1F1-derived doubled haploids; 
! 18, P2BC1DH, P2BC1F1-derived doubled haploids; 
! 19, P1BC2DH, P1BC2F1-derived doubled haploids; 
! 20, P2BC2DH, P2BC2F1-derived doubled haploids; 
   3      !Mapping Population (see remarks above)
   2      !Mapping Function (1 for Kosambi; 2 for Haldane; 3 for Morgan)
   2      !Marker Space Type (1 for intervals; 2 for positions)
   1      !Marker Space Unit(1 for centiMorgans; 2 for Morgan)
   6      !Number of Chromosomes (or Linkage Groups)
 200      !Size of the mapping population
   2      !Number of environments
 
!***************************************** Chromosomes and Linkage Maps **********************************************
!Chromosome                 NumMarkers
-CH1                        16
-CH2                        16
-CH3                        16
-CH4                        16
-CH5                        16
-CH6                        16
!Linkage map (Marker name followed by position or the interval length)
 MK-1-1                1     0.000
 MK-1-2                1    10.000
 MK-1-3                1    20.000
 MK-1-4                1    30.000
 MK-1-5                1    40.000
 MK-1-6                1    50.000
 MK-1-7                1    60.000
 MK-1-8                1    70.000
 MK-1-9                1    80.000
 MK-1-10               1    90.000
 MK-1-11               1   100.000
 MK-1-12               1   110.000
 MK-1-13               1   120.000
 MK-1-14               1   130.000
 MK-1-15               1   140.000
 MK-1-16               1   150.000
 MK-2-1                2     0.000
 MK-2-2                2    10.000
 MK-2-3                2    20.000
 MK-2-4                2    30.000
 MK-2-5                2    40.000
 MK-2-6                2    50.000
 MK-2-7                2    60.000
 MK-2-8                2    70.000
 MK-2-9                2    80.000
 MK-2-10               2    90.000
 MK-2-11               2   100.000
 MK-2-12               2   110.000
 MK-2-13               2   120.000
 MK-2-14               2   130.000
 MK-2-15               2   140.000
 MK-2-16               2   150.000
 MK-3-1                3     0.000
 MK-3-2                3    10.000
 MK-3-3                3    20.000
 MK-3-4                3    30.000
 MK-3-5                3    40.000
 MK-3-6                3    50.000
 MK-3-7                3    60.000
 MK-3-8                3    70.000
 MK-3-9                3    80.000
 MK-3-10               3    90.000
 MK-3-11               3   100.000
 MK-3-12               3   110.000
 MK-3-13               3   120.000
 MK-3-14               3   130.000
 MK-3-15               3   140.000
 MK-3-16               3   150.000
 MK-4-1                4     0.000
 MK-4-2                4    10.000
 MK-4-3                4    20.000
 MK-4-4                4    30.000
 MK-4-5                4    40.000
 MK-4-6                4    50.000
 MK-4-7                4    60.000
 MK-4-8                4    70.000
 MK-4-9                4    80.000
 MK-4-10               4    90.000
 MK-4-11               4   100.000
 MK-4-12               4   110.000
 MK-4-13               4   120.000
 MK-4-14               4   130.000
 MK-4-15               4   140.000
 MK-4-16               4   150.000
 MK-5-1                5     0.000
 MK-5-2                5    10.000
 MK-5-3                5    20.000
 MK-5-4                5    30.000
 MK-5-5                5    40.000
 MK-5-6                5    50.000
 MK-5-7                5    60.000
 MK-5-8                5    70.000
 MK-5-9                5    80.000
 MK-5-10               5    90.000
 MK-5-11               5   100.000
 MK-5-12               5   110.000
 MK-5-13               5   120.000
 MK-5-14               5   130.000
 MK-5-15               5   140.000
 MK-5-16               5   150.000
 MK-6-1                6     0.000
 MK-6-2                6    10.000
 MK-6-3                6    20.000
 MK-6-4                6    30.000
 MK-6-5                6    40.000
 MK-6-6                6    50.000
 MK-6-7                6    60.000
 MK-6-8                6    70.000
 MK-6-9                6    80.000
 MK-6-10               6    90.000
 MK-6-11               6   100.000
 MK-6-12               6   110.000
 MK-6-13               6   120.000
 MK-6-14               6   130.000
 MK-6-15               6   140.000
 MK-6-16               6   150.000
!*********************************** Marker Types ********************************************************************
!Co-dominant marker: When heterozygote F1 is present, P1 is coded as 2, F1 is coded as 1, and P2 is coded as 0; Otherwise, P1 is coded as 2, and P2 is coded as 0. 
!Dominant marker: When heterozygote F1 is present, P1 and F1 are coded as 12, and P2 is coded as 0; Otherwise, P1 is coded as 2, and P2 is coded as 0.  
!Recessive markers: When heterozygote F1 is present, P1 is coded as 2, and F1 and P2 are coded as 10; Otherwise, P1 is coded as 2, and P2 is coded as 0. 
!Missing marker is coded as -1. 
 MK-1-1                 2   0   2   0   0   0   2   2   0   0   2   0   2   2   2   0   2   0   0   0   2   0   0   2   2   0   2   0   2   0   0   2   0   2   0   2   2   2   2   2   2   0   2   0   2   0   0   0   2   2   2   2   0   2   0   0   0   0   0   2   2   2   0   0   0   2   2   0   0   2   0   0   0   2   0   2   0   2   0   2   2   0   2   2   0   0   0   0   2   2   0   2   0   0   2   0   0   2   2   0   2   0   2   0   2   0   2   0   2   0   0   0   0   2   0   2   0   2   2   0   2   2   2   2   0   2   0   2   2   0   2   2   0   0   0   2   0   2   0   2   0   0   2   2   2   0   2   2   2   2   2   0   0   2   2   2   2   2   2   2   0   0   0   2   2   0   2   0   0   2   2   2   2   2   2   0   0   2   2   2   2   0   2   2   2   2   0   0   2   0   0   0   2   2   2   0   0   2   2   0
 MK-1-2                 2   0   0   0   2   0   2   2   0   0   2   0   2   2   2   0   2   0   0   0   2   0   0   0   2   0   2   0   2   0   0   2   2   0   2   2   2   2   2   2   2   0   0   0   2   0   0   0   2   2   2   2   0   2   0   0   0   0   0   2   2   2   0   0   0   2   2   0   2   2   0   0   0   2   0   2   0   2   0   2   2   0   0   2   0   0   0   0   2   2   0   2   2   2   2   0   0   2   2   0   2   0   2   0   0   0   2   0   2   0   0   0   0   2   0   2   0   2   2   0   2   2   2   2   0   2   0   2   2   0   0   2   0   0   0   2   0   0   0   2   0   0   2   2   2   0   2   2   2   2   2   0   0   2   2   2   2   2   2   2   0   0   0   0   2   2   2   0   0   2   2   2   2   0   2   0   0   0   2   2   2   0   2   2   2   2   0   0   2   0   0   0   2   2   2   0   0   2   2   0
 MK-1-3                 2   0   0   0   2   0   2   2   0   0   2   0   2   2   0   0   2   2   0   0   2   0   0   0   2   0   0   2   2   0   0   2   2   0   0   0   2   2   0   2   2   0   0   0   2   2   0   0   2   2   2   2   0   2   0   0   0   0   0   2   2   2   0   0   0   0   2   0   2   2   0   2   0   2   0   0   0   2   0   2   2   0   0   2   0   0   0   0   2   0   0   2   2   2   2   0   0   2   2   0   2   0   2   0   2   0   2   0   0   0   0   0   0   2   0   2   0   2   2   0   0   2   2   2   0   2   0   2   2   0   0   2   0   0   2   2   2   0   0   2   0   0   2   2   0   0   2   2   2   2   2   0   0   2   2   2   2   0   2   2   0   2   0   0   2   2   2   0   0   0   2   2   2   0   2   0   0   0   2   2   2   0   2   2   2   2   0   0   2   2   0   0   2   0   2   2   0   2   2   0
 MK-1-4                 2   0   0   0   2   0   2   2   0   0   2   2   2   2   0   2   2   0   0   0   2   2   0   0   2   0   0   2   2   0   0   2   2   0   0   0   2   2   0   2   0   0   0   0   2   2   2   0   2   2   2   2   0   2   0   0   0   0   0   2   2   2   0   0   0   0   2   0   2   2   0   2   0   0   2   0   2   2   2   2   2   0   0   2   0   0   0   0   2   0   2   2   2   2   2   0   0   2   2   0   2   0   2   0   2   0   2   0   0   0   0   0   0   0   0   0   0   2   2   0   0   2   2   2   0   2   0   2   2   0   0   2   0   0   2   2   2   0   0   2   0   0   2   2   0   0   2   2   2   2   2   0   2   2   2   2   2   0   2   2   0   0   0   0   2   2   2   0   0   0   0   2   2   2   2   0   0   0   2   2   2   0   2   2   2   2   0   2   2   2   0   0   2   0   2   2   0   2   2   0
 MK-1-5                 2   0   0   2   2   0   2   2   0   0   2   2   2   2   0   2   2   0   0   0   2   2   0   0   2   0   0   2   2   0   0   2   2   0   0   2   0   2   0   2   0   0   0   0   2   2   0   0   2   2   2   2   0   2   0   0   0   0   0   2   2   2   0   0   0   0   2   0   2   2   0   2   0   0   2   0   2   2   2   2   2   0   0   0   0   0   0   2   2   0   2   0   2   2   2   0   2   2   2   0   2   0   2   0   0   0   2   0   0   0   0   0   0   0   2   0   0   2   2   0   0   2   2   2   0   2   0   2   2   0   0   2   0   0   2   2   2   0   0   2   0   0   2   2   0   0   2   2   2   2   2   0   2   2   2   2   2   0   2   0   0   0   0   0   2   2   2   0   2   0   2   2   0   2   2   0   0   0   2   2   2   2   2   2   2   2   0   0   2   0   0   0   2   0   0   2   2   2   2   0
 MK-1-6                 2   0   0   2   2   0   2   2   0   0   2   2   2   2   0   2   2   0   0   0   2   0   0   0   2   0   0   2   2   0   0   0   2   0   0   2   2   2   0   2   0   0   0   0   2   2   0   0   0   2   2   2   0   2   0   0   0   0   0   2   2   2   0   0   2   0   2   0   0   2   0   2   0   0   2   0   2   0   2   2   2   0   0   0   2   2   2   2   2   0   2   0   2   2   2   0   2   2   2   2   2   0   2   0   0   0   2   0   0   0   0   2   0   0   2   0   0   2   2   0   0   2   0   2   0   2   0   2   0   0   0   2   0   0   2   2   2   0   0   2   2   2   2   2   0   2   2   0   2   2   2   0   2   2   2   2   2   0   2   2   0   0   0   0   2   2   2   0   2   0   0   2   0   2   0   0   0   0   2   2   2   2   2   2   2   2   0   0   2   0   2   2   2   0   0   2   2   0   2   0
 MK-1-7                 0   0   0   2   2   0   2   2   0   0   2   2   2   2   0   2   2   0   0   0   2   0   0   0   2   0   0   2   2   0   0   0   2   0   0   2   2   2   2   2   0   0   0   0   2   2   0   0   0   2   2   2   0   2   0   0   0   0   0   2   2   2   0   0   2   0   2   0   0   2   0   2   0   0   2   2   2   0   2   2   2   0   0   2   2   0   2   2   2   0   2   2   2   2   2   0   2   2   2   2   0   0   2   2   0   2   2   0   0   2   0   2   0   0   0   0   0   2   2   0   0   2   0   2   0   0   0   2   0   0   0   2   0   0   2   2   2   0   0   2   2   2   2   2   0   2   2   0   2   2   2   0   2   2   2   0   2   0   2   2   0   2   0   0   2   2   2   0   2   0   0   2   0   2   0   0   0   0   2   2   2   2   2   2   2   2   0   0   2   0   0   2   0   0   0   2   2   0   2   0
 MK-1-8                 0   0   0   2   2   0   2   2   0   0   2   2   2   2   0   2   2   0   0   2   2   0   0   0   0   2   0   2   0   0   0   0   2   0   0   2   2   2   2   2   0   0   0   0   2   2   0   0   0   2   2   2   0   2   0   0   2   0   0   2   2   2   0   0   2   0   2   2   0   2   0   2   2   0   2   2   2   0   0   2   0   2   0   2   2   0   2   2   0   0   2   2   2   2   2   0   2   2   2   2   0   0   0   2   0   2   2   0   0   2   0   2   0   0   0   0   0   2   2   0   2   2   0   2   0   0   0   2   2   0   0   2   0   0   0   0   2   0   0   0   2   2   2   2   0   2   2   0   2   2   2   0   2   2   2   0   2   0   2   2   0   2   0   0   2   2   2   0   2   0   0   2   0   2   0   0   0   0   2   2   2   2   2   2   2   2   0   0   0   0   0   2   0   2   0   2   2   0   0   0
 MK-1-9                 0   0   0   2   2   0   2   2   0   0   2   0   2   2   0   0   2   0   0   2   2   0   0   0   0   2   0   2   2   0   0   0   2   0   2   2   2   2   2   2   0   0   0   0   2   2   0   0   0   2   2   2   0   2   2   0   2   2   0   2   2   2   0   0   2   0   2   2   0   2   0   2   2   0   2   2   2   0   0   2   0   2   0   2   0   0   2   2   0   2   2   2   2   2   2   0   2   2   2   2   0   0   0   2   0   2   2   2   2   2   0   2   0   0   0   0   2   2   2   2   2   2   0   2   0   0   0   2   2   0   2   2   0   0   0   0   2   0   0   0   2   2   2   2   0   2   2   0   2   2   2   0   2   2   2   0   2   0   2   2   0   2   0   0   2   2   2   0   0   2   0   2   0   2   0   0   0   0   0   2   2   2   2   2   2   2   0   0   0   0   0   2   0   2   0   2   2   0   0   0
 MK-1-10                0   0   2   2   2   0   2   0   0   0   2   0   2   2   0   0   0   0   0   2   2   0   0   0   2   2   2   2   2   2   0   0   0   0   2   2   2   2   2   2   0   0   2   0   2   2   0   0   0   2   2   2   0   2   2   0   2   2   0   2   0   0   0   0   2   2   2   2   0   2   0   2   2   0   2   2   2   0   0   2   0   0   0   2   0   0   2   2   0   0   2   2   2   2   2   0   2   2   2   2   0   0   0   2   2   2   2   2   2   2   0   2   0   2   0   0   2   2   0   2   2   2   2   2   0   0   2   2   2   0   0   2   0   0   0   0   2   0   0   2   2   2   2   2   0   2   2   0   2   2   2   0   2   2   2   0   2   0   2   0   2   2   0   0   2   2   2   0   0   2   0   2   0   2   0   0   0   0   0   2   2   2   2   0   2   2   0   0   0   0   0   2   0   2   0   0   2   0   0   0
 MK-1-11                0   0   2   2   2   0   2   2   0   0   2   0   2   2   2   0   0   0   0   0   2   0   0   0   2   2   2   2   2   2   0   0   0   0   2   2   2   2   2   2   0   0   2   0   2   2   0   0   0   2   2   2   0   2   2   0   2   2   0   2   0   0   0   0   0   2   2   2   2   2   0   2   2   0   2   2   0   0   0   2   0   0   0   2   0   0   2   2   0   0   2   2   2   2   2   0   2   2   2   2   0   0   0   0   2   2   2   2   2   2   0   2   0   2   0   0   2   2   0   2   2   2   2   2   0   0   2   2   2   0   0   0   0   0   0   0   2   2   0   2   2   2   2   2   0   2   2   0   2   0   2   0   2   2   2   0   2   0   2   2   2   2   0   0   2   2   2   0   0   2   0   2   0   2   0   0   0   0   0   2   2   2   2   0   2   2   0   0   0   0   0   2   0   2   0   0   0   2   0   0
 MK-1-12                0   0   2   2   2   0   2   2   0   0   2   0   2   2   0   0   0   0   0   0   2   0   0   0   2   2   2   2   2   0   0   0   0   0   2   2   2   2   2   2   0   0   2   0   2   2   0   0   0   2   2   2   0   2   2   0   2   2   0   2   0   0   0   0   0   2   0   2   2   2   0   2   2   0   2   2   0   0   0   2   2   0   0   2   0   0   2   2   0   0   2   2   2   2   2   0   2   2   2   2   0   0   0   0   2   0   2   2   2   2   0   0   0   2   0   0   2   2   0   2   2   2   2   0   0   0   2   2   2   0   0   0   0   0   0   0   2   2   0   2   2   2   2   2   0   2   2   0   2   0   2   0   2   2   2   0   2   0   2   2   2   2   0   0   2   2   2   0   0   2   2   0   2   2   0   2   0   2   0   2   2   2   2   0   2   2   0   0   0   0   0   2   0   0   0   0   0   2   0   0
 MK-1-13                0   0   0   2   2   0   2   2   0   2   2   0   0   2   0   2   0   0   0   0   2   0   0   0   2   2   2   2   2   0   0   0   0   0   2   2   2   2   2   2   0   0   2   0   2   2   0   0   0   2   2   2   0   2   2   0   2   0   0   2   0   0   0   0   0   2   0   2   2   0   0   2   2   0   2   0   0   0   0   2   2   0   0   2   0   0   2   2   0   0   2   2   2   2   2   0   2   2   2   2   0   0   0   0   2   0   2   2   0   2   0   0   2   2   0   0   2   2   0   2   2   2   2   0   0   0   2   2   0   0   0   0   0   0   0   0   0   2   0   2   2   2   2   2   0   2   2   0   0   0   2   0   2   2   2   0   2   2   2   2   2   2   0   0   2   2   2   0   0   2   2   0   2   0   0   2   0   2   0   2   2   2   2   0   2   2   0   0   0   0   0   2   0   0   0   0   0   2   0   0
 MK-1-14                0   2   0   2   2   0   2   2   0   2   2   2   0   0   0   2   0   0   0   0   2   0   0   0   2   0   0   2   2   0   0   0   0   0   2   2   2   0   2   2   0   0   2   0   2   2   0   0   0   2   0   2   0   2   2   0   2   0   0   2   0   2   0   0   2   2   0   2   2   0   0   2   2   0   2   0   0   0   0   0   2   0   0   2   0   0   2   2   0   0   2   2   2   2   0   0   2   2   2   2   0   0   0   0   2   0   2   2   0   2   0   2   2   2   0   0   2   0   2   2   2   2   2   0   0   0   2   2   0   0   0   2   2   0   0   0   0   2   0   2   2   2   2   2   0   0   2   0   0   0   2   0   2   2   2   0   2   2   2   2   2   2   0   0   2   2   2   0   0   2   2   0   2   0   0   2   0   0   0   2   2   2   2   0   0   2   0   0   0   0   0   2   0   0   0   0   0   2   0   0
 MK-1-15                0   2   0   2   2   0   2   2   0   2   2   2   0   0   0   2   2   0   0   0   0   0   0   0   0   0   0   2   2   0   2   0   0   0   2   2   2   0   2   2   0   0   2   0   2   0   0   0   0   2   2   2   0   2   2   0   2   0   0   2   0   2   0   0   2   2   0   2   2   0   2   0   2   0   2   0   0   0   0   0   2   0   0   2   0   0   2   2   0   0   2   2   2   2   2   0   2   2   2   2   0   0   0   0   2   0   2   2   0   2   0   2   2   2   0   0   0   2   2   2   0   2   2   0   0   0   2   2   0   0   0   2   0   0   0   0   0   2   0   2   2   2   2   0   0   0   2   0   0   0   2   2   2   2   2   0   2   2   2   2   2   2   0   0   2   2   2   0   0   2   2   0   0   0   0   2   0   0   0   2   2   2   2   0   0   0   0   0   0   0   2   2   0   0   0   0   0   2   0   0
 MK-1-16                0   2   0   2   2   0   2   2   2   2   2   2   0   0   0   2   2   0   0   0   0   0   0   0   2   0   0   2   2   0   2   0   0   0   2   2   0   0   2   2   0   0   2   2   2   0   0   0   0   2   2   2   0   2   2   0   0   0   0   2   0   2   0   0   2   2   0   2   2   0   2   0   2   0   2   0   0   0   0   0   2   0   0   2   0   2   2   2   0   0   2   2   2   2   2   0   2   2   2   2   0   0   0   2   2   0   2   2   0   2   0   2   2   2   0   0   0   2   2   2   0   2   2   0   0   0   2   2   0   0   0   2   0   0   0   0   2   2   0   0   2   0   2   0   0   0   2   2   0   0   2   2   2   0   2   0   2   2   2   2   2   2   0   0   2   0   2   0   0   2   2   0   0   0   0   2   0   0   0   2   2   2   2   0   0   0   0   0   0   0   2   2   0   0   0   0   0   2   0   0
 MK-2-1                 2   0   2   2   2   2   2   0   2   2   2   0   2   2   2   0   2   0   0   2   2   2   0   0   2   2   2   0   2   2   2   2   2   2   2   0   0   0   0   2   2   2   0   2   2   0   2   0   0   0   2   0   2   0   0   2   0   2   2   0   0   2   2   2   2   2   2   2   0   0   2   2   2   2   0   2   2   2   0   0   0   0   2   0   2   2   2   0   0   0   0   0   0   2   0   2   0   0   2   2   2   2   0   0   2   0   2   0   2   0   2   0   2   0   0   0   2   2   2   0   2   2   0   2   0   0   2   2   0   2   0   0   0   0   2   0   2   2   0   2   0   0   0   2   2   0   2   0   2   2   2   0   2   0   0   0   2   2   0   2   2   2   0   0   2   2   2   2   0   0   0   2   2   2   2   2   0   2   2   2   0   2   2   2   2   0   2   2   2   0   2   0   2   2   0   0   0   2   0   0
 MK-2-2                 2   2   2   2   2   2   2   0   2   2   2   0   2   2   2   0   2   0   0   2   2   2   0   0   2   2   2   0   2   2   2   2   2   2   2   0   0   0   0   2   2   2   0   2   2   0   2   0   0   0   2   0   0   0   0   2   0   2   2   0   0   2   2   0   2   0   2   2   0   0   2   2   2   0   0   2   2   2   0   0   0   0   2   0   2   2   2   0   0   0   0   0   0   2   0   2   0   0   2   2   2   2   0   0   2   0   2   0   0   0   0   0   2   0   0   0   2   2   2   0   0   2   0   2   0   0   2   2   0   0   0   0   0   0   2   0   2   2   0   0   0   0   2   0   2   0   2   0   2   2   2   0   0   0   2   2   2   2   0   2   2   2   0   0   2   2   2   2   0   0   0   2   2   2   2   2   0   2   2   2   0   2   2   2   2   0   2   2   2   0   2   0   2   2   0   0   0   0   2   0
 MK-2-3                 0   2   2   2   2   2   2   0   2   2   0   0   2   0   2   0   2   0   0   2   2   2   0   0   2   2   0   0   2   2   2   2   2   2   2   0   0   0   0   2   2   2   0   2   2   0   2   0   0   0   2   0   0   0   0   2   0   2   2   0   0   2   2   0   2   0   2   2   2   0   2   2   2   0   0   2   2   2   0   0   0   0   2   0   2   2   2   0   0   0   0   0   0   2   0   2   0   0   0   2   2   2   0   0   2   0   2   0   0   0   0   0   2   0   0   0   2   2   2   0   0   2   0   2   0   0   2   2   0   0   0   0   0   0   2   0   2   2   0   0   0   2   2   0   2   0   2   2   2   2   2   0   0   0   2   2   2   2   0   2   2   2   0   0   2   2   0   2   0   0   0   2   2   2   2   2   0   2   0   2   0   2   2   2   2   0   2   2   2   0   2   0   2   2   0   0   0   0   2   2
 MK-2-4                 0   2   2   0   0   2   2   0   2   2   0   2   0   0   2   0   2   0   0   2   2   2   0   0   2   2   0   0   2   2   2   2   2   2   2   0   0   0   2   2   2   2   0   2   2   0   2   0   0   0   2   0   0   0   0   2   0   2   2   0   0   2   2   2   2   0   2   2   2   0   2   2   0   0   0   2   2   0   0   0   0   0   2   0   2   2   2   0   0   0   0   0   0   2   0   2   2   0   0   2   2   2   0   0   2   0   2   0   0   0   0   0   2   0   0   0   2   0   2   0   0   2   0   2   0   0   2   2   0   0   0   0   0   0   2   0   2   0   0   0   2   2   2   0   0   0   2   2   2   2   2   0   0   0   2   0   2   2   0   2   2   2   0   0   2   2   0   2   0   0   0   2   2   2   2   2   0   2   0   2   0   2   2   2   0   2   2   2   2   0   2   0   2   2   2   0   0   0   2   2
 MK-2-5                 0   2   0   0   0   2   2   0   2   2   0   2   0   0   2   0   2   0   0   2   2   2   0   0   2   2   0   0   2   2   2   2   2   2   2   2   0   0   2   2   2   0   0   2   2   0   2   0   0   0   2   0   0   0   0   2   0   2   2   0   0   2   2   2   2   0   2   2   2   0   2   2   0   0   0   2   2   0   0   0   0   0   2   0   0   2   2   0   0   0   0   0   0   2   0   2   2   0   0   2   2   2   0   2   2   0   2   0   0   0   0   0   2   0   2   0   2   0   2   0   2   2   2   2   0   0   2   2   0   0   0   0   0   0   2   0   2   0   0   0   2   2   2   0   0   0   2   0   2   2   2   0   0   0   0   0   2   0   0   2   2   2   0   0   2   2   0   2   0   0   0   2   2   2   2   2   0   2   0   2   0   2   2   2   0   2   2   0   2   0   2   0   2   2   2   0   0   0   2   2
 MK-2-6                 0   2   0   0   0   2   2   0   2   0   0   2   0   0   2   0   2   0   0   2   2   2   0   0   2   0   0   0   2   2   2   2   2   2   2   2   0   0   2   2   2   0   0   2   2   2   2   0   0   0   2   0   2   0   0   0   0   2   2   0   0   0   2   0   2   0   2   2   0   0   2   2   0   2   0   2   2   2   0   0   0   0   2   0   0   2   2   0   0   0   0   0   0   0   0   2   2   0   0   2   2   2   0   2   2   0   2   0   0   2   0   2   2   0   2   0   2   0   2   0   2   2   2   2   0   2   2   2   0   2   0   0   0   0   2   0   2   0   2   0   2   2   0   0   0   0   0   0   2   2   2   0   0   0   0   0   2   0   0   2   2   0   0   0   2   2   0   2   0   0   2   2   2   2   2   0   0   2   0   2   0   2   2   2   0   0   2   0   2   0   2   0   2   2   2   0   0   0   2   2
 MK-2-7                 0   2   0   0   0   2   0   0   2   0   2   2   2   0   2   0   2   0   0   2   2   2   0   0   2   0   0   0   2   2   2   2   2   2   2   2   0   0   2   2   2   0   0   0   2   0   2   2   0   0   2   0   2   0   0   0   0   2   2   0   0   2   2   0   2   0   2   2   0   0   2   2   0   2   0   2   0   2   0   0   0   0   2   0   0   2   2   0   0   0   2   0   0   0   0   2   2   0   0   2   2   2   2   2   2   0   2   0   0   0   0   2   2   0   2   0   0   0   2   0   2   2   2   2   0   2   2   0   0   2   0   0   0   0   2   0   2   0   2   0   2   2   0   0   0   0   0   0   2   2   2   0   0   0   0   0   2   0   0   2   2   0   0   2   2   2   0   2   0   0   2   2   2   2   2   0   0   0   0   2   0   2   2   2   0   0   2   0   2   0   2   0   2   2   2   0   0   0   2   2
 MK-2-8                 0   2   0   0   0   2   0   0   2   0   2   2   2   0   2   0   2   0   0   2   2   2   0   0   2   0   0   0   2   2   2   2   2   2   2   2   0   0   2   2   0   0   0   0   2   0   2   2   0   0   0   0   2   0   0   0   0   2   2   0   0   0   2   0   2   0   2   2   0   0   2   2   0   2   0   2   0   2   0   0   0   0   2   0   0   2   2   0   0   0   2   0   0   2   0   2   2   2   0   2   2   2   2   2   2   0   2   0   0   0   0   2   2   2   2   0   0   0   0   0   2   2   0   2   0   2   2   0   0   2   0   0   0   0   2   2   2   0   2   0   0   2   0   2   0   0   0   0   2   2   2   0   0   0   0   0   2   0   0   2   2   0   0   2   2   0   0   2   0   0   2   0   2   2   2   0   0   0   2   2   0   2   2   2   0   0   0   0   2   0   2   0   2   2   2   0   0   0   2   2
 MK-2-9                 0   2   0   0   0   2   0   0   2   0   2   2   2   0   2   0   2   2   0   2   2   2   0   2   2   2   0   0   2   2   2   2   0   2   2   2   0   0   2   2   0   0   0   0   2   0   2   0   0   0   2   0   2   0   0   0   0   2   2   0   0   0   2   0   2   0   0   2   0   0   0   2   0   2   0   2   0   2   0   0   0   0   2   0   0   2   2   0   0   0   2   2   0   2   0   2   2   2   0   2   2   2   2   2   2   0   2   0   0   0   0   2   2   2   2   0   2   0   0   0   2   2   0   2   0   0   2   0   0   2   0   0   0   0   2   2   2   0   2   0   0   2   0   2   0   0   0   0   2   2   0   2   0   0   0   0   2   0   0   2   2   0   0   2   0   0   0   2   0   0   2   0   2   2   2   0   0   0   2   2   0   2   2   2   0   2   0   0   2   0   2   0   2   2   2   0   0   0   2   2
 MK-2-10                0   2   0   0   0   2   0   0   2   0   2   0   2   0   2   0   2   0   2   2   2   0   2   2   0   2   2   0   2   2   2   2   0   2   2   2   0   0   2   2   0   2   0   0   0   0   2   0   0   0   2   0   2   0   0   0   0   2   2   0   0   0   2   0   2   0   0   2   0   0   0   2   0   0   0   2   0   2   0   0   0   0   0   0   0   2   2   2   0   0   2   2   0   2   0   2   2   2   0   2   2   2   2   2   2   0   2   0   0   0   2   2   0   2   0   0   2   0   0   0   2   2   0   2   0   0   2   0   0   2   0   0   0   0   2   2   2   0   2   0   0   2   2   2   0   0   0   0   2   0   0   2   0   0   0   0   2   0   0   2   2   0   0   0   0   0   2   2   0   0   2   0   2   2   2   0   0   0   2   0   0   2   2   2   0   2   0   0   2   2   0   0   2   2   0   0   2   0   2   2
 MK-2-11                0   2   0   0   0   0   0   0   0   0   2   2   2   0   0   0   2   0   2   2   2   0   2   0   0   2   2   0   2   2   2   2   0   2   2   2   0   0   2   2   0   2   0   0   0   0   2   2   0   0   2   2   2   0   0   0   0   2   0   2   2   0   2   0   2   0   0   2   0   0   0   2   2   0   0   2   0   2   0   0   0   0   0   0   0   2   2   2   0   0   2   2   0   2   0   2   2   2   0   0   2   2   0   0   2   0   2   0   0   0   2   2   0   2   0   0   2   2   2   2   0   2   0   2   0   0   2   0   0   2   0   0   0   0   2   2   2   0   2   2   0   2   2   2   0   0   0   0   2   0   0   2   0   0   0   0   2   0   0   2   0   0   0   0   0   0   2   2   0   2   2   2   2   2   2   0   2   0   0   0   0   2   2   2   0   2   0   0   2   2   0   0   0   2   2   0   2   0   2   2
 MK-2-12                0   2   0   0   0   0   0   0   0   0   2   2   2   0   0   0   2   0   2   2   2   0   2   0   0   2   2   0   2   2   2   2   0   2   0   2   0   0   2   2   0   2   0   0   0   0   2   2   0   0   2   2   2   0   0   0   0   2   0   2   2   0   0   0   2   0   0   2   0   0   0   2   2   0   0   2   0   2   0   0   0   0   0   0   0   2   2   2   0   0   2   2   0   2   0   2   2   2   0   0   2   2   0   0   2   0   2   0   0   0   2   2   2   2   0   0   0   2   2   2   0   2   0   2   0   0   2   0   0   2   0   0   0   0   2   2   2   0   2   2   0   2   2   2   0   0   0   0   2   0   0   2   0   0   0   0   2   0   0   2   0   0   0   0   0   0   0   2   0   0   2   2   2   2   2   0   2   0   0   0   0   2   2   2   0   2   0   0   2   0   0   0   2   0   2   2   2   0   2   0
 MK-2-13                0   2   0   0   0   0   0   0   0   0   2   2   0   0   0   0   2   2   2   2   2   0   2   0   0   2   2   0   2   2   0   2   0   0   0   2   0   0   0   2   0   2   0   0   0   0   2   2   0   0   2   2   2   0   0   0   0   2   0   2   2   2   0   0   2   0   0   2   0   0   0   2   2   0   0   2   0   2   0   0   0   0   0   0   0   2   2   2   0   0   2   2   0   2   0   0   2   2   0   0   2   2   0   0   2   0   0   0   0   0   0   2   2   2   0   0   0   2   2   0   0   2   0   2   0   0   2   0   0   2   0   0   0   0   0   2   2   0   2   2   2   0   2   2   0   0   0   0   2   0   0   0   0   0   0   0   2   2   0   2   0   0   0   0   0   0   0   2   0   0   0   2   2   2   2   0   2   0   0   0   0   2   2   2   2   2   0   0   2   0   0   0   2   0   0   2   2   0   2   0
 MK-2-14                0   2   0   0   0   0   0   2   0   0   2   2   0   0   0   0   2   2   2   2   0   0   2   0   0   2   2   0   2   2   0   2   0   0   0   2   0   0   0   2   0   2   0   0   0   0   2   2   0   0   2   2   2   0   0   0   2   2   0   2   0   2   0   0   2   0   0   2   0   0   0   2   2   0   0   0   0   2   0   0   0   0   0   2   0   2   2   2   0   0   2   2   0   2   0   0   2   2   0   0   0   2   0   0   2   0   0   0   0   0   0   2   2   2   0   2   0   2   2   0   2   2   2   2   2   0   2   0   0   2   0   0   0   0   2   2   2   0   2   2   2   0   2   2   0   0   0   0   2   2   0   0   0   0   0   0   2   2   0   2   0   0   0   0   0   0   2   2   0   0   0   2   2   2   2   0   2   0   0   0   0   2   2   2   2   2   0   0   2   0   0   0   2   0   0   2   2   0   2   0
 MK-2-15                0   2   0   0   0   0   0   2   0   0   2   2   0   0   0   0   2   2   2   2   0   0   2   0   0   2   2   0   2   2   0   2   0   0   0   2   0   0   0   2   0   2   0   0   0   2   2   2   0   0   2   2   2   0   0   0   2   2   0   2   0   2   0   0   2   0   0   2   2   0   0   2   2   0   0   0   0   2   0   0   0   2   0   2   0   2   0   2   0   0   2   2   0   2   0   0   2   0   0   0   0   2   0   0   2   0   0   0   0   0   0   2   2   2   0   2   0   2   2   0   2   2   2   2   2   0   2   0   0   0   0   0   0   0   2   2   2   0   2   2   2   0   2   2   0   0   0   0   2   2   0   0   0   0   2   0   2   2   0   2   0   0   0   0   0   0   2   2   0   0   0   2   0   2   2   0   2   0   0   0   2   2   2   2   2   2   0   2   2   0   0   0   2   0   0   2   0   0   2   0
 MK-2-16                0   2   0   0   0   0   0   2   0   0   2   2   0   0   0   0   2   2   2   2   0   0   2   2   0   2   2   0   2   2   0   2   0   2   2   2   0   0   2   2   0   2   0   0   0   2   2   2   0   0   0   2   2   0   0   0   2   2   0   2   0   2   0   0   2   0   0   2   0   0   0   2   2   0   0   0   0   2   0   0   0   2   0   2   0   2   0   2   0   0   2   2   0   2   0   0   2   0   0   0   0   2   0   2   2   0   2   0   0   0   0   2   2   2   0   2   0   2   2   0   2   0   2   2   2   0   2   0   0   0   0   0   0   0   2   2   2   0   2   2   2   0   2   0   2   0   0   2   0   2   0   0   0   0   2   0   2   2   2   2   0   0   0   0   0   0   2   2   0   0   0   2   2   2   2   0   0   0   0   2   2   2   2   2   2   2   0   2   2   0   0   0   0   0   0   0   0   0   2   0
 MK-3-1                 0   2   0   0   0   2   0   0   0   2   2   0   0   2   0   2   0   0   0   2   2   0   2   0   2   0   2   0   2   2   2   2   0   0   0   0   0   2   2   2   2   0   0   0   0   0   2   2   0   0   0   0   2   2   2   2   2   2   2   2   0   2   2   2   2   2   0   0   0   0   0   0   2   0   0   2   2   0   0   0   0   2   0   0   0   0   0   2   0   2   0   0   2   2   0   0   0   2   2   2   2   0   0   0   0   2   2   2   2   2   0   2   2   2   2   0   0   2   0   0   0   2   2   0   2   0   0   0   2   0   0   2   2   2   0   2   0   2   2   0   2   2   0   0   2   0   2   0   2   0   0   2   2   2   0   0   0   0   2   0   2   0   0   2   0   0   2   0   0   0   2   2   0   2   0   0   0   0   2   2   0   0   2   2   0   2   2   0   2   2   2   0   0   2   0   2   2   0   2   0
 MK-3-2                 0   2   0   0   0   2   0   0   0   2   2   0   0   2   2   2   0   0   0   2   2   0   0   0   2   2   2   0   0   2   0   2   0   0   0   0   0   0   2   2   0   0   0   0   0   0   2   2   0   0   0   2   2   2   2   2   2   0   2   2   0   2   2   2   0   2   0   0   0   0   0   0   2   0   0   2   2   0   0   0   0   2   0   0   0   0   0   2   2   2   0   0   2   2   0   0   0   2   2   2   2   0   0   0   0   2   2   2   0   2   0   2   2   2   2   0   0   2   2   0   0   2   2   0   2   0   0   0   2   2   0   2   2   2   0   2   0   2   2   0   2   2   0   0   2   0   2   0   0   0   0   2   2   2   0   0   0   0   2   0   2   0   0   2   0   0   2   0   0   0   2   2   0   2   0   0   0   0   0   2   0   0   2   2   0   2   2   2   2   2   2   0   2   2   0   2   2   0   2   0
 MK-3-3                 0   2   0   0   0   0   0   0   0   2   2   0   0   2   2   2   0   0   0   2   0   0   0   0   2   2   2   0   0   2   0   2   2   0   0   0   0   0   2   2   0   0   0   0   0   2   2   2   0   0   2   2   2   2   2   2   2   0   2   0   0   2   2   2   0   2   0   0   0   0   2   0   2   0   0   2   0   0   0   0   0   2   0   0   0   0   0   2   2   2   0   0   2   2   0   0   0   2   2   2   2   0   2   0   0   2   2   2   2   2   0   2   2   2   2   0   0   2   2   2   0   2   2   0   2   0   0   0   2   2   2   2   2   2   0   2   0   2   2   0   2   2   2   0   2   0   2   0   0   2   0   2   2   2   0   0   0   0   2   0   2   2   0   2   0   0   2   0   0   0   2   2   0   2   0   0   0   0   0   2   0   0   2   2   2   2   2   2   2   2   2   0   2   2   0   0   2   0   2   0
 MK-3-4                 0   2   0   0   0   0   0   0   0   2   2   0   0   0   2   0   0   0   0   2   0   0   0   0   2   2   2   0   0   2   0   2   2   0   0   0   0   0   2   0   0   0   0   0   2   2   2   2   0   0   0   2   2   2   0   2   2   0   2   2   0   2   2   2   2   2   0   0   0   0   2   0   2   0   0   2   0   0   0   0   0   2   0   0   0   0   0   2   2   2   0   2   2   2   2   0   0   0   2   2   2   0   2   0   2   2   0   2   2   2   0   2   2   2   2   0   0   2   0   2   2   2   2   0   2   0   0   0   2   2   0   2   2   2   0   2   0   2   2   0   2   2   2   0   2   0   2   0   0   2   0   2   2   2   0   0   0   0   2   0   2   2   0   2   0   0   2   0   0   0   2   2   0   2   0   0   0   2   0   2   0   0   2   2   2   0   2   2   2   2   2   0   2   2   0   0   2   0   2   0
 MK-3-5                 0   2   0   2   0   0   0   2   0   2   2   0   0   0   2   2   0   0   0   2   0   0   0   0   2   2   2   0   0   2   0   2   2   0   0   0   0   0   2   2   0   0   0   0   2   2   2   2   0   0   0   2   2   2   0   2   2   0   2   2   0   2   2   2   2   2   0   0   0   0   2   0   2   0   0   0   0   0   2   0   0   2   0   0   0   0   0   2   2   2   0   2   2   2   0   0   0   0   2   2   2   0   2   0   2   2   0   2   2   2   0   2   2   2   2   0   0   2   0   2   2   2   2   0   2   0   0   0   2   2   0   0   0   2   0   0   0   2   0   0   2   2   2   0   2   0   2   0   0   2   0   2   2   2   0   0   0   2   2   0   2   2   0   2   0   0   2   2   0   0   2   2   2   0   0   2   0   2   0   2   0   0   2   2   2   0   2   2   2   2   2   0   2   0   0   0   2   0   0   2
 MK-3-6                 0   2   2   0   0   0   0   2   0   2   2   0   0   2   2   2   0   0   0   0   0   2   0   0   2   2   2   0   0   2   0   2   2   0   2   0   2   0   2   2   0   0   0   0   0   2   2   2   0   0   0   2   2   2   0   2   2   2   2   2   0   2   2   2   2   2   0   0   0   0   2   0   2   0   0   0   2   0   2   0   0   2   0   0   0   0   0   2   2   2   0   2   2   2   0   0   0   0   2   2   2   0   2   0   2   2   2   2   0   0   0   2   2   2   2   0   0   2   0   2   2   2   2   0   0   0   0   0   2   2   2   0   0   2   0   0   0   2   0   2   2   2   0   0   2   0   2   0   2   2   0   0   2   2   0   0   0   2   2   0   2   2   0   0   2   0   0   2   0   0   2   0   2   0   0   2   0   2   0   0   0   0   0   2   2   0   2   2   2   2   0   0   2   0   0   0   2   0   2   2
 MK-3-7                 0   2   2   0   2   0   0   2   0   2   2   0   0   2   2   2   0   0   0   0   0   2   0   0   2   2   2   2   0   2   0   2   2   0   2   0   2   0   2   2   0   0   0   0   0   2   2   2   0   0   0   2   2   2   0   2   2   2   2   2   0   2   2   2   2   2   0   0   0   0   2   0   2   0   0   0   2   0   2   0   0   2   0   0   0   0   0   2   2   2   0   2   2   2   0   0   0   0   0   2   2   0   2   0   2   2   2   2   0   0   0   2   2   2   2   0   0   2   0   2   2   2   2   0   0   0   0   0   2   0   2   0   0   2   0   0   0   2   0   0   2   0   0   0   0   0   2   0   2   2   0   0   2   2   0   2   0   2   0   0   2   0   0   0   2   0   0   2   0   0   2   0   2   0   0   2   0   2   0   0   0   0   0   2   2   0   2   2   2   2   0   0   2   0   0   0   2   0   0   2
 MK-3-8                 0   2   2   0   2   0   0   2   0   2   2   0   0   0   2   2   0   2   0   0   0   2   0   0   2   2   2   2   0   2   0   2   2   0   2   0   2   0   2   2   0   0   0   0   2   2   2   2   0   0   0   2   2   2   0   2   2   2   2   2   0   2   0   2   2   2   0   0   0   0   2   0   2   0   0   0   2   0   2   0   0   0   0   0   0   0   2   2   0   2   0   2   2   2   0   0   0   0   0   2   2   0   2   2   2   2   2   2   2   0   0   2   0   2   2   0   0   2   2   2   2   0   2   0   0   0   0   0   2   0   2   0   0   2   0   0   0   2   0   0   2   0   2   0   0   0   2   0   2   2   0   0   2   2   0   2   0   2   0   0   2   0   0   0   0   0   0   2   0   0   2   0   2   0   0   2   0   2   0   0   0   0   0   0   2   2   2   2   0   2   0   0   2   0   0   0   2   0   0   2
 MK-3-9                 0   0   2   2   2   0   0   2   0   2   2   0   2   0   2   0   0   2   0   0   0   2   0   0   2   2   2   2   0   0   0   2   0   0   2   0   2   0   2   2   0   0   0   0   2   2   2   2   2   0   0   2   0   2   0   2   2   2   2   0   0   2   0   2   2   2   0   0   0   0   2   0   2   2   0   0   2   0   2   0   0   0   0   0   0   0   2   2   0   2   0   2   2   2   0   0   0   0   0   2   0   0   2   2   2   2   0   2   2   0   0   2   0   2   2   0   0   2   2   2   2   2   2   0   0   0   0   0   2   2   2   0   0   2   0   0   0   2   0   0   2   0   2   0   0   0   2   2   0   2   0   0   2   2   0   0   2   0   0   0   2   0   0   0   0   0   0   2   0   0   2   0   2   0   0   2   0   2   0   0   0   2   0   0   2   2   2   2   0   2   0   0   2   0   0   0   2   0   0   2
 MK-3-10                0   0   2   2   2   2   0   2   0   2   2   0   2   0   2   0   0   2   0   0   0   2   0   0   2   2   0   2   0   0   0   0   0   0   2   0   2   0   2   2   0   0   0   2   2   2   2   2   2   0   0   2   0   2   0   2   2   2   2   0   0   2   0   2   2   2   0   0   2   0   2   0   2   2   0   0   2   0   2   0   0   2   0   0   2   0   2   2   0   2   0   2   2   0   0   0   0   0   0   2   0   0   2   2   2   2   0   2   2   2   2   2   2   2   2   0   0   2   2   2   0   2   2   0   0   0   0   2   2   2   2   0   2   2   0   0   0   2   0   2   2   0   2   0   0   0   2   2   0   2   0   0   0   2   0   2   2   0   0   0   2   0   0   0   0   0   0   2   0   0   2   0   2   0   0   2   0   2   0   0   0   2   0   0   2   2   0   2   0   2   0   0   2   0   2   0   2   0   0   2
 MK-3-11                0   0   2   2   2   2   0   0   0   2   2   0   2   0   2   0   0   0   0   0   0   2   0   2   0   2   0   2   0   0   0   0   0   2   0   0   2   0   2   2   0   0   0   2   2   0   2   2   2   0   0   2   0   2   0   2   2   2   2   0   0   0   0   2   2   2   0   0   2   0   2   0   2   2   0   0   2   0   2   0   0   2   0   0   2   0   2   2   0   2   0   2   2   0   0   2   0   0   0   2   0   0   2   2   2   2   0   2   2   2   2   2   2   2   2   0   2   2   2   2   2   2   0   0   0   0   0   0   2   2   2   0   2   2   0   2   0   2   0   2   2   0   2   0   0   0   2   2   0   2   0   0   0   2   0   2   0   0   0   0   2   0   0   0   0   0   0   2   0   0   2   0   2   2   0   2   0   2   2   0   0   2   0   0   2   2   0   2   0   2   0   0   2   0   2   0   2   0   0   2
 MK-3-12                0   0   2   2   2   2   0   0   0   2   2   0   2   2   2   0   0   0   0   2   0   2   0   2   0   0   0   2   0   2   0   0   0   2   0   0   2   0   2   2   0   0   0   2   2   0   2   2   2   0   0   2   0   2   0   2   0   2   2   0   0   0   0   2   2   2   0   0   2   0   2   0   2   2   2   0   2   0   2   0   0   2   2   0   2   0   2   2   0   2   0   2   2   2   2   2   0   0   0   2   0   0   2   2   2   2   0   2   2   2   2   2   2   2   0   0   2   2   2   2   2   0   0   0   0   0   0   0   2   0   2   0   2   2   0   2   0   2   0   2   2   2   2   0   0   0   2   2   0   2   0   0   0   0   2   2   0   0   2   0   2   0   0   0   0   0   0   2   0   0   2   0   2   2   0   2   0   2   2   0   0   2   0   0   0   2   0   2   0   2   0   0   2   0   2   0   2   0   0   2
 MK-3-13                0   0   2   2   2   2   0   2   0   2   2   0   2   2   2   0   0   0   0   2   2   0   0   2   0   0   0   2   0   2   0   0   2   2   0   0   2   0   2   2   0   0   0   2   2   0   2   2   2   0   0   2   0   2   0   2   0   2   2   0   0   0   2   2   2   2   0   2   2   2   2   0   2   2   0   0   2   0   0   2   0   2   2   0   2   0   2   2   0   2   0   2   2   2   2   0   0   0   0   2   0   0   2   2   2   2   0   2   2   2   2   2   2   2   0   0   2   2   2   2   2   0   2   0   0   0   0   0   2   0   2   0   2   2   0   2   0   2   0   2   2   2   2   0   0   0   2   2   0   2   0   0   2   0   2   2   2   0   2   0   2   0   0   0   0   0   0   0   2   0   2   2   2   2   0   2   0   2   2   0   2   2   2   2   2   2   0   2   0   2   0   0   2   2   2   2   2   0   0   2
 MK-3-14                2   0   0   2   2   2   0   2   0   2   0   0   2   2   2   0   0   0   0   2   2   0   0   0   0   0   0   2   2   2   0   0   2   2   0   0   2   0   2   2   0   0   0   2   2   2   2   2   2   0   0   2   0   2   0   2   0   2   2   0   0   0   2   2   2   2   0   2   2   2   2   0   2   2   0   0   2   0   2   2   0   2   2   0   2   2   2   2   0   2   0   2   2   2   2   0   0   0   0   2   0   0   2   2   2   2   0   2   2   2   2   2   2   2   0   0   0   2   2   0   2   0   2   0   0   0   0   0   2   0   2   0   2   2   0   0   0   2   0   2   0   2   2   0   0   0   2   2   0   2   0   0   2   0   2   2   2   0   2   0   2   0   0   0   0   0   0   0   2   0   2   2   2   2   0   2   0   2   2   0   2   2   2   2   2   2   0   2   0   2   0   2   2   0   2   2   2   0   0   2
 MK-3-15                2   0   0   2   2   2   0   2   0   2   0   2   2   2   2   0   0   0   0   2   2   0   2   0   0   0   0   2   2   2   0   2   2   2   0   0   2   0   2   2   0   0   0   2   2   2   2   2   2   0   2   2   0   2   2   2   0   2   2   0   0   2   2   2   2   2   0   2   2   2   2   0   2   2   0   0   2   0   2   2   0   0   2   0   2   2   2   2   0   2   2   2   2   0   2   0   0   0   0   2   2   0   2   2   2   2   0   0   2   2   2   2   2   2   0   0   0   2   2   0   2   2   2   0   0   0   2   2   2   0   2   0   2   2   0   0   0   0   0   2   0   2   2   2   0   0   2   2   0   0   0   0   2   0   2   2   0   0   2   0   2   0   0   0   0   0   0   0   2   0   2   2   2   2   0   0   0   2   2   0   2   2   2   2   2   0   0   2   0   2   0   0   2   0   2   2   2   0   0   0
 MK-3-16                2   0   2   2   2   0   0   0   0   2   0   2   2   2   2   0   0   0   0   2   2   0   2   2   0   0   0   2   0   2   0   2   2   2   0   0   2   0   2   2   0   0   0   2   2   2   2   2   2   0   2   2   0   2   2   2   0   2   2   0   0   2   2   2   2   2   0   2   2   2   2   0   2   2   0   0   0   0   2   2   0   0   2   2   2   2   2   2   0   2   2   2   2   0   2   0   0   2   0   2   2   0   2   2   2   2   0   0   2   2   2   2   2   2   0   0   2   2   2   0   2   2   2   0   0   0   2   2   2   0   2   2   2   2   0   0   0   0   0   2   0   2   2   2   0   0   0   2   0   0   0   0   2   0   2   2   0   0   2   0   2   2   0   0   0   0   0   0   2   0   2   2   2   2   0   0   0   0   2   0   2   2   2   2   0   2   0   0   0   2   0   0   2   0   2   2   2   0   0   0
 MK-4-1                 2   0   0   0   0   0   2   2   2   2   0   2   2   2   0   2   0   2   0   2   2   2   2   0   0   0   0   0   2   0   2   2   0   0   0   0   2   0   0   2   2   0   2   2   2   2   0   2   0   0   0   2   2   2   2   2   2   0   2   2   0   0   0   0   0   2   0   0   2   0   2   0   2   2   0   0   0   0   0   0   0   0   2   0   0   2   0   2   0   2   2   2   0   0   2   2   2   0   2   0   2   0   0   0   0   2   0   2   0   0   0   2   0   0   2   0   0   0   2   2   2   0   2   2   2   2   0   2   2   0   0   0   2   2   0   2   2   2   2   0   2   0   0   2   0   0   0   2   2   2   0   0   0   2   0   0   2   0   2   0   2   0   2   0   0   0   0   2   2   0   2   0   0   2   0   0   2   0   2   2   2   2   0   0   2   0   0   2   0   2   0   2   2   0   0   0   0   0   0   0
 MK-4-2                 2   0   0   0   0   0   2   2   2   2   2   2   2   2   0   2   0   2   0   2   0   2   2   0   0   0   2   0   0   0   2   2   0   0   0   0   2   0   0   2   2   0   0   2   2   2   0   2   0   0   0   2   2   2   2   0   2   0   2   2   0   0   0   0   0   2   0   0   2   0   2   0   2   0   0   0   0   0   0   0   0   0   2   0   0   2   0   2   0   0   2   2   0   2   2   0   2   0   0   0   0   0   0   0   0   0   0   2   0   2   0   2   0   0   2   0   0   0   2   2   2   0   2   0   2   2   0   2   2   0   0   0   2   2   2   2   2   2   2   0   2   0   0   2   0   0   0   2   2   2   0   0   0   0   2   0   2   2   2   0   2   0   2   0   0   0   0   2   2   0   2   0   0   0   0   0   2   0   2   2   2   2   0   0   2   0   0   2   0   2   0   2   2   0   0   0   2   0   0   0
 MK-4-3                 2   0   0   0   2   0   2   2   2   2   2   2   2   2   0   2   0   2   0   2   0   2   2   0   0   0   2   0   0   0   2   2   0   0   0   0   2   0   0   2   2   2   0   2   2   2   0   2   0   0   0   2   2   2   2   0   2   0   2   2   2   0   2   0   0   2   0   0   2   0   2   2   2   0   2   2   0   0   0   0   0   0   2   0   2   2   0   2   0   0   2   2   0   2   2   0   2   0   0   0   0   0   0   0   0   0   0   2   2   2   0   2   0   0   2   0   0   0   2   2   2   0   2   0   2   2   0   2   2   0   0   0   2   2   2   0   2   2   2   0   2   0   0   2   0   0   0   2   2   2   0   0   0   0   2   0   2   2   2   0   2   0   2   0   0   0   0   2   2   0   2   2   0   0   0   0   2   0   2   2   2   2   2   0   2   2   0   0   2   2   0   2   2   0   0   0   2   0   0   0
 MK-4-4                 2   0   0   2   2   0   2   2   2   2   2   2   2   2   0   2   0   2   0   2   0   2   2   0   0   0   2   0   0   2   2   2   0   0   0   0   2   0   0   2   2   2   0   2   2   2   0   0   0   0   2   2   2   2   2   0   2   0   2   2   2   0   0   0   0   2   0   0   2   0   2   2   2   0   0   0   0   0   0   0   0   0   2   0   2   2   0   2   2   0   2   0   0   2   2   0   2   0   0   0   0   0   0   0   0   0   0   2   2   2   0   2   0   0   2   0   2   0   2   2   2   0   0   0   2   2   0   0   2   2   0   0   2   2   2   0   2   2   2   0   2   0   2   2   0   0   0   2   2   2   0   0   0   0   0   0   2   2   2   0   0   0   2   0   0   0   0   0   2   0   0   2   0   0   0   2   2   0   2   2   2   2   2   0   2   2   0   0   2   2   2   2   2   0   0   0   2   0   0   0
 MK-4-5                 2   0   0   2   2   0   0   2   0   2   2   2   2   2   0   2   0   2   2   2   0   0   2   0   0   0   2   0   0   0   2   2   0   0   0   0   2   0   0   2   2   2   0   2   2   2   0   0   0   0   2   2   2   2   2   0   2   0   2   2   2   0   0   0   0   2   2   0   2   0   2   0   2   0   0   0   2   0   0   0   0   0   2   0   2   2   0   2   2   0   2   0   0   2   2   2   2   0   2   0   0   0   0   0   2   0   0   2   2   2   0   2   0   0   2   0   2   0   2   2   2   0   0   0   2   2   0   0   0   2   0   0   2   2   2   0   2   2   2   0   2   0   0   2   0   0   0   2   2   2   0   0   0   0   0   0   2   2   2   2   0   0   2   0   0   2   0   0   2   0   2   2   0   0   0   2   2   0   2   0   2   2   2   0   0   2   0   0   0   2   2   2   2   0   0   0   2   0   2   2
 MK-4-6                 2   0   0   2   2   0   0   2   2   2   2   2   2   2   0   2   0   2   2   2   0   0   2   0   2   2   2   0   0   0   0   2   0   0   0   0   2   0   0   2   2   2   0   2   2   2   0   0   0   0   2   2   0   2   0   0   2   0   2   2   2   0   0   0   0   2   2   0   2   0   0   0   2   0   0   0   2   0   0   2   0   0   2   0   2   2   0   2   0   0   2   0   0   0   2   2   2   0   2   0   0   0   0   0   2   0   0   2   2   2   0   2   2   0   2   0   0   0   2   2   2   0   0   0   2   2   2   2   0   2   0   0   2   2   2   2   2   2   2   0   2   0   2   2   0   0   0   2   2   2   0   0   0   0   2   0   2   2   2   2   0   0   2   0   0   2   0   0   2   0   2   2   0   0   0   2   2   2   2   0   2   2   2   0   0   2   0   0   0   2   2   2   0   0   0   0   2   0   2   2
 MK-4-7                 2   0   2   0   2   0   0   2   2   2   2   0   2   2   0   2   0   2   2   2   0   0   2   0   2   2   2   0   0   0   0   2   0   0   0   2   2   2   0   2   2   2   0   2   2   2   0   0   0   0   2   2   0   2   2   2   2   0   0   2   2   0   0   0   0   2   2   0   2   0   0   0   2   0   0   0   2   0   0   2   0   0   2   0   2   2   0   2   0   0   2   0   0   0   2   2   2   0   2   0   0   0   0   0   2   0   0   2   2   2   0   2   2   0   2   0   0   0   2   2   2   0   0   0   2   0   0   2   0   2   0   0   0   2   2   2   0   2   2   0   2   2   2   2   2   0   0   2   2   2   0   0   0   0   2   0   2   2   2   2   0   0   2   0   2   2   0   0   0   0   2   2   0   0   0   0   2   0   2   0   2   2   2   0   0   2   0   0   0   2   2   2   0   0   0   0   2   0   2   2
 MK-4-8                 2   0   0   0   2   0   0   2   2   2   2   0   2   2   0   2   0   2   2   2   0   0   0   0   2   2   2   0   0   0   0   2   0   0   0   2   2   2   0   2   2   2   0   2   2   2   2   0   0   0   2   0   0   2   2   2   0   0   0   2   2   0   0   0   0   0   2   0   2   0   0   0   2   0   0   0   2   0   0   2   0   0   2   2   2   2   0   2   0   0   2   0   0   0   2   2   2   0   2   0   0   0   0   0   2   0   0   2   2   2   0   2   0   0   2   0   0   0   2   2   2   0   0   0   2   0   0   2   0   2   0   0   0   2   2   0   0   2   2   0   2   0   2   2   2   0   0   2   2   2   0   0   0   0   2   0   2   2   2   2   0   0   2   0   2   2   0   0   0   0   2   2   0   0   0   2   2   2   2   0   2   2   2   0   0   2   0   2   0   2   2   2   0   0   0   0   2   0   2   2
 MK-4-9                 2   0   0   0   2   0   0   2   2   2   2   0   2   2   0   2   0   2   2   2   0   0   0   0   2   2   2   0   0   0   0   2   0   0   0   2   2   2   0   2   2   2   0   2   0   2   2   0   0   2   2   0   0   2   2   2   0   0   0   2   2   0   0   0   0   0   2   0   2   0   0   0   2   0   0   0   2   0   0   2   0   0   2   2   2   2   0   2   0   0   2   0   0   2   2   2   0   0   2   0   0   0   0   0   2   2   0   2   2   2   0   2   0   0   2   0   0   0   2   2   2   0   0   2   2   0   0   0   0   2   0   0   0   2   2   0   0   2   2   0   0   0   2   2   2   0   0   2   0   2   0   0   0   0   2   0   2   2   2   2   0   0   0   0   2   2   0   0   0   0   2   2   0   0   0   2   2   2   2   0   2   2   2   0   0   2   0   2   0   2   2   0   0   0   0   0   2   0   2   2
 MK-4-10                2   0   0   0   0   0   0   2   0   2   2   0   2   2   0   2   0   2   2   2   0   0   0   0   2   2   2   0   0   2   0   2   0   0   0   2   2   2   0   2   2   2   0   2   0   0   2   0   0   2   2   0   0   0   2   2   0   0   0   2   2   0   0   0   0   0   2   0   2   0   0   0   2   0   0   0   2   0   0   2   0   0   2   2   2   2   0   2   0   0   2   0   0   2   2   2   0   0   2   0   0   0   0   0   2   2   0   0   2   2   2   2   0   0   2   0   0   2   0   2   2   0   0   2   2   0   0   0   0   2   2   0   0   2   2   0   0   2   0   0   0   0   0   2   2   0   0   2   0   2   0   0   0   0   2   0   2   2   2   2   0   0   0   0   2   2   0   0   0   0   2   0   0   0   0   2   2   2   2   0   0   2   2   0   0   2   0   2   0   2   2   0   0   0   0   0   2   0   2   2
 MK-4-11                2   0   0   0   0   0   0   2   0   2   2   0   2   2   0   2   0   2   2   2   0   2   0   0   2   2   2   0   0   2   2   2   0   0   0   2   0   2   0   2   2   2   0   2   2   0   2   0   0   2   2   0   0   0   2   2   0   0   0   2   2   0   0   0   0   0   2   0   0   0   0   0   2   0   0   0   2   0   0   2   0   0   2   2   2   2   0   0   0   0   2   0   0   2   2   2   0   2   2   2   0   0   0   0   2   2   0   0   2   2   2   2   0   0   2   0   0   2   0   2   2   0   0   2   2   0   0   0   0   2   2   0   0   2   2   0   0   0   0   0   0   0   0   2   2   0   0   2   0   2   0   0   0   0   2   0   2   2   2   2   0   0   0   0   2   2   0   0   0   0   2   0   0   0   0   2   2   2   2   0   0   2   2   0   2   2   0   2   0   2   2   0   0   0   0   0   2   2   2   2
 MK-4-12                0   2   0   0   0   2   0   2   0   2   2   0   2   2   0   2   0   2   0   2   0   2   0   0   0   2   2   0   0   2   2   2   0   2   0   2   0   2   0   2   2   2   0   2   2   0   2   0   2   2   2   0   0   0   2   2   0   0   0   2   0   0   0   0   0   0   2   0   0   0   0   0   2   0   0   0   2   0   0   2   0   0   2   0   2   2   0   0   0   0   2   0   0   2   2   2   0   2   2   2   0   0   0   2   2   2   0   0   2   2   2   2   0   0   2   0   0   2   0   2   2   0   0   2   2   0   0   0   0   2   2   0   0   2   2   0   0   0   0   0   0   0   2   2   2   0   0   2   0   2   0   0   2   0   2   0   2   2   2   2   0   0   0   0   2   0   0   0   0   0   2   0   0   0   0   2   2   2   2   2   2   2   2   0   2   0   2   2   0   2   2   0   0   0   0   0   2   0   2   2
 MK-4-13                0   2   0   0   0   2   0   2   0   2   2   0   2   2   0   0   0   2   0   2   0   2   2   0   0   2   2   2   0   2   2   2   0   2   0   2   0   2   2   2   2   2   0   2   2   0   2   0   2   2   2   0   0   0   2   2   0   2   0   2   0   0   0   0   0   0   2   2   0   0   0   0   2   0   0   0   0   0   0   2   0   0   2   0   2   0   0   0   0   0   0   0   0   2   2   2   0   2   2   2   2   2   2   2   2   2   0   0   2   2   2   2   0   0   2   0   0   2   0   2   2   0   0   2   2   0   2   0   0   2   2   0   0   2   0   0   0   0   0   0   0   0   2   2   2   0   0   2   0   2   0   0   2   0   2   0   2   2   2   2   0   0   0   0   2   0   0   0   0   0   2   0   0   0   0   2   2   2   2   0   0   2   2   0   2   0   2   2   0   2   2   0   0   0   0   0   2   0   2   2
 MK-4-14                0   2   0   0   0   2   0   2   0   2   2   0   2   2   0   0   2   0   0   2   0   2   2   2   0   2   2   2   0   2   2   2   0   2   0   2   2   2   2   2   2   2   0   2   2   0   2   0   2   2   2   0   0   0   2   2   0   2   0   2   2   0   0   0   0   0   2   2   0   2   0   0   2   0   0   0   0   0   2   2   0   0   2   0   2   0   0   2   0   0   0   0   2   2   2   2   0   2   2   2   2   2   2   2   2   2   0   0   2   2   2   2   0   0   0   0   0   2   0   2   2   0   0   2   2   0   2   0   0   2   2   0   0   2   0   0   0   0   0   0   0   0   0   2   0   0   0   2   0   2   0   2   2   0   2   0   0   2   2   2   0   0   0   0   2   0   0   2   0   0   2   0   0   0   0   2   2   2   2   2   0   0   2   0   2   0   2   0   0   2   2   0   0   0   0   0   2   0   0   2
 MK-4-15                0   2   0   0   0   2   0   2   0   2   2   0   2   2   0   2   2   0   0   2   0   2   2   2   0   2   2   0   0   2   2   0   0   2   0   2   0   2   2   2   2   2   2   2   2   0   2   0   2   2   2   0   0   0   2   2   0   0   0   0   2   0   0   0   0   0   2   2   0   2   0   0   2   0   0   0   0   0   2   2   0   0   2   2   2   2   2   0   0   0   0   0   2   2   2   2   0   2   2   2   0   2   2   2   2   0   0   2   2   0   2   2   0   0   0   0   0   2   0   0   2   0   0   2   2   0   2   2   0   2   2   0   0   0   0   0   2   0   0   0   0   0   0   2   0   0   0   2   0   0   0   2   2   0   2   0   0   2   2   2   0   0   0   0   2   0   0   2   0   0   2   0   0   0   0   2   0   2   2   0   0   0   2   0   2   2   2   2   0   2   0   0   0   0   0   0   2   0   2   2
 MK-4-16                0   2   0   0   0   2   0   2   0   2   2   0   2   2   0   2   2   0   0   2   0   2   2   2   0   2   2   2   0   2   2   0   0   2   0   2   0   2   2   2   2   2   0   2   2   0   2   0   2   2   2   0   0   0   2   2   0   0   0   0   2   0   0   0   0   0   2   2   0   2   0   0   2   0   0   0   0   0   2   2   0   0   2   2   2   2   2   0   0   0   0   2   2   2   2   2   0   2   2   2   2   0   2   0   2   2   0   2   2   0   2   2   0   0   0   0   0   2   0   0   2   0   0   2   2   0   2   2   0   2   2   0   0   0   0   0   2   0   0   0   0   0   2   2   0   0   0   2   0   2   0   0   0   0   2   0   0   2   2   0   0   0   0   0   2   0   0   2   0   0   2   0   0   0   2   2   0   2   2   0   0   0   0   0   2   2   2   2   0   2   0   0   0   0   0   0   2   0   2   2
 MK-5-1                 2   0   0   0   0   0   0   0   2   2   2   0   2   0   0   0   0   0   2   0   0   2   2   0   0   0   0   0   0   0   0   0   2   0   0   2   2   0   2   2   0   0   2   2   2   2   0   2   2   0   0   2   0   0   2   2   2   2   2   2   2   2   0   2   2   0   0   2   0   2   2   2   2   2   2   0   2   2   0   0   2   2   0   0   2   0   2   2   0   2   2   0   2   2   2   0   2   0   2   2   0   2   2   2   0   0   0   2   0   0   2   0   0   0   0   0   0   2   0   2   2   2   2   0   0   0   2   2   0   2   0   0   0   0   2   0   2   2   0   0   2   0   2   2   2   2   2   2   2   0   2   2   0   0   2   2   0   2   0   0   0   2   2   2   2   2   2   2   2   2   2   2   2   0   2   2   0   0   0   0   0   2   2   2   2   2   0   2   2   2   0   0   2   0   2   2   2   2   0   0
 MK-5-2                 2   0   0   0   0   0   0   0   2   2   2   0   2   0   0   0   0   0   2   0   0   0   2   0   0   0   2   0   0   0   0   0   2   0   0   2   2   0   2   2   2   0   0   2   2   2   0   2   2   0   2   2   0   0   2   2   2   2   2   2   2   2   0   2   2   2   0   2   0   2   2   2   2   2   2   0   2   2   0   0   2   2   0   2   2   0   0   2   0   2   0   0   2   2   2   0   2   0   0   0   0   2   2   2   0   0   0   2   0   0   2   0   0   0   0   0   0   2   0   2   2   2   2   0   0   2   0   2   0   2   0   0   0   0   0   2   0   2   0   0   2   0   2   2   2   2   2   2   2   0   2   2   2   0   0   2   0   2   0   0   2   2   2   2   2   2   2   2   2   2   2   2   2   0   2   2   0   0   0   0   0   2   2   2   2   2   0   2   2   2   0   0   2   0   2   2   2   2   0   0
 MK-5-3                 2   2   0   0   2   0   0   0   0   2   2   0   2   0   0   0   0   2   2   0   0   0   0   0   2   0   2   0   0   0   0   0   2   0   0   2   2   0   2   2   2   0   0   2   2   2   0   2   2   0   2   2   0   2   2   0   2   2   2   2   2   2   0   2   2   2   0   2   0   2   2   2   0   2   2   2   2   2   0   0   2   2   0   2   2   0   0   2   2   2   2   0   0   2   2   0   2   0   0   0   0   2   2   2   0   0   0   2   0   0   2   0   0   0   0   0   2   2   0   2   2   2   2   0   0   2   0   2   0   2   0   0   0   0   0   2   0   2   0   0   2   0   2   2   2   2   2   2   2   0   2   2   2   0   0   2   0   2   0   0   2   2   2   2   2   2   2   2   2   2   0   0   2   0   2   2   0   0   0   0   0   2   2   2   0   2   0   2   2   0   0   0   2   0   2   2   2   2   2   0
 MK-5-4                 2   2   0   0   2   0   0   0   0   0   2   0   2   2   0   0   0   2   2   0   0   0   0   0   2   0   2   0   0   0   0   0   2   0   0   2   2   0   2   2   2   0   0   2   2   2   0   2   2   0   2   2   0   2   2   0   2   2   2   2   2   2   2   2   2   2   0   2   0   2   2   2   0   2   2   2   2   2   0   0   2   2   0   2   2   2   0   2   2   2   2   0   0   0   2   0   2   0   0   0   0   2   2   0   0   0   0   2   0   0   2   0   0   0   0   0   2   2   0   2   2   2   2   0   0   2   0   2   0   2   0   2   0   0   0   2   0   2   0   0   2   0   2   2   2   2   2   0   2   0   2   2   2   0   0   2   0   2   0   0   0   0   2   2   2   2   2   2   2   2   0   0   2   0   2   2   0   0   0   0   0   2   0   0   2   0   0   2   2   0   0   0   2   0   0   2   0   2   2   0
 MK-5-5                 2   2   0   2   2   0   0   0   2   0   2   0   2   2   0   0   0   0   0   0   0   0   0   0   2   0   2   0   0   0   0   0   2   0   0   2   0   0   0   2   2   0   0   2   2   2   0   2   2   0   2   2   0   0   2   2   0   2   2   2   2   2   2   2   0   2   0   2   0   2   2   2   0   2   2   2   2   2   0   0   0   2   0   2   2   2   0   2   2   2   2   0   0   0   2   0   2   0   0   0   2   2   2   0   0   0   0   2   0   0   2   0   0   0   0   0   2   0   2   2   2   2   2   0   0   2   0   2   0   2   0   2   0   0   0   2   0   2   0   0   2   0   2   0   0   2   2   2   0   0   2   2   2   0   0   2   0   2   0   0   0   2   2   0   0   2   2   2   2   2   0   0   2   0   2   2   0   0   2   0   0   2   0   0   2   0   0   2   2   0   0   0   2   0   0   2   0   2   0   0
 MK-5-6                 2   2   0   2   2   0   0   2   2   0   2   0   2   2   0   0   0   0   2   0   0   0   2   0   2   0   0   0   0   0   0   0   2   2   2   2   0   0   0   2   2   2   0   2   2   2   0   2   2   0   2   2   0   2   0   2   0   2   2   2   2   2   2   2   0   2   0   2   0   0   2   2   0   0   2   2   2   2   0   0   0   2   0   2   2   2   0   2   2   2   2   0   0   0   2   0   2   0   0   0   0   2   2   0   0   0   0   2   0   0   2   0   2   0   0   0   2   0   2   2   0   2   0   0   0   2   0   2   0   2   0   2   0   0   0   2   0   2   0   0   2   0   2   0   0   2   2   2   0   0   2   2   2   0   0   2   0   2   2   0   0   2   2   0   0   2   0   2   2   0   0   0   0   0   2   2   0   0   2   0   0   2   2   0   2   0   0   2   2   0   0   0   2   0   0   2   0   2   0   0
 MK-5-7                 2   0   0   2   2   0   0   2   2   0   2   2   2   2   0   0   0   0   2   0   0   0   2   0   2   0   0   0   0   2   0   0   2   2   2   2   0   0   0   2   2   2   0   2   2   2   0   2   2   0   2   0   0   2   0   2   0   2   2   0   2   2   2   2   0   2   0   2   0   0   2   2   0   0   2   2   0   2   0   0   0   2   0   2   2   2   0   0   2   2   2   0   0   0   2   0   2   0   0   0   2   2   2   0   0   0   0   2   0   0   2   0   2   0   2   0   2   0   0   0   0   2   0   0   0   2   2   2   0   2   0   2   0   0   0   2   0   2   0   0   0   0   2   2   0   2   2   2   2   0   2   2   2   0   0   2   0   2   2   0   0   2   2   0   0   2   2   2   2   0   0   0   0   0   2   2   0   0   2   0   0   2   2   0   2   0   0   2   2   0   0   0   2   0   0   2   0   2   0   0
 MK-5-8                 0   0   0   2   2   0   0   2   2   0   2   0   2   2   0   0   0   0   2   2   0   0   2   0   2   0   0   0   0   2   0   0   2   2   2   2   0   0   0   2   2   2   0   2   2   2   0   2   2   0   2   0   0   0   0   2   0   2   2   2   2   2   2   2   0   2   0   2   0   0   2   2   0   0   2   2   0   2   0   0   0   2   2   2   2   2   0   0   2   2   0   0   0   0   2   0   2   0   0   0   2   2   2   0   0   0   0   2   0   0   2   0   0   0   2   0   2   0   0   0   0   2   0   2   0   2   2   2   0   2   0   2   0   0   2   2   0   2   0   0   0   0   2   2   0   2   0   2   2   0   2   2   2   0   0   2   0   2   2   0   0   2   2   0   0   2   2   2   2   0   0   0   0   0   2   2   0   0   2   0   0   2   2   0   2   0   0   2   2   0   0   0   2   0   0   2   0   2   0   0
 MK-5-9                 0   0   0   2   2   2   0   2   0   2   2   0   2   2   0   0   0   0   2   2   0   0   2   0   2   0   0   0   0   2   0   0   2   2   2   2   0   0   0   0   2   2   0   2   2   2   2   2   0   2   2   0   0   0   0   2   0   0   2   0   2   2   2   0   0   2   2   2   0   0   2   2   0   0   2   2   0   2   0   0   0   2   2   2   2   0   0   0   2   2   0   0   0   0   2   0   2   0   0   0   2   2   2   0   0   0   0   2   0   0   2   0   0   0   2   0   2   0   0   2   0   2   0   2   0   0   2   2   0   2   0   2   0   0   2   2   0   2   0   0   0   0   2   2   0   2   0   2   0   0   2   2   2   0   0   2   2   2   2   0   0   2   0   0   0   2   2   2   2   0   0   2   0   0   2   2   0   0   2   0   2   2   2   0   2   0   0   2   2   0   0   0   2   0   0   2   0   2   0   0
 MK-5-10                0   0   0   2   2   2   0   2   0   0   2   0   2   2   0   0   0   0   2   2   2   0   2   0   2   0   0   0   0   2   0   0   2   2   2   2   2   0   0   0   2   2   0   2   2   2   2   2   2   2   2   0   0   0   0   2   0   0   2   0   2   2   2   0   0   2   2   2   0   0   2   2   0   0   2   2   0   2   0   0   0   2   2   2   0   2   0   0   2   2   0   0   0   0   2   2   2   0   0   0   2   2   2   0   0   0   0   2   2   0   2   0   0   0   2   0   2   0   0   2   0   2   0   2   0   0   2   2   0   2   0   2   0   0   2   2   0   0   0   0   2   0   2   2   0   2   0   2   0   0   2   2   2   0   0   0   2   2   2   2   0   2   0   0   0   2   2   2   2   2   0   2   0   0   2   2   0   0   2   0   2   2   2   0   2   0   0   0   2   0   0   0   2   0   0   2   2   2   0   0
 MK-5-11                0   0   0   0   0   0   0   2   0   0   2   2   2   2   0   0   0   0   2   2   0   0   2   0   2   0   0   0   0   2   0   0   2   2   2   2   2   0   0   0   2   2   0   2   0   2   2   2   2   2   2   0   0   0   0   2   0   0   2   0   2   2   2   0   2   2   2   2   0   0   0   2   0   0   2   2   0   2   0   0   0   0   2   2   0   2   0   0   2   2   0   0   0   0   2   0   0   0   0   0   2   2   2   0   2   0   0   2   2   0   2   0   2   0   2   0   2   0   0   0   0   2   0   2   0   0   2   2   0   2   0   2   0   0   2   0   0   0   0   0   2   2   2   2   0   2   0   0   0   2   0   2   2   0   0   0   2   2   2   2   0   2   0   0   2   2   2   2   2   2   0   2   0   0   2   2   2   0   0   0   2   2   2   0   2   0   0   0   2   0   0   2   2   0   0   2   2   0   0   2
 MK-5-12                0   0   0   0   0   0   0   2   0   0   2   2   2   2   0   2   0   0   2   0   0   0   0   0   2   0   2   0   0   2   0   0   2   2   2   2   0   0   0   0   2   0   0   2   0   2   2   2   0   2   2   0   0   0   0   2   0   2   2   0   2   0   2   0   2   2   2   2   2   0   0   2   0   0   2   2   0   0   0   0   0   0   0   2   2   2   0   2   2   2   0   0   0   0   2   0   0   0   0   0   2   2   2   0   2   2   2   0   2   0   2   0   2   0   2   0   2   2   0   0   0   2   0   2   0   0   2   2   2   0   0   2   0   0   2   0   0   0   0   0   2   2   2   2   0   2   0   0   0   2   0   2   2   0   0   0   2   2   2   2   0   2   0   0   2   2   2   2   2   2   0   2   0   0   0   2   2   0   0   0   2   2   2   0   2   0   0   0   2   2   0   2   2   0   0   2   2   0   0   2
 MK-5-13                0   0   0   0   0   0   0   2   0   0   2   2   2   2   2   2   0   0   2   0   0   0   0   0   2   0   2   0   0   2   0   2   2   2   2   0   0   0   0   0   2   0   0   2   2   2   2   0   0   2   2   2   0   0   0   2   2   2   2   2   2   0   2   0   2   2   2   0   2   2   0   2   0   0   2   2   0   0   2   0   0   0   0   2   2   2   0   2   2   2   0   0   0   0   2   0   0   0   0   0   2   2   2   0   2   0   2   0   2   0   2   0   2   0   2   0   2   2   0   2   2   2   0   2   0   0   2   2   2   0   0   2   0   0   2   0   0   0   0   0   2   2   2   2   0   2   0   0   0   2   0   2   2   0   0   0   2   2   2   2   0   2   0   0   2   2   2   2   2   2   0   2   0   0   0   0   2   0   0   0   2   2   2   0   2   0   2   0   2   2   0   2   0   0   0   2   2   0   0   2
 MK-5-14                0   0   0   0   0   0   0   2   0   0   2   2   2   2   2   2   0   0   2   0   0   0   0   0   2   0   0   0   0   2   0   2   2   2   2   0   0   0   0   0   2   0   0   2   2   2   2   0   0   2   2   0   2   0   0   2   0   2   2   2   0   0   2   0   2   2   2   0   2   2   0   2   0   0   2   2   0   0   2   0   0   0   0   2   0   2   0   2   2   2   0   0   0   0   2   0   0   0   0   2   2   2   2   0   2   0   0   0   2   0   2   0   2   0   2   0   2   2   0   2   2   2   0   2   0   0   2   2   2   2   0   2   0   0   2   0   0   0   0   0   2   2   2   2   0   2   0   0   0   2   0   2   2   0   0   0   2   2   2   2   0   2   0   0   2   2   2   2   2   2   0   2   0   0   0   0   2   2   0   0   2   2   0   2   2   0   2   0   2   2   0   2   0   0   2   2   2   0   0   2
 MK-5-15                0   0   0   0   0   0   0   0   0   0   2   2   2   0   2   2   0   0   2   0   0   0   0   0   2   0   0   0   0   2   0   2   2   2   2   0   2   0   0   0   2   0   0   2   2   2   2   0   0   2   2   0   2   0   0   2   0   0   2   0   0   0   0   0   2   2   0   0   2   2   2   2   0   2   2   2   0   0   2   0   0   0   0   2   0   2   0   2   2   2   0   0   0   0   2   2   0   0   0   2   2   0   2   0   2   0   0   0   0   2   2   0   0   0   2   0   2   2   0   2   2   2   0   2   0   0   2   2   2   2   0   0   0   0   2   0   0   0   0   0   2   2   2   2   0   2   0   0   2   0   0   2   0   0   0   0   2   2   2   0   0   2   0   0   2   2   2   2   2   2   0   2   0   0   0   0   2   2   0   0   2   2   0   2   2   0   2   0   2   2   0   2   0   0   2   2   0   0   0   0
 MK-5-16                0   0   2   0   0   0   0   2   0   0   2   2   2   0   2   2   0   0   2   2   2   0   0   0   2   2   0   0   0   2   0   2   2   0   2   0   2   0   0   0   2   0   0   2   2   2   2   0   0   2   2   2   2   2   0   2   0   0   2   0   0   0   0   0   2   2   0   0   2   2   2   2   0   2   2   2   0   0   2   0   0   2   0   2   0   0   0   2   2   2   0   0   0   0   2   2   2   0   0   0   2   0   2   0   2   0   2   0   0   2   2   0   0   0   2   0   2   2   0   2   0   2   0   2   0   0   2   2   2   2   0   0   0   0   2   0   0   0   0   0   2   2   2   2   0   2   0   0   2   0   0   2   0   0   0   0   2   2   2   2   2   2   0   0   2   2   2   2   2   2   0   2   0   0   0   0   2   2   0   0   2   2   0   2   2   0   2   0   2   0   0   2   0   2   2   2   2   0   0   2
 MK-6-1                 2   0   0   0   2   2   2   2   0   2   2   0   0   2   0   0   0   2   2   0   2   0   0   2   0   2   0   2   2   2   0   0   0   0   0   2   0   0   2   2   0   2   2   2   0   2   0   2   0   2   2   2   2   2   0   2   0   2   2   2   2   0   0   2   2   0   0   2   2   0   2   2   0   2   0   2   0   0   2   2   2   0   2   2   2   2   2   2   0   0   2   0   2   0   0   0   2   0   2   0   0   0   2   0   2   0   0   2   0   2   2   0   0   2   0   0   2   0   2   0   2   0   2   0   0   2   0   0   2   2   0   0   0   0   2   2   2   0   2   2   0   2   0   0   0   2   0   0   2   2   2   2   2   2   0   0   0   0   0   0   2   0   2   2   0   2   2   2   2   0   2   2   2   2   0   0   0   0   2   2   0   0   0   2   0   0   0   2   0   0   0   0   0   0   0   2   2   0   2   2
 MK-6-2                 2   2   0   0   2   2   2   2   0   2   2   0   0   2   0   0   0   2   2   0   2   0   0   2   0   2   0   0   2   2   0   0   0   2   2   0   0   0   2   2   0   2   2   2   0   2   0   2   0   2   2   2   2   2   0   2   0   2   2   2   2   0   0   2   2   0   0   2   2   0   2   2   0   2   0   2   0   0   0   2   2   0   2   2   2   2   2   2   0   0   2   0   2   0   0   0   2   0   2   2   0   0   2   0   2   0   0   2   0   2   2   0   0   2   0   2   0   0   2   0   2   0   2   0   0   2   0   0   2   2   0   0   0   0   2   2   2   0   2   2   0   2   0   0   0   2   0   0   2   2   2   2   2   2   0   0   0   0   0   0   2   0   2   2   0   2   2   2   2   0   2   2   2   2   0   0   0   0   2   2   0   0   0   2   0   0   0   0   0   2   0   0   0   0   0   2   2   0   2   2
 MK-6-3                 2   0   0   0   2   2   2   2   2   2   2   0   0   0   0   0   0   2   2   0   2   0   0   2   0   2   2   0   2   2   0   0   0   2   2   0   0   2   0   2   0   2   2   2   0   2   2   2   0   2   2   2   2   2   0   0   0   2   2   2   2   0   0   0   2   0   0   2   2   0   2   2   0   2   2   2   0   0   0   2   2   0   2   2   2   2   2   2   0   0   2   0   0   0   0   0   2   0   0   2   0   0   0   0   0   0   0   2   0   2   2   0   0   2   0   2   0   0   2   0   2   0   0   0   0   2   0   0   2   2   0   0   0   0   2   0   2   0   2   2   0   2   0   0   0   2   0   0   2   2   2   2   2   2   0   0   0   0   0   0   0   0   2   2   0   2   2   0   2   0   2   2   2   0   0   0   0   0   2   2   0   0   0   2   2   0   0   2   0   2   0   0   0   0   0   2   0   0   2   2
 MK-6-4                 2   0   0   2   2   2   2   0   2   2   2   0   0   0   0   0   0   2   2   0   2   0   0   2   0   2   2   0   0   2   0   0   2   0   2   0   2   2   0   2   0   2   0   2   0   2   2   2   0   2   2   0   2   2   0   0   0   2   2   2   2   0   0   0   2   0   0   2   2   0   2   2   0   2   2   2   0   0   0   2   0   0   2   2   2   2   2   2   0   0   2   0   0   0   0   0   2   0   0   2   0   0   2   0   0   0   0   2   0   2   2   0   0   2   0   2   0   0   2   0   0   0   0   0   0   2   0   0   2   2   0   0   0   0   2   2   2   0   2   2   0   2   0   0   0   2   0   0   2   2   2   2   2   2   0   0   0   0   0   0   0   0   2   0   0   2   2   2   2   0   2   2   2   0   0   0   0   0   2   2   2   0   0   2   2   0   2   0   0   2   0   0   0   0   0   2   0   0   2   2
 MK-6-5                 2   0   2   2   2   2   2   0   2   2   2   0   0   0   0   2   0   2   0   0   2   0   0   2   0   0   2   0   0   2   0   2   2   0   2   0   2   2   0   2   2   2   0   2   2   2   2   0   0   2   2   0   2   0   0   0   0   2   2   2   0   0   0   0   2   0   0   2   2   0   2   2   0   2   2   2   0   0   0   0   0   0   2   0   2   2   2   2   0   0   2   0   0   0   0   0   2   2   0   2   0   0   2   0   0   0   0   2   0   2   2   0   0   2   2   2   0   0   0   0   0   0   0   0   0   2   0   0   2   2   0   0   0   0   2   2   2   0   2   2   0   2   0   0   0   2   0   0   2   2   2   2   2   2   0   0   0   0   0   0   0   0   2   0   0   2   2   2   2   0   2   2   0   0   0   0   2   0   2   2   2   0   0   2   2   0   2   0   0   2   0   0   0   0   0   2   0   0   2   2
 MK-6-6                 2   0   2   2   2   2   2   0   2   2   2   2   0   0   0   2   0   0   0   0   2   0   0   2   0   0   2   0   0   2   0   2   2   0   2   0   2   2   0   2   2   2   0   2   0   2   2   0   0   2   2   0   2   0   0   0   0   2   2   2   0   0   0   0   2   0   0   2   2   0   2   2   0   2   2   2   0   0   0   0   0   0   2   0   2   2   2   2   0   0   2   0   0   0   0   0   2   2   0   0   0   0   2   0   0   0   0   2   0   0   2   0   0   2   2   2   0   0   0   0   0   0   0   2   0   2   0   0   2   2   0   0   0   0   0   2   2   0   2   2   0   2   0   2   0   2   0   0   2   2   2   2   2   0   0   0   0   0   0   0   0   0   2   0   0   0   2   2   2   0   2   2   2   2   0   0   2   2   2   2   2   0   0   2   2   0   2   0   0   2   0   0   2   0   0   2   0   0   2   2
 MK-6-7                 2   0   0   2   2   2   2   0   2   2   2   2   2   0   0   2   0   2   0   0   2   0   0   2   0   0   2   2   0   2   0   2   2   0   2   0   2   2   0   2   2   2   0   2   0   2   2   0   0   0   2   0   2   2   0   0   0   2   2   2   0   2   0   0   2   0   0   2   0   0   2   2   0   2   2   2   0   0   0   0   2   0   2   0   2   2   2   2   0   0   2   0   0   0   0   0   2   2   0   0   0   0   2   0   0   0   2   2   0   0   2   0   0   2   2   2   0   0   0   0   0   0   0   2   0   2   0   2   0   2   0   0   2   0   0   2   2   0   0   2   0   2   0   0   0   2   0   0   2   2   2   2   2   0   0   2   0   0   0   0   0   0   2   0   0   2   2   2   2   0   2   2   0   2   0   0   2   0   2   0   2   2   0   2   2   0   2   0   0   2   0   2   2   0   2   2   0   0   2   2
 MK-6-8                 2   0   0   2   2   2   2   0   2   2   2   2   2   0   0   2   0   2   0   0   2   0   0   2   0   2   2   2   0   2   0   2   2   0   2   2   2   2   0   2   2   2   0   2   0   2   2   0   0   0   2   2   0   2   0   0   0   2   2   2   0   2   0   0   2   0   0   2   0   0   2   2   0   2   2   2   0   0   0   0   2   0   2   0   2   2   2   2   0   0   0   0   0   0   2   0   2   0   0   0   2   0   2   0   0   0   2   2   0   0   2   0   0   2   2   2   0   0   0   0   0   2   2   0   0   2   0   0   0   2   0   0   2   0   0   2   2   0   0   2   0   2   0   0   0   2   0   0   2   2   2   2   2   0   0   2   0   0   0   0   0   0   2   0   0   2   2   2   2   0   2   2   0   2   0   0   2   0   2   0   2   2   0   2   2   0   2   0   0   2   0   2   2   2   0   0   0   0   2   2
 MK-6-9                 2   0   0   2   2   2   2   0   2   2   2   2   0   0   0   2   0   2   0   0   2   0   0   2   0   2   2   2   0   2   0   2   2   0   2   2   2   2   0   2   2   2   0   2   0   2   2   0   0   0   2   2   0   2   0   0   0   2   2   2   0   2   0   0   2   0   0   2   0   0   2   2   0   0   2   0   0   0   0   0   2   0   2   0   2   2   2   2   0   0   0   0   0   0   0   0   2   2   0   0   2   0   2   0   2   0   2   0   0   0   2   2   0   2   2   2   0   2   0   0   2   2   2   0   0   2   0   0   0   2   0   0   0   0   0   2   2   0   0   2   0   2   0   0   0   2   0   0   2   2   0   2   2   0   0   2   0   0   0   0   0   0   2   0   0   2   2   2   2   0   2   2   0   2   0   0   2   0   2   2   2   2   0   2   2   0   2   0   0   2   0   2   2   2   0   0   0   0   2   2
 MK-6-10                2   0   0   2   0   2   2   0   2   2   2   2   2   0   0   2   0   2   0   0   2   0   0   2   0   2   2   2   0   2   0   2   2   0   2   2   2   2   0   2   2   2   0   2   0   2   2   0   0   0   2   2   0   2   0   0   0   2   2   2   0   2   0   0   2   0   0   2   0   0   2   2   0   0   0   0   0   0   0   0   2   0   2   0   2   2   2   2   0   0   0   0   0   0   0   0   2   2   0   0   2   0   2   2   2   0   2   0   0   0   2   2   0   2   2   0   0   2   0   0   2   2   2   0   2   2   0   0   0   2   0   0   0   0   0   2   2   0   0   2   0   2   0   0   0   2   0   0   2   2   0   0   2   0   0   2   0   0   0   0   0   0   2   0   0   2   2   2   2   0   2   2   0   2   0   0   2   2   2   2   2   2   0   2   2   0   2   0   0   2   2   2   2   2   0   0   0   0   2   2
 MK-6-11                2   0   0   2   0   2   2   0   2   2   2   2   2   0   0   0   0   2   0   0   0   0   0   2   0   2   2   2   0   2   0   2   2   0   2   2   2   2   0   0   2   2   0   2   0   2   2   0   0   0   2   2   0   2   0   0   0   2   2   2   0   2   0   0   0   0   0   2   0   0   2   2   0   2   0   0   0   0   0   0   2   0   2   0   0   2   2   2   2   0   2   0   0   0   0   0   2   2   0   2   2   0   2   2   0   0   2   0   0   0   2   0   0   2   2   0   0   2   0   0   2   2   2   0   2   0   0   0   0   2   0   0   0   0   2   2   2   0   0   2   0   0   0   0   0   2   0   0   2   2   0   0   2   2   2   2   0   0   2   2   0   0   2   0   0   2   2   2   2   0   2   2   0   2   0   0   2   2   2   2   2   2   0   2   2   0   2   0   0   0   2   2   0   2   0   0   2   0   2   2
 MK-6-12                2   0   0   2   0   2   2   0   2   2   2   2   2   0   2   0   0   2   0   0   0   0   0   2   0   2   0   2   0   0   0   2   2   0   2   2   2   2   0   0   2   2   0   2   0   2   2   2   0   0   2   2   0   2   0   0   0   2   2   2   0   2   0   2   0   0   0   2   0   0   2   0   0   2   0   2   0   0   0   0   0   0   0   0   0   2   2   2   2   0   2   0   0   0   0   0   2   2   0   2   2   0   2   2   0   0   2   0   0   0   0   0   0   2   2   0   0   2   2   0   2   2   0   0   2   0   0   0   0   2   2   0   0   0   2   2   2   0   0   0   0   0   2   0   0   2   0   0   2   2   0   0   2   2   2   2   0   0   2   2   0   0   2   0   0   2   2   2   2   0   2   2   0   2   0   0   0   2   2   2   2   2   0   2   2   0   2   0   0   0   2   2   0   2   0   0   0   0   2   2
 MK-6-13                2   0   2   2   0   2   2   0   2   2   2   2   2   0   2   0   0   2   0   0   0   0   0   2   2   2   0   2   0   0   0   2   2   0   0   2   2   0   0   0   2   2   0   2   0   2   0   2   0   0   2   2   0   2   0   0   0   2   0   2   0   2   0   2   0   0   0   2   0   0   2   0   0   2   0   2   0   0   0   0   0   0   0   2   0   2   0   0   2   0   0   0   0   0   0   0   2   2   2   0   2   0   2   2   0   0   2   0   0   0   0   0   0   2   2   0   0   2   2   0   2   2   2   0   0   0   0   0   0   2   2   0   0   0   2   2   2   0   0   2   0   0   2   0   0   2   2   0   2   2   0   0   2   2   2   2   0   0   2   2   0   0   2   0   0   2   2   2   2   0   2   2   0   2   0   0   0   2   2   2   2   0   0   2   2   0   2   2   2   0   2   2   0   2   0   0   0   0   2   2
 MK-6-14                2   0   2   0   0   2   2   0   2   2   2   0   2   0   2   0   0   2   0   0   0   0   0   2   2   2   0   2   0   0   0   2   2   0   0   2   0   0   0   0   2   2   0   2   0   2   0   2   0   0   2   2   0   2   0   0   0   2   0   2   0   2   0   2   0   0   0   2   0   0   2   0   0   2   0   2   2   0   0   0   0   0   0   2   0   2   0   0   2   2   0   0   0   2   0   0   2   2   2   0   2   0   2   2   0   0   2   0   0   0   0   2   0   2   2   2   0   2   2   2   2   2   2   0   0   0   0   0   0   0   2   0   0   0   0   2   2   0   0   2   0   2   2   0   0   2   2   0   2   2   0   0   2   2   2   2   0   0   2   2   0   0   2   0   0   2   2   2   2   0   2   2   0   2   0   0   0   2   2   0   2   0   0   2   2   0   2   2   2   0   0   2   0   2   0   0   0   0   2   2
 MK-6-15                2   2   2   0   0   2   0   0   2   2   2   0   2   0   2   0   0   2   0   0   0   0   0   2   2   2   0   2   0   0   0   2   2   2   0   2   0   0   2   0   0   2   0   2   0   2   0   2   0   0   2   2   0   0   2   0   0   0   0   2   0   2   0   2   0   0   0   2   0   0   2   2   0   2   0   2   2   0   0   0   0   0   0   0   0   2   0   0   2   2   0   0   2   2   0   0   2   2   2   0   2   0   2   2   0   0   2   0   2   0   0   2   0   2   2   2   2   2   2   2   2   2   2   0   0   0   0   0   0   0   2   0   0   0   0   2   2   2   2   2   0   2   2   0   0   2   2   0   2   2   0   0   2   2   0   2   0   0   2   2   0   2   2   0   0   2   2   2   2   0   2   2   0   2   0   0   0   2   2   0   2   0   0   2   2   2   0   2   2   0   0   2   0   2   0   0   2   0   2   2
 MK-6-16                2   0   2   0   2   2   0   0   2   0   2   0   2   0   2   0   0   2   0   0   0   0   0   0   2   2   0   2   0   0   0   2   0   2   0   0   0   0   2   0   0   2   0   2   0   2   0   2   0   0   2   2   0   0   2   0   2   0   0   2   0   2   0   2   0   0   0   2   0   0   0   2   0   2   2   0   2   0   0   0   0   0   0   0   0   2   0   0   2   2   0   0   2   2   2   0   2   2   2   0   2   0   2   2   0   0   2   0   2   0   0   2   0   2   2   2   2   2   0   2   2   2   2   0   0   0   0   0   0   0   2   0   0   0   0   2   2   2   2   2   0   0   2   2   0   2   2   0   0   2   0   0   2   2   0   2   0   0   2   2   0   2   2   0   0   2   2   2   2   0   2   2   0   2   0   0   0   2   2   0   2   0   0   2   2   2   0   2   2   0   0   2   0   2   0   0   2   0   2   2
 
!****************************************** Phenotypic Data **********************************************************
!-100.0 is resevred for missing phenotype
SimulatedTrait1        12.3640    9.1562   10.5599    9.8336   11.8422    7.4159   11.2863    9.2496   12.0376   10.1038   13.0970    9.1821   13.3927   12.9784    8.5442   10.1175    8.5802    9.3603   10.2101   10.7139    9.6096   11.8551    8.3656    8.8411   11.5924   10.3493   12.6847    8.3185    9.6396    8.1894   10.7311   12.8666   11.8991   10.6411    9.7248    9.6954   10.3916    8.9412    8.5639   10.7413   12.6315    9.2279    8.8844    9.3057   11.8238    9.9030    8.6282    8.2760   11.3515    7.5870   10.1045   10.7466   10.5276   11.2444    9.6891    9.3678    8.4697   10.0575   11.0794   10.5037   12.5914    9.5270   10.6225    9.4216    8.6725   10.9206   10.3254    9.8557    9.2396    8.8558   12.5693   10.9971    9.8466   11.2986   10.6039    9.0278   11.8669   11.0428    5.5333    9.5524    8.6591    8.9920    9.5807    9.8484   12.2752   10.1594    6.4465   11.3421   11.9851    7.6043   10.1086   10.9270    8.5368    9.2909   10.9120   10.4723    9.5534    8.9100    9.6861    8.5361   11.0967    9.3212   10.6099    6.2152    8.8974    8.2027   10.0681   10.9251   10.2025    9.6201   10.3422    9.8711    8.5227   10.4693    9.9197    9.5935    9.4214    8.1076   12.4769   10.9561   10.7596    9.2243   11.4182    8.6784    9.6362   12.0629    8.1844   10.9455   11.2155    9.9891    6.8579   10.1499    8.9125    9.1073   11.8212    9.5898   11.4114   10.4707    7.4684   10.2358    8.2383    7.1116   11.2475   11.7875   10.3144    8.4443   11.4253   10.9717    9.2971   10.2941   11.8118    7.8143    9.2057    9.6407    9.9363    8.1833   11.9817   10.3400   10.0573   10.8297   10.4345    9.1877    9.8625    8.4194   10.7747    8.9226   10.4891    9.5928    9.1479    8.5642   10.6873   11.1058    9.7384    9.9578   10.1130    9.0283    6.8902    9.8921   12.4909   11.2307    8.8104   12.0506    9.9688    9.4608   12.3462    8.6935    9.0393    9.4431   12.8886    9.2321    8.5370    6.3074   14.1430   10.5161    9.5420    7.9958    8.4832   11.0523    9.5624    7.9708
SimulatedTrait2        15.9463   15.9698   12.5527   14.3772   15.0868   11.7451   13.1477   15.3971   12.4017   12.6823   17.1906   13.6522   15.3055   15.8115   14.9447   14.5467   13.7704   15.8009   13.8954   13.9301   12.9084   13.3239   11.5061   13.6585   17.1977   15.1637   16.2260   12.0623   12.8342   14.2637   11.4055   14.4209   14.6786   11.2911   12.3489   15.7382   15.2296   13.0954   15.7436   16.1775   15.4196   12.3722   14.4749   14.0359   17.0947   17.9755   15.5183   15.6562   16.4426   14.3748   15.3210   18.3479   14.0036   16.9670   14.5716   15.6799   14.6608   14.5512   14.1827   16.9752   16.0232   14.9664   13.2791   14.5333   15.3702   14.5431   14.8740   15.7229   14.9271   14.0824   14.7939   14.8969   14.1323   16.2020   15.9545   15.0277   14.6013   14.0511   15.2718   13.4566   13.0450   15.7982   11.8521   17.2322   13.6826   13.9663   11.5553   16.0664   17.2001   14.6484   13.9474   14.9375   15.6677   15.7992   15.7764   13.4283   13.2997   15.7760   12.5743   14.8266   14.2753   13.7652   16.3622   13.3171   15.8915   14.8350   11.7232   15.6839   14.5834   15.0131   15.1549   15.5619   14.3002   14.8104   13.6820   17.2360   11.8276   15.5301   14.6865   15.8927   15.0288   14.7563   16.3293   14.0514   13.6404   14.7239   12.2945   14.9275   16.7989   16.1480   13.0775   15.8478   15.7944   14.7318   14.3339   18.9705   14.3611   14.8692   14.7735   14.5269   17.1786   15.1905   16.3704   12.9626   14.1961   15.3351   17.9096   15.0813   12.1251   13.6044   13.4258   16.9909   15.3317   16.6459   14.3505   15.0344   12.7975   12.9699   15.4463   14.0478   14.0541   15.3131   15.0935   15.5544   14.9540   12.4497   17.3618   13.9640   15.8335   15.1993   17.1850   13.3274   14.8708   14.4033   15.1267   14.3259   15.0709   15.1727   14.2135   15.2378   15.1022   13.7584   16.5310   15.5106   15.4469   16.8923   14.8084   15.1253   16.4397   15.8212   15.0721   11.9377   15.7665   14.1146   14.8404   15.7857   12.9202   16.0694   18.1531   13.7259
 
