# Supplementary material for: Inclusive Composite Interval Mapping of QTL by Environment Interactions in Biparental Populations
Source: PLoS One. 2015 Jul 10;10(7):e0132414. doi: 10.1371/journal.pone.0132414 (PMC4498613; doi:10.1371/journal.pone.0132414)
Supplement: S3 File — (ZIP) [file pone.0132414.s003.zip › Simulation for unliked model/Simulated popualtions/run_00143.met]

!**********************Note: lines staring with "!" are remarks and will be ignored in the program********************
!*********************************General Information**********************************
!Assuming F1 = P1 x P2, populations available in QTL IciMapping are: 
!  1, P1BC1F1 = P1 x F1, the first backcrossing where P1 is used as the recurrent parent;
!  2, P2BC1F1 = P2 x F1, the first backcrossing where P2 is used as the recurrent parent;
!  3, F1DH, F1-derived doubled haploids; 
!  4, RIL or F1RIL, recombination inbred lines through the repeated selfing of F1;
!  5, P1BC1RIL, recombination inbred lines through the repeated selfing of P1BC1F1;
!  6, P2BC1RIL, recombination inbred lines through the repeated selfing of P2BC1F1;
!  7, F2, the selfing generation of F1;
!  8, F3, the selfing generation of F2;
!  9, P1BC2F1, the second backcrossing where P1 is used as the recurrent parent; 
! 10, P2BC2F1, the second backcrossing where P2 is used as the recurrent parent;
! 11, P1BC2RIL, recombination inred lines through the repeated selfing of P1BC2F1; 
! 12, P2BC2RIL, recombination inred lines through the repeated selfing of P2BC2F1; 
! 13, P1BC1F2, the selfing generation of P1BC1F1; 
! 14, P2BC1F2, the selfing generation of P2BC1F1; 
! 15, P1BC2F2, the selfing generation of P1BC2F1; 
! 16, P2BC2F2, the selfing generation of P2BC2F1; 
! 17, P1BC1DH, P1BC1F1-derived doubled haploids; 
! 18, P2BC1DH, P2BC1F1-derived doubled haploids; 
! 19, P1BC2DH, P1BC2F1-derived doubled haploids; 
! 20, P2BC2DH, P2BC2F1-derived doubled haploids; 
   3      !Mapping Population (see remarks above)
   2      !Mapping Function (1 for Kosambi; 2 for Haldane; 3 for Morgan)
   2      !Marker Space Type (1 for intervals; 2 for positions)
   1      !Marker Space Unit(1 for centiMorgans; 2 for Morgan)
   6      !Number of Chromosomes (or Linkage Groups)
 200      !Size of the mapping population
   2      !Number of environments
 
!***************************************** Chromosomes and Linkage Maps **********************************************
!Chromosome                 NumMarkers
-CH1                        16
-CH2                        16
-CH3                        16
-CH4                        16
-CH5                        16
-CH6                        16
!Linkage map (Marker name followed by position or the interval length)
 MK-1-1                1     0.000
 MK-1-2                1    10.000
 MK-1-3                1    20.000
 MK-1-4                1    30.000
 MK-1-5                1    40.000
 MK-1-6                1    50.000
 MK-1-7                1    60.000
 MK-1-8                1    70.000
 MK-1-9                1    80.000
 MK-1-10               1    90.000
 MK-1-11               1   100.000
 MK-1-12               1   110.000
 MK-1-13               1   120.000
 MK-1-14               1   130.000
 MK-1-15               1   140.000
 MK-1-16               1   150.000
 MK-2-1                2     0.000
 MK-2-2                2    10.000
 MK-2-3                2    20.000
 MK-2-4                2    30.000
 MK-2-5                2    40.000
 MK-2-6                2    50.000
 MK-2-7                2    60.000
 MK-2-8                2    70.000
 MK-2-9                2    80.000
 MK-2-10               2    90.000
 MK-2-11               2   100.000
 MK-2-12               2   110.000
 MK-2-13               2   120.000
 MK-2-14               2   130.000
 MK-2-15               2   140.000
 MK-2-16               2   150.000
 MK-3-1                3     0.000
 MK-3-2                3    10.000
 MK-3-3                3    20.000
 MK-3-4                3    30.000
 MK-3-5                3    40.000
 MK-3-6                3    50.000
 MK-3-7                3    60.000
 MK-3-8                3    70.000
 MK-3-9                3    80.000
 MK-3-10               3    90.000
 MK-3-11               3   100.000
 MK-3-12               3   110.000
 MK-3-13               3   120.000
 MK-3-14               3   130.000
 MK-3-15               3   140.000
 MK-3-16               3   150.000
 MK-4-1                4     0.000
 MK-4-2                4    10.000
 MK-4-3                4    20.000
 MK-4-4                4    30.000
 MK-4-5                4    40.000
 MK-4-6                4    50.000
 MK-4-7                4    60.000
 MK-4-8                4    70.000
 MK-4-9                4    80.000
 MK-4-10               4    90.000
 MK-4-11               4   100.000
 MK-4-12               4   110.000
 MK-4-13               4   120.000
 MK-4-14               4   130.000
 MK-4-15               4   140.000
 MK-4-16               4   150.000
 MK-5-1                5     0.000
 MK-5-2                5    10.000
 MK-5-3                5    20.000
 MK-5-4                5    30.000
 MK-5-5                5    40.000
 MK-5-6                5    50.000
 MK-5-7                5    60.000
 MK-5-8                5    70.000
 MK-5-9                5    80.000
 MK-5-10               5    90.000
 MK-5-11               5   100.000
 MK-5-12               5   110.000
 MK-5-13               5   120.000
 MK-5-14               5   130.000
 MK-5-15               5   140.000
 MK-5-16               5   150.000
 MK-6-1                6     0.000
 MK-6-2                6    10.000
 MK-6-3                6    20.000
 MK-6-4                6    30.000
 MK-6-5                6    40.000
 MK-6-6                6    50.000
 MK-6-7                6    60.000
 MK-6-8                6    70.000
 MK-6-9                6    80.000
 MK-6-10               6    90.000
 MK-6-11               6   100.000
 MK-6-12               6   110.000
 MK-6-13               6   120.000
 MK-6-14               6   130.000
 MK-6-15               6   140.000
 MK-6-16               6   150.000
!*********************************** Marker Types ********************************************************************
!Co-dominant marker: When heterozygote F1 is present, P1 is coded as 2, F1 is coded as 1, and P2 is coded as 0; Otherwise, P1 is coded as 2, and P2 is coded as 0. 
!Dominant marker: When heterozygote F1 is present, P1 and F1 are coded as 12, and P2 is coded as 0; Otherwise, P1 is coded as 2, and P2 is coded as 0.  
!Recessive markers: When heterozygote F1 is present, P1 is coded as 2, and F1 and P2 are coded as 10; Otherwise, P1 is coded as 2, and P2 is coded as 0. 
!Missing marker is coded as -1. 
 MK-1-1                 2   0   0   0   2   0   0   0   2   2   0   2   2   2   0   0   2   2   2   0   0   2   2   2   0   0   0   0   0   2   2   0   0   2   0   0   0   0   2   2   2   0   2   0   0   0   2   2   0   0   0   0   2   0   0   2   2   0   2   2   0   0   0   2   0   0   0   0   0   0   0   2   0   2   2   0   2   0   0   0   2   2   0   2   0   2   0   0   2   2   2   2   2   2   2   0   2   0   2   2   2   0   2   0   0   0   0   2   0   2   2   0   0   0   0   2   0   0   0   0   2   0   0   2   2   2   2   2   2   2   2   0   2   0   0   0   0   2   2   2   0   2   0   2   0   0   2   2   2   2   0   0   0   0   0   2   2   0   0   2   2   0   0   2   0   2   0   2   2   2   0   0   2   2   0   2   2   0   2   0   2   0   0   0   0   2   2   0   2   0   2   0   0   0   2   2   0   0   2   2
 MK-1-2                 2   0   0   2   2   0   0   0   2   2   0   2   0   2   2   0   2   2   2   0   0   2   2   2   0   0   0   0   0   2   0   0   0   2   0   0   0   2   2   2   2   0   2   0   0   2   2   2   0   0   2   0   2   0   0   2   2   0   2   2   0   0   0   2   0   0   0   0   0   0   0   2   0   2   2   0   2   2   0   0   2   2   0   2   0   2   0   0   2   0   2   2   2   2   2   2   2   0   2   2   2   0   2   0   0   0   0   2   0   2   2   0   2   0   0   2   0   0   0   0   2   0   2   2   2   2   2   2   2   2   2   0   2   0   0   0   0   2   2   2   0   2   0   2   0   0   2   2   2   2   0   0   0   0   0   2   0   0   0   2   2   0   2   2   0   2   0   0   2   2   0   0   2   2   2   2   2   0   2   0   2   2   0   0   0   2   2   2   2   0   2   0   0   0   2   2   0   0   0   2
 MK-1-3                 2   0   0   2   0   0   0   0   2   2   0   2   0   2   2   0   2   2   2   0   0   2   2   2   0   0   0   0   0   0   0   0   0   2   0   0   0   2   2   2   0   0   2   0   0   2   2   2   2   0   2   0   2   0   0   0   2   0   0   2   0   0   0   2   0   0   0   0   0   0   0   2   0   2   0   0   2   0   0   0   2   2   0   2   2   2   2   0   2   0   2   2   2   0   2   2   2   2   2   2   0   0   0   2   0   0   0   2   0   2   0   0   2   0   0   2   0   0   0   0   2   0   2   2   2   2   2   2   2   2   2   0   2   0   0   0   0   2   2   2   0   2   0   2   0   0   2   2   2   0   0   0   0   0   0   2   0   0   0   2   2   0   2   0   0   0   0   0   2   2   0   0   2   2   2   2   2   0   2   0   2   2   0   0   0   2   0   2   2   0   2   0   2   0   2   2   0   0   0   2
 MK-1-4                 2   0   0   0   0   0   0   0   0   2   0   2   0   2   0   0   2   2   2   0   2   2   2   2   0   0   0   0   0   0   0   0   0   2   0   0   0   0   2   0   0   0   2   0   0   2   2   2   2   0   2   0   0   0   2   0   2   0   0   2   0   0   0   2   0   0   0   0   0   0   0   2   0   2   0   0   0   0   0   0   0   2   0   2   2   2   2   0   2   0   0   0   2   0   2   2   2   2   2   2   0   0   0   2   0   0   0   2   0   2   0   0   0   0   0   2   0   2   0   0   2   0   2   2   2   2   2   2   2   2   2   0   2   0   0   0   0   0   2   0   0   2   0   2   0   0   2   2   0   0   0   0   2   0   0   0   0   2   0   0   2   0   2   0   0   0   0   0   2   2   0   2   2   2   2   2   2   0   2   0   2   2   0   0   0   2   0   2   2   0   2   0   2   0   2   2   0   0   0   2
 MK-1-5                 2   0   0   0   0   2   0   0   2   2   0   2   0   2   0   0   2   2   2   0   2   2   2   2   0   2   0   0   0   0   0   0   0   0   0   0   0   0   2   0   2   0   2   0   0   2   2   2   2   0   2   0   0   0   2   0   2   0   0   2   0   0   0   2   0   0   0   0   0   0   0   2   0   2   0   0   0   0   0   0   0   2   0   2   2   2   2   0   2   0   0   0   2   0   2   2   2   2   2   2   0   0   0   2   0   0   0   2   0   0   0   0   0   0   0   0   0   2   0   0   2   0   2   2   2   2   2   2   2   2   2   0   2   0   0   0   0   0   2   0   0   2   0   2   0   0   2   0   0   0   0   0   2   0   0   0   0   2   0   0   2   0   2   0   0   0   0   0   2   2   0   0   2   2   2   2   2   0   2   0   2   2   0   0   0   2   0   2   2   0   2   2   2   0   0   2   0   0   0   2
 MK-1-6                 2   0   0   0   0   2   0   0   2   2   2   2   0   2   0   0   2   2   2   0   2   2   2   0   0   0   0   0   0   0   0   0   0   0   0   0   0   0   2   0   2   0   2   0   0   2   0   2   2   0   2   0   0   0   2   0   2   0   2   2   0   0   0   2   0   0   0   0   0   0   2   2   0   2   0   0   2   2   0   0   0   2   0   2   2   0   2   0   2   0   0   0   2   2   2   2   2   2   2   2   0   0   0   2   0   0   0   0   0   0   0   0   0   0   0   0   0   2   0   0   2   0   2   2   2   2   2   2   2   0   0   2   2   0   0   0   0   2   2   2   2   2   0   2   0   0   2   2   0   0   0   0   2   0   0   0   0   2   0   0   2   0   0   2   0   0   0   0   2   2   0   0   2   2   2   2   2   2   2   2   2   2   0   0   0   2   0   2   2   0   2   2   2   0   0   2   0   0   0   2
 MK-1-7                 2   0   0   0   0   2   0   0   2   2   2   2   0   2   0   0   2   2   2   0   0   2   2   0   0   0   0   0   0   2   0   0   0   0   0   0   0   0   2   0   2   0   2   0   0   2   0   2   2   0   2   0   2   0   2   0   2   0   2   2   0   0   0   2   0   0   2   0   0   0   2   2   0   2   0   0   2   2   2   0   0   2   0   2   2   0   2   0   2   0   2   0   2   0   2   0   2   2   2   2   2   0   0   2   0   0   0   0   0   0   0   0   0   0   2   0   0   2   0   0   2   0   2   0   2   2   2   2   2   0   0   2   0   0   0   0   2   2   2   2   2   2   0   0   0   0   2   2   0   0   0   0   0   0   0   0   2   2   0   2   2   0   0   2   0   0   2   0   2   2   0   0   2   2   2   2   2   2   2   0   2   2   0   0   0   2   0   2   2   0   2   2   2   0   0   2   0   2   0   2
 MK-1-8                 2   0   0   0   0   0   2   0   2   2   0   2   0   2   0   0   2   2   2   0   0   2   2   0   0   0   0   0   0   2   0   0   0   0   0   0   0   0   2   0   2   2   2   0   0   2   2   0   2   0   2   0   0   0   2   0   2   0   2   2   0   0   0   2   0   0   2   0   0   0   2   2   0   2   0   2   2   2   2   2   0   2   0   0   2   0   2   0   0   0   2   0   2   0   2   2   2   2   2   2   2   0   0   2   0   0   0   0   2   0   0   0   0   0   2   0   0   2   0   0   2   0   2   0   2   2   2   2   2   0   0   2   0   0   0   0   2   2   2   2   2   2   0   0   0   0   2   2   2   0   0   0   0   0   0   2   2   2   0   2   0   0   0   0   2   0   2   0   2   2   0   0   2   2   2   2   2   2   2   0   2   2   0   0   0   2   0   2   2   0   2   2   0   0   0   2   0   2   0   0
 MK-1-9                 2   0   0   0   0   0   2   0   2   2   2   2   0   2   0   2   2   2   2   0   2   2   2   0   0   0   0   0   0   0   0   0   0   0   0   0   2   0   2   0   2   2   2   0   0   2   2   0   2   0   2   0   2   0   2   0   2   0   2   2   0   0   0   2   0   0   2   2   0   0   2   2   0   2   0   2   2   0   0   2   0   2   0   0   2   0   2   0   0   0   0   0   2   0   0   0   2   2   2   2   2   0   0   2   0   2   0   0   2   0   0   0   0   0   2   0   0   2   0   0   2   0   2   0   2   2   2   0   0   0   2   2   0   0   0   0   0   2   2   2   2   2   0   0   0   0   2   2   2   0   0   0   0   0   0   2   0   0   0   2   0   0   0   0   0   0   0   0   2   2   0   0   2   2   0   2   2   0   2   0   2   2   0   0   2   0   0   2   2   0   0   2   0   0   0   2   0   2   0   0
 MK-1-10                2   0   0   0   0   0   2   0   2   2   2   2   2   2   0   2   2   2   2   0   2   0   2   0   0   0   0   0   0   0   0   0   2   0   0   0   2   0   2   2   2   2   2   0   0   2   2   0   2   0   2   0   2   0   2   0   2   0   2   2   0   0   0   2   0   0   2   2   2   2   2   2   0   2   0   2   2   0   0   2   0   2   0   0   2   0   2   0   0   0   0   0   2   2   0   0   2   2   2   2   2   0   0   2   0   2   0   0   2   0   2   0   0   0   2   0   0   0   0   2   2   0   2   0   2   2   2   0   0   0   2   2   2   0   0   0   0   2   2   2   0   2   0   0   0   2   2   2   2   0   0   0   0   0   0   2   0   0   0   2   0   0   0   0   0   0   0   0   2   2   0   0   2   2   0   2   2   0   2   0   2   2   0   0   2   0   0   2   2   0   0   2   2   0   0   2   0   2   0   0
 MK-1-11                2   0   0   0   2   0   2   0   2   2   2   2   2   2   0   2   2   2   2   2   2   0   2   0   0   2   0   0   0   0   0   0   2   2   0   0   2   2   2   2   2   0   0   0   0   2   2   0   2   0   2   0   2   0   2   0   2   0   2   2   0   0   0   2   0   0   2   2   2   2   2   2   0   2   0   2   2   0   0   2   0   2   0   0   2   0   2   0   0   0   0   0   2   2   0   0   2   2   2   2   2   2   0   0   0   2   0   0   2   0   2   0   0   0   2   0   0   0   0   2   2   0   2   0   2   2   2   0   2   0   2   2   2   0   0   0   0   0   0   2   0   2   0   0   0   2   2   2   2   0   2   0   0   2   0   2   0   0   0   2   0   0   0   0   0   0   0   0   2   2   0   0   2   2   0   2   2   0   2   2   2   2   2   0   2   2   0   0   2   0   0   2   2   2   0   2   0   2   0   0
 MK-1-12                2   0   0   0   2   0   2   0   2   2   2   2   2   2   0   2   2   2   2   0   2   0   2   0   0   2   0   0   0   0   0   0   2   2   0   0   2   2   2   2   2   0   0   0   0   2   2   0   2   0   2   0   2   0   2   0   2   0   2   2   0   0   0   2   0   0   0   2   2   2   2   2   0   2   0   2   2   0   0   2   0   2   2   0   2   0   2   0   0   0   0   2   2   2   0   0   2   2   2   2   0   2   0   0   0   2   0   0   2   2   2   0   2   0   2   0   0   0   0   2   2   0   2   0   2   0   2   0   2   0   2   2   2   0   0   0   0   0   0   0   0   0   0   0   0   2   2   0   2   0   2   0   0   2   0   2   0   0   0   2   0   0   0   0   0   0   0   0   2   2   0   0   2   2   0   2   0   0   2   2   2   0   2   0   2   2   0   0   2   0   0   2   2   2   0   2   0   2   0   0
 MK-1-13                2   2   0   0   2   0   2   0   2   2   2   2   2   2   0   2   2   0   2   0   2   0   2   0   0   0   0   0   0   0   0   0   0   2   0   0   2   2   2   2   2   2   0   0   0   2   2   0   2   0   2   0   2   0   2   0   2   0   2   0   0   0   0   2   0   0   0   2   2   2   2   2   0   2   0   0   2   0   0   2   0   2   2   0   2   0   2   0   0   0   0   2   2   2   0   0   2   2   2   2   0   2   0   2   2   2   0   2   0   2   2   0   2   0   2   0   0   0   0   2   2   2   2   0   2   0   2   0   2   0   2   2   0   0   0   0   0   0   0   0   2   0   0   0   0   0   2   0   2   0   2   0   0   2   0   2   0   0   0   2   0   0   0   0   0   0   0   0   2   2   2   0   2   2   0   2   0   0   2   2   2   0   2   0   0   2   0   0   2   0   0   0   2   2   0   2   0   2   0   0
 MK-1-14                2   2   0   0   2   0   2   0   2   2   2   2   2   2   0   2   2   0   2   0   2   0   2   0   2   0   0   0   0   0   0   0   0   2   0   0   2   2   2   2   2   2   0   0   0   2   0   0   2   0   2   2   2   0   2   0   2   0   2   0   0   0   0   2   0   0   0   2   2   2   2   2   2   0   0   0   2   0   0   2   0   2   2   0   2   0   2   0   0   0   0   2   2   2   0   0   2   2   2   2   0   2   0   2   2   0   0   2   0   2   2   0   2   0   2   0   0   0   2   0   2   2   2   0   0   0   2   0   2   0   0   2   0   2   0   0   0   0   0   2   2   0   0   0   0   2   2   0   2   0   2   0   0   2   0   2   0   0   0   2   0   0   2   0   0   0   2   0   2   2   2   0   2   2   0   2   0   0   2   2   2   0   2   0   0   2   0   0   2   0   0   0   2   2   0   2   0   2   0   0
 MK-1-15                2   2   0   0   2   0   2   0   2   2   0   2   2   2   0   2   2   0   2   0   0   0   2   0   2   0   0   0   0   0   0   0   2   0   0   0   2   2   0   2   2   2   0   0   0   2   2   0   2   0   2   2   2   0   2   0   2   0   2   0   0   0   0   2   0   0   0   2   2   2   2   2   2   0   2   0   2   0   0   2   0   2   2   2   2   0   2   2   2   0   0   2   2   2   0   0   2   2   2   0   0   2   2   2   2   0   0   2   0   2   2   0   2   0   2   0   2   0   2   0   2   2   2   0   0   0   2   0   2   0   0   2   0   2   0   0   0   0   0   2   2   0   0   2   0   2   2   0   2   0   0   0   0   2   0   2   0   0   0   2   0   0   2   0   0   2   2   0   2   2   2   0   2   2   0   2   0   0   2   2   2   0   2   0   0   0   0   2   2   0   0   0   2   2   2   2   0   2   0   0
 MK-1-16                0   2   0   0   2   0   2   0   2   2   0   2   2   2   0   2   2   0   2   0   0   0   2   0   2   0   0   0   0   0   0   0   2   0   0   0   2   2   0   0   2   2   0   0   2   2   2   0   2   0   2   2   2   0   2   2   2   0   2   0   0   0   0   2   2   0   0   2   2   2   2   2   2   2   2   0   2   0   2   2   0   2   2   2   2   0   2   2   2   0   0   2   0   2   0   0   2   2   2   0   0   2   2   2   2   2   0   2   0   2   2   0   2   0   2   0   0   0   2   0   2   2   2   0   0   2   2   2   2   0   0   2   0   2   0   0   0   0   0   2   2   2   2   2   0   2   2   0   2   0   0   0   0   2   0   2   2   0   0   2   0   0   2   0   0   2   2   0   2   2   0   0   2   0   0   2   2   0   0   0   2   0   2   0   0   0   0   2   2   0   0   0   2   2   2   0   0   2   0   0
 MK-2-1                 2   2   0   0   2   0   0   2   0   0   0   2   0   0   0   2   2   0   0   2   0   2   2   0   0   2   2   2   0   2   2   2   0   2   0   2   2   2   0   0   0   2   0   0   0   0   0   2   2   0   0   0   0   0   2   0   0   0   0   0   2   0   0   2   2   2   2   2   2   2   2   0   2   0   0   0   2   0   2   0   0   2   2   0   0   2   2   2   0   0   0   0   2   0   2   2   2   0   0   2   2   0   0   2   2   2   0   2   0   2   2   0   2   2   0   2   2   0   0   2   2   2   0   0   0   0   2   2   0   0   2   0   2   0   2   0   0   0   2   0   2   0   2   2   0   2   0   2   0   2   2   2   0   0   2   0   0   0   0   2   2   0   0   0   2   2   0   0   0   2   0   2   0   0   2   2   2   0   0   0   2   2   2   0   2   0   2   0   2   2   2   0   0   2   2   0   2   2   0   0
 MK-2-2                 2   2   0   0   2   0   0   2   0   0   2   2   0   0   0   2   2   0   0   2   0   2   2   0   0   2   2   2   0   2   2   2   0   2   0   2   2   2   0   0   0   2   2   0   0   2   0   2   2   0   0   0   2   0   0   0   0   0   2   0   2   0   0   2   2   2   2   0   2   2   2   0   2   0   0   0   2   0   0   0   0   2   2   0   2   2   2   2   0   0   0   0   2   0   2   0   2   0   0   2   2   0   0   2   2   2   0   2   2   2   2   0   2   2   0   2   2   0   0   2   2   2   2   0   0   0   2   0   0   0   2   0   2   0   2   0   0   0   2   0   2   0   2   2   0   2   2   2   2   2   2   2   0   0   2   0   0   0   0   2   2   0   0   0   2   2   0   2   0   2   0   2   2   0   2   2   2   0   0   0   2   2   2   0   2   0   2   2   2   2   2   0   0   2   0   0   2   2   0   0
 MK-2-3                 2   2   0   0   2   0   0   2   0   0   2   2   0   0   0   0   2   0   0   2   0   2   2   0   0   2   2   2   0   2   2   2   0   2   0   2   2   2   0   0   0   2   0   0   0   0   0   0   2   0   0   0   2   2   0   0   0   0   0   0   2   2   2   2   2   2   2   0   2   2   0   0   2   0   0   0   2   0   0   0   0   2   2   0   2   2   2   2   0   0   0   0   2   0   2   0   2   0   0   2   2   0   0   2   2   0   0   2   2   2   2   0   2   0   0   2   2   0   0   2   2   2   2   0   0   2   0   0   0   0   2   0   2   2   2   0   0   0   0   0   2   0   2   2   0   0   2   2   0   2   0   2   0   0   0   0   0   0   2   2   2   0   0   0   0   2   0   2   0   2   0   2   2   0   2   2   2   0   0   0   0   2   2   0   0   0   2   2   2   2   2   0   0   2   0   0   2   2   0   0
 MK-2-4                 2   2   0   0   2   0   0   2   2   2   2   2   0   0   2   0   2   2   2   2   0   2   2   0   0   2   2   2   0   2   2   2   0   2   0   2   2   2   0   0   0   2   0   0   0   0   0   0   2   0   0   0   2   2   0   0   0   0   0   0   2   0   2   2   2   2   0   0   2   2   0   0   2   0   0   0   2   0   0   0   0   2   2   0   2   0   0   2   2   2   0   0   2   0   2   0   2   0   0   2   2   0   2   2   2   0   0   2   2   2   2   0   2   0   0   2   2   0   0   0   2   2   2   0   2   2   2   0   0   0   2   0   2   2   2   0   0   0   0   0   0   2   0   2   0   0   2   2   0   0   0   2   0   0   0   0   0   0   2   2   2   0   0   2   0   2   0   2   0   2   0   2   0   2   0   2   2   0   0   0   0   2   2   0   0   0   2   2   2   2   2   0   0   2   0   0   2   0   2   2
 MK-2-5                 2   0   0   0   2   0   0   2   2   2   2   2   0   0   2   0   2   2   2   2   2   2   2   0   0   0   2   0   0   2   2   2   0   2   2   2   2   2   0   0   0   2   0   0   0   0   0   0   2   0   0   0   2   2   0   0   0   0   0   0   2   0   2   2   0   2   0   0   2   2   0   0   2   0   0   0   2   0   0   0   0   2   2   0   2   0   0   2   2   2   0   0   2   0   0   0   2   0   0   0   2   0   2   2   2   0   0   2   0   2   2   0   2   0   0   2   2   0   2   2   2   2   2   0   2   2   2   0   0   0   2   0   2   2   2   0   0   0   0   2   0   2   0   2   0   0   0   2   0   0   0   0   0   0   2   0   0   0   2   2   0   0   0   2   2   2   0   2   0   0   2   2   0   2   0   2   0   0   0   0   0   2   2   0   0   0   2   2   2   2   2   0   0   2   0   0   2   0   2   2
 MK-2-6                 2   0   0   0   2   0   0   2   2   0   2   2   0   0   2   0   0   2   2   2   2   2   2   0   0   0   2   0   2   2   2   2   0   2   0   2   2   2   0   2   0   0   0   0   0   0   0   0   2   0   0   0   2   2   2   0   0   0   0   0   2   2   2   2   0   2   0   0   2   2   2   0   2   0   0   0   2   0   0   0   0   2   2   0   2   2   2   2   2   0   0   0   2   0   0   0   2   0   0   2   2   0   2   2   2   0   0   2   0   2   2   0   2   0   0   2   2   0   2   2   2   0   2   0   2   2   2   0   0   0   2   0   2   2   2   0   0   0   0   2   0   2   0   0   0   0   0   2   0   0   0   0   0   0   2   0   0   0   0   2   0   0   0   2   2   2   0   2   0   0   2   2   0   2   0   2   0   0   0   0   0   2   2   0   0   2   2   2   2   2   2   0   0   2   0   0   2   0   2   2
 MK-2-7                 2   2   0   0   0   0   2   2   2   0   2   2   0   0   0   0   0   2   2   2   2   2   2   0   0   0   2   0   2   2   2   2   0   2   0   2   2   2   0   2   0   0   2   0   0   2   0   0   2   0   0   0   2   2   2   0   0   0   0   0   2   2   0   2   0   2   0   0   2   2   2   0   2   0   0   0   2   0   0   0   0   2   2   0   2   2   2   2   2   0   0   0   2   0   0   0   2   0   0   2   2   0   2   2   2   2   0   2   0   0   2   0   2   0   0   2   0   0   2   2   2   0   2   0   0   2   2   0   2   0   2   0   2   2   2   0   0   0   0   2   0   2   0   2   0   0   0   2   0   0   0   0   0   0   2   0   0   0   2   2   0   0   0   2   2   2   0   2   0   2   2   2   0   2   0   2   0   0   0   0   0   2   2   0   0   2   0   2   2   2   2   0   0   2   0   0   2   2   2   2
 MK-2-8                 2   2   0   0   0   0   2   2   0   0   2   2   0   0   0   0   0   2   2   2   2   2   2   0   0   0   2   0   2   2   2   2   0   0   0   2   2   2   0   0   0   0   2   0   0   2   0   0   2   0   0   0   2   2   2   0   0   2   2   0   2   2   0   2   0   2   0   0   2   2   2   0   2   0   0   2   2   0   0   0   0   2   0   0   2   2   2   2   2   0   0   0   2   0   0   2   2   0   0   2   2   0   2   2   2   2   0   2   0   0   2   0   2   0   0   2   0   0   2   2   2   0   2   0   0   2   2   0   2   2   2   0   2   2   2   0   0   0   0   2   0   2   0   2   0   0   0   2   0   0   0   0   0   0   2   0   0   0   2   2   0   0   0   2   2   2   0   0   0   2   2   2   2   2   0   2   0   0   0   0   0   2   2   0   0   2   0   2   2   2   2   0   0   2   0   0   2   0   2   2
 MK-2-9                 2   2   0   0   0   2   2   0   0   0   2   2   0   0   0   0   0   2   2   2   2   2   0   0   0   0   0   0   2   2   2   2   0   0   0   2   2   2   2   0   0   0   2   0   0   2   0   0   2   0   0   0   0   2   2   0   0   2   2   0   2   2   0   2   0   2   0   0   2   2   2   2   2   0   0   0   2   0   0   0   0   2   0   0   2   2   2   2   2   0   0   0   2   0   0   2   0   0   0   2   2   0   2   2   2   0   0   0   0   0   2   0   2   0   0   2   0   0   2   2   2   0   0   0   0   2   2   0   2   2   2   0   2   2   2   0   0   0   0   2   0   2   0   2   0   0   0   2   2   0   2   0   0   0   2   0   2   0   2   2   0   0   0   2   2   2   0   0   0   2   2   2   2   2   0   2   0   0   0   0   2   2   2   0   0   2   0   2   2   2   2   0   0   2   0   0   2   0   2   2
 MK-2-10                2   2   0   0   0   2   2   0   0   2   2   2   0   0   0   2   0   2   2   2   2   2   0   0   0   0   0   0   2   2   2   2   0   0   0   2   2   0   2   0   0   0   2   0   0   2   0   0   2   0   0   0   0   2   2   0   0   2   2   0   2   2   0   2   0   2   0   0   2   2   2   2   2   0   0   0   2   0   0   0   0   2   0   0   2   2   2   2   2   0   0   0   2   0   0   2   0   0   0   2   2   0   2   0   2   2   0   0   0   0   2   0   2   0   0   2   0   0   2   0   2   0   0   0   2   2   2   0   2   2   2   0   2   2   2   2   0   0   0   2   0   2   0   2   2   0   0   2   2   0   0   0   0   2   2   0   2   0   2   2   0   0   0   2   2   2   0   0   0   2   2   2   2   2   0   2   0   0   0   0   2   2   2   0   0   2   0   2   2   2   2   0   0   2   0   0   2   0   2   2
 MK-2-11                2   2   0   0   0   2   0   0   0   2   2   2   0   0   0   2   0   2   2   2   0   2   2   0   0   2   0   0   2   2   2   2   0   0   0   0   2   0   2   0   0   2   0   0   0   2   0   0   2   2   0   2   0   2   2   0   0   2   2   0   2   2   0   2   2   0   0   0   2   2   2   0   2   0   0   0   2   2   0   0   0   0   0   0   2   2   2   2   0   0   0   0   2   0   0   2   0   0   0   2   2   0   2   2   2   2   0   0   2   0   2   0   2   2   2   2   0   0   2   0   2   0   0   0   2   2   2   0   2   2   2   0   2   2   2   2   0   0   0   2   0   2   2   2   2   0   0   2   2   0   0   0   2   2   2   0   2   0   2   2   0   0   0   2   2   2   0   0   0   2   2   0   2   2   0   2   0   0   0   0   2   2   2   0   0   0   0   2   0   2   2   0   0   2   0   0   2   0   2   2
 MK-2-12                2   2   0   0   2   2   0   0   0   2   0   2   0   0   0   2   0   2   2   2   0   2   2   0   0   2   0   0   2   2   2   0   0   0   0   0   2   0   2   0   2   2   0   2   0   2   0   0   2   2   0   2   0   2   2   0   0   2   2   0   2   2   0   2   2   0   0   0   2   0   2   0   2   0   0   0   2   2   0   0   0   0   0   0   2   2   2   2   0   0   0   0   2   0   0   2   0   0   0   2   2   0   0   2   2   2   0   0   2   0   2   0   2   2   2   2   0   0   2   0   2   0   0   0   2   0   2   0   2   2   2   0   2   2   2   2   0   0   0   0   0   2   2   0   2   0   0   2   2   0   0   0   2   2   2   0   2   0   2   2   0   0   0   2   2   2   0   0   0   0   2   0   2   2   0   0   0   0   0   0   2   2   0   2   0   0   0   2   2   2   2   0   0   2   0   0   2   0   2   2
 MK-2-13                2   2   0   0   2   0   0   0   0   2   0   2   0   0   0   2   0   2   2   2   0   2   2   0   0   2   0   0   2   0   2   0   0   0   0   0   2   0   2   0   2   2   0   2   0   2   0   0   2   2   0   2   0   2   2   0   0   2   2   0   2   2   0   2   2   0   0   0   2   0   2   0   2   0   2   0   2   0   0   0   0   0   0   0   2   2   2   2   2   0   0   0   2   0   2   2   0   0   0   0   0   0   0   2   2   2   0   2   2   0   2   0   2   2   2   2   0   0   0   0   2   0   0   0   2   0   2   0   2   2   2   0   2   2   2   2   0   0   0   0   0   2   2   0   2   0   0   2   2   0   0   0   2   2   2   0   2   0   2   2   2   0   0   0   0   2   2   0   0   0   2   0   2   2   0   0   0   0   0   0   2   2   0   2   0   0   0   2   2   2   2   0   0   2   0   0   2   0   2   2
 MK-2-14                0   2   0   0   2   0   0   0   2   2   0   2   0   0   0   2   0   2   2   2   0   2   2   0   0   2   0   0   2   2   2   0   0   0   2   0   2   0   2   0   2   2   0   2   0   2   0   0   2   2   0   2   0   2   2   0   0   2   2   0   2   0   0   2   0   0   2   0   2   0   2   0   2   0   2   0   2   0   2   0   0   0   0   0   2   2   2   0   2   0   0   0   2   0   2   2   0   0   0   0   0   2   0   2   0   2   0   2   2   0   2   2   2   2   2   2   0   0   0   0   0   0   0   0   2   0   0   0   2   2   0   0   2   0   2   2   0   0   0   0   0   0   2   0   2   0   0   2   2   2   0   0   2   2   2   0   2   0   2   2   2   0   0   0   2   2   2   0   0   0   2   0   2   2   0   0   0   0   0   0   2   2   0   2   0   0   0   2   0   2   2   0   0   2   0   2   2   2   2   2
 MK-2-15                0   2   0   0   2   0   0   0   2   2   0   2   0   0   0   2   0   2   2   2   0   2   2   0   0   2   0   0   0   2   0   0   0   0   0   0   2   0   2   0   2   2   0   2   0   2   0   0   2   2   0   2   0   2   2   0   0   2   2   0   2   0   0   2   0   0   2   0   2   0   2   0   2   0   2   0   2   0   2   0   0   0   0   0   0   0   2   0   2   0   0   0   2   0   2   2   0   0   0   2   0   2   0   2   0   2   0   2   0   0   2   2   2   2   2   2   0   0   0   0   0   0   0   0   2   0   0   0   0   2   0   0   2   0   2   2   2   0   0   0   0   0   2   2   2   0   0   2   2   2   0   0   2   2   2   0   2   0   2   2   2   0   0   2   2   2   2   0   0   0   2   2   2   2   0   0   0   2   0   2   2   2   0   2   0   2   2   2   0   2   2   0   0   2   2   2   2   2   2   2
 MK-2-16                0   2   0   0   2   0   0   0   2   2   0   0   0   0   0   2   0   0   2   2   0   2   2   0   0   0   2   0   0   2   0   0   0   0   0   0   2   0   2   0   2   2   0   2   2   2   0   0   2   2   0   2   0   2   0   0   2   2   0   0   2   0   0   2   0   0   2   0   0   2   2   0   2   0   2   2   2   2   2   2   0   0   0   2   0   0   2   0   2   0   0   0   2   0   2   2   0   0   0   2   0   2   0   2   0   2   0   2   0   0   2   2   2   2   2   2   0   0   0   0   0   2   2   0   2   0   0   0   0   2   0   0   2   0   2   0   2   0   0   0   0   0   2   2   2   0   0   0   2   2   0   0   0   0   0   0   2   0   2   2   2   0   0   2   2   0   2   0   0   0   2   2   0   2   0   0   0   2   0   2   2   2   0   2   0   2   2   2   0   2   2   0   0   2   2   2   0   2   2   2
 MK-3-1                 0   2   2   2   0   0   0   2   2   0   2   0   2   0   0   0   0   2   0   2   2   2   2   2   2   0   2   2   0   0   0   0   2   0   0   2   2   0   2   0   2   2   2   2   2   0   0   0   0   0   0   0   2   2   0   0   0   2   0   2   2   0   2   0   0   2   0   0   0   0   2   2   0   2   0   0   2   0   0   0   2   2   0   2   2   2   0   0   0   0   2   2   2   2   0   0   0   2   0   2   2   2   0   0   0   0   2   2   0   0   0   0   2   2   2   2   2   0   0   2   0   2   0   0   0   0   0   0   2   2   2   2   2   2   2   0   2   2   2   2   0   0   2   0   0   0   0   2   0   0   0   2   2   2   2   0   2   2   2   2   0   2   0   0   2   0   0   0   0   0   2   0   0   2   0   0   2   2   0   0   2   0   0   0   2   0   2   0   0   0   0   2   2   0   2   0   0   2   2   2
 MK-3-2                 0   2   0   2   0   0   2   2   2   0   2   0   2   0   2   0   0   2   0   0   2   2   2   2   2   0   2   2   0   0   0   2   2   0   0   2   2   0   2   0   2   2   2   2   2   0   0   0   0   0   0   0   2   2   0   0   0   2   0   2   2   0   2   0   0   2   0   2   0   0   2   2   0   2   0   0   2   0   0   0   2   0   0   2   2   2   0   0   0   0   2   2   2   2   0   0   0   2   0   2   2   2   0   0   0   2   0   2   0   0   0   0   2   2   2   2   2   0   0   0   0   2   0   0   0   0   0   0   0   2   2   2   2   2   2   0   2   2   2   2   0   0   2   0   0   0   2   2   0   0   0   0   0   0   2   0   2   2   2   0   0   2   0   0   0   0   0   0   0   0   2   0   2   2   0   2   2   2   0   0   2   2   0   0   2   0   2   0   0   0   0   2   2   0   2   0   0   2   2   2
 MK-3-3                 0   2   0   2   0   0   2   0   2   0   2   0   2   0   2   0   0   2   0   0   0   2   2   2   2   0   2   2   0   0   0   2   2   0   0   2   2   0   0   0   2   2   2   0   2   0   0   0   0   0   0   0   2   2   0   0   2   2   0   2   2   0   2   0   0   2   0   2   0   0   0   2   0   2   0   0   2   0   0   0   2   0   0   2   2   2   0   0   0   0   2   2   2   2   0   0   0   2   0   2   0   2   0   0   2   2   0   2   0   0   0   0   2   2   2   2   2   0   2   0   0   2   0   0   2   0   0   0   0   2   2   2   2   2   2   0   2   2   2   2   0   0   2   0   0   2   2   2   0   0   0   0   0   0   2   0   2   2   2   0   0   2   0   0   0   0   0   2   0   0   2   0   2   2   0   2   2   2   0   0   2   2   0   0   2   0   2   0   0   2   2   2   2   0   2   0   0   2   2   2
 MK-3-4                 0   2   0   2   0   2   0   0   2   0   2   0   2   0   0   0   0   2   0   0   0   2   2   2   2   0   2   2   0   0   0   2   2   0   0   2   2   0   0   0   0   2   2   0   2   0   0   0   2   0   2   0   2   2   0   0   2   2   0   2   2   0   2   2   0   2   0   2   0   2   0   2   0   2   0   2   2   0   0   0   2   0   0   2   2   0   0   0   0   0   2   2   2   2   0   0   0   2   0   2   0   2   0   0   2   2   0   2   0   0   0   2   2   2   2   2   2   0   2   0   0   0   0   0   2   0   0   0   0   2   2   2   2   2   2   2   2   2   2   2   0   0   2   0   0   2   2   2   0   0   0   0   0   0   2   0   2   2   2   0   0   2   0   0   0   0   0   2   0   0   2   0   0   2   0   2   2   2   0   0   2   0   0   0   2   0   2   0   0   2   2   2   2   0   2   0   0   2   2   2
 MK-3-5                 0   2   0   2   0   2   0   0   2   0   2   0   0   2   0   2   0   2   0   0   2   2   2   2   2   0   2   2   0   0   0   2   0   0   0   2   2   0   0   0   0   2   2   0   2   0   2   0   2   0   2   2   2   2   0   0   2   2   0   2   0   0   0   0   0   2   0   2   0   2   0   2   0   2   0   2   2   0   0   0   2   0   0   2   2   0   0   0   0   0   2   2   2   2   0   0   2   2   0   2   0   2   2   0   2   2   0   2   0   0   0   2   2   2   2   2   2   0   0   2   0   0   0   0   2   0   0   0   0   2   2   2   2   2   2   2   2   2   2   2   0   0   2   0   0   2   0   2   0   0   0   0   0   0   2   0   2   0   2   0   0   2   0   0   0   0   0   2   0   0   2   0   0   2   0   2   2   2   0   0   2   0   0   0   2   0   2   0   0   2   2   2   2   0   2   0   2   2   2   2
 MK-3-6                 2   2   0   2   0   2   0   0   2   0   2   2   0   0   0   2   0   2   0   0   2   0   2   2   2   0   2   2   0   0   0   2   0   0   0   2   2   0   0   0   0   2   2   0   2   0   2   0   2   0   2   2   2   2   0   2   0   2   0   2   0   0   0   2   2   2   0   2   0   2   0   2   2   2   0   0   2   2   0   0   2   0   0   2   2   0   2   0   0   0   2   2   2   2   0   0   2   2   0   2   0   2   2   0   2   2   0   2   0   0   0   2   2   2   2   2   2   0   0   2   0   0   0   0   2   0   0   0   0   2   2   2   2   2   2   0   2   2   2   2   0   0   2   0   0   2   0   2   0   0   0   2   0   0   2   0   2   0   0   2   0   2   0   0   0   0   0   2   0   0   2   0   0   2   0   2   2   2   2   0   2   0   2   0   2   0   2   0   0   2   2   2   2   0   2   0   2   2   2   2
 MK-3-7                 2   2   0   2   2   2   0   0   2   0   2   2   0   0   0   2   0   2   0   0   2   0   2   2   2   0   2   0   0   0   0   2   0   2   0   2   2   0   2   0   0   2   2   0   2   2   2   0   2   0   2   2   2   2   0   2   0   0   0   2   2   0   0   0   2   2   0   2   0   2   0   2   2   2   0   0   2   2   0   0   2   0   0   2   2   0   2   2   0   0   2   2   2   0   0   0   2   2   0   2   2   2   2   0   2   2   0   2   0   0   0   2   2   2   2   2   2   0   0   2   0   0   0   0   0   0   2   0   0   2   2   2   0   2   2   0   2   2   2   0   0   0   2   0   0   0   0   2   0   0   0   2   0   0   2   0   2   0   0   2   0   2   0   0   0   0   0   2   2   0   2   0   0   2   0   2   2   2   2   0   2   0   2   0   2   0   2   0   0   2   0   0   2   0   2   2   2   2   2   2
 MK-3-8                 2   2   0   0   2   2   0   0   2   0   2   2   0   0   0   2   0   2   0   0   0   0   2   2   2   0   2   0   2   0   0   2   0   2   0   2   2   0   2   0   0   2   2   0   2   2   2   2   2   0   2   2   2   2   2   2   0   0   0   2   2   0   0   0   2   2   0   2   0   2   0   2   0   2   0   0   2   2   0   0   2   0   0   2   2   0   0   2   0   0   2   2   2   0   0   2   2   2   0   2   2   2   2   0   2   2   0   0   0   0   0   2   2   2   2   2   0   0   0   2   2   0   0   0   0   0   2   2   2   2   2   2   2   2   0   0   2   2   2   0   0   0   2   0   0   0   0   2   2   0   0   0   0   0   2   2   2   0   0   2   0   2   0   0   0   0   0   2   2   0   2   2   0   2   0   2   2   2   2   0   2   0   2   0   2   0   0   2   0   2   0   0   2   0   2   2   2   2   2   2
 MK-3-9                 2   2   0   0   2   2   0   2   2   0   2   2   0   0   0   2   0   2   0   0   0   0   2   2   2   0   2   2   0   0   0   2   0   2   0   2   0   0   2   0   0   2   2   0   2   2   2   0   2   0   2   2   2   2   2   2   2   0   0   2   2   0   0   2   2   2   0   2   0   2   0   2   0   2   0   0   2   2   2   0   2   0   0   2   2   0   0   2   0   0   2   2   2   0   0   2   2   2   0   2   2   0   2   0   2   2   0   0   0   0   0   2   0   0   2   2   0   0   0   2   2   0   0   0   0   0   0   2   2   2   2   2   2   2   0   0   2   2   2   0   0   0   2   0   0   0   0   2   2   0   0   0   0   0   2   2   0   0   0   2   0   2   0   0   0   0   0   2   2   2   2   0   2   2   2   2   2   2   2   0   2   0   0   0   2   0   0   2   0   2   0   2   2   0   2   2   0   2   2   2
 MK-3-10                0   2   0   0   2   2   0   2   2   0   2   2   0   0   0   2   0   0   0   0   0   0   2   0   2   0   2   2   2   0   0   2   0   2   0   2   0   0   2   0   0   2   2   2   2   2   2   0   0   0   2   2   2   2   2   2   2   2   0   2   2   0   0   2   2   2   2   2   0   2   0   2   2   2   0   0   2   2   2   0   2   0   0   2   0   0   0   2   0   0   2   2   0   0   0   2   2   2   0   2   2   0   2   0   2   2   0   0   0   0   0   2   0   0   2   2   0   0   0   2   0   0   0   0   0   0   0   2   2   2   2   2   2   2   0   0   2   2   2   0   0   0   2   0   0   0   0   2   2   0   0   0   0   0   2   2   0   0   0   2   0   2   0   0   0   0   2   2   2   2   2   2   2   2   0   2   2   2   2   0   2   0   0   0   2   0   0   2   0   2   2   0   2   0   2   2   0   2   2   0
 MK-3-11                0   2   0   0   2   2   0   2   0   0   2   2   0   0   0   2   0   0   0   0   0   0   2   0   2   0   2   2   2   0   0   2   0   0   2   0   0   0   2   0   0   2   2   2   2   2   2   0   0   0   2   2   2   2   2   2   2   2   0   2   0   0   0   2   2   2   2   2   0   2   0   2   2   2   0   0   2   2   2   0   2   0   0   2   0   0   0   2   2   2   2   2   0   0   0   2   2   2   0   2   0   0   2   0   2   0   0   0   0   0   0   2   0   0   2   0   0   0   0   2   0   0   0   0   0   0   0   2   2   2   0   2   2   2   0   0   2   2   2   0   0   0   2   0   0   0   0   2   2   0   0   0   0   2   2   2   0   0   0   2   0   2   0   0   0   0   0   2   2   2   2   2   2   2   0   2   2   2   2   0   2   0   0   0   2   0   0   0   0   2   2   0   2   0   2   2   0   0   2   0
 MK-3-12                2   2   0   0   2   2   0   2   0   0   2   2   0   0   0   2   0   0   2   2   0   0   2   0   2   0   2   0   2   0   0   2   0   0   2   0   0   0   2   0   0   2   2   2   2   0   2   0   0   0   2   2   2   2   2   2   2   2   0   2   0   0   2   0   2   2   2   2   0   2   0   2   2   2   0   0   2   2   2   0   2   0   0   2   2   0   0   2   2   2   2   2   0   0   0   2   2   2   0   0   0   0   2   0   2   0   0   0   0   0   0   2   0   0   2   0   0   0   0   2   0   0   0   0   0   0   0   2   0   2   0   2   2   2   0   0   0   2   0   0   0   0   2   2   0   0   0   2   2   0   0   0   0   2   0   2   0   0   0   2   0   2   0   0   0   0   0   2   2   2   2   2   2   2   0   2   2   2   2   0   2   0   0   0   2   0   0   0   0   2   2   0   2   0   2   2   2   0   2   0
 MK-3-13                0   2   0   0   2   2   0   2   0   0   2   2   0   0   0   2   0   0   2   2   2   0   2   0   2   0   2   0   2   0   0   0   2   0   2   0   0   0   2   2   0   2   2   2   2   0   2   0   0   0   2   2   2   2   2   2   2   0   0   2   0   2   2   0   2   0   2   2   0   2   0   2   2   2   0   0   0   2   2   0   2   0   0   2   2   0   0   2   2   2   0   2   2   2   2   2   2   2   0   0   2   0   2   0   2   2   0   0   0   0   0   2   0   0   2   0   0   0   0   2   0   0   0   0   0   0   0   2   0   2   0   2   2   2   0   2   0   2   0   0   2   0   2   2   0   0   0   2   2   0   0   0   0   2   2   2   0   0   0   2   0   2   0   0   2   0   0   2   2   2   2   2   2   2   0   0   2   2   2   0   2   2   2   0   2   0   0   0   0   2   0   0   2   0   2   2   2   0   2   2
 MK-3-14                0   2   0   0   2   2   0   2   0   0   2   0   0   0   0   2   0   0   2   2   2   0   2   0   2   0   2   0   2   0   0   0   2   0   2   0   2   0   0   2   0   2   2   2   2   0   2   0   0   0   2   0   2   2   2   2   2   0   0   0   0   2   2   0   2   0   2   2   2   0   0   0   2   2   0   0   0   2   2   0   2   0   0   2   2   0   0   2   2   2   0   2   2   2   2   0   2   2   0   0   2   0   2   0   2   2   2   2   0   2   0   2   0   0   2   0   0   2   0   2   0   0   0   0   0   0   0   2   0   2   0   2   2   2   0   2   2   2   0   0   2   0   2   2   0   0   0   2   2   0   0   0   0   0   2   2   0   0   0   2   2   2   0   0   2   0   0   2   2   2   2   0   0   2   0   0   2   2   2   0   2   2   0   0   2   0   0   0   0   2   0   0   2   0   2   2   2   0   2   2
 MK-3-15                0   2   2   0   2   0   0   2   0   0   2   0   0   0   0   2   0   0   2   2   2   0   2   0   2   0   2   0   2   0   0   0   2   0   2   0   2   0   0   2   0   2   2   0   2   0   2   0   0   0   0   0   2   2   2   2   2   0   0   2   0   2   2   0   2   0   2   2   2   0   0   0   2   2   0   0   0   2   2   0   2   0   0   2   2   0   0   2   2   2   0   2   2   2   2   0   2   2   0   0   2   0   2   0   0   2   2   2   0   2   2   2   0   0   2   0   0   2   0   2   0   0   0   0   2   0   0   2   0   2   0   2   2   2   0   2   2   0   0   2   2   0   2   2   0   2   0   2   2   0   0   0   0   2   0   2   0   0   0   2   2   2   0   2   2   0   0   2   2   2   2   0   0   2   0   0   0   2   2   0   2   2   2   0   2   0   0   0   0   2   0   0   2   2   2   2   2   0   2   2
 MK-3-16                0   2   2   0   2   0   0   2   0   0   2   0   0   2   0   2   0   0   2   2   2   0   0   0   2   0   2   0   2   0   0   0   2   0   2   0   2   2   0   2   2   2   2   2   2   0   2   0   0   0   0   0   2   2   2   0   2   0   0   2   0   2   2   0   2   0   2   2   2   0   0   0   2   2   0   0   0   2   2   0   2   0   0   2   2   0   0   2   2   2   0   0   2   2   0   0   2   2   0   0   2   0   2   0   0   2   2   0   0   2   2   2   0   0   0   0   0   2   0   2   0   0   0   0   2   0   0   0   0   2   0   2   2   2   0   2   0   2   0   2   2   2   0   2   0   2   0   2   2   0   0   0   0   2   0   0   0   0   2   2   0   2   0   2   0   0   0   2   2   2   2   0   0   2   0   0   2   2   2   0   2   2   2   0   2   0   0   2   0   2   0   0   2   2   2   2   2   0   2   2
 MK-4-1                 2   0   0   2   2   0   2   2   2   0   0   0   2   2   0   2   0   2   2   2   0   0   2   2   2   2   2   2   0   0   0   0   2   0   0   0   2   0   0   2   0   0   2   0   0   2   0   0   0   0   0   0   2   0   2   2   2   0   0   2   2   2   0   2   2   2   0   2   2   2   0   2   0   0   0   0   0   0   0   2   0   0   0   0   2   2   2   2   0   0   2   2   0   2   0   0   0   0   0   2   0   0   0   2   2   0   0   2   0   0   2   0   2   0   0   2   2   0   2   2   2   0   2   0   0   2   0   0   2   2   0   0   0   0   2   0   2   0   2   0   0   2   2   2   2   0   0   0   0   2   2   2   0   2   2   2   0   0   2   2   0   0   2   0   0   0   2   2   2   0   2   2   0   0   2   2   2   0   2   2   2   0   0   0   0   2   0   2   0   2   0   0   2   0   2   0   0   2   2   2
 MK-4-2                 2   0   2   2   2   0   2   2   2   0   0   0   2   2   0   2   0   0   2   2   0   0   2   2   2   2   2   2   2   0   0   0   2   0   0   0   2   0   0   2   0   0   2   0   0   2   0   0   2   2   0   0   2   0   2   0   2   0   0   0   0   2   2   2   2   2   0   2   2   2   0   2   0   0   0   0   0   0   0   2   2   0   0   2   2   2   2   2   0   0   2   2   0   2   0   0   0   0   0   2   0   0   0   2   2   0   0   2   0   0   2   0   2   2   0   2   2   0   2   2   2   0   2   0   0   2   0   0   2   2   2   0   0   0   2   0   2   0   2   0   0   0   2   2   2   0   2   2   0   2   2   2   0   2   0   2   0   0   2   2   0   0   0   0   0   0   2   0   2   0   2   2   0   0   0   2   2   2   2   2   2   0   0   0   0   2   2   2   2   2   0   0   2   0   2   0   0   2   2   2
 MK-4-3                 2   0   2   0   0   0   2   0   2   0   0   0   2   2   0   2   0   0   2   2   0   0   2   2   2   2   0   2   2   0   0   0   2   0   2   0   2   0   0   2   0   0   2   0   0   2   0   0   2   2   0   0   2   0   2   0   2   0   0   0   0   2   0   2   2   2   0   2   2   2   0   2   2   0   0   0   0   0   0   2   2   2   0   0   2   2   2   2   0   0   2   2   0   2   0   0   0   0   0   2   0   0   0   2   2   0   0   2   0   0   2   0   2   2   0   2   2   0   2   2   2   0   2   2   0   2   0   0   2   2   0   0   0   0   0   0   2   0   2   0   0   0   2   2   2   0   2   2   0   2   2   2   0   2   0   2   0   0   2   2   0   0   0   0   0   0   2   0   2   0   2   2   0   0   0   2   2   2   2   2   2   0   0   0   0   2   2   2   2   2   2   2   2   0   2   0   0   2   2   2
 MK-4-4                 2   0   2   0   0   0   2   0   2   0   0   0   2   2   0   2   0   0   0   2   0   0   2   2   2   2   0   2   2   0   0   0   2   0   2   0   2   0   2   2   2   0   2   2   0   2   0   2   0   2   0   2   2   0   2   0   2   0   0   0   0   2   0   2   0   2   0   2   2   2   0   2   2   0   0   0   0   0   0   2   2   2   0   0   2   2   2   2   0   0   2   2   0   2   2   0   2   0   0   2   0   0   0   2   2   0   0   2   0   0   2   0   2   2   0   2   2   0   2   2   2   0   2   2   0   2   0   0   2   2   0   0   0   0   2   0   2   2   2   0   0   0   2   2   2   0   2   2   2   2   2   2   0   2   0   2   0   0   2   0   0   0   0   0   0   0   2   0   2   0   2   2   0   2   0   2   2   2   2   2   2   0   0   0   0   2   2   2   2   2   2   2   2   0   0   0   0   2   2   2
 MK-4-5                 2   0   2   2   2   2   2   0   2   0   0   0   2   0   0   2   0   2   0   2   0   0   2   2   2   2   0   2   2   0   0   0   2   2   2   0   2   0   2   2   2   0   2   2   0   2   0   2   0   2   0   2   2   0   2   0   2   0   0   0   0   2   0   2   0   2   0   2   2   0   0   2   2   0   0   0   0   0   0   2   2   2   0   0   2   2   2   2   0   0   2   2   0   2   0   0   2   0   0   2   0   0   0   2   2   0   0   2   0   0   2   0   2   2   0   2   2   0   2   2   2   0   2   2   2   2   0   0   2   2   0   0   0   0   0   0   2   0   0   0   0   0   0   0   2   0   2   2   2   2   2   2   0   2   0   2   0   0   2   0   0   2   0   0   0   0   2   0   2   0   2   2   0   2   0   2   2   2   2   0   2   0   0   0   0   2   2   2   0   2   0   2   2   2   0   0   0   2   2   2
 MK-4-6                 0   0   0   0   2   2   0   0   2   0   0   0   2   0   0   2   0   2   2   2   0   0   2   2   2   2   0   2   2   0   0   0   2   2   2   0   2   0   0   2   2   0   2   2   0   2   0   2   2   2   0   2   2   0   2   0   2   2   0   0   0   2   0   2   0   2   2   2   2   2   0   2   2   0   0   0   0   0   0   2   2   2   0   0   2   2   2   2   0   0   0   2   0   2   0   0   2   2   0   2   0   0   0   2   2   0   0   2   0   0   2   0   0   0   0   2   2   0   2   2   2   0   2   2   2   2   0   0   2   2   0   0   0   0   0   0   2   2   0   0   0   0   0   0   0   0   2   2   2   2   2   2   0   2   0   2   0   0   0   0   0   2   0   0   0   0   2   0   0   0   2   2   2   2   0   2   2   2   2   0   2   0   0   0   0   2   2   2   0   2   0   2   2   2   0   0   0   2   2   2
 MK-4-7                 2   0   0   0   2   2   0   2   2   0   0   0   2   0   0   2   0   2   2   2   0   0   2   2   0   2   0   2   2   0   0   0   2   2   2   0   2   0   0   2   2   0   2   2   0   2   0   2   0   2   0   2   2   0   2   0   2   2   0   0   0   2   0   2   0   2   2   2   2   0   0   2   2   0   0   0   0   0   0   0   2   2   0   2   2   2   2   0   0   0   0   2   0   2   0   0   2   2   0   2   0   0   0   2   2   0   0   2   0   0   2   0   0   0   0   2   2   0   2   2   0   0   2   2   2   2   0   0   2   2   0   0   0   0   0   2   2   2   0   0   0   0   0   0   0   0   2   2   2   0   2   2   2   2   0   2   2   0   0   2   0   2   0   0   0   0   2   0   0   0   0   2   2   2   0   2   2   2   2   2   2   0   2   0   0   2   2   2   0   2   0   2   2   2   0   0   0   2   0   2
 MK-4-8                 2   0   0   0   2   2   0   2   2   0   0   2   2   0   0   2   0   2   2   2   0   0   2   2   2   2   0   2   2   0   0   0   2   2   2   0   2   0   0   2   2   0   2   2   2   2   0   2   0   2   0   0   2   0   0   2   0   2   0   0   0   2   0   2   2   2   2   2   2   0   0   2   2   0   0   0   0   0   0   0   2   2   0   2   2   2   2   0   0   0   0   2   0   2   0   0   2   2   0   2   0   0   0   2   2   0   0   2   0   0   2   0   0   0   0   2   2   0   2   2   0   0   2   2   2   2   0   0   2   2   0   0   0   2   0   2   2   2   0   0   0   2   0   0   0   0   2   0   2   0   2   2   2   0   0   2   2   0   0   2   0   2   0   0   0   0   2   0   0   2   0   2   0   2   0   2   2   2   2   2   2   0   2   0   2   2   2   0   0   2   0   2   2   2   0   0   0   2   0   2
 MK-4-9                 2   0   0   0   2   0   0   2   2   0   0   2   2   0   0   2   0   2   0   2   0   2   2   2   2   2   0   2   0   2   0   0   2   2   2   0   2   0   0   2   2   0   2   2   2   2   0   2   0   2   0   0   2   0   0   2   2   2   0   0   0   2   0   2   0   2   2   2   2   0   0   2   2   0   0   0   0   0   0   2   2   2   0   2   2   2   2   2   0   0   2   0   0   2   2   2   2   2   0   2   0   0   0   2   2   0   0   2   0   0   2   0   0   0   0   2   2   0   2   2   0   0   2   2   2   2   0   0   2   2   0   0   0   2   0   2   2   2   0   0   0   2   0   2   0   0   2   0   2   2   2   2   2   0   2   2   0   0   0   2   0   2   0   2   0   2   2   0   0   2   0   2   0   2   0   2   0   2   0   2   2   0   2   2   2   2   2   0   0   2   0   2   2   2   0   0   0   2   0   2
 MK-4-10                2   0   0   0   2   0   0   2   2   0   0   2   2   0   0   2   2   2   0   2   2   2   2   2   2   2   0   0   0   2   0   0   2   2   2   0   2   0   0   2   0   0   2   2   2   2   0   0   0   2   0   0   2   0   0   2   2   2   0   2   0   2   0   2   0   2   2   2   2   2   0   2   2   0   0   0   0   0   0   2   2   2   0   2   2   2   2   2   0   0   2   0   0   2   0   2   2   2   0   2   0   0   0   2   2   2   0   2   0   0   2   0   0   0   0   2   2   2   2   0   0   0   0   2   2   2   0   0   2   2   0   0   0   2   0   2   2   0   2   0   2   2   0   2   0   0   2   0   2   2   2   2   2   2   2   2   0   0   0   2   0   2   0   2   0   0   0   0   0   2   0   2   2   2   0   2   0   2   0   0   2   0   2   2   0   2   2   0   0   2   0   2   2   0   0   0   0   2   0   2
 MK-4-11                2   2   0   0   2   0   0   2   2   0   0   2   2   0   0   2   2   2   0   0   2   2   2   2   2   2   0   0   0   2   0   0   2   2   2   0   2   2   0   2   0   0   2   2   2   2   0   0   0   2   0   0   2   0   0   2   2   2   0   2   0   2   0   2   0   2   2   2   2   2   0   2   2   0   0   2   0   0   0   2   2   2   0   2   2   2   2   2   0   0   2   0   0   2   0   2   2   2   0   2   0   0   0   2   0   2   0   2   0   0   2   0   0   0   0   2   2   0   2   0   0   0   0   2   2   2   0   0   2   2   0   0   0   0   0   2   2   0   2   0   2   2   0   2   0   0   2   0   2   2   2   2   2   2   2   2   0   0   0   2   0   2   0   2   0   0   0   0   0   2   0   2   2   2   0   2   0   2   0   0   2   0   2   2   0   2   2   0   0   2   0   2   2   0   0   0   0   2   0   2
 MK-4-12                2   2   2   0   2   0   2   2   2   0   2   2   2   0   2   2   2   0   0   0   0   2   2   2   2   2   0   0   0   0   0   2   2   2   2   0   2   2   0   2   0   0   2   2   2   2   0   0   0   2   0   0   2   0   0   2   2   2   0   2   0   2   0   2   0   2   2   2   2   2   0   2   2   0   0   2   0   0   0   0   2   2   0   2   2   2   2   2   0   0   2   0   0   2   0   2   2   2   0   2   0   2   0   2   0   2   2   2   0   0   2   0   0   0   0   2   2   0   0   0   0   0   0   2   2   2   0   0   2   2   2   0   0   0   0   2   2   0   2   0   2   2   0   2   2   0   2   2   2   2   2   2   2   2   2   2   0   0   0   2   0   2   0   2   0   0   0   0   0   2   0   2   2   2   0   2   0   2   0   0   2   2   2   2   2   2   2   0   2   2   0   2   2   0   0   2   0   2   0   2
 MK-4-13                2   2   2   0   2   0   2   0   2   2   2   2   2   0   0   2   2   0   2   0   0   2   2   2   2   2   0   0   0   0   0   2   2   2   2   0   2   2   0   2   0   0   2   2   2   0   0   0   0   2   0   0   2   0   0   2   2   2   0   2   0   2   0   2   0   2   2   2   2   2   2   2   2   0   0   2   0   0   0   0   0   2   0   0   2   2   2   2   0   2   2   0   0   2   0   2   0   2   0   2   0   2   0   2   0   2   2   2   2   0   2   0   0   0   0   2   2   2   0   0   0   0   0   2   2   2   0   0   2   2   2   0   0   0   0   2   2   0   2   0   2   2   2   2   2   0   0   2   2   2   0   2   2   2   2   0   0   0   0   2   0   2   0   2   0   0   0   0   0   2   0   2   2   2   2   2   0   2   2   0   2   2   2   0   2   2   2   0   2   2   0   2   2   0   0   2   0   2   0   2
 MK-4-14                2   2   2   0   2   0   2   0   2   2   0   2   2   0   2   2   2   0   2   0   0   2   2   2   2   2   0   0   0   0   0   2   2   2   2   0   2   2   0   0   0   0   2   2   2   2   0   0   0   2   0   0   2   0   0   2   2   0   0   2   2   2   0   2   0   2   2   2   0   2   2   2   2   0   0   2   0   0   0   2   0   2   0   0   2   2   0   2   0   2   0   0   0   2   0   2   0   2   0   2   0   2   0   2   0   2   2   2   2   0   2   0   0   0   0   2   2   2   0   0   0   0   0   2   2   2   0   0   2   2   2   0   0   0   0   2   2   0   2   0   2   2   2   2   2   0   0   0   2   2   0   2   2   2   2   0   0   0   0   2   0   2   0   2   0   0   0   0   2   2   0   2   2   2   2   2   2   2   0   0   2   2   2   0   2   2   2   0   2   2   0   2   2   0   0   2   0   2   0   2
 MK-4-15                0   2   2   0   2   0   2   0   2   2   0   2   2   0   2   0   2   0   2   0   0   2   2   0   2   2   0   0   0   0   0   2   2   2   2   2   2   2   0   0   0   0   2   2   2   2   0   2   0   2   0   0   2   0   0   2   2   0   0   2   2   2   0   2   0   2   2   2   0   2   2   2   2   0   0   2   2   0   0   2   0   2   0   0   2   0   0   2   0   2   0   0   0   2   0   2   0   2   2   2   0   2   0   2   0   2   0   2   0   0   2   0   0   0   0   0   2   2   0   0   0   0   0   2   2   0   0   0   2   2   2   0   0   0   0   2   2   0   2   0   2   2   2   2   2   0   0   0   2   2   0   2   2   2   2   0   0   0   0   0   0   2   0   2   0   0   0   0   2   2   0   2   2   2   0   2   2   2   0   0   2   2   2   0   2   2   2   2   2   0   0   2   0   0   0   2   0   2   2   2
 MK-4-16                0   2   2   0   2   0   2   0   2   0   0   2   2   0   0   0   2   0   2   0   0   2   2   0   2   2   0   0   0   0   2   2   2   2   2   2   2   2   0   0   0   0   2   2   2   2   0   2   2   2   0   0   2   0   0   2   2   0   0   2   2   2   0   2   0   0   2   2   0   2   2   2   2   0   0   2   2   0   0   2   0   2   0   0   2   0   0   2   0   2   0   0   0   2   0   2   0   2   2   2   0   0   0   2   0   2   0   2   0   0   2   0   0   0   0   0   2   2   0   0   0   0   0   2   0   0   0   0   2   2   2   0   0   0   0   0   2   0   2   2   2   2   2   2   2   0   0   0   0   2   0   2   2   2   2   0   0   0   0   0   0   0   2   2   0   0   0   0   2   0   0   2   0   2   0   0   2   2   0   0   2   2   2   0   2   2   2   2   2   0   0   2   0   0   0   2   0   2   2   2
 MK-5-1                 2   2   0   2   2   0   2   0   2   2   0   2   2   2   0   0   2   0   2   0   0   2   0   2   2   2   2   0   0   2   0   2   2   0   2   0   0   0   2   2   2   2   2   2   0   2   2   0   2   2   0   2   0   0   2   0   2   2   2   0   2   2   0   0   2   2   0   2   0   2   2   0   2   2   2   0   0   0   2   2   2   0   2   0   2   2   2   2   0   0   0   0   2   0   2   2   0   0   0   0   0   0   0   2   0   0   2   2   0   2   0   0   2   2   0   0   0   2   0   0   0   2   0   0   2   2   0   2   2   0   0   2   2   0   0   0   0   0   2   2   2   2   0   2   2   2   0   2   0   2   0   0   2   0   0   2   0   0   2   0   0   2   2   2   2   0   0   0   0   2   0   0   2   2   0   0   0   2   2   0   2   0   2   2   2   0   0   0   2   2   0   2   2   0   2   2   2   0   0   0
 MK-5-2                 2   2   0   0   0   2   0   0   2   2   0   2   2   0   0   0   2   0   2   0   0   2   0   2   2   2   2   0   0   2   0   2   2   0   2   2   0   0   2   2   2   2   2   2   0   2   2   0   2   2   0   2   0   0   2   0   2   2   2   0   2   2   0   0   2   0   0   2   0   2   2   0   2   2   0   0   0   0   2   2   2   0   2   0   2   2   2   2   0   0   0   0   2   0   2   2   0   0   0   0   0   0   0   0   2   0   2   2   0   2   0   0   2   2   0   0   0   2   0   0   0   2   0   0   2   2   0   2   2   0   0   2   2   0   0   0   2   0   2   0   2   2   0   2   2   2   0   2   0   2   0   0   2   0   0   2   0   2   2   0   0   2   2   2   2   0   0   0   2   2   0   0   2   2   0   0   0   0   2   0   2   0   2   2   2   0   0   0   2   2   0   2   2   0   2   2   2   0   0   0
 MK-5-3                 2   2   2   0   0   2   2   0   2   2   0   2   2   0   2   0   2   0   2   0   2   2   0   2   2   0   0   0   0   2   0   2   2   0   2   2   0   0   2   2   2   0   2   2   0   2   2   0   2   2   0   2   0   0   2   0   2   2   2   0   0   2   0   0   2   0   0   2   0   2   2   0   2   2   0   0   0   0   0   2   2   0   2   0   2   2   2   2   0   0   2   2   2   2   2   2   0   0   0   0   0   0   0   0   2   2   2   2   0   2   0   0   0   2   0   0   0   2   0   0   0   2   0   2   2   2   0   2   2   0   0   2   2   0   2   0   2   0   2   0   2   2   0   2   2   2   0   2   0   2   0   0   2   0   0   2   0   2   2   0   0   2   2   2   2   2   0   0   2   2   0   0   2   2   0   2   0   0   2   0   2   0   2   2   2   0   0   2   2   2   0   2   2   2   2   2   2   0   2   0
 MK-5-4                 2   2   2   0   0   2   2   0   2   2   0   2   2   0   2   0   2   2   2   2   2   2   0   2   2   0   0   0   0   2   0   0   2   0   2   2   0   0   2   0   2   0   2   2   0   2   2   2   2   0   0   2   2   0   2   0   2   2   0   0   2   2   0   0   2   0   0   2   0   2   2   0   2   2   0   0   2   0   0   2   2   0   2   2   2   2   2   2   0   0   2   0   2   2   2   2   0   2   0   0   0   0   0   0   2   2   2   2   2   2   0   0   2   2   0   0   0   2   0   0   0   2   0   2   2   2   0   2   2   0   0   2   2   0   2   0   2   0   2   0   2   2   0   2   2   2   0   2   0   2   0   0   2   0   0   2   0   2   2   0   0   2   2   2   0   2   0   0   2   2   2   0   2   2   0   2   0   0   2   0   2   0   2   2   2   0   0   2   2   2   0   2   0   0   2   2   2   0   2   0
 MK-5-5                 2   2   2   2   0   2   2   0   2   2   2   2   2   0   2   0   2   2   0   2   0   2   0   2   2   0   0   0   0   2   0   0   2   0   2   0   0   0   2   0   2   2   2   2   0   2   2   2   0   0   0   2   2   0   2   0   2   2   2   0   2   2   0   0   2   0   0   2   0   2   2   0   2   2   2   0   0   0   0   2   2   0   2   2   2   0   2   0   0   0   0   0   2   2   2   2   0   2   0   0   0   0   0   0   2   0   2   2   2   2   0   0   2   2   0   0   0   2   0   0   0   2   0   2   2   2   0   2   2   0   0   2   2   0   2   0   0   0   2   2   2   2   0   2   2   2   0   2   0   2   0   0   2   2   0   2   0   0   2   0   2   2   2   2   0   0   0   0   2   2   2   0   2   2   0   2   0   0   2   0   2   0   2   2   0   0   0   2   2   2   0   2   2   2   2   0   2   0   2   0
 MK-5-6                 2   2   2   2   0   2   2   0   2   2   2   0   2   0   2   0   2   2   0   2   2   2   0   2   2   0   0   0   0   2   0   0   2   0   2   0   0   0   2   0   0   0   2   2   0   2   2   2   0   0   0   2   2   0   2   0   2   2   2   2   2   2   0   0   0   0   0   2   0   2   2   0   2   2   2   0   0   0   0   0   2   0   2   2   2   0   2   0   0   0   0   0   2   2   2   2   0   2   0   0   0   2   0   0   2   0   2   2   2   2   0   0   2   2   0   0   0   2   0   0   0   2   0   0   2   2   0   2   0   0   0   2   2   0   2   0   0   0   2   2   2   2   0   2   2   2   0   2   0   2   0   0   2   2   0   2   0   0   2   0   2   2   2   2   0   0   0   0   2   2   2   0   2   0   0   2   0   0   2   0   0   0   2   2   0   0   0   2   2   2   0   2   2   2   2   0   2   0   2   0
 MK-5-7                 2   2   2   0   0   2   2   0   2   2   2   0   2   0   0   0   2   2   0   2   2   2   0   2   2   0   2   0   0   2   0   2   2   0   2   0   0   0   2   0   0   0   2   2   0   2   2   2   0   0   0   2   2   0   2   0   2   0   2   2   2   2   0   0   0   0   0   2   0   2   2   0   2   2   2   0   0   0   0   2   0   0   2   2   0   0   2   0   0   2   0   0   2   2   2   2   0   2   0   0   0   2   0   0   2   0   2   2   2   2   0   2   2   2   0   0   0   2   0   0   0   2   0   0   2   2   0   2   0   0   0   2   2   0   2   0   0   2   2   2   2   2   0   0   2   2   0   0   0   2   0   0   2   2   0   2   0   2   2   0   2   2   2   2   0   0   0   0   0   2   2   0   2   0   0   2   0   0   2   2   0   2   2   2   0   0   0   2   2   0   0   2   2   2   2   2   2   0   2   0
 MK-5-8                 2   2   2   0   0   0   2   0   2   2   2   0   0   0   0   0   2   2   0   2   2   2   0   2   0   0   2   0   0   2   0   2   2   0   2   0   0   0   2   0   0   0   2   2   0   2   2   2   0   0   0   2   2   0   2   0   2   0   2   2   2   0   0   0   0   0   0   2   0   2   2   0   2   2   2   0   0   0   0   0   0   0   0   2   0   2   2   0   0   2   0   0   2   2   2   2   0   2   0   0   0   2   0   2   2   0   2   2   2   2   0   2   2   2   0   0   0   2   0   0   0   2   0   0   0   2   0   2   0   0   0   0   2   0   2   0   0   2   2   2   2   2   0   0   2   2   0   2   0   2   0   0   2   2   0   2   0   0   2   0   2   0   2   0   0   2   0   0   0   2   2   0   2   0   0   2   0   0   2   2   0   2   2   2   2   2   0   2   2   0   0   2   2   0   2   2   2   0   2   0
 MK-5-9                 2   2   2   2   0   0   2   0   2   0   2   0   0   0   0   0   2   2   0   2   2   2   0   0   0   0   2   0   2   2   0   2   2   0   2   0   0   0   2   0   0   0   2   0   0   2   2   2   0   0   0   2   2   0   2   0   2   0   2   2   2   0   0   2   2   0   0   2   0   2   2   0   2   0   2   2   0   0   0   0   0   0   0   2   2   0   2   0   0   2   0   2   2   2   2   2   0   2   0   0   0   2   0   2   2   0   2   2   0   2   0   0   2   2   0   0   0   2   0   0   0   2   0   2   0   2   2   2   0   0   0   0   2   2   2   0   0   2   2   2   2   2   2   0   2   2   0   2   0   2   0   0   2   2   2   2   0   0   2   0   2   0   2   0   0   2   0   0   0   0   2   0   2   0   0   2   0   0   2   2   0   2   2   2   2   2   2   2   2   0   0   2   2   0   0   2   2   0   2   0
 MK-5-10                2   2   0   2   0   0   2   0   2   0   2   0   2   0   0   0   0   0   0   2   2   2   0   0   0   2   2   0   2   2   0   0   2   0   0   2   0   0   2   0   0   0   2   0   0   0   2   2   0   0   0   2   2   0   2   0   2   0   2   2   2   0   0   2   2   0   0   2   2   2   2   0   2   0   2   2   2   0   0   0   0   0   0   2   2   0   2   0   0   2   0   2   2   2   2   2   0   2   0   0   0   2   0   2   2   0   2   2   0   2   0   0   2   0   0   0   0   2   0   0   0   2   0   2   0   2   2   2   0   0   0   0   2   2   2   0   0   2   2   2   2   2   2   0   2   2   0   2   0   2   0   0   2   2   0   2   0   2   2   0   2   0   0   0   0   2   0   0   0   0   2   0   2   0   0   2   0   0   0   2   0   2   2   2   2   2   2   2   2   0   2   2   0   0   2   2   2   2   0   0
 MK-5-11                2   2   0   2   0   0   2   0   2   0   2   0   2   0   0   0   0   0   0   2   2   2   0   0   0   2   2   0   2   2   0   2   2   0   0   2   0   0   2   2   0   0   2   0   0   0   0   2   0   0   2   2   2   0   2   0   2   0   2   2   2   2   0   0   2   0   0   2   2   2   2   0   2   0   2   2   0   0   0   0   0   2   0   2   2   0   2   0   0   2   0   0   0   2   2   0   0   2   0   0   0   2   0   2   2   0   2   2   2   2   0   0   2   0   0   0   0   2   0   0   0   2   0   2   2   2   0   2   0   0   0   0   2   2   2   0   0   2   2   2   2   2   2   0   2   2   0   2   0   2   0   0   2   2   0   2   0   2   2   0   0   0   0   0   0   2   0   0   0   0   2   2   2   0   0   2   0   0   0   2   0   2   2   2   2   2   2   2   2   0   2   2   0   2   2   2   0   2   0   0
 MK-5-12                2   2   0   2   2   0   2   0   2   0   2   0   2   0   2   0   0   0   0   2   2   2   0   0   0   0   2   0   2   2   0   2   2   0   2   2   2   0   2   2   0   0   2   0   0   0   0   2   0   0   2   2   2   2   2   0   2   0   2   2   2   2   0   0   2   0   0   2   2   2   2   0   0   0   2   2   0   0   0   0   0   2   0   2   2   0   2   0   0   2   0   0   0   2   2   0   0   2   0   2   0   2   0   2   2   0   2   2   0   0   0   0   2   0   0   0   0   2   0   0   0   2   0   2   2   2   0   2   0   0   0   0   2   2   2   0   0   2   2   2   2   2   2   0   2   2   0   2   0   2   0   0   2   2   0   0   2   2   2   0   0   0   0   0   0   2   0   0   0   0   2   2   2   0   0   2   0   0   0   2   0   0   2   2   2   2   2   2   2   2   2   2   0   2   2   2   2   2   0   0
 MK-5-13                0   2   0   2   0   0   2   0   2   2   2   0   2   0   2   0   0   0   0   2   2   2   0   0   0   0   2   0   2   2   0   2   2   0   2   2   2   0   2   2   0   0   2   0   0   0   0   2   0   0   2   2   2   2   2   2   2   0   2   2   2   2   0   0   2   0   0   2   2   2   2   0   0   2   2   2   0   0   0   0   0   2   0   2   2   0   2   0   0   2   0   0   0   2   2   0   0   0   0   2   0   2   0   2   2   0   2   2   0   0   0   0   2   0   0   0   0   2   0   0   0   2   0   0   2   2   0   2   0   0   2   0   2   2   2   0   0   2   2   0   2   2   2   0   2   2   0   0   0   2   0   0   2   2   0   0   0   2   2   0   0   0   0   0   0   2   0   0   0   0   2   0   2   0   2   2   0   0   0   0   0   0   2   2   2   2   2   2   2   2   2   2   0   2   2   2   2   2   0   0
 MK-5-14                0   2   2   2   0   0   2   0   2   2   2   0   2   0   2   0   0   0   0   2   2   0   0   0   0   0   2   0   2   2   0   2   2   0   2   2   2   0   2   2   0   0   2   0   0   2   0   2   2   0   2   2   0   2   2   0   0   0   0   2   2   0   0   0   2   0   0   2   2   2   2   0   0   2   2   2   0   2   0   2   0   2   0   2   2   0   2   0   0   2   2   0   0   2   2   0   0   0   0   2   0   2   0   2   0   0   2   2   0   0   0   0   2   0   0   0   2   2   0   0   0   2   0   0   2   2   0   2   0   0   2   0   2   2   2   0   0   2   2   0   2   2   2   0   2   0   0   0   0   2   2   0   2   2   0   0   2   2   2   0   0   0   0   0   0   2   0   0   0   0   0   0   2   0   2   2   0   0   0   0   0   0   0   2   2   2   2   2   2   2   0   2   0   2   2   0   2   2   0   0
 MK-5-15                0   2   2   2   0   2   0   0   2   2   2   0   2   0   2   0   0   0   0   2   0   0   2   0   2   0   2   0   0   2   0   2   2   0   2   2   2   2   2   2   0   0   2   0   0   2   0   2   2   0   2   2   0   2   2   0   0   0   0   2   0   2   0   2   0   0   0   2   2   2   0   0   0   0   0   2   0   2   0   2   0   2   0   0   2   0   2   0   0   2   2   0   0   2   2   0   2   0   0   2   0   2   0   2   0   0   2   0   0   0   0   0   2   0   0   2   2   2   0   0   0   2   0   0   2   2   0   2   0   0   2   0   2   2   2   0   0   2   2   0   2   0   2   0   2   0   0   0   0   2   2   0   2   2   0   0   2   2   2   0   2   0   0   0   0   2   0   0   0   0   0   0   2   0   2   0   0   0   0   0   0   0   0   0   2   2   2   2   2   2   0   2   0   0   2   0   2   2   0   0
 MK-5-16                0   2   2   2   0   2   0   0   2   2   2   0   2   0   2   0   0   0   2   2   0   0   2   0   2   0   2   0   0   2   2   2   2   0   2   2   2   0   2   2   2   2   2   0   0   2   0   2   2   2   2   2   0   2   0   0   0   0   0   2   0   2   0   2   0   0   0   2   2   2   0   0   0   0   0   2   0   2   0   2   0   2   0   0   2   0   2   0   0   2   2   0   0   2   2   0   0   0   2   0   0   2   0   2   0   0   2   0   0   0   0   0   2   0   0   0   2   2   0   0   0   2   0   0   2   2   0   2   0   0   0   0   2   2   2   0   0   2   2   0   2   0   2   0   2   2   0   0   0   2   2   0   0   2   0   0   2   2   2   0   2   0   0   0   0   2   0   2   2   0   2   2   2   0   2   0   2   0   0   0   0   0   0   0   2   2   2   2   2   2   0   2   0   0   2   2   0   2   0   0
 MK-6-1                 2   0   0   0   0   2   0   0   0   2   2   0   2   2   2   2   0   0   2   2   2   0   2   2   0   0   0   2   2   2   0   2   0   2   2   0   0   0   0   2   0   0   2   2   0   0   2   0   2   0   0   0   0   0   2   0   0   2   2   2   2   2   0   2   0   2   0   0   2   2   0   0   2   2   2   0   2   0   2   0   0   2   2   0   2   2   2   2   2   0   0   0   2   2   2   0   0   2   2   2   0   2   2   2   2   0   2   2   0   2   2   2   0   2   0   0   2   2   0   0   0   2   2   2   2   0   2   2   0   2   0   0   0   2   2   0   0   2   0   2   0   2   0   2   2   2   2   2   0   2   0   2   0   2   0   2   2   2   0   0   2   0   0   2   0   0   2   0   2   0   0   0   2   2   0   2   0   2   2   0   2   0   2   0   2   0   2   2   0   0   0   0   2   0   2   0   0   0   2   2
 MK-6-2                 2   0   0   0   2   2   0   0   0   2   2   0   2   2   2   2   0   0   2   2   2   0   2   2   0   2   0   0   2   2   0   0   0   2   2   0   0   0   0   2   0   2   0   2   0   0   0   0   2   0   0   0   0   0   2   0   0   2   2   2   2   2   0   2   0   2   0   0   2   2   0   0   2   2   2   0   2   2   2   0   0   0   2   0   2   2   2   2   2   2   0   0   2   2   2   0   0   2   2   2   0   2   2   2   2   0   2   2   0   2   2   2   0   2   0   2   2   2   0   0   0   2   2   2   2   0   2   2   0   2   2   0   0   2   2   2   0   2   2   2   0   2   0   2   2   2   2   2   2   0   0   2   0   2   0   2   2   0   0   0   2   0   0   2   0   0   2   2   2   0   0   0   2   2   2   2   0   2   2   0   2   0   2   0   2   0   2   2   2   0   0   0   2   0   2   0   0   0   2   2
 MK-6-3                 2   0   0   0   0   0   0   0   0   2   2   0   2   2   2   2   2   0   2   2   0   0   2   2   0   2   0   0   2   2   0   0   0   2   2   0   0   0   0   2   0   2   0   0   0   0   0   0   2   2   0   0   0   0   2   0   0   2   2   2   2   2   0   2   0   2   0   0   2   2   0   0   2   2   2   0   2   2   2   0   0   0   2   0   2   2   2   2   0   2   0   0   2   2   2   0   0   2   2   0   0   2   2   2   2   0   2   2   0   2   2   2   0   2   0   2   2   2   0   0   0   0   2   2   2   0   2   2   0   2   2   0   0   0   2   2   0   2   2   2   0   0   0   2   2   2   2   2   2   0   0   2   0   2   0   2   2   0   0   0   2   0   0   2   0   0   2   2   2   2   0   0   2   2   0   2   0   2   2   2   2   0   2   0   2   0   2   2   0   0   0   0   2   0   2   0   0   2   2   2
 MK-6-4                 2   0   0   0   0   0   0   0   0   2   2   0   2   2   2   0   2   2   2   2   0   0   2   2   0   0   0   0   2   2   0   0   0   0   2   0   0   0   0   2   0   2   0   0   0   0   0   0   0   2   0   0   0   0   2   0   0   2   2   2   2   2   0   2   0   2   0   0   0   2   0   0   2   2   2   0   0   2   2   0   0   0   2   0   2   2   0   2   0   0   0   0   2   2   2   0   0   2   2   0   0   2   2   2   2   2   2   2   0   2   2   2   0   2   0   2   2   0   0   0   0   0   0   2   2   2   2   2   0   2   2   0   0   0   2   2   0   2   2   0   2   0   0   2   2   2   2   2   2   0   0   2   0   2   0   2   2   0   0   0   2   0   0   2   0   0   2   2   2   2   0   0   2   2   0   2   0   2   2   2   2   2   2   0   2   0   2   2   0   0   0   0   2   0   2   0   0   2   2   2
 MK-6-5                 2   0   2   0   2   0   0   0   0   2   2   0   0   2   2   0   2   2   2   2   0   0   2   2   0   0   0   0   2   2   0   0   0   0   2   0   0   0   0   2   0   2   0   0   0   0   0   0   0   2   0   0   0   0   2   0   0   2   2   2   2   2   0   2   0   2   2   0   0   2   0   0   2   2   2   0   0   2   0   0   0   0   2   0   2   2   2   0   0   2   0   0   2   2   2   0   2   2   2   0   0   2   2   2   2   2   2   2   0   2   0   2   0   2   0   2   2   0   0   0   2   0   0   2   2   2   2   2   0   2   2   0   0   0   2   2   2   2   2   0   2   0   2   2   2   2   2   2   2   0   0   2   0   2   0   0   2   0   0   0   2   2   0   2   0   0   2   2   2   2   0   0   2   2   0   2   0   2   2   2   2   2   2   0   2   0   2   2   0   0   0   0   2   0   2   2   0   2   2   2
 MK-6-6                 2   0   2   0   2   0   0   0   0   2   0   0   0   2   2   0   2   2   2   2   0   0   2   2   0   2   0   0   0   2   0   0   0   0   2   0   0   0   0   2   2   2   0   0   0   0   0   0   2   2   0   0   0   0   2   0   0   2   2   2   2   2   0   2   0   2   2   0   0   2   0   2   2   2   2   0   0   2   0   0   0   0   2   2   2   2   2   0   0   2   0   0   2   2   2   0   2   2   2   0   0   2   2   2   2   2   2   2   0   2   0   2   0   2   0   2   2   2   0   0   2   0   0   2   2   2   2   2   0   2   2   0   0   0   2   0   2   2   2   0   2   0   2   2   2   2   2   2   2   0   0   2   0   2   0   0   2   0   0   0   0   2   0   2   0   0   2   2   2   2   0   0   2   2   0   2   0   2   2   2   2   2   2   0   2   2   2   2   0   0   0   0   2   0   2   2   0   2   2   2
 MK-6-7                 2   0   2   0   2   0   0   0   2   2   0   0   0   2   2   0   2   2   2   2   0   2   2   2   0   2   0   0   0   2   0   0   0   0   2   0   2   0   0   2   2   2   0   0   0   0   0   0   2   2   0   0   0   0   2   0   0   2   0   2   2   2   0   2   0   2   2   0   0   2   0   2   0   2   2   0   0   2   0   0   0   0   2   2   2   2   2   0   0   2   0   0   2   2   2   0   2   2   0   0   0   2   0   2   2   2   2   2   0   2   0   2   2   2   0   2   2   2   0   0   2   0   0   0   2   2   2   2   0   2   2   0   0   0   2   0   2   0   2   0   0   0   2   2   2   2   2   2   2   0   0   2   0   2   0   0   2   0   0   0   0   2   0   2   2   0   2   2   0   2   0   0   2   2   0   2   0   2   2   2   2   2   2   0   2   2   2   2   0   0   0   0   2   0   2   2   2   2   2   2
 MK-6-8                 2   0   2   0   2   0   0   0   2   2   0   2   0   0   2   0   2   2   2   0   0   2   2   2   0   2   0   0   0   2   0   0   2   0   2   0   2   0   0   2   2   2   0   0   0   0   0   0   2   2   0   0   0   0   2   0   0   2   2   2   2   2   0   2   0   2   2   0   0   2   0   2   0   2   2   0   0   2   0   0   0   0   2   2   2   0   2   0   0   2   0   2   2   2   2   2   2   2   0   0   0   2   0   2   2   0   2   2   0   2   0   2   2   2   0   0   2   2   0   2   2   0   0   0   0   0   2   2   2   2   2   0   0   0   2   0   0   0   2   2   0   2   2   2   2   2   2   2   2   0   0   2   2   0   0   2   2   0   0   0   2   2   0   2   2   0   2   2   0   2   0   0   2   2   2   2   0   2   0   2   2   2   2   0   2   2   2   0   0   0   0   0   2   0   2   2   2   2   2   2
 MK-6-9                 2   0   2   0   2   0   0   0   2   0   0   2   0   0   2   2   2   2   2   0   0   2   2   2   0   2   0   0   0   2   2   0   2   0   2   0   2   0   0   2   2   2   0   2   0   0   0   0   2   2   2   2   0   0   2   0   0   2   2   2   2   2   0   2   0   2   2   0   0   2   0   0   0   2   2   0   0   2   0   0   0   0   2   2   0   0   2   0   0   2   0   2   2   2   2   2   2   2   0   0   0   2   0   2   2   0   2   2   0   0   0   2   2   2   0   0   2   2   0   2   2   0   0   0   0   0   2   2   2   2   0   0   0   0   2   0   0   0   2   2   2   2   2   2   2   2   0   2   2   0   0   2   2   0   0   2   2   0   0   0   2   2   0   0   2   0   2   2   0   2   0   2   2   2   0   2   0   2   0   2   2   2   2   0   2   2   2   2   0   0   0   0   2   0   0   2   2   2   2   2
 MK-6-10                2   0   2   0   2   0   0   0   2   0   0   2   0   2   2   2   2   2   2   0   2   2   2   2   0   2   0   0   0   2   2   0   2   0   2   0   2   0   0   2   2   2   0   0   0   2   0   0   2   2   2   2   0   0   2   0   0   2   2   2   2   2   0   2   2   2   2   0   0   2   0   0   0   2   2   0   0   0   0   0   0   0   2   2   2   0   0   0   0   2   0   2   2   2   2   2   2   2   0   0   0   2   0   2   2   0   2   2   0   2   0   2   2   2   0   0   2   0   0   2   2   0   0   0   0   0   2   2   2   2   0   0   0   2   2   0   0   2   2   2   2   0   2   2   2   2   0   2   2   2   0   2   2   0   0   2   2   0   0   0   2   2   2   2   2   0   2   2   0   2   0   2   2   2   0   2   0   2   0   2   2   2   2   0   2   2   2   2   0   0   0   0   2   0   0   2   2   2   2   0
 MK-6-11                2   0   2   0   2   0   0   0   2   0   0   2   0   2   2   2   0   2   2   0   2   2   2   2   0   2   0   0   0   2   2   0   2   0   2   0   2   0   0   2   0   2   0   0   0   2   0   0   2   2   2   2   0   0   2   2   0   0   0   2   2   2   0   2   2   2   2   0   0   2   0   0   0   2   0   0   0   0   0   0   0   0   2   2   2   2   0   0   0   2   0   2   2   2   2   2   2   0   0   0   0   0   0   2   2   0   2   2   0   2   0   2   2   0   0   0   2   0   0   2   2   0   0   0   0   2   2   2   2   2   0   0   0   2   2   0   0   2   2   2   2   2   0   2   2   0   0   2   2   2   0   2   2   0   0   2   2   0   0   0   2   2   2   2   2   0   0   2   0   2   0   2   2   2   0   2   2   2   0   2   2   2   2   0   2   2   2   2   0   2   0   0   0   0   0   2   2   2   2   2
 MK-6-12                2   0   2   0   2   0   0   0   2   0   0   2   0   2   2   2   0   2   2   0   2   2   2   2   0   2   0   0   0   2   2   0   2   2   2   0   2   0   0   2   0   2   0   0   0   2   0   0   0   2   2   2   0   0   2   2   0   0   0   2   2   2   0   2   2   2   2   0   0   2   0   0   0   2   0   0   0   0   0   0   0   0   2   2   2   2   0   0   0   2   0   2   2   2   2   2   2   0   0   0   0   0   0   2   2   0   2   2   0   2   0   2   2   0   0   2   2   0   0   2   0   0   0   0   0   2   2   2   2   2   0   0   0   0   2   0   0   2   2   2   2   2   0   0   2   0   0   2   2   2   0   2   2   0   0   2   2   0   0   2   2   2   2   2   2   0   0   2   0   2   0   2   2   2   0   2   2   2   2   2   2   0   2   0   2   2   2   2   0   2   0   2   0   0   0   2   2   2   2   2
 MK-6-13                2   0   2   0   2   0   0   0   2   0   0   0   0   0   2   2   0   0   2   0   2   2   0   2   0   2   0   0   0   2   2   0   0   2   0   0   2   0   0   2   0   2   0   0   0   2   0   0   0   0   2   2   0   0   2   2   0   0   0   2   2   2   2   0   2   2   2   0   0   2   0   0   0   2   0   0   0   0   0   0   2   0   2   2   2   0   0   0   0   2   0   2   2   2   2   2   2   0   0   0   0   0   0   2   2   0   2   2   2   2   0   2   2   0   0   2   2   0   0   2   0   0   0   0   0   2   2   2   2   2   0   0   0   0   2   0   0   2   2   2   2   2   2   0   2   0   0   2   0   2   0   0   2   0   0   2   2   0   0   2   2   2   2   0   2   0   0   2   0   2   0   2   2   2   0   2   2   2   2   2   2   0   2   0   2   2   2   2   0   2   0   2   0   0   0   2   2   2   2   0
 MK-6-14                2   0   2   0   2   0   2   0   2   0   0   0   0   0   2   2   0   0   2   0   2   2   0   2   0   2   0   0   0   2   2   0   0   2   0   0   0   0   0   2   0   2   0   0   2   2   0   0   0   0   2   2   0   0   2   2   0   0   0   2   2   2   2   0   2   2   2   0   0   2   0   0   0   2   0   0   0   0   0   0   2   0   2   0   2   0   0   0   0   2   0   2   2   2   2   2   2   0   0   0   0   0   2   2   2   2   2   2   2   2   0   2   2   0   0   2   2   0   0   2   0   0   0   2   0   2   2   2   2   2   0   0   0   0   2   0   0   2   2   2   2   2   2   0   2   0   0   2   0   2   0   0   2   0   0   2   2   0   2   2   2   2   2   0   0   0   0   2   0   2   0   2   2   2   2   2   2   2   2   2   2   0   2   0   2   2   2   2   0   2   0   2   0   0   0   2   2   2   2   0
 MK-6-15                2   0   2   0   2   0   2   0   2   0   0   2   0   0   2   2   0   0   0   0   2   2   0   0   0   2   0   0   0   2   2   0   0   2   0   0   0   0   0   2   0   0   0   0   0   2   0   0   0   0   2   2   0   0   2   2   0   0   0   2   2   2   0   0   2   2   2   0   0   2   0   0   0   2   0   2   0   0   0   0   2   0   2   0   2   0   0   0   0   2   0   0   2   2   0   2   2   0   0   0   0   0   2   2   2   2   2   2   2   2   2   2   2   0   0   2   2   0   0   2   0   0   2   0   2   2   2   0   2   2   0   0   2   0   2   0   0   2   2   2   2   2   2   0   2   0   0   2   0   2   0   0   0   2   0   2   2   0   2   2   2   0   2   0   0   0   0   2   0   2   0   0   2   2   2   2   2   2   2   2   2   0   2   2   2   2   2   2   0   2   0   2   0   0   0   2   0   2   2   2
 MK-6-16                0   0   2   0   2   0   2   0   2   0   0   2   0   0   2   2   2   0   0   0   2   2   0   0   0   2   0   2   0   2   2   0   0   2   0   0   0   0   0   2   0   0   0   0   0   2   0   0   2   0   2   2   2   0   2   2   0   0   0   0   2   2   0   0   2   2   2   0   2   2   0   0   0   2   0   2   0   0   0   0   2   0   2   0   2   2   0   0   0   0   0   0   2   2   0   2   2   0   2   0   0   0   2   2   2   2   2   2   0   2   2   2   2   0   0   2   2   0   0   2   0   0   2   2   2   2   2   0   2   2   0   2   2   0   2   0   0   2   2   2   2   2   2   0   2   0   0   2   0   0   0   0   0   2   0   2   2   0   2   2   2   2   2   0   0   0   0   2   0   2   0   0   2   2   2   2   2   2   2   2   2   0   2   2   2   2   2   2   0   2   0   2   0   0   0   2   0   2   2   2
 
!****************************************** Phenotypic Data **********************************************************
!-100.0 is resevred for missing phenotype
SimulatedTrait1        10.8652   11.1465    8.5522   11.4768    9.4617    7.9382   12.0192    8.1302   10.0203   10.8417    7.8022   11.4219    9.1650    7.7752    8.7665    9.7528   11.1675   11.1728    9.8493    9.4220    7.9299   12.9324   11.4940   10.8805   10.7264    9.5546    9.3576    9.8782    8.4963   11.1709   10.5703    9.1708   10.0908   10.6193    8.9893    9.7110    9.4955    7.6377    9.5338   10.0696    9.8915    8.9916   13.2604   11.8397    8.4521   11.9808   10.1360    8.1901   12.5810    8.8835   11.0257    8.1099   13.2651    6.9594   11.7174    8.6185   10.1240    8.1482    6.7857   10.0551    9.7852    9.8911    7.2289   10.8048    9.7125   11.3355    8.3109   10.0217    8.4818   10.5739   10.4896   11.3368   11.2672    9.3306    9.6453    8.7228    9.8269    9.4189    8.2383   10.6442   11.6633   10.5814   10.3910    8.8598    9.3704   14.1280    9.2638   11.5196   10.4916    8.9975   10.0817   11.7554   12.0224   10.8298   10.3124   10.6047   10.6824   11.6474    8.7264   10.3790    9.3745    9.6274    7.8494   10.4538   11.6444    9.2756    8.4063   10.7052    6.4831   10.8887   11.3626    7.3873   11.2820   10.7780    8.6261   10.1744    9.8716   11.3812    8.8123   10.4454   12.6798   10.4414   10.2512   11.7420   11.4970   11.4103   11.2272   10.5157   11.0615    8.4336   10.0356    9.1118   10.5700   10.6091   10.1510    8.6149    9.3311    8.9352   12.8750    8.4598    9.3495    9.6497    9.6856   11.1859    9.0795    9.7266   11.6284   10.7668    9.6252   12.4918   11.2454   11.3661    8.8609   10.9320   10.5468   12.3728    6.6456    8.9932    9.8362   10.4116    9.1678    8.7917   11.2533    9.2114    8.8886   10.8445    9.6773    7.8657   10.7787   11.0695   11.7575   10.7993    9.9881   10.2059    9.6522   12.4820    9.2372    9.9671   10.8097   11.1585   13.0597   10.7389    9.7299    9.6493   11.2430   10.7482    9.9048    9.3973   14.0819   11.1300   10.8871   10.6151   12.5955   10.4319   10.7847    9.0906    9.1031   10.9585    9.6171    8.2696
SimulatedTrait2        14.4383   14.8140   14.9211   17.0310   12.8370   15.1484   14.9338   13.0104   15.9694   14.7417   13.8186   16.1522   16.5158   13.9798   15.3575   13.6476   15.5310   15.8247   15.9618   12.7089   15.2845   16.1054   14.6266   16.8342   13.5897   14.3425   15.9602   14.7528   14.8488   15.9709   12.3420   13.3629   13.8467   14.1405   16.0348   15.1578   13.8350   12.1300   15.9822   17.2731   15.5270   13.7206   17.7787   12.8750   13.6207   15.6848   16.8435   14.0089   12.3347   14.6516   15.2682   16.1701   15.7686   12.5960   14.7082   15.1564   17.3495   17.1726   13.0500   17.3883   13.5049   14.1959   14.0392   15.3238   14.3986   14.2908   13.5160   15.0585   13.5006   15.3430   14.9490   16.1160   14.0412   17.3073   14.4416   15.7875   15.5917   13.7331   11.9657   15.0289   16.5222   15.6187   12.6658   18.3778   16.1834   14.5718   12.9348   13.6268   15.0162   14.4616   12.8840   16.1580   14.7138   17.6737   15.2394   14.5586   13.9838   17.4768   14.9255   14.7938   13.3001   14.2473   14.3249   13.9875   14.1275   13.3143   15.2459   17.6286   15.2449   13.9412   13.2393   14.4688   15.3621   15.1024   14.8269   14.3292   13.5830   15.5453   14.7492   11.8759   12.7440   14.0772   14.1125   15.7839   16.5011   17.2146   15.0425   16.8033   15.2411   15.2972   15.1692   16.0718   14.9054   14.9468   13.5146   14.3892   16.1029   16.3413   16.7604   14.9227   14.5511   14.1124   14.2964   15.2094   14.5520   14.4646   14.5375   15.7521   14.0395   15.3419   14.6181   13.1992   14.4244   13.1158   14.9002   18.0711   15.5696   14.5835   15.7935   12.6102   13.4123   14.6628   17.3886   16.3386   13.1972   15.5979   14.3649   14.1609   16.2655   13.7242   15.2248   13.3028   15.3101   16.8700   15.1091   15.0705   15.7494   16.4096   16.6734   12.7420   16.8254   13.6571   14.2169   13.5176   14.2551   16.2807   13.6569   16.0449   16.0454   16.6063   16.0531   15.9386   18.1103   13.2233   15.2702   16.8781   15.5418   14.8253   17.1724   16.4674
 
