# Supplementary material for: Inclusive Composite Interval Mapping of QTL by Environment Interactions in Biparental Populations
Source: PLoS One. 2015 Jul 10;10(7):e0132414. doi: 10.1371/journal.pone.0132414 (PMC4498613; doi:10.1371/journal.pone.0132414)
Supplement: S3 File — (ZIP) [file pone.0132414.s003.zip › Simulation for unliked model/Simulated popualtions/run_00144.met]

!**********************Note: lines staring with "!" are remarks and will be ignored in the program********************
!*********************************General Information**********************************
!Assuming F1 = P1 x P2, populations available in QTL IciMapping are: 
!  1, P1BC1F1 = P1 x F1, the first backcrossing where P1 is used as the recurrent parent;
!  2, P2BC1F1 = P2 x F1, the first backcrossing where P2 is used as the recurrent parent;
!  3, F1DH, F1-derived doubled haploids; 
!  4, RIL or F1RIL, recombination inbred lines through the repeated selfing of F1;
!  5, P1BC1RIL, recombination inbred lines through the repeated selfing of P1BC1F1;
!  6, P2BC1RIL, recombination inbred lines through the repeated selfing of P2BC1F1;
!  7, F2, the selfing generation of F1;
!  8, F3, the selfing generation of F2;
!  9, P1BC2F1, the second backcrossing where P1 is used as the recurrent parent; 
! 10, P2BC2F1, the second backcrossing where P2 is used as the recurrent parent;
! 11, P1BC2RIL, recombination inred lines through the repeated selfing of P1BC2F1; 
! 12, P2BC2RIL, recombination inred lines through the repeated selfing of P2BC2F1; 
! 13, P1BC1F2, the selfing generation of P1BC1F1; 
! 14, P2BC1F2, the selfing generation of P2BC1F1; 
! 15, P1BC2F2, the selfing generation of P1BC2F1; 
! 16, P2BC2F2, the selfing generation of P2BC2F1; 
! 17, P1BC1DH, P1BC1F1-derived doubled haploids; 
! 18, P2BC1DH, P2BC1F1-derived doubled haploids; 
! 19, P1BC2DH, P1BC2F1-derived doubled haploids; 
! 20, P2BC2DH, P2BC2F1-derived doubled haploids; 
   3      !Mapping Population (see remarks above)
   2      !Mapping Function (1 for Kosambi; 2 for Haldane; 3 for Morgan)
   2      !Marker Space Type (1 for intervals; 2 for positions)
   1      !Marker Space Unit(1 for centiMorgans; 2 for Morgan)
   6      !Number of Chromosomes (or Linkage Groups)
 200      !Size of the mapping population
   2      !Number of environments
 
!***************************************** Chromosomes and Linkage Maps **********************************************
!Chromosome                 NumMarkers
-CH1                        16
-CH2                        16
-CH3                        16
-CH4                        16
-CH5                        16
-CH6                        16
!Linkage map (Marker name followed by position or the interval length)
 MK-1-1                1     0.000
 MK-1-2                1    10.000
 MK-1-3                1    20.000
 MK-1-4                1    30.000
 MK-1-5                1    40.000
 MK-1-6                1    50.000
 MK-1-7                1    60.000
 MK-1-8                1    70.000
 MK-1-9                1    80.000
 MK-1-10               1    90.000
 MK-1-11               1   100.000
 MK-1-12               1   110.000
 MK-1-13               1   120.000
 MK-1-14               1   130.000
 MK-1-15               1   140.000
 MK-1-16               1   150.000
 MK-2-1                2     0.000
 MK-2-2                2    10.000
 MK-2-3                2    20.000
 MK-2-4                2    30.000
 MK-2-5                2    40.000
 MK-2-6                2    50.000
 MK-2-7                2    60.000
 MK-2-8                2    70.000
 MK-2-9                2    80.000
 MK-2-10               2    90.000
 MK-2-11               2   100.000
 MK-2-12               2   110.000
 MK-2-13               2   120.000
 MK-2-14               2   130.000
 MK-2-15               2   140.000
 MK-2-16               2   150.000
 MK-3-1                3     0.000
 MK-3-2                3    10.000
 MK-3-3                3    20.000
 MK-3-4                3    30.000
 MK-3-5                3    40.000
 MK-3-6                3    50.000
 MK-3-7                3    60.000
 MK-3-8                3    70.000
 MK-3-9                3    80.000
 MK-3-10               3    90.000
 MK-3-11               3   100.000
 MK-3-12               3   110.000
 MK-3-13               3   120.000
 MK-3-14               3   130.000
 MK-3-15               3   140.000
 MK-3-16               3   150.000
 MK-4-1                4     0.000
 MK-4-2                4    10.000
 MK-4-3                4    20.000
 MK-4-4                4    30.000
 MK-4-5                4    40.000
 MK-4-6                4    50.000
 MK-4-7                4    60.000
 MK-4-8                4    70.000
 MK-4-9                4    80.000
 MK-4-10               4    90.000
 MK-4-11               4   100.000
 MK-4-12               4   110.000
 MK-4-13               4   120.000
 MK-4-14               4   130.000
 MK-4-15               4   140.000
 MK-4-16               4   150.000
 MK-5-1                5     0.000
 MK-5-2                5    10.000
 MK-5-3                5    20.000
 MK-5-4                5    30.000
 MK-5-5                5    40.000
 MK-5-6                5    50.000
 MK-5-7                5    60.000
 MK-5-8                5    70.000
 MK-5-9                5    80.000
 MK-5-10               5    90.000
 MK-5-11               5   100.000
 MK-5-12               5   110.000
 MK-5-13               5   120.000
 MK-5-14               5   130.000
 MK-5-15               5   140.000
 MK-5-16               5   150.000
 MK-6-1                6     0.000
 MK-6-2                6    10.000
 MK-6-3                6    20.000
 MK-6-4                6    30.000
 MK-6-5                6    40.000
 MK-6-6                6    50.000
 MK-6-7                6    60.000
 MK-6-8                6    70.000
 MK-6-9                6    80.000
 MK-6-10               6    90.000
 MK-6-11               6   100.000
 MK-6-12               6   110.000
 MK-6-13               6   120.000
 MK-6-14               6   130.000
 MK-6-15               6   140.000
 MK-6-16               6   150.000
!*********************************** Marker Types ********************************************************************
!Co-dominant marker: When heterozygote F1 is present, P1 is coded as 2, F1 is coded as 1, and P2 is coded as 0; Otherwise, P1 is coded as 2, and P2 is coded as 0. 
!Dominant marker: When heterozygote F1 is present, P1 and F1 are coded as 12, and P2 is coded as 0; Otherwise, P1 is coded as 2, and P2 is coded as 0.  
!Recessive markers: When heterozygote F1 is present, P1 is coded as 2, and F1 and P2 are coded as 10; Otherwise, P1 is coded as 2, and P2 is coded as 0. 
!Missing marker is coded as -1. 
 MK-1-1                 2   2   2   0   2   0   0   2   2   0   2   2   2   2   0   0   2   2   0   0   2   2   2   0   2   0   2   0   2   0   0   2   2   0   0   2   0   0   2   2   2   2   2   0   0   0   2   0   0   2   2   2   0   2   2   0   2   2   2   0   0   0   2   2   0   0   2   0   2   0   2   0   2   2   2   2   2   0   0   2   0   2   2   2   0   0   0   2   0   0   2   0   0   2   0   2   2   0   2   2   2   0   0   0   2   2   0   2   0   2   0   2   0   0   0   2   0   2   0   2   2   0   2   0   0   0   2   0   0   2   2   2   2   0   0   2   2   0   2   0   0   0   2   2   0   0   2   0   0   2   0   2   2   0   0   2   0   2   2   0   0   0   0   2   2   2   2   0   2   0   0   0   2   0   0   0   2   0   0   0   0   2   2   0   2   2   0   0   2   0   0   0   0   0   0   2   0   0   0   0
 MK-1-2                 2   2   2   0   2   0   0   0   2   0   2   2   2   2   0   0   2   2   0   2   2   0   2   0   2   0   2   0   2   0   0   2   2   0   0   2   0   0   2   2   2   2   2   2   0   0   2   0   0   0   2   2   0   2   2   0   2   2   0   0   0   0   2   2   0   0   2   2   2   0   2   0   0   2   2   2   2   0   0   2   2   2   2   2   0   0   0   2   0   0   2   0   0   2   2   2   2   0   2   2   2   0   0   0   2   2   2   0   0   0   0   2   0   0   2   0   0   2   0   2   2   0   2   0   0   0   2   0   0   2   2   2   2   2   0   2   2   0   2   0   0   2   2   2   0   0   2   0   0   2   0   2   2   0   0   2   0   0   2   0   0   2   0   2   2   0   2   0   2   0   0   0   2   0   0   0   2   0   0   0   2   2   2   0   2   2   0   0   2   0   0   0   0   0   0   2   0   0   0   0
 MK-1-3                 2   2   2   0   2   0   0   0   2   0   2   2   2   2   0   0   2   2   0   2   0   0   2   0   2   0   2   0   2   0   0   2   2   0   0   2   0   0   2   0   2   2   0   2   0   2   2   0   0   0   2   2   2   2   2   0   0   2   0   0   0   0   2   2   0   0   2   2   2   0   2   0   0   2   2   0   2   0   0   2   2   2   2   2   0   0   0   2   0   0   2   0   0   2   2   2   2   0   2   2   2   0   0   0   2   2   2   0   0   0   0   0   0   0   2   0   0   2   0   2   2   2   2   0   0   0   2   0   0   0   2   2   2   2   0   2   2   0   2   0   0   2   2   2   2   0   2   0   0   2   0   2   2   0   0   2   0   0   2   0   2   2   0   0   2   0   0   2   2   0   0   0   2   2   0   0   2   2   0   0   2   2   2   0   2   2   0   0   2   0   0   0   0   2   0   2   0   0   0   0
 MK-1-4                 2   2   2   0   2   0   0   2   2   0   2   2   2   2   0   0   2   2   2   0   0   0   0   0   2   0   2   2   2   2   0   2   2   0   0   2   0   0   0   0   2   0   0   0   0   2   2   0   0   0   2   2   2   0   2   0   0   0   0   0   0   0   2   2   0   0   2   2   2   0   2   0   2   2   2   0   2   0   0   2   2   2   2   2   0   2   0   2   0   2   2   2   0   2   2   2   2   0   2   2   2   0   0   0   2   2   2   2   0   0   2   0   0   0   2   0   0   2   0   2   2   2   2   0   0   0   2   0   0   0   2   2   0   2   2   0   2   0   2   2   2   2   0   2   2   0   2   0   0   2   0   0   2   0   0   2   0   0   2   0   2   2   0   0   2   0   0   2   2   0   0   0   2   0   0   0   0   2   0   0   2   2   2   0   2   2   0   0   2   0   2   0   0   2   0   2   0   0   0   0
 MK-1-5                 2   2   2   0   2   0   0   0   2   0   2   2   2   2   0   0   2   2   2   0   0   0   0   0   2   0   2   2   2   2   0   2   2   0   0   2   0   0   0   0   2   0   0   0   0   2   2   0   0   0   2   2   2   0   2   0   0   0   0   0   2   0   2   2   0   0   2   2   2   0   2   0   2   2   2   0   2   0   0   2   2   2   2   2   0   2   0   2   0   2   2   2   0   2   0   2   2   0   2   2   2   0   0   0   2   2   2   2   0   0   2   0   0   0   0   0   0   2   0   2   2   2   0   0   0   0   2   0   0   0   2   0   0   2   2   0   2   0   2   2   2   0   0   2   2   0   2   0   0   2   0   0   2   0   0   2   0   0   2   0   2   2   0   0   2   0   0   2   2   0   0   0   2   0   0   0   0   2   0   0   2   2   2   0   2   2   0   0   2   0   2   0   0   2   0   0   0   0   0   0
 MK-1-6                 2   2   2   0   2   0   0   0   2   0   2   2   2   2   0   0   2   0   2   0   2   0   2   0   2   0   2   2   2   2   0   2   2   0   0   2   0   0   0   2   2   0   0   0   0   2   2   0   0   0   2   2   2   0   2   0   0   0   0   0   2   0   2   2   0   0   2   0   2   0   2   0   2   2   2   2   2   0   0   2   2   2   2   2   0   2   0   2   0   2   2   2   0   2   0   2   2   0   2   2   2   0   0   0   2   2   2   2   0   0   2   0   2   0   0   0   0   2   0   2   2   2   0   0   0   0   2   0   2   0   2   0   2   2   2   0   2   0   2   2   2   0   0   2   2   0   2   0   0   2   0   0   2   0   0   2   0   0   2   0   2   2   0   0   0   0   0   2   2   0   0   0   2   0   0   0   0   0   0   0   2   2   2   0   2   2   0   0   2   0   2   0   0   2   0   0   0   2   0   0
 MK-1-7                 2   2   2   0   2   0   0   0   2   0   2   2   2   2   0   0   2   0   2   0   2   0   2   0   2   0   2   2   2   2   0   2   2   0   2   2   0   0   0   2   2   0   0   0   0   2   2   0   0   2   2   2   2   0   2   2   0   0   0   0   2   2   2   2   0   2   2   0   2   0   0   0   2   2   2   2   2   0   0   2   0   0   2   2   0   2   0   2   0   2   2   2   0   2   0   2   0   0   2   2   2   0   0   0   2   2   2   0   0   0   0   0   2   0   0   0   0   2   0   2   2   2   0   0   0   0   2   0   2   0   0   0   2   2   2   0   2   0   0   2   2   0   0   2   2   0   2   0   0   2   2   0   2   0   0   2   0   0   2   0   2   2   0   0   0   0   2   2   2   0   0   2   2   0   0   0   2   0   0   0   2   2   2   0   2   0   0   0   2   0   2   0   0   2   2   0   0   2   0   0
 MK-1-8                 2   0   0   0   2   0   0   0   2   0   2   2   2   2   0   0   0   0   2   0   2   2   2   0   2   0   2   2   2   2   0   2   2   0   2   2   0   0   0   2   2   0   2   0   0   2   2   0   0   2   2   0   2   0   2   2   0   0   0   0   2   2   2   2   0   2   2   0   2   0   0   0   2   2   2   2   2   0   0   2   0   0   2   2   0   2   0   2   0   2   2   2   0   2   0   2   0   0   2   2   2   0   0   0   2   2   2   0   0   0   0   0   2   0   0   0   0   2   0   2   2   2   0   0   0   0   2   0   2   0   0   0   2   2   2   0   2   0   0   2   2   2   0   2   0   0   2   0   0   0   2   0   2   0   0   2   0   0   2   0   0   2   0   0   2   0   2   2   2   0   0   2   2   0   0   0   2   0   0   0   0   2   2   0   2   0   0   0   2   0   2   0   0   2   2   0   0   2   0   0
 MK-1-9                 2   0   0   0   2   0   0   0   2   0   2   2   2   2   0   0   0   0   2   0   2   2   2   0   2   0   2   2   2   2   0   2   2   0   2   2   0   0   0   2   2   0   2   0   0   2   2   0   2   2   2   0   2   0   2   2   0   0   0   0   2   2   2   2   2   2   2   0   2   0   0   0   2   2   2   2   2   0   0   2   0   0   2   2   0   2   0   2   0   2   2   2   0   2   0   2   0   0   2   2   2   0   0   0   0   2   2   0   0   0   0   0   2   0   0   0   0   2   0   2   2   0   0   0   0   0   0   0   2   2   2   0   2   2   2   2   2   0   0   2   0   2   0   2   0   0   2   0   0   0   2   0   2   0   0   2   0   0   2   0   0   2   0   2   2   0   2   0   2   0   0   0   2   0   0   0   2   0   0   0   0   2   2   2   2   0   0   0   2   2   2   0   0   2   0   0   0   2   0   0
 MK-1-10                2   0   0   0   2   0   0   0   2   0   2   2   2   2   0   0   0   0   2   0   2   2   2   0   2   0   2   2   2   2   0   2   2   0   2   0   0   0   0   2   0   0   2   0   0   2   2   0   2   2   2   0   2   0   2   2   0   0   0   2   2   2   2   2   2   2   2   0   2   0   0   0   2   2   2   2   0   0   0   2   0   0   2   2   0   2   0   2   0   2   2   2   2   2   0   2   0   0   2   2   2   0   0   0   0   2   2   2   0   0   0   0   2   0   0   2   0   2   0   2   2   0   0   0   2   0   0   0   2   2   0   0   2   0   2   2   2   0   0   0   0   2   2   2   0   0   2   0   0   0   2   0   2   2   0   2   0   0   2   0   0   2   0   0   2   0   2   2   0   0   0   0   0   0   0   0   2   0   0   0   0   2   2   2   2   0   0   0   2   0   2   0   0   2   0   0   0   2   0   0
 MK-1-11                2   0   0   0   2   2   2   0   2   0   2   2   2   2   0   0   0   0   2   0   2   2   2   0   2   0   2   2   2   2   0   2   2   0   2   0   0   0   0   2   0   0   2   0   0   2   0   0   0   2   2   0   2   2   2   2   0   0   0   2   2   2   2   2   2   2   2   0   2   0   0   2   2   2   2   2   2   0   0   2   0   0   2   2   0   2   0   2   0   2   2   2   2   2   0   2   0   0   2   2   2   0   0   0   0   2   2   2   0   0   0   0   2   0   0   2   0   2   2   2   2   0   0   2   2   0   0   0   2   2   0   0   2   0   2   2   2   0   2   0   0   2   2   2   0   0   2   0   0   0   2   0   2   2   0   2   0   0   2   0   0   2   0   0   2   0   2   2   0   0   0   0   0   0   0   0   0   0   0   0   0   2   2   2   2   0   0   0   2   0   0   2   0   0   0   0   0   2   0   0
 MK-1-12                2   0   2   0   2   2   2   0   0   0   2   2   2   2   0   0   0   0   2   0   2   2   2   0   2   0   0   2   2   2   0   2   2   0   2   0   0   0   2   2   0   0   2   0   0   2   0   0   0   2   2   0   2   2   2   2   0   0   0   0   2   2   2   2   2   2   2   0   2   0   0   2   2   2   2   2   2   0   0   2   0   0   2   2   2   2   0   2   0   2   2   2   2   2   0   2   0   0   2   2   2   0   0   0   0   2   2   2   2   0   0   0   2   0   2   2   2   2   2   2   2   0   0   0   0   2   0   0   2   2   0   0   2   0   2   2   0   0   2   0   0   2   2   2   0   0   0   2   0   0   2   0   2   2   0   2   0   0   2   0   2   2   0   0   2   2   2   0   0   0   0   0   0   0   0   0   0   0   0   0   0   2   2   2   2   0   0   0   2   0   0   0   0   0   0   0   2   2   0   0
 MK-1-13                2   0   2   0   2   2   2   0   0   0   2   2   2   2   2   0   0   0   2   0   2   2   2   0   0   0   0   2   2   2   0   2   2   0   2   0   0   0   2   2   0   0   2   0   0   2   0   0   0   2   2   0   2   2   2   2   0   0   0   0   2   0   2   2   2   0   2   0   2   0   0   2   0   2   2   2   2   2   0   2   0   2   2   2   2   2   0   2   0   2   2   2   2   2   0   2   0   0   2   2   0   0   0   0   0   2   2   2   2   2   0   0   2   0   2   2   2   2   2   2   2   0   0   0   0   2   0   0   2   2   0   0   2   2   2   2   0   0   2   0   0   2   2   2   0   0   0   2   0   0   2   0   2   2   0   2   0   0   2   0   2   2   0   0   2   2   2   0   0   0   0   0   0   0   0   2   0   0   0   0   0   0   2   0   2   0   0   0   2   0   0   0   0   0   0   0   2   2   0   0
 MK-1-14                2   0   2   0   2   2   2   0   0   0   2   2   2   2   2   0   0   0   2   0   2   0   2   0   0   0   0   2   2   2   0   2   2   0   2   0   0   0   2   2   0   0   2   0   0   2   0   0   0   2   2   0   2   2   2   2   0   0   0   0   2   0   2   0   0   0   2   0   2   0   0   2   0   2   2   2   2   2   0   2   0   2   2   2   2   2   0   0   0   0   2   2   0   2   0   2   0   0   2   2   0   0   0   0   0   2   2   2   2   0   0   0   2   0   2   2   2   2   2   2   2   0   0   0   0   2   0   0   2   2   0   0   2   2   2   2   0   0   2   0   0   2   0   2   0   0   0   2   0   0   2   0   2   2   0   2   0   0   2   0   0   2   0   0   2   2   2   0   0   0   0   0   0   0   0   2   0   0   2   2   0   0   2   0   0   0   0   0   2   0   0   0   0   0   0   0   0   2   2   0
 MK-1-15                2   0   2   0   2   2   0   0   0   0   0   2   2   2   2   0   0   0   2   0   2   0   0   0   0   0   0   2   2   2   0   2   2   0   0   0   0   0   2   2   0   0   2   0   0   2   0   0   0   2   2   0   2   2   2   2   0   0   0   2   2   2   2   0   0   0   2   2   2   0   0   2   0   2   2   2   2   2   0   2   0   2   0   2   2   2   0   0   0   0   2   2   0   2   0   2   0   0   2   2   2   0   0   0   0   2   2   2   2   0   0   0   2   0   2   2   2   2   2   2   2   0   0   0   0   2   0   2   2   2   0   2   2   2   2   2   0   0   2   2   2   2   0   2   0   2   0   0   0   0   2   0   2   2   0   2   0   0   2   0   0   2   0   0   2   2   2   0   0   0   0   0   0   0   2   2   0   0   2   2   0   0   0   0   0   0   0   0   2   2   0   2   0   0   0   0   2   2   2   0
 MK-1-16                2   0   2   0   2   2   0   0   2   2   0   2   2   0   2   0   0   0   2   0   0   0   0   0   0   0   2   0   2   2   0   2   2   2   0   0   0   0   2   2   0   0   2   0   2   2   0   0   0   2   2   0   2   2   2   2   0   0   0   2   2   2   0   2   0   0   2   2   2   0   0   2   0   2   2   2   2   2   2   2   0   0   0   2   2   2   0   0   0   0   2   2   0   2   0   0   0   0   2   2   2   0   2   0   0   2   2   2   2   0   0   0   2   0   2   2   2   2   2   2   2   0   0   0   2   2   0   2   0   0   0   0   2   2   2   2   0   2   2   2   2   2   0   2   0   2   0   0   0   0   2   0   0   0   2   2   0   0   2   0   0   2   0   0   2   2   2   0   0   2   0   0   2   0   2   2   0   0   2   2   0   0   0   0   0   0   0   0   2   2   0   2   0   2   0   0   0   2   2   0
 MK-2-1                 0   2   2   2   0   2   0   0   0   0   2   0   0   0   2   2   2   2   0   2   2   2   2   2   2   0   0   2   2   2   2   0   0   2   0   0   0   2   0   0   0   2   0   2   2   2   2   0   2   0   2   0   0   0   2   0   0   0   2   0   0   0   2   0   0   2   2   2   0   2   0   2   2   2   2   0   2   2   0   0   2   0   2   0   0   2   2   2   0   2   2   0   2   0   0   0   0   0   0   0   0   0   0   2   2   0   0   0   2   2   2   0   2   0   2   0   2   0   2   0   2   2   0   2   2   2   2   2   0   0   0   2   2   2   2   0   0   0   0   2   2   0   2   2   2   0   0   0   0   2   2   0   2   0   0   0   0   2   0   2   0   0   0   2   0   0   2   2   2   2   0   2   2   0   0   2   2   2   2   2   2   0   2   2   0   0   2   0   0   2   0   2   2   0   2   2   2   2   0   2
 MK-2-2                 0   2   2   2   2   2   0   0   0   0   2   0   0   0   2   0   2   2   0   2   2   2   2   2   2   0   0   2   2   2   2   0   0   2   0   0   0   2   0   0   0   2   0   2   2   2   2   0   2   0   2   0   0   0   2   0   0   2   2   0   0   0   2   0   0   2   2   2   0   0   0   2   2   0   2   0   2   0   0   0   0   0   0   0   0   2   2   2   0   2   2   2   2   0   0   0   0   2   0   0   0   0   0   2   2   0   0   0   2   2   2   0   2   0   2   0   2   0   2   0   2   2   0   2   2   2   2   2   0   0   0   2   2   2   2   0   0   0   0   2   2   0   2   2   2   0   0   0   0   2   2   0   2   0   0   0   0   2   0   2   2   0   0   2   0   0   2   2   0   2   0   2   0   0   0   2   2   2   2   2   2   0   2   2   0   0   2   0   2   2   0   2   2   0   0   0   2   2   0   2
 MK-2-3                 0   2   2   2   2   2   2   0   0   0   2   0   0   0   2   2   2   0   0   2   2   2   2   2   2   0   0   2   2   2   2   0   0   2   0   0   0   2   0   0   0   0   0   2   2   2   0   0   2   0   2   0   0   0   0   0   0   2   2   0   2   0   2   0   0   0   2   2   0   0   0   2   2   0   2   2   2   0   0   0   0   0   0   0   0   2   2   2   0   2   2   2   2   0   0   0   2   2   0   0   0   0   0   2   2   0   0   0   2   2   2   0   2   0   2   0   0   0   2   2   2   2   0   2   0   2   2   2   0   0   0   0   2   2   2   0   0   0   0   2   2   0   2   0   2   0   0   0   0   2   0   0   2   0   0   0   2   2   0   2   2   2   0   2   0   0   2   2   0   2   0   2   0   0   0   0   2   2   2   2   2   0   2   2   0   0   2   0   2   2   0   0   2   0   0   0   2   0   0   2
 MK-2-4                 0   2   2   2   0   2   2   0   0   2   2   0   0   0   2   2   2   0   0   2   2   2   2   2   2   0   0   2   2   2   2   0   0   0   0   0   0   2   0   0   0   0   0   2   2   2   0   0   2   0   2   0   0   0   0   0   0   2   2   0   2   0   2   0   0   0   2   2   0   0   0   2   2   0   2   2   2   0   0   0   0   0   0   0   0   2   2   2   0   0   2   2   2   0   0   0   2   2   0   0   0   0   0   2   2   0   0   0   2   2   2   0   0   2   2   0   0   0   2   2   0   2   0   2   0   2   2   2   0   0   0   0   2   2   2   0   0   0   0   2   2   0   0   0   2   0   0   0   0   2   0   0   2   0   0   0   2   2   0   2   2   2   0   2   0   0   2   2   0   2   0   2   0   0   0   0   2   2   2   0   2   0   2   2   0   0   2   0   2   2   0   0   2   0   0   0   2   0   0   0
 MK-2-5                 0   2   2   2   0   2   2   0   0   2   2   0   0   0   2   2   2   0   0   2   2   2   2   2   2   0   0   0   2   2   2   0   0   0   2   0   0   2   2   0   0   0   0   2   2   2   0   0   2   0   2   0   0   2   0   0   0   2   0   0   0   0   2   0   0   0   2   2   0   2   0   0   2   0   2   2   2   0   0   0   0   0   0   2   0   2   0   2   0   0   0   2   2   0   0   0   2   2   0   0   0   0   0   2   2   0   2   0   2   2   2   0   0   2   2   0   0   0   2   0   0   2   0   0   0   0   2   2   0   0   0   0   2   2   2   0   0   0   0   2   2   0   0   0   2   0   0   0   0   2   0   0   2   0   0   0   2   2   0   2   2   2   0   0   0   0   2   2   0   2   0   2   0   2   0   0   2   2   2   0   2   0   2   2   2   0   2   0   2   0   2   0   2   0   0   0   2   0   0   0
 MK-2-6                 0   0   0   2   0   2   2   0   0   2   0   0   0   0   2   2   2   0   0   2   2   2   2   2   2   0   0   0   2   0   2   0   0   0   2   0   0   2   2   0   0   0   0   2   0   2   2   0   0   0   2   0   0   2   0   0   0   2   2   0   0   0   2   0   0   0   2   2   0   2   0   0   2   0   2   2   2   0   0   0   0   0   0   2   0   2   0   2   0   0   0   2   2   0   0   0   2   2   0   0   0   0   0   2   2   0   2   0   2   2   2   0   0   2   2   0   0   0   2   0   0   2   0   0   2   0   2   2   0   0   0   0   2   2   0   0   0   0   0   2   0   0   0   0   2   0   0   0   0   2   0   0   2   0   0   2   2   0   0   2   2   2   0   0   2   0   2   2   0   2   0   2   0   2   0   2   2   2   2   0   2   0   2   2   2   0   2   0   2   0   2   0   2   0   0   2   2   0   0   0
 MK-2-7                 0   0   0   2   2   2   2   0   0   2   0   0   0   2   2   2   2   0   0   2   2   2   2   2   2   0   2   0   2   0   0   0   0   0   0   2   0   0   2   0   0   0   0   2   0   2   2   0   0   0   2   0   0   2   2   0   0   2   2   0   0   0   2   2   0   0   2   0   0   2   0   0   2   0   2   2   2   0   0   0   0   0   0   2   0   2   0   0   0   0   0   0   2   2   2   0   2   2   2   0   0   0   0   2   2   2   2   0   2   2   2   0   0   2   2   0   0   0   2   0   0   2   0   0   2   0   2   2   0   0   0   0   0   2   0   0   0   2   0   2   0   0   2   0   2   0   2   2   0   2   0   0   2   0   0   2   2   2   0   2   2   2   0   0   0   0   2   2   2   2   0   2   0   2   0   2   2   2   0   0   2   0   2   0   2   0   2   0   2   0   0   0   2   0   0   2   2   0   0   0
 MK-2-8                 0   0   0   2   2   2   2   0   0   0   0   0   0   0   2   2   2   0   0   2   2   2   2   0   2   0   2   0   2   0   0   0   0   0   0   2   0   0   2   0   0   0   0   2   0   2   2   0   0   0   2   0   0   2   2   0   0   2   2   2   0   0   2   2   0   0   0   0   0   2   0   0   2   2   2   2   2   0   0   0   0   0   0   2   0   2   0   0   0   0   0   2   2   2   2   2   2   2   2   0   0   0   0   2   2   2   2   0   2   2   2   0   0   2   2   0   2   0   0   0   0   2   0   0   2   0   2   2   0   0   0   0   0   2   0   0   0   2   0   2   0   0   2   0   2   0   2   2   0   2   0   0   2   0   0   0   0   2   0   2   2   2   0   0   0   0   2   2   2   2   0   2   0   2   2   2   2   2   0   0   2   0   2   0   2   0   2   0   2   0   0   0   2   0   0   2   2   2   0   0
 MK-2-9                 0   0   0   2   2   2   2   2   0   0   0   0   0   0   2   2   2   0   0   2   2   2   2   0   2   0   2   0   2   0   0   0   2   0   0   2   0   0   2   0   0   0   0   2   0   2   2   0   0   2   2   0   0   2   2   0   0   2   0   2   0   2   0   2   2   0   0   0   0   2   0   0   2   2   0   2   2   0   0   0   0   0   0   2   0   2   0   0   0   0   0   2   2   2   2   2   0   2   2   2   0   0   2   2   2   2   2   0   2   2   2   0   0   0   2   0   2   0   0   2   0   2   0   0   2   0   2   2   2   0   0   2   0   0   0   0   0   2   0   2   0   2   2   0   2   0   2   2   0   2   0   0   2   0   0   0   0   2   0   2   2   2   2   0   0   0   2   2   2   2   0   2   0   2   2   2   2   2   0   0   2   0   2   0   2   0   2   0   2   0   0   0   2   0   0   2   2   2   0   0
 MK-2-10                0   0   0   2   2   2   2   2   2   0   0   0   0   0   2   2   2   0   0   2   2   2   2   0   2   0   2   0   2   0   0   2   2   0   0   2   0   0   2   0   0   0   0   2   0   2   2   0   0   2   2   0   0   2   2   0   0   2   2   2   0   2   0   2   2   0   0   0   0   2   0   0   2   2   0   2   2   0   0   0   0   0   0   2   0   2   0   0   0   0   0   2   2   2   0   2   0   2   2   2   0   0   2   2   2   2   2   0   2   2   2   0   0   0   2   0   2   0   0   2   0   2   0   0   2   0   0   2   2   0   0   2   0   0   0   0   0   2   0   2   0   2   2   0   2   0   2   2   0   0   2   0   2   0   0   0   0   2   0   2   2   0   2   0   0   0   2   2   2   2   0   2   0   2   2   2   2   2   0   0   0   0   2   0   2   2   2   0   2   0   0   0   2   0   0   2   2   2   0   0
 MK-2-11                0   0   0   2   2   2   2   2   2   0   0   2   0   0   2   2   2   2   2   2   2   2   2   2   2   0   2   0   0   0   0   0   0   0   0   2   0   0   2   0   0   0   0   2   2   0   2   0   0   2   2   0   0   0   2   0   0   2   2   0   0   2   0   2   2   0   0   0   0   2   0   0   0   2   0   0   2   0   0   0   0   0   0   2   2   0   2   0   0   0   0   2   2   2   0   2   0   2   2   2   0   0   2   2   2   2   2   0   2   2   2   2   0   0   2   0   2   0   0   2   2   2   0   2   2   2   0   2   2   0   0   2   0   0   0   0   0   2   0   2   0   2   2   0   2   0   2   0   0   0   2   0   2   0   0   0   0   2   2   2   2   0   2   0   0   0   2   2   2   2   0   2   0   2   2   2   2   0   0   0   0   0   2   0   2   2   2   0   2   0   0   2   2   0   0   2   2   2   0   0
 MK-2-12                2   0   0   2   2   2   2   2   2   0   0   2   0   0   2   2   2   2   2   2   2   0   2   2   0   0   2   0   0   2   0   2   0   0   0   2   0   0   2   2   0   0   0   2   2   0   2   0   0   2   2   0   0   0   0   0   0   2   2   0   2   2   0   2   2   0   0   0   0   2   0   0   0   2   0   0   2   0   0   0   0   2   0   2   2   2   2   0   0   0   0   2   2   2   0   2   2   2   2   0   0   0   2   2   2   2   2   0   2   2   2   2   0   0   2   0   2   0   0   2   2   2   0   0   2   2   0   2   2   0   0   2   0   0   2   0   2   2   0   2   0   2   2   0   2   0   2   0   0   0   2   2   2   0   2   0   2   2   2   0   2   0   2   0   0   0   2   2   2   2   0   2   0   2   2   2   2   0   0   0   2   0   2   0   2   0   2   0   2   0   0   2   2   2   0   2   0   2   2   0
 MK-2-13                2   0   0   2   2   2   2   2   0   0   0   2   0   0   0   2   2   2   2   2   2   0   2   2   0   0   2   0   0   2   0   2   0   0   0   2   0   2   2   2   0   0   2   2   2   0   2   0   0   2   2   0   0   0   0   0   0   2   2   0   2   2   0   2   2   0   0   0   0   0   0   0   0   2   0   0   2   0   0   0   0   2   0   2   2   2   0   0   0   0   0   2   2   2   0   2   2   2   2   0   0   0   2   2   2   0   2   0   2   2   2   2   0   0   2   2   2   0   0   2   2   2   0   0   2   2   0   2   2   0   0   2   0   0   2   0   2   2   0   2   2   2   2   0   2   0   2   0   0   0   2   2   2   0   2   0   2   2   2   0   2   0   2   0   0   0   2   2   2   2   2   0   0   2   2   2   2   0   0   0   2   0   2   0   2   2   2   2   2   0   0   2   2   2   0   2   0   2   2   0
 MK-2-14                2   0   0   0   2   2   2   2   0   0   0   2   0   0   0   2   2   2   2   2   2   0   2   2   0   0   2   0   0   2   0   2   0   0   0   2   0   0   2   2   0   0   2   2   0   0   2   2   0   2   2   0   0   0   0   0   0   2   0   0   2   0   0   2   2   2   0   0   0   0   0   0   0   2   0   0   2   0   0   0   2   2   2   0   2   2   0   0   0   0   0   2   2   2   0   2   2   2   0   0   0   2   0   2   2   0   2   0   2   0   2   0   2   0   2   2   2   0   0   2   2   2   2   0   2   2   0   2   2   0   0   2   0   0   2   0   2   2   0   2   2   2   2   0   2   2   2   0   0   0   2   2   2   0   2   0   2   2   0   0   2   0   2   0   0   0   2   2   2   0   2   0   0   2   2   2   2   0   0   0   2   0   2   0   2   2   2   2   2   0   0   2   2   2   2   2   2   2   2   0
 MK-2-15                2   0   0   0   2   2   2   2   0   0   0   2   0   0   2   2   2   0   2   2   2   0   2   2   0   0   2   0   0   2   0   2   2   0   0   0   0   0   2   2   0   2   2   2   0   0   2   2   2   2   2   0   0   0   2   0   0   2   0   0   2   0   0   2   2   2   0   0   0   0   0   0   0   2   0   0   2   0   0   0   2   2   2   0   2   2   0   0   0   0   2   2   0   2   0   2   2   2   2   0   0   2   0   2   2   0   2   0   2   0   2   0   2   0   2   2   2   0   0   2   2   2   2   0   2   2   0   2   2   0   0   0   0   0   2   0   2   2   0   2   2   2   2   0   2   2   2   0   0   0   2   2   2   0   0   0   2   2   0   0   2   0   2   0   0   2   2   2   2   0   2   0   0   2   2   2   2   2   0   0   2   2   2   0   0   0   0   2   2   0   0   2   2   2   2   2   2   2   2   0
 MK-2-16                2   0   0   0   2   2   2   2   0   0   2   2   0   0   2   2   2   0   2   2   2   0   2   2   0   0   2   0   0   2   0   2   2   0   0   0   0   0   2   2   0   2   2   2   0   0   2   2   2   0   2   0   0   0   2   0   0   2   0   0   2   0   0   2   2   2   0   0   0   0   0   0   0   0   0   0   2   0   0   0   2   2   2   0   0   2   2   0   0   2   2   2   0   2   0   2   2   2   0   0   0   2   0   2   2   2   2   2   2   0   2   0   2   0   2   2   2   2   0   2   2   2   2   0   2   2   0   2   2   0   0   0   0   0   2   0   2   2   0   2   2   2   2   0   0   2   2   0   0   2   2   2   2   2   0   2   2   0   0   0   2   0   2   0   0   2   2   2   2   0   0   0   2   2   2   0   2   0   0   0   2   2   2   0   2   0   0   2   2   0   0   0   2   2   2   2   2   2   2   0
 MK-3-1                 2   0   0   0   0   0   2   0   0   2   0   2   2   2   0   0   0   2   0   0   0   2   2   0   0   0   2   0   2   2   2   0   0   0   0   2   0   2   0   0   2   2   2   2   0   2   2   2   2   0   2   0   2   2   0   2   0   2   0   0   0   2   0   2   2   0   2   2   2   0   2   0   2   0   2   2   2   0   2   2   2   2   2   2   2   2   0   0   0   2   0   0   0   2   0   2   2   0   0   0   0   2   0   0   2   2   2   2   0   2   2   0   2   0   0   2   2   0   0   2   0   0   2   0   0   0   2   0   0   0   0   0   2   0   2   2   0   2   0   2   2   0   0   2   2   2   2   2   2   0   0   0   2   0   2   0   0   0   2   0   0   0   0   0   0   0   2   0   0   2   0   0   2   2   2   0   2   0   2   0   0   2   0   2   0   2   2   2   2   2   0   0   0   2   0   0   2   0   2   2
 MK-3-2                 2   0   0   0   0   0   2   2   0   2   0   2   2   2   0   0   0   2   0   2   0   2   2   0   0   0   2   0   2   2   2   0   0   0   2   2   0   2   0   0   2   2   2   2   0   2   2   0   2   2   2   0   2   2   2   2   0   2   0   0   0   2   0   0   2   0   2   2   2   0   2   0   2   0   2   2   2   0   2   2   0   2   2   2   2   2   0   0   0   2   2   0   0   2   0   2   2   0   0   0   0   2   0   0   2   2   2   2   0   2   0   0   2   0   0   2   2   0   0   2   0   2   2   0   0   0   2   0   0   0   0   2   2   2   2   2   0   0   0   2   2   0   0   2   0   2   2   2   2   0   0   0   2   0   2   0   0   0   2   0   0   0   0   2   0   0   2   0   2   2   0   2   2   2   2   0   2   0   2   0   0   2   0   2   2   2   2   2   2   2   0   0   2   2   0   0   2   0   2   2
 MK-3-3                 2   0   0   0   0   0   2   2   0   2   0   2   2   2   0   0   0   2   0   2   0   2   2   0   0   0   2   2   0   2   2   0   0   0   2   2   0   2   0   0   2   2   2   2   0   2   2   2   2   2   2   0   2   2   2   2   2   2   0   0   0   2   0   0   2   0   2   2   2   0   2   0   0   0   2   2   2   0   2   2   0   2   2   2   2   2   0   0   0   2   2   0   0   2   0   2   2   0   0   0   2   2   0   0   2   2   2   2   0   2   0   0   2   0   0   2   2   0   0   2   2   2   2   0   2   0   2   0   0   0   0   0   0   2   2   2   0   0   0   2   2   2   0   2   0   2   2   2   2   0   0   0   0   0   2   0   0   0   2   0   0   0   0   0   0   0   2   0   2   2   0   2   2   2   2   0   2   0   2   0   0   2   0   2   0   2   2   2   2   2   0   0   2   2   0   2   2   2   2   0
 MK-3-4                 0   0   0   0   0   0   0   0   0   2   0   2   2   2   0   0   2   2   0   2   0   2   2   0   0   0   2   2   0   2   2   0   0   0   2   2   0   2   0   0   2   2   2   2   2   2   2   2   2   2   2   0   0   2   2   2   0   2   0   0   0   2   0   0   0   0   2   2   2   0   2   0   0   0   2   2   2   0   2   0   0   2   0   2   2   2   0   2   0   2   2   0   0   2   0   2   2   0   0   0   2   2   0   0   2   2   2   0   0   2   0   0   0   0   0   2   2   0   0   2   2   2   2   0   0   0   2   0   0   0   0   0   0   2   2   2   0   0   0   2   2   2   0   2   0   2   2   0   2   0   0   0   0   0   2   0   0   0   2   0   0   0   0   0   0   0   0   0   2   2   0   0   2   2   2   0   2   0   2   0   0   2   0   0   0   2   2   2   0   2   0   0   2   2   0   2   2   2   2   0
 MK-3-5                 0   0   2   0   0   0   0   0   0   2   0   0   2   2   0   0   2   2   0   2   0   2   2   2   0   0   2   2   0   2   0   0   2   0   0   2   0   2   0   0   2   2   2   2   2   2   0   2   2   2   0   0   0   2   2   2   0   2   0   0   2   2   2   0   0   0   2   0   2   0   2   0   0   0   2   2   2   0   2   0   2   2   0   2   2   2   0   2   0   0   2   0   0   2   0   2   0   0   0   0   2   2   0   0   0   2   2   0   0   2   0   0   0   0   0   2   2   0   0   2   2   2   2   0   0   0   2   0   2   0   0   0   0   2   2   2   0   0   0   2   2   2   2   2   2   2   2   0   2   0   0   0   0   2   0   2   0   0   0   0   2   2   0   0   2   0   0   2   2   2   0   0   2   2   2   0   2   0   2   0   0   0   0   0   2   2   2   2   0   2   0   0   2   2   0   0   2   2   2   2
 MK-3-6                 0   0   2   0   0   0   2   0   0   2   0   0   2   2   0   0   2   2   0   2   0   2   0   2   0   0   2   2   0   2   0   0   2   0   0   0   0   2   0   0   2   2   2   2   0   0   0   2   2   2   0   0   0   2   2   2   0   2   0   0   2   0   2   0   0   0   2   0   2   0   2   0   0   0   2   2   2   0   2   0   2   2   0   2   2   0   0   2   0   0   2   0   0   2   0   2   2   0   2   0   2   2   0   0   0   2   2   0   2   2   0   0   0   0   0   0   2   0   0   2   2   2   2   0   0   0   2   0   2   0   0   0   0   2   2   2   2   0   2   2   2   2   2   2   2   2   2   0   2   0   0   0   0   2   0   2   0   0   0   0   2   2   0   0   2   0   0   2   0   2   0   0   2   2   2   0   2   0   2   0   0   0   0   0   2   2   2   2   0   2   0   0   2   2   0   0   2   2   2   2
 MK-3-7                 0   0   2   0   0   0   2   0   0   2   2   0   2   2   0   0   2   2   0   2   0   2   0   2   0   0   2   2   0   2   0   0   2   0   0   0   0   2   0   0   0   2   2   2   0   0   0   2   2   2   0   0   0   2   2   2   0   2   0   0   2   0   2   0   0   0   2   0   2   0   2   0   0   0   2   0   2   0   2   0   2   2   0   2   2   0   0   2   0   0   2   0   0   2   0   2   2   0   2   0   2   2   0   0   0   2   2   0   2   2   0   0   2   0   0   0   2   0   0   2   2   2   2   0   0   0   2   0   2   0   0   0   0   2   2   0   2   0   2   2   2   2   2   2   0   2   2   0   2   0   0   0   0   2   0   2   0   0   0   0   2   2   0   0   2   0   0   2   0   2   0   0   2   2   2   0   2   2   2   0   0   2   0   0   2   2   2   2   2   2   0   0   2   2   0   0   2   2   2   2
 MK-3-8                 0   0   0   0   0   0   2   0   0   2   2   0   2   2   0   0   2   0   0   2   0   2   0   2   0   0   2   2   0   2   0   0   2   0   0   0   0   2   0   0   2   2   2   2   0   0   0   2   2   2   0   0   0   2   0   2   0   2   0   0   2   2   2   0   0   0   2   0   2   0   2   0   0   0   2   2   2   0   2   0   2   2   0   2   2   0   0   2   0   0   2   0   0   2   2   2   2   0   2   0   2   0   0   0   0   2   2   0   2   0   2   0   2   0   0   2   2   0   0   2   2   0   2   0   2   0   2   0   2   0   0   0   0   2   2   0   2   0   2   2   2   2   2   2   0   2   2   2   2   0   0   0   0   2   0   0   0   2   0   0   2   2   0   0   2   0   0   2   0   0   0   0   2   2   2   0   2   2   2   0   0   2   0   2   0   0   2   2   2   2   0   0   2   2   0   0   2   2   2   2
 MK-3-9                 2   0   0   0   0   0   2   0   0   2   2   0   2   2   0   0   2   0   0   2   2   2   0   2   0   2   2   2   0   2   0   0   2   0   2   0   0   2   0   0   2   2   2   2   0   0   0   2   2   2   0   0   0   2   0   0   0   2   0   0   2   2   2   0   0   2   0   0   2   0   2   2   0   0   2   2   2   0   2   0   2   2   0   2   2   2   0   2   0   0   2   0   2   2   2   2   2   0   2   0   2   0   0   0   0   2   2   0   2   0   2   0   2   0   2   2   2   2   0   0   2   2   2   0   2   2   2   0   0   0   0   0   0   2   2   0   2   0   2   2   2   2   2   2   0   2   2   2   0   2   0   0   0   2   0   0   0   0   0   0   2   2   0   0   2   0   0   2   0   0   0   2   2   2   2   0   2   2   2   0   0   2   0   2   0   0   2   2   2   2   0   0   0   2   0   0   2   2   2   2
 MK-3-10                2   0   0   0   0   0   2   0   0   2   2   0   2   2   0   0   2   0   0   0   2   2   0   2   0   2   2   2   2   2   0   0   2   0   2   0   0   2   0   0   2   0   0   2   0   0   0   2   2   2   0   0   0   2   0   0   0   2   0   0   2   2   2   0   0   2   0   0   2   0   2   0   0   2   0   0   2   0   2   0   2   2   0   0   2   2   0   2   0   0   2   0   2   2   2   2   0   0   2   2   2   0   0   0   2   2   2   0   2   0   2   0   0   0   2   2   2   2   2   0   2   2   2   0   2   2   2   0   0   0   2   0   0   2   2   0   2   0   2   2   2   2   2   0   0   2   2   2   0   2   0   0   0   2   0   2   0   0   0   0   2   2   0   0   0   0   0   2   0   0   0   0   2   2   2   0   2   2   2   0   0   2   0   2   0   0   2   0   0   2   0   0   0   2   0   0   2   2   2   2
 MK-3-11                2   0   0   0   0   0   0   0   2   2   0   0   2   2   0   0   2   0   0   0   2   2   0   2   0   2   2   2   2   2   0   0   2   0   2   0   0   2   2   0   2   0   2   2   0   0   0   2   2   2   0   0   0   2   0   0   0   2   0   0   2   0   2   2   0   2   2   0   2   2   2   0   0   2   0   2   0   0   2   0   2   2   0   0   2   2   0   2   0   0   2   0   2   2   2   2   0   0   2   2   2   0   0   0   2   2   2   0   0   0   2   0   0   0   2   2   2   2   2   0   2   2   2   0   2   2   2   0   0   0   2   2   0   2   2   0   0   0   2   2   2   2   2   0   0   2   2   0   0   0   0   0   0   2   0   2   0   0   0   0   2   2   0   0   0   0   2   2   0   0   2   0   2   2   2   0   2   2   0   0   0   2   0   2   0   0   2   0   0   2   0   0   0   2   0   2   2   2   2   2
 MK-3-12                2   0   0   0   0   0   0   0   2   2   0   0   2   2   0   0   2   0   0   0   2   2   0   2   0   2   0   2   2   2   0   0   0   0   2   0   0   2   2   0   2   0   2   2   2   0   0   2   2   2   0   0   0   2   0   2   2   2   0   0   2   0   2   2   0   0   2   0   2   0   2   0   0   2   0   2   0   0   0   0   2   2   0   0   2   2   0   2   0   0   2   0   2   2   2   2   0   0   2   0   2   0   0   0   2   2   2   0   0   0   2   0   0   0   0   0   2   2   2   0   2   2   2   0   2   2   2   0   0   0   2   2   2   2   2   0   2   0   2   0   2   2   2   2   0   2   2   0   2   0   0   0   0   2   0   2   0   0   0   0   2   0   0   0   0   2   2   2   0   0   2   0   2   2   2   0   2   0   0   0   0   2   0   2   0   0   2   0   0   2   0   0   2   2   0   2   2   2   0   2
 MK-3-13                2   0   0   0   0   0   0   0   2   2   0   0   2   2   0   0   2   0   0   0   2   2   0   2   0   2   0   2   2   2   0   0   0   0   2   0   0   0   2   0   2   2   2   2   2   0   0   2   2   2   0   0   0   2   0   2   2   2   0   0   2   0   2   2   0   0   2   0   2   0   2   0   0   2   0   2   0   0   0   0   2   2   0   2   2   2   0   2   0   0   2   0   2   2   2   2   0   0   2   0   2   0   0   2   0   2   2   0   0   0   2   0   0   0   2   0   0   2   2   2   2   2   2   0   2   2   2   0   0   0   2   2   2   2   2   0   2   0   2   0   0   0   2   2   0   2   2   0   2   0   0   0   0   2   2   2   0   0   0   0   2   0   0   2   0   2   2   2   0   0   2   0   2   2   2   0   2   2   0   0   0   2   0   2   0   0   2   0   0   2   0   0   2   2   0   0   2   2   0   2
 MK-3-14                2   0   2   0   0   0   0   0   2   0   0   0   2   2   0   0   2   0   0   0   2   0   0   2   0   2   0   2   0   2   0   0   0   0   2   0   0   0   2   2   2   2   0   2   2   0   0   2   2   2   0   0   0   2   0   2   2   2   0   0   2   0   2   2   0   0   2   0   2   0   2   0   0   2   2   2   0   0   0   0   0   0   0   2   2   2   0   2   0   0   2   0   2   2   2   0   0   0   2   0   2   0   2   2   0   2   2   0   0   0   2   0   0   0   2   2   0   2   2   2   2   2   2   0   2   2   2   0   0   0   2   2   2   2   2   2   2   0   2   0   2   0   2   2   0   2   2   0   2   0   0   2   0   2   2   2   0   0   2   0   2   0   0   2   0   2   2   2   0   0   2   0   2   2   2   0   2   2   0   0   2   2   0   2   2   0   2   0   2   2   0   0   0   2   0   0   2   2   0   2
 MK-3-15                2   0   2   0   0   0   0   0   2   0   2   0   2   2   0   0   0   0   0   0   2   2   0   2   0   2   0   2   0   2   0   0   0   0   0   0   0   0   2   2   2   2   0   2   2   0   0   2   2   2   0   0   0   2   0   2   2   2   0   0   2   0   2   2   0   0   2   0   2   0   2   0   0   2   2   2   0   0   0   0   0   0   0   2   2   2   0   2   0   2   2   0   2   2   2   0   0   0   2   0   2   0   2   2   0   2   2   0   0   0   2   0   0   0   2   2   0   2   2   2   2   2   2   0   2   2   2   0   2   0   2   2   2   2   2   2   2   0   2   0   2   0   2   2   0   2   2   0   2   0   0   2   0   2   2   2   0   0   2   2   2   0   2   2   0   2   2   2   0   0   2   0   2   2   2   0   2   2   0   0   2   2   0   2   2   0   2   0   2   2   0   0   0   2   0   0   2   2   0   2
 MK-3-16                2   0   2   0   0   0   0   0   2   0   2   0   2   2   0   0   2   0   0   2   2   2   0   2   2   0   0   2   0   2   0   0   0   0   0   0   0   0   2   2   2   2   0   2   2   0   0   2   2   2   0   0   0   2   0   2   2   0   2   0   2   2   2   2   0   0   2   0   2   0   2   0   0   2   2   2   0   0   0   0   0   2   0   2   2   2   0   2   0   2   0   0   2   2   2   0   0   0   2   0   2   0   2   2   0   2   2   0   2   0   2   0   0   0   2   2   0   2   2   2   2   2   2   0   2   2   0   0   2   0   2   2   2   2   2   2   2   0   2   0   2   0   2   2   0   2   2   2   2   0   0   2   2   2   2   2   0   2   2   2   2   0   2   2   0   2   2   2   0   0   2   0   2   2   0   0   2   2   0   0   0   2   0   2   2   0   2   0   2   2   0   2   0   2   0   0   2   2   0   2
 MK-4-1                 2   2   0   0   2   0   0   0   2   2   0   0   0   0   0   0   0   0   2   0   2   0   2   2   2   2   0   0   2   2   2   0   2   2   0   2   0   0   0   2   0   2   2   0   0   0   2   0   0   2   0   0   0   0   0   2   0   2   2   0   0   0   2   2   2   2   0   0   0   2   0   0   0   0   2   2   0   0   0   2   2   0   0   2   2   0   2   0   2   2   0   2   0   0   2   2   0   0   2   2   0   0   0   2   0   0   0   2   0   2   2   2   2   2   2   2   2   0   0   0   2   0   2   2   2   2   2   0   0   0   0   0   2   0   0   0   2   2   0   0   2   0   0   0   2   0   2   0   2   0   2   0   2   0   0   0   2   0   2   0   0   0   2   0   0   0   0   0   0   2   2   0   0   0   0   0   2   2   2   2   2   0   0   0   0   2   0   0   2   2   0   0   2   0   2   2   0   0   0   2
 MK-4-2                 0   2   0   0   2   0   0   0   2   2   0   0   0   0   0   0   0   2   2   0   2   0   2   2   2   2   0   0   2   2   2   0   2   2   0   2   0   0   0   2   0   2   2   0   2   0   2   0   0   2   2   0   0   0   0   2   0   2   2   0   0   0   2   2   2   2   0   2   0   2   0   0   0   0   0   2   0   0   0   2   2   0   0   2   2   0   2   0   2   2   0   2   0   0   2   2   0   0   2   2   0   0   0   2   0   2   0   2   0   2   2   2   2   2   2   2   0   2   0   0   2   0   0   2   2   2   0   0   0   0   0   0   2   0   0   0   2   2   0   0   2   2   0   0   2   0   2   0   2   0   2   0   2   0   0   0   2   0   2   0   0   0   2   0   0   0   0   0   0   2   0   0   0   0   0   0   2   2   2   2   2   0   0   0   0   2   0   0   2   2   0   0   2   0   2   2   2   0   0   2
 MK-4-3                 0   2   0   2   2   2   0   0   2   2   0   0   0   0   0   0   0   0   2   0   2   0   2   2   2   2   2   2   2   2   2   0   2   2   0   2   0   0   0   2   0   2   2   0   2   0   2   0   0   2   2   0   0   2   2   2   0   2   0   0   0   0   2   2   2   2   0   2   0   2   0   0   0   0   0   2   0   0   0   2   2   0   0   2   2   0   2   0   2   2   0   2   0   0   2   2   0   0   2   2   0   0   0   2   0   2   0   2   0   2   2   2   2   2   2   2   0   2   0   0   2   0   0   0   2   2   0   0   0   0   0   0   0   0   0   0   2   2   0   0   2   0   0   0   2   0   2   0   2   0   2   0   2   2   0   0   0   0   2   0   0   0   2   0   2   0   0   0   0   2   0   0   0   0   0   0   2   2   2   2   0   0   0   0   0   0   0   0   0   2   0   0   2   0   2   2   2   0   0   0
 MK-4-4                 0   2   0   2   2   2   0   0   2   2   0   2   0   0   0   0   0   2   2   0   2   0   2   2   2   2   2   2   2   2   2   0   2   2   0   2   0   0   0   0   0   2   2   0   2   0   2   0   0   2   2   0   0   2   2   2   0   2   0   0   0   0   2   2   2   2   0   2   0   2   0   0   0   2   0   0   0   0   0   2   2   0   0   2   2   0   2   0   2   0   0   2   0   0   2   2   0   0   2   2   0   0   0   2   0   2   0   0   0   2   2   2   2   2   2   0   0   2   0   0   2   0   0   0   2   2   0   0   0   0   0   0   0   0   0   0   2   2   0   0   2   0   0   0   2   0   2   0   2   2   2   0   2   2   0   0   0   0   2   0   0   0   0   0   2   0   2   0   0   2   0   2   0   0   0   0   2   2   2   2   0   0   0   0   0   0   0   0   0   0   0   0   2   0   2   2   2   0   0   0
 MK-4-5                 0   2   0   2   2   0   0   0   2   2   0   2   0   0   0   0   0   2   2   0   2   0   2   2   2   2   2   2   0   2   2   0   2   2   2   2   0   0   0   0   2   2   2   0   2   0   2   0   0   0   2   0   0   2   2   2   0   2   0   0   0   0   2   2   2   2   0   2   0   2   0   0   0   2   0   0   0   0   0   2   2   0   0   2   2   0   2   0   2   0   0   2   0   0   2   2   0   0   2   2   0   0   0   2   0   2   0   0   0   2   2   0   2   2   2   0   0   2   0   0   2   0   2   0   2   2   0   0   0   0   0   0   0   0   0   2   2   2   0   0   2   2   0   0   2   0   2   2   2   2   2   0   2   2   0   0   0   0   2   0   0   0   0   0   2   0   2   0   0   0   0   2   0   0   0   0   2   2   2   2   0   0   0   0   0   0   0   0   0   0   0   0   2   0   2   2   0   0   0   0
 MK-4-6                 0   2   0   2   2   0   0   0   2   0   0   2   0   0   0   2   0   2   2   0   0   0   2   2   2   2   2   0   0   0   2   2   2   2   2   2   2   0   0   0   2   2   2   0   2   2   2   0   0   0   2   0   0   2   0   2   0   2   0   0   0   0   2   2   2   2   0   2   0   2   0   0   0   2   0   0   0   0   0   2   2   0   0   2   2   0   2   0   2   0   0   2   0   0   0   2   0   0   2   2   0   0   0   2   0   2   0   0   0   2   2   0   2   2   2   0   0   2   0   0   2   0   2   0   2   2   2   0   0   0   0   0   0   0   2   2   2   2   0   0   2   0   0   0   0   0   2   0   2   2   2   0   2   2   2   0   0   0   2   0   0   0   0   0   2   0   2   0   0   0   0   2   2   0   0   0   0   2   2   0   0   0   0   0   0   0   0   0   0   0   0   2   2   0   2   2   0   0   0   0
 MK-4-7                 0   2   0   2   2   0   0   0   0   0   0   2   0   0   0   2   0   2   2   0   2   2   2   2   0   2   2   0   0   0   2   0   2   2   2   0   2   0   0   0   2   2   2   0   2   2   2   0   0   0   0   0   0   2   0   2   0   2   0   2   0   0   2   2   2   0   0   2   0   2   0   2   0   2   0   0   0   0   0   2   0   0   0   2   2   0   2   0   2   0   0   0   0   0   0   2   0   2   2   2   0   0   0   2   0   2   0   0   0   2   2   0   2   2   0   0   0   2   0   2   2   0   2   0   2   2   2   0   0   0   0   0   0   0   0   2   2   2   0   0   2   0   2   0   0   0   2   0   2   2   2   0   2   2   2   0   0   0   2   0   0   0   0   0   2   0   2   0   0   0   0   2   2   0   0   0   0   2   2   0   0   0   0   0   0   0   0   0   2   0   0   2   2   0   2   0   0   2   0   0
 MK-4-8                 0   2   0   2   2   0   0   0   0   0   0   0   0   0   0   2   0   2   0   0   0   2   2   2   2   2   2   0   0   0   2   2   2   2   2   2   2   0   2   0   2   2   0   0   2   0   2   0   0   0   0   0   0   2   0   2   0   2   2   2   0   0   2   2   2   0   0   2   0   2   0   2   0   2   0   0   2   0   0   2   0   0   0   2   2   0   2   0   2   0   0   0   0   0   0   2   0   2   0   2   0   0   0   2   0   2   0   0   0   2   2   2   2   0   0   2   0   2   0   0   0   0   2   0   2   2   0   0   0   0   0   0   0   0   2   2   2   2   0   0   2   0   2   0   0   0   0   0   2   2   2   0   2   2   2   0   0   0   2   0   0   0   0   0   0   0   2   0   0   2   0   2   2   2   0   0   0   2   2   2   0   0   0   0   0   0   0   0   2   0   0   2   2   2   2   0   0   2   2   0
 MK-4-9                 0   2   2   2   2   0   0   2   0   0   0   2   0   0   0   2   0   2   0   0   0   2   2   0   2   2   0   0   0   0   2   2   2   2   2   2   2   0   2   0   2   2   0   0   2   2   2   0   0   2   0   0   0   2   0   2   0   2   2   0   0   0   2   2   2   0   0   2   2   2   0   2   0   2   0   0   2   0   0   2   0   0   0   2   2   0   2   0   2   0   0   0   0   2   0   2   0   2   0   2   0   0   0   2   2   2   0   0   0   2   2   2   2   0   0   2   0   2   0   0   0   0   2   0   2   2   0   0   0   0   0   0   0   0   2   2   2   0   0   0   2   0   2   0   0   0   0   0   2   2   0   0   2   2   2   0   0   0   2   0   0   0   0   0   0   0   2   0   0   2   2   2   2   2   0   0   0   2   2   2   0   0   0   2   0   0   0   0   2   0   0   2   2   2   2   0   0   0   2   2
 MK-4-10                0   2   2   2   2   0   0   2   0   0   0   2   0   0   0   2   0   2   0   2   0   2   2   0   2   2   0   0   0   0   2   2   0   2   2   2   2   0   2   0   2   2   0   0   2   2   0   0   0   2   0   0   0   0   0   2   0   2   2   0   0   0   2   2   2   0   0   2   2   2   0   2   0   2   2   0   2   0   0   2   0   0   0   2   2   0   2   0   2   0   0   0   0   2   0   2   0   2   0   2   0   0   0   2   2   2   0   2   0   2   2   2   2   2   0   2   0   2   0   0   0   0   2   2   2   2   0   0   0   0   0   0   0   0   2   2   2   0   0   0   2   0   2   0   0   0   0   0   0   2   0   0   2   2   2   0   0   0   0   0   0   0   0   0   0   0   2   0   0   0   2   2   2   2   2   0   0   2   0   2   0   0   0   2   0   0   0   0   2   0   0   2   2   2   2   0   0   0   0   0
 MK-4-11                0   0   2   2   2   0   0   2   2   0   0   0   0   0   0   2   0   2   0   2   0   2   2   0   2   2   0   0   0   0   2   0   0   2   2   2   2   0   2   0   2   2   0   0   2   2   0   0   0   2   0   0   0   0   2   2   0   2   2   0   0   0   2   2   0   2   0   2   2   2   0   2   0   2   2   0   2   2   0   2   0   0   0   0   2   0   2   0   2   0   0   0   0   2   2   2   0   2   0   2   0   0   0   2   2   2   0   2   0   2   2   2   2   2   0   2   0   2   0   0   0   0   2   2   2   2   2   0   0   0   0   0   0   0   2   2   2   0   2   0   2   0   2   0   2   0   2   0   0   2   0   0   2   2   2   0   2   0   0   2   0   0   0   0   0   0   2   0   0   0   2   2   2   2   2   0   2   2   0   2   0   2   2   2   0   0   0   0   0   0   0   2   2   2   2   0   0   0   0   0
 MK-4-12                0   0   2   2   2   0   0   2   2   0   0   0   0   0   2   2   0   2   0   2   0   2   0   0   2   2   0   2   0   0   0   0   0   2   2   2   2   0   2   0   2   2   0   0   2   2   0   0   0   2   0   0   0   0   2   2   0   2   0   0   0   0   0   2   0   2   0   2   2   2   0   0   0   2   2   0   2   2   0   2   0   2   2   0   2   0   2   0   0   0   2   0   0   2   2   0   0   2   0   2   2   0   0   2   2   2   0   2   0   2   2   2   2   2   0   0   0   2   0   0   0   0   2   2   0   2   2   0   0   0   0   0   0   2   2   2   2   0   2   0   2   0   2   0   2   0   2   0   0   2   0   0   2   2   2   0   0   0   0   2   0   0   0   0   2   0   2   0   0   0   2   0   2   2   2   2   2   2   0   2   0   2   2   2   0   0   2   0   0   0   0   2   2   2   2   0   0   0   0   0
 MK-4-13                0   0   0   0   2   0   0   0   0   0   0   0   0   0   2   2   0   2   0   2   0   2   0   0   2   2   0   0   0   0   0   0   0   2   2   2   2   0   2   0   2   2   0   0   2   2   0   0   0   2   2   0   0   0   2   2   0   2   0   0   0   2   0   2   0   2   0   2   2   2   0   2   0   2   2   0   2   2   0   0   0   2   2   0   2   2   2   0   0   0   2   0   0   0   2   0   0   2   0   2   2   0   0   0   2   2   2   2   0   2   2   2   2   2   0   0   0   2   0   0   0   0   2   2   0   2   2   0   0   0   0   0   2   2   2   2   2   2   2   0   0   0   2   0   2   0   2   0   0   2   0   0   2   2   2   0   2   0   0   2   0   0   0   0   2   0   2   0   0   2   2   0   2   2   0   2   0   2   0   2   0   2   2   2   0   2   2   0   0   0   0   2   2   2   2   0   0   0   0   0
 MK-4-14                0   2   0   0   2   0   0   0   0   0   0   0   0   0   0   2   0   2   0   2   0   2   0   0   0   2   0   0   0   0   2   2   0   2   2   2   2   0   2   0   2   2   2   2   2   2   2   2   0   2   0   0   0   0   2   2   0   2   0   0   0   2   0   2   0   2   0   2   2   2   0   2   2   2   2   0   2   2   0   2   0   2   2   0   2   2   2   2   0   0   2   0   0   0   2   0   0   2   0   2   2   0   0   0   2   2   2   2   0   2   0   2   2   2   0   0   0   2   0   0   0   0   2   2   0   2   2   0   2   0   0   0   2   2   2   2   2   2   2   0   0   0   2   0   2   0   2   0   0   2   0   0   2   2   2   0   2   0   0   2   0   0   0   0   2   0   2   0   2   2   2   0   2   2   0   2   0   2   0   0   2   2   2   2   0   2   2   2   2   0   0   2   2   2   2   0   0   0   0   0
 MK-4-15                0   2   2   0   2   0   0   0   0   0   0   0   0   0   0   2   0   0   0   2   0   2   0   0   0   2   0   0   0   0   2   2   0   2   2   2   0   0   2   0   2   2   2   2   2   2   2   2   0   2   0   0   0   0   2   2   0   2   0   0   2   2   0   0   0   2   0   2   2   2   0   2   2   2   0   0   2   2   0   0   0   2   2   0   2   2   0   2   0   0   2   0   0   2   0   0   0   2   0   0   2   0   0   0   0   2   2   2   0   0   2   2   2   2   0   0   0   2   0   0   0   0   2   2   0   2   2   0   2   2   0   0   2   2   0   2   0   2   0   0   0   0   2   0   2   0   2   0   0   2   0   0   2   2   2   0   2   0   0   2   0   0   0   0   2   0   2   0   2   2   2   0   2   2   0   2   0   2   0   0   2   2   2   2   0   0   2   0   2   0   0   2   2   0   0   0   0   0   0   0
 MK-4-16                0   2   2   0   2   2   0   0   0   2   0   0   2   0   0   2   0   0   0   2   0   2   2   0   2   2   0   0   0   0   2   2   0   2   2   2   0   0   2   0   0   2   0   2   0   2   0   2   0   2   0   0   0   0   2   2   0   2   0   0   2   2   0   0   0   2   0   2   2   2   0   2   2   0   0   0   0   2   0   2   0   2   2   0   2   2   0   2   0   2   2   0   2   2   0   0   2   2   0   0   2   0   0   0   0   2   2   2   0   0   2   2   2   0   0   0   0   2   0   0   0   0   2   2   0   0   2   0   2   2   2   0   2   2   0   2   0   2   0   0   0   2   2   2   2   0   2   0   0   2   0   0   2   2   2   0   2   0   0   2   0   0   0   0   0   0   2   0   2   2   2   0   2   2   0   2   0   2   0   0   2   2   2   2   0   0   2   0   2   0   0   2   2   0   0   0   0   0   0   2
 MK-5-1                 0   2   0   0   0   0   2   0   0   2   2   2   2   2   2   2   2   2   2   2   2   0   2   2   2   0   2   2   0   0   0   2   2   2   2   2   0   0   2   2   2   0   0   2   2   0   0   2   0   0   0   2   2   2   0   2   0   2   0   2   2   2   2   2   2   2   0   2   0   0   0   0   0   0   2   2   0   0   0   2   0   0   0   0   0   2   2   0   2   2   2   0   0   2   2   0   2   2   2   2   2   2   2   2   0   0   2   0   0   0   2   0   0   2   0   0   0   2   0   2   0   0   2   0   0   0   2   2   2   2   0   0   2   2   0   0   2   0   0   2   2   0   2   2   0   2   2   2   2   0   2   2   2   2   2   0   2   2   0   0   2   0   2   2   0   0   2   0   0   2   0   2   2   2   0   2   2   0   0   2   0   2   0   0   0   2   0   2   0   2   2   2   0   2   2   0   2   0   0   2
 MK-5-2                 0   2   0   2   0   0   2   0   0   2   2   2   2   2   2   2   2   2   2   2   2   0   2   2   2   0   2   2   2   0   2   2   0   2   2   2   0   0   2   2   2   0   0   2   2   0   0   2   0   2   0   2   2   2   0   2   2   2   0   2   2   2   2   2   2   2   2   2   0   0   2   0   0   0   2   2   0   0   2   2   0   0   2   2   0   2   2   2   2   2   2   0   2   2   2   0   2   2   2   2   2   0   2   2   0   0   2   0   0   0   2   0   0   2   0   0   0   2   0   2   0   0   2   0   0   0   2   2   2   2   0   0   2   2   0   0   2   0   0   2   2   0   2   2   0   2   2   2   2   0   2   2   2   2   2   0   2   2   0   0   2   0   2   0   0   0   2   0   0   2   0   2   2   2   0   2   2   0   0   2   0   2   0   2   0   2   0   2   0   2   2   2   2   2   2   0   2   2   0   0
 MK-5-3                 0   2   0   2   0   0   2   0   0   2   2   2   2   2   0   2   2   2   2   2   2   0   2   2   0   0   2   2   0   0   2   0   0   2   2   0   2   0   2   0   2   0   0   2   2   0   2   2   0   2   0   0   2   2   0   2   2   2   0   2   2   2   2   2   2   2   2   2   0   0   2   0   0   0   2   2   0   0   2   2   0   0   2   0   0   0   2   2   2   2   2   0   2   2   2   0   2   2   0   2   2   0   2   2   0   0   2   0   0   0   2   0   2   2   0   0   0   2   0   2   0   0   2   0   0   0   2   2   2   2   0   0   2   2   0   0   2   0   0   2   2   0   2   2   0   2   2   2   2   0   2   2   2   2   2   0   2   2   0   0   2   2   2   0   0   2   2   0   0   2   0   2   2   2   0   2   2   0   0   2   0   2   0   2   0   2   0   2   0   2   2   2   2   2   2   0   2   2   0   2
 MK-5-4                 0   2   0   2   0   0   2   0   0   2   2   2   2   2   0   2   2   2   2   2   2   0   2   2   0   0   2   2   0   0   2   0   0   2   2   0   2   0   2   0   2   0   0   2   2   0   2   2   0   2   0   0   2   2   0   2   2   0   2   2   2   2   2   2   2   2   0   2   0   2   2   0   0   0   2   2   0   0   2   2   0   0   2   0   2   0   2   2   2   2   2   0   2   2   2   0   2   2   0   2   2   0   2   2   0   0   2   2   0   0   0   0   2   2   0   0   0   0   0   2   2   0   2   2   0   0   2   2   2   2   0   0   2   2   0   0   2   0   0   2   2   0   2   2   0   0   2   2   0   0   2   2   2   2   2   0   0   2   0   0   2   2   2   0   0   2   2   0   0   2   2   2   2   2   0   2   2   0   0   2   0   2   0   2   2   2   0   2   0   2   2   2   2   0   2   0   0   2   0   2
 MK-5-5                 0   0   0   2   0   0   2   0   0   2   0   2   0   0   0   0   2   2   2   0   2   0   2   2   0   0   2   2   0   0   2   0   0   2   2   0   2   0   2   0   2   0   0   2   2   2   2   2   0   2   0   0   2   2   0   2   2   0   2   2   2   2   2   2   0   0   0   2   0   2   2   0   0   0   2   2   0   0   2   0   0   0   2   0   2   0   2   2   2   2   2   0   2   2   2   0   0   2   0   2   2   0   2   2   0   0   2   2   0   0   2   0   2   2   0   0   0   0   0   2   2   0   2   2   0   0   2   2   2   2   0   0   2   0   0   0   2   2   0   2   0   0   2   2   0   0   2   2   0   0   2   0   2   2   0   0   0   2   0   2   2   2   2   0   0   2   2   0   0   2   2   2   2   0   0   2   2   0   0   2   0   2   0   2   2   2   0   2   0   2   2   0   2   0   2   0   0   0   0   2
 MK-5-6                 0   0   0   2   0   0   2   0   0   2   0   2   0   0   0   0   2   2   2   0   2   2   2   2   0   0   2   2   0   0   2   2   0   2   2   0   2   0   0   0   2   0   0   2   2   0   2   2   2   2   0   0   2   2   0   2   2   2   2   2   2   2   2   2   0   0   0   2   0   2   2   0   0   0   2   2   0   0   2   2   0   2   2   0   2   0   2   2   2   2   2   0   2   2   2   0   0   0   0   2   2   0   2   2   0   0   2   2   0   0   2   0   2   2   0   0   0   0   0   2   2   0   0   2   0   2   2   0   2   2   0   0   2   0   0   0   2   2   0   2   0   0   2   2   0   0   2   2   0   0   2   0   2   0   2   0   0   2   0   2   2   2   2   0   0   2   2   0   0   2   2   2   2   2   0   0   2   0   0   2   0   2   0   0   0   0   0   2   0   2   0   2   2   2   2   0   2   2   0   2
 MK-5-7                 0   0   0   2   0   2   2   0   0   2   0   2   0   0   0   0   2   0   2   0   2   2   2   2   0   0   2   2   2   0   2   2   0   0   2   0   2   0   2   0   2   0   0   2   2   0   2   2   2   2   0   0   2   2   0   2   2   2   2   2   2   2   2   2   0   2   2   2   0   0   2   0   0   0   2   2   0   0   2   0   0   2   2   0   2   0   2   2   0   2   2   0   2   2   2   0   0   0   0   2   2   0   2   2   0   0   2   2   0   0   2   0   2   2   0   0   0   0   0   2   2   0   0   2   0   2   2   0   0   2   0   0   2   0   0   0   0   2   0   2   2   0   2   2   0   0   2   2   0   0   2   0   2   0   2   0   0   2   0   2   2   2   2   0   0   2   2   0   0   2   2   2   2   0   0   0   2   0   0   2   0   0   0   2   0   0   0   2   0   2   0   2   2   0   0   0   2   2   0   2
 MK-5-8                 0   0   0   2   0   2   2   0   0   2   0   0   0   0   0   0   0   0   2   0   2   2   2   2   2   0   2   2   2   2   2   2   0   0   2   2   2   0   2   0   2   0   0   2   2   0   2   2   2   2   0   0   2   2   0   2   2   2   2   2   2   2   2   2   0   2   2   2   0   0   2   0   0   0   2   2   0   0   2   0   0   2   2   0   2   0   2   2   0   2   2   0   2   2   2   0   0   0   0   2   2   0   2   2   2   0   2   2   0   0   2   2   2   2   0   0   0   0   0   2   2   0   0   2   0   2   0   0   0   2   0   0   2   0   0   0   0   2   0   2   0   0   2   2   0   0   2   2   0   0   2   0   2   0   2   2   0   2   0   2   2   2   2   0   0   2   2   0   0   2   2   0   2   0   0   0   2   0   0   2   0   0   0   2   0   0   0   2   0   2   0   0   2   0   0   0   2   2   0   2
 MK-5-9                 0   0   0   2   0   2   2   0   0   2   0   0   0   0   0   0   0   0   2   2   2   2   2   0   2   0   0   2   2   2   2   2   0   0   2   2   2   0   0   0   0   0   0   0   2   2   0   2   2   2   0   0   2   2   0   2   2   2   2   2   0   2   2   2   0   2   2   2   0   0   2   0   0   0   2   2   0   0   0   0   0   2   2   0   2   0   2   2   0   2   2   0   2   2   2   0   0   2   0   2   2   0   2   2   2   0   2   2   0   0   2   0   2   0   0   0   2   2   2   0   2   0   0   2   0   2   0   2   0   2   0   0   2   0   0   2   0   2   0   2   0   0   2   2   0   0   0   2   0   0   2   0   2   0   2   2   0   2   0   2   2   2   2   0   0   2   2   0   0   2   2   0   2   0   0   2   2   2   2   2   0   0   0   0   0   0   0   2   0   2   0   0   2   2   0   0   2   2   0   2
 MK-5-10                2   0   0   2   0   2   2   0   0   2   0   0   0   0   0   0   0   0   2   0   2   2   2   0   2   0   0   2   2   2   2   2   0   0   2   2   2   0   0   0   0   0   0   0   2   0   0   2   2   2   0   0   2   2   0   2   2   2   2   2   0   2   0   0   2   2   2   2   0   0   2   2   0   0   2   2   0   0   0   0   0   2   2   0   2   0   2   2   0   2   2   0   2   2   2   0   0   2   0   2   2   0   0   2   2   0   0   2   0   0   2   0   2   0   0   0   2   2   2   0   2   0   0   0   0   2   0   2   0   2   2   0   0   0   0   0   2   2   0   2   0   0   2   2   0   0   0   2   0   2   2   2   0   2   2   2   0   2   0   2   2   2   0   0   0   2   2   0   0   2   2   0   2   0   0   0   0   2   2   2   0   0   0   0   0   0   0   2   0   2   0   0   2   2   0   0   2   2   0   2
 MK-5-11                2   0   0   2   0   2   2   0   0   2   0   0   0   0   0   0   2   0   2   0   2   2   2   0   0   0   0   2   2   2   2   2   0   0   2   2   2   0   0   0   0   0   0   0   2   0   2   2   2   2   0   0   2   2   0   2   2   2   2   2   0   2   0   0   2   2   2   2   0   0   2   2   0   0   0   2   0   0   0   0   0   2   0   0   2   0   2   2   0   2   2   0   2   2   0   0   0   2   0   2   2   0   0   2   2   0   0   2   0   0   2   0   2   2   0   0   2   2   2   0   2   0   0   0   0   2   2   2   0   2   2   0   0   0   0   0   2   2   0   2   0   0   2   2   0   0   0   2   0   2   2   2   0   2   2   2   0   2   0   0   2   2   0   0   0   0   2   0   0   2   2   0   2   0   0   0   0   0   2   2   2   0   0   0   2   0   0   2   0   2   0   0   2   2   0   0   2   2   0   2
 MK-5-12                2   0   0   2   0   2   2   0   2   2   0   0   0   0   0   0   2   0   0   0   2   2   2   0   0   0   0   2   2   2   0   2   0   0   0   2   0   0   2   0   0   0   0   0   2   2   2   2   0   2   0   0   2   2   2   2   2   2   2   2   0   2   2   2   2   2   2   2   0   0   0   2   0   0   0   0   0   2   0   0   0   2   0   0   2   0   2   2   0   2   2   0   2   2   0   0   0   2   0   0   2   0   0   2   0   0   0   2   0   2   2   0   2   2   0   0   2   0   0   0   2   0   0   0   0   2   2   2   0   2   2   0   0   0   0   2   2   2   0   2   0   0   2   2   0   0   0   2   0   2   2   2   0   2   2   2   0   2   0   0   2   2   0   2   0   2   2   0   0   2   2   0   2   0   0   0   0   0   2   2   0   0   0   0   2   0   0   2   0   2   0   0   2   2   0   0   2   2   0   2
 MK-5-13                2   0   0   2   2   2   2   0   2   2   0   0   0   0   0   0   2   0   0   0   2   2   2   0   0   2   0   2   2   2   0   2   0   0   0   2   0   0   2   0   0   0   0   0   2   2   2   2   0   2   0   0   2   2   2   2   2   2   2   2   0   2   2   2   2   2   2   2   0   0   0   2   0   0   0   0   0   2   2   0   0   2   0   0   2   0   2   0   0   2   2   0   2   2   0   0   0   0   0   0   2   2   0   2   0   0   0   2   0   2   2   0   2   2   2   0   2   0   0   0   2   0   2   0   0   2   2   2   2   2   2   0   0   0   2   2   2   2   0   2   0   0   2   2   0   0   0   2   0   2   2   2   0   2   2   2   0   2   0   0   2   2   0   2   0   2   2   0   2   2   2   0   2   0   0   0   2   2   2   2   2   0   0   0   2   0   0   2   0   2   0   0   2   2   0   0   2   0   0   2
 MK-5-14                0   0   0   2   2   2   2   0   2   2   0   2   0   0   0   0   2   0   2   0   2   2   2   0   0   2   0   2   2   0   0   0   0   0   0   2   0   0   2   2   0   0   0   0   2   2   2   2   0   2   0   0   2   2   2   2   2   2   2   2   0   2   2   0   0   2   2   2   0   0   0   2   0   0   0   0   0   2   2   0   0   2   0   0   2   0   2   2   0   0   2   0   2   2   0   0   0   0   0   0   2   2   2   2   0   0   0   2   0   2   2   0   2   2   2   0   0   0   0   0   2   0   2   0   0   2   0   2   2   2   2   0   0   0   2   2   2   0   0   0   0   0   2   0   0   0   0   2   0   2   0   2   0   2   2   2   0   2   0   0   2   2   0   2   0   2   2   0   2   2   0   0   2   0   0   0   2   2   2   0   2   0   0   0   2   0   0   2   0   2   0   0   2   2   0   0   2   0   0   2
 MK-5-15                2   0   0   2   2   2   2   0   2   2   0   2   2   0   0   0   2   0   0   2   2   2   2   0   0   2   2   2   2   0   0   0   0   0   0   2   0   0   0   2   0   0   0   0   2   2   2   2   0   2   2   0   2   2   2   2   2   2   2   2   0   2   2   0   0   2   2   0   0   0   0   2   0   0   0   0   0   2   2   0   2   2   2   0   2   0   2   2   0   0   2   0   2   2   0   0   0   2   2   0   2   2   2   2   0   0   2   2   0   2   0   2   2   0   2   0   0   0   0   0   2   0   2   0   0   2   0   2   2   2   2   0   0   0   2   2   2   0   0   0   2   0   2   0   0   0   0   2   0   2   0   2   0   2   2   2   0   2   0   0   2   0   0   2   2   2   2   0   2   2   0   0   2   0   0   0   2   2   0   2   2   0   0   0   2   0   2   0   0   2   0   0   2   2   0   0   2   0   0   2
 MK-5-16                0   0   0   2   2   2   2   0   2   2   0   2   2   0   0   0   2   0   0   2   2   2   2   0   0   2   2   2   2   0   0   0   0   0   0   0   2   0   0   2   0   0   0   0   2   2   2   2   0   2   2   0   2   2   2   0   2   2   2   2   0   2   2   2   0   2   2   2   0   0   0   2   0   0   2   0   0   2   2   0   0   2   2   0   0   0   2   2   0   0   2   0   2   2   0   0   0   0   2   0   2   2   2   2   0   0   2   2   0   2   0   2   2   2   2   0   0   0   0   0   2   0   2   0   0   2   0   2   2   2   2   0   0   0   0   2   2   0   0   0   2   0   2   0   0   0   0   2   0   2   0   2   2   2   2   2   0   2   0   0   2   2   0   2   2   0   2   0   2   2   0   0   0   0   0   0   2   2   0   2   2   2   0   0   2   0   2   0   0   2   2   2   2   2   0   2   2   0   0   2
 MK-6-1                 2   2   2   2   2   2   0   0   0   0   2   0   2   2   0   0   2   0   2   2   2   2   0   2   0   2   2   0   2   0   0   0   2   0   2   2   2   2   2   0   0   0   0   2   2   0   0   2   0   0   2   0   2   0   0   2   0   0   2   0   0   0   0   0   2   0   2   2   2   0   0   2   0   2   2   2   0   0   0   2   0   2   0   2   0   0   0   0   2   0   2   0   0   0   0   0   2   2   2   2   0   0   0   0   0   0   2   2   0   0   0   0   0   2   2   2   0   2   2   2   0   2   0   2   0   0   0   0   2   0   0   0   0   0   2   0   0   0   0   0   0   0   0   0   0   2   2   2   0   0   2   0   2   0   2   2   0   2   2   0   2   2   2   2   0   2   2   0   0   2   0   0   2   2   0   2   2   0   0   0   0   2   2   2   0   0   2   2   2   2   2   2   0   0   2   0   0   2   2   0
 MK-6-2                 2   0   2   2   2   2   0   2   0   0   2   0   2   2   0   2   2   2   2   2   2   2   0   2   0   2   0   2   2   0   0   0   0   0   2   2   2   2   2   2   0   0   0   2   2   0   0   2   0   0   2   2   2   0   0   2   0   0   2   0   2   0   0   0   2   0   2   0   2   0   0   2   0   2   2   2   0   0   0   2   0   2   0   2   0   0   0   0   2   0   2   0   0   0   0   0   2   2   2   2   0   0   2   0   0   0   2   2   0   0   0   0   0   2   2   2   0   2   2   2   0   2   0   2   2   0   0   0   2   0   2   0   0   2   0   0   0   0   2   0   0   0   2   0   0   2   2   2   0   0   2   0   2   0   2   2   0   2   2   0   2   2   2   2   0   2   2   0   0   2   0   0   2   2   0   0   2   0   0   0   0   2   2   2   0   0   2   2   2   2   2   2   0   0   2   0   0   2   2   0
 MK-6-3                 2   0   2   2   2   2   0   2   0   0   2   2   2   2   0   2   2   2   2   2   0   2   0   2   0   0   0   2   2   0   0   0   0   0   2   2   2   2   2   2   0   0   0   2   2   0   0   2   2   0   0   2   2   0   0   2   0   0   2   0   2   0   0   0   2   0   2   0   2   0   0   2   0   2   0   2   0   0   0   2   0   2   0   2   0   0   2   0   0   0   2   2   0   0   0   0   2   0   2   2   0   0   2   0   0   0   0   2   0   0   0   0   0   2   2   2   0   2   2   2   0   2   0   2   2   0   0   0   2   0   2   0   2   2   0   0   0   0   2   0   0   2   2   0   0   2   2   0   0   2   2   0   2   0   2   2   0   2   2   0   2   2   2   0   0   2   2   0   0   2   0   0   2   2   0   0   2   0   0   0   0   2   2   2   0   0   2   2   2   2   2   0   0   0   2   0   0   2   2   0
 MK-6-4                 2   0   2   2   2   2   0   2   0   0   0   2   2   2   0   2   2   2   2   2   0   2   0   2   0   0   0   2   0   0   2   0   0   0   2   2   2   2   2   2   2   2   0   2   0   0   0   2   2   2   0   2   2   0   0   2   0   0   0   0   2   0   0   0   2   0   2   0   2   0   0   2   0   0   0   2   0   0   0   2   2   2   0   2   0   0   2   0   0   0   2   2   0   0   0   0   2   2   2   2   0   0   0   0   0   0   0   2   0   0   0   0   0   2   2   2   0   2   2   2   0   2   0   2   2   0   0   0   0   0   2   0   2   2   0   0   0   0   2   0   0   0   2   2   0   2   2   0   0   2   2   0   2   0   2   0   0   2   2   0   2   2   2   0   0   2   2   0   0   2   0   0   2   2   0   0   2   0   0   0   0   0   2   2   0   0   2   2   0   2   2   2   2   0   2   0   2   2   2   2
 MK-6-5                 2   2   2   2   2   2   0   2   2   0   0   0   2   2   0   2   2   2   2   2   0   2   0   2   0   0   0   2   0   0   2   0   0   0   2   2   0   2   2   2   2   2   0   2   0   0   0   2   2   2   2   2   0   0   0   2   2   2   0   0   0   0   0   0   2   0   2   0   2   0   0   2   0   0   0   2   0   0   0   2   2   2   0   0   2   0   2   0   0   0   2   2   0   0   0   0   2   2   2   2   0   0   0   0   0   0   0   2   0   0   0   0   0   2   0   2   0   2   2   2   0   2   0   0   2   0   0   0   0   0   2   0   2   2   0   2   0   2   2   0   0   0   0   2   0   0   2   0   0   2   2   0   2   0   2   0   2   2   2   0   2   2   2   0   0   2   2   0   0   0   2   0   2   2   0   0   2   0   0   0   0   0   2   2   0   0   2   2   0   2   2   2   2   2   2   0   2   2   2   2
 MK-6-6                 2   2   2   2   2   2   0   2   2   0   0   2   2   2   0   2   2   0   2   2   0   2   0   2   0   0   0   0   0   0   2   0   2   0   2   2   0   2   2   2   2   2   0   2   0   0   0   2   2   0   2   2   0   0   0   2   2   2   0   0   0   0   0   2   2   0   2   0   2   0   0   2   0   0   0   2   2   0   0   2   2   2   2   0   0   0   2   2   0   0   0   2   0   0   0   0   2   2   0   2   0   2   0   0   0   0   0   2   0   0   0   0   0   2   0   2   0   2   2   2   2   2   2   2   2   2   0   0   0   0   2   0   2   2   0   0   0   2   2   0   0   0   0   2   0   2   2   0   0   2   2   0   2   0   2   2   2   2   2   2   2   2   2   0   0   2   2   0   0   0   2   0   2   0   0   2   2   0   0   2   2   0   2   2   0   0   2   2   0   0   2   2   2   0   2   0   2   2   2   2
 MK-6-7                 2   2   2   2   2   2   0   0   2   0   0   2   2   2   0   2   2   0   2   2   0   2   0   2   0   0   0   0   0   0   2   0   2   0   2   2   0   2   2   2   2   2   0   2   0   0   0   2   2   0   2   2   0   2   0   2   0   2   0   0   0   0   0   2   0   0   2   0   2   0   0   2   0   0   0   2   2   0   0   2   2   2   2   0   0   0   2   2   0   0   0   2   0   0   0   2   2   2   0   2   0   0   0   0   0   0   0   2   0   0   0   0   0   2   0   2   0   2   2   2   2   2   2   2   2   2   0   0   0   0   2   0   2   0   0   0   0   2   2   0   2   0   0   2   0   2   2   0   0   0   2   0   2   0   2   2   2   0   2   2   2   2   2   0   0   2   2   0   0   0   2   0   2   0   0   2   2   0   0   2   2   0   2   2   0   0   2   0   0   0   2   2   2   0   2   0   2   2   2   2
 MK-6-8                 2   2   2   2   2   2   0   2   0   0   0   2   2   2   0   2   2   0   2   2   2   2   0   2   0   0   0   2   0   0   2   0   2   0   2   2   0   2   2   2   2   2   0   0   0   0   0   2   2   0   2   0   0   2   0   2   0   2   0   0   0   0   0   0   0   0   2   0   2   0   2   2   0   0   0   0   2   0   2   2   2   2   2   0   0   0   2   2   0   0   0   2   0   0   0   2   2   2   0   2   0   0   0   0   0   0   0   2   0   0   0   0   0   2   0   2   0   2   2   2   2   2   2   2   2   2   0   2   0   2   2   0   2   0   0   0   0   2   2   0   0   0   0   2   0   2   2   0   0   0   0   2   2   0   2   2   2   0   2   2   2   2   2   0   0   2   2   0   0   0   2   0   2   0   0   2   2   0   0   2   2   0   2   2   2   0   2   0   0   0   2   2   2   0   2   0   2   2   2   2
 MK-6-9                 2   2   2   2   2   2   0   2   0   0   0   2   2   2   0   2   2   0   2   2   2   0   0   2   0   0   0   2   0   2   2   0   2   0   2   2   0   2   0   2   2   2   0   0   0   0   0   2   2   0   2   0   0   2   0   0   0   2   0   0   0   2   0   0   0   0   2   0   0   0   2   2   0   0   0   0   2   0   2   2   2   2   2   0   0   0   2   2   0   0   0   2   0   0   0   2   0   2   0   2   0   0   0   0   0   0   0   2   0   0   0   0   0   2   0   2   0   2   2   2   2   2   2   2   2   2   0   2   2   2   2   0   2   0   0   2   0   2   2   0   0   0   0   2   0   0   2   0   0   0   0   2   2   0   2   2   2   0   2   2   2   2   2   0   2   2   2   0   0   0   0   0   2   0   0   2   2   0   0   2   2   0   2   2   2   0   2   0   0   0   2   2   2   0   2   0   2   2   0   2
 MK-6-10                2   2   2   2   2   2   0   2   2   0   0   2   2   2   0   2   2   0   2   2   2   0   0   2   0   2   0   2   0   2   2   2   2   2   2   2   0   2   0   2   2   2   0   0   0   0   0   2   2   0   2   0   0   2   0   0   0   2   0   0   0   2   0   0   0   0   2   0   0   0   2   2   0   0   0   2   0   0   2   2   2   0   2   0   0   2   2   2   0   2   0   2   0   2   0   0   0   2   0   2   2   0   0   0   0   0   0   2   0   0   0   0   0   0   0   2   0   2   2   2   2   2   2   2   2   2   0   2   2   2   2   2   2   0   0   2   0   2   0   0   2   0   0   2   0   0   2   0   0   0   0   2   2   0   2   2   2   0   2   2   0   2   2   0   2   2   2   0   0   0   0   0   2   0   2   2   2   0   0   2   2   0   2   2   2   0   2   0   0   0   2   2   2   0   2   0   2   2   0   2
 MK-6-11                0   2   2   2   2   2   0   2   2   0   0   2   2   2   0   2   2   0   2   2   2   0   0   2   0   2   2   0   0   2   2   2   0   2   2   2   0   2   0   2   2   2   0   0   0   0   0   2   0   2   2   0   0   2   0   0   0   2   0   2   0   2   0   0   0   0   2   0   0   0   2   2   0   0   0   2   0   0   2   2   2   0   2   0   0   2   2   2   2   2   0   2   0   2   0   2   0   2   0   2   2   0   0   0   0   0   0   2   0   0   0   0   0   0   2   2   0   2   2   2   2   2   2   0   2   2   0   2   0   2   2   2   2   0   0   2   0   2   0   0   2   0   0   2   0   0   2   0   0   0   0   2   2   0   2   2   2   0   2   2   2   2   2   0   2   2   2   0   0   0   0   0   2   2   2   2   2   0   2   2   2   0   2   2   2   0   2   0   2   0   2   2   2   0   0   0   0   2   0   2
 MK-6-12                2   2   2   2   2   2   2   2   2   0   0   0   2   2   0   2   2   0   2   2   2   0   2   2   0   2   2   0   0   2   2   2   0   2   2   2   0   2   0   2   0   2   0   0   2   0   0   0   0   2   2   0   0   2   0   0   0   2   0   2   0   2   0   0   0   2   2   0   0   0   2   2   0   0   0   2   0   0   2   2   2   2   2   0   0   2   2   2   2   2   0   2   0   2   0   2   0   2   0   2   2   0   0   0   0   0   0   2   0   0   2   0   0   0   2   2   0   2   2   2   0   2   2   0   2   2   0   2   0   2   2   2   2   0   0   2   0   0   0   0   2   0   0   2   0   0   2   0   0   0   0   2   2   0   2   2   2   0   2   2   2   2   2   2   2   2   2   0   0   0   0   2   0   2   2   2   2   0   2   2   2   0   2   2   2   0   2   0   2   0   2   2   2   0   0   0   0   2   0   2
 MK-6-13                2   2   0   2   0   2   2   2   0   0   0   0   2   2   0   2   2   0   2   0   2   0   2   2   0   2   2   0   0   2   2   2   2   2   2   2   0   2   0   2   0   2   2   2   2   2   0   0   2   2   2   0   0   2   0   0   0   2   0   2   0   2   0   0   0   0   2   0   0   0   2   2   0   0   0   2   0   0   2   2   2   2   2   0   0   2   2   2   2   2   0   2   0   2   0   2   0   2   0   0   2   0   0   0   0   0   2   2   2   0   2   0   0   0   2   2   0   2   2   2   0   2   2   0   2   2   0   2   2   0   2   2   2   0   0   2   0   0   0   0   2   0   0   2   0   0   2   0   0   0   0   2   2   0   0   2   2   0   2   2   2   2   2   2   2   2   2   0   0   0   0   2   0   2   0   2   2   0   2   2   2   0   2   2   2   0   2   0   2   0   2   2   2   0   0   0   0   2   2   2
 MK-6-14                0   2   0   2   0   2   2   2   0   0   0   0   2   2   2   2   0   0   0   0   2   2   2   2   0   2   2   0   2   0   2   2   2   2   2   2   0   2   0   2   0   2   2   2   2   2   0   0   2   2   2   0   0   0   0   0   0   2   0   2   0   2   0   0   0   0   2   0   2   0   2   2   2   0   0   2   2   0   2   2   2   2   2   2   0   2   2   2   2   2   0   2   0   2   0   2   0   2   0   0   2   0   0   0   0   0   2   2   2   0   2   2   0   0   2   2   0   2   2   2   0   2   2   0   2   2   0   2   2   0   2   2   2   0   0   2   0   0   0   0   2   0   0   2   0   0   2   0   0   0   0   2   2   0   0   2   0   0   2   2   0   2   2   2   2   2   2   0   0   0   0   2   0   0   0   2   2   0   2   2   2   0   0   2   0   0   2   0   2   0   2   2   2   0   0   0   0   2   2   2
 MK-6-15                0   2   0   2   0   0   2   2   0   0   0   0   2   2   2   2   0   0   0   0   2   2   2   2   0   2   2   0   2   0   0   2   2   2   2   2   0   2   0   2   0   2   2   2   2   2   0   2   0   2   2   0   0   0   0   0   0   2   0   2   0   2   0   0   0   0   0   0   2   2   2   2   2   0   0   2   2   0   2   2   2   2   2   0   0   2   2   2   2   2   0   2   0   2   0   2   0   2   0   0   2   0   0   0   0   0   2   2   2   0   2   2   0   0   2   2   0   0   2   2   0   2   2   2   2   2   0   2   2   0   0   0   2   0   0   2   0   0   0   0   2   2   0   0   0   0   2   0   0   0   0   2   2   0   0   2   2   0   2   2   0   2   0   2   2   2   2   0   0   0   0   2   0   0   0   0   2   0   2   2   0   0   0   2   0   0   0   0   2   0   2   2   2   0   0   0   0   2   2   2
 MK-6-16                2   2   0   0   0   0   2   2   0   0   0   0   2   2   2   2   0   0   0   0   2   2   2   2   2   2   2   0   2   0   2   2   2   2   2   2   0   2   0   2   0   2   2   2   2   2   0   2   0   2   2   0   0   0   0   0   0   2   0   2   2   2   0   0   0   0   0   0   2   2   2   2   2   0   0   0   0   0   2   2   2   2   2   0   0   2   2   2   2   2   2   2   0   2   0   2   0   2   0   0   2   0   0   0   0   0   2   2   2   0   2   2   0   0   2   2   0   2   2   2   0   2   2   2   2   2   0   2   2   0   0   0   2   0   0   0   2   0   0   0   2   2   0   0   0   0   0   0   0   2   0   2   2   0   0   2   2   0   2   0   0   2   0   2   2   2   2   0   0   0   0   2   0   0   0   2   2   0   2   2   0   0   0   2   0   2   0   0   2   0   2   2   2   0   0   0   0   2   2   2
 
!****************************************** Phenotypic Data **********************************************************
!-100.0 is resevred for missing phenotype
SimulatedTrait1         8.4892   11.4782    9.8558   11.8570    9.9467   10.4635    7.4953   10.7869   10.6190   10.0025   11.0820   11.3617   10.2594    8.6654    6.5512   10.6444   12.9871   12.1594   10.9975    9.3435   13.3296    8.0066   12.6641   11.3559   11.2757    9.2546   10.6964   11.2476   10.0583    9.7763   11.2637    9.6332    8.1118   12.7811    7.9308    7.7650    8.4948    9.2800   11.5857   11.6087    9.2555    9.4008   11.2548    9.1991   10.5356    9.4770   11.3842    8.2171    7.0294   10.7721   11.4931    8.3857   11.5793   10.9118   11.1353    9.9457    9.8000    7.4461   12.0766    8.5561    7.4727    8.8446   10.4156   11.8641   10.1735    9.3640    8.4137   12.9300   10.0531   11.5117   11.0308    7.9915    8.9795   11.5448   10.4099   10.2814    9.2228    8.5744    9.6090   10.3656    9.2665    8.9914   11.9087    9.7423    9.5390    7.9694    8.1870   11.5711    9.2131   11.8778   10.9542    9.5801   12.0396   10.8761   10.7437    9.3998    9.6260    8.4920    9.6631   10.5573   10.8315    8.1413    7.8004   10.3564   10.0562    9.8437    9.3413    9.5250   10.5340   10.6893   11.9601    9.7303   12.1554    8.8334   10.7989    6.7343    9.5854   10.3272    8.3373   11.2793   12.3466    9.5102    6.7387    9.2945    9.5773    8.4067   11.0256    9.5409    8.7016    9.0160   10.5101   11.1293   11.2198   10.9178    7.2103    9.3464   12.0476    9.7943    6.7543   10.7037   12.1276   10.0721   12.7597   10.3727    8.7101    7.1006    9.9476    9.2185    9.6830    9.8977   11.4853    7.7757   11.5747   11.0551    8.8439   10.0202    8.4288   10.1761    9.8224   10.8838    9.4091    9.6061    7.7290    8.6313    9.3662    9.7007   10.4798    8.4891    7.7094   10.2520   10.5136    9.0964    9.8884    9.9326    8.7190   11.5098   10.9480   10.9419   11.2192    7.8365   10.2527   10.4865    9.5953    9.1539   11.1752   10.7365    7.7954   10.3352    8.4773   10.8603    9.1712    9.3737   11.1175    7.5720   11.2590   10.1878   10.5866   11.4180    9.0269    9.6229
SimulatedTrait2        14.0945   13.3941   14.2714   15.2341   14.7132   14.8614   15.2623   15.1250   13.1264   15.6412   15.6328   16.4428   17.5021   15.8568   12.8738   13.5412   15.3995   15.2647   13.6226   13.3283   16.8358   14.2055   16.2342   14.5170   14.6648   13.6563   17.3571   13.0428   11.5913   12.2525   16.6981   13.6104   15.0230   13.5433   17.5030   16.0089   12.2329   13.9544   18.1867   14.4502   16.4931   15.0870   14.5821   14.6246   16.6958   13.8474   15.5635   16.0803   15.1770   17.6063   15.1172   15.8066   15.9357   16.1031   15.5579   14.8250   16.0768   17.0559   15.1021   15.1691   16.3620   16.5579   13.9506   16.0630   13.4068   14.5540   13.2106   17.2433   16.6375   13.0388   17.0259   14.3114   11.7860   14.3899   16.4135   16.4463   15.9531   12.4072   15.2752   17.8755   13.5405   15.9032   14.5497   15.3072   16.4180   13.9823   14.0525   15.0565   15.8222   15.1149   15.3880   14.9322   14.6377   16.2384   16.3298   16.1950   17.4241   15.1978   13.7570   14.4681   16.0776   16.9666   15.1822   13.4027   12.3518   15.7987   17.2086   14.1373   13.5125   15.4629   14.2669   14.5310   14.2625   14.3923   13.2091   14.0327   12.3826   17.0121   14.0099   16.7862   15.8444   13.5090   17.0984   13.3062    9.8050   11.8946   16.8273   12.5902   12.2374   15.7506   14.6744   12.2188   15.4106   15.1029   14.3592   15.9978   15.4458   17.3784   13.5605   16.3646   15.6352   16.6325   16.5764   13.6807   14.2854   13.3871   17.5299   16.2749   13.6331   12.7775   13.7949   14.8537   15.1269   17.3265   13.9766   15.3603   14.8893   14.9900   14.9140   15.0774   16.6303   17.1615   15.2266   13.0718   16.0797   15.0484   13.6766   13.7566   17.2832   13.7718   14.7332   13.5995   17.9525   17.8432   16.0863   12.0600   17.3230   14.5532   14.4765   12.4242   14.7862   17.0075   15.0060   14.2005   17.6550   18.8700   12.0846   15.8461   14.4465   16.3801   12.8168   12.9491   15.6287   13.9055   14.9233   16.2980   13.9135   12.4206   15.1879   16.4615
 
