# Supplementary material for: Inclusive Composite Interval Mapping of QTL by Environment Interactions in Biparental Populations
Source: PLoS One. 2015 Jul 10;10(7):e0132414. doi: 10.1371/journal.pone.0132414 (PMC4498613; doi:10.1371/journal.pone.0132414)
Supplement: S3 File — (ZIP) [file pone.0132414.s003.zip › Simulation for unliked model/Simulated popualtions/run_00145.met]

!**********************Note: lines staring with "!" are remarks and will be ignored in the program********************
!*********************************General Information**********************************
!Assuming F1 = P1 x P2, populations available in QTL IciMapping are: 
!  1, P1BC1F1 = P1 x F1, the first backcrossing where P1 is used as the recurrent parent;
!  2, P2BC1F1 = P2 x F1, the first backcrossing where P2 is used as the recurrent parent;
!  3, F1DH, F1-derived doubled haploids; 
!  4, RIL or F1RIL, recombination inbred lines through the repeated selfing of F1;
!  5, P1BC1RIL, recombination inbred lines through the repeated selfing of P1BC1F1;
!  6, P2BC1RIL, recombination inbred lines through the repeated selfing of P2BC1F1;
!  7, F2, the selfing generation of F1;
!  8, F3, the selfing generation of F2;
!  9, P1BC2F1, the second backcrossing where P1 is used as the recurrent parent; 
! 10, P2BC2F1, the second backcrossing where P2 is used as the recurrent parent;
! 11, P1BC2RIL, recombination inred lines through the repeated selfing of P1BC2F1; 
! 12, P2BC2RIL, recombination inred lines through the repeated selfing of P2BC2F1; 
! 13, P1BC1F2, the selfing generation of P1BC1F1; 
! 14, P2BC1F2, the selfing generation of P2BC1F1; 
! 15, P1BC2F2, the selfing generation of P1BC2F1; 
! 16, P2BC2F2, the selfing generation of P2BC2F1; 
! 17, P1BC1DH, P1BC1F1-derived doubled haploids; 
! 18, P2BC1DH, P2BC1F1-derived doubled haploids; 
! 19, P1BC2DH, P1BC2F1-derived doubled haploids; 
! 20, P2BC2DH, P2BC2F1-derived doubled haploids; 
   3      !Mapping Population (see remarks above)
   2      !Mapping Function (1 for Kosambi; 2 for Haldane; 3 for Morgan)
   2      !Marker Space Type (1 for intervals; 2 for positions)
   1      !Marker Space Unit(1 for centiMorgans; 2 for Morgan)
   6      !Number of Chromosomes (or Linkage Groups)
 200      !Size of the mapping population
   2      !Number of environments
 
!***************************************** Chromosomes and Linkage Maps **********************************************
!Chromosome                 NumMarkers
-CH1                        16
-CH2                        16
-CH3                        16
-CH4                        16
-CH5                        16
-CH6                        16
!Linkage map (Marker name followed by position or the interval length)
 MK-1-1                1     0.000
 MK-1-2                1    10.000
 MK-1-3                1    20.000
 MK-1-4                1    30.000
 MK-1-5                1    40.000
 MK-1-6                1    50.000
 MK-1-7                1    60.000
 MK-1-8                1    70.000
 MK-1-9                1    80.000
 MK-1-10               1    90.000
 MK-1-11               1   100.000
 MK-1-12               1   110.000
 MK-1-13               1   120.000
 MK-1-14               1   130.000
 MK-1-15               1   140.000
 MK-1-16               1   150.000
 MK-2-1                2     0.000
 MK-2-2                2    10.000
 MK-2-3                2    20.000
 MK-2-4                2    30.000
 MK-2-5                2    40.000
 MK-2-6                2    50.000
 MK-2-7                2    60.000
 MK-2-8                2    70.000
 MK-2-9                2    80.000
 MK-2-10               2    90.000
 MK-2-11               2   100.000
 MK-2-12               2   110.000
 MK-2-13               2   120.000
 MK-2-14               2   130.000
 MK-2-15               2   140.000
 MK-2-16               2   150.000
 MK-3-1                3     0.000
 MK-3-2                3    10.000
 MK-3-3                3    20.000
 MK-3-4                3    30.000
 MK-3-5                3    40.000
 MK-3-6                3    50.000
 MK-3-7                3    60.000
 MK-3-8                3    70.000
 MK-3-9                3    80.000
 MK-3-10               3    90.000
 MK-3-11               3   100.000
 MK-3-12               3   110.000
 MK-3-13               3   120.000
 MK-3-14               3   130.000
 MK-3-15               3   140.000
 MK-3-16               3   150.000
 MK-4-1                4     0.000
 MK-4-2                4    10.000
 MK-4-3                4    20.000
 MK-4-4                4    30.000
 MK-4-5                4    40.000
 MK-4-6                4    50.000
 MK-4-7                4    60.000
 MK-4-8                4    70.000
 MK-4-9                4    80.000
 MK-4-10               4    90.000
 MK-4-11               4   100.000
 MK-4-12               4   110.000
 MK-4-13               4   120.000
 MK-4-14               4   130.000
 MK-4-15               4   140.000
 MK-4-16               4   150.000
 MK-5-1                5     0.000
 MK-5-2                5    10.000
 MK-5-3                5    20.000
 MK-5-4                5    30.000
 MK-5-5                5    40.000
 MK-5-6                5    50.000
 MK-5-7                5    60.000
 MK-5-8                5    70.000
 MK-5-9                5    80.000
 MK-5-10               5    90.000
 MK-5-11               5   100.000
 MK-5-12               5   110.000
 MK-5-13               5   120.000
 MK-5-14               5   130.000
 MK-5-15               5   140.000
 MK-5-16               5   150.000
 MK-6-1                6     0.000
 MK-6-2                6    10.000
 MK-6-3                6    20.000
 MK-6-4                6    30.000
 MK-6-5                6    40.000
 MK-6-6                6    50.000
 MK-6-7                6    60.000
 MK-6-8                6    70.000
 MK-6-9                6    80.000
 MK-6-10               6    90.000
 MK-6-11               6   100.000
 MK-6-12               6   110.000
 MK-6-13               6   120.000
 MK-6-14               6   130.000
 MK-6-15               6   140.000
 MK-6-16               6   150.000
!*********************************** Marker Types ********************************************************************
!Co-dominant marker: When heterozygote F1 is present, P1 is coded as 2, F1 is coded as 1, and P2 is coded as 0; Otherwise, P1 is coded as 2, and P2 is coded as 0. 
!Dominant marker: When heterozygote F1 is present, P1 and F1 are coded as 12, and P2 is coded as 0; Otherwise, P1 is coded as 2, and P2 is coded as 0.  
!Recessive markers: When heterozygote F1 is present, P1 is coded as 2, and F1 and P2 are coded as 10; Otherwise, P1 is coded as 2, and P2 is coded as 0. 
!Missing marker is coded as -1. 
 MK-1-1                 2   2   2   0   0   0   0   2   0   0   0   0   0   2   2   0   2   2   0   2   0   0   0   2   2   2   2   0   0   0   0   2   2   0   2   2   0   2   2   2   2   0   2   2   0   0   0   0   2   0   2   2   2   0   0   0   2   2   0   2   0   0   0   0   0   2   0   2   0   0   2   2   0   2   2   0   0   0   0   0   0   0   0   2   0   2   2   0   2   2   0   2   2   2   0   0   0   0   2   2   0   0   0   0   0   0   0   2   2   2   0   0   0   2   0   2   2   2   2   2   0   0   0   2   2   0   0   0   2   0   2   2   2   0   2   2   2   0   2   0   0   0   2   0   0   0   0   0   2   2   0   0   2   2   2   2   2   0   0   2   2   0   2   2   0   0   0   0   2   2   0   2   2   2   2   0   0   2   0   0   2   2   0   0   0   2   2   0   0   0   0   0   0   2   2   0   0   2   2   2
 MK-1-2                 2   2   2   0   0   2   0   2   0   0   0   0   0   2   2   0   2   2   0   2   0   0   0   2   2   2   2   0   0   0   0   2   2   0   2   2   2   2   2   2   2   2   2   2   0   0   0   0   2   0   2   2   2   0   0   0   2   2   0   2   0   0   0   0   0   2   0   0   0   0   2   2   0   2   2   0   0   0   2   0   0   0   0   2   0   2   2   0   2   2   0   2   2   2   0   0   0   0   2   2   0   0   0   2   0   0   0   2   2   2   0   0   0   2   0   2   2   2   2   2   0   0   0   2   0   0   0   0   2   0   2   2   2   0   2   2   2   0   0   0   0   0   0   0   0   0   0   0   2   2   0   0   2   2   2   2   2   0   0   2   2   0   2   0   0   0   0   0   2   2   2   2   2   2   2   0   0   2   0   0   2   0   0   0   0   2   2   0   0   0   0   0   0   2   2   0   0   2   2   0
 MK-1-3                 2   2   2   0   2   2   2   0   0   2   0   0   0   2   0   0   2   2   0   2   0   0   0   2   0   0   2   2   0   2   0   2   2   0   2   2   2   2   0   2   2   2   2   2   0   0   0   0   2   0   2   2   2   0   0   0   2   2   0   2   0   0   0   0   0   0   0   2   0   0   2   2   0   2   2   0   0   0   2   0   2   0   0   0   0   2   2   0   2   2   0   2   2   2   0   2   0   0   2   2   0   0   0   2   0   0   0   2   2   2   0   0   0   2   0   2   2   0   2   2   2   2   0   0   0   0   2   0   2   0   2   2   2   0   2   2   2   0   2   0   0   0   0   0   0   0   0   0   0   2   0   0   2   2   0   2   2   0   0   2   2   0   2   0   0   0   0   0   2   2   2   2   2   2   2   0   2   2   0   0   2   0   0   0   0   2   2   0   0   0   0   2   0   0   2   0   0   0   2   0
 MK-1-4                 2   2   0   0   0   2   2   0   0   2   0   0   0   2   0   0   2   2   0   2   0   0   0   0   0   0   2   0   0   0   0   2   2   0   2   2   2   2   0   2   2   2   0   2   0   0   0   0   2   0   0   2   2   0   0   0   2   2   2   2   0   0   2   0   0   0   0   2   0   0   2   2   0   2   2   0   0   0   2   0   2   0   0   0   2   2   2   0   2   0   0   0   2   2   2   2   0   0   2   2   0   0   2   2   0   0   0   0   2   2   0   0   2   2   2   0   2   0   2   2   2   2   0   0   2   0   2   2   2   0   2   2   2   0   2   2   2   0   2   0   0   0   0   0   2   2   2   0   0   2   0   0   2   2   0   2   2   0   0   2   2   2   2   0   0   0   0   0   2   2   2   2   2   0   2   0   2   2   0   2   2   0   0   0   0   2   2   0   0   0   0   0   0   0   2   0   0   0   2   0
 MK-1-5                 2   2   0   0   0   2   2   2   0   0   0   0   0   0   0   2   2   2   0   2   0   0   0   0   0   0   2   2   0   2   0   0   2   0   2   2   2   2   0   0   2   2   0   0   0   0   0   0   2   0   0   2   2   0   0   0   2   2   2   2   0   2   0   0   0   0   0   2   0   0   2   2   2   2   2   0   0   0   2   0   2   0   0   0   2   2   2   0   2   0   0   0   2   2   2   2   0   0   2   2   0   0   2   2   0   0   0   0   2   2   0   2   2   2   0   0   2   0   2   2   2   2   0   0   2   0   0   0   2   0   2   2   2   0   0   2   2   0   2   2   0   0   0   0   2   2   2   0   0   2   0   2   2   2   0   2   2   0   0   2   2   2   2   0   0   0   0   0   2   2   2   0   2   0   2   0   2   2   0   2   2   2   0   0   0   2   2   0   0   0   2   0   0   0   2   0   0   0   2   0
 MK-1-6                 2   2   0   0   0   2   2   2   0   0   0   0   0   0   0   2   2   2   0   2   0   0   0   0   0   0   2   2   0   2   0   0   2   0   0   2   2   2   0   0   0   2   0   0   0   0   0   0   2   0   0   2   2   0   0   2   2   2   2   2   0   0   0   0   0   0   0   2   0   0   2   2   2   2   2   0   0   0   0   0   2   2   2   0   0   2   2   0   2   0   0   0   2   2   2   2   0   0   2   2   0   0   2   2   0   0   2   2   2   2   0   2   2   2   0   0   2   0   2   2   2   2   0   0   2   0   0   0   2   0   2   2   2   0   2   2   2   0   0   2   0   2   0   0   2   2   2   0   0   2   0   2   2   2   2   2   2   0   0   2   2   2   2   0   0   0   0   2   2   2   2   0   2   0   2   0   2   2   0   2   2   0   0   2   0   2   2   2   0   2   0   0   0   0   2   0   0   0   2   0
 MK-1-7                 2   2   0   0   0   2   2   2   0   0   0   0   0   0   0   2   2   2   0   2   0   0   0   0   0   0   0   2   0   2   0   0   2   0   0   2   2   2   0   0   0   2   0   0   0   0   2   0   0   0   0   2   2   0   0   0   2   2   2   2   0   0   0   0   0   0   0   2   0   0   2   2   2   2   0   0   0   0   0   0   2   2   2   0   0   2   2   0   2   0   0   0   2   2   2   2   0   0   2   2   0   2   2   2   0   0   2   0   0   2   0   2   2   2   0   0   2   0   2   2   2   2   0   0   2   0   0   0   2   0   2   2   2   0   2   2   0   0   0   2   0   2   0   0   2   2   2   0   0   2   0   2   2   2   2   2   2   2   0   2   2   2   2   0   0   0   0   2   2   0   2   0   0   0   2   0   2   2   0   2   2   0   0   2   0   2   2   0   0   2   0   2   0   0   2   0   0   0   2   0
 MK-1-8                 2   2   2   0   0   2   2   2   0   0   0   0   0   0   0   2   2   2   0   0   0   0   0   0   0   2   0   0   0   2   2   0   0   0   0   2   2   2   0   2   0   2   0   0   0   2   2   2   2   0   0   2   2   0   0   0   2   2   2   2   0   0   0   0   0   2   0   2   0   0   2   2   2   0   0   0   0   2   0   0   2   2   2   0   0   2   2   0   2   0   0   0   2   2   2   2   0   0   2   2   0   2   2   2   0   0   2   0   2   2   0   2   2   0   0   0   2   0   0   2   2   2   0   0   2   2   0   0   2   0   2   2   2   0   2   2   0   0   0   2   0   2   0   0   2   2   2   0   0   2   0   2   2   2   2   2   2   2   0   2   2   2   2   0   0   0   0   2   2   0   2   0   0   0   0   0   2   2   0   2   2   0   0   2   0   2   2   0   0   2   0   2   0   0   2   0   0   0   2   0
 MK-1-9                 2   2   2   0   0   2   2   2   0   0   0   0   0   0   0   2   2   0   0   0   0   0   0   0   0   2   2   0   0   2   2   0   0   0   0   2   2   2   0   2   0   2   0   0   0   2   0   2   2   0   0   2   0   0   0   0   2   2   2   2   0   0   0   0   0   2   2   2   0   0   2   2   2   0   0   0   0   2   0   0   2   2   2   0   0   2   2   0   2   0   2   0   2   0   2   2   0   0   0   2   0   2   0   2   0   0   2   0   0   2   2   2   2   0   0   0   2   0   0   2   2   2   0   0   2   2   0   0   2   0   2   2   2   0   2   0   2   0   0   2   0   2   0   0   2   2   2   0   0   2   0   2   0   2   2   2   2   2   0   2   2   2   2   0   0   0   0   2   2   0   2   0   0   0   0   0   2   2   0   2   2   0   2   0   0   2   2   0   0   2   0   2   0   0   2   0   0   0   2   0
 MK-1-10                2   2   2   0   0   2   2   2   0   0   0   0   0   0   0   2   2   0   0   0   0   0   0   0   0   2   2   0   0   2   0   0   2   0   0   2   2   2   0   2   0   2   0   0   0   2   0   2   2   0   0   2   0   0   0   0   2   2   0   2   0   0   0   0   0   2   2   2   0   0   2   2   0   0   0   0   0   2   0   0   2   2   0   0   2   2   0   0   2   2   2   0   2   0   2   2   2   0   0   2   0   2   0   0   0   2   2   0   0   2   2   2   2   0   0   0   2   0   0   2   2   2   0   0   2   2   2   0   2   0   2   2   2   0   2   0   2   0   2   2   0   2   0   0   2   2   2   0   0   2   0   2   0   2   0   2   2   2   0   2   2   2   2   0   0   0   0   2   0   0   2   2   0   0   0   0   2   2   0   2   2   0   2   0   0   2   2   0   2   2   2   2   0   0   2   0   0   0   2   0
 MK-1-11                2   2   2   0   0   2   2   2   0   0   0   0   0   0   0   2   2   0   0   0   0   0   0   0   2   2   0   0   0   2   0   0   2   0   0   2   0   0   0   2   0   2   0   0   0   2   0   2   2   0   0   2   0   0   0   0   0   0   2   2   0   0   0   0   0   2   2   2   0   0   2   2   0   0   0   0   0   2   0   2   2   2   2   0   2   2   0   0   2   2   2   0   2   0   2   2   0   0   0   2   0   2   0   0   0   2   2   0   0   2   2   2   2   0   0   0   2   0   2   2   2   2   0   0   2   2   0   0   2   0   2   2   2   0   2   0   2   2   2   2   0   0   0   0   2   2   2   0   0   0   0   0   0   2   0   2   2   0   0   2   2   0   0   0   0   0   0   2   2   2   2   2   0   0   0   0   2   2   0   2   2   2   2   0   0   2   0   0   2   2   0   0   0   0   2   0   0   0   2   0
 MK-1-12                2   2   2   0   0   2   2   2   0   0   0   0   0   0   2   2   2   0   0   0   0   0   0   0   0   2   0   0   0   2   0   0   2   0   0   2   2   0   0   2   0   2   0   0   0   2   0   2   0   0   0   2   2   0   0   0   0   0   0   2   0   0   0   0   0   2   2   2   2   0   2   2   0   0   2   2   0   0   0   2   2   2   2   0   2   2   0   0   0   2   2   0   2   2   2   2   0   0   0   2   0   2   0   0   0   2   2   0   0   0   0   2   2   0   0   0   2   0   2   2   2   2   0   0   2   2   0   0   2   0   2   2   0   0   2   0   2   2   2   0   2   0   0   0   2   2   2   0   0   0   0   0   0   2   0   2   2   0   0   0   2   0   0   0   2   0   0   2   0   2   2   2   0   0   0   0   2   0   0   2   2   2   2   0   0   2   0   0   2   2   0   0   2   0   2   0   0   0   2   2
 MK-1-13                2   2   2   0   0   2   2   2   2   0   2   0   0   2   2   2   2   2   0   0   0   0   0   0   0   2   0   0   0   2   0   0   2   2   0   2   2   0   2   2   0   2   0   0   0   0   0   2   0   0   0   2   2   0   2   0   0   0   0   2   0   0   0   0   0   0   0   0   2   2   2   2   0   0   2   2   0   0   0   2   0   2   2   0   2   2   0   0   0   2   2   0   2   2   2   2   0   0   0   2   0   0   2   0   0   2   2   0   0   0   0   2   2   0   0   0   2   0   2   0   2   2   0   0   2   2   0   0   2   0   2   2   0   0   2   0   2   0   2   2   2   0   0   0   2   2   2   0   0   0   0   0   0   2   2   2   2   0   0   0   2   2   0   0   2   0   0   2   0   2   2   2   0   0   0   0   2   0   0   2   2   2   2   0   0   0   0   0   0   0   2   0   0   0   2   0   0   0   2   2
 MK-1-14                2   2   2   0   0   2   2   2   2   0   2   0   0   2   2   2   2   0   0   0   0   0   0   0   0   2   0   0   0   2   0   0   2   2   0   2   2   0   2   2   0   2   0   0   0   0   0   2   2   0   2   2   2   0   2   0   0   0   0   2   0   0   2   0   0   0   0   0   2   2   2   2   0   0   2   2   0   0   0   2   0   2   2   0   2   2   0   0   0   2   2   0   0   2   2   0   0   0   0   2   0   0   2   2   0   0   2   0   0   0   0   2   2   0   0   0   2   0   2   0   2   2   0   0   2   2   0   0   2   0   2   2   0   0   2   2   2   0   2   2   2   0   0   0   2   2   2   0   2   0   2   0   0   2   2   2   0   0   0   0   2   2   0   0   2   0   0   2   0   2   2   2   0   0   0   0   2   0   0   2   0   2   2   0   0   0   2   2   0   2   2   0   0   0   2   0   0   0   2   2
 MK-1-15                2   2   2   0   0   2   2   2   2   0   2   0   0   2   2   2   2   0   0   0   0   0   0   0   0   2   0   0   0   2   0   0   2   2   0   2   2   0   2   2   0   2   0   2   0   0   0   2   2   0   2   2   2   0   2   0   0   0   0   0   0   2   0   0   0   0   0   2   2   2   2   2   0   0   0   2   0   0   2   2   2   0   2   0   2   2   0   0   0   2   0   0   0   2   0   0   0   0   0   2   0   2   2   2   0   0   2   0   0   0   0   2   2   0   0   0   2   0   0   0   2   2   0   0   2   0   0   0   2   0   2   2   0   0   2   2   2   0   2   2   2   0   2   0   2   2   2   0   2   0   2   0   0   2   2   2   0   0   2   0   2   2   0   0   2   0   2   2   0   2   2   0   0   0   2   0   2   0   0   2   0   2   2   0   0   2   2   2   0   2   2   0   0   0   2   0   0   0   2   2
 MK-1-16                2   2   2   0   0   2   2   2   2   0   2   0   0   2   2   0   2   2   0   2   0   0   0   0   0   2   0   2   0   2   2   0   2   0   0   2   2   0   2   2   2   2   2   0   0   0   0   2   2   0   2   2   2   0   2   0   0   0   0   0   0   2   0   0   0   0   0   2   2   2   2   2   0   0   0   2   0   0   2   2   2   0   2   0   2   2   0   0   0   2   0   0   0   2   0   0   0   0   2   2   0   2   2   2   0   0   2   0   0   0   0   0   2   0   0   0   2   0   0   0   2   2   0   0   2   0   0   2   2   0   2   2   0   0   2   2   2   0   2   2   0   0   2   0   2   2   2   0   2   0   2   0   0   2   0   2   0   0   2   0   2   2   2   0   2   0   2   2   0   2   2   0   2   0   2   0   2   0   0   2   0   2   2   0   0   2   2   2   0   2   2   0   0   0   2   0   0   0   2   2
 MK-2-1                 0   2   2   2   0   2   2   2   0   0   2   0   0   2   0   2   2   0   2   2   0   0   2   0   2   2   0   2   2   0   0   0   2   0   2   2   2   0   2   0   2   0   0   0   2   0   2   0   0   2   2   0   0   2   2   0   0   0   2   2   0   2   0   2   0   2   0   0   0   2   2   2   2   0   0   0   0   2   2   2   2   2   0   0   0   0   0   2   0   2   0   2   0   2   2   2   2   0   2   0   2   0   0   0   0   0   2   0   0   0   0   0   2   0   0   2   0   2   2   2   0   0   0   2   2   2   0   2   0   0   0   0   0   0   2   2   2   2   0   2   0   0   2   0   2   0   2   2   2   0   0   2   0   2   2   2   0   0   2   0   0   2   2   0   2   0   2   2   0   0   2   0   2   2   2   0   2   0   0   2   2   0   0   2   2   2   2   2   0   2   2   2   0   0   2   2   2   0   2   2
 MK-2-2                 0   2   2   2   0   2   2   0   0   0   2   0   0   0   0   2   2   0   2   2   0   0   2   0   2   2   0   2   2   0   0   0   2   0   2   2   2   0   2   0   2   0   2   2   2   2   2   0   0   2   2   0   0   2   2   0   0   0   2   2   0   2   0   2   0   2   0   0   0   2   2   2   0   0   0   0   0   2   2   0   2   2   2   0   0   0   0   0   0   0   0   2   0   2   2   2   2   0   2   2   2   2   2   0   0   0   2   0   0   2   0   0   2   0   0   2   0   2   2   2   0   0   2   2   2   2   0   2   0   0   0   0   0   0   2   2   2   2   0   2   0   0   2   0   2   0   2   2   2   2   0   2   0   2   2   2   0   0   2   0   0   2   2   0   2   0   2   2   0   0   2   0   2   0   2   0   0   0   0   2   2   2   2   2   2   0   2   2   0   2   2   2   2   0   2   2   2   0   2   2
 MK-2-3                 2   2   2   2   0   2   2   0   0   0   0   0   0   0   2   2   2   0   2   2   0   0   2   0   2   2   0   2   2   0   0   0   2   0   2   2   2   0   2   2   2   0   2   2   2   2   2   0   0   2   2   0   0   2   2   0   0   0   2   2   0   2   0   2   0   0   2   0   0   2   2   2   0   0   0   2   0   2   2   0   2   2   0   0   0   0   0   0   0   0   0   2   0   2   2   2   2   0   2   2   2   2   2   0   0   0   2   0   0   2   0   0   2   0   0   2   0   2   2   2   0   0   0   2   2   2   0   0   0   0   0   0   2   2   2   2   0   2   0   0   0   0   2   0   2   0   2   2   2   0   0   2   0   2   2   2   0   0   2   0   0   2   2   0   2   2   0   2   0   0   2   2   0   0   2   2   0   0   0   2   0   2   2   2   2   0   2   2   0   2   2   2   2   2   2   2   2   0   0   2
 MK-2-4                 2   2   2   2   0   2   2   0   0   0   0   0   0   0   2   2   0   0   2   2   0   0   2   0   2   2   0   2   2   0   0   0   2   0   2   0   2   0   2   2   2   0   2   2   2   2   2   2   0   2   2   0   0   2   2   0   0   0   2   2   0   2   0   2   0   0   0   0   0   2   2   2   0   0   0   2   0   0   2   0   2   2   0   0   0   0   0   0   0   0   0   0   0   0   2   2   2   0   2   0   2   2   2   0   0   0   2   0   0   2   0   0   2   0   2   2   0   2   2   2   0   0   0   2   2   2   0   0   0   0   0   0   2   2   2   2   0   2   0   0   0   2   2   0   2   2   2   2   2   2   0   2   0   2   2   2   0   0   2   0   0   2   2   0   0   2   0   2   0   0   2   2   0   2   2   2   0   0   0   2   2   2   2   2   2   0   2   2   0   2   2   2   2   2   2   2   2   0   0   2
 MK-2-5                 2   0   2   2   0   2   2   0   0   0   0   0   0   0   2   2   0   0   2   2   0   0   2   0   2   2   0   2   2   0   0   0   2   0   2   2   2   0   2   0   2   0   2   2   2   2   2   2   0   2   2   0   0   2   2   0   0   0   2   2   0   2   0   2   0   0   0   0   0   2   0   2   0   0   0   2   0   0   2   0   2   2   0   0   0   0   0   0   0   0   0   0   0   0   2   2   2   0   2   0   0   2   2   0   0   2   2   0   0   0   0   0   2   2   2   2   0   2   2   2   0   0   0   2   2   2   0   0   0   0   0   0   0   2   2   2   0   2   0   0   0   0   2   0   2   2   2   2   0   2   0   2   2   2   2   2   0   0   2   0   0   2   2   0   0   2   0   2   0   0   2   2   0   2   2   2   0   2   0   2   2   2   2   2   2   0   2   2   0   2   2   2   2   2   2   2   2   0   0   2
 MK-2-6                 2   0   2   2   0   2   2   0   0   0   0   0   0   0   2   2   0   0   2   2   0   0   2   0   2   2   0   2   2   0   0   0   2   0   2   2   0   0   2   0   2   0   2   2   2   2   2   2   0   2   2   0   0   0   0   0   0   0   2   0   0   2   0   2   2   0   2   0   2   0   0   2   0   0   0   2   0   0   2   2   2   0   0   0   0   0   2   0   0   0   0   0   0   0   2   2   2   2   2   0   2   0   0   0   0   2   2   0   0   0   0   0   2   2   2   2   0   2   2   0   0   0   0   2   2   2   0   0   0   0   0   0   0   2   0   2   0   2   0   0   0   0   2   0   0   0   2   2   0   2   2   2   2   2   2   2   0   0   2   0   0   2   2   0   0   0   2   2   0   0   2   2   0   2   2   2   0   0   0   2   2   2   2   2   2   0   2   2   2   2   2   2   2   2   2   2   2   0   0   2
 MK-2-7                 2   0   2   2   0   2   2   0   0   0   0   0   0   0   2   2   0   0   2   2   0   0   2   0   2   2   0   2   0   0   0   0   2   0   2   2   0   0   2   0   2   0   2   2   2   2   2   2   0   2   0   0   0   0   0   2   0   0   2   0   0   2   2   2   2   0   2   0   2   0   0   2   0   0   0   0   0   0   2   2   2   0   0   0   0   0   2   0   2   0   0   2   0   2   2   2   2   2   2   0   2   0   0   0   0   2   2   0   0   0   0   0   2   2   2   0   0   2   2   0   2   2   0   2   2   2   0   0   0   0   0   2   0   2   0   2   0   2   0   0   0   0   2   2   0   0   2   2   0   2   2   2   2   2   2   2   2   0   2   0   0   2   2   0   0   0   2   2   0   2   2   2   2   2   2   2   0   0   0   2   2   2   2   2   2   0   2   2   2   2   2   2   0   2   2   2   2   0   0   2
 MK-2-8                 2   0   2   2   0   2   2   0   2   0   0   2   0   0   0   2   0   0   0   0   0   0   2   0   2   2   0   2   2   0   0   0   2   0   2   2   0   0   2   0   2   0   2   2   2   0   2   2   0   2   0   0   0   0   0   2   0   2   2   2   0   0   2   2   2   0   2   0   2   0   0   2   0   0   0   0   0   2   2   2   2   0   0   0   0   0   0   0   2   0   0   2   2   2   2   2   2   2   0   0   0   0   0   0   0   2   2   0   0   0   0   0   2   0   2   0   0   2   2   0   2   2   0   2   2   2   0   0   0   0   0   2   0   2   0   2   0   2   0   0   0   2   2   2   2   0   2   2   0   2   2   2   2   2   2   2   2   0   2   0   0   2   2   0   0   2   2   2   0   2   2   2   2   2   2   2   0   0   0   0   2   2   0   2   2   0   0   2   2   2   2   2   0   2   2   2   2   0   2   2
 MK-2-9                 2   0   2   2   0   0   0   2   2   0   0   2   0   0   2   2   0   2   0   0   2   0   2   0   2   2   0   2   2   2   0   0   2   0   2   2   0   0   2   0   2   2   2   2   2   0   2   0   0   2   0   0   0   0   0   2   0   2   2   2   0   2   2   2   2   0   2   0   2   0   0   2   0   0   0   0   0   2   2   2   2   0   0   2   0   0   0   0   0   0   0   2   2   2   2   2   2   2   0   0   0   0   0   0   0   2   2   0   0   0   0   0   2   0   2   0   2   2   2   0   0   2   0   2   2   2   0   0   0   0   0   2   0   2   0   2   0   2   0   0   0   2   2   2   2   0   2   2   0   2   2   2   2   2   2   2   2   0   2   0   0   2   2   0   2   2   2   2   0   2   0   2   2   2   2   2   2   0   0   0   2   2   0   2   2   2   0   2   2   2   2   2   0   2   0   2   2   0   2   2
 MK-2-10                0   2   2   2   0   0   0   2   0   0   0   0   0   0   2   2   0   2   0   0   2   0   2   0   2   2   0   2   2   2   0   0   2   0   0   2   0   0   2   0   2   2   2   2   2   0   2   0   0   2   0   0   0   0   0   0   0   2   2   2   0   2   2   2   2   0   2   0   2   0   0   2   0   0   0   0   0   2   2   2   2   0   2   0   0   0   0   0   0   0   2   2   2   2   2   0   2   2   0   0   0   0   0   2   0   2   2   0   0   0   0   0   2   0   2   0   2   2   2   0   0   2   0   2   2   2   2   0   0   0   0   2   0   0   0   2   2   2   2   0   0   2   2   2   2   0   2   2   0   2   2   2   2   2   2   2   2   0   2   0   0   2   2   0   2   2   2   0   0   0   0   2   2   2   2   2   2   0   0   0   2   2   0   2   2   2   0   2   2   2   2   2   0   2   0   2   2   0   2   2
 MK-2-11                0   2   2   2   0   0   2   2   0   0   0   0   0   0   2   0   0   2   0   0   2   0   2   0   2   2   0   2   2   2   0   0   2   0   2   2   0   2   2   2   2   0   2   0   2   0   2   0   0   2   0   0   0   0   0   0   0   2   2   2   0   2   2   2   2   0   0   0   2   0   0   2   0   0   0   0   0   2   2   2   2   0   2   0   0   0   0   0   0   0   2   2   2   2   2   0   2   2   0   0   2   2   0   2   0   2   2   0   0   0   0   0   0   0   2   0   2   0   2   0   0   2   0   0   2   2   2   2   0   0   0   2   2   0   0   2   2   2   2   0   0   2   2   2   0   0   2   2   0   2   2   2   2   2   2   2   2   0   0   0   2   2   2   0   2   2   2   0   0   0   0   2   2   2   0   2   2   0   0   0   2   2   0   2   0   2   0   2   2   2   2   2   0   2   0   2   2   0   2   2
 MK-2-12                0   2   2   2   0   0   2   2   0   0   0   0   0   0   2   2   0   2   2   0   2   0   2   0   2   2   0   2   2   2   2   0   2   0   2   2   0   0   2   0   2   0   2   0   2   0   2   0   0   2   0   0   0   0   0   0   0   2   2   0   0   2   0   2   2   0   0   0   0   0   2   2   0   0   0   0   0   2   2   2   2   0   2   0   0   0   0   0   0   0   0   2   2   2   2   2   2   2   0   0   2   2   0   2   2   2   2   0   0   0   0   0   0   0   2   0   0   0   0   0   0   2   0   0   2   2   2   2   2   0   0   2   2   0   0   2   2   2   2   0   0   2   0   2   0   2   2   2   0   2   2   2   2   2   2   2   2   0   0   0   2   2   2   0   2   0   2   0   0   0   0   2   2   2   2   2   2   0   0   0   2   2   0   2   0   2   2   2   2   2   2   2   2   0   0   2   2   0   2   2
 MK-2-13                0   2   2   2   2   0   2   2   0   0   0   2   0   0   2   2   0   2   2   0   2   0   2   0   2   2   0   2   2   2   2   0   2   0   2   2   0   0   0   0   2   0   0   2   2   2   2   0   0   2   0   0   0   0   2   0   0   2   2   0   0   2   0   2   2   0   0   0   2   0   2   2   0   0   0   0   0   2   2   2   2   2   2   0   0   2   0   0   0   0   0   2   2   2   2   2   2   2   0   0   0   2   0   2   0   2   0   0   0   0   0   0   0   0   2   0   0   0   0   0   0   2   0   0   2   0   2   2   2   0   0   2   0   0   0   2   2   2   2   0   0   2   0   2   0   2   2   2   0   2   2   2   2   2   2   2   2   0   0   0   2   2   2   0   2   0   2   0   2   0   0   2   2   2   2   2   2   0   0   0   2   2   0   2   0   2   0   2   2   2   2   2   2   0   2   2   2   0   2   2
 MK-2-14                0   0   2   2   2   0   2   2   0   2   2   2   0   0   2   2   0   2   2   0   2   0   2   0   2   2   0   2   2   2   2   0   2   0   2   2   0   0   0   0   2   0   0   2   2   2   0   0   0   0   0   0   0   0   2   0   0   2   2   0   0   2   2   2   2   0   0   0   2   0   2   2   0   0   0   2   0   2   2   2   2   2   2   2   0   2   0   0   0   0   0   2   0   2   2   2   2   2   0   2   0   2   0   2   0   2   0   0   0   0   0   0   0   2   2   2   0   0   0   0   0   2   0   0   2   0   0   2   2   0   0   2   0   0   0   2   2   2   2   0   0   0   0   2   0   2   2   2   2   2   2   2   2   2   2   2   2   0   0   0   2   2   2   2   2   0   2   0   2   0   0   2   2   2   2   2   2   2   0   0   0   2   0   2   0   2   0   2   2   2   2   2   2   0   2   2   2   0   0   2
 MK-2-15                0   0   2   2   2   0   2   2   0   2   0   2   0   0   0   2   0   2   2   0   2   0   2   0   2   2   2   2   2   0   2   0   2   0   2   2   0   0   0   2   2   0   0   2   2   2   0   0   0   0   0   0   0   0   2   0   0   2   2   0   0   2   2   2   2   0   0   0   2   0   2   2   0   0   0   2   0   2   2   2   2   2   2   0   0   0   0   0   0   0   0   2   0   2   2   2   2   2   0   2   0   2   0   2   0   2   0   0   0   0   0   0   0   2   2   2   0   0   0   0   0   2   0   0   2   0   0   2   2   0   0   2   0   0   0   2   2   2   2   0   0   0   0   2   0   2   2   2   2   2   2   2   2   2   2   2   2   0   0   0   2   2   2   2   0   2   2   0   2   0   0   0   2   0   2   2   2   2   0   0   0   2   2   2   0   2   0   2   2   2   2   2   2   0   2   0   2   2   2   2
 MK-2-16                0   0   2   2   2   0   2   2   0   2   0   2   0   0   0   0   0   0   2   2   2   0   2   0   2   2   2   2   2   2   2   0   2   0   2   2   2   0   0   2   2   0   0   2   2   2   0   0   0   2   0   0   0   2   2   0   0   2   2   0   0   2   2   2   2   0   0   2   2   0   2   2   0   0   0   2   0   2   2   2   2   2   2   0   0   0   0   0   0   0   0   2   0   2   2   0   2   2   0   2   0   2   0   2   0   2   0   0   0   0   0   0   2   0   0   2   2   0   0   0   0   2   0   0   2   0   0   2   2   0   0   2   0   0   0   2   2   2   2   0   0   0   2   2   2   2   2   2   2   2   2   0   2   2   2   2   2   0   0   0   2   2   2   0   0   2   2   2   2   0   0   0   0   0   2   2   2   2   0   0   0   2   2   2   0   2   0   2   2   2   0   2   2   2   2   0   2   2   2   2
 MK-3-1                 0   0   2   0   2   2   0   2   0   0   0   2   0   2   2   0   0   0   0   0   2   2   0   0   0   2   0   2   2   0   2   2   0   0   0   0   2   0   2   2   0   0   0   0   0   2   2   2   0   0   2   0   2   2   2   2   0   0   2   0   2   2   2   0   2   0   2   2   0   2   0   0   0   0   2   0   0   0   2   0   0   0   2   2   0   2   2   0   0   2   0   0   0   2   2   0   0   2   0   2   2   2   2   0   2   2   2   2   0   2   0   2   2   0   0   0   2   2   2   0   0   2   0   2   0   0   0   0   0   0   2   2   2   0   2   2   0   0   0   0   0   2   2   0   0   0   0   2   2   2   0   0   2   0   0   0   2   0   0   0   2   0   2   0   0   2   2   2   0   2   0   0   2   0   0   0   2   0   0   2   2   2   2   2   0   0   2   2   0   2   0   0   0   2   0   2   2   2   0   2
 MK-3-2                 0   0   2   0   2   2   0   2   0   0   0   2   0   2   2   2   0   0   0   0   2   0   0   2   0   2   0   2   2   0   2   2   0   0   0   0   2   0   0   2   0   0   0   2   0   2   2   2   0   2   2   0   2   2   2   2   0   0   2   0   2   2   2   0   2   0   2   2   0   2   0   0   0   0   2   0   0   0   2   0   0   0   2   0   0   2   2   0   0   2   0   0   0   2   2   0   0   2   0   2   2   2   2   0   2   2   2   2   0   2   0   0   2   0   0   0   2   2   2   0   0   2   0   2   0   2   0   0   0   0   2   2   2   0   2   2   2   0   0   0   0   0   2   0   0   0   0   2   2   2   0   0   2   0   0   0   2   0   0   0   2   0   2   0   0   2   2   2   0   2   0   0   2   0   0   0   0   0   0   2   2   2   2   0   0   0   2   2   0   0   0   0   0   2   0   2   2   2   0   2
 MK-3-3                 0   2   2   0   2   2   0   2   0   0   0   2   0   2   0   2   0   0   0   0   0   0   0   2   0   2   2   2   2   0   2   2   0   0   0   0   0   0   0   2   0   0   0   2   0   2   2   2   0   2   2   0   2   2   2   2   0   0   2   0   2   2   2   0   2   0   2   2   0   2   0   0   0   0   0   0   2   0   2   0   0   0   0   0   0   2   2   0   0   2   0   0   0   2   2   0   0   2   0   2   2   2   2   0   2   2   0   2   0   2   0   0   2   0   2   0   2   2   2   0   0   2   2   2   0   2   0   0   0   0   2   2   2   0   2   2   2   0   0   0   0   0   0   0   0   0   0   2   2   2   0   0   2   0   0   0   2   0   0   0   2   2   2   0   0   2   2   2   0   2   0   0   2   0   0   0   0   0   0   2   2   2   2   0   0   0   2   2   2   0   0   0   0   2   0   2   2   0   0   2
 MK-3-4                 2   2   2   0   2   0   0   2   0   0   0   2   0   2   0   2   0   0   0   0   0   0   0   0   0   2   2   0   2   0   2   2   2   0   2   0   0   0   0   2   0   0   0   2   0   2   2   2   0   2   0   0   2   2   2   2   0   2   0   0   2   2   2   2   2   0   0   2   2   2   0   0   2   0   0   0   2   0   2   0   0   0   0   0   0   2   2   0   0   2   2   0   0   2   2   0   0   2   0   2   0   2   2   0   2   2   2   2   2   2   2   0   2   0   2   0   2   2   2   0   0   2   2   2   0   2   2   0   0   0   2   2   2   0   2   2   2   2   0   0   0   0   0   0   0   0   0   2   2   2   0   0   2   0   0   0   2   0   0   0   2   2   2   0   0   2   0   2   0   0   0   0   2   0   0   0   0   0   0   2   2   2   2   2   0   2   2   2   2   0   0   0   0   2   0   2   2   0   0   2
 MK-3-5                 2   2   2   0   2   0   0   0   0   0   0   2   0   2   2   2   0   0   0   2   0   0   0   0   0   2   2   0   2   0   0   2   2   0   2   0   0   0   0   2   0   0   0   2   2   2   0   2   0   2   0   0   2   2   2   2   0   2   0   0   2   2   2   2   2   0   2   2   2   2   0   0   2   0   0   0   2   0   2   0   2   0   0   0   0   2   2   0   0   2   2   2   2   2   2   0   0   2   0   2   0   2   2   0   2   2   0   2   2   2   2   0   0   0   2   0   2   2   2   0   0   0   2   2   0   2   2   0   0   0   2   2   0   0   2   2   2   2   0   2   0   0   0   0   2   2   0   0   0   2   0   0   2   0   2   0   2   0   0   0   0   2   0   0   0   2   0   2   0   0   0   0   2   0   0   0   2   0   0   2   2   2   2   2   0   2   2   2   2   0   0   0   0   2   0   2   2   0   0   2
 MK-3-6                 2   2   2   0   0   0   0   2   0   0   0   0   0   2   2   2   0   0   0   2   0   2   0   0   0   2   2   0   0   0   0   0   2   0   2   0   0   2   0   2   0   0   0   2   2   2   0   2   0   0   0   0   2   2   2   2   0   2   0   0   2   2   2   2   2   0   2   2   2   2   0   0   2   2   0   0   2   0   2   0   2   0   0   0   0   2   2   0   0   2   0   2   2   2   2   0   0   2   0   2   0   2   2   0   2   2   2   2   2   2   2   0   0   0   2   2   2   2   2   0   0   0   2   0   0   2   2   0   0   2   2   2   0   0   2   2   2   2   0   2   2   0   0   0   2   2   0   0   0   2   0   0   2   2   2   0   2   0   0   0   0   2   0   0   0   2   0   2   0   0   2   0   2   0   0   0   2   0   0   2   2   0   2   2   0   2   2   2   2   2   0   0   0   0   0   2   2   0   0   2
 MK-3-7                 2   2   0   0   0   0   2   2   0   0   0   2   0   2   2   2   0   0   2   2   0   2   0   0   2   2   2   0   2   2   0   0   2   0   2   0   0   2   2   2   0   0   0   0   0   2   0   2   0   0   0   0   2   2   2   2   0   2   0   0   0   2   2   2   2   0   2   2   2   2   0   0   2   2   0   0   2   0   2   0   2   0   0   0   0   2   2   2   0   2   0   2   0   2   2   0   0   2   0   2   2   2   2   0   2   2   2   2   2   2   0   0   0   0   2   2   2   2   2   0   2   0   2   0   0   2   2   0   0   2   0   2   0   0   2   2   2   2   0   0   2   2   0   0   2   2   0   0   0   2   0   2   2   2   2   0   2   0   0   0   0   2   0   0   0   2   0   2   0   0   2   0   2   0   0   0   2   0   0   0   2   0   2   2   2   2   2   2   2   2   0   0   0   0   0   2   2   0   2   2
 MK-3-8                 2   2   0   0   0   0   2   2   0   0   0   2   0   2   2   2   0   0   2   2   0   2   0   0   2   2   2   0   2   2   0   0   2   0   2   0   0   2   2   2   0   0   0   0   0   2   2   2   0   0   0   0   2   2   2   2   0   2   0   2   0   2   2   2   2   0   2   2   0   2   0   0   2   0   0   0   2   0   2   2   2   0   0   0   0   2   2   2   0   0   0   2   0   2   2   2   0   2   0   2   2   2   0   0   2   2   2   2   2   0   0   0   0   0   2   2   2   2   2   0   2   0   2   0   0   2   2   0   0   2   0   2   0   0   2   2   2   2   0   0   0   2   2   0   2   2   2   0   0   2   0   2   2   2   2   0   2   0   0   0   0   2   0   2   0   2   0   2   0   0   2   0   2   0   2   0   2   0   0   2   2   0   2   2   0   2   2   2   0   2   0   0   0   0   0   2   2   0   0   2
 MK-3-9                 2   2   0   0   0   0   2   2   0   0   0   2   0   2   2   2   2   0   2   2   0   2   0   2   0   2   2   0   2   2   0   0   0   0   2   0   0   2   2   2   0   0   0   0   0   2   2   2   0   0   0   0   2   2   2   2   0   2   0   2   0   2   2   2   2   0   2   2   0   2   0   0   2   0   0   0   2   0   2   2   2   0   0   0   0   0   2   2   0   0   0   2   0   2   2   2   0   2   0   2   2   2   0   0   2   0   2   0   0   0   2   0   0   0   2   2   2   2   2   0   2   2   2   0   0   2   2   0   0   2   0   2   2   0   2   2   2   2   0   0   0   2   2   0   2   2   2   0   2   2   0   2   2   2   2   0   2   0   0   0   0   2   0   0   0   2   0   2   0   0   2   0   2   2   2   0   2   0   0   2   2   0   2   2   0   2   2   2   0   2   2   0   2   0   0   2   2   0   2   2
 MK-3-10                2   2   0   0   0   0   2   2   0   0   0   2   0   2   2   2   2   0   0   2   0   2   0   2   2   2   2   0   2   2   0   0   0   0   2   0   0   2   2   2   0   0   0   0   0   2   2   2   0   0   0   0   2   2   2   2   0   2   0   2   0   2   2   2   2   0   2   2   0   2   0   0   2   0   0   0   2   2   2   2   2   0   2   2   0   0   2   2   0   0   0   2   0   0   0   2   0   2   0   2   2   2   0   0   2   0   2   0   0   0   2   0   0   0   0   2   0   2   2   0   2   2   2   0   0   2   0   0   0   2   0   2   2   0   2   2   0   2   0   0   0   2   2   0   2   2   2   0   2   2   0   2   2   2   2   0   0   0   2   2   0   2   0   0   0   2   0   2   0   0   2   2   2   0   2   2   2   0   0   2   2   0   2   2   0   2   2   2   0   2   2   0   2   0   0   2   2   0   2   2
 MK-3-11                2   2   0   0   2   0   2   2   0   2   0   2   0   2   2   2   2   0   0   2   0   2   0   2   2   2   2   0   2   0   0   0   0   0   2   0   2   2   2   2   0   0   0   0   0   2   2   2   0   0   0   0   0   2   2   2   0   2   0   2   0   2   2   2   2   0   2   2   0   2   0   0   2   0   0   0   0   2   2   0   2   0   2   2   0   0   2   2   0   0   0   0   0   0   0   2   0   2   0   2   2   2   0   0   2   0   2   0   0   0   0   0   2   0   0   2   0   2   2   0   2   2   2   0   2   2   0   0   0   2   0   2   2   0   2   2   0   2   0   0   0   0   0   0   0   2   2   0   2   2   0   0   2   2   0   0   0   0   2   0   0   2   0   0   0   0   0   2   0   0   2   2   2   0   2   2   2   2   2   2   2   0   2   2   0   2   2   2   0   2   2   0   2   0   0   2   2   0   2   2
 MK-3-12                2   2   0   0   2   0   2   0   0   2   0   2   0   2   2   2   2   0   0   2   0   2   0   2   2   2   2   2   2   0   0   0   0   0   2   0   2   2   2   2   2   0   0   0   0   2   2   2   0   0   0   0   0   2   2   2   0   2   2   2   0   2   2   2   2   0   2   2   0   2   0   0   2   0   0   0   0   2   2   0   0   0   2   2   0   0   2   0   0   0   0   0   0   0   0   2   0   2   2   2   2   2   0   0   2   0   2   0   0   0   0   0   2   0   0   2   0   2   2   2   2   2   2   0   2   2   0   0   0   2   0   2   2   0   2   2   0   2   0   0   0   0   0   0   2   2   2   0   2   2   0   0   2   2   2   0   0   0   2   0   2   0   0   0   0   0   0   2   2   0   2   2   2   0   2   2   2   2   2   2   2   0   2   2   0   2   2   2   0   2   2   0   2   0   0   2   2   2   2   2
 MK-3-13                2   2   0   2   2   0   2   0   0   2   0   0   2   2   2   2   2   0   0   2   0   2   0   2   2   2   2   0   2   0   0   0   0   0   0   0   2   2   0   2   2   0   0   0   0   2   2   2   0   0   0   0   0   2   2   2   0   2   2   0   0   2   2   2   2   0   2   2   0   2   2   0   0   0   0   0   0   2   2   0   0   0   2   2   0   0   2   2   2   0   0   0   0   0   0   2   0   2   2   2   2   2   0   0   2   0   0   0   0   0   0   0   2   0   2   2   2   2   2   2   0   2   2   0   2   2   0   0   2   2   0   2   2   0   2   2   2   2   0   0   2   0   0   0   2   2   2   0   2   2   2   0   2   0   2   0   2   0   2   0   2   0   0   0   0   2   0   2   2   0   2   2   2   0   2   2   2   2   2   2   2   0   2   2   0   2   2   0   0   0   2   0   2   2   2   2   2   2   2   2
 MK-3-14                2   2   0   2   2   0   2   0   0   2   2   0   2   2   0   2   2   0   0   2   0   2   0   2   2   2   2   0   2   0   0   0   0   0   0   0   2   2   0   2   2   0   0   2   0   2   2   2   0   0   0   0   0   2   2   2   0   2   0   0   0   2   2   2   2   0   2   2   0   2   2   2   0   0   0   0   0   2   2   0   0   0   2   2   0   0   2   2   2   0   0   0   0   0   2   2   0   2   2   2   2   2   0   0   2   0   0   0   0   0   0   0   2   0   2   2   2   2   2   2   0   2   2   0   2   2   0   0   0   2   0   2   2   0   2   2   2   2   2   0   2   0   0   2   2   2   2   0   2   2   2   0   2   0   0   0   2   0   2   0   2   0   0   0   0   2   0   2   2   0   2   2   0   0   2   0   2   2   2   2   2   0   2   2   2   2   2   0   0   0   2   0   2   2   2   2   2   2   2   2
 MK-3-15                2   2   0   2   2   0   2   0   0   2   2   0   2   2   0   2   2   0   2   0   2   2   0   2   2   2   2   0   2   0   0   2   0   0   0   0   2   2   0   2   2   0   0   2   0   0   2   2   0   0   0   0   0   2   0   0   0   2   0   0   0   2   2   2   2   0   2   2   0   2   0   2   0   0   0   0   0   0   2   2   0   0   2   2   0   0   2   2   2   0   0   0   0   0   2   2   2   2   2   0   2   2   0   0   2   0   0   0   0   0   0   0   2   0   2   2   2   2   2   0   0   2   2   0   2   2   0   0   0   2   0   2   2   0   2   2   2   2   2   0   2   0   0   2   2   2   2   0   2   2   2   0   2   0   0   0   2   0   0   0   2   0   2   0   0   2   0   0   2   0   2   2   0   0   2   0   0   2   2   2   2   0   0   2   2   2   2   0   0   0   2   0   2   2   2   2   2   2   0   2
 MK-3-16                2   2   0   2   2   0   2   2   0   2   2   2   2   2   0   2   2   0   2   0   2   2   0   2   2   2   2   0   2   0   0   2   0   0   0   0   2   2   0   2   2   0   0   2   0   0   2   0   0   0   0   0   0   2   0   0   0   2   0   2   0   0   0   2   2   0   2   2   0   2   0   2   0   0   0   0   0   0   2   2   0   0   2   0   0   0   2   2   2   0   0   0   0   0   2   2   2   2   2   0   2   2   2   2   2   0   0   0   2   0   0   0   2   0   2   2   2   2   0   0   0   2   2   0   2   2   0   0   0   2   0   2   2   0   2   0   2   0   2   0   2   0   0   2   2   2   2   0   2   2   2   2   2   0   0   0   2   0   0   0   0   0   2   0   0   2   0   0   0   0   2   2   0   0   2   0   0   0   2   2   2   2   0   2   2   2   2   0   0   0   2   0   0   2   2   2   2   2   0   2
 MK-4-1                 2   2   2   2   0   2   0   2   0   2   2   2   0   2   0   2   0   2   2   2   0   0   0   2   0   2   2   2   2   2   2   0   0   0   0   0   2   2   0   2   0   0   2   0   2   0   0   2   0   0   0   0   2   0   2   2   0   0   0   2   2   2   0   0   2   0   2   0   2   0   2   2   2   0   0   2   0   2   0   2   2   2   2   0   2   2   0   0   0   0   2   2   2   2   0   2   2   0   2   0   0   2   2   2   0   0   2   0   2   0   2   2   2   0   2   0   0   0   0   2   0   2   0   2   2   2   2   0   2   2   0   0   0   0   2   0   2   0   2   0   0   2   0   0   2   2   2   2   2   0   0   0   0   0   0   2   0   0   2   0   2   2   0   0   2   2   0   2   2   0   0   0   0   0   2   0   0   2   2   2   2   0   0   0   2   2   0   0   0   0   0   0   2   2   2   2   2   2   0   0
 MK-4-2                 2   2   2   0   0   2   0   2   0   2   0   2   0   2   0   2   0   2   2   2   0   0   0   2   0   2   2   2   2   2   2   0   0   0   0   0   2   2   2   2   0   0   0   0   2   2   0   2   2   0   0   0   2   0   2   2   0   0   0   2   2   2   0   0   2   0   2   0   2   2   2   2   2   0   2   2   0   2   0   2   2   2   2   2   2   2   0   2   0   0   2   2   0   2   0   2   2   0   2   0   0   2   2   2   2   0   0   0   2   0   2   2   2   0   2   0   0   0   0   2   2   2   0   2   2   2   2   0   2   2   0   0   2   0   2   0   2   0   0   0   0   2   0   0   2   2   2   2   2   0   0   0   0   0   0   2   0   0   0   0   2   2   0   0   0   2   0   2   2   0   0   0   0   0   2   0   0   2   2   2   2   0   0   0   2   2   0   0   0   0   0   0   2   2   2   0   2   2   0   0
 MK-4-3                 2   2   2   0   0   0   0   2   0   2   0   2   0   2   0   2   0   2   2   2   0   2   0   2   0   2   2   2   2   2   2   0   0   0   0   0   2   2   2   2   0   0   2   0   2   0   2   2   2   0   0   0   2   0   2   2   0   0   0   2   2   2   0   0   2   0   2   0   2   2   2   2   2   0   2   2   0   2   0   2   2   2   2   0   2   2   0   2   2   0   2   2   0   2   0   2   2   0   2   0   0   2   2   2   2   0   0   0   0   0   2   2   2   0   2   0   0   0   0   2   2   2   0   2   2   2   2   0   2   0   0   0   2   0   2   2   2   0   0   0   0   2   0   0   0   2   2   2   2   0   0   0   0   0   0   2   0   0   0   0   2   2   0   0   0   2   0   2   2   0   0   0   0   0   2   0   0   2   2   2   2   0   0   0   2   2   0   0   0   0   0   0   0   2   2   0   2   2   0   0
 MK-4-4                 2   2   2   0   0   0   2   2   0   2   0   2   0   2   0   2   0   2   2   2   2   2   0   2   0   2   2   2   2   2   2   0   0   0   0   0   2   2   2   0   0   0   2   0   0   0   2   2   2   0   0   0   2   0   2   2   0   0   0   2   2   2   0   0   2   0   2   0   2   2   2   2   2   0   2   2   2   2   0   2   2   2   2   0   2   2   2   2   2   0   2   2   0   2   0   2   2   0   2   0   2   2   2   2   2   0   0   0   0   0   2   2   2   0   2   0   0   2   0   2   2   2   0   2   2   2   2   0   0   0   2   0   2   0   2   2   2   0   0   0   0   2   0   0   0   2   0   2   2   0   0   0   0   0   0   2   0   0   0   0   2   2   0   0   0   2   0   2   2   0   0   0   0   0   2   0   0   2   2   2   2   0   0   0   0   2   0   0   0   0   0   0   0   2   2   0   2   2   0   0
 MK-4-5                 2   2   2   0   0   0   2   2   0   2   0   0   0   2   0   2   0   2   2   2   2   2   0   2   0   2   2   2   2   2   2   0   0   0   0   0   2   2   2   2   0   0   2   0   0   0   2   2   2   0   0   0   2   0   2   2   2   0   0   2   2   2   0   0   2   0   0   0   2   2   2   2   2   0   2   2   2   2   0   2   2   2   2   0   2   2   2   2   2   0   0   2   0   2   0   2   2   0   2   0   2   2   2   2   2   0   2   2   0   0   2   0   2   0   2   0   0   2   0   2   2   2   0   2   2   0   0   0   0   0   2   2   2   0   2   2   2   0   0   0   0   2   0   2   0   2   0   2   2   2   0   0   0   0   0   2   0   0   0   0   2   2   0   0   0   2   0   2   2   0   0   0   0   2   2   0   0   2   2   2   2   0   0   0   0   2   0   0   0   0   0   0   0   2   2   0   2   0   0   2
 MK-4-6                 2   2   2   0   2   0   2   2   0   2   2   0   0   2   0   2   0   2   2   2   2   2   0   2   2   2   2   2   0   2   2   0   0   0   0   0   2   2   2   2   0   0   2   0   0   0   2   2   2   0   0   0   2   0   2   2   0   0   0   2   2   2   2   0   2   2   0   0   2   2   2   2   2   0   2   2   2   2   0   0   2   2   2   0   2   2   2   2   2   0   0   2   0   0   0   2   2   0   0   0   2   0   2   2   2   0   2   0   0   0   2   0   2   2   2   0   0   2   0   2   2   2   0   2   2   2   0   0   0   2   2   2   2   0   2   2   2   0   0   0   0   2   0   2   2   2   0   2   2   2   0   0   0   0   0   2   0   0   0   0   2   2   0   2   0   2   0   2   2   0   2   0   2   2   2   0   2   2   2   2   2   0   0   0   0   2   2   0   2   0   0   0   0   0   2   0   2   0   0   2
 MK-4-7                 2   2   2   0   2   0   2   2   2   2   2   0   0   2   0   2   0   2   2   2   2   0   0   2   2   2   2   2   0   2   2   0   0   0   0   0   2   2   0   2   0   0   2   0   0   0   2   2   2   2   0   0   2   2   2   2   0   0   0   0   2   2   2   0   0   2   0   0   2   2   2   2   2   0   0   2   0   2   0   0   2   2   2   2   2   2   2   2   2   0   2   2   0   0   0   2   2   0   0   2   2   2   2   2   2   0   2   0   0   0   2   0   2   2   2   0   0   2   0   2   2   2   0   2   2   2   0   0   0   2   2   2   2   2   2   2   0   0   0   0   0   2   0   2   2   2   2   0   2   2   0   0   0   0   0   2   0   0   0   0   2   2   0   2   0   2   0   2   2   0   2   0   2   2   2   0   2   2   0   2   2   0   2   2   0   2   2   0   2   0   0   0   2   0   2   0   2   0   0   2
 MK-4-8                 0   2   2   0   2   0   2   2   0   2   2   0   0   2   0   2   0   2   2   2   2   0   0   2   2   2   2   2   0   2   2   0   0   0   0   0   2   2   0   2   0   0   2   0   0   0   2   2   2   2   0   0   0   2   2   2   0   0   0   0   0   2   2   0   0   2   0   0   2   2   2   2   2   0   0   2   0   2   0   2   2   0   2   2   2   2   2   2   2   0   2   2   0   2   0   0   2   0   0   2   2   2   2   2   2   0   2   0   2   0   2   2   2   2   2   0   0   2   0   2   0   2   0   2   2   2   0   0   0   2   2   2   2   2   0   2   0   0   0   0   0   0   0   2   0   2   2   2   2   0   0   0   0   0   0   2   0   0   0   0   2   2   0   2   0   2   0   2   2   0   2   0   0   2   2   0   2   2   0   2   0   0   2   2   0   2   2   0   2   0   0   0   2   0   2   0   2   0   0   2
 MK-4-9                 0   2   2   0   2   0   2   2   0   2   2   0   2   2   0   2   2   0   0   2   2   0   0   2   0   2   0   2   0   2   2   0   0   2   0   0   2   2   0   2   0   0   2   0   0   0   2   2   2   2   0   0   0   2   2   2   0   0   0   0   0   2   2   0   0   2   0   0   2   2   2   2   2   0   0   2   0   2   0   2   2   0   2   2   2   2   2   2   2   0   2   2   0   2   0   0   2   0   0   2   2   2   2   0   2   0   2   0   2   0   0   2   2   2   2   0   0   2   0   2   2   2   2   2   0   2   0   0   0   2   0   2   2   2   0   2   0   0   0   0   0   0   0   2   0   2   2   2   2   0   0   0   0   2   0   2   0   0   2   0   2   2   0   2   0   2   0   2   2   0   2   0   0   2   2   0   2   2   0   2   0   0   2   2   0   2   2   0   2   0   0   0   2   0   2   0   2   0   0   2
 MK-4-10                0   2   2   0   2   0   2   2   0   2   2   0   2   2   0   2   0   0   0   2   2   0   0   2   0   2   0   0   0   2   2   0   0   2   0   0   2   2   0   2   0   0   2   0   0   0   2   2   2   2   0   0   0   2   2   2   0   0   0   0   0   2   2   0   0   2   0   0   2   2   2   2   2   0   2   2   0   2   0   2   2   0   2   2   2   2   2   2   2   0   2   2   0   2   2   0   0   2   0   2   2   0   2   0   2   0   2   0   2   0   0   2   2   2   2   0   0   2   0   2   0   2   2   2   0   2   0   0   0   2   0   2   2   2   0   2   0   0   0   0   0   0   2   2   0   2   2   2   2   0   0   2   0   2   0   2   0   0   2   2   2   2   0   2   0   2   0   2   2   0   2   0   0   2   2   0   2   2   0   2   0   2   2   2   0   2   2   0   2   0   0   0   2   0   2   0   2   0   0   2
 MK-4-11                0   2   2   0   2   0   2   2   0   2   2   0   2   2   0   2   0   2   0   2   2   2   0   2   0   2   0   0   0   0   2   0   0   2   0   0   2   0   0   0   0   0   2   0   0   0   2   2   2   2   0   0   2   2   2   2   0   2   0   0   0   2   2   0   0   2   2   0   2   2   2   2   2   0   2   2   2   2   0   2   0   0   2   2   2   2   2   2   2   0   0   2   0   0   2   0   0   2   0   2   2   0   2   0   2   0   2   0   2   0   0   2   2   2   2   0   0   2   0   0   0   2   2   2   0   2   2   2   0   2   0   2   2   2   0   2   0   0   0   0   0   0   2   2   0   2   2   2   2   0   0   2   0   2   0   2   0   0   2   2   2   2   0   2   0   2   2   0   2   0   2   0   0   2   2   0   2   2   0   2   0   2   2   2   0   2   2   0   2   2   2   0   0   0   2   0   2   0   0   2
 MK-4-12                2   2   2   0   2   0   2   2   0   2   2   0   2   2   0   0   0   2   0   2   2   2   0   2   0   0   0   0   0   0   2   0   0   0   0   0   2   0   0   0   0   0   2   0   0   0   2   2   2   2   0   0   0   2   2   2   0   2   0   0   0   2   2   0   0   2   2   0   2   2   2   2   2   0   2   0   0   2   0   0   0   0   2   2   2   2   2   2   2   0   0   2   0   0   2   0   2   2   0   2   2   0   2   0   2   0   2   0   2   0   2   2   2   2   2   0   0   2   0   0   2   2   2   2   2   2   2   2   0   2   0   2   2   2   0   2   2   0   0   0   0   0   2   2   0   2   2   2   2   0   0   2   0   2   0   2   0   0   2   2   0   2   0   2   0   2   2   0   2   0   2   0   0   2   2   2   2   2   0   0   0   2   2   2   0   2   0   0   2   0   2   0   0   0   2   0   2   0   0   2
 MK-4-13                2   0   2   2   2   2   2   2   0   2   2   0   2   2   0   0   0   2   0   2   2   2   0   2   0   0   0   2   0   0   2   0   2   0   2   0   2   0   0   0   0   0   2   0   0   0   2   2   2   2   0   2   2   2   2   2   0   2   0   2   0   2   2   0   0   2   2   2   2   2   2   2   2   0   2   0   2   0   0   0   0   2   2   0   2   2   2   2   2   0   0   2   0   0   2   2   2   0   0   2   2   0   2   0   2   2   2   2   2   0   2   2   2   2   2   0   0   2   0   0   2   2   2   2   2   2   2   2   0   2   2   2   2   2   0   2   2   0   2   0   0   0   2   2   0   2   2   2   2   0   0   0   0   2   0   2   0   0   2   2   2   2   0   2   0   2   2   0   2   0   2   0   0   2   2   2   2   2   0   0   0   2   2   2   2   2   0   0   2   0   2   0   0   0   2   0   0   0   0   2
 MK-4-14                2   0   2   2   2   2   2   2   0   2   2   0   2   2   2   0   0   2   0   2   2   0   0   2   0   2   0   2   0   0   2   0   2   0   2   0   2   0   0   0   0   0   2   0   0   0   0   2   2   2   0   2   2   2   2   2   0   2   0   2   0   2   2   0   0   2   2   2   2   2   2   2   2   0   2   0   2   0   0   0   0   2   2   0   2   2   2   2   2   0   0   2   0   0   2   2   0   0   0   2   2   0   2   0   2   2   2   2   2   0   2   2   2   2   2   0   2   2   0   0   2   2   2   2   2   2   2   2   0   2   2   2   2   2   0   2   2   0   2   0   0   0   2   2   2   2   2   2   2   0   0   0   0   2   0   2   0   0   2   2   2   0   0   2   0   0   2   0   2   0   2   0   0   2   2   2   2   2   0   0   0   2   2   2   2   2   0   0   2   0   2   0   0   0   2   0   0   0   0   2
 MK-4-15                2   0   2   2   2   2   2   2   0   2   2   0   2   2   2   0   2   2   0   2   2   0   0   0   0   0   0   2   0   0   2   0   2   0   2   0   2   0   0   0   0   0   2   0   0   0   0   0   2   2   2   2   2   2   2   0   0   2   0   2   0   2   2   0   0   2   2   2   2   2   2   2   2   0   2   0   2   0   0   0   0   2   2   0   2   2   0   2   2   0   0   2   2   0   2   2   0   2   0   2   2   0   2   0   2   2   2   0   2   0   2   2   2   2   2   0   0   0   0   0   2   2   2   2   2   2   0   2   2   2   2   2   0   2   0   2   2   0   0   0   0   0   2   2   2   2   2   2   2   0   0   0   0   0   2   2   0   0   2   0   2   0   0   2   0   0   2   0   2   0   2   0   0   2   2   2   2   2   0   0   0   2   0   2   2   2   0   0   2   0   2   0   0   0   2   0   0   2   0   2
 MK-4-16                2   0   2   2   2   2   2   2   0   2   2   2   2   2   2   2   0   2   0   2   2   0   0   0   0   0   0   2   0   0   2   0   2   0   0   0   2   0   0   0   0   0   2   0   0   0   0   0   2   2   2   2   2   2   2   0   0   2   0   2   0   2   2   0   0   2   2   2   0   2   2   2   2   0   2   0   2   0   0   0   0   2   2   0   2   2   0   2   2   0   0   0   2   0   2   0   0   2   0   2   2   0   2   2   2   2   2   0   2   0   2   2   2   2   2   0   0   0   0   0   2   2   0   0   2   2   0   2   2   2   2   2   0   2   0   2   2   0   0   0   0   2   2   2   2   2   2   2   0   0   2   0   0   0   2   2   0   0   2   0   2   0   0   2   0   0   2   0   2   0   2   0   0   2   0   2   2   2   0   0   0   2   0   2   0   2   0   0   0   0   2   0   0   0   2   0   0   2   0   2
 MK-5-1                 0   2   2   2   0   0   2   0   2   0   0   2   2   0   2   2   2   0   0   0   2   2   0   2   2   2   0   2   2   2   0   0   2   2   0   0   0   2   0   2   0   0   0   0   0   0   0   0   2   0   0   2   0   2   0   0   0   0   0   2   0   0   2   2   0   2   2   0   2   2   0   0   0   2   2   2   2   0   2   2   0   2   0   2   2   0   2   2   2   2   0   0   2   2   0   2   0   2   2   0   2   2   0   0   0   2   0   2   0   2   0   0   2   0   2   0   0   2   2   2   0   2   0   0   0   0   2   2   0   2   2   0   2   0   2   2   0   0   2   2   2   2   2   0   0   2   0   0   2   2   0   0   2   0   0   0   2   0   0   2   0   2   2   0   2   0   0   0   0   0   0   0   2   0   2   0   2   0   2   2   0   2   2   2   2   0   0   2   2   0   0   0   2   0   2   0   2   2   0   0
 MK-5-2                 0   2   2   2   0   0   2   0   0   0   0   2   2   0   2   2   2   0   0   0   2   0   0   2   0   2   0   2   2   2   0   0   0   2   0   0   0   2   0   2   2   0   0   0   0   0   0   0   2   0   0   2   0   2   0   0   0   0   0   2   2   0   2   2   0   2   2   0   2   0   0   0   0   0   2   0   2   0   2   2   0   2   0   2   2   0   2   2   2   0   0   0   2   0   0   2   0   2   2   0   2   2   0   0   0   2   2   2   0   2   0   0   2   0   2   0   0   2   2   2   0   2   0   0   2   0   2   2   0   2   2   0   2   0   2   2   0   0   2   2   2   2   2   0   0   2   0   0   2   2   0   0   2   0   0   0   2   0   0   2   0   2   2   0   2   0   0   0   0   0   0   0   2   0   0   0   2   0   2   2   0   2   2   0   2   0   2   2   2   2   2   0   2   0   2   0   2   2   2   0
 MK-5-3                 0   2   2   0   2   0   2   0   0   0   2   2   2   0   2   2   2   0   0   2   2   0   0   2   0   2   0   0   2   2   0   0   0   2   0   0   0   2   0   2   2   0   0   0   0   0   0   0   2   0   0   2   0   2   0   0   0   0   0   2   2   0   2   2   0   2   2   0   2   0   0   0   0   2   2   0   2   0   2   2   0   2   0   2   2   0   2   2   2   0   0   2   2   2   0   2   0   2   2   0   2   2   0   0   0   2   0   2   2   2   0   0   2   0   2   0   0   2   2   2   0   2   0   0   2   0   2   2   0   2   2   0   2   0   2   2   0   0   2   2   2   2   2   0   0   2   0   0   2   2   0   0   2   0   0   0   2   0   0   2   0   2   2   0   2   0   0   0   0   0   0   0   2   0   0   2   2   0   2   2   0   2   2   0   2   0   2   2   2   2   2   0   2   0   0   0   2   2   0   0
 MK-5-4                 0   2   2   0   2   0   0   0   0   0   2   2   2   0   2   2   0   0   0   0   2   2   0   2   0   2   0   0   2   2   0   0   0   2   0   0   0   0   0   2   2   0   0   0   0   0   2   0   2   0   0   2   0   2   0   0   0   0   0   2   2   0   2   2   0   2   2   2   2   0   0   0   0   2   2   0   2   0   2   0   0   2   0   2   2   0   2   2   2   0   0   2   2   2   0   0   0   2   2   0   2   2   0   0   0   2   0   2   2   2   0   0   2   0   2   0   2   2   2   2   0   2   2   0   2   0   2   0   0   0   2   0   2   0   2   2   0   0   2   2   2   2   2   0   0   2   0   0   2   2   0   0   2   0   2   0   2   0   0   2   0   0   2   0   2   0   0   0   0   0   0   0   2   0   0   2   2   0   2   2   0   2   2   2   2   2   2   2   2   2   2   0   2   0   0   0   2   2   0   0
 MK-5-5                 0   2   2   0   2   0   0   2   0   0   2   2   2   2   2   0   0   0   0   0   2   2   0   2   0   2   0   0   2   2   0   0   0   2   0   0   0   0   0   2   2   0   0   2   0   0   2   0   2   0   0   2   0   2   0   0   0   0   0   2   2   2   2   2   0   2   2   2   2   0   0   0   0   2   2   0   2   0   2   0   0   0   0   0   0   0   2   2   2   0   0   2   2   2   2   0   0   2   2   0   2   2   0   0   0   2   2   2   2   2   0   0   2   0   2   0   2   2   2   0   0   2   2   0   2   0   0   0   0   2   2   0   2   0   2   2   0   0   2   2   2   2   2   0   0   0   2   0   2   2   0   0   2   0   2   0   2   2   0   2   0   0   2   0   2   0   0   0   0   0   0   0   2   0   0   2   2   0   2   2   0   2   2   2   2   2   2   2   2   2   2   0   2   0   0   0   2   2   0   0
 MK-5-6                 0   2   2   0   2   0   0   2   0   0   2   2   0   2   2   0   0   0   2   2   2   2   2   2   0   2   0   0   2   2   0   0   0   2   0   0   0   0   0   2   2   0   0   2   0   0   2   0   0   0   0   2   0   2   2   0   0   0   0   0   2   2   2   2   0   2   2   2   2   0   2   0   0   2   2   2   2   0   2   0   0   0   0   0   0   0   2   2   2   0   0   2   2   2   2   0   0   2   2   0   2   2   2   0   0   2   2   2   2   2   0   0   2   0   2   0   2   0   2   0   0   2   2   0   2   2   2   0   0   2   2   0   2   0   2   2   0   0   2   2   0   2   2   0   0   0   2   0   2   2   0   2   0   0   2   0   2   2   0   2   0   2   2   0   2   0   0   0   0   0   0   0   2   0   0   2   2   0   2   2   0   2   2   2   0   2   2   2   2   2   2   2   2   0   0   0   2   2   0   0
 MK-5-7                 0   2   2   0   2   0   0   2   0   0   2   2   0   2   2   0   0   0   2   2   2   2   2   2   0   2   0   0   2   2   0   0   0   2   0   0   0   0   0   2   2   0   0   2   0   0   2   0   0   2   0   2   0   2   0   0   0   0   2   2   2   2   2   2   0   0   2   2   2   0   2   0   0   2   2   2   0   0   2   0   0   2   0   0   2   0   2   2   2   0   0   2   2   2   2   0   0   2   2   0   2   2   2   2   0   2   2   2   0   2   0   0   2   2   2   0   2   0   2   0   0   2   2   0   2   2   2   0   0   2   2   0   2   0   2   2   2   0   2   2   0   2   2   2   0   0   2   2   2   2   0   2   0   0   2   0   2   2   0   2   0   2   0   0   2   0   0   0   0   0   0   0   2   0   0   2   2   0   2   2   0   2   2   2   0   2   2   2   2   2   2   2   0   0   0   2   2   2   0   0
 MK-5-8                 0   2   2   0   2   0   0   2   0   0   2   2   2   2   2   0   0   0   2   2   2   0   0   2   0   2   0   0   2   2   0   0   0   2   0   2   0   2   0   2   0   0   0   2   0   0   2   0   0   0   0   2   0   2   2   2   0   0   2   2   2   2   2   2   0   2   2   2   2   0   2   0   0   2   2   2   0   0   2   0   0   2   0   0   2   0   2   2   2   0   0   2   2   2   2   0   0   2   2   0   2   2   2   0   0   2   2   2   0   2   0   0   2   2   2   2   2   0   2   0   0   2   2   0   2   2   2   0   0   2   2   0   2   0   2   2   2   0   2   2   0   2   2   2   0   0   2   0   2   2   0   2   0   0   2   0   2   2   2   2   0   2   0   0   0   0   0   0   0   2   0   0   2   0   0   2   2   2   2   2   2   2   2   2   0   2   2   2   2   2   2   2   0   0   0   0   0   0   0   0
 MK-5-9                 0   0   2   0   2   0   0   2   0   0   2   2   2   2   2   0   0   0   2   0   0   0   0   2   0   2   0   0   0   2   0   0   2   2   0   2   0   2   2   2   0   0   0   2   0   0   2   0   0   0   0   2   0   2   2   2   0   0   2   2   2   2   2   2   2   2   2   2   2   0   2   0   0   2   2   2   0   0   2   0   0   2   2   0   2   0   2   2   2   0   0   2   2   2   2   0   0   2   2   0   2   0   2   0   0   2   2   2   0   2   0   0   2   2   2   2   2   0   2   0   0   2   2   0   2   2   2   0   0   0   2   0   2   0   2   2   2   0   2   0   0   2   2   2   0   0   2   0   2   2   0   2   0   0   2   0   0   2   2   2   0   2   0   0   0   0   0   0   0   2   0   0   2   0   0   2   2   2   2   2   2   0   2   2   0   2   2   2   2   0   2   2   0   2   0   0   0   0   0   0
 MK-5-10                0   0   2   0   2   0   0   2   0   0   2   2   2   2   2   0   0   0   2   0   0   0   2   2   0   2   0   0   0   2   0   2   2   2   0   2   0   2   2   2   0   0   0   2   0   0   2   0   0   0   0   2   0   2   2   2   2   0   2   2   2   2   2   2   0   2   2   2   2   0   2   2   0   2   2   0   0   0   2   0   0   2   2   0   2   0   2   2   2   0   2   2   2   0   0   0   0   2   2   0   2   0   2   0   0   2   2   0   0   0   0   0   2   2   2   2   2   0   0   0   0   2   2   0   2   2   2   0   0   0   2   0   2   0   2   2   2   0   2   0   0   0   2   2   0   0   2   0   2   2   0   2   0   0   2   0   0   2   2   2   0   0   0   0   0   0   0   0   2   2   0   0   0   0   0   2   2   2   2   2   2   0   0   2   0   2   2   2   2   0   2   2   0   2   0   0   0   0   0   0
 MK-5-11                0   2   2   0   2   0   0   2   0   0   2   0   2   2   2   0   0   0   2   0   0   0   2   2   0   2   0   0   0   2   0   2   2   2   0   2   0   2   2   2   0   0   0   0   0   0   2   0   2   0   0   2   0   0   2   2   2   0   2   2   2   2   2   2   0   0   2   2   2   0   2   2   0   2   2   2   0   0   2   0   0   2   2   0   2   0   2   0   2   0   2   2   2   0   0   0   0   2   2   2   2   0   2   0   0   2   2   0   0   2   0   0   2   2   2   2   2   0   0   0   0   2   2   0   2   2   2   0   0   0   2   0   2   0   2   2   2   2   2   0   0   0   0   2   2   2   0   0   2   2   0   0   0   0   2   0   0   2   2   2   0   0   0   2   0   0   0   0   2   2   0   0   0   2   2   2   2   0   2   2   2   0   0   2   0   0   2   2   0   0   0   2   0   2   0   0   0   0   0   0
 MK-5-12                2   2   2   0   2   0   0   2   0   0   0   0   2   2   2   0   2   0   2   0   0   0   2   2   0   2   0   0   0   0   0   2   0   2   0   2   0   2   2   2   0   0   0   0   0   0   2   0   2   0   0   2   0   0   0   2   2   0   2   2   2   2   2   2   0   0   2   2   2   0   2   2   0   2   2   2   2   0   2   0   0   2   2   0   2   0   2   0   2   0   2   2   2   0   0   0   0   2   2   2   2   0   2   0   0   2   2   0   0   0   0   2   2   2   2   2   2   0   0   0   0   2   2   0   2   2   2   0   0   0   2   2   2   0   2   2   2   2   2   0   0   0   0   2   2   2   0   2   2   2   0   0   0   0   2   2   0   2   2   2   0   0   0   2   0   0   0   0   2   2   0   0   0   2   2   2   2   0   2   2   2   0   0   2   2   0   2   2   2   0   0   2   0   2   2   0   0   0   0   0
 MK-5-13                2   2   2   2   2   0   0   2   0   0   0   0   2   2   2   0   2   0   2   0   0   0   2   2   0   0   0   0   0   0   0   2   0   2   2   2   2   2   0   2   0   0   0   0   2   0   2   0   2   0   0   2   0   0   2   2   2   0   2   2   2   2   2   2   0   0   2   0   2   0   2   0   0   2   2   2   2   0   2   0   2   2   2   0   2   0   2   0   2   0   2   2   2   0   0   0   0   2   2   2   2   2   2   0   0   2   2   0   0   0   0   2   2   2   2   2   2   0   0   0   0   2   2   0   2   2   2   2   2   0   2   2   0   0   2   2   2   2   2   0   0   0   0   2   2   2   0   0   2   2   0   0   0   0   2   2   0   2   2   2   0   0   0   2   0   0   0   0   2   2   2   0   0   2   2   2   0   0   2   2   2   0   0   2   0   0   2   2   2   0   0   2   0   2   2   0   0   0   0   0
 MK-5-14                2   2   2   2   2   0   0   2   0   0   0   0   2   2   2   0   2   0   0   0   0   0   2   2   0   2   0   0   0   0   0   2   0   0   2   2   2   2   0   2   2   0   0   0   2   0   2   0   2   0   0   2   0   0   2   2   2   0   2   2   2   2   2   2   0   2   2   0   2   0   2   0   0   2   2   2   2   0   2   0   2   2   0   0   2   0   2   0   0   0   2   0   2   2   0   0   0   2   2   2   2   2   2   0   2   2   2   0   0   0   0   2   0   2   2   2   2   0   0   0   0   2   0   0   2   0   2   2   2   0   0   2   0   0   2   2   2   2   2   0   0   0   0   2   2   2   0   2   2   2   0   0   0   0   2   2   0   2   2   2   0   2   0   2   0   0   0   0   0   2   2   2   0   2   2   2   0   2   2   2   0   0   0   2   0   0   2   2   2   0   2   0   0   2   2   0   2   0   2   0
 MK-5-15                0   2   2   2   2   0   0   2   0   0   0   0   2   2   0   0   2   0   0   0   0   0   2   2   0   2   0   0   0   0   0   2   0   0   2   2   2   2   0   2   2   0   0   0   2   0   2   0   0   0   2   2   0   0   2   2   2   0   2   2   2   2   2   2   0   2   2   0   2   0   2   0   0   2   0   2   2   0   2   0   2   2   0   0   2   0   2   0   0   0   2   0   2   0   0   0   0   2   2   2   2   2   2   0   2   2   2   0   0   0   0   2   0   2   2   2   2   0   0   0   0   2   0   0   2   0   2   2   2   0   0   0   0   2   0   2   2   2   2   0   0   0   0   2   2   2   0   2   2   2   2   0   2   0   2   2   0   2   2   2   0   2   0   2   0   0   0   0   0   2   2   2   0   2   2   0   0   2   2   2   0   0   0   0   0   0   0   2   2   0   2   0   0   2   2   0   2   2   2   2
 MK-5-16                2   2   2   2   2   0   0   2   0   0   0   0   2   2   0   0   2   0   0   0   0   0   2   2   0   2   0   0   0   0   0   2   0   0   2   0   2   2   0   2   2   0   0   2   2   0   2   0   0   0   2   2   0   0   2   2   2   0   2   2   2   2   2   0   0   2   2   0   2   0   2   2   0   2   0   2   2   0   2   0   2   2   0   0   2   0   2   0   0   2   2   0   2   0   2   0   0   2   2   2   2   2   2   0   2   0   2   0   0   0   2   2   0   0   2   2   2   0   0   0   0   2   0   0   2   0   0   2   2   0   0   2   2   2   2   2   2   2   2   0   0   0   0   2   2   0   0   2   2   2   2   0   0   0   2   2   0   2   2   2   0   2   0   0   0   0   0   0   0   2   2   2   0   2   2   0   0   0   2   2   0   0   0   0   0   0   0   2   2   0   2   0   0   2   2   0   0   2   2   2
 MK-6-1                 0   0   2   0   2   0   2   0   0   0   0   0   0   2   2   2   0   0   0   2   2   0   0   2   2   0   0   0   2   0   0   2   2   0   2   2   2   2   2   2   2   2   0   0   0   2   2   2   0   2   2   0   0   0   2   2   0   2   2   0   2   2   2   2   0   0   0   0   0   2   2   0   0   0   0   0   0   0   0   2   0   0   0   2   2   0   0   0   2   0   0   0   0   0   0   2   0   2   0   0   2   2   2   0   0   0   0   2   2   2   0   2   0   0   0   0   0   2   0   0   0   0   2   0   0   0   0   0   0   0   0   2   0   0   2   0   0   2   2   0   0   0   0   2   0   2   0   0   2   0   2   0   0   0   2   0   2   2   0   0   2   2   2   0   0   2   0   0   2   2   0   2   0   2   2   0   2   2   0   2   2   0   2   2   0   0   0   2   0   0   0   0   2   0   0   0   2   2   2   0
 MK-6-2                 0   0   2   0   2   2   2   0   0   0   0   0   0   2   2   2   0   0   2   2   2   0   0   2   2   0   0   0   2   0   0   2   2   0   2   2   2   2   2   2   2   2   0   0   0   2   0   2   0   2   2   0   0   0   2   0   0   2   2   0   2   2   2   2   0   0   0   0   0   2   2   0   0   0   0   0   0   0   0   2   2   0   0   2   2   0   0   0   2   0   0   0   0   0   0   2   2   2   0   0   2   2   2   2   0   0   0   2   2   2   0   2   0   0   0   0   0   2   0   0   0   0   2   0   0   0   0   2   0   0   0   2   0   0   0   0   0   2   2   0   2   0   0   0   0   2   0   0   2   2   0   0   0   0   2   0   2   2   0   0   2   2   2   0   0   2   0   2   2   2   0   2   0   2   2   0   2   2   0   2   2   0   2   2   0   2   0   2   0   0   0   0   0   2   0   2   2   2   2   0
 MK-6-3                 2   0   2   0   2   2   2   0   2   0   0   0   0   0   2   2   0   2   2   2   2   0   0   2   2   0   0   0   0   0   0   2   2   0   2   2   2   2   2   2   2   2   0   0   0   2   0   2   0   2   2   0   0   0   2   0   0   2   2   0   2   2   2   2   0   0   0   0   0   2   2   0   0   0   0   0   0   0   0   2   0   0   0   2   0   0   0   0   2   0   0   0   0   0   2   2   2   2   0   0   2   2   2   2   2   2   0   2   2   2   0   2   0   0   0   0   0   0   0   0   0   0   2   0   0   0   0   2   0   0   0   2   0   0   0   0   0   2   2   0   2   0   0   0   0   2   0   0   2   2   0   0   0   0   2   0   2   2   0   0   2   0   2   0   2   2   0   2   2   2   0   2   0   2   2   0   2   2   0   2   2   0   2   2   0   2   0   2   0   0   0   0   0   2   0   2   2   2   2   0
 MK-6-4                 2   0   2   0   2   2   0   0   2   0   0   0   0   0   2   2   0   2   2   2   2   2   2   2   2   0   0   2   0   0   0   2   2   0   2   2   0   2   2   0   0   2   0   0   0   2   2   2   0   2   2   0   0   0   2   0   2   2   2   0   2   0   2   2   0   0   0   2   0   2   2   0   0   2   0   0   0   0   0   2   0   0   0   2   0   0   0   0   2   0   0   0   0   0   2   2   2   2   0   0   2   2   0   2   0   2   0   2   2   2   0   2   0   0   2   0   0   0   0   0   0   2   0   0   0   0   0   2   0   0   2   2   0   2   0   0   0   2   2   0   2   0   0   0   0   2   0   2   2   2   0   0   0   0   2   0   2   2   0   0   2   0   2   0   2   2   0   2   2   2   2   2   0   2   2   0   2   2   0   2   2   0   2   2   0   2   0   2   0   0   0   0   0   2   2   2   2   2   2   0
 MK-6-5                 2   0   2   0   2   2   0   0   0   0   0   0   0   0   2   2   0   2   2   2   2   0   2   2   2   0   0   2   0   0   0   2   2   0   2   2   0   2   2   0   0   2   0   0   0   2   2   2   0   2   2   0   0   0   2   0   2   2   2   0   2   0   2   2   0   0   0   2   0   2   2   0   0   2   0   0   0   0   0   2   2   0   0   2   2   2   0   2   2   0   0   0   2   0   2   2   2   2   0   0   2   2   0   2   0   2   0   2   2   2   0   2   2   0   2   0   2   0   0   0   0   2   0   0   0   0   0   2   2   0   2   2   0   2   0   0   0   2   2   0   2   0   0   2   0   2   0   2   2   2   0   0   0   2   2   0   2   2   2   0   2   0   2   0   0   0   0   2   2   2   2   2   0   0   2   0   2   0   0   2   2   0   2   2   0   2   0   2   0   0   0   0   0   2   2   2   2   2   2   0
 MK-6-6                 2   0   2   0   2   2   0   0   0   0   0   0   0   2   2   2   0   2   2   2   2   0   2   2   2   0   0   0   0   0   0   2   0   0   2   0   0   2   2   0   0   2   0   0   0   2   2   2   0   2   2   0   0   0   2   0   2   2   2   0   2   0   2   2   0   0   0   2   0   2   2   0   2   2   0   2   0   2   0   2   2   0   0   2   2   2   0   2   2   0   0   0   2   0   2   2   2   2   0   0   2   2   0   2   0   2   0   2   2   2   2   2   2   0   2   0   2   0   0   0   0   2   0   0   0   0   0   2   2   2   2   2   0   2   0   0   0   2   2   0   2   0   0   2   0   2   0   2   2   2   0   0   0   2   2   0   2   2   2   0   2   0   2   0   0   0   0   2   2   2   2   0   0   0   2   0   2   0   0   2   2   0   2   2   0   0   0   0   0   0   2   0   0   2   2   2   2   2   2   0
 MK-6-7                 2   0   2   0   2   2   0   2   0   0   2   0   0   2   2   2   0   2   0   0   2   0   2   2   2   0   0   2   0   0   0   2   0   0   2   0   0   2   2   0   0   2   0   0   0   2   2   2   0   2   2   0   0   0   2   0   2   0   2   2   2   0   2   2   0   0   0   0   0   2   2   0   2   2   0   2   0   0   0   2   2   0   0   2   2   2   0   2   2   0   0   0   2   0   2   2   2   2   2   0   2   2   0   2   0   2   0   2   2   0   2   2   2   0   2   0   2   0   0   2   0   2   0   0   0   0   0   2   2   2   2   2   0   2   0   0   0   2   2   0   2   0   2   2   0   2   0   2   2   2   2   2   0   2   2   0   0   2   0   0   2   0   2   0   2   0   0   2   2   2   2   0   0   0   2   0   2   0   0   2   2   0   2   2   0   0   0   0   0   0   2   0   0   2   2   2   0   2   2   0
 MK-6-8                 2   0   2   0   2   2   0   2   0   0   2   0   0   2   2   2   0   2   0   0   2   2   2   2   2   2   0   2   0   0   0   2   2   0   2   0   0   2   2   0   0   2   0   0   0   2   2   2   0   2   0   2   0   0   2   0   2   0   2   2   2   0   2   2   0   2   0   0   0   2   2   0   0   2   0   2   0   0   0   2   2   0   0   2   0   2   0   0   2   0   0   0   2   0   2   2   2   2   2   0   2   2   0   2   0   2   0   2   2   0   2   2   0   0   2   0   2   0   0   2   0   2   2   0   0   0   0   2   2   2   2   2   0   2   0   0   0   2   2   0   0   0   2   2   0   2   0   2   2   2   2   2   2   2   2   2   0   2   0   0   2   0   2   0   2   0   0   2   2   2   2   0   0   0   2   0   2   0   0   2   2   0   2   2   0   2   0   0   0   0   0   0   0   2   2   2   0   2   2   0
 MK-6-9                 2   0   2   0   2   2   0   2   0   0   2   0   0   2   2   2   0   2   0   2   2   0   2   2   2   2   0   2   0   0   0   2   2   0   2   0   0   2   2   0   0   2   0   0   0   2   2   2   0   2   0   0   0   0   2   2   0   2   2   2   2   2   2   2   0   2   0   0   0   2   2   0   0   2   0   2   0   0   2   0   2   0   2   2   0   2   0   0   2   2   0   0   2   0   2   2   2   2   2   0   2   2   0   2   0   2   0   0   2   0   2   2   0   2   2   0   2   0   0   2   0   2   2   2   2   0   0   2   2   2   2   2   0   2   0   0   0   0   2   0   2   0   2   2   0   2   0   2   2   2   2   2   2   0   2   2   2   2   2   0   2   0   2   0   0   0   0   2   2   0   2   2   0   0   2   0   2   0   0   2   2   0   2   0   2   2   0   0   0   0   0   0   0   2   2   2   0   2   2   0
 MK-6-10                0   0   2   0   2   2   0   0   0   0   2   0   0   2   2   2   0   2   2   2   2   0   2   0   2   2   0   2   0   0   0   2   2   0   2   0   0   2   2   0   0   2   0   0   0   2   2   2   0   2   0   0   0   0   2   2   0   2   2   2   2   2   2   2   0   2   0   0   0   2   2   0   0   2   0   2   0   0   2   2   2   0   2   2   0   2   0   0   2   2   0   0   2   0   2   2   2   0   2   0   2   2   0   2   0   2   0   0   2   0   2   2   0   2   2   0   2   0   0   2   0   2   2   2   2   2   2   2   0   2   0   2   0   2   0   0   0   2   2   0   2   0   2   2   0   0   0   2   2   2   2   2   2   0   2   2   2   2   2   0   2   0   2   0   0   0   0   2   2   0   2   2   0   0   2   0   2   0   0   0   2   0   2   0   2   2   0   0   0   0   0   0   0   2   2   2   2   2   2   0
 MK-6-11                0   0   2   0   2   2   0   0   0   0   2   0   0   2   2   2   0   2   2   2   2   0   2   0   2   2   0   2   0   0   0   2   2   0   2   2   0   2   2   0   0   2   0   0   0   2   2   2   0   2   0   0   0   0   2   2   0   2   2   2   2   2   2   2   2   2   0   0   0   2   2   0   0   2   2   2   0   0   0   2   2   0   2   2   0   2   0   0   2   2   0   0   2   0   2   2   2   0   2   0   0   2   0   2   0   2   0   0   2   0   2   2   0   2   2   0   2   0   0   2   0   2   2   2   0   2   0   2   0   2   0   2   0   2   0   2   0   2   2   0   2   0   2   2   0   0   0   2   2   2   2   2   2   0   2   2   2   2   2   0   2   0   2   0   0   0   0   2   2   2   2   2   2   0   2   0   2   0   0   0   2   0   2   0   0   2   0   2   0   0   0   0   0   2   2   2   2   2   0   0
 MK-6-12                0   0   2   0   2   2   0   2   0   0   2   0   0   0   2   2   0   2   2   2   2   0   2   0   2   0   0   2   0   0   0   2   2   0   2   2   0   2   2   0   0   2   0   0   0   2   2   2   0   2   0   0   0   0   2   2   0   2   2   2   2   2   2   2   2   2   0   0   2   2   2   0   0   2   2   2   0   0   0   2   2   0   0   2   0   2   0   0   2   0   0   0   0   0   2   2   2   0   2   0   0   2   0   2   0   2   0   0   2   0   0   2   0   2   2   2   2   0   0   2   2   2   2   2   0   2   0   2   2   2   0   2   0   2   0   2   0   2   2   0   2   0   2   2   0   0   0   0   2   2   2   2   2   0   2   2   2   2   2   0   2   0   2   0   2   0   2   2   0   2   2   2   2   0   0   0   2   0   2   0   2   0   2   0   0   2   0   2   0   0   0   0   0   2   2   2   2   0   0   0
 MK-6-13                0   2   2   0   0   2   0   2   2   0   2   0   2   0   2   2   0   2   2   2   2   0   2   0   2   0   0   0   0   0   0   2   2   0   2   2   0   2   2   0   0   2   0   0   0   2   2   2   0   2   0   0   0   2   2   2   0   2   2   2   2   2   2   2   2   2   0   0   2   2   2   0   0   2   2   0   0   0   0   2   2   0   0   2   0   2   0   0   2   0   0   0   0   0   2   2   2   0   0   0   0   2   0   2   0   0   0   0   2   0   0   0   0   0   2   2   2   0   0   2   2   2   2   2   0   2   0   2   2   2   0   2   0   2   0   2   0   2   2   0   2   0   2   2   0   0   0   0   2   2   2   2   2   0   2   2   2   2   2   0   2   0   0   2   2   0   2   2   0   2   0   2   2   2   0   2   2   0   2   0   2   0   2   0   0   2   0   2   0   0   0   0   0   2   2   2   2   2   0   0
 MK-6-14                0   2   2   0   0   2   0   2   2   0   2   0   0   0   0   2   2   2   0   2   2   0   0   0   2   0   0   0   0   0   0   2   2   0   2   2   0   2   2   0   0   0   2   2   0   2   2   2   0   2   0   0   0   2   2   2   0   2   2   2   2   2   2   2   2   2   0   2   0   2   0   0   0   2   2   2   0   0   0   2   2   0   0   2   2   2   0   0   2   0   0   0   0   0   2   2   2   0   0   0   0   2   0   0   0   0   0   0   2   0   2   0   0   0   2   2   2   2   0   2   2   2   2   2   0   2   0   2   2   2   2   2   0   2   0   2   0   2   2   0   2   0   0   2   0   0   0   0   2   2   2   2   2   0   2   2   2   2   2   0   0   0   0   2   2   2   0   2   0   2   0   2   2   2   0   0   2   0   2   0   2   0   2   2   2   2   0   2   0   0   0   0   0   2   2   2   2   2   0   0
 MK-6-15                0   2   2   0   0   2   0   2   2   0   2   0   0   0   0   2   2   2   0   2   2   0   0   2   2   0   0   0   0   0   0   2   2   0   2   0   0   2   2   0   0   2   0   2   0   2   2   2   0   2   0   0   0   0   0   2   0   2   2   2   2   2   2   2   2   2   0   2   0   2   0   0   0   2   2   2   0   0   0   2   2   0   0   2   2   2   0   0   2   0   0   0   0   0   2   2   2   0   0   0   0   2   0   0   0   0   0   0   2   0   2   0   0   0   2   2   0   2   0   2   2   2   2   2   0   2   0   2   2   2   2   2   2   2   0   0   0   2   2   0   2   0   0   2   0   0   0   0   2   0   2   2   2   0   2   2   2   2   2   0   0   0   0   2   2   2   0   2   0   2   0   2   2   2   0   0   2   0   2   0   2   0   0   2   2   2   0   2   0   0   0   0   0   2   2   2   2   2   2   0
 MK-6-16                0   2   2   0   2   2   0   2   2   0   2   0   0   0   2   2   2   2   0   2   2   0   0   2   2   0   0   0   0   0   0   2   2   2   2   0   0   2   2   0   0   2   0   2   2   2   2   2   0   2   0   0   0   0   0   2   0   2   2   2   2   0   2   0   2   0   0   2   0   0   0   2   0   2   2   2   0   0   0   2   0   0   0   2   2   0   0   0   2   0   0   0   0   0   2   2   2   0   0   0   0   2   0   0   0   0   0   0   2   0   2   0   0   0   2   2   0   2   0   0   2   2   2   2   0   2   0   2   2   2   2   2   2   2   2   0   0   2   2   0   2   0   0   0   0   0   0   0   2   0   2   2   2   0   2   2   2   2   2   0   0   0   0   2   0   2   0   2   0   2   0   2   0   2   0   0   2   0   2   0   2   0   0   2   2   2   0   2   0   0   0   0   0   2   2   2   2   2   0   0
 
!****************************************** Phenotypic Data **********************************************************
!-100.0 is resevred for missing phenotype
SimulatedTrait1         9.4180   13.5293   10.2432    7.7600   11.1014    8.1031   11.2943    8.5421    6.9204    9.8883   10.4010    9.3159    9.2666   12.6968    7.3530    9.4749    8.5968    9.1198   10.6793    9.8775    8.1159    9.0140    8.0756   12.2994    7.4916   11.4860   11.3814    9.3002   10.1731    8.9853    8.2344   11.1727    9.3411    9.2252    9.6912    9.7747   12.2248   12.8101    9.0008    9.8133   10.6386    7.5111   11.2126    9.8211    9.7234    8.3969   11.5298    9.2082   11.6271   11.6121   10.3323    9.3796    9.4519   10.4473   10.1709    8.8538    9.4688   10.3411    9.3463   12.5043    8.4571    9.7570    9.8409    7.6827    9.5221   10.4553    7.3471    9.1824   11.5727    9.3400   12.0697   12.5793   10.5436   10.0096   10.3118    9.3453    5.9903    8.9715   11.2053    9.0777   10.5662   11.5307   11.1817    6.7905    8.6992    9.6186    9.1588    9.8526   10.4268    8.9853    9.8838   12.0658    9.5407   12.0078   11.6935   11.4553    9.8801    9.7303   12.7286    9.5471    8.8940    9.4341   10.0949   10.5367    8.3901    8.7364    9.3741    9.6050   10.4401   11.3289    9.4842    7.0472    8.4557    9.9512    8.6649   12.2843    8.6427    9.3415   10.8875   11.7206   10.5627   11.5735    6.8700   10.5496   10.7510   10.7095   12.1559    8.6110    9.7781    9.6648   10.9835    8.7599   12.6866    7.9908   11.5750   10.3643   11.3300    8.4401   10.0126    9.7759   10.5617    9.0767   10.3864    7.2988    9.9698    9.3458    9.2062    9.5636   11.0365   11.1856    6.8819    9.5085   10.8073    9.8293    9.7235   10.0014    8.6723    8.2404   10.0128   10.8024   11.9973    9.4997   11.5335    8.4907   10.1967    8.9101    8.5422    8.4531    8.8525    9.0310    8.4727    9.4308   10.4266   10.7055   10.8017    8.6895   10.5496    8.6241    8.6029   11.1277   12.9644    9.7493    8.0106    7.6512   11.6734   13.4759   10.9747   10.5255    9.0312   10.4853   10.1412    9.9213    9.8533    9.9491   11.0514    8.3875   12.1355   13.0642    9.9250    8.8083
SimulatedTrait2        15.6455   15.3577   14.0687   12.3789   16.1874   14.3507   12.8718   15.2590   13.4006   15.7223   12.4524   16.2672   14.3843   15.5607   15.1438   14.1469   15.0449   14.0359   11.4740   15.6556   14.8996   15.2739   13.4183   16.8446   12.1372   14.4197   15.9210   13.2630   14.3115   15.5096   14.5429   14.6610   15.2814   15.8690   15.7109   13.7586   14.2485   14.8033   11.2460   16.7875   16.5826   15.4814   15.9809   18.2167   13.4489   15.4734   15.0487   15.9014   15.6866   15.6366   12.2964   16.2216   15.4334   15.8591   14.8182   14.9564   13.1894   15.4845   14.3782   14.9009   17.0066   14.9879   16.2597   16.2439   12.9697   13.8742   13.4208   15.8033   16.8916   13.0911   14.0189   15.3437   15.1028   15.6689   15.2385   14.2452   16.2407   13.9600   16.3261   11.2527   13.4072   12.2752   12.8363   13.8613   12.0243   16.9821   16.2658   16.6422   15.8723   14.6003   15.3877   15.8058   17.6703   15.7090   15.4779   13.4184   13.1274   17.0698   13.9446   14.7011   13.8337   14.6555   11.7762   15.3664   16.3148   15.2114   12.1511   15.2504   17.5988   17.4072   14.1034   13.3015   14.3346   15.2251   15.7241   15.3383   17.7900   15.6574   16.4275   15.0272   14.8660   16.5506   16.6987   14.9859   11.9839   14.0846   14.9789   13.5255   15.6290   15.2445   18.0052   16.1478   16.2544   15.1142   14.6920   15.4556   16.7226   14.2159   16.1269   13.9321   15.9687   16.2257   13.3715   12.8387   13.2045   14.8989   14.0275   13.9368   16.4602   15.7753   13.1246   12.8145   17.1965   15.1868   14.9240   14.2537   16.3131   15.0913   13.5785   16.0103   13.5983   13.0710   15.8630   14.1119   14.0459   12.8154   12.6244   14.4698   15.1612   14.3671   15.0051   14.2595   14.8133   14.0782   14.6195   14.1851   16.4567   16.3376   15.0568   15.0560   14.6138   15.1385   16.4532   15.1929   14.3625   14.3632   16.7388   14.8045   14.5526   14.2238   14.4106   12.4910   14.5718   15.1282   14.2380   15.3997   14.7832   16.0304   13.3509   14.9202
 
