# Supplementary material for: Inclusive Composite Interval Mapping of QTL by Environment Interactions in Biparental Populations
Source: PLoS One. 2015 Jul 10;10(7):e0132414. doi: 10.1371/journal.pone.0132414 (PMC4498613; doi:10.1371/journal.pone.0132414)
Supplement: S3 File — (ZIP) [file pone.0132414.s003.zip › Simulation for unliked model/Simulated popualtions/run_00146.met]

!**********************Note: lines staring with "!" are remarks and will be ignored in the program********************
!*********************************General Information**********************************
!Assuming F1 = P1 x P2, populations available in QTL IciMapping are: 
!  1, P1BC1F1 = P1 x F1, the first backcrossing where P1 is used as the recurrent parent;
!  2, P2BC1F1 = P2 x F1, the first backcrossing where P2 is used as the recurrent parent;
!  3, F1DH, F1-derived doubled haploids; 
!  4, RIL or F1RIL, recombination inbred lines through the repeated selfing of F1;
!  5, P1BC1RIL, recombination inbred lines through the repeated selfing of P1BC1F1;
!  6, P2BC1RIL, recombination inbred lines through the repeated selfing of P2BC1F1;
!  7, F2, the selfing generation of F1;
!  8, F3, the selfing generation of F2;
!  9, P1BC2F1, the second backcrossing where P1 is used as the recurrent parent; 
! 10, P2BC2F1, the second backcrossing where P2 is used as the recurrent parent;
! 11, P1BC2RIL, recombination inred lines through the repeated selfing of P1BC2F1; 
! 12, P2BC2RIL, recombination inred lines through the repeated selfing of P2BC2F1; 
! 13, P1BC1F2, the selfing generation of P1BC1F1; 
! 14, P2BC1F2, the selfing generation of P2BC1F1; 
! 15, P1BC2F2, the selfing generation of P1BC2F1; 
! 16, P2BC2F2, the selfing generation of P2BC2F1; 
! 17, P1BC1DH, P1BC1F1-derived doubled haploids; 
! 18, P2BC1DH, P2BC1F1-derived doubled haploids; 
! 19, P1BC2DH, P1BC2F1-derived doubled haploids; 
! 20, P2BC2DH, P2BC2F1-derived doubled haploids; 
   3      !Mapping Population (see remarks above)
   2      !Mapping Function (1 for Kosambi; 2 for Haldane; 3 for Morgan)
   2      !Marker Space Type (1 for intervals; 2 for positions)
   1      !Marker Space Unit(1 for centiMorgans; 2 for Morgan)
   6      !Number of Chromosomes (or Linkage Groups)
 200      !Size of the mapping population
   2      !Number of environments
 
!***************************************** Chromosomes and Linkage Maps **********************************************
!Chromosome                 NumMarkers
-CH1                        16
-CH2                        16
-CH3                        16
-CH4                        16
-CH5                        16
-CH6                        16
!Linkage map (Marker name followed by position or the interval length)
 MK-1-1                1     0.000
 MK-1-2                1    10.000
 MK-1-3                1    20.000
 MK-1-4                1    30.000
 MK-1-5                1    40.000
 MK-1-6                1    50.000
 MK-1-7                1    60.000
 MK-1-8                1    70.000
 MK-1-9                1    80.000
 MK-1-10               1    90.000
 MK-1-11               1   100.000
 MK-1-12               1   110.000
 MK-1-13               1   120.000
 MK-1-14               1   130.000
 MK-1-15               1   140.000
 MK-1-16               1   150.000
 MK-2-1                2     0.000
 MK-2-2                2    10.000
 MK-2-3                2    20.000
 MK-2-4                2    30.000
 MK-2-5                2    40.000
 MK-2-6                2    50.000
 MK-2-7                2    60.000
 MK-2-8                2    70.000
 MK-2-9                2    80.000
 MK-2-10               2    90.000
 MK-2-11               2   100.000
 MK-2-12               2   110.000
 MK-2-13               2   120.000
 MK-2-14               2   130.000
 MK-2-15               2   140.000
 MK-2-16               2   150.000
 MK-3-1                3     0.000
 MK-3-2                3    10.000
 MK-3-3                3    20.000
 MK-3-4                3    30.000
 MK-3-5                3    40.000
 MK-3-6                3    50.000
 MK-3-7                3    60.000
 MK-3-8                3    70.000
 MK-3-9                3    80.000
 MK-3-10               3    90.000
 MK-3-11               3   100.000
 MK-3-12               3   110.000
 MK-3-13               3   120.000
 MK-3-14               3   130.000
 MK-3-15               3   140.000
 MK-3-16               3   150.000
 MK-4-1                4     0.000
 MK-4-2                4    10.000
 MK-4-3                4    20.000
 MK-4-4                4    30.000
 MK-4-5                4    40.000
 MK-4-6                4    50.000
 MK-4-7                4    60.000
 MK-4-8                4    70.000
 MK-4-9                4    80.000
 MK-4-10               4    90.000
 MK-4-11               4   100.000
 MK-4-12               4   110.000
 MK-4-13               4   120.000
 MK-4-14               4   130.000
 MK-4-15               4   140.000
 MK-4-16               4   150.000
 MK-5-1                5     0.000
 MK-5-2                5    10.000
 MK-5-3                5    20.000
 MK-5-4                5    30.000
 MK-5-5                5    40.000
 MK-5-6                5    50.000
 MK-5-7                5    60.000
 MK-5-8                5    70.000
 MK-5-9                5    80.000
 MK-5-10               5    90.000
 MK-5-11               5   100.000
 MK-5-12               5   110.000
 MK-5-13               5   120.000
 MK-5-14               5   130.000
 MK-5-15               5   140.000
 MK-5-16               5   150.000
 MK-6-1                6     0.000
 MK-6-2                6    10.000
 MK-6-3                6    20.000
 MK-6-4                6    30.000
 MK-6-5                6    40.000
 MK-6-6                6    50.000
 MK-6-7                6    60.000
 MK-6-8                6    70.000
 MK-6-9                6    80.000
 MK-6-10               6    90.000
 MK-6-11               6   100.000
 MK-6-12               6   110.000
 MK-6-13               6   120.000
 MK-6-14               6   130.000
 MK-6-15               6   140.000
 MK-6-16               6   150.000
!*********************************** Marker Types ********************************************************************
!Co-dominant marker: When heterozygote F1 is present, P1 is coded as 2, F1 is coded as 1, and P2 is coded as 0; Otherwise, P1 is coded as 2, and P2 is coded as 0. 
!Dominant marker: When heterozygote F1 is present, P1 and F1 are coded as 12, and P2 is coded as 0; Otherwise, P1 is coded as 2, and P2 is coded as 0.  
!Recessive markers: When heterozygote F1 is present, P1 is coded as 2, and F1 and P2 are coded as 10; Otherwise, P1 is coded as 2, and P2 is coded as 0. 
!Missing marker is coded as -1. 
 MK-1-1                 2   0   2   0   2   2   2   2   2   0   0   0   0   2   2   2   0   0   2   2   2   2   2   0   0   2   2   2   2   0   0   0   2   0   2   2   2   2   2   0   2   0   0   2   0   0   0   0   0   2   0   0   0   0   0   0   0   0   0   0   2   0   2   2   2   2   2   2   2   0   0   0   2   0   2   0   0   2   0   2   2   0   2   0   0   2   2   0   2   0   2   0   2   0   0   2   2   2   0   0   0   2   2   0   0   0   0   2   0   2   0   2   2   2   2   2   0   2   2   0   0   2   0   2   0   2   0   0   2   2   0   0   0   2   2   0   2   2   2   0   2   2   2   0   0   2   0   0   2   0   2   2   2   2   0   2   2   2   0   0   0   2   2   0   2   2   0   0   0   0   2   0   0   2   2   0   0   2   2   0   0   2   0   2   2   2   0   0   0   0   2   0   2   0   2   2   0   0   0   0
 MK-1-2                 2   0   2   0   2   2   2   2   2   2   0   0   2   2   2   2   0   2   0   2   2   2   2   0   0   0   2   2   2   0   0   0   2   0   2   0   2   2   2   0   0   0   0   2   0   0   0   0   0   2   0   0   0   0   0   0   2   0   0   0   2   0   2   0   2   2   0   2   2   0   0   0   2   0   2   0   0   2   0   0   2   0   2   0   0   2   2   0   2   2   2   0   2   0   0   2   2   2   0   0   0   2   2   0   0   0   0   2   0   2   0   2   2   0   2   2   0   2   2   0   0   2   0   2   0   2   0   0   0   2   0   0   0   2   2   0   2   2   2   0   2   2   2   0   0   2   0   0   2   0   0   2   2   2   2   2   2   2   0   0   0   2   0   0   2   2   0   0   0   0   2   0   2   2   2   2   0   2   2   0   2   2   0   2   2   2   0   0   0   0   0   0   2   2   2   2   0   0   0   0
 MK-1-3                 2   0   2   2   2   2   2   2   2   2   0   0   2   2   2   2   2   2   0   2   2   2   2   0   0   0   2   0   2   2   0   0   2   0   0   0   2   2   0   0   0   2   2   2   0   0   0   0   0   2   0   0   0   0   0   0   2   2   0   0   2   0   0   0   2   2   0   2   2   0   0   0   2   2   2   0   0   0   0   0   2   0   0   0   2   2   2   0   2   0   2   0   2   0   0   2   2   2   0   0   0   2   2   0   0   0   0   2   0   2   0   2   2   0   2   0   0   2   2   0   0   2   0   2   0   2   2   0   0   2   0   0   0   2   2   0   2   2   2   0   2   2   2   0   0   2   0   0   2   0   0   2   2   2   2   2   2   2   0   0   0   2   0   0   0   2   0   0   0   0   2   0   2   2   0   2   0   2   0   0   2   2   0   2   2   0   0   0   0   0   2   0   2   2   2   2   0   0   0   0
 MK-1-4                 2   2   2   2   2   2   2   2   0   0   0   0   2   2   2   2   2   2   0   2   2   2   2   0   0   0   2   0   2   2   0   0   2   0   0   0   0   2   0   0   2   2   2   2   0   0   0   0   0   2   0   0   0   2   0   0   2   2   2   0   2   0   0   0   2   2   0   2   2   0   2   0   2   2   2   0   0   0   0   2   2   0   0   2   2   2   2   0   2   0   2   0   0   0   0   2   2   2   0   2   0   2   2   0   0   0   0   0   0   2   0   2   0   0   2   0   0   2   2   0   0   2   0   2   0   2   2   0   0   2   0   0   0   2   0   0   0   2   2   0   2   2   0   0   0   2   0   0   2   0   2   2   2   2   2   2   0   2   0   0   0   2   0   0   0   0   0   0   2   0   2   0   2   0   0   0   0   0   0   0   2   2   0   2   2   0   0   0   0   0   2   0   2   0   2   2   0   0   0   0
 MK-1-5                 2   2   2   2   2   2   2   2   0   0   0   0   2   2   2   2   2   2   0   2   2   2   2   2   0   0   2   0   2   2   2   0   2   0   0   2   0   0   0   0   2   2   2   2   0   0   0   0   2   0   2   0   0   2   0   0   2   2   2   0   2   2   0   0   2   2   0   2   2   0   2   0   2   2   2   2   0   0   0   0   2   0   0   2   2   2   2   0   2   0   2   0   0   0   0   2   2   2   0   2   0   2   2   0   0   0   0   0   0   2   0   2   0   0   2   0   0   2   2   0   0   2   0   2   2   2   2   0   0   2   0   0   0   2   0   0   0   2   2   0   2   2   0   0   0   0   0   0   2   0   2   2   2   2   2   2   0   2   0   0   0   2   0   0   0   0   0   0   2   2   2   0   0   0   0   0   0   0   0   0   2   2   0   2   0   0   0   0   0   0   2   0   2   0   2   2   2   0   0   0
 MK-1-6                 0   2   2   2   0   0   2   2   0   0   0   0   2   2   2   2   2   2   0   2   2   2   2   2   0   0   2   0   2   2   2   0   2   0   2   2   0   0   0   0   2   2   2   2   0   0   0   0   2   0   2   0   0   0   0   0   2   2   2   0   2   2   0   0   2   2   0   0   2   0   2   0   2   2   2   2   0   0   0   0   2   0   0   2   0   2   2   0   2   0   2   0   2   0   0   2   2   2   0   2   0   2   0   0   0   0   2   0   0   2   0   2   0   0   2   0   0   2   2   0   0   2   2   2   2   2   2   0   0   2   0   0   0   2   0   0   0   2   2   0   2   2   0   0   0   2   0   0   2   0   2   2   2   2   2   2   0   2   0   0   0   2   0   0   2   0   0   0   2   2   0   0   0   0   2   0   0   0   2   0   2   2   0   2   0   0   2   0   0   0   2   0   0   0   2   2   2   0   0   0
 MK-1-7                 0   2   2   2   0   0   2   2   2   0   0   0   2   2   2   2   2   2   0   0   2   2   2   2   0   0   2   0   2   2   2   0   2   0   2   2   0   0   0   0   2   2   2   2   0   0   0   0   2   0   2   0   0   0   0   0   2   2   2   0   0   2   0   0   0   2   0   0   2   0   2   0   2   2   2   2   0   0   0   0   2   0   0   2   0   2   2   0   2   0   2   0   2   0   0   2   2   2   0   2   0   2   0   0   0   0   2   2   0   2   0   2   0   0   2   0   2   2   2   0   0   2   2   2   2   0   2   0   0   2   0   0   0   2   0   0   0   2   2   0   2   2   0   0   0   2   0   0   2   2   2   2   2   0   2   2   0   2   0   0   0   2   0   0   2   0   0   2   2   2   0   0   0   0   2   0   0   0   2   0   2   2   0   2   0   0   0   0   0   0   2   0   0   2   2   2   2   0   0   0
 MK-1-8                 0   2   2   2   0   0   0   2   2   0   2   0   2   2   2   2   2   2   0   0   2   2   2   2   0   0   2   0   2   0   2   0   2   0   2   2   0   0   0   0   2   2   2   2   0   0   0   0   2   0   2   0   0   0   0   0   2   2   2   0   0   2   2   0   0   2   0   2   2   0   2   0   2   2   2   2   0   0   0   0   2   0   0   2   0   2   2   0   2   0   2   0   2   0   0   2   2   2   2   2   0   2   0   0   0   0   2   2   0   2   0   2   2   0   2   0   2   2   2   0   0   2   2   2   2   0   2   0   0   2   0   0   2   2   0   0   0   2   2   0   2   2   0   0   0   2   2   2   2   2   2   2   2   0   2   2   0   2   2   0   0   2   0   2   2   0   0   2   0   2   0   2   0   0   2   0   0   0   2   0   2   2   0   2   0   0   0   0   2   0   2   0   2   2   2   2   2   0   0   0
 MK-1-9                 0   2   2   2   0   0   0   2   2   0   2   0   2   2   0   2   2   2   0   0   2   2   2   2   0   0   2   2   2   0   0   0   2   2   2   2   0   0   0   0   2   2   2   2   0   0   0   0   2   0   2   0   0   0   0   0   2   2   2   2   2   2   2   0   0   2   0   2   2   0   2   2   2   2   2   2   0   0   2   0   2   0   0   2   0   2   2   0   2   0   2   0   2   0   0   2   0   0   2   2   0   2   0   0   0   0   2   2   2   2   0   2   2   0   2   0   2   2   2   0   0   2   2   2   2   0   2   0   0   2   0   2   2   2   0   0   0   2   2   0   2   2   0   2   0   2   2   2   2   2   2   2   2   0   0   2   0   0   2   2   0   2   0   0   2   0   0   2   0   0   0   2   0   0   2   0   0   0   2   0   2   2   0   0   0   0   0   0   2   0   2   0   2   2   2   2   0   0   0   0
 MK-1-10                0   2   2   2   2   0   0   2   0   2   2   0   2   2   0   2   2   2   0   0   2   2   2   2   0   0   2   2   2   0   0   0   2   0   2   2   0   0   2   0   2   2   2   2   2   0   0   0   2   0   2   0   2   0   0   0   2   2   2   2   2   2   2   2   0   2   0   2   2   0   2   2   2   2   2   0   0   0   0   0   0   0   0   2   0   0   2   0   2   0   2   0   2   0   0   2   2   0   2   2   2   2   0   0   0   0   2   2   2   2   2   2   2   0   2   0   2   2   2   2   0   0   2   2   2   0   2   0   0   2   0   2   2   2   0   0   0   2   2   0   0   2   0   2   0   2   2   2   2   2   0   2   2   0   0   2   0   0   2   2   0   2   0   0   2   0   0   2   0   0   0   2   0   0   2   0   0   0   2   0   2   2   0   0   0   2   0   0   2   2   0   0   2   2   2   2   0   0   0   0
 MK-1-11                0   2   2   2   2   0   0   2   0   2   2   0   2   2   0   0   2   2   0   0   2   2   2   2   0   0   2   2   2   0   2   0   2   0   2   2   0   0   2   0   0   2   2   2   2   0   0   0   2   0   2   0   0   0   0   0   2   2   2   2   2   2   2   2   0   2   0   2   2   0   2   2   2   2   2   0   0   0   0   0   0   0   0   2   0   0   2   0   2   2   2   0   2   0   0   0   2   0   2   2   2   2   0   2   0   0   2   2   2   2   0   2   2   0   2   0   0   0   2   2   0   2   0   0   2   0   2   0   0   0   0   2   2   2   0   0   0   2   2   0   2   2   0   2   0   2   2   0   2   0   0   2   2   0   0   0   0   0   2   2   0   2   0   0   2   0   0   2   0   0   0   0   0   0   2   0   0   0   2   0   2   2   2   2   0   2   0   0   2   2   0   0   2   2   2   2   0   0   0   0
 MK-1-12                0   2   2   0   2   0   0   2   0   2   2   0   2   2   0   0   2   2   0   0   2   2   2   0   2   0   2   2   2   0   2   0   2   0   2   2   2   0   2   0   0   2   2   2   2   0   0   0   2   0   2   0   0   0   0   0   2   2   2   2   2   2   2   2   0   2   0   2   2   0   2   2   2   2   2   0   0   2   0   0   0   0   2   2   0   0   2   0   2   0   0   0   2   0   0   0   0   0   2   2   0   2   0   2   0   0   2   2   2   2   0   2   2   0   2   0   0   0   2   2   0   2   0   0   2   0   2   0   0   0   0   2   0   2   0   0   0   2   2   0   2   2   0   2   0   2   2   0   2   2   0   2   2   0   0   0   0   0   0   2   0   2   2   0   2   0   0   2   0   0   0   0   0   0   2   2   0   0   0   0   2   2   2   0   0   0   0   0   2   0   0   0   2   0   2   2   0   0   2   0
 MK-1-13                0   2   2   0   0   0   0   2   0   2   2   0   2   2   2   0   2   2   0   0   2   2   2   0   2   0   0   2   2   0   2   0   2   0   2   2   2   0   2   0   0   2   2   2   2   0   0   0   2   0   2   0   0   0   0   0   2   2   0   2   0   2   2   2   0   2   0   2   0   0   2   2   2   2   2   0   0   2   0   0   0   0   2   2   2   0   2   0   2   0   2   0   2   0   0   0   0   0   2   2   0   2   2   2   0   0   2   2   2   2   0   2   0   0   2   0   2   0   2   2   0   2   0   0   2   0   2   2   0   0   2   2   0   2   2   0   0   2   2   0   0   2   0   2   0   2   2   0   2   2   0   2   2   0   2   0   0   0   0   2   0   2   2   0   2   0   0   2   0   0   0   0   0   0   2   2   2   0   0   0   2   2   2   0   0   0   0   0   2   0   0   0   2   0   2   2   0   0   2   0
 MK-1-14                0   2   2   0   0   0   0   2   0   2   2   0   2   2   2   0   2   2   0   0   2   2   0   0   0   0   0   2   0   0   2   0   2   0   2   2   2   0   0   0   0   0   2   2   2   0   0   0   2   0   2   0   0   0   0   0   2   2   0   2   0   2   2   2   0   0   0   2   0   0   2   2   2   2   2   0   0   2   0   0   0   0   2   2   2   0   2   2   2   0   2   0   2   0   0   2   0   0   2   2   2   2   2   2   0   0   2   2   0   2   0   2   0   0   2   0   2   2   2   2   0   2   2   0   2   0   2   2   0   0   2   2   0   2   2   0   0   2   2   0   0   2   0   0   0   2   2   0   2   2   0   0   2   0   2   0   0   0   0   2   0   2   2   0   2   0   0   0   0   0   0   0   0   0   2   2   2   0   0   0   2   2   2   0   0   0   0   0   2   0   0   0   2   0   2   2   0   0   2   0
 MK-1-15                2   2   2   0   0   0   0   2   0   2   2   2   2   2   2   0   2   2   0   0   2   2   0   0   0   0   0   2   0   0   2   2   2   0   2   2   2   0   0   2   0   0   2   2   2   0   0   0   2   0   2   0   0   0   0   0   0   2   0   2   0   2   2   2   0   0   0   2   0   0   2   2   2   2   0   0   0   2   2   0   0   0   2   2   2   0   2   2   2   2   2   0   2   0   2   2   0   0   2   2   2   2   2   2   0   0   2   2   0   2   0   0   0   0   2   0   2   2   0   2   0   2   2   0   2   0   2   2   0   0   2   2   0   2   2   0   0   2   0   0   0   2   0   0   0   2   2   0   2   2   2   0   0   0   2   0   0   0   0   2   0   2   0   0   2   0   0   0   0   0   0   0   0   0   2   2   2   0   0   0   2   2   2   0   2   0   0   0   2   0   0   0   2   0   2   2   0   2   2   0
 MK-1-16                2   0   2   0   0   0   0   2   0   2   2   2   2   2   2   0   2   2   0   2   2   0   0   0   0   0   0   2   0   0   0   2   2   0   2   2   2   0   0   0   0   0   2   2   2   0   0   0   2   0   2   0   2   0   0   0   0   2   0   2   0   2   2   2   0   0   0   2   0   0   2   2   2   2   0   0   0   2   2   0   0   0   2   0   2   2   2   2   2   2   2   0   2   2   2   2   0   0   2   2   2   2   2   2   0   2   2   2   0   2   0   0   0   0   2   0   2   2   0   2   0   2   2   0   2   0   2   0   0   0   2   2   0   2   2   0   0   2   0   0   0   2   0   0   0   2   2   0   2   2   2   0   2   0   2   0   0   0   2   2   0   2   0   0   2   2   0   0   0   0   0   0   0   0   2   2   2   0   0   0   0   2   2   0   2   0   0   0   0   0   0   0   2   0   2   2   0   0   2   0
 MK-2-1                 0   0   0   0   2   0   0   2   0   0   0   0   2   2   0   0   0   2   2   2   0   2   2   2   0   2   0   2   0   2   0   0   0   2   0   2   0   0   2   0   2   0   2   0   2   2   2   0   2   2   2   2   2   0   0   2   0   0   2   2   2   2   0   0   2   0   0   0   2   2   0   0   2   2   2   0   2   2   0   2   2   0   0   0   0   2   2   0   2   0   0   2   2   2   2   0   2   0   0   0   2   0   2   0   0   2   2   0   0   2   0   2   2   2   2   2   2   0   0   0   2   2   2   2   2   0   0   2   0   2   0   2   0   2   0   2   0   0   2   2   0   2   0   0   2   2   2   2   0   2   0   2   0   2   2   0   2   0   0   2   2   0   2   2   2   0   2   0   0   0   2   2   0   2   2   2   2   2   0   2   2   0   2   2   2   0   2   0   2   2   2   2   2   2   2   0   0   0   0   2
 MK-2-2                 0   0   0   0   2   2   0   2   0   0   0   0   2   2   0   0   0   2   2   2   0   2   2   2   0   2   0   2   0   2   2   0   0   0   0   2   0   0   2   0   2   0   2   2   2   2   2   0   2   2   2   2   2   0   2   0   0   0   2   2   2   2   0   0   2   2   0   0   2   0   0   2   2   2   2   0   2   2   0   0   2   0   0   0   0   2   2   0   2   0   0   0   2   2   2   0   2   0   0   0   2   0   2   0   0   2   2   0   0   2   0   2   2   2   2   2   2   0   0   0   2   2   0   2   2   0   0   2   0   2   0   2   0   2   0   0   0   0   2   2   0   2   0   0   2   2   2   2   0   2   0   2   0   0   2   0   2   0   0   2   2   0   2   2   2   0   2   0   0   0   2   2   2   2   2   2   2   2   0   0   2   0   0   2   0   2   2   0   2   2   0   2   2   2   2   0   0   0   0   2
 MK-2-3                 0   0   0   0   2   2   0   2   0   0   2   0   2   2   0   0   0   2   2   2   0   2   2   2   0   2   0   2   0   2   2   0   0   0   0   2   0   0   2   2   2   0   2   2   2   2   2   0   2   2   2   2   2   0   2   0   0   0   2   2   2   2   0   0   2   2   0   2   2   0   0   2   2   2   2   0   2   2   0   0   2   0   0   0   2   0   2   0   2   0   0   0   0   2   2   0   2   0   0   0   2   0   2   0   0   2   2   0   0   2   0   2   0   2   2   2   2   0   0   0   0   0   0   2   2   0   0   2   0   2   0   2   0   2   0   0   0   0   2   0   2   2   0   2   2   2   2   2   0   2   0   2   0   0   2   0   2   0   0   2   2   0   0   2   2   2   2   0   0   0   2   2   2   2   2   0   2   2   0   0   2   0   0   2   0   2   2   0   0   2   0   2   2   2   2   0   0   0   0   2
 MK-2-4                 0   0   0   0   0   2   0   2   2   0   2   0   2   2   0   0   0   0   2   2   0   2   2   2   0   0   0   2   0   2   2   0   0   0   2   2   0   0   2   2   2   0   2   2   0   0   2   0   2   2   2   2   2   0   2   0   0   2   2   2   2   2   0   2   2   0   2   2   2   0   0   2   2   2   2   0   2   2   0   0   2   0   2   0   0   0   2   0   0   0   0   0   0   2   0   0   2   0   2   0   2   0   2   0   0   2   2   0   0   2   0   2   0   2   2   2   2   0   0   0   0   0   0   2   2   0   0   0   0   2   0   2   0   2   0   2   0   0   2   0   2   2   0   2   2   2   2   2   0   2   0   2   2   0   2   0   2   0   0   2   2   0   0   2   2   2   2   0   0   0   2   2   2   2   2   0   2   2   0   0   2   0   0   2   0   2   2   0   0   2   0   2   2   2   2   0   0   0   0   2
 MK-2-5                 0   0   0   0   0   2   2   2   2   2   2   0   2   2   0   0   0   2   2   2   0   2   2   2   0   0   0   2   0   2   2   0   0   0   2   2   0   0   2   2   2   0   0   2   0   0   2   2   0   2   2   2   2   0   2   0   0   2   2   2   2   2   0   2   2   0   2   2   2   0   0   0   2   2   2   0   2   2   0   0   2   0   2   0   0   2   2   0   0   0   0   0   0   2   0   0   2   0   2   0   2   0   2   2   0   0   2   0   0   2   0   2   0   2   2   2   2   0   0   0   0   0   0   2   2   0   0   0   0   0   0   2   0   2   0   2   2   0   2   0   2   2   0   0   2   2   2   2   0   2   0   2   2   0   2   0   2   0   2   2   2   2   0   2   2   2   2   0   0   0   2   2   2   2   0   0   2   2   0   0   2   0   0   2   0   2   2   0   0   0   0   2   2   2   2   0   0   0   0   2
 MK-2-6                 0   0   0   0   0   2   2   2   2   2   2   0   2   2   0   0   0   2   2   2   0   2   2   2   0   0   2   2   0   2   2   0   0   2   0   2   0   0   2   2   2   0   0   2   0   0   2   2   0   2   2   2   0   0   2   0   2   2   2   2   2   2   0   2   2   0   2   2   2   0   0   0   2   2   2   0   2   2   0   0   2   0   2   0   0   2   2   0   0   2   2   0   0   2   0   0   2   0   2   0   2   0   2   2   0   0   2   0   0   2   0   2   0   2   2   2   2   0   2   0   0   0   0   2   2   0   0   0   0   0   0   2   0   2   0   2   2   0   2   0   2   2   0   0   0   2   2   2   0   2   0   2   2   0   2   0   2   0   2   2   2   2   0   2   2   2   2   2   0   0   2   2   2   2   0   0   0   2   0   0   2   0   0   0   0   2   2   0   0   0   0   2   2   2   2   0   2   0   0   0
 MK-2-7                 0   0   0   0   0   2   2   2   2   2   2   0   2   2   0   0   0   2   0   2   0   2   2   2   0   0   0   2   0   2   2   0   0   2   0   2   0   0   0   2   2   0   0   2   0   0   2   0   0   2   2   2   0   0   2   0   0   0   2   2   2   2   0   2   2   0   2   2   2   0   0   0   2   2   2   0   2   2   0   2   2   0   2   0   0   2   2   0   0   2   2   0   0   2   0   2   2   0   2   0   2   0   2   2   0   0   2   2   0   2   0   2   2   2   2   2   2   0   2   0   0   0   0   2   2   0   2   0   0   0   0   2   0   2   0   2   2   0   2   0   2   2   0   0   0   2   2   2   0   2   0   2   2   0   2   0   2   0   2   2   2   2   0   2   0   2   2   2   0   0   2   0   2   2   0   0   0   2   0   0   2   0   0   0   0   2   2   0   0   0   0   2   2   2   2   0   2   0   0   0
 MK-2-8                 2   0   0   0   0   0   2   2   2   2   2   0   2   2   0   0   0   2   0   2   0   2   2   2   0   0   0   2   0   2   2   0   0   2   0   2   2   0   0   0   2   0   0   2   2   0   2   0   0   2   0   2   0   0   2   0   0   0   2   2   2   2   0   2   2   0   2   2   2   0   2   0   2   2   2   0   2   2   0   2   0   0   2   0   0   2   2   2   2   2   2   0   0   2   0   0   2   2   2   0   2   0   2   2   0   2   0   2   0   2   0   2   2   2   2   2   2   0   2   0   0   0   0   2   2   0   2   0   0   0   2   2   0   0   0   2   2   0   2   0   2   2   0   0   0   2   2   2   0   2   0   2   2   2   2   0   2   0   2   2   0   2   0   0   0   2   2   2   0   0   2   2   2   2   0   0   0   2   0   0   2   0   0   0   0   2   2   2   0   0   0   2   2   2   2   0   2   0   0   0
 MK-2-9                 2   0   0   0   0   0   2   0   2   2   2   0   2   2   0   0   0   2   2   2   0   2   2   2   0   0   0   2   0   0   2   0   0   0   0   2   2   0   0   0   0   0   2   2   2   0   2   2   0   0   2   2   0   0   2   0   0   0   2   2   2   2   2   2   2   0   2   2   2   0   2   0   2   2   2   0   2   2   0   2   2   0   2   0   0   2   2   0   2   2   2   0   0   2   0   0   2   2   2   0   2   0   2   2   0   2   0   2   0   2   0   2   2   0   2   0   2   0   2   0   0   0   0   2   2   0   0   2   0   0   2   2   2   0   0   2   2   0   2   0   2   0   0   0   0   2   2   2   0   2   0   2   2   2   2   2   2   0   2   2   0   2   0   0   0   2   2   2   0   0   2   2   2   2   0   0   0   2   0   0   2   0   0   0   0   2   2   2   0   0   0   2   2   2   2   0   2   2   0   0
 MK-2-10                2   0   0   0   0   0   2   0   2   2   2   2   2   2   0   0   0   2   2   2   0   2   2   2   0   0   0   2   0   0   2   0   0   0   0   0   2   0   0   0   0   0   2   2   2   0   2   0   0   0   2   2   0   0   2   0   0   0   2   2   2   2   2   2   2   0   0   2   2   0   2   0   0   2   2   0   2   2   0   2   2   0   2   0   0   2   2   0   2   2   2   0   0   2   0   2   2   2   2   0   2   0   2   2   0   2   0   2   0   0   0   2   2   0   2   0   2   0   2   0   0   0   0   2   0   0   2   2   0   0   2   2   2   0   0   2   2   0   2   0   2   0   0   0   0   2   2   2   0   2   0   2   0   2   2   2   2   0   0   2   0   2   0   0   0   2   2   2   0   0   2   2   2   2   0   0   0   2   0   0   2   0   2   0   0   2   2   2   2   0   0   2   2   2   2   0   2   2   0   0
 MK-2-11                0   0   0   0   0   0   2   0   2   2   2   2   0   2   0   0   0   2   2   2   0   2   2   2   0   0   0   0   0   0   2   0   0   0   0   0   2   0   0   0   0   0   2   2   2   0   2   0   2   0   2   2   2   0   2   0   2   0   2   2   2   2   2   2   2   0   0   2   2   0   2   0   0   2   2   0   2   2   0   2   0   0   2   2   0   2   2   0   2   2   2   0   0   2   0   2   0   2   0   0   2   0   2   2   0   2   0   2   0   0   0   2   2   0   2   0   2   0   2   0   2   0   0   2   0   0   2   2   0   0   2   2   2   0   0   2   2   0   2   0   2   0   0   2   0   2   2   2   0   2   0   2   0   2   0   2   2   0   0   2   2   0   0   2   0   2   2   2   0   0   2   2   2   2   0   0   0   2   0   0   2   0   2   0   0   2   2   2   2   0   0   2   2   2   2   0   0   0   0   0
 MK-2-12                0   2   0   0   0   0   2   0   2   2   2   2   0   2   0   0   0   2   2   2   0   2   2   2   0   0   0   0   0   0   0   0   0   0   0   0   2   2   0   0   0   0   2   2   2   0   0   2   2   0   2   2   2   0   2   0   2   0   2   2   2   2   2   2   0   0   0   2   0   0   2   0   0   2   2   2   2   2   0   2   0   0   2   2   0   2   2   0   2   2   0   2   0   2   0   2   0   2   0   2   2   0   2   2   0   2   0   2   0   0   0   2   2   2   2   0   0   0   2   0   2   0   0   2   0   0   2   2   2   0   2   2   2   0   0   2   2   0   2   0   2   0   0   2   0   2   2   2   0   2   0   0   0   2   0   0   2   0   0   2   2   0   0   2   0   2   2   2   0   0   2   2   2   2   0   0   0   2   0   0   2   0   2   0   0   2   0   2   2   2   0   2   0   2   2   0   0   0   0   0
 MK-2-13                2   2   0   0   0   0   2   0   2   2   2   0   0   2   0   0   0   2   2   2   0   2   2   2   0   0   0   0   0   0   0   0   0   0   2   0   2   2   0   0   2   2   2   2   0   0   0   2   2   0   2   0   2   0   2   0   2   2   2   2   2   2   0   2   0   0   0   2   0   0   2   0   0   2   2   2   2   2   0   2   0   2   0   2   0   2   2   0   2   2   0   2   0   2   0   2   0   2   0   2   2   0   2   2   0   2   0   2   2   0   0   2   0   2   2   0   0   0   0   0   0   0   0   2   0   0   0   2   2   0   2   2   2   0   0   2   2   0   2   0   2   0   0   2   0   2   2   2   0   0   0   0   0   2   0   0   0   0   0   2   2   0   0   2   0   2   2   2   0   2   2   2   2   2   0   0   0   2   0   0   2   0   2   0   0   2   0   2   2   2   0   2   2   2   2   0   0   0   0   0
 MK-2-14                2   2   2   0   0   0   2   0   2   2   2   2   2   2   0   0   0   2   2   2   2   2   2   0   0   0   0   0   0   0   0   0   0   2   2   0   2   2   0   0   2   2   2   2   2   0   0   2   2   0   2   0   2   0   2   0   2   2   2   0   2   2   0   2   0   0   0   2   2   0   2   0   0   2   2   2   2   0   0   2   0   2   0   2   0   2   0   0   2   2   0   2   0   2   0   2   0   0   0   0   2   0   2   2   0   2   0   2   2   0   0   2   0   2   0   0   0   0   0   0   0   0   0   2   0   0   0   2   2   0   2   2   2   0   0   2   2   0   2   0   2   0   0   2   0   0   2   2   2   0   0   0   0   2   0   0   0   0   2   2   2   2   0   2   0   2   2   2   0   2   2   2   2   2   0   0   0   2   0   0   2   0   2   0   0   2   0   2   2   2   0   2   2   2   2   0   0   0   0   0
 MK-2-15                2   2   2   0   0   0   2   0   2   2   2   2   2   2   0   0   0   0   2   0   2   2   2   0   0   2   0   0   2   0   0   0   0   2   0   0   2   2   0   0   2   2   0   2   2   0   0   2   2   0   2   0   2   0   2   2   2   2   2   0   0   2   0   2   0   0   0   2   2   0   2   0   0   2   2   2   2   0   0   2   0   0   0   2   0   2   0   0   2   2   0   2   0   2   0   2   0   0   0   0   2   0   2   2   0   2   0   2   2   0   0   2   2   2   0   0   0   0   0   0   0   0   0   2   0   0   0   2   2   0   2   2   2   0   0   2   2   0   2   2   2   0   2   2   0   0   2   2   0   0   0   0   0   2   2   0   0   0   2   2   0   2   0   2   0   2   2   0   0   2   0   2   2   2   0   0   0   2   0   0   2   0   2   0   2   2   0   2   2   2   0   2   2   2   2   0   0   0   0   0
 MK-2-16                2   2   2   2   0   0   0   0   2   2   2   2   2   2   0   0   0   0   2   0   2   2   2   0   2   2   0   0   2   0   0   0   0   2   0   0   2   2   0   0   2   2   0   2   2   0   2   2   2   0   2   0   2   0   2   2   2   2   2   0   2   2   0   2   0   0   0   2   2   2   0   0   0   2   2   2   2   0   0   0   0   0   0   2   0   2   0   0   2   2   0   2   0   2   0   2   2   2   0   2   2   0   2   2   0   2   0   2   0   0   0   2   2   2   0   0   0   0   0   0   0   0   0   2   0   0   0   2   2   0   2   2   2   0   0   2   2   0   2   2   2   0   2   2   0   0   2   2   0   0   0   2   0   2   2   0   0   2   2   2   0   0   0   2   0   2   2   0   0   2   0   2   2   2   0   0   0   2   0   2   2   0   2   0   2   2   0   2   2   2   2   2   2   2   2   0   0   0   0   0
 MK-3-1                 0   0   0   2   0   2   2   0   2   0   2   0   2   2   2   2   0   2   2   2   0   2   0   0   2   0   0   0   0   0   0   2   0   0   2   0   0   2   2   2   0   2   2   0   0   2   0   2   2   0   2   2   0   0   0   2   0   0   0   2   0   0   2   0   2   0   2   2   2   2   2   2   2   2   2   0   2   0   0   2   0   2   0   2   2   2   0   0   2   2   2   2   0   0   0   2   2   0   0   2   2   2   2   0   0   2   2   2   0   2   0   2   0   0   0   0   2   2   0   2   0   2   0   0   2   0   2   0   2   2   0   2   0   2   2   0   0   2   0   2   0   0   2   2   2   0   0   2   2   0   2   0   0   2   0   2   0   2   2   2   2   2   2   2   2   0   0   0   2   0   2   2   2   0   0   0   0   2   2   0   2   0   0   2   0   0   0   2   0   0   2   0   0   0   0   2   2   0   0   0
 MK-3-2                 0   0   0   2   0   2   2   0   2   0   0   0   2   2   2   2   0   2   2   2   0   2   0   0   2   0   0   0   0   0   0   2   0   0   2   0   2   0   0   2   2   2   2   0   0   2   0   2   2   0   0   2   0   2   0   2   0   0   0   2   0   0   2   0   2   2   2   2   2   2   2   2   2   2   2   0   2   0   0   2   0   2   0   2   2   2   0   2   2   2   2   2   0   0   2   2   0   0   0   2   0   2   2   0   0   2   2   2   0   2   0   2   0   0   0   0   2   2   0   2   0   2   0   0   2   0   2   0   2   2   0   2   0   2   2   2   0   0   0   2   0   0   2   2   2   0   0   2   2   0   0   0   0   2   0   2   0   2   2   2   2   2   2   2   2   0   0   2   2   0   2   2   2   0   0   2   0   2   2   0   0   0   0   2   0   0   0   2   0   0   2   0   0   0   0   2   2   0   0   0
 MK-3-3                 0   0   0   2   0   2   2   0   2   0   0   0   2   2   2   2   0   2   2   2   0   2   2   0   2   0   0   0   0   0   0   2   0   0   2   0   2   0   2   2   0   2   2   0   0   2   0   2   2   0   0   2   0   2   0   2   0   2   0   2   2   0   2   0   2   2   2   0   2   2   2   0   2   2   2   0   2   0   0   2   0   2   0   2   2   2   2   2   2   2   2   2   0   0   2   2   0   0   0   0   0   2   2   0   0   2   2   2   0   2   0   2   0   0   0   0   2   2   0   2   0   2   0   0   2   0   2   0   2   2   0   2   0   2   2   2   0   0   0   2   0   0   2   2   2   0   0   2   2   0   2   0   0   2   0   2   0   2   2   2   2   2   2   2   2   0   0   2   2   0   2   2   2   0   0   2   0   2   2   0   0   0   0   2   0   0   0   2   0   0   2   0   0   0   0   2   2   0   0   0
 MK-3-4                 0   0   0   2   2   0   2   0   2   0   0   0   2   2   2   2   0   2   2   2   0   2   2   0   0   0   0   0   0   2   2   2   0   0   2   0   0   0   2   2   2   2   2   0   0   2   0   0   2   0   2   2   0   2   0   2   0   2   0   2   2   0   2   0   2   2   2   0   2   2   2   0   2   2   2   0   2   0   0   2   0   2   0   2   2   2   0   2   2   2   2   2   0   0   2   2   0   0   0   0   2   2   2   0   0   2   2   2   0   2   0   2   0   0   0   0   2   2   0   2   0   2   0   0   2   0   2   0   2   2   0   2   0   2   0   2   2   0   0   2   0   0   2   2   2   0   0   2   2   0   0   0   0   2   2   2   0   2   2   2   2   0   2   2   2   0   0   2   2   0   2   2   2   0   0   0   0   2   2   0   2   0   0   2   0   0   0   2   0   0   2   0   0   0   0   2   2   0   2   0
 MK-3-5                 0   0   0   2   2   2   2   0   2   0   0   0   2   2   2   2   0   2   2   2   2   2   2   0   0   2   0   0   0   2   2   2   0   0   2   0   0   0   2   2   2   2   2   0   0   2   0   0   2   0   2   2   0   2   0   0   0   2   0   2   2   0   2   0   0   2   0   0   2   2   2   2   2   2   2   0   2   0   0   2   0   2   0   2   2   2   0   2   2   2   2   2   0   2   2   2   2   2   0   0   2   2   2   0   2   0   2   2   0   2   0   2   0   0   0   0   2   2   0   2   0   2   0   0   2   0   2   0   2   2   0   2   0   2   0   2   2   0   0   2   0   0   0   2   2   0   0   2   2   0   0   0   2   2   2   2   2   2   2   2   2   0   2   2   2   0   0   2   2   0   0   0   2   0   0   0   0   2   2   0   2   0   0   2   0   2   0   2   0   0   2   0   0   0   0   0   2   0   2   0
 MK-3-6                 0   0   0   2   0   2   2   0   2   0   0   0   2   2   2   2   0   2   2   2   2   2   2   0   0   2   0   0   0   2   2   2   0   0   2   0   0   0   2   2   2   2   2   0   0   2   0   0   2   0   2   2   0   2   0   0   0   2   0   2   0   0   2   0   0   2   0   0   2   2   2   2   2   2   2   0   2   2   0   2   0   2   0   2   0   2   0   2   2   2   2   2   0   2   2   2   2   2   0   0   2   0   2   0   2   0   2   2   2   2   0   2   0   0   0   0   2   0   2   2   0   2   0   0   2   0   2   0   2   2   0   2   0   2   2   2   2   0   0   2   0   0   0   2   2   0   0   2   0   0   0   0   2   0   2   2   2   2   2   2   2   0   2   2   2   0   0   2   2   0   2   0   2   0   0   0   0   2   2   0   0   0   0   2   0   2   0   0   0   0   2   0   0   0   0   0   0   0   2   0
 MK-3-7                 0   0   0   2   0   2   2   0   2   0   2   0   0   2   2   2   0   2   2   2   2   0   2   0   0   2   0   0   0   2   2   2   0   0   2   0   0   0   2   2   2   2   2   0   2   2   0   0   2   0   2   0   0   0   0   0   0   0   0   2   0   0   2   2   0   2   0   0   2   2   2   2   2   2   2   0   2   2   0   2   0   2   0   2   0   2   2   2   2   2   2   0   0   2   0   2   2   2   0   0   2   0   2   0   0   2   2   2   2   2   0   2   0   0   0   0   2   2   2   2   0   0   0   0   2   0   2   0   2   0   2   2   0   2   0   2   2   0   0   2   0   0   0   2   2   0   0   2   0   2   0   0   2   2   2   2   2   2   2   2   2   0   2   2   2   0   0   2   2   2   0   0   2   0   0   0   0   2   2   0   0   0   0   2   0   2   0   0   0   0   2   0   0   0   0   0   0   0   2   0
 MK-3-8                 0   0   0   2   0   2   2   0   2   0   2   2   0   2   2   2   0   2   2   2   2   0   2   0   0   0   0   0   0   2   2   2   0   0   2   0   2   0   2   2   0   2   2   0   2   2   0   0   2   2   2   0   0   0   0   2   0   2   0   2   0   0   2   2   0   2   0   0   2   2   2   2   2   2   2   0   2   2   0   2   0   2   2   2   0   2   2   0   2   2   2   0   0   0   0   2   2   2   2   0   2   0   2   0   0   2   2   2   2   2   0   2   0   0   0   0   2   2   2   2   0   0   0   0   2   0   0   0   2   2   2   2   0   0   0   2   2   0   0   2   2   0   0   2   2   0   0   2   0   2   0   0   2   0   2   0   2   2   2   2   2   0   2   2   2   0   0   2   2   2   0   0   2   0   0   0   0   2   2   2   0   0   0   2   2   2   0   0   0   0   2   0   0   0   0   0   0   0   2   0
 MK-3-9                 0   0   0   2   0   2   2   0   2   0   2   2   0   2   2   2   0   2   2   0   2   0   2   0   0   0   0   0   0   2   2   2   0   0   2   0   2   0   2   2   0   2   2   0   2   0   0   0   2   2   2   0   2   0   0   2   0   2   0   2   0   2   0   2   0   2   0   0   2   0   2   2   2   2   2   0   2   2   0   2   0   2   2   0   0   2   2   0   2   2   2   2   0   0   0   2   2   2   0   0   2   0   2   2   2   2   2   2   2   2   0   2   0   0   0   0   2   2   2   0   0   2   0   0   2   0   0   0   2   2   0   0   0   0   2   2   2   0   0   2   2   0   0   2   0   2   0   2   0   2   0   0   2   0   2   0   2   2   2   2   2   0   0   0   2   0   0   2   2   2   2   0   0   0   0   0   0   2   2   2   0   0   0   2   2   2   0   0   0   0   2   0   0   0   0   0   0   0   2   0
 MK-3-10                0   0   0   2   0   2   2   0   2   0   2   2   0   2   2   2   0   0   2   0   0   0   2   0   0   0   0   0   0   2   2   2   0   0   2   0   0   0   2   2   0   0   2   0   2   0   0   0   2   2   2   0   2   0   0   2   0   2   0   2   0   2   0   2   0   2   0   0   2   2   2   2   2   2   2   0   2   2   0   2   0   2   2   0   0   2   2   0   2   0   2   2   0   0   0   2   2   2   0   0   2   0   2   2   2   2   2   2   2   2   0   2   0   0   0   0   2   0   2   0   0   2   0   0   0   0   0   0   2   2   2   0   0   0   0   2   2   0   0   2   2   0   0   2   0   2   2   2   0   2   0   0   2   0   2   0   2   2   0   2   2   0   0   0   2   0   0   2   2   2   2   0   0   2   2   2   2   2   2   2   0   2   0   2   2   2   0   0   0   2   2   0   0   0   0   0   0   0   0   0
 MK-3-11                0   0   0   0   0   2   2   0   2   0   0   2   0   2   2   2   0   0   2   0   0   0   2   0   0   0   0   0   0   2   0   2   0   0   2   0   0   0   2   2   0   0   2   0   2   0   0   0   2   2   2   0   2   2   0   2   0   2   0   2   0   2   0   2   0   2   2   2   0   2   2   2   2   2   2   0   2   2   0   2   0   2   2   2   0   2   2   0   0   0   2   2   0   2   0   2   2   2   0   0   2   0   2   2   0   2   2   2   2   2   0   2   0   0   0   0   2   0   0   0   0   2   0   0   0   0   0   0   2   2   2   0   0   0   0   2   2   0   2   2   2   0   0   0   0   2   2   2   0   2   0   0   2   0   2   2   2   2   0   0   2   0   0   0   2   0   0   2   0   2   2   0   0   2   2   0   2   2   2   2   0   0   0   2   2   2   0   0   0   2   2   0   0   0   0   0   0   0   2   0
 MK-3-12                0   0   0   2   2   2   2   0   2   0   0   2   0   2   2   2   2   0   2   0   0   0   2   0   0   0   0   0   0   2   0   2   0   0   2   0   0   0   2   2   0   2   2   0   2   2   0   0   2   2   2   0   2   2   0   2   0   2   0   2   0   2   0   2   2   2   2   2   0   2   2   2   2   2   2   0   2   0   2   2   0   2   2   2   0   2   2   0   0   0   2   0   0   2   0   2   2   2   0   0   2   0   2   2   0   2   2   0   2   0   0   0   0   0   0   0   2   2   0   0   0   2   0   0   0   0   2   0   2   2   2   0   0   2   0   2   2   0   2   2   2   0   0   0   0   2   2   2   0   2   0   0   2   0   2   0   2   2   0   0   2   0   0   0   2   0   0   2   0   2   0   0   0   2   0   0   0   2   2   0   0   0   0   2   2   2   0   0   0   2   2   0   0   0   0   2   0   0   2   0
 MK-3-13                0   0   2   2   2   2   2   0   2   0   2   2   0   0   2   2   2   0   2   0   0   2   2   0   0   0   0   0   0   2   0   2   0   0   2   0   0   0   2   2   0   2   2   0   2   2   0   0   2   0   2   0   2   2   0   2   2   2   0   2   0   0   0   2   2   0   2   2   0   2   2   2   2   2   2   0   2   0   2   2   0   2   2   2   0   2   2   0   2   0   2   2   0   2   0   2   2   2   0   0   2   0   2   2   0   2   2   0   2   0   0   0   0   0   0   0   2   2   0   0   0   2   0   2   2   0   2   0   0   2   0   0   0   2   0   0   2   0   2   2   2   0   0   0   0   2   2   2   0   0   0   0   2   0   0   0   2   2   0   0   2   0   0   0   2   0   2   2   0   2   0   0   2   2   0   2   0   2   2   0   0   2   0   2   2   2   0   0   0   2   2   0   0   0   0   2   0   0   2   0
 MK-3-14                0   2   2   0   2   0   2   0   0   0   2   2   0   0   2   0   2   0   2   0   0   0   2   0   0   0   0   0   0   2   0   2   0   0   2   0   0   0   2   2   0   2   2   0   2   2   0   0   2   0   2   0   2   2   0   2   2   2   0   2   0   0   0   2   2   0   2   2   0   2   2   2   2   2   2   0   0   0   2   0   0   2   2   0   0   2   2   0   2   0   2   2   0   0   0   2   2   2   0   0   2   0   2   2   0   0   2   0   0   0   0   0   0   0   0   2   2   2   0   0   0   2   0   2   2   0   0   0   0   2   0   0   0   2   0   0   2   0   2   2   2   0   0   0   0   2   2   2   0   0   0   0   2   0   0   0   2   2   2   0   2   0   0   0   2   0   2   2   0   2   2   0   0   2   0   2   2   2   2   0   0   2   0   0   2   2   2   0   0   2   2   0   0   0   0   2   0   0   2   0
 MK-3-15                0   2   2   0   2   0   2   0   0   0   0   2   0   0   2   0   2   0   2   0   0   0   2   0   0   0   0   0   0   2   0   2   0   0   2   0   2   2   2   2   2   2   2   0   2   2   0   0   2   0   2   0   2   2   0   2   2   2   0   2   0   0   0   2   2   0   2   2   0   2   2   2   0   2   2   0   0   0   2   0   0   0   2   2   2   2   2   0   2   0   2   2   0   0   0   2   2   2   0   0   2   0   2   2   0   0   2   0   0   0   0   0   0   2   0   2   2   0   0   0   0   2   0   2   0   2   0   0   0   2   0   0   0   2   2   2   2   2   2   2   2   2   0   0   0   2   2   2   0   0   0   2   2   0   0   2   2   2   2   0   0   0   2   0   2   0   2   2   0   2   2   0   0   2   0   2   2   2   2   0   0   2   0   0   2   2   2   0   0   2   2   0   0   0   0   2   0   0   2   2
 MK-3-16                0   2   2   0   2   2   2   0   0   0   0   2   0   2   2   2   2   0   2   0   0   0   2   2   0   0   0   0   0   2   0   0   0   0   2   0   2   2   2   2   2   0   2   0   2   2   0   0   2   0   0   0   2   2   0   2   2   2   0   2   0   0   0   2   0   0   2   2   0   2   2   2   0   2   2   0   0   0   0   0   0   2   2   2   2   2   2   0   2   0   2   2   0   0   2   2   2   2   0   0   2   0   2   2   0   0   2   0   2   0   0   0   0   2   0   2   2   0   0   0   0   0   0   2   0   2   2   0   0   2   0   0   0   2   2   2   2   0   2   2   2   2   0   0   0   2   2   2   0   0   0   2   2   0   0   2   2   2   2   0   0   0   2   0   2   2   2   2   0   2   2   0   0   2   0   2   2   2   2   0   0   2   0   0   2   2   2   0   0   2   2   0   0   0   0   2   0   0   2   2
 MK-4-1                 0   0   0   2   0   0   2   0   2   0   2   0   2   0   2   2   0   0   2   2   0   0   0   0   0   2   0   2   2   2   2   0   2   2   0   0   2   2   2   0   0   2   2   0   0   0   0   2   2   2   2   0   0   2   0   0   0   2   2   2   2   0   2   2   2   0   2   0   2   2   0   2   0   2   0   2   2   2   0   2   2   0   2   0   2   0   2   2   0   0   2   0   2   0   0   0   0   0   2   0   0   2   0   2   2   0   0   2   0   2   0   0   0   0   2   0   0   2   2   2   2   2   2   0   0   2   2   0   0   2   2   0   2   0   0   2   0   2   2   2   0   2   2   2   2   2   0   0   2   0   2   2   2   0   0   0   0   2   0   0   2   2   0   0   0   0   2   2   0   0   0   0   2   2   2   0   0   2   2   2   2   0   2   0   2   2   2   0   2   2   2   0   2   2   0   2   2   2   2   2
 MK-4-2                 0   0   0   2   0   0   2   0   2   0   2   0   2   2   2   2   0   0   2   2   2   0   0   0   0   2   0   2   2   2   2   0   2   2   0   0   0   2   2   0   0   2   2   0   0   0   0   2   2   2   2   0   0   2   0   2   2   2   2   2   2   0   2   2   2   0   2   0   2   2   0   2   0   2   0   2   2   2   0   2   2   2   2   0   2   0   2   2   0   0   2   0   2   0   0   0   0   0   0   2   0   2   0   2   2   0   2   2   0   2   0   2   0   0   2   0   0   2   2   0   2   2   2   0   0   2   2   0   0   2   2   0   2   0   0   2   0   0   2   2   0   2   2   2   2   2   0   0   2   0   2   2   0   0   0   0   0   2   0   0   2   2   0   0   0   0   2   0   0   0   0   0   2   2   2   2   0   2   2   0   2   0   2   0   2   2   2   0   2   0   2   0   2   2   0   2   2   2   2   2
 MK-4-3                 0   0   2   2   0   0   2   0   2   0   2   0   0   2   2   2   0   0   2   0   2   0   0   0   0   2   0   2   2   2   2   0   2   2   0   0   0   2   2   0   0   2   0   0   0   0   2   2   2   2   2   0   0   2   0   2   2   2   2   2   2   0   2   2   2   0   2   0   2   2   0   2   0   2   0   2   2   2   2   2   0   2   2   0   2   0   2   2   0   0   2   0   2   0   0   0   0   0   0   2   0   2   0   2   2   0   2   2   0   0   0   2   0   0   2   2   0   2   2   0   2   0   2   0   0   2   2   0   0   2   2   0   2   0   0   2   0   0   2   2   0   2   2   2   2   2   0   0   2   0   2   0   0   0   0   0   2   2   0   0   2   2   0   2   0   0   2   0   0   0   0   0   2   0   2   2   0   2   2   0   0   0   2   0   2   2   2   0   0   0   2   0   2   2   0   2   2   2   2   2
 MK-4-4                 0   0   2   2   0   2   2   0   2   0   0   0   0   2   2   2   0   2   2   0   2   0   0   0   0   2   0   2   2   2   2   0   2   2   0   0   0   0   2   0   0   2   0   0   2   0   0   2   0   0   2   0   0   2   0   2   2   2   2   2   2   0   2   2   0   0   2   0   2   2   0   0   0   2   0   2   2   2   2   2   0   2   2   0   2   0   2   2   0   0   2   0   2   0   0   0   0   0   0   2   0   2   0   0   2   0   2   2   0   0   0   0   0   0   2   2   0   2   2   0   2   0   2   0   0   2   2   0   0   2   2   0   2   0   0   2   0   0   2   2   2   2   2   2   2   2   0   0   2   0   2   0   0   0   0   0   2   2   0   0   2   2   0   2   0   0   2   0   0   0   0   0   2   0   2   0   0   2   2   0   0   0   2   0   2   2   2   0   0   0   2   0   2   2   0   2   2   2   2   2
 MK-4-5                 0   2   2   2   0   2   2   0   2   0   0   0   0   2   2   2   0   2   2   0   2   0   0   0   0   0   0   2   2   2   2   0   0   2   0   0   0   0   2   0   2   2   0   0   2   2   0   2   0   0   2   0   0   2   0   2   0   2   2   2   2   0   2   2   0   0   2   0   2   2   0   0   0   2   0   2   2   2   2   2   0   2   2   0   2   0   2   2   0   0   2   0   2   0   0   0   0   2   0   2   0   2   0   0   0   0   2   2   0   0   0   0   2   0   2   0   0   0   2   0   2   0   2   0   0   2   2   0   0   2   2   0   2   0   0   2   2   0   2   2   2   2   2   2   2   2   0   0   2   0   2   0   0   0   0   0   2   2   0   0   2   2   0   2   0   2   2   0   0   0   0   2   2   0   2   0   2   2   2   0   0   0   2   0   2   2   0   0   0   0   2   0   2   2   0   2   2   2   2   2
 MK-4-6                 0   2   2   2   2   2   2   0   2   0   0   0   0   2   2   0   0   2   2   0   2   0   0   0   0   0   0   2   2   2   2   0   0   2   0   0   0   0   2   0   2   2   0   0   2   2   0   2   0   0   2   0   0   2   0   2   0   2   2   2   2   0   2   0   0   2   2   0   2   2   0   0   0   0   0   0   0   2   0   2   0   2   2   0   2   0   2   2   0   0   0   0   2   0   0   0   0   2   0   2   0   2   0   0   0   0   2   2   0   0   0   0   2   0   2   0   0   0   2   0   2   2   0   0   0   2   2   0   0   2   2   0   0   0   0   2   2   0   2   2   2   2   2   2   0   2   0   0   2   2   2   2   0   0   0   0   2   2   0   0   2   2   0   0   0   2   2   0   0   0   0   2   2   0   0   0   2   2   2   0   0   2   2   2   0   2   0   0   0   0   2   0   2   2   0   0   2   0   2   2
 MK-4-7                 0   2   2   2   2   0   2   0   2   0   0   0   0   2   2   2   0   0   2   0   0   0   0   0   2   0   0   2   2   2   2   0   0   2   0   0   0   0   2   0   2   2   0   0   2   2   0   2   0   0   2   0   0   2   0   2   2   0   2   2   2   0   2   0   0   2   2   0   0   2   0   0   2   0   0   2   0   2   0   2   0   2   2   0   2   0   0   2   0   0   0   0   2   0   0   0   0   2   0   2   0   2   0   0   0   0   2   2   0   0   0   2   0   0   2   0   0   0   2   0   2   2   0   0   2   2   2   0   0   2   2   0   0   2   0   2   2   0   0   2   2   2   2   2   0   2   0   0   2   2   0   2   0   0   0   0   2   2   0   0   0   0   0   2   0   0   2   0   2   0   0   2   0   0   0   0   2   0   2   0   0   2   2   2   0   0   0   0   0   0   2   0   0   2   0   2   2   2   2   2
 MK-4-8                 0   2   0   2   2   0   2   0   2   0   0   0   0   2   2   2   0   0   2   0   0   0   0   0   2   0   0   2   2   2   2   0   0   2   0   0   0   0   2   0   2   2   2   0   2   2   0   0   0   2   2   0   0   2   0   2   2   0   2   2   2   0   2   2   0   2   2   0   0   2   0   0   2   0   0   2   0   2   0   2   0   2   2   0   2   2   0   2   0   0   0   0   2   0   0   0   0   2   0   2   0   2   0   0   0   0   2   2   0   0   0   2   0   0   2   0   0   0   2   0   2   2   0   0   2   2   2   0   0   2   2   0   0   2   0   2   2   0   0   2   2   2   2   2   0   2   0   0   2   2   0   2   0   0   0   0   2   2   0   2   0   0   0   2   0   0   2   0   2   0   0   0   0   0   0   0   2   0   2   0   0   2   2   0   0   0   0   0   0   0   2   0   0   2   0   0   2   2   2   2
 MK-4-9                 0   2   0   2   2   0   0   0   0   2   0   0   0   2   2   2   0   0   2   0   0   0   2   0   2   2   0   2   2   2   2   0   0   0   0   0   0   0   2   0   2   2   2   0   2   2   0   0   0   2   2   0   2   2   0   2   2   0   2   2   2   0   2   2   0   2   2   0   0   2   0   0   0   0   2   2   0   0   0   2   0   0   2   0   2   2   0   2   0   0   0   0   0   0   0   2   0   2   0   2   0   2   2   2   0   0   2   2   0   0   2   2   0   0   2   0   0   0   2   0   2   2   0   0   2   2   2   0   0   0   2   0   0   2   0   2   0   0   0   2   2   2   2   2   0   2   0   0   2   2   0   2   0   0   0   0   2   0   0   2   0   0   0   2   0   0   2   0   2   0   0   0   0   0   0   0   2   0   2   0   0   2   2   0   0   0   0   0   0   0   0   0   0   2   0   2   2   2   2   2
 MK-4-10                0   2   0   2   0   0   0   0   0   2   2   0   0   2   2   2   0   0   2   0   0   0   2   0   2   2   0   2   2   2   2   0   0   0   0   0   0   2   2   0   2   2   2   0   2   2   0   0   0   2   2   0   0   2   0   2   2   2   2   2   2   0   2   0   0   2   2   0   0   2   0   2   0   0   2   2   0   0   0   0   2   0   2   0   2   2   0   2   2   0   0   0   0   0   0   2   0   2   0   2   0   2   2   2   0   0   2   2   0   0   2   2   0   0   2   0   0   0   2   0   2   2   0   2   2   2   2   0   0   0   2   0   0   2   0   2   2   0   0   2   2   2   2   2   0   2   0   0   2   2   0   2   0   0   0   0   2   0   0   2   0   0   0   0   0   0   2   0   2   0   0   2   0   0   0   0   2   0   2   0   0   0   2   0   0   0   0   0   0   0   0   0   0   2   0   0   2   0   2   2
 MK-4-11                0   2   0   2   2   0   0   0   0   2   2   0   0   2   2   0   0   0   0   0   0   0   0   0   2   2   0   2   2   2   2   0   0   0   0   0   0   2   2   0   2   2   2   0   2   2   0   0   0   2   2   0   0   2   0   2   2   2   2   2   0   0   2   0   0   2   2   0   0   2   2   2   0   0   0   2   0   0   0   2   2   0   2   0   0   2   0   2   2   2   0   0   0   0   0   2   0   2   2   2   0   2   2   2   0   0   2   2   0   0   2   2   0   0   2   0   0   0   2   2   2   2   0   2   0   2   2   0   0   0   0   0   0   2   0   2   2   2   0   2   2   2   2   2   0   0   0   0   2   2   0   2   0   0   0   0   2   0   0   0   0   0   0   0   0   0   0   0   2   0   0   2   0   2   0   0   2   2   2   2   0   0   2   0   0   2   0   2   2   0   0   0   0   0   0   0   2   0   2   2
 MK-4-12                0   2   0   2   2   0   0   0   0   2   2   0   0   2   2   0   0   0   0   0   0   2   0   0   2   2   0   2   2   0   0   0   0   0   0   0   0   2   2   0   2   2   2   0   2   2   0   0   0   2   2   0   0   2   0   2   2   2   2   2   0   0   2   2   0   2   2   0   2   2   0   2   0   0   0   2   0   0   0   2   2   0   2   0   0   2   0   2   2   2   0   0   0   0   0   2   0   2   2   2   0   2   2   2   0   2   0   2   2   0   2   2   0   0   2   0   0   0   2   2   2   2   0   2   0   0   2   0   0   0   0   0   0   2   0   2   2   2   0   2   0   2   2   2   0   0   0   0   2   2   0   2   2   0   0   0   2   0   0   0   0   0   0   0   0   0   0   2   2   0   0   2   0   2   0   0   2   2   2   2   0   0   2   0   0   2   0   2   0   0   0   2   0   0   0   0   2   0   2   2
 MK-4-13                0   2   0   2   0   0   0   2   0   2   2   0   0   2   2   0   0   0   0   0   0   2   0   0   2   0   0   2   2   0   2   0   0   2   0   0   0   2   2   0   2   2   2   0   2   2   2   0   0   2   2   0   0   2   0   2   0   2   0   2   0   0   2   2   0   0   2   0   0   2   0   2   0   0   0   2   0   0   0   2   2   0   2   0   0   2   0   2   2   0   2   0   0   0   0   2   0   2   2   2   0   2   2   2   2   2   0   2   2   0   2   2   0   0   0   0   2   0   2   2   2   2   0   2   2   0   2   0   0   0   0   0   0   2   0   2   2   0   0   2   0   2   2   2   2   0   0   0   2   2   0   2   2   0   0   2   2   0   0   0   0   0   0   0   0   0   0   2   2   2   2   2   0   2   0   0   2   0   2   2   0   0   2   0   0   2   0   0   2   0   0   2   2   0   0   0   2   0   2   2
 MK-4-14                0   2   0   2   0   0   0   2   0   2   0   0   0   2   2   0   0   0   0   0   0   0   0   2   2   0   0   2   2   0   2   0   0   2   0   0   0   0   2   0   2   2   2   0   2   2   0   0   2   2   2   0   0   2   0   2   2   2   0   0   0   0   2   2   0   0   2   0   0   2   0   2   0   0   0   2   0   2   0   2   2   0   2   0   2   2   0   2   2   0   2   0   0   2   0   2   0   2   0   2   0   2   2   2   2   2   0   2   2   0   2   2   0   0   0   2   2   0   2   2   2   2   0   2   2   0   0   0   0   0   0   0   0   2   0   2   2   0   0   0   0   2   2   2   2   0   0   0   2   2   0   2   2   0   0   2   2   0   0   0   0   0   0   0   0   0   0   2   2   2   2   2   0   2   0   0   2   0   2   0   2   0   2   2   0   2   0   0   2   0   0   2   2   0   0   0   2   0   0   2
 MK-4-15                0   2   0   2   0   0   0   2   0   2   0   2   0   2   2   0   0   0   0   0   0   0   0   2   2   0   0   2   2   0   2   0   2   2   0   0   0   0   2   0   0   2   2   0   2   2   0   0   2   2   2   0   0   2   0   0   2   2   0   2   0   0   2   2   0   0   2   0   0   2   0   2   0   0   0   2   0   2   2   2   2   0   2   0   2   2   0   2   0   2   2   0   0   2   0   2   0   2   0   2   0   2   2   2   2   2   0   2   2   0   0   2   0   0   0   2   0   0   0   0   2   2   0   0   2   0   0   0   0   0   0   0   0   2   2   2   2   0   2   0   0   2   2   2   2   0   0   2   2   2   0   2   2   2   0   2   2   0   0   0   0   0   2   0   0   2   0   2   2   2   0   2   0   2   0   0   2   0   2   0   2   0   2   2   0   2   0   0   2   0   0   2   2   0   0   0   2   0   0   0
 MK-4-16                0   2   0   2   0   0   0   2   0   2   0   2   0   2   2   0   0   0   0   0   0   2   0   2   2   0   0   2   0   0   2   0   2   2   0   0   0   0   2   0   0   2   2   0   2   2   0   0   2   0   2   2   0   2   0   0   2   0   0   0   0   0   2   2   0   0   2   0   0   2   0   2   0   0   0   2   0   0   2   2   2   2   2   0   2   2   0   2   0   2   2   0   0   2   0   2   0   2   0   2   0   0   2   2   2   2   0   2   2   0   0   0   0   0   0   2   0   0   2   0   2   2   0   0   2   0   0   0   0   0   0   0   0   2   2   2   2   0   0   0   2   2   2   2   2   0   0   2   2   2   0   0   2   2   0   2   0   0   0   0   0   0   2   0   0   2   0   2   2   2   0   2   0   2   0   0   2   0   2   0   2   0   2   2   0   2   0   0   2   0   0   2   2   0   0   0   2   0   0   0
 MK-5-1                 0   0   2   0   0   2   2   2   0   2   2   0   2   2   2   0   0   0   2   2   0   2   0   0   2   2   2   0   0   0   2   2   0   0   2   0   0   2   0   2   2   2   2   2   2   0   0   2   0   0   2   0   2   0   0   2   0   2   2   2   0   2   2   0   2   2   2   2   2   2   2   0   2   0   0   0   2   0   2   2   0   0   0   0   2   2   0   2   2   2   2   2   2   2   2   2   2   2   2   0   0   0   0   0   2   0   0   2   2   0   0   2   0   2   0   0   0   0   2   2   0   2   2   2   2   0   0   0   0   0   2   2   2   0   0   2   0   2   0   2   2   0   0   0   0   2   2   2   2   0   0   2   2   2   0   0   2   0   0   0   0   2   2   0   0   2   2   0   0   2   2   0   2   2   0   2   2   2   2   2   2   2   0   0   0   0   0   0   2   2   2   0   2   0   0   0   0   2   0   0
 MK-5-2                 2   0   2   0   0   0   2   2   2   2   2   0   2   2   2   0   0   0   2   2   0   2   0   0   2   2   2   0   0   0   0   0   0   2   2   0   0   0   0   0   2   2   2   2   2   0   0   2   0   0   2   0   2   0   0   2   0   2   2   2   0   2   2   0   2   2   2   2   0   2   2   0   2   0   0   0   2   2   0   2   0   0   0   0   2   2   0   2   0   2   2   2   2   2   2   2   2   2   2   0   0   0   0   0   2   0   0   2   2   0   0   2   0   2   0   0   0   0   2   0   0   2   2   2   2   0   0   0   0   0   2   2   2   0   0   2   0   2   0   2   2   0   0   0   0   2   2   2   2   0   0   2   2   2   0   0   2   0   0   0   0   2   2   0   0   2   2   0   0   2   2   0   2   0   0   2   2   0   2   2   2   2   0   0   0   0   0   0   2   2   2   0   2   0   2   0   0   2   0   0
 MK-5-3                 2   0   2   0   0   0   2   2   2   2   2   0   2   0   2   0   0   0   2   0   0   2   0   0   2   0   2   0   0   0   0   0   0   2   2   0   0   0   0   0   2   2   0   2   2   0   0   2   0   0   2   0   2   0   0   2   0   2   2   2   0   2   2   0   2   2   0   2   0   0   2   0   2   2   0   0   2   2   0   0   0   0   0   0   2   2   0   2   0   2   2   2   2   2   2   2   0   2   2   0   0   0   0   0   2   0   0   0   2   0   0   2   0   2   0   0   0   0   2   0   0   2   2   2   2   0   0   0   0   0   2   2   2   0   0   2   0   2   0   2   2   0   0   0   0   2   2   2   2   0   0   2   2   2   0   2   2   0   0   0   2   2   2   0   0   0   2   0   0   2   2   0   2   0   2   2   2   0   2   2   2   2   0   0   0   0   0   0   2   0   2   0   2   0   2   0   0   2   0   0
 MK-5-4                 2   0   2   0   0   0   2   2   2   2   0   0   2   0   2   0   0   0   2   0   0   2   0   0   2   0   2   0   0   0   2   0   0   2   2   0   0   0   0   0   2   2   0   2   0   0   0   2   0   0   2   0   2   0   0   0   0   2   2   2   0   2   2   2   2   2   0   2   0   0   0   0   2   2   0   0   2   2   0   0   2   0   0   2   2   2   0   2   0   2   2   2   2   2   2   2   0   0   2   0   0   0   0   0   2   0   0   0   2   0   0   2   0   2   0   0   2   0   2   2   2   0   2   2   0   0   0   0   0   0   2   2   2   0   0   2   0   2   0   2   2   0   2   0   0   2   2   2   2   0   0   2   2   2   0   2   2   2   0   2   2   2   2   0   2   0   2   0   0   2   2   0   2   2   2   2   2   0   2   2   2   2   0   0   2   0   0   0   2   0   2   0   2   0   2   2   2   2   0   0
 MK-5-5                 2   0   2   0   0   0   2   0   2   2   0   0   2   0   2   0   0   0   2   2   0   2   0   0   2   0   0   0   0   0   2   0   0   0   2   0   0   0   0   0   2   2   0   2   0   0   0   2   0   0   0   0   2   0   0   0   0   2   0   2   0   2   2   2   2   2   0   2   0   0   0   0   2   2   0   0   2   2   0   0   2   0   0   2   2   2   0   2   0   2   2   2   2   2   2   0   2   0   2   0   0   0   0   0   2   0   0   2   2   2   0   2   0   2   0   0   2   0   0   0   2   0   0   2   0   0   2   0   0   0   2   2   2   0   0   2   0   2   0   2   2   0   2   0   0   2   2   2   2   2   0   2   2   2   0   2   2   2   0   2   2   2   2   0   2   0   2   0   0   2   0   2   2   2   2   2   0   0   2   2   2   2   0   0   2   0   0   0   2   2   2   0   2   0   2   2   2   2   0   0
 MK-5-6                 0   0   2   0   0   0   2   0   2   0   0   0   2   0   2   2   0   0   2   2   0   2   0   0   0   0   0   2   0   0   2   0   0   0   2   0   0   0   2   0   2   2   0   2   0   0   0   0   0   0   0   0   2   0   0   0   0   2   0   2   0   2   2   2   2   0   0   2   0   0   2   0   2   2   0   0   2   2   0   0   2   0   0   2   2   2   0   2   2   2   2   2   2   2   2   0   2   2   2   0   0   0   0   0   2   0   0   0   2   2   0   2   0   2   0   0   2   0   0   0   0   0   0   2   0   0   2   0   0   0   2   2   2   0   0   2   0   2   0   2   2   0   2   0   0   2   2   2   2   2   0   2   2   2   0   2   2   0   0   2   2   0   2   0   2   0   2   0   0   2   0   2   2   2   2   2   0   0   2   0   2   2   0   0   2   0   0   0   2   2   2   0   2   0   0   2   2   2   0   0
 MK-5-7                 0   0   2   0   0   0   2   0   2   0   0   0   2   0   2   0   0   0   2   2   2   2   2   0   0   2   0   2   0   0   0   2   0   0   2   0   0   0   2   0   2   2   0   2   0   0   0   0   0   0   0   0   2   0   0   0   0   2   0   2   0   2   0   2   2   0   0   2   0   0   2   0   2   2   0   0   0   2   0   0   2   0   0   2   2   2   2   2   2   2   2   2   0   2   2   0   2   2   0   0   2   0   0   0   2   0   0   2   2   2   0   2   0   2   0   0   2   0   0   0   0   0   0   2   0   0   2   0   0   0   2   2   2   0   0   2   0   2   0   2   2   0   2   0   0   2   2   2   2   0   2   2   2   2   0   2   0   0   0   2   2   0   2   0   0   0   2   0   0   2   0   2   2   2   2   2   0   0   2   0   2   2   0   2   2   0   0   0   2   2   2   0   2   0   0   2   2   2   2   0
 MK-5-8                 0   0   2   0   2   0   2   0   2   0   0   0   2   2   2   0   0   0   2   0   2   2   2   0   0   2   0   2   0   0   2   2   2   0   2   0   0   0   2   2   2   2   2   0   0   0   0   0   0   0   0   0   0   0   0   0   0   2   0   2   2   2   0   2   2   0   0   2   0   0   2   0   2   2   2   0   0   2   0   0   2   0   0   2   2   2   2   2   2   2   2   2   0   2   2   2   2   2   0   0   2   0   0   0   2   0   2   0   2   2   0   2   0   2   0   0   2   0   0   0   0   0   0   0   0   0   2   0   0   0   2   2   2   0   0   2   0   2   0   2   0   0   2   0   0   2   2   2   2   2   2   2   2   2   0   2   0   0   0   2   2   0   2   0   0   0   2   0   0   2   0   2   2   2   2   2   0   0   2   0   2   2   0   2   0   0   0   0   0   2   2   0   2   0   0   0   2   2   2   0
 MK-5-9                 0   0   2   0   2   0   2   0   2   0   0   0   2   2   2   0   0   0   2   0   2   0   2   0   0   2   0   2   0   0   2   2   2   0   2   0   0   0   2   2   2   2   2   0   0   2   0   0   0   0   0   0   2   0   0   0   0   2   0   2   2   2   0   2   2   0   0   2   0   2   2   0   2   2   2   0   0   2   0   0   2   2   0   2   2   2   2   2   2   2   2   2   0   2   2   0   2   2   0   0   2   0   0   0   2   0   2   0   0   2   0   2   0   2   0   0   2   0   0   0   0   0   0   0   2   0   2   0   0   0   2   2   2   0   0   2   0   2   0   2   0   0   2   0   2   2   2   2   2   2   2   2   2   2   0   2   0   0   0   2   2   0   2   0   0   2   2   0   0   2   0   2   2   2   2   2   0   0   2   0   0   2   0   2   0   0   0   0   0   2   2   0   2   0   0   0   2   2   2   0
 MK-5-10                0   2   2   0   2   2   2   2   0   0   0   0   2   0   2   0   0   0   0   2   2   0   2   2   0   2   0   2   0   0   2   2   2   0   2   0   0   2   0   2   2   2   2   0   0   2   0   0   0   0   0   0   2   2   0   0   0   2   0   2   2   2   2   2   0   0   0   2   0   2   2   0   2   2   0   0   0   2   0   0   2   2   0   0   2   2   2   2   2   2   2   2   0   0   2   0   2   2   0   0   2   0   0   0   2   0   2   0   0   2   2   2   2   2   0   0   2   0   0   0   0   0   0   0   2   0   2   0   0   0   2   2   2   0   0   0   0   2   0   2   0   0   2   0   2   0   2   2   2   2   2   2   2   2   0   2   2   0   0   2   2   0   2   0   2   2   2   0   0   2   0   2   2   2   2   2   0   2   2   0   0   2   0   2   0   2   0   0   2   2   2   0   2   0   0   0   2   2   0   0
 MK-5-11                0   2   2   0   0   2   2   2   0   0   0   0   2   0   2   0   0   0   0   2   2   0   2   2   0   2   0   2   0   0   2   2   2   0   2   0   0   2   0   2   2   2   2   0   0   2   0   0   0   0   0   0   2   0   0   0   0   2   0   2   2   2   2   2   2   0   0   2   0   2   2   0   2   2   0   2   0   2   0   0   2   0   0   0   2   2   2   2   0   2   2   2   0   0   2   0   2   2   0   2   2   0   0   0   2   0   2   0   0   2   2   2   2   2   0   0   2   2   0   0   2   0   0   0   2   0   2   2   0   0   2   2   2   0   0   0   0   0   0   2   0   0   2   0   2   0   2   0   2   2   2   2   0   2   0   0   2   0   0   2   2   0   0   0   2   2   2   0   0   2   0   2   2   2   2   2   0   2   0   0   0   2   0   2   0   0   0   0   2   2   2   2   2   0   0   0   2   2   2   0
 MK-5-12                0   2   2   0   0   2   2   2   0   0   0   0   2   2   2   0   0   0   0   2   2   2   2   2   0   2   0   2   0   0   2   2   2   0   2   0   0   2   0   2   2   2   2   0   0   2   0   0   0   0   0   0   2   0   0   0   0   2   0   2   2   2   2   2   2   0   0   2   0   2   2   0   2   2   0   2   0   0   0   0   2   0   0   0   2   2   0   2   0   2   2   2   0   0   2   0   0   2   2   2   2   2   2   0   2   0   2   0   0   2   2   2   2   2   0   0   2   2   2   0   2   0   0   2   2   0   2   2   0   0   2   2   2   0   0   0   0   0   0   2   0   0   0   2   0   0   2   0   2   0   0   0   0   2   0   0   2   0   2   0   2   2   0   0   0   2   2   0   0   2   0   2   2   2   0   0   0   0   0   0   0   2   2   2   0   0   0   0   2   2   2   2   2   0   2   0   2   0   2   0
 MK-5-13                2   2   2   0   0   0   2   2   0   0   0   0   2   2   0   0   0   0   0   2   2   2   2   0   0   0   0   2   0   0   0   2   2   0   2   0   0   2   0   2   2   2   2   0   0   2   0   0   0   0   0   0   0   0   0   0   0   2   0   0   0   2   2   2   2   0   2   0   0   0   2   0   2   2   0   2   0   0   0   0   2   0   0   2   2   2   0   2   0   2   2   2   0   0   2   0   0   2   2   2   2   2   2   0   2   0   2   0   0   2   2   2   2   2   0   0   2   2   2   0   2   0   0   2   2   0   2   2   0   0   2   2   2   0   0   0   0   0   0   2   0   0   0   2   0   0   2   0   2   0   0   0   0   2   0   0   2   0   2   0   2   2   0   0   0   2   2   0   0   2   0   2   2   2   0   0   0   0   0   0   0   0   0   0   0   0   0   0   0   2   2   2   2   0   2   0   2   0   0   0
 MK-5-14                2   2   2   0   0   0   2   2   0   0   0   0   2   2   0   0   0   0   0   2   2   2   2   0   0   0   0   2   0   0   0   2   2   0   2   0   0   2   0   2   2   2   2   0   0   2   0   0   0   2   0   0   0   0   0   2   0   2   0   0   0   2   2   2   2   0   2   0   0   0   2   2   2   2   2   2   0   0   0   0   2   0   0   2   2   2   0   2   0   2   2   2   0   0   2   0   0   2   2   2   2   2   2   0   2   0   2   0   0   2   2   2   2   2   0   0   2   0   0   0   2   0   0   2   2   0   2   2   0   0   2   2   2   0   0   0   0   0   0   2   0   0   0   2   0   0   2   0   2   0   0   0   2   2   0   0   2   0   2   0   2   2   0   0   0   2   2   2   2   2   0   2   2   2   2   0   0   0   2   0   0   2   0   2   0   0   0   0   0   2   2   2   2   0   2   0   2   0   0   0
 MK-5-15                2   2   2   0   2   0   2   2   0   2   0   2   2   2   2   0   0   0   0   2   2   2   2   0   0   0   0   2   0   0   0   2   2   0   2   2   0   2   0   2   2   0   2   0   0   2   0   0   0   2   0   0   0   0   0   0   0   2   0   0   0   2   2   2   2   2   2   0   0   0   2   2   2   0   2   2   0   2   0   0   0   0   0   2   2   2   0   0   0   2   2   2   2   0   2   0   0   2   2   2   2   2   2   0   2   0   2   0   0   2   2   2   2   2   0   0   2   0   0   0   2   0   0   2   2   0   2   2   0   0   2   2   2   0   0   0   0   0   0   2   2   0   0   2   0   0   2   0   2   0   0   2   0   2   0   2   2   0   2   0   0   2   0   0   0   2   2   2   2   2   0   2   2   2   2   0   2   0   2   0   0   2   0   2   0   0   0   0   0   2   2   2   2   0   2   0   2   0   0   0
 MK-5-16                2   2   2   0   2   2   2   2   2   2   0   2   2   2   2   0   0   0   0   2   2   0   2   0   0   2   0   0   0   0   0   2   2   0   2   2   0   2   0   2   2   0   2   0   0   2   0   0   0   2   0   0   0   0   0   2   0   2   0   0   0   2   2   2   2   2   2   0   0   0   2   2   2   0   2   2   0   2   0   0   2   0   0   2   2   0   0   0   0   2   2   2   2   0   2   0   0   2   2   2   2   2   0   0   2   0   2   0   0   2   2   2   0   2   0   0   2   0   0   0   0   0   0   2   2   0   2   2   0   0   2   2   2   2   0   0   0   2   0   2   2   0   0   2   0   0   2   0   2   0   0   2   0   2   0   2   2   0   0   0   0   0   0   0   0   2   2   2   2   2   0   2   2   2   2   0   2   0   2   0   0   2   0   2   0   0   0   0   0   2   2   0   2   0   2   0   2   0   0   2
 MK-6-1                 2   0   0   2   0   0   0   0   0   0   2   2   2   0   0   2   0   0   0   2   2   2   0   0   0   2   0   0   2   2   2   0   2   0   2   0   0   2   0   0   2   0   0   0   0   2   2   2   2   0   0   0   2   0   0   2   0   2   0   2   0   2   0   2   2   2   0   2   2   0   0   0   0   0   2   2   0   2   0   2   0   0   0   0   0   2   2   0   0   0   0   0   0   0   0   0   2   0   0   0   2   0   0   2   2   0   2   2   0   2   0   0   0   0   0   2   2   2   2   2   0   0   0   2   2   2   0   2   2   0   2   0   0   2   2   0   0   2   2   2   0   0   0   2   0   0   2   2   2   2   0   0   2   2   0   2   0   2   0   2   0   0   2   0   2   0   2   2   2   0   2   0   0   2   2   2   2   0   2   2   0   2   2   2   0   2   0   2   2   2   0   0   2   2   0   0   2   2   0   0
 MK-6-2                 2   0   0   2   0   0   0   0   0   0   2   2   2   0   0   2   0   0   0   0   2   2   0   0   0   2   0   0   0   2   0   0   2   0   2   0   0   2   0   0   2   0   0   0   0   2   2   2   2   0   0   0   0   0   0   2   2   2   0   2   0   2   0   2   2   2   0   2   2   0   0   0   0   0   2   2   2   2   0   2   0   0   0   0   2   2   2   0   0   0   0   0   2   0   0   0   2   0   2   0   2   0   0   0   2   0   2   2   0   2   0   0   0   0   0   2   2   2   2   2   0   0   0   2   2   0   0   2   2   0   2   2   2   2   2   0   0   2   2   2   0   0   0   2   0   0   2   2   2   2   0   0   2   2   0   0   0   2   0   2   0   0   2   0   2   0   2   2   2   0   2   0   0   2   2   0   2   0   2   2   0   2   2   2   0   2   0   0   0   2   0   0   2   2   0   0   2   2   0   0
 MK-6-3                 2   0   0   2   0   0   0   0   0   0   2   0   2   0   0   2   0   0   0   2   2   2   0   0   0   2   0   0   0   2   0   0   2   0   2   0   0   2   0   2   2   0   0   0   0   2   2   2   2   0   0   0   2   0   0   0   2   2   0   2   0   2   2   2   2   2   0   2   2   0   0   0   0   0   2   2   2   2   0   2   0   0   0   0   2   0   2   0   0   0   2   0   2   0   0   0   2   0   2   0   2   0   0   0   2   0   2   0   0   2   0   0   0   0   0   2   2   2   2   2   0   0   0   2   2   0   0   0   2   0   2   2   2   2   2   0   2   2   2   2   2   0   0   2   0   2   0   2   2   0   0   0   2   2   2   0   0   2   0   2   0   0   2   0   2   0   2   2   2   2   2   0   0   2   2   0   2   0   2   2   0   2   2   2   0   0   0   0   0   2   0   0   2   0   0   0   2   2   0   0
 MK-6-4                 0   2   0   2   0   0   0   0   0   0   0   0   2   0   0   2   0   0   0   2   2   2   0   0   0   2   0   0   0   0   0   0   2   0   2   0   0   2   0   2   2   0   0   0   2   2   2   0   2   0   0   0   2   0   0   0   2   2   0   0   0   0   2   2   2   2   0   2   2   0   2   0   0   0   2   2   2   2   0   2   0   0   0   0   0   0   2   0   0   0   2   0   2   0   0   0   2   0   2   0   2   2   0   0   2   0   2   0   0   2   0   0   0   0   0   2   2   2   2   0   0   0   2   2   2   0   0   0   2   0   2   2   2   0   2   0   2   2   2   2   2   0   0   2   2   2   2   2   2   0   0   0   2   2   2   0   0   0   0   2   0   0   2   0   2   0   2   0   2   0   2   0   0   2   2   0   2   0   0   2   0   2   2   2   0   0   0   0   0   2   0   2   2   0   0   0   2   2   0   0
 MK-6-5                 0   2   0   2   2   2   0   0   0   0   0   0   2   0   0   2   0   0   0   2   2   2   0   0   0   2   0   0   0   0   0   0   2   0   2   0   0   2   0   2   2   0   0   0   2   2   2   0   2   0   0   0   2   0   0   0   2   2   2   0   0   2   2   2   2   2   0   2   2   0   2   0   0   0   2   2   2   2   0   2   0   0   0   0   0   0   2   0   0   0   2   0   2   0   0   0   2   0   2   0   2   2   0   0   2   0   2   0   0   2   0   0   0   0   0   2   2   2   2   0   0   2   0   0   2   0   0   0   2   0   2   2   2   2   2   0   2   2   2   2   2   0   0   2   2   2   2   2   2   2   0   0   2   2   2   0   0   0   0   2   2   0   2   0   2   0   2   0   2   0   2   0   0   2   2   0   2   0   0   2   0   2   2   2   0   2   0   0   0   2   0   2   0   0   0   0   2   2   0   2
 MK-6-6                 0   2   0   0   2   2   0   0   0   0   0   0   2   0   0   2   0   0   0   2   2   0   2   0   0   2   0   0   2   0   0   0   2   0   2   0   0   0   2   2   2   0   0   0   2   0   2   0   2   0   0   0   2   0   0   0   2   2   2   0   0   2   0   2   2   0   0   2   0   2   2   0   0   0   2   2   2   2   0   2   0   0   0   0   0   0   2   0   0   0   2   0   2   0   0   0   2   0   0   0   2   2   0   0   2   0   2   0   0   2   0   2   0   0   0   2   0   2   2   2   0   2   0   0   2   0   0   0   2   0   2   2   2   2   2   0   0   2   2   2   2   0   0   2   2   2   2   2   2   2   0   0   2   2   2   0   0   0   0   2   2   0   0   0   2   0   2   0   2   0   0   2   0   2   2   0   2   0   0   2   0   2   2   2   0   0   0   0   0   2   0   2   0   0   0   0   2   2   0   2
 MK-6-7                 0   2   2   0   2   0   0   0   0   0   0   0   2   0   0   2   0   0   0   2   2   0   2   2   0   2   0   0   2   0   0   0   2   0   2   0   0   0   2   0   2   0   0   0   2   0   2   0   2   0   0   0   2   0   0   0   2   2   2   0   0   2   0   2   2   0   0   2   0   2   2   2   0   2   2   2   2   2   0   2   2   0   0   0   0   0   2   0   0   0   2   0   2   0   0   2   2   0   0   0   2   2   0   0   2   0   2   0   0   2   0   2   0   2   0   2   0   2   0   2   0   2   0   0   2   0   0   0   2   0   2   2   2   2   2   2   0   2   2   2   0   0   0   2   2   2   2   2   2   2   0   0   2   2   2   0   0   0   0   2   2   2   0   0   2   0   2   0   2   0   0   2   0   2   2   0   0   0   0   2   0   2   2   2   0   0   0   0   0   2   2   2   0   0   0   0   2   2   0   2
 MK-6-8                 0   2   2   0   2   0   0   0   0   0   0   0   2   0   0   2   0   2   0   2   2   0   2   2   0   2   0   0   2   0   0   0   2   0   2   2   2   0   2   0   0   0   0   0   2   0   2   0   2   0   2   0   2   0   0   0   2   2   0   0   0   2   0   0   2   0   0   2   0   2   2   2   0   2   2   2   2   2   0   2   2   0   0   0   0   0   2   0   0   0   2   0   2   0   2   2   2   0   2   0   2   2   2   0   2   0   2   0   2   2   0   2   0   2   0   2   0   2   0   2   0   2   0   0   2   2   0   0   2   0   2   2   2   2   2   2   0   2   2   2   0   0   2   2   2   2   2   2   0   2   0   0   2   0   0   0   0   0   0   2   2   2   0   0   2   0   2   0   2   0   0   2   0   2   2   0   2   2   0   0   0   2   2   0   0   0   0   0   0   2   2   2   2   0   0   0   2   2   0   2
 MK-6-9                 0   0   2   0   2   0   0   0   0   0   2   0   2   2   0   2   0   2   0   2   0   0   2   2   0   0   0   0   2   0   0   0   2   0   2   2   2   0   2   0   0   0   0   0   2   0   2   0   2   0   2   0   0   0   0   0   2   2   0   0   0   2   0   0   2   0   0   2   0   2   2   2   0   2   2   2   2   2   0   2   2   2   0   0   0   0   0   0   0   0   2   0   2   0   2   2   2   0   2   2   2   0   0   0   2   2   0   2   2   2   0   2   0   2   0   2   0   0   0   2   0   2   0   0   0   2   0   0   2   0   2   0   2   2   2   2   0   2   0   2   0   0   2   2   2   2   2   2   0   0   0   0   2   0   0   0   0   0   2   2   2   2   0   0   0   0   2   2   0   2   0   2   0   2   2   0   2   2   2   0   2   0   2   0   0   0   0   0   0   2   2   2   2   0   0   0   2   2   0   0
 MK-6-10                0   0   0   0   0   0   0   0   0   0   2   0   2   2   0   2   0   2   0   2   0   0   2   2   0   0   0   0   0   0   0   0   2   2   2   2   2   0   2   0   0   0   0   0   0   0   2   0   2   0   2   0   0   0   0   0   2   2   0   2   0   2   0   0   2   0   0   2   0   0   0   2   0   2   2   2   2   2   0   2   2   0   0   0   0   0   0   0   0   0   2   0   2   0   2   2   2   0   2   2   2   0   0   0   2   2   0   2   2   2   0   2   0   2   0   2   0   0   0   2   0   2   0   0   0   2   0   0   2   0   2   0   2   2   2   0   0   2   0   2   0   0   2   2   2   2   2   2   0   0   0   0   2   0   0   0   0   0   2   2   2   2   0   0   0   0   2   2   2   2   0   2   0   2   2   0   2   2   2   0   2   0   2   0   0   2   0   0   0   2   2   2   2   0   0   0   2   2   0   0
 MK-6-11                0   0   0   2   0   0   0   0   0   0   2   0   0   2   0   2   0   0   0   2   0   0   2   2   0   0   0   0   0   0   2   0   2   2   2   2   2   0   2   0   0   0   2   0   0   0   2   0   2   2   2   0   0   0   0   0   2   2   0   2   0   2   0   0   2   0   0   2   0   0   0   2   2   2   2   2   2   2   0   0   2   0   0   0   2   0   0   0   0   0   2   0   2   0   2   2   2   2   2   2   2   0   0   0   2   2   0   2   2   2   0   2   0   2   0   2   0   0   0   2   0   2   0   0   0   0   0   0   2   0   2   0   2   2   0   2   0   2   0   2   0   0   2   2   2   2   2   2   0   0   0   0   2   0   0   0   0   0   2   2   2   2   0   0   0   0   0   2   2   2   0   2   0   2   2   0   2   2   2   0   2   2   2   0   0   2   0   0   0   2   2   2   2   0   0   0   2   0   0   0
 MK-6-12                0   0   0   2   0   0   0   0   0   0   2   0   0   2   0   2   2   0   0   2   0   2   2   0   0   0   0   0   0   2   0   0   2   2   2   0   2   0   2   0   0   0   2   0   0   0   2   0   2   2   2   0   0   0   2   0   2   2   0   2   0   2   2   2   2   0   0   2   0   2   0   2   2   2   0   2   2   2   0   0   2   0   0   0   2   0   0   0   0   0   2   0   2   0   2   2   0   2   2   2   2   0   0   0   2   2   2   2   2   2   0   2   0   2   2   2   0   0   0   2   0   2   2   0   0   2   0   0   2   0   2   0   2   2   0   2   0   2   0   2   0   0   2   2   2   2   0   2   0   0   2   0   2   2   0   0   0   0   2   2   2   2   0   0   0   0   0   2   2   2   0   2   0   2   2   0   2   2   2   0   2   2   2   0   0   0   0   0   0   2   2   2   2   0   0   0   2   2   0   0
 MK-6-13                0   0   0   2   0   0   0   0   0   0   2   0   0   0   0   0   2   0   0   2   0   2   2   0   0   0   0   0   2   2   0   0   2   2   2   2   2   0   2   0   0   0   2   2   0   0   2   0   2   2   2   0   0   0   2   0   2   2   0   0   0   2   2   2   0   0   0   2   0   2   0   2   2   2   0   2   2   2   0   0   2   0   0   0   2   0   0   0   0   2   0   0   2   0   2   2   0   2   2   2   2   0   0   0   2   2   2   2   2   0   0   2   0   2   2   2   0   0   0   2   0   2   2   2   0   2   0   0   2   0   2   0   2   2   2   2   0   2   0   2   0   0   2   2   2   2   0   2   2   0   2   0   2   2   0   0   0   0   0   2   2   2   0   0   2   0   0   2   2   2   0   2   0   2   2   0   2   2   2   0   2   2   2   0   0   0   0   0   0   2   2   2   2   0   2   0   2   2   0   0
 MK-6-14                2   0   0   2   0   0   2   0   2   0   2   0   0   0   0   0   2   0   0   2   0   2   2   0   0   0   0   0   2   2   0   0   2   2   2   2   2   0   2   0   0   0   2   2   0   0   2   0   2   2   2   0   0   0   2   0   2   2   0   0   0   2   2   2   0   0   0   0   0   2   0   2   2   2   0   2   2   2   0   0   2   2   0   0   0   0   0   0   0   2   0   0   2   0   2   2   0   2   2   2   2   0   0   0   2   2   2   2   2   0   0   2   0   2   2   2   0   2   0   2   0   2   2   2   0   2   0   0   2   0   2   0   2   2   0   2   2   2   0   2   0   0   2   2   2   2   0   2   2   0   2   2   2   2   0   2   0   0   2   2   2   2   0   0   2   2   0   2   2   2   0   0   0   2   2   0   2   2   2   0   2   2   2   0   0   0   0   0   0   2   2   2   2   0   0   0   2   0   0   0
 MK-6-15                2   0   0   2   0   0   2   0   2   0   2   0   0   0   0   0   2   0   0   0   0   2   2   0   0   0   0   2   2   2   0   0   2   2   2   0   2   0   2   0   0   0   2   2   0   0   2   0   2   0   2   2   0   0   2   0   2   2   0   0   0   2   2   2   0   0   0   0   0   2   0   2   2   0   0   2   2   2   0   0   2   2   0   2   0   0   0   2   0   2   0   0   2   0   2   0   0   2   2   2   2   0   0   0   0   2   2   2   2   0   0   2   0   2   2   2   0   2   0   2   2   2   2   2   0   2   0   0   2   0   2   0   2   2   0   2   0   2   0   2   0   0   2   0   2   2   0   2   2   0   2   2   2   2   0   2   0   0   2   2   2   2   0   0   2   2   0   0   2   2   0   0   0   2   2   0   0   2   2   0   2   2   2   0   2   0   0   0   0   2   2   2   2   0   0   0   2   0   0   0
 MK-6-16                2   0   0   2   0   0   2   0   2   0   2   0   0   0   0   0   2   2   0   0   2   2   2   0   0   0   0   2   2   2   0   0   2   2   2   0   2   0   2   0   0   0   2   2   0   2   2   0   2   0   2   2   0   0   0   0   2   2   0   0   0   2   2   2   0   0   0   0   0   2   0   2   0   0   0   2   2   2   0   0   0   2   0   2   0   0   2   2   0   2   0   0   2   0   2   0   0   2   2   2   2   0   0   0   0   2   2   2   2   0   0   2   0   2   2   2   0   2   0   2   2   2   2   2   0   2   0   0   2   0   2   0   2   2   0   2   0   2   0   2   0   0   2   0   2   2   0   0   2   0   2   0   2   2   0   2   0   0   2   2   2   2   0   0   2   2   0   0   2   2   0   0   0   2   2   0   0   2   2   0   2   2   2   0   2   0   0   0   0   2   2   2   2   0   0   0   2   0   0   0
 
!****************************************** Phenotypic Data **********************************************************
!-100.0 is resevred for missing phenotype
SimulatedTrait1         9.3882    8.4084   10.3377   10.3696   12.0075    7.6919   10.6913    9.2911   11.2007    9.7006    7.6943    8.1272   10.6564   10.7412   10.8672   10.2654    7.0920   11.5415   10.8170   11.5126   12.2658   10.1341    9.0374   10.1471    8.3995   10.0452    8.4129   12.2227    8.5870    9.7100   10.0050    7.3498    9.8754   10.6754    8.3885    9.0345    9.3025    7.1331   11.9217    7.2002   10.2211   10.6692    8.9838    8.9449   10.8866    8.3338    8.2071    9.9257    8.7128   11.6568    9.7144    7.8847   10.5876    8.5894    6.7533    8.2086    8.8664    8.3389   10.2652   10.7777    9.2969    9.2568   11.7781    9.1691    9.8268    9.6461    8.6699    9.8065   12.7585   10.3981    9.4309    9.6570   10.0474   10.0138    9.8680    8.3048    9.8325    9.8241    9.5088    9.1482   10.9490    6.9259   10.2718   10.0293   12.5140   11.6869   10.0583   11.4172   10.6260    8.3364   11.7145   11.5725   11.7801   11.8972   10.2123   10.1361    9.4096   10.3242    9.2053    7.3696    8.7853    9.2386   11.0865    7.6045   10.0872    8.2775    8.6395   10.5118    8.0115    9.8928    8.4164   12.2542   11.2240   11.9944   11.4111   10.3377   10.1331   10.3173   10.8608    7.2489   11.7013    7.7887    8.9837   11.2503    8.7639    9.5286   11.7773    7.8035    9.9180    8.8442   10.7147    9.7966    9.5508    8.7063    9.1704   11.6166    9.0607   10.9769   10.3156    9.1880    9.4217    9.7654   10.2776    7.8675    8.4242   13.0970    9.4929   10.2579   12.0551    9.7997    8.8623    9.8698    9.9109    9.4376   10.2721    9.7512   10.9046    9.2123    6.2008   10.9302   10.8420    9.3391   11.8352   11.0445   12.6404    9.6577   11.6661    8.6545    8.3320    8.0431    8.9735   10.4201   12.6097   10.8454   12.1163   11.5363    8.4319   12.1666    9.9112    9.6108   13.1342   10.4786   10.4571   11.0770    9.6981   10.6345    9.8533    8.1305    9.9974    6.2595   12.5688    6.8680   12.8128   10.6889   10.5263    8.7836    8.7282    9.6156    8.9293    9.1384
SimulatedTrait2        17.5131   13.1449   13.9004   13.7421   13.9688   17.2349   17.9192   15.1360   18.4073   16.8676   14.5895   13.7294   15.5781   15.8144   18.5038   16.7900   16.6661   15.7159   14.1424   17.2211   13.4555   16.4327   13.7490   13.0711   15.5900   12.0422   14.9713   13.2445   16.2156   14.4942   15.1255   14.1838   13.8558   12.0761   17.7668   12.8828   16.4425   13.4058   14.6907   15.2177   14.1627   17.2929   12.7730   16.9523   13.4164   14.6617   11.1684   15.9428   16.3267   13.4944   14.8764   14.8807   13.3973   16.2528   13.7680   14.6770   16.1370   18.8993   13.7626   14.7613   14.9482   14.2973   17.6919   13.2915   15.3052   15.7383   14.7230   16.3644   13.4546   13.7658   16.1295   13.8777   16.6152   16.1914   16.0401   14.0287   14.4738   13.3274   14.0190   14.6922   14.1214   14.5477   14.6622   16.8232   15.7743   15.8152   14.3357   15.2350   16.5569   16.5210   17.0744   15.7711   14.7691   13.8501   15.1477   14.8447   16.0055   16.2858   13.9073   13.1053   14.0680   16.7510   15.8846   15.0940   14.7434   14.6102   16.4814   15.7286   16.3581   14.1314   13.3998   15.6000   14.2862   12.8850   13.4584   13.3978   14.3827   14.3586   17.2642   16.0944   15.2455   15.1924   14.4400   14.7578   12.4427   15.4297   17.0650   12.2122   15.8138   13.3274   14.1257   11.7619   14.3446   14.3719   15.8463   13.5004   15.4214   16.6424   12.0006   15.4528   16.0523   13.9920   17.1463   13.6143   14.9452   14.5210   13.9644   15.1728   16.4229   12.1072   15.9730   16.5331   15.4763   14.9171   13.3691   18.6041   13.0617   16.8849   16.2059   16.2745   15.5898   14.5139   15.3884   13.4484   16.4804   13.8959   14.0506   13.4586   15.0553   17.1147   15.2900   16.5658   15.2900   14.9569   13.6161   13.8419   14.7205   16.2434   14.9279   17.8223   16.8135   16.6137   13.4683   15.3955   15.1426   15.6616   13.8542   14.3797   12.9272   10.7541   16.9666   13.1952   15.7114   14.2825   14.3568   17.1413   14.9728   15.0975   16.0558   13.1076
 
