# Supplementary material for: Inclusive Composite Interval Mapping of QTL by Environment Interactions in Biparental Populations
Source: PLoS One. 2015 Jul 10;10(7):e0132414. doi: 10.1371/journal.pone.0132414 (PMC4498613; doi:10.1371/journal.pone.0132414)
Supplement: S3 File — (ZIP) [file pone.0132414.s003.zip › Simulation for unliked model/Simulated popualtions/run_00147.met]

!**********************Note: lines staring with "!" are remarks and will be ignored in the program********************
!*********************************General Information**********************************
!Assuming F1 = P1 x P2, populations available in QTL IciMapping are: 
!  1, P1BC1F1 = P1 x F1, the first backcrossing where P1 is used as the recurrent parent;
!  2, P2BC1F1 = P2 x F1, the first backcrossing where P2 is used as the recurrent parent;
!  3, F1DH, F1-derived doubled haploids; 
!  4, RIL or F1RIL, recombination inbred lines through the repeated selfing of F1;
!  5, P1BC1RIL, recombination inbred lines through the repeated selfing of P1BC1F1;
!  6, P2BC1RIL, recombination inbred lines through the repeated selfing of P2BC1F1;
!  7, F2, the selfing generation of F1;
!  8, F3, the selfing generation of F2;
!  9, P1BC2F1, the second backcrossing where P1 is used as the recurrent parent; 
! 10, P2BC2F1, the second backcrossing where P2 is used as the recurrent parent;
! 11, P1BC2RIL, recombination inred lines through the repeated selfing of P1BC2F1; 
! 12, P2BC2RIL, recombination inred lines through the repeated selfing of P2BC2F1; 
! 13, P1BC1F2, the selfing generation of P1BC1F1; 
! 14, P2BC1F2, the selfing generation of P2BC1F1; 
! 15, P1BC2F2, the selfing generation of P1BC2F1; 
! 16, P2BC2F2, the selfing generation of P2BC2F1; 
! 17, P1BC1DH, P1BC1F1-derived doubled haploids; 
! 18, P2BC1DH, P2BC1F1-derived doubled haploids; 
! 19, P1BC2DH, P1BC2F1-derived doubled haploids; 
! 20, P2BC2DH, P2BC2F1-derived doubled haploids; 
   3      !Mapping Population (see remarks above)
   2      !Mapping Function (1 for Kosambi; 2 for Haldane; 3 for Morgan)
   2      !Marker Space Type (1 for intervals; 2 for positions)
   1      !Marker Space Unit(1 for centiMorgans; 2 for Morgan)
   6      !Number of Chromosomes (or Linkage Groups)
 200      !Size of the mapping population
   2      !Number of environments
 
!***************************************** Chromosomes and Linkage Maps **********************************************
!Chromosome                 NumMarkers
-CH1                        16
-CH2                        16
-CH3                        16
-CH4                        16
-CH5                        16
-CH6                        16
!Linkage map (Marker name followed by position or the interval length)
 MK-1-1                1     0.000
 MK-1-2                1    10.000
 MK-1-3                1    20.000
 MK-1-4                1    30.000
 MK-1-5                1    40.000
 MK-1-6                1    50.000
 MK-1-7                1    60.000
 MK-1-8                1    70.000
 MK-1-9                1    80.000
 MK-1-10               1    90.000
 MK-1-11               1   100.000
 MK-1-12               1   110.000
 MK-1-13               1   120.000
 MK-1-14               1   130.000
 MK-1-15               1   140.000
 MK-1-16               1   150.000
 MK-2-1                2     0.000
 MK-2-2                2    10.000
 MK-2-3                2    20.000
 MK-2-4                2    30.000
 MK-2-5                2    40.000
 MK-2-6                2    50.000
 MK-2-7                2    60.000
 MK-2-8                2    70.000
 MK-2-9                2    80.000
 MK-2-10               2    90.000
 MK-2-11               2   100.000
 MK-2-12               2   110.000
 MK-2-13               2   120.000
 MK-2-14               2   130.000
 MK-2-15               2   140.000
 MK-2-16               2   150.000
 MK-3-1                3     0.000
 MK-3-2                3    10.000
 MK-3-3                3    20.000
 MK-3-4                3    30.000
 MK-3-5                3    40.000
 MK-3-6                3    50.000
 MK-3-7                3    60.000
 MK-3-8                3    70.000
 MK-3-9                3    80.000
 MK-3-10               3    90.000
 MK-3-11               3   100.000
 MK-3-12               3   110.000
 MK-3-13               3   120.000
 MK-3-14               3   130.000
 MK-3-15               3   140.000
 MK-3-16               3   150.000
 MK-4-1                4     0.000
 MK-4-2                4    10.000
 MK-4-3                4    20.000
 MK-4-4                4    30.000
 MK-4-5                4    40.000
 MK-4-6                4    50.000
 MK-4-7                4    60.000
 MK-4-8                4    70.000
 MK-4-9                4    80.000
 MK-4-10               4    90.000
 MK-4-11               4   100.000
 MK-4-12               4   110.000
 MK-4-13               4   120.000
 MK-4-14               4   130.000
 MK-4-15               4   140.000
 MK-4-16               4   150.000
 MK-5-1                5     0.000
 MK-5-2                5    10.000
 MK-5-3                5    20.000
 MK-5-4                5    30.000
 MK-5-5                5    40.000
 MK-5-6                5    50.000
 MK-5-7                5    60.000
 MK-5-8                5    70.000
 MK-5-9                5    80.000
 MK-5-10               5    90.000
 MK-5-11               5   100.000
 MK-5-12               5   110.000
 MK-5-13               5   120.000
 MK-5-14               5   130.000
 MK-5-15               5   140.000
 MK-5-16               5   150.000
 MK-6-1                6     0.000
 MK-6-2                6    10.000
 MK-6-3                6    20.000
 MK-6-4                6    30.000
 MK-6-5                6    40.000
 MK-6-6                6    50.000
 MK-6-7                6    60.000
 MK-6-8                6    70.000
 MK-6-9                6    80.000
 MK-6-10               6    90.000
 MK-6-11               6   100.000
 MK-6-12               6   110.000
 MK-6-13               6   120.000
 MK-6-14               6   130.000
 MK-6-15               6   140.000
 MK-6-16               6   150.000
!*********************************** Marker Types ********************************************************************
!Co-dominant marker: When heterozygote F1 is present, P1 is coded as 2, F1 is coded as 1, and P2 is coded as 0; Otherwise, P1 is coded as 2, and P2 is coded as 0. 
!Dominant marker: When heterozygote F1 is present, P1 and F1 are coded as 12, and P2 is coded as 0; Otherwise, P1 is coded as 2, and P2 is coded as 0.  
!Recessive markers: When heterozygote F1 is present, P1 is coded as 2, and F1 and P2 are coded as 10; Otherwise, P1 is coded as 2, and P2 is coded as 0. 
!Missing marker is coded as -1. 
 MK-1-1                 2   0   2   2   0   2   0   2   0   0   2   0   2   2   2   0   0   0   2   0   2   0   0   0   0   2   2   2   0   2   2   0   2   2   0   2   0   0   2   0   2   0   0   0   2   0   2   2   2   0   2   0   0   2   0   0   2   2   2   0   2   0   0   0   0   0   2   2   0   0   2   2   2   2   2   2   2   2   2   0   2   2   0   0   0   0   2   0   2   2   2   2   0   2   0   0   2   0   0   0   2   0   0   2   0   2   2   0   2   0   0   0   2   0   0   2   0   2   0   0   2   0   2   2   0   2   0   0   0   0   2   2   2   0   2   2   2   2   2   2   0   2   0   0   2   2   2   0   2   2   2   0   2   2   2   0   2   0   2   2   0   2   2   2   0   0   2   2   2   0   2   0   0   0   0   0   0   0   2   2   0   0   2   2   2   0   2   2   0   0   0   0   0   2   0   0   0   0   2   0
 MK-1-2                 2   2   2   2   2   2   0   2   2   0   2   0   2   2   2   0   0   0   2   0   0   0   0   0   2   0   2   2   0   2   2   0   2   2   0   2   0   0   2   0   2   0   0   0   2   0   2   2   2   0   2   2   0   2   0   0   2   0   2   0   2   0   0   0   0   0   2   2   0   0   2   2   2   2   2   2   2   2   2   0   2   2   0   0   0   0   2   0   2   2   2   2   0   2   0   0   2   0   0   0   2   0   2   2   2   2   2   0   2   0   0   0   2   0   2   2   0   2   0   0   2   0   2   2   0   2   2   2   0   2   2   2   2   2   2   2   2   2   2   2   0   2   0   0   2   2   2   2   2   2   2   0   2   2   2   0   2   0   2   2   0   0   2   2   2   2   2   2   2   2   2   0   0   0   0   0   0   0   2   0   0   0   2   2   2   0   2   2   2   0   0   0   0   2   0   0   0   0   2   0
 MK-1-3                 2   2   2   2   2   2   2   2   2   0   2   0   2   0   2   0   0   0   2   0   2   0   0   0   2   0   2   2   0   2   2   0   2   0   0   0   0   0   2   0   2   0   2   0   2   0   2   0   2   2   2   2   0   2   0   0   2   0   2   0   2   0   0   0   0   2   0   2   0   2   2   2   2   2   0   2   2   0   2   0   2   2   0   0   0   0   2   0   2   0   0   2   0   2   0   0   2   0   0   0   2   0   2   2   2   2   2   0   2   0   0   0   0   0   2   2   0   2   0   2   2   0   2   2   2   2   2   2   0   2   2   2   0   2   2   2   2   2   2   2   0   2   2   0   2   2   2   2   2   2   2   0   2   2   2   0   2   0   2   2   0   0   2   0   2   2   2   0   2   2   2   0   0   0   0   0   0   0   2   0   0   0   2   2   2   0   2   2   2   0   0   0   0   2   0   0   2   0   0   0
 MK-1-4                 2   2   2   0   0   2   2   2   2   0   2   0   2   0   2   0   2   0   2   0   0   0   0   0   0   0   2   0   0   2   2   0   2   0   0   0   0   0   2   0   2   0   2   0   2   0   2   0   2   2   2   2   0   2   0   0   2   0   2   0   2   0   0   0   0   2   0   2   0   2   2   2   2   2   0   2   2   0   2   0   0   2   0   0   0   0   2   0   2   0   0   2   0   2   0   2   0   0   0   0   2   0   2   2   2   2   2   0   2   0   0   0   0   0   2   2   0   2   0   2   2   0   2   2   2   2   2   2   0   2   2   2   0   2   2   2   2   2   2   2   0   2   2   0   2   2   2   2   2   2   2   0   2   2   2   0   0   0   2   2   0   0   2   0   2   2   2   0   2   2   2   0   0   0   0   0   0   0   2   0   2   0   2   2   2   0   2   2   0   0   0   0   0   2   0   0   2   0   0   0
 MK-1-5                 2   2   0   0   0   2   2   2   2   0   2   0   2   2   2   0   2   0   2   0   0   0   0   0   0   2   0   0   0   2   2   0   2   0   0   0   0   0   2   0   2   0   2   0   2   0   2   0   2   2   2   0   0   0   0   0   2   0   2   0   2   0   0   0   0   2   0   2   2   2   2   2   2   2   0   2   2   0   0   0   0   2   0   2   0   0   2   0   2   0   0   2   0   2   0   2   0   0   0   0   2   0   2   2   0   2   2   2   2   2   0   0   0   0   2   2   0   2   0   0   2   0   2   2   2   0   2   2   0   2   2   2   0   2   2   2   2   2   2   2   0   2   2   0   2   2   2   2   2   2   0   0   2   0   2   0   0   0   2   2   2   0   2   0   0   2   2   0   2   2   2   2   0   0   0   0   0   0   2   0   2   0   2   2   2   0   2   2   2   0   2   0   0   2   0   0   2   0   0   0
 MK-1-6                 2   2   0   0   0   2   2   2   2   0   2   0   2   2   2   2   2   0   2   0   0   0   0   0   0   2   0   0   0   0   2   0   2   0   0   0   0   0   2   0   2   0   2   0   2   0   2   0   2   2   2   0   0   0   0   0   2   0   2   0   2   0   0   0   0   2   0   2   2   2   2   2   2   2   0   2   2   0   0   0   0   2   0   2   0   0   2   2   2   0   0   2   0   2   0   2   0   0   0   2   0   0   2   2   0   2   2   2   2   2   0   0   0   0   2   2   0   2   0   0   2   0   2   2   2   0   0   2   0   2   2   0   0   2   2   2   2   2   2   2   0   2   2   0   2   2   2   2   2   2   0   0   2   0   2   0   0   0   2   2   2   0   2   2   0   2   2   0   2   2   2   2   0   0   0   0   0   0   2   0   2   0   2   2   2   0   2   2   2   0   0   0   0   2   0   0   2   0   0   0
 MK-1-7                 2   2   0   0   0   0   2   2   2   0   2   0   2   2   2   2   2   0   2   0   0   0   0   0   0   0   0   0   0   0   2   0   2   0   0   0   0   0   0   0   2   0   2   0   2   2   2   2   2   2   2   2   2   0   0   0   2   0   2   0   2   0   0   0   0   2   0   2   2   2   2   2   2   2   0   0   2   0   0   0   0   2   0   2   0   0   2   2   2   0   0   2   0   2   2   2   0   2   0   2   0   0   0   2   0   2   2   2   0   2   0   0   0   0   2   2   2   0   0   0   2   0   2   2   2   0   0   2   0   2   2   0   0   2   2   2   2   2   0   2   0   0   2   0   2   2   2   2   2   2   0   0   2   0   2   0   0   2   2   2   2   2   2   2   0   0   2   0   2   2   2   2   0   2   0   0   0   0   0   0   2   0   2   2   2   0   2   2   2   0   0   0   0   2   0   0   2   2   0   0
 MK-1-8                 2   2   0   0   0   0   2   2   2   0   0   0   2   0   2   2   2   0   2   0   0   2   0   2   0   0   0   0   0   0   2   0   2   0   0   0   0   0   0   0   2   0   2   0   2   0   2   2   2   2   2   2   2   0   0   0   2   0   0   0   2   0   0   0   0   2   0   2   2   2   2   2   2   2   0   0   2   0   0   0   0   2   0   2   0   0   2   2   0   0   0   2   0   2   2   2   0   2   0   2   0   0   0   2   0   2   2   2   0   2   2   0   2   0   2   2   0   0   0   0   2   0   2   2   2   0   0   2   0   2   2   0   0   2   2   2   2   2   0   2   0   0   0   0   2   2   2   2   2   2   0   0   2   0   2   0   0   2   0   2   2   0   2   2   0   2   2   0   2   2   2   2   0   2   0   0   0   0   0   0   2   2   2   2   2   0   2   2   2   2   0   0   0   2   0   0   2   2   0   0
 MK-1-9                 2   2   2   0   0   0   2   2   2   0   0   0   2   0   2   2   2   0   2   0   0   2   0   2   0   0   0   0   0   0   2   0   2   0   0   0   0   0   0   0   2   0   2   0   2   0   0   2   2   2   2   2   2   0   0   0   2   0   0   0   2   0   0   0   0   2   0   2   2   2   2   2   2   2   0   2   2   0   0   0   0   2   2   0   0   0   2   2   2   0   0   2   0   2   2   2   0   2   0   2   0   0   0   2   2   2   2   2   0   2   2   0   2   0   2   2   0   0   2   0   2   0   2   2   2   0   0   2   0   2   2   0   0   2   2   2   2   2   0   2   0   0   0   0   2   2   2   2   2   2   2   0   2   0   2   0   0   0   0   2   2   0   2   2   0   2   2   0   2   2   2   2   0   2   0   0   0   0   0   0   2   2   2   2   2   0   2   2   2   2   2   0   0   2   0   0   2   0   0   0
 MK-1-10                2   2   2   0   0   0   2   2   2   0   0   0   2   0   2   2   2   0   2   0   2   0   0   2   0   0   0   0   2   0   2   0   2   2   0   0   0   0   0   0   2   0   2   0   2   0   0   2   0   0   2   0   2   0   0   0   2   0   0   0   2   0   0   0   0   0   0   2   2   2   2   2   2   2   0   2   2   0   2   0   0   2   2   2   0   0   2   2   2   0   0   0   0   2   2   2   0   2   0   2   0   0   0   2   0   2   2   2   0   2   2   0   2   0   0   2   0   2   2   0   2   0   2   2   2   0   0   2   0   0   2   0   0   2   2   2   2   2   0   2   0   0   0   0   2   0   2   2   2   2   2   0   2   0   2   0   2   0   0   2   2   0   2   2   0   2   0   0   2   2   2   2   0   2   0   2   2   0   2   0   2   2   0   2   2   0   2   2   2   0   2   0   2   2   0   0   2   0   2   0
 MK-1-11                2   2   2   0   0   0   2   2   2   0   2   0   2   0   2   2   2   0   0   0   2   0   0   0   0   0   0   0   2   0   2   0   2   2   0   0   0   0   0   0   2   2   2   0   2   0   2   2   0   0   2   0   2   0   0   0   2   0   0   0   2   0   0   0   0   0   2   0   2   2   2   2   2   2   0   2   2   0   2   2   2   2   2   2   0   0   2   2   0   0   0   0   0   2   2   2   2   2   0   2   0   0   0   2   0   2   2   2   0   2   2   0   2   0   0   2   0   2   2   0   2   0   2   2   0   0   0   2   0   0   2   0   0   2   2   2   2   2   0   2   2   0   0   0   2   0   2   2   2   2   2   0   2   0   2   0   0   0   0   2   2   0   2   2   0   2   0   0   0   2   2   2   2   2   0   2   2   0   2   0   2   2   0   0   2   0   2   2   2   0   2   0   2   2   0   0   0   0   2   0
 MK-1-12                2   2   2   0   0   2   0   2   0   0   2   0   2   0   2   2   2   0   0   0   2   0   0   0   0   0   0   0   2   0   2   0   2   2   0   0   0   0   0   0   2   2   2   0   2   0   2   2   0   0   2   0   2   0   2   0   2   0   0   0   2   0   2   2   0   0   2   0   2   2   2   2   2   2   0   2   2   0   2   2   2   0   2   0   0   0   2   2   2   0   0   2   0   2   2   2   2   0   0   2   0   0   0   2   0   2   2   2   0   2   0   0   2   0   0   2   0   2   2   0   2   0   2   0   0   0   0   2   0   0   2   0   0   2   2   2   2   2   0   2   2   0   0   0   2   0   2   0   2   2   2   0   2   0   2   0   0   0   0   2   2   0   2   2   0   2   0   0   0   2   2   2   2   2   0   2   2   0   2   0   2   0   0   0   2   0   2   2   0   0   2   0   2   2   0   0   0   0   2   0
 MK-1-13                0   2   2   0   0   2   0   2   0   0   2   0   2   0   2   2   2   0   0   0   2   0   0   0   0   0   0   0   0   0   2   0   2   2   0   0   0   0   0   0   2   2   2   0   2   0   2   2   0   0   0   0   2   0   2   0   2   0   0   0   2   0   2   2   0   0   2   0   2   2   0   2   2   2   0   2   2   0   2   2   2   0   2   2   0   0   2   0   2   0   0   2   0   2   2   2   2   2   0   2   2   0   0   2   0   0   2   2   0   2   0   0   2   0   0   2   0   2   2   0   2   0   0   0   2   0   0   2   0   0   2   0   0   2   2   2   2   2   0   2   2   0   0   0   2   0   0   0   2   2   2   0   2   0   2   0   0   0   0   2   2   0   0   0   0   2   0   0   0   2   2   2   2   2   0   2   2   0   2   0   2   0   0   0   2   0   2   2   0   2   2   0   2   0   0   0   0   0   2   2
 MK-1-14                0   2   2   0   0   2   0   2   0   0   0   0   2   2   2   2   2   0   0   2   0   0   0   2   0   0   0   0   2   0   2   2   2   2   0   0   0   0   0   0   2   2   2   0   2   0   2   2   0   0   0   0   2   0   2   0   2   0   0   0   2   0   2   2   2   0   2   0   2   2   0   2   2   2   0   2   2   0   2   2   0   0   2   2   0   0   2   0   0   0   0   2   0   2   2   2   2   2   0   2   2   0   0   2   0   0   2   2   0   2   0   0   2   0   0   2   0   2   2   0   0   2   0   0   2   0   0   2   2   0   2   0   0   2   2   2   2   2   0   2   0   0   0   2   2   0   0   0   2   2   2   0   2   0   2   0   0   0   0   2   2   0   0   0   0   2   0   0   0   2   2   2   2   2   2   2   2   0   2   0   2   0   0   0   2   0   2   2   0   2   0   0   2   0   0   0   0   0   2   2
 MK-1-15                0   2   2   0   0   2   0   2   0   0   0   0   0   2   2   2   2   0   0   2   0   0   0   2   0   0   2   0   2   0   2   2   2   2   0   0   0   0   0   2   2   2   2   0   2   0   2   2   0   0   0   0   2   0   2   0   2   0   0   0   2   0   2   0   0   0   0   0   2   2   0   2   2   2   0   2   2   0   2   2   0   0   2   2   0   0   2   0   0   0   0   2   0   2   2   2   2   2   2   2   2   0   0   2   0   0   2   2   0   2   0   0   2   0   0   2   0   2   2   0   0   2   0   0   2   2   0   2   2   0   0   0   2   2   2   2   2   2   0   2   0   0   2   2   2   0   0   0   2   2   2   0   2   0   0   0   0   2   2   2   0   0   2   0   0   2   0   0   0   2   0   2   2   2   2   2   2   0   2   0   2   0   0   0   2   0   2   2   0   2   0   0   2   0   0   0   0   0   2   0
 MK-1-16                2   2   2   0   0   0   0   0   0   0   0   0   0   2   2   0   2   0   0   2   0   0   0   2   0   0   2   2   2   0   0   2   2   2   0   0   0   0   0   2   0   2   2   0   2   0   2   0   0   0   0   0   2   0   2   2   2   0   0   2   2   0   2   0   0   0   0   0   2   2   2   2   0   2   0   2   2   0   2   2   0   0   2   2   0   0   2   0   0   0   0   2   0   0   2   2   2   2   2   2   0   0   0   2   0   0   2   0   0   2   0   0   2   0   0   2   0   2   2   0   0   2   0   0   2   2   0   2   2   0   2   0   0   2   2   2   2   2   0   2   0   0   2   2   2   0   0   0   2   2   2   0   0   0   0   0   0   2   2   2   0   0   2   0   0   2   0   0   0   2   0   0   2   2   2   2   2   0   2   0   2   0   0   0   2   2   2   2   0   2   0   0   2   0   0   0   2   0   2   0
 MK-2-1                 0   0   0   2   2   0   0   0   2   2   0   0   0   0   2   2   2   2   2   2   0   0   2   0   2   0   2   0   0   0   0   2   2   0   2   2   0   0   2   0   0   2   2   0   2   0   2   0   0   0   0   2   0   0   2   0   0   0   2   0   0   2   0   0   2   0   2   2   0   0   2   2   0   0   0   0   0   2   0   2   2   2   0   0   2   0   0   2   2   0   0   0   0   0   2   0   0   2   0   2   0   0   2   0   0   2   2   2   0   2   2   2   0   2   2   0   2   0   0   0   2   2   2   2   0   2   2   2   2   0   0   0   2   2   0   0   0   2   0   0   2   2   0   2   0   0   0   2   2   2   0   2   2   2   2   0   2   0   2   0   2   0   0   0   2   0   0   0   0   2   0   2   0   2   0   2   0   2   0   2   2   0   0   0   0   2   2   0   2   2   2   2   0   0   2   2   0   2   2   0
 MK-2-2                 0   2   0   2   2   0   0   0   2   2   0   0   0   0   2   2   2   0   2   2   0   0   2   0   2   0   2   0   0   0   0   2   2   0   2   2   0   0   2   0   0   2   2   2   2   0   2   0   0   0   0   2   0   0   2   0   0   0   2   0   0   2   0   0   2   0   2   0   0   0   2   2   0   0   0   2   0   2   0   2   2   0   0   0   2   0   0   2   2   0   0   0   0   0   2   0   0   2   0   2   0   0   2   0   0   2   2   2   2   2   2   0   2   2   2   0   2   0   0   0   2   2   2   2   0   2   2   2   2   0   0   0   2   2   0   0   0   2   0   0   2   2   0   2   0   0   0   2   2   2   0   2   0   2   2   0   2   0   2   2   2   0   0   0   2   0   0   0   0   2   0   2   0   2   0   2   0   2   0   2   2   0   0   0   0   2   2   0   2   2   0   0   0   0   2   0   0   2   2   0
 MK-2-3                 0   2   0   2   0   0   2   0   2   2   0   0   0   0   2   2   2   0   0   2   0   2   2   2   2   0   2   0   0   0   0   2   2   0   0   2   0   2   2   0   0   2   2   2   2   0   2   0   0   0   0   2   0   0   2   0   0   0   2   0   0   2   0   0   2   0   0   0   2   0   2   2   0   0   0   2   0   2   0   2   2   2   0   0   0   2   0   2   2   0   0   0   0   0   2   2   0   2   0   2   0   0   2   0   0   2   0   2   0   2   2   0   2   2   2   0   0   0   0   0   2   2   2   2   0   2   2   2   2   0   0   0   2   2   0   0   0   2   0   0   2   2   0   2   0   0   0   2   2   2   0   2   0   2   2   0   2   0   0   0   2   0   0   0   2   2   0   0   0   0   0   2   0   2   0   0   0   2   0   2   2   0   0   2   0   2   2   0   2   2   0   0   0   0   2   0   0   2   2   0
 MK-2-4                 0   2   0   2   0   0   2   0   2   2   0   0   0   0   2   2   2   0   0   2   0   2   2   2   2   0   2   0   0   2   0   2   2   0   0   2   0   2   2   0   0   2   2   2   2   0   2   0   0   0   0   2   2   0   2   2   0   0   2   0   2   2   0   0   2   2   0   2   2   0   2   2   0   0   0   2   0   2   0   2   2   2   0   0   0   0   0   0   2   0   0   0   0   0   0   2   0   2   0   2   0   0   2   0   0   0   0   2   0   2   2   0   2   2   2   0   0   0   0   0   2   2   2   2   0   2   2   2   0   0   2   0   2   2   0   0   0   2   0   0   2   2   0   2   0   0   0   2   2   2   0   2   0   2   2   0   2   0   0   0   2   0   0   0   2   2   0   0   0   0   0   2   0   2   0   0   0   0   0   2   2   0   0   2   0   2   2   0   2   2   0   0   2   0   2   0   0   0   2   0
 MK-2-5                 0   2   0   2   0   0   2   0   2   2   0   0   0   0   2   2   2   0   0   2   0   2   2   2   2   0   2   2   0   2   0   2   2   0   0   2   2   2   0   0   0   2   2   2   2   0   2   0   0   0   0   2   2   0   0   2   0   0   2   0   2   2   0   2   0   2   0   2   2   0   2   2   0   0   0   2   2   2   0   2   2   2   0   0   2   0   0   2   2   0   0   0   0   0   0   2   0   2   0   2   0   0   2   0   2   0   0   0   0   2   2   0   2   2   0   0   0   0   0   0   2   0   2   2   0   2   2   2   0   0   2   0   2   2   0   0   0   2   0   0   2   0   0   2   0   0   0   2   2   2   2   0   0   2   2   0   2   0   0   0   0   0   0   0   2   2   2   2   0   0   0   2   0   2   0   0   0   0   0   2   2   0   0   2   0   2   2   0   0   2   0   0   2   0   2   0   0   0   2   2
 MK-2-6                 0   2   0   2   0   0   2   0   2   2   0   0   0   0   2   2   2   0   0   2   0   2   2   2   2   0   2   2   0   2   0   2   2   0   0   2   2   2   0   0   0   2   2   2   2   0   2   2   2   0   2   2   2   0   0   0   2   0   2   0   2   2   0   2   0   2   0   2   2   0   2   2   0   2   0   2   2   2   0   2   2   2   0   0   2   0   0   2   2   0   0   2   0   0   0   2   0   2   0   2   0   0   2   0   2   0   0   0   0   2   2   0   2   2   0   0   2   0   0   0   2   0   2   2   0   2   2   2   0   0   2   0   2   2   0   0   2   2   0   0   2   0   0   2   0   2   0   2   2   2   2   2   0   2   2   0   2   0   0   0   2   0   0   0   2   2   2   2   0   2   0   2   0   2   0   0   0   0   0   2   2   2   0   2   0   2   2   0   0   2   0   0   2   0   2   0   0   0   2   2
 MK-2-7                 0   2   0   2   0   0   2   0   2   0   0   0   0   0   2   2   2   0   0   2   0   2   2   2   2   0   2   2   0   2   0   2   2   0   0   0   2   2   0   0   0   2   2   2   2   0   2   0   2   0   2   2   2   0   0   0   2   0   2   0   2   2   0   2   0   0   0   2   2   2   2   2   0   2   0   2   2   2   2   2   2   2   0   0   2   0   0   2   2   2   0   2   0   0   0   2   2   2   0   2   0   0   2   0   2   0   0   0   0   2   2   0   2   0   0   0   0   0   0   0   0   0   2   2   0   2   2   2   0   0   2   0   2   0   0   0   0   0   0   0   2   2   0   2   0   2   0   2   2   2   2   2   0   2   2   0   2   0   0   0   2   0   0   0   2   2   2   2   0   2   0   2   0   2   0   0   2   0   0   2   2   2   0   2   0   2   2   0   0   2   0   0   2   0   0   0   0   2   2   2
 MK-2-8                 0   0   0   2   0   0   2   0   2   0   0   0   0   0   2   2   2   0   2   2   0   2   2   2   2   0   2   2   0   2   0   2   2   0   0   0   2   2   0   0   0   2   2   2   2   0   2   0   2   0   2   2   0   0   0   0   2   2   2   0   2   2   0   2   0   0   0   2   2   2   2   2   0   2   0   2   2   2   2   2   2   2   0   0   0   0   0   2   2   2   0   2   0   0   0   2   2   2   2   2   0   0   2   2   2   0   0   0   0   2   2   0   2   0   0   0   0   0   2   2   0   2   2   2   0   2   2   2   0   0   2   0   2   0   0   0   0   0   0   0   0   2   0   2   0   2   0   2   2   2   2   2   0   2   2   0   2   0   0   0   2   0   0   0   2   2   2   2   0   2   0   0   0   2   0   0   2   0   0   2   2   0   2   2   0   2   2   0   0   2   0   0   2   0   0   2   0   2   2   2
 MK-2-9                 0   0   0   2   0   0   2   0   2   0   0   0   0   0   2   2   2   0   2   2   0   2   2   2   2   0   2   2   0   0   0   2   2   0   0   0   2   2   0   0   0   2   0   2   2   0   2   0   2   0   2   2   0   0   0   0   2   2   2   0   0   0   0   2   0   0   0   2   2   2   2   2   0   2   2   0   2   2   2   2   2   2   2   0   0   0   0   2   2   2   0   2   0   0   0   2   2   2   2   2   0   0   2   2   2   0   0   2   0   0   2   0   2   0   0   0   0   0   2   2   0   0   2   2   0   2   2   2   0   0   2   0   2   0   0   2   0   0   0   0   0   0   0   2   0   2   0   2   2   2   2   2   0   2   0   0   2   2   0   0   2   0   0   0   2   2   2   2   2   2   0   0   0   2   0   0   2   0   0   2   0   0   2   2   0   2   2   0   2   2   0   2   2   0   0   2   0   2   2   2
 MK-2-10                0   2   0   2   0   0   2   0   2   0   0   0   0   0   2   2   2   0   2   2   0   2   2   2   2   0   2   2   0   2   0   2   2   0   0   0   2   2   0   0   0   2   0   2   2   0   2   0   2   0   2   2   0   0   0   0   2   2   2   0   0   0   0   2   0   0   0   2   2   2   2   2   0   2   2   0   2   2   2   2   2   2   2   2   0   0   0   2   0   2   0   2   0   0   0   2   2   2   2   2   0   0   2   2   2   2   0   2   0   0   2   0   2   0   0   0   0   0   2   2   0   2   0   2   0   2   2   2   0   0   0   0   2   0   0   2   0   0   0   0   2   0   0   2   0   2   0   2   2   2   2   2   0   2   2   0   2   2   0   0   2   0   0   0   2   2   0   2   2   2   0   0   0   2   0   0   2   0   0   2   0   0   2   2   2   2   2   0   2   2   0   2   2   0   0   2   0   2   2   2
 MK-2-11                0   2   0   2   0   0   2   0   2   0   0   2   0   0   2   2   2   0   2   0   0   2   2   2   2   2   2   2   0   2   0   2   2   0   0   0   0   2   0   0   0   2   0   2   2   0   2   0   2   0   2   2   0   0   0   0   2   2   2   2   0   0   0   2   0   0   0   2   2   2   2   2   0   2   2   2   2   2   2   2   2   2   2   2   2   0   0   2   0   2   0   2   0   0   0   0   2   2   2   2   0   2   2   2   2   2   0   2   0   0   2   0   2   0   0   0   0   0   2   2   0   2   0   2   0   2   2   2   0   0   0   0   2   0   0   2   2   0   0   2   2   0   0   2   0   2   0   2   2   2   2   2   0   2   2   2   2   2   0   0   2   0   0   0   2   2   2   2   2   2   0   0   2   2   0   0   2   0   0   2   2   0   2   2   2   2   2   0   2   2   0   2   2   0   0   2   0   2   2   2
 MK-2-12                0   2   0   2   0   0   2   0   2   0   0   0   0   0   2   2   2   0   2   0   0   2   2   2   2   2   2   2   0   2   2   2   2   0   0   0   0   2   0   0   0   2   0   2   2   0   2   0   2   0   2   2   0   0   0   0   2   2   2   2   0   0   2   2   0   0   0   2   2   2   2   2   0   2   2   2   2   2   2   2   2   2   2   2   2   0   0   2   0   0   2   2   0   0   0   0   2   2   2   2   0   2   2   2   2   2   0   2   0   2   2   0   2   0   0   0   0   0   2   2   0   2   0   2   0   2   2   2   0   0   0   2   2   0   0   2   2   0   0   0   2   0   0   2   0   2   0   2   2   2   2   2   0   2   2   2   2   2   0   0   2   0   0   0   2   2   2   2   2   2   0   0   2   2   0   2   2   0   0   2   2   0   2   2   2   2   2   2   2   0   0   0   2   0   0   2   2   2   2   2
 MK-2-13                0   2   0   2   0   0   2   0   2   0   0   0   0   0   2   2   2   0   2   0   2   2   2   2   2   0   2   2   2   2   0   2   2   0   0   0   0   2   0   0   0   2   0   2   2   0   0   0   2   0   2   2   0   0   0   0   2   2   2   2   0   0   0   2   0   0   0   2   0   2   2   2   0   2   2   2   2   2   2   2   2   2   2   2   2   0   0   2   0   0   0   2   0   2   0   0   2   2   0   2   0   0   2   2   2   2   0   2   0   2   2   0   0   0   0   0   0   0   2   2   0   2   0   2   0   2   2   2   0   0   0   0   2   0   0   2   2   0   0   0   2   0   0   2   0   2   2   0   2   2   2   0   0   2   2   2   2   2   0   0   2   0   0   0   2   2   2   2   2   2   2   0   2   2   0   2   2   0   0   2   0   2   2   2   2   2   2   2   2   0   0   0   2   0   0   2   2   2   0   2
 MK-2-14                0   2   0   2   0   0   2   0   2   0   0   0   0   0   2   2   2   0   2   0   2   0   2   2   2   0   2   2   2   2   0   2   0   0   0   2   0   2   0   0   0   2   0   2   2   0   0   0   0   2   2   2   0   0   0   0   0   2   2   2   0   0   0   2   0   0   0   2   2   0   2   2   0   2   2   0   2   2   2   2   2   2   2   2   0   0   0   2   0   0   0   2   0   2   0   0   2   2   0   2   0   0   2   2   2   2   0   2   0   2   2   0   0   0   0   0   0   0   2   2   0   0   0   2   0   2   2   2   0   0   0   0   2   0   0   2   2   2   0   2   2   0   0   2   0   2   2   0   2   0   0   0   0   2   2   2   2   2   2   0   2   0   0   0   2   2   2   2   2   2   2   0   2   0   0   2   2   0   0   2   0   0   2   2   2   2   2   2   2   0   2   2   0   0   0   2   0   2   0   0
 MK-2-15                0   2   0   2   0   0   0   0   2   0   0   0   0   0   2   2   2   0   2   0   2   2   2   2   2   0   2   2   2   2   0   2   0   0   0   2   0   2   0   2   0   2   0   2   2   0   0   2   0   2   2   2   0   0   0   0   0   2   2   2   0   0   0   2   0   0   0   2   2   0   2   0   0   2   2   0   2   2   2   2   2   2   2   2   0   0   2   2   0   0   0   2   0   2   0   0   2   2   0   2   0   0   2   2   0   2   0   2   0   2   0   0   0   2   0   0   0   0   2   2   0   0   0   0   0   2   2   2   0   0   0   0   0   0   0   2   2   2   0   2   2   0   2   2   0   2   2   0   2   2   0   0   0   2   2   2   0   2   2   2   2   0   0   0   2   2   2   2   2   2   2   0   2   0   0   2   2   0   0   2   0   0   2   2   2   2   2   2   2   0   2   2   0   0   0   2   0   2   0   0
 MK-2-16                0   2   0   2   0   0   0   0   0   2   0   0   0   0   2   2   2   0   2   0   2   2   2   2   2   2   2   2   2   2   0   2   0   0   0   2   0   2   2   2   0   0   2   2   2   0   0   2   0   2   2   2   0   0   0   0   0   2   2   2   0   0   0   2   0   0   0   2   2   0   2   0   0   2   2   0   2   2   0   0   2   2   2   2   2   2   2   2   0   0   2   2   0   2   0   0   2   2   0   2   0   0   2   2   2   2   0   2   0   2   0   0   0   2   0   0   2   0   2   2   0   0   0   0   0   0   2   2   0   0   0   0   0   0   0   2   2   2   0   2   2   0   2   2   0   2   2   0   2   2   0   0   0   2   2   0   0   2   2   0   0   0   0   0   2   2   2   2   2   2   2   0   2   0   0   2   2   0   0   2   0   0   2   2   2   2   2   0   2   0   2   2   0   0   0   0   0   2   0   0
 MK-3-1                 2   2   2   0   2   2   0   2   0   0   2   2   2   0   0   2   2   2   0   0   0   2   2   0   2   2   0   0   2   2   0   0   0   2   0   2   0   0   0   2   0   2   0   2   0   0   2   0   2   0   0   0   0   0   2   0   0   0   0   0   0   2   0   2   0   0   2   0   0   0   0   0   0   2   0   2   2   0   0   0   0   2   0   2   2   2   2   2   2   2   0   2   0   0   0   0   0   2   0   2   2   0   0   0   2   0   0   0   0   0   2   2   0   2   2   2   0   0   2   0   2   2   2   0   2   0   2   2   2   0   0   2   0   0   2   2   0   2   2   2   0   0   0   2   2   0   0   0   0   2   2   2   2   2   0   0   0   0   0   2   2   0   0   0   2   0   2   2   0   0   0   0   0   0   0   2   0   0   2   2   0   2   2   2   2   0   2   2   0   2   2   0   2   0   2   2   2   2   0   2
 MK-3-2                 2   2   2   0   2   2   0   2   2   0   2   2   2   0   0   2   2   2   0   0   0   2   2   0   2   2   0   0   2   0   2   0   0   2   2   2   0   0   2   2   2   2   2   2   0   0   2   0   2   0   0   0   0   0   2   0   0   0   0   0   2   2   0   2   0   0   2   0   0   0   2   0   0   2   0   2   2   0   0   2   0   2   0   2   2   2   2   2   2   2   0   0   0   0   0   0   0   2   0   2   2   2   0   0   2   0   0   0   0   0   2   2   0   2   0   2   0   0   2   0   0   0   2   0   2   2   2   2   2   2   0   2   2   0   2   2   0   2   2   2   0   0   0   2   2   0   0   0   0   2   2   2   2   2   0   2   0   0   0   2   0   0   0   0   2   0   2   2   0   0   0   2   0   0   0   2   2   0   2   2   0   2   2   2   2   0   2   2   0   2   2   0   2   0   2   2   2   2   0   2
 MK-3-3                 2   2   2   0   2   2   0   2   2   0   2   2   2   0   0   0   2   2   0   0   0   2   2   0   2   2   0   0   2   2   0   0   2   2   0   2   0   0   2   2   2   2   2   2   0   2   2   0   2   0   0   0   0   0   2   0   0   0   0   0   2   2   0   2   0   0   2   0   0   0   2   0   0   2   0   2   2   0   0   0   0   2   0   2   2   2   0   2   2   2   0   0   0   2   0   2   0   2   0   2   2   2   0   0   2   0   0   0   0   0   2   2   0   2   0   2   2   0   2   0   0   0   2   0   2   2   2   2   2   2   0   2   2   0   2   2   0   2   2   0   0   2   0   2   2   0   0   0   0   2   2   0   2   2   0   2   0   0   2   2   0   0   0   0   2   0   2   2   0   0   2   2   0   0   0   2   2   2   2   2   0   2   2   2   0   0   2   2   0   2   2   0   2   0   2   2   0   2   0   2
 MK-3-4                 2   2   2   0   2   2   0   2   2   0   2   2   2   0   2   0   2   2   0   0   0   2   0   0   2   2   0   0   2   0   0   0   2   0   0   2   2   0   0   2   0   2   2   2   0   2   2   0   2   0   0   0   0   0   2   0   0   0   0   0   2   2   0   2   0   0   2   0   0   0   2   0   0   2   0   2   0   0   0   0   0   2   0   2   2   2   0   2   2   2   0   0   0   2   0   2   2   2   0   2   2   2   0   0   0   0   0   0   0   0   2   2   0   2   0   2   2   0   0   0   0   0   2   0   2   2   2   0   2   2   0   2   2   0   2   2   0   2   2   0   0   2   0   0   2   2   0   0   0   2   2   0   2   2   0   2   2   0   2   2   0   0   0   0   2   2   2   2   0   0   0   0   0   0   0   2   2   2   2   2   0   2   2   2   0   0   2   2   0   2   0   0   2   0   2   2   2   2   0   0
 MK-3-5                 2   2   2   0   2   2   0   2   2   0   2   2   2   0   2   0   2   0   0   0   0   2   0   0   2   2   0   0   2   0   0   0   0   0   2   2   2   0   0   2   0   2   2   2   0   0   2   2   2   0   0   2   0   0   2   0   0   0   0   0   2   2   0   2   0   2   2   0   0   2   2   0   0   2   0   0   0   0   0   0   2   2   0   2   2   2   2   2   2   2   0   0   0   2   2   2   2   2   0   2   2   0   0   0   0   0   0   0   0   0   0   2   0   2   0   2   2   0   0   0   0   0   2   0   2   2   2   0   2   2   0   2   2   0   2   2   0   2   2   0   0   2   0   0   2   2   0   0   0   2   2   0   0   2   0   2   2   0   2   0   0   0   0   0   0   2   2   2   0   2   0   0   2   0   0   2   2   2   2   2   0   2   2   2   0   0   0   2   0   2   0   0   0   0   2   2   2   0   0   0
 MK-3-6                 2   2   2   0   2   2   0   2   2   0   2   2   2   0   2   0   2   0   0   0   0   2   0   0   2   2   0   0   2   0   0   0   0   0   2   2   2   0   0   2   0   2   2   2   0   0   2   2   2   0   0   2   0   0   2   0   0   0   2   0   2   0   0   2   0   2   2   0   0   2   2   0   0   2   0   0   0   0   0   2   2   2   0   0   2   0   2   2   2   0   0   0   0   2   2   2   2   2   2   2   2   0   0   0   0   0   0   0   0   0   0   2   0   2   0   2   2   0   2   0   0   0   2   0   2   2   2   0   2   2   0   2   2   0   2   2   0   2   0   0   0   2   0   0   2   2   0   0   0   2   2   0   0   0   0   2   2   0   2   0   0   0   0   0   0   2   2   2   0   0   0   0   2   0   0   2   2   2   2   0   0   2   2   2   0   0   2   2   0   2   0   0   0   0   2   0   2   0   0   0
 MK-3-7                 2   2   2   0   2   2   0   2   2   0   2   2   2   0   2   0   2   2   2   0   0   2   0   0   2   2   0   0   2   0   0   0   0   0   2   0   2   0   0   0   0   2   2   2   0   0   2   2   2   0   2   2   0   0   2   0   0   0   2   0   2   0   0   2   2   2   2   0   0   2   2   0   0   2   0   0   0   0   0   2   0   2   0   0   2   0   2   2   2   2   0   0   2   2   2   2   2   2   2   2   2   0   0   2   0   0   0   0   0   0   0   2   2   0   0   2   2   0   0   2   0   0   2   0   2   2   2   2   2   2   0   2   2   0   2   2   2   2   0   0   0   2   0   0   2   2   0   0   0   2   2   0   0   0   0   2   2   0   0   0   0   0   0   0   0   2   2   2   0   0   0   0   2   0   0   2   2   2   2   0   0   2   2   2   0   2   2   2   0   2   0   0   0   0   2   0   2   0   0   0
 MK-3-8                 2   2   2   0   2   2   0   2   2   0   2   2   0   2   2   0   0   0   2   0   0   2   0   0   2   2   0   0   2   0   0   0   0   0   2   0   2   0   0   0   0   2   2   2   0   0   0   2   2   0   2   2   0   0   2   2   2   0   2   0   2   2   0   0   2   0   2   0   2   2   2   0   0   2   0   0   0   0   0   2   0   2   0   0   2   0   0   2   2   2   0   0   2   2   0   2   2   2   2   2   0   0   0   2   0   0   0   0   0   0   0   2   2   0   0   2   2   0   0   2   0   0   2   0   2   2   2   2   2   0   0   2   2   0   2   2   2   2   0   0   0   2   0   0   2   2   0   0   0   2   2   0   0   0   0   2   2   0   0   0   2   0   0   0   0   2   2   2   0   0   0   0   2   0   0   0   2   2   2   0   0   2   0   2   0   2   2   0   0   2   0   0   0   0   2   0   2   0   0   0
 MK-3-9                 2   2   2   0   0   2   0   2   2   2   2   2   0   2   2   0   2   0   2   0   0   2   0   0   2   0   0   0   2   0   0   0   0   0   2   2   2   0   0   0   2   2   2   2   0   0   0   2   2   2   0   2   0   0   2   2   2   0   2   0   2   2   0   0   2   0   2   0   0   2   2   0   0   2   0   0   0   0   0   0   0   2   0   0   2   2   0   2   2   2   0   0   0   2   0   2   2   2   0   2   0   0   0   2   0   0   0   0   0   0   0   2   2   2   0   2   2   0   0   2   0   0   2   2   2   2   2   2   2   0   0   2   2   0   2   2   2   2   0   0   0   2   0   0   2   2   0   0   0   2   2   0   0   2   2   2   2   0   0   2   0   0   0   0   0   2   2   2   0   0   0   2   2   0   0   0   0   2   2   0   0   2   2   0   0   2   2   0   0   2   0   0   0   0   2   0   2   0   0   0
 MK-3-10                2   2   2   2   0   2   0   2   2   2   2   2   0   2   2   0   2   0   2   0   0   2   0   0   2   0   0   0   2   0   0   0   0   0   0   2   0   0   0   0   2   2   2   2   0   2   0   2   2   2   0   2   2   0   2   2   2   0   2   0   2   2   0   2   2   2   2   0   0   2   2   0   0   2   0   0   0   0   2   2   0   2   0   0   2   2   2   0   2   2   0   0   2   2   2   0   2   2   0   2   0   0   0   2   0   0   0   0   0   0   0   2   2   2   0   2   2   0   0   2   0   0   2   2   2   2   2   2   0   0   0   2   2   2   2   2   2   2   0   0   0   2   0   0   2   2   0   0   0   2   2   0   2   0   0   2   2   0   2   2   0   0   0   0   0   0   2   2   0   0   0   2   2   2   0   0   0   2   2   0   0   2   2   0   0   2   2   0   0   2   0   0   0   0   0   0   2   0   0   0
 MK-3-11                0   0   0   0   0   2   0   2   2   2   2   2   0   2   2   0   2   0   2   0   2   2   0   0   2   0   0   0   2   0   0   2   0   0   0   2   0   0   0   0   2   2   2   2   0   2   0   2   2   2   2   2   2   0   2   2   2   0   2   0   2   2   0   2   2   2   0   0   0   2   0   0   0   2   0   0   0   0   2   2   0   2   0   0   2   2   2   2   2   2   0   0   2   2   2   0   2   2   0   2   0   0   0   2   0   0   0   0   0   0   2   2   0   2   0   2   0   0   2   2   0   0   2   2   2   2   2   2   0   0   0   2   2   2   2   2   0   2   0   0   0   2   0   0   0   2   0   0   0   2   2   0   2   2   2   2   2   2   2   2   0   2   0   0   0   0   2   2   0   0   0   2   2   2   0   0   0   2   2   0   0   2   2   0   0   2   2   0   2   0   0   0   0   0   2   0   2   0   0   0
 MK-3-12                0   0   0   0   0   2   0   2   2   2   2   2   2   2   2   0   2   0   2   0   2   2   0   0   2   0   0   0   2   0   0   2   0   0   0   2   2   0   0   0   2   2   2   2   0   2   0   2   0   2   2   2   2   0   2   2   2   0   2   0   2   2   0   2   2   2   0   0   0   2   0   0   0   2   0   0   0   0   2   2   0   2   0   0   0   2   2   2   2   2   0   0   2   2   2   0   2   2   0   2   0   0   2   2   0   0   0   0   0   0   2   2   0   2   0   2   0   0   2   2   0   0   2   2   0   2   2   2   0   0   0   2   2   0   2   2   2   2   0   2   2   2   0   0   0   2   0   0   0   2   2   0   2   2   2   2   2   0   2   2   0   2   2   0   2   0   2   0   0   0   0   0   2   2   0   0   0   2   2   0   0   2   0   0   0   2   2   0   2   0   0   0   0   0   2   0   2   0   0   0
 MK-3-13                2   0   0   0   0   2   0   2   2   2   2   2   2   2   0   0   2   0   2   0   2   2   0   0   2   0   0   0   2   0   2   2   0   0   0   0   2   0   0   0   2   2   2   0   0   2   0   2   0   2   2   2   0   0   2   2   2   0   2   0   2   2   0   2   2   2   0   0   0   2   0   0   0   2   0   0   0   0   2   2   0   2   0   0   0   2   2   0   2   2   0   0   0   2   2   0   2   2   0   2   0   0   2   2   2   0   0   0   2   0   2   2   0   2   0   2   2   0   2   2   0   2   2   2   0   2   2   2   0   0   0   2   2   0   0   2   2   2   0   2   2   2   0   0   0   2   0   0   0   2   2   0   2   0   2   2   2   0   2   2   0   2   2   0   2   0   2   2   0   0   0   0   2   2   0   2   0   2   0   0   0   2   0   0   0   2   2   0   2   2   0   0   0   0   2   0   2   0   0   0
 MK-3-14                2   0   0   0   0   2   0   2   2   2   2   2   2   2   2   0   2   0   2   0   0   2   0   0   2   0   0   0   2   0   2   2   0   0   0   2   2   0   0   0   2   2   2   0   0   2   2   2   0   2   2   2   0   2   2   2   2   0   2   0   2   2   0   2   2   2   0   0   0   2   2   0   0   2   0   0   0   0   2   2   0   2   0   0   0   0   2   0   2   2   0   2   0   2   2   0   2   2   0   2   0   0   2   2   2   0   0   0   2   0   0   2   0   2   0   2   2   0   2   2   0   2   2   2   0   2   2   2   0   0   0   2   2   2   0   2   2   2   0   2   2   2   0   0   0   2   0   2   0   2   2   0   2   0   2   2   2   0   2   2   0   2   2   0   2   0   0   0   2   0   0   0   2   2   0   2   0   2   0   0   0   2   0   0   0   2   2   0   2   2   0   0   0   0   2   0   2   0   0   0
 MK-3-15                2   0   0   0   0   2   0   2   2   2   2   2   2   0   2   0   2   0   2   0   0   2   0   0   2   0   0   0   2   0   2   0   2   0   0   2   2   0   2   0   2   2   2   0   0   0   2   2   0   2   2   2   0   2   2   2   2   0   2   0   2   2   0   2   2   2   2   0   0   2   2   0   0   2   0   0   0   0   2   2   0   2   0   0   0   0   2   0   2   2   0   2   0   0   2   0   2   2   0   2   0   0   0   2   2   0   0   0   2   0   0   2   0   2   0   2   2   0   2   2   0   2   2   2   0   2   2   2   2   0   0   2   2   2   0   0   2   2   2   2   2   0   0   0   0   2   0   2   2   2   2   2   2   0   2   2   0   0   0   2   0   2   2   0   2   0   0   0   2   0   0   0   2   2   0   2   0   2   0   0   0   2   0   0   0   2   2   0   2   2   0   0   0   0   2   0   2   0   2   0
 MK-3-16                2   0   0   0   0   2   0   2   2   2   2   2   2   0   2   0   2   0   2   0   0   2   2   0   0   2   0   0   2   0   2   2   2   0   0   2   2   0   2   0   0   2   2   0   0   0   2   2   0   2   2   2   0   2   2   2   2   0   2   0   2   2   0   0   2   2   2   0   0   2   2   0   0   2   0   0   2   0   2   2   0   2   0   0   0   0   0   0   0   2   0   2   0   0   2   0   2   0   0   2   0   0   0   2   2   2   0   2   2   0   0   2   0   0   0   0   2   0   2   2   0   2   2   2   0   2   2   2   2   0   0   0   2   2   0   0   2   2   2   2   0   2   0   0   0   2   0   2   2   2   2   2   2   0   2   2   0   0   0   0   0   2   2   0   2   0   0   0   2   0   0   2   2   2   0   2   0   2   0   0   0   2   0   0   0   2   2   0   2   2   0   0   0   0   2   0   2   0   2   0
 MK-4-1                 0   0   2   2   0   2   0   2   2   0   2   2   0   0   0   0   0   2   0   0   0   0   0   0   2   0   0   2   0   2   2   2   0   2   0   2   0   0   0   2   0   2   2   0   2   2   2   0   2   2   0   0   0   2   2   0   0   0   2   2   0   0   2   2   2   0   2   2   0   2   0   2   2   2   2   0   0   0   2   2   0   0   2   2   2   2   0   0   0   2   2   2   0   0   0   2   0   2   2   2   2   2   2   2   0   2   2   2   2   0   2   2   2   2   2   0   0   2   0   0   0   0   0   0   0   0   2   0   0   0   0   0   0   2   2   2   0   0   2   2   2   0   0   2   0   2   2   0   0   2   0   0   2   0   2   0   2   0   0   2   0   2   0   2   2   0   0   2   2   0   0   2   0   0   0   2   2   0   2   0   2   2   0   2   0   0   2   0   0   0   0   0   2   0   0   0   2   0   2   0
 MK-4-2                 0   0   2   2   0   2   0   2   2   0   0   2   0   0   0   0   0   0   0   0   0   0   0   0   2   0   0   2   0   2   2   2   0   2   2   2   0   0   0   2   0   2   2   0   2   2   2   0   2   2   2   2   2   2   2   0   0   0   2   2   0   0   2   2   2   0   2   2   0   2   0   2   2   2   2   0   0   0   2   2   0   0   2   2   2   2   2   0   0   2   2   2   0   2   0   2   0   2   2   2   0   2   2   2   0   2   2   2   2   0   2   2   2   2   2   2   0   2   0   0   0   0   0   0   2   0   2   0   0   0   0   0   0   2   2   2   0   0   0   2   2   0   0   2   0   2   2   0   2   2   2   0   2   2   2   2   2   0   0   2   0   0   0   2   2   0   0   2   2   0   0   2   0   0   0   2   2   0   2   0   2   2   0   0   0   2   0   0   0   0   0   0   2   0   2   0   2   0   2   2
 MK-4-3                 0   0   2   2   0   2   0   2   2   0   0   2   2   0   0   2   0   0   0   0   0   0   2   0   2   0   0   2   0   2   2   2   2   2   2   2   0   0   0   2   0   2   2   0   2   2   2   0   2   2   2   2   2   2   2   0   0   0   2   2   0   0   2   2   2   0   2   0   0   2   0   2   2   2   2   0   0   0   2   0   0   0   2   2   2   2   2   0   0   2   2   2   0   2   0   2   0   2   2   2   0   2   2   2   0   2   2   2   2   0   2   2   2   2   2   2   0   2   0   0   0   0   0   0   2   0   2   0   2   0   0   0   0   2   0   0   0   0   0   2   2   0   0   0   0   2   2   2   2   2   2   0   2   2   2   2   2   0   2   2   0   2   0   2   2   0   0   2   2   0   0   2   0   0   0   2   2   2   2   0   2   2   0   0   0   2   0   2   0   0   0   2   2   0   2   0   2   0   2   2
 MK-4-4                 0   0   2   2   0   2   0   2   2   0   0   2   2   0   0   2   0   0   0   0   0   0   2   0   2   0   0   0   0   2   2   2   2   0   2   2   0   0   0   2   0   2   2   0   2   2   2   0   0   0   2   2   0   2   2   0   0   0   2   2   0   0   2   2   2   0   2   2   0   2   2   2   2   2   2   0   0   0   2   0   0   2   2   2   2   2   2   0   0   2   2   2   0   2   0   2   0   0   2   2   0   2   2   2   0   2   2   2   2   0   0   2   2   2   0   2   0   2   0   0   0   0   0   0   2   2   2   0   0   0   0   0   0   2   0   0   0   0   0   2   2   0   2   0   2   2   2   2   2   2   2   0   0   2   2   2   2   0   2   2   0   2   0   2   2   0   0   2   2   0   0   2   0   0   0   2   2   2   0   0   2   2   0   0   0   2   0   2   0   0   0   0   2   0   2   0   2   0   2   2
 MK-4-5                 0   0   2   2   0   2   0   2   2   0   0   2   2   0   0   2   0   0   0   0   0   0   2   0   2   0   0   0   0   2   2   2   0   0   2   0   0   0   0   2   0   2   2   0   2   2   0   0   0   0   0   2   0   2   2   0   0   0   2   2   0   0   2   2   2   0   0   2   0   2   2   2   2   2   2   0   0   0   2   0   0   2   2   2   2   2   2   0   0   2   2   2   0   2   0   2   0   0   2   2   0   2   2   2   2   2   2   2   2   0   0   2   2   2   0   2   0   2   0   0   0   2   0   0   2   2   2   0   0   0   0   0   0   2   0   0   0   0   0   2   2   2   2   0   2   2   2   2   2   2   2   0   2   2   2   2   0   0   2   2   0   2   0   0   2   0   0   2   2   2   0   2   0   0   0   2   2   2   0   0   2   2   0   0   0   2   0   0   0   0   0   0   2   0   2   0   2   0   0   2
 MK-4-6                 0   0   2   2   0   0   0   2   2   0   0   2   2   2   0   0   0   0   0   0   0   0   2   0   2   0   0   2   0   2   2   2   0   0   2   0   0   0   0   2   0   2   0   0   2   2   0   0   2   0   0   2   0   2   2   0   0   0   2   2   0   0   2   2   2   0   0   0   0   2   2   2   2   2   2   0   0   0   2   0   0   2   2   2   2   2   0   0   0   2   2   0   0   2   0   2   0   0   2   0   0   2   2   2   2   2   2   2   2   0   0   2   2   2   0   2   0   2   0   0   0   2   0   0   2   2   2   0   0   0   0   0   0   2   0   0   0   0   0   2   2   2   2   0   2   2   0   2   2   2   2   2   2   2   2   2   0   0   2   2   0   2   0   0   2   0   0   2   2   2   0   2   0   0   0   2   2   2   0   0   2   2   0   2   0   2   0   0   0   0   2   0   2   0   2   0   0   0   0   2
 MK-4-7                 0   0   2   2   0   0   0   0   2   0   0   2   2   2   0   2   0   0   0   0   0   0   2   0   2   0   0   2   0   2   2   2   0   0   2   0   0   0   0   2   0   2   2   0   2   2   0   2   2   0   0   2   0   2   2   0   0   0   2   2   0   0   2   2   2   0   0   0   0   2   2   2   2   2   0   0   0   0   2   0   0   2   2   2   2   2   0   0   0   2   2   0   0   2   0   2   0   0   2   0   0   2   2   2   2   2   0   2   2   0   0   0   2   2   0   2   0   2   0   0   0   2   0   0   0   2   0   0   0   0   0   0   0   2   0   0   0   0   0   2   2   2   2   0   2   2   0   2   2   2   2   0   2   2   2   2   2   0   2   2   0   2   0   0   2   0   0   2   2   2   0   2   0   0   0   2   2   2   0   2   2   2   2   2   0   2   0   0   0   0   2   0   2   0   0   0   0   0   0   2
 MK-4-8                 0   0   2   2   0   0   0   0   2   0   0   2   2   2   0   2   0   0   0   2   0   2   2   0   2   0   0   2   0   2   2   0   2   0   2   0   0   0   0   2   0   2   2   0   2   0   0   2   2   0   0   2   0   2   2   0   0   0   2   0   0   0   2   2   2   2   0   2   2   2   2   2   2   2   0   0   0   0   2   0   0   2   0   2   2   2   0   0   0   2   0   0   0   2   0   2   0   0   2   0   0   2   2   0   2   2   0   2   2   0   0   0   2   2   0   2   0   2   0   0   0   2   0   0   0   2   0   0   0   0   0   0   0   2   0   0   0   0   0   2   2   2   2   0   2   2   0   2   2   2   2   0   2   2   2   2   2   0   2   2   0   2   0   0   2   0   0   0   2   2   0   2   0   0   2   2   2   2   0   0   2   2   2   2   0   2   2   0   0   0   2   0   2   0   0   2   0   0   0   2
 MK-4-9                 0   0   2   2   0   0   0   0   0   0   0   2   2   2   0   2   0   0   0   2   0   2   2   0   2   0   2   0   0   0   2   0   2   0   2   2   0   2   0   2   0   2   2   2   2   0   0   2   2   0   2   0   0   0   2   0   2   0   2   0   0   0   2   2   2   2   0   2   0   2   2   2   2   2   0   0   0   0   2   0   0   2   0   2   2   2   0   0   0   2   0   0   0   2   0   2   0   0   2   0   0   2   2   0   2   2   0   2   2   0   0   0   2   2   2   2   0   2   0   0   0   2   0   0   0   2   0   0   0   0   2   0   0   2   0   2   0   0   0   2   2   2   0   0   2   2   0   2   0   2   2   0   2   2   2   2   2   0   2   2   0   2   0   0   2   0   0   0   2   2   0   2   0   0   2   2   2   2   0   2   2   2   0   2   0   2   2   0   0   0   2   2   2   0   0   2   0   0   0   2
 MK-4-10                0   0   2   2   0   0   2   0   0   0   0   2   2   0   0   2   2   0   0   2   2   2   2   2   2   0   2   0   2   0   2   0   2   0   2   2   0   2   0   2   0   2   2   2   2   0   0   2   2   0   0   2   0   0   2   0   2   0   2   0   0   0   2   2   2   0   0   2   0   2   2   2   2   2   2   0   0   0   2   0   0   2   2   2   2   2   0   0   0   2   0   0   0   2   0   2   2   0   2   0   0   2   2   0   2   2   0   2   2   0   0   0   2   2   2   2   0   2   0   0   0   2   0   0   0   2   2   0   2   0   2   0   0   2   0   2   0   2   0   2   2   2   0   0   0   2   2   2   0   2   2   0   2   2   2   2   2   0   2   2   0   2   0   0   2   0   0   0   2   2   0   2   0   0   2   2   2   2   0   2   2   2   0   2   2   2   2   0   0   2   2   2   2   0   0   0   0   0   0   2
 MK-4-11                0   0   2   2   0   0   2   0   2   0   0   2   2   0   0   2   2   0   0   2   2   2   2   2   2   0   2   0   2   0   2   0   2   0   2   2   0   2   0   2   0   2   2   2   2   0   0   2   2   0   0   2   0   0   2   2   2   0   2   0   0   0   2   0   0   0   0   2   0   2   2   2   2   2   2   0   0   0   0   0   0   2   2   2   2   2   0   0   0   2   0   0   0   2   0   2   0   0   2   2   0   2   2   0   0   0   0   2   2   0   0   0   2   0   2   2   0   2   0   0   0   2   0   0   0   2   2   0   2   0   2   0   0   2   0   2   0   2   0   2   2   2   0   0   0   2   2   0   0   2   2   0   2   2   2   2   2   0   2   2   2   2   0   0   2   2   0   0   2   2   0   2   0   0   2   2   2   2   0   2   2   2   0   2   2   2   2   0   0   2   2   2   2   2   0   0   0   0   2   0
 MK-4-12                0   0   2   2   0   0   2   0   2   0   0   2   2   0   0   2   2   0   0   2   2   2   2   2   2   0   2   0   2   0   2   0   2   0   2   2   0   2   0   2   0   2   2   2   2   0   0   2   2   0   2   2   0   0   2   0   2   0   2   0   0   0   2   2   0   0   0   2   0   0   2   2   0   2   2   0   0   0   0   0   0   2   2   2   2   2   0   0   0   2   0   0   0   2   0   2   0   0   2   2   0   2   2   0   0   0   0   2   2   0   0   0   2   0   0   2   0   2   0   0   0   2   0   0   0   2   2   0   2   0   2   0   0   2   0   2   0   2   0   2   2   2   0   2   0   2   2   0   2   0   2   0   2   0   2   0   2   0   0   2   2   2   0   0   2   2   0   0   2   2   0   2   0   0   2   2   2   2   0   2   2   2   0   2   2   2   2   0   0   2   0   2   2   2   0   0   0   2   2   0
 MK-4-13                0   0   2   2   0   0   2   2   2   0   0   2   2   0   0   2   2   0   0   2   0   2   2   2   2   0   2   0   2   0   2   0   2   0   2   2   0   2   0   2   2   2   2   2   2   0   0   2   0   0   2   2   2   0   2   0   2   0   2   0   0   0   2   2   0   0   0   2   0   0   0   2   0   2   2   0   0   0   0   0   0   2   2   2   2   2   0   0   2   2   0   0   0   2   0   2   0   0   2   2   0   2   2   0   2   0   0   2   0   0   0   0   2   0   0   2   0   2   0   0   2   2   0   0   0   2   2   0   2   0   2   2   0   2   0   2   0   2   0   2   2   0   0   2   0   2   2   0   2   0   2   0   2   0   2   0   0   0   0   2   0   2   0   0   0   2   2   0   2   2   0   2   2   0   2   2   2   2   0   0   2   2   0   2   2   2   2   0   0   2   0   0   2   2   0   2   0   2   2   0
 MK-4-14                0   0   0   2   0   2   0   2   2   0   0   2   2   0   0   2   2   0   0   2   0   0   2   2   2   0   2   0   2   0   2   0   0   0   2   2   0   2   0   2   2   2   2   2   2   0   0   2   0   0   2   2   2   0   2   0   2   0   2   0   0   0   2   2   0   0   0   2   0   0   0   2   0   2   2   0   0   0   0   0   0   2   2   2   2   2   0   0   2   2   0   0   0   2   0   2   0   0   2   2   0   2   0   0   2   0   0   2   0   2   0   0   0   0   0   2   0   0   0   0   2   2   0   2   0   2   2   2   2   0   2   2   0   2   0   2   0   2   0   2   2   0   0   2   0   2   2   0   2   0   2   0   2   0   2   0   0   0   0   2   0   2   0   2   0   2   0   0   2   2   0   2   2   0   0   2   2   0   0   0   2   0   0   2   2   2   0   0   0   2   0   0   2   2   0   0   0   2   2   0
 MK-4-15                0   0   2   2   0   2   0   2   2   0   0   2   2   0   0   2   2   2   0   2   0   0   2   2   2   0   2   0   2   0   2   0   0   0   2   2   0   0   0   2   2   2   2   2   2   0   0   2   0   0   2   2   2   0   2   2   2   0   2   2   0   0   2   2   0   0   0   2   0   0   0   0   0   2   2   0   0   0   0   0   0   2   2   2   2   2   2   0   2   0   0   0   2   2   0   2   0   2   2   2   0   2   0   0   2   0   0   2   0   2   0   0   0   0   0   0   0   0   0   0   2   0   0   2   0   2   2   0   2   0   2   2   0   2   0   0   2   2   0   2   2   0   0   2   0   2   2   0   0   0   2   2   2   0   2   0   0   0   0   2   0   2   0   2   0   2   0   0   0   2   2   2   2   0   2   2   2   0   0   0   2   0   0   2   2   2   0   0   0   2   0   0   2   0   0   0   0   2   2   0
 MK-4-16                0   0   2   2   0   2   0   2   0   0   0   2   2   0   0   2   2   0   0   2   0   0   2   2   2   0   0   0   2   0   2   0   0   0   2   0   0   0   0   2   2   2   2   2   2   0   0   2   0   0   2   2   2   0   2   2   2   0   2   2   0   0   2   2   0   0   0   2   0   0   0   0   0   2   2   2   0   0   0   0   0   2   2   2   2   2   2   0   2   0   0   0   2   2   0   2   0   2   2   2   0   2   0   0   2   0   0   2   0   2   0   2   0   0   0   0   0   0   0   0   2   0   2   0   0   0   2   0   2   2   2   0   0   2   0   0   0   0   0   2   2   0   0   2   0   2   2   0   0   2   2   2   2   0   0   0   0   0   0   2   0   2   0   2   0   2   0   0   0   2   2   2   2   0   2   2   2   0   0   0   0   0   0   2   2   2   0   0   0   2   0   0   2   0   0   0   2   2   2   0
 MK-5-1                 2   0   0   2   2   0   0   0   0   2   0   2   0   2   2   2   2   2   0   2   0   0   0   2   2   0   0   0   2   2   2   0   2   0   2   0   2   2   2   2   0   0   0   0   2   2   2   2   0   0   0   0   0   2   2   0   0   2   0   2   0   0   0   2   0   0   0   2   0   0   0   0   2   2   0   2   2   2   2   0   0   0   0   2   2   0   0   2   0   2   2   0   2   0   2   2   2   0   2   0   0   2   0   2   0   0   0   0   0   0   0   0   2   2   2   2   2   2   0   2   2   2   0   2   0   2   2   0   2   2   2   0   2   0   2   0   0   0   2   0   0   2   2   2   2   2   2   0   2   0   0   2   0   0   0   0   0   0   2   2   0   2   2   2   0   2   2   0   2   2   0   2   2   2   2   0   2   2   0   2   0   0   2   2   2   2   2   0   0   0   2   0   2   0   0   0   2   2   2   0
 MK-5-2                 0   0   0   2   2   0   0   0   0   2   0   2   2   2   2   2   2   2   0   2   0   0   0   2   2   0   0   0   2   2   2   0   2   0   2   0   2   2   2   0   0   0   0   0   2   2   2   2   0   0   0   0   0   2   2   0   0   2   2   2   0   0   0   2   2   0   0   2   0   0   0   0   2   2   0   2   0   2   2   0   2   0   0   2   2   0   0   2   0   2   0   0   2   0   0   2   2   0   2   0   0   2   0   2   0   0   0   0   0   0   0   0   2   0   2   2   2   2   0   2   2   2   0   2   0   2   2   2   2   2   2   0   2   0   2   0   2   0   2   0   0   2   0   0   2   2   2   0   0   0   0   2   0   2   0   0   0   0   2   2   0   2   2   2   0   2   2   0   2   2   0   0   2   2   2   0   2   2   0   2   0   0   0   2   2   2   2   0   0   0   2   0   2   0   0   0   2   2   2   0
 MK-5-3                 0   0   0   2   2   0   0   0   0   2   0   2   2   2   2   2   2   2   0   2   0   0   0   2   2   0   0   0   2   2   2   0   2   0   2   2   2   2   2   0   0   0   0   0   2   2   2   2   0   0   0   0   0   2   0   0   0   2   2   2   0   0   0   2   2   0   0   2   0   0   0   0   2   2   0   2   2   2   2   2   2   0   0   2   2   2   0   2   0   2   0   2   2   0   0   2   2   0   2   0   0   2   0   2   2   0   0   0   0   0   2   0   2   0   2   2   2   2   0   2   2   2   0   2   0   2   2   2   2   2   2   0   2   0   2   2   2   0   2   0   0   0   0   0   2   2   2   0   0   0   0   2   0   2   0   0   0   0   2   2   0   2   2   2   0   2   2   0   2   2   2   0   0   2   0   0   2   0   0   2   0   0   0   2   2   2   2   0   0   0   2   0   2   0   0   0   2   2   2   2
 MK-5-4                 0   0   0   0   2   2   0   0   0   0   0   0   2   2   2   2   2   2   0   2   2   0   2   2   2   0   0   0   2   0   2   0   0   0   2   0   2   2   2   0   0   0   0   0   2   2   2   2   2   0   0   0   0   2   2   0   0   2   0   2   0   0   0   2   2   0   0   2   0   0   0   0   2   2   0   2   2   2   2   2   2   0   0   2   2   2   0   2   0   2   0   2   2   0   0   2   2   2   2   0   0   2   0   2   2   0   0   0   0   0   2   0   2   0   2   2   2   2   0   2   2   2   0   2   0   2   2   2   0   2   2   0   2   0   2   2   2   0   2   0   0   0   0   0   0   2   2   0   0   0   0   2   0   2   0   0   0   0   2   2   0   2   2   2   0   2   2   0   2   2   2   0   0   0   0   0   2   0   0   0   0   0   0   2   2   2   0   0   0   0   2   0   2   0   0   0   2   2   2   2
 MK-5-5                 0   0   2   0   2   2   0   0   0   0   0   0   0   2   2   2   0   2   0   2   0   0   2   2   2   0   0   0   2   0   0   0   0   0   2   0   2   2   2   0   0   2   0   0   2   2   0   2   2   0   0   0   0   2   2   0   2   2   0   2   0   0   0   2   2   0   0   2   0   0   0   0   2   2   0   2   2   2   2   2   2   0   0   2   2   2   0   2   2   2   0   2   2   0   0   2   2   2   2   2   0   2   0   2   0   0   0   0   0   0   2   0   2   0   2   2   2   2   0   2   2   2   0   2   0   2   2   2   0   2   2   0   2   0   2   2   2   0   2   0   0   0   0   0   0   2   2   2   2   0   0   2   0   2   0   0   0   0   2   0   0   2   2   0   0   2   0   0   2   2   2   0   0   0   0   0   0   0   0   0   0   0   2   2   2   2   2   2   0   0   2   0   2   0   0   0   2   2   2   2
 MK-5-6                 0   0   2   0   2   2   0   0   0   0   0   0   0   2   2   2   0   2   0   2   0   0   2   2   2   0   0   0   0   0   0   0   0   0   2   0   2   2   0   0   0   2   0   0   2   2   0   2   0   0   0   0   0   2   2   0   2   2   0   0   0   0   0   2   2   0   0   0   0   2   0   0   2   2   0   2   2   2   2   0   2   0   0   2   2   2   0   2   2   2   0   2   2   0   0   2   2   2   2   2   0   2   0   2   0   0   0   0   0   0   2   0   2   0   2   0   2   2   0   2   2   2   0   2   2   2   2   2   0   2   2   0   2   0   2   2   2   0   2   0   0   0   0   0   2   2   2   2   2   0   0   2   0   2   0   0   0   2   2   0   0   2   2   0   0   2   0   0   2   2   2   0   0   0   2   0   0   0   2   0   0   0   2   2   2   2   2   2   0   0   2   0   2   0   0   0   2   2   2   2
 MK-5-7                 0   0   2   0   2   2   0   0   0   0   2   0   0   2   2   2   2   2   0   2   0   0   2   2   2   0   0   0   0   0   0   0   0   0   2   0   2   2   0   0   0   0   0   0   0   2   0   2   0   0   0   0   0   2   0   0   2   0   0   0   0   0   0   2   2   0   0   0   0   2   0   2   0   2   0   2   2   2   2   0   2   0   2   2   2   0   2   2   0   2   0   2   0   0   0   2   2   2   2   2   2   2   0   2   0   0   0   0   0   0   2   0   2   0   0   0   2   0   0   2   2   2   0   2   0   2   2   2   0   2   2   0   0   0   2   2   2   0   2   0   0   0   0   2   2   2   2   2   0   0   0   2   0   2   0   0   0   2   2   0   0   2   2   0   0   2   0   0   2   2   2   0   2   0   2   0   0   0   2   0   0   0   2   2   2   2   2   2   0   0   2   0   2   0   0   0   2   2   2   2
 MK-5-8                 0   0   2   0   2   2   0   0   0   0   2   0   0   2   2   2   0   2   0   2   0   0   2   2   2   0   0   0   0   2   0   0   0   0   2   0   2   2   0   0   0   0   0   0   0   2   0   2   0   0   2   0   0   2   0   0   0   0   0   0   2   0   0   2   2   0   0   0   0   2   0   2   0   2   0   2   0   2   2   0   0   0   2   2   0   0   2   0   0   2   0   2   0   0   0   2   2   2   2   2   2   0   2   2   0   0   0   0   0   2   2   0   2   0   0   2   2   0   0   2   2   2   2   2   0   2   2   2   0   2   2   0   0   0   2   2   2   0   2   0   0   2   0   2   2   2   2   2   0   0   0   2   0   2   0   0   0   2   2   0   0   2   2   0   0   2   0   2   2   2   2   0   2   0   2   0   2   0   2   0   0   2   2   2   0   2   2   2   0   0   2   0   2   0   0   0   2   2   2   2
 MK-5-9                 0   0   2   0   2   2   0   2   0   2   2   0   0   2   2   2   0   2   0   2   0   0   2   2   2   0   0   0   0   2   2   0   0   0   0   0   2   2   0   0   0   0   0   0   0   2   0   2   0   0   2   0   0   2   0   0   0   0   0   0   2   0   0   2   2   0   0   0   0   2   0   2   0   2   0   2   0   2   2   0   2   0   2   0   0   0   2   0   0   2   0   2   0   0   0   2   2   2   2   2   0   0   2   2   0   0   0   0   0   2   2   0   2   0   0   2   2   0   0   2   2   2   0   0   0   2   2   2   0   2   2   0   0   0   2   2   0   0   2   0   0   2   2   2   2   2   2   2   0   0   0   2   0   2   0   0   0   2   2   0   0   2   2   0   0   0   0   2   0   2   2   0   2   0   2   0   2   0   2   0   0   2   0   2   0   2   2   2   0   0   2   0   2   0   0   0   2   2   2   2
 MK-5-10                0   0   2   0   2   0   0   2   2   2   2   0   0   2   2   2   0   2   0   2   2   0   2   2   2   0   0   0   0   2   2   0   0   0   0   0   2   2   0   0   0   0   0   0   0   2   0   2   0   0   2   0   0   2   0   0   0   0   0   0   2   0   0   2   2   0   0   2   0   2   0   2   0   2   0   2   0   2   2   0   0   0   2   0   0   0   2   0   0   2   0   2   0   0   0   2   2   2   0   2   2   0   2   2   0   0   0   0   0   2   2   2   2   0   0   2   2   0   0   2   2   2   0   0   0   0   2   2   0   2   2   0   2   0   2   2   0   0   2   0   0   2   0   2   2   2   2   2   0   2   0   2   0   2   0   0   2   2   2   2   0   0   2   0   0   0   2   2   0   2   2   0   2   0   2   0   2   0   2   0   2   2   0   2   0   2   2   2   0   0   2   2   2   0   0   0   2   2   2   2
 MK-5-11                0   0   2   0   2   0   0   2   2   2   2   0   0   2   2   2   0   2   0   2   2   0   0   2   2   0   0   2   0   2   2   0   0   0   0   0   2   2   0   0   0   0   0   2   0   2   0   2   0   0   2   0   0   2   0   0   0   0   0   0   0   0   2   2   2   0   2   2   0   2   0   2   0   0   0   2   0   0   2   0   0   0   2   0   0   0   2   0   0   2   0   2   0   2   0   2   2   2   0   2   2   0   2   2   0   0   0   0   0   2   2   2   0   0   0   2   2   0   0   2   2   2   0   0   0   0   0   2   2   2   2   0   2   0   2   2   0   0   2   0   0   2   0   2   2   2   2   2   0   2   0   2   0   2   0   0   0   2   2   2   0   0   2   0   0   0   2   2   0   2   2   0   2   0   2   0   2   2   2   0   2   2   0   2   0   2   2   2   0   0   2   2   2   0   0   0   2   2   2   0
 MK-5-12                0   0   2   0   2   0   0   2   2   0   2   2   0   2   2   2   0   2   0   2   2   0   0   2   2   0   0   2   2   2   2   0   0   0   0   0   2   0   0   0   0   0   0   0   0   0   0   2   0   0   2   0   2   0   0   0   0   0   0   0   0   0   2   2   2   0   2   0   0   2   0   2   0   0   0   2   2   0   2   0   0   0   2   0   2   0   2   0   0   2   0   2   0   2   0   2   2   2   0   2   2   0   2   2   0   0   0   0   0   2   0   2   0   0   0   0   2   0   0   2   2   2   0   0   0   0   0   0   2   2   2   0   2   0   2   0   0   0   2   0   2   2   0   2   0   2   2   0   0   2   0   2   0   2   0   0   2   2   0   2   0   0   2   0   2   0   0   2   0   2   0   0   2   0   2   0   2   0   0   0   2   2   0   2   0   2   0   2   0   2   2   2   2   0   0   0   2   2   2   0
 MK-5-13                0   0   2   0   2   0   0   2   2   0   2   2   0   2   0   2   0   2   0   0   0   0   0   0   2   0   0   2   2   2   2   0   0   0   0   0   2   0   0   2   2   0   2   0   0   0   0   2   0   0   0   0   2   0   0   0   0   0   0   0   0   0   2   2   2   0   2   2   0   2   0   2   0   0   0   2   2   0   0   0   0   0   2   0   2   2   2   0   0   2   2   2   0   2   0   2   2   2   0   2   2   0   2   2   0   2   0   0   0   2   0   2   0   0   0   0   2   0   0   2   2   2   0   0   2   0   0   0   2   2   2   0   2   0   2   0   0   0   2   0   2   2   0   2   0   2   2   0   0   2   0   2   0   2   0   0   2   2   0   2   0   0   2   0   2   0   0   2   0   0   0   0   2   0   2   0   2   0   0   0   0   2   0   2   0   2   0   2   0   2   2   2   2   2   0   0   2   0   2   0
 MK-5-14                0   0   2   0   0   0   0   2   2   0   2   2   0   2   0   2   0   2   0   2   0   0   0   0   2   0   0   2   2   2   2   0   0   0   0   0   2   0   0   2   2   2   2   0   2   0   0   2   0   2   0   0   2   0   0   0   0   0   0   0   0   0   2   2   2   0   2   2   0   2   0   2   0   0   0   2   2   0   0   0   0   0   2   0   0   0   2   0   0   2   2   2   0   2   0   2   2   2   0   0   2   0   2   2   0   2   0   0   0   2   0   0   0   0   0   0   2   0   0   2   2   2   0   0   0   0   0   0   2   2   2   0   2   0   2   0   0   0   2   2   2   2   2   2   0   2   2   0   0   2   2   2   0   2   2   0   2   2   0   2   0   0   2   0   2   0   0   2   0   0   0   0   2   0   2   0   2   0   0   0   0   2   0   2   0   2   0   2   0   2   2   2   2   2   0   0   2   2   2   0
 MK-5-15                0   0   2   0   0   2   0   2   2   0   2   0   0   2   2   2   0   0   0   2   0   0   0   0   2   0   0   0   2   2   2   2   2   2   0   0   2   0   0   2   2   2   2   0   0   0   2   2   0   0   0   0   2   0   2   0   0   0   0   0   2   0   2   2   0   0   2   2   0   2   0   2   0   0   0   2   2   0   0   0   0   0   2   0   2   0   2   0   0   2   2   2   0   2   0   2   0   2   0   0   2   0   2   2   0   2   0   0   0   2   0   0   0   0   2   0   2   0   0   2   0   2   0   0   0   0   0   0   2   2   2   0   2   0   0   0   2   0   2   2   2   2   2   2   0   2   2   0   2   2   2   2   0   2   2   0   2   2   0   2   2   0   2   0   2   0   0   2   2   2   2   0   2   0   2   0   2   0   0   0   0   2   0   2   0   2   2   2   0   0   2   2   0   2   0   0   2   2   0   2
 MK-5-16                0   0   2   0   0   2   2   2   2   0   2   0   2   2   0   0   0   0   0   2   0   0   0   0   2   0   0   0   2   2   2   2   2   2   0   0   2   0   0   2   0   2   2   0   0   0   2   2   0   0   0   0   0   0   2   0   0   0   0   0   0   0   2   2   0   0   2   2   0   2   0   2   0   0   2   2   2   0   0   0   0   0   2   0   2   0   2   0   0   2   2   2   0   2   0   2   0   2   0   0   2   0   0   2   2   2   0   0   0   2   2   0   0   0   2   0   2   0   0   2   0   2   0   0   0   0   0   0   2   2   2   0   2   0   0   0   2   0   2   2   2   2   2   0   0   2   2   0   2   2   2   2   0   2   2   0   2   2   0   2   2   0   2   0   0   0   0   2   0   2   2   0   0   0   2   2   2   0   0   0   0   2   0   2   0   2   2   2   0   0   2   2   0   2   0   0   2   2   0   2
 MK-6-1                 2   2   0   2   2   2   0   2   2   0   2   0   0   2   2   2   2   0   0   0   0   2   2   0   2   0   2   2   0   2   2   0   0   0   2   2   2   2   0   2   0   2   2   0   2   0   0   2   0   2   0   0   2   2   0   0   0   2   2   2   0   0   2   0   0   0   2   2   2   0   0   0   0   2   0   2   2   2   0   0   2   0   2   0   0   0   2   0   2   0   2   0   0   2   2   2   2   2   2   2   0   0   0   2   0   0   2   2   0   2   2   2   2   0   2   0   2   2   2   2   0   2   2   2   2   0   0   2   2   2   2   2   0   2   2   2   2   0   0   0   2   2   0   2   0   2   0   2   2   2   2   2   0   0   0   0   0   2   2   0   0   0   2   0   0   0   0   2   2   0   0   2   2   0   2   2   2   0   2   2   2   2   2   2   2   2   2   0   0   2   2   0   0   2   2   0   2   2   2   0
 MK-6-2                 2   2   2   2   2   0   0   2   2   0   0   0   0   2   2   2   2   0   0   0   0   2   0   0   2   0   2   2   0   2   2   2   0   0   2   2   2   2   0   2   0   2   2   0   2   0   0   2   0   2   0   0   2   0   0   0   0   2   2   2   0   2   2   0   0   0   2   2   2   0   0   0   0   2   0   2   2   2   2   0   2   0   2   0   0   0   2   2   2   0   2   0   0   2   2   2   2   2   2   2   0   0   0   2   0   0   2   2   0   2   2   2   2   0   2   0   2   2   2   2   0   2   2   2   2   0   2   2   2   2   2   2   0   2   2   2   2   0   0   0   0   2   0   2   0   2   0   2   2   2   2   0   2   0   0   0   0   2   2   2   0   0   2   0   0   0   0   0   2   0   0   2   2   0   2   2   2   0   2   2   2   0   2   2   2   0   2   0   0   2   0   0   0   0   2   2   2   2   2   0
 MK-6-3                 0   2   2   2   2   0   0   2   2   0   0   0   0   2   2   2   2   0   0   0   0   2   0   0   2   0   2   2   0   2   2   2   0   0   2   2   2   2   0   0   0   2   2   0   0   0   0   2   0   2   0   0   2   0   0   0   0   2   2   2   2   2   2   0   0   0   2   2   2   0   0   0   0   0   0   2   2   2   2   2   2   0   2   0   0   0   2   2   2   0   0   0   2   2   2   2   2   2   2   2   2   0   0   2   2   0   2   2   2   2   2   0   2   0   2   0   2   2   2   2   0   0   2   2   0   0   2   2   2   2   2   2   0   2   2   2   0   0   0   0   0   2   0   2   0   2   0   2   2   2   2   2   0   0   0   0   0   2   2   2   0   0   2   0   0   0   2   0   2   0   0   2   2   0   2   2   2   0   2   0   2   0   2   2   2   0   0   0   0   2   0   0   2   0   2   0   2   2   2   0
 MK-6-4                 0   2   2   2   2   0   0   2   2   0   0   0   0   2   0   2   2   0   0   0   0   2   0   0   2   0   2   2   0   2   2   2   0   0   2   2   2   2   0   0   0   2   2   0   0   0   0   2   0   2   0   0   2   0   2   0   0   2   2   2   0   2   2   0   0   0   2   2   2   0   0   0   0   0   0   0   2   2   2   2   2   0   2   0   0   0   2   2   2   0   0   0   2   2   2   2   2   2   2   2   2   0   0   2   2   2   2   2   2   2   0   0   2   0   2   0   2   2   2   2   0   0   2   2   0   0   2   2   2   2   2   2   2   2   2   2   0   0   0   0   0   2   0   2   2   2   0   2   2   2   2   2   0   0   0   0   0   0   2   2   0   0   2   0   0   0   0   0   2   0   2   2   0   0   2   2   2   0   2   0   2   0   2   2   2   0   0   2   0   2   0   0   2   0   2   0   2   2   2   0
 MK-6-5                 0   2   2   2   0   0   0   2   2   0   0   0   0   2   0   2   2   0   0   0   0   2   0   0   2   0   2   2   0   2   2   2   0   0   2   2   2   2   0   0   0   2   2   0   2   0   0   2   0   2   0   0   2   0   2   2   0   2   2   2   0   2   2   0   0   0   2   0   2   0   0   0   0   2   0   0   2   2   2   2   0   0   2   0   0   0   2   2   2   0   0   0   2   2   2   2   2   2   2   2   2   0   0   2   2   2   0   2   2   2   0   0   2   0   2   0   2   2   2   2   0   0   2   2   0   0   2   2   2   2   0   2   2   0   0   2   0   0   0   0   0   0   2   2   2   2   0   2   2   2   2   2   0   0   0   0   0   0   2   2   0   0   2   0   0   0   2   0   0   0   0   2   0   0   2   2   2   0   2   0   2   0   2   2   2   0   0   2   0   2   0   0   2   0   2   0   2   2   2   0
 MK-6-6                 2   2   2   2   0   0   0   2   2   0   0   0   0   2   0   2   2   0   0   0   0   2   0   0   2   0   2   2   0   2   2   2   0   0   2   2   2   2   0   0   0   2   2   0   2   0   0   2   0   2   0   0   0   0   2   2   0   0   2   2   0   2   2   0   0   0   2   0   2   2   0   0   0   2   0   0   2   2   2   2   0   0   2   0   0   0   2   2   2   0   0   0   2   2   2   2   2   2   2   2   2   0   0   2   2   2   0   0   2   2   0   0   2   0   2   0   2   2   2   2   0   0   2   2   0   0   2   2   2   2   0   2   2   0   0   2   2   0   0   0   0   0   2   2   2   2   0   2   2   2   0   2   0   0   0   0   2   0   0   2   0   0   2   0   0   0   2   0   0   0   0   2   2   0   2   2   2   0   2   0   2   0   2   2   2   0   0   2   2   2   0   0   2   0   2   0   2   2   2   0
 MK-6-7                 2   2   2   2   0   0   0   2   0   0   0   2   2   2   0   2   2   0   0   0   0   2   0   0   2   0   2   2   0   2   2   2   2   0   2   2   0   2   0   0   0   2   2   0   2   0   0   2   0   2   0   0   0   2   0   2   2   0   2   2   0   2   2   0   0   0   2   0   2   2   0   0   0   0   0   0   2   2   2   2   0   0   2   0   0   0   2   2   2   0   0   0   2   2   2   0   2   2   2   2   2   0   0   2   2   2   0   0   2   2   0   2   2   0   2   0   2   2   2   2   0   2   2   2   0   0   2   2   2   2   0   2   2   0   0   2   2   0   0   0   0   0   2   2   2   2   0   0   2   2   2   2   0   0   0   0   2   0   0   2   0   0   2   0   0   0   2   0   0   0   0   2   2   0   2   2   2   2   2   0   2   0   2   2   2   0   0   2   2   2   0   0   0   0   2   0   2   2   2   0
 MK-6-8                 2   2   0   2   0   0   0   0   2   0   0   2   2   0   0   2   2   0   0   0   0   2   0   0   2   2   2   2   0   2   2   2   2   0   2   2   0   2   0   0   0   2   2   0   2   0   2   2   0   2   0   0   0   2   0   2   2   0   2   0   0   2   2   0   0   0   2   0   2   2   0   0   0   0   0   0   2   2   2   2   0   0   2   0   0   0   2   2   2   0   0   0   2   2   2   0   2   2   2   2   2   0   0   2   0   2   0   0   2   2   2   2   2   0   0   0   2   2   2   2   0   2   2   2   0   0   2   2   2   2   0   2   2   0   0   0   0   0   0   0   0   2   2   0   2   2   0   0   2   2   0   2   0   0   0   0   2   0   0   2   0   0   2   0   0   2   2   0   0   2   0   2   2   0   2   2   2   2   0   0   2   2   2   2   2   0   0   2   2   2   0   0   0   0   2   0   2   2   2   0
 MK-6-9                 2   2   0   2   0   0   0   2   2   0   2   2   2   0   0   2   2   0   2   0   2   2   0   0   2   2   2   2   0   2   2   2   2   0   2   2   0   2   0   0   0   2   2   0   2   0   2   0   0   2   2   0   0   2   0   0   2   0   0   0   0   2   2   0   2   0   2   0   2   2   0   0   0   0   0   0   2   0   2   2   0   0   0   0   2   0   2   2   2   0   0   0   2   2   2   0   2   2   2   2   2   0   0   2   0   0   2   0   2   2   2   2   0   0   0   0   2   2   2   0   0   2   2   2   0   0   2   2   2   0   0   2   2   0   0   0   0   0   0   0   2   2   2   0   2   2   0   0   2   2   0   2   0   0   0   0   2   0   2   2   0   0   2   2   2   2   2   0   0   2   0   2   2   0   2   2   2   2   2   0   2   2   2   2   2   2   0   2   2   2   0   0   0   0   2   0   2   2   2   0
 MK-6-10                2   2   2   2   0   0   0   2   2   0   0   0   2   0   0   2   2   0   2   0   2   2   0   0   2   2   2   0   0   2   2   2   2   0   2   2   0   2   0   0   0   2   2   0   2   0   2   0   0   2   2   0   0   0   0   0   2   0   0   0   0   2   2   0   2   0   2   0   2   2   0   0   0   0   0   0   2   0   2   2   0   2   0   2   2   0   2   2   2   0   0   0   2   2   2   0   2   2   2   2   0   0   0   0   0   0   2   0   2   2   2   2   0   0   0   0   2   2   2   0   0   2   2   2   0   0   2   2   0   0   0   2   0   0   0   0   0   0   0   0   0   2   2   0   2   2   0   2   2   2   0   2   0   0   0   0   2   0   2   2   2   0   2   2   2   2   2   0   0   2   0   2   2   0   2   2   2   2   2   0   2   2   2   2   2   2   0   2   2   2   0   0   0   0   2   0   2   2   2   0
 MK-6-11                2   2   2   2   0   0   2   2   2   2   0   0   2   0   0   2   2   0   2   0   2   2   0   0   2   2   2   0   0   0   2   2   2   0   2   2   0   2   2   0   0   0   2   0   2   2   2   0   0   2   2   0   0   0   0   0   2   0   2   0   0   2   2   0   2   0   2   0   2   2   0   0   0   0   0   0   2   0   2   0   0   2   0   0   2   0   2   2   2   0   0   0   2   0   2   0   2   2   2   0   0   0   0   2   0   0   2   0   2   2   2   2   0   0   2   0   2   2   2   0   0   2   2   2   2   0   2   2   2   0   2   2   0   0   0   0   2   0   0   0   0   0   2   0   2   2   0   2   0   2   0   2   0   0   0   0   0   0   2   2   2   2   2   2   2   0   2   0   0   2   0   0   2   0   2   2   2   0   2   0   2   2   2   2   2   2   0   2   2   2   0   0   0   0   2   2   2   2   2   0
 MK-6-12                2   2   2   0   0   0   2   2   2   2   0   0   2   0   0   2   2   0   2   0   2   2   0   2   2   2   0   0   0   0   2   2   2   0   2   2   0   2   2   0   0   2   2   0   2   2   0   0   0   2   2   0   0   0   0   0   2   0   2   0   0   0   2   0   2   0   2   0   2   2   0   0   0   0   0   0   2   0   0   0   0   0   0   0   2   0   2   2   2   0   0   0   2   0   2   0   2   2   2   0   0   0   0   2   0   0   2   0   2   2   2   2   0   0   2   0   2   2   2   0   0   2   0   0   2   0   2   2   2   0   2   2   0   0   0   0   2   0   0   0   2   0   2   0   0   0   0   2   0   2   0   2   0   0   0   0   0   0   2   2   2   2   2   0   2   0   2   0   0   2   0   0   2   0   2   2   0   0   2   0   2   2   2   2   2   2   0   2   2   0   0   0   0   0   2   2   2   2   2   0
 MK-6-13                2   2   2   0   0   0   2   2   2   2   0   0   2   0   2   2   2   0   2   0   0   2   0   2   2   2   0   0   2   0   2   2   2   0   2   0   2   2   2   0   0   2   2   2   0   2   2   0   0   2   2   0   0   0   0   0   2   2   2   0   0   0   2   0   2   0   2   0   2   2   0   0   0   0   0   0   2   0   0   0   0   0   0   0   2   0   2   2   2   0   0   0   2   0   2   0   2   2   2   0   0   0   0   2   0   0   2   0   2   2   2   2   0   0   2   0   2   2   2   0   0   2   0   0   0   0   2   2   2   0   2   2   0   0   0   0   2   0   0   0   2   0   2   0   0   0   0   2   0   2   0   2   0   0   0   0   2   0   2   2   2   2   2   0   2   0   2   0   2   2   0   0   2   2   2   2   0   0   2   0   2   2   2   2   2   2   0   2   2   0   0   0   0   0   2   2   2   2   2   0
 MK-6-14                0   2   2   0   0   0   2   2   2   2   0   0   2   0   2   2   2   0   2   0   0   2   0   2   2   2   0   0   2   0   2   2   2   2   2   0   2   2   2   2   0   2   2   2   0   2   2   0   0   2   2   2   0   0   0   0   2   2   2   0   2   0   0   0   2   0   2   0   2   0   0   0   0   0   0   0   2   2   0   0   0   0   0   0   2   0   2   2   2   0   0   0   2   0   0   0   2   2   2   0   0   0   0   0   0   0   2   0   2   2   2   0   0   0   2   0   2   2   2   2   2   2   0   0   0   0   2   2   2   0   0   2   0   0   0   0   2   0   0   0   2   0   2   0   0   0   2   2   0   2   0   2   0   0   0   0   2   0   2   2   2   2   2   0   2   2   2   2   2   2   0   0   2   0   2   2   0   0   2   0   2   2   2   2   2   2   2   2   2   0   2   0   0   0   0   2   2   2   2   0
 MK-6-15                0   2   2   0   0   0   2   2   2   2   2   0   2   0   2   2   2   0   2   0   2   2   0   2   2   2   0   0   2   0   2   2   2   2   0   0   2   2   2   2   0   2   2   2   0   2   0   0   0   0   2   2   0   0   0   0   2   2   2   2   2   0   0   0   2   0   2   0   2   0   0   0   0   2   0   0   2   2   0   0   2   2   0   0   0   0   2   2   2   0   0   0   2   0   2   0   2   2   2   0   0   0   0   0   0   0   2   0   2   2   2   0   0   0   0   0   2   2   0   2   2   0   0   2   2   0   2   2   2   0   0   0   0   0   0   0   2   0   0   0   2   0   0   0   0   0   2   2   0   2   0   2   0   0   2   0   2   0   0   2   2   2   2   0   2   2   2   2   2   2   2   0   2   0   2   2   0   0   2   0   2   2   2   2   2   2   0   0   2   2   2   0   2   0   0   0   2   2   2   0
 MK-6-16                0   0   2   0   0   0   2   2   2   2   2   0   2   0   2   2   2   0   2   0   0   2   0   2   0   2   2   0   2   0   2   2   2   2   0   0   2   2   2   2   0   2   2   2   0   2   0   0   0   0   0   2   0   0   0   0   0   0   2   2   2   0   0   0   2   0   2   0   2   0   0   0   0   2   0   0   2   2   0   0   2   2   0   0   0   0   2   0   2   0   0   0   2   0   2   2   2   2   2   0   0   0   0   0   2   0   0   0   2   2   2   0   0   0   2   0   2   2   0   2   0   0   0   2   0   0   2   2   0   0   0   0   0   0   0   2   2   0   0   0   2   0   0   0   0   0   0   2   0   2   0   2   0   2   2   0   2   0   0   2   2   2   2   0   0   2   0   2   2   2   0   0   2   0   2   2   0   0   2   0   2   0   2   2   0   2   0   0   2   2   2   0   0   0   0   0   2   2   2   0
 
!****************************************** Phenotypic Data **********************************************************
!-100.0 is resevred for missing phenotype
SimulatedTrait1         8.4917   10.4628   10.0003   10.3388   11.3110   10.0049    9.1357   10.2154   13.0962   11.0581    7.9978    7.5751   13.6695    9.8969    9.0421   12.1530    9.6343   11.0417   11.4308    9.1462    9.4168    8.5985   11.3108    8.8095   12.0213    7.3162   12.1789    8.0166    7.9741    8.7021    8.6447    8.9497   11.5664    7.0473   13.2346    7.4381    8.9822   11.0079   10.7650    9.5234    8.0256   10.6396   11.8302    7.3576   12.3515   10.0996   11.7696    6.8295    9.5959    9.3829    9.5208   10.2276    6.9176   11.2196   12.0236    7.4910    8.8308   10.3623    9.5721   12.1514    8.0812    6.2930    9.1465   10.9707    9.8870    5.7578    9.6280   10.0191    8.6337    7.4557    9.4833   12.3338   10.8142   11.0686   10.4103   10.8766    9.1562    8.2420    9.8294    9.3826   11.6963   11.2135    8.8957    8.9993   11.1930    8.7348    9.7617    9.4575   11.5598   10.0082    8.1165   12.0329    7.8583   12.5231    9.5784   10.5115   11.6041   10.4706    9.9770    6.9445    8.4927    9.8008   11.2486   10.0644   12.4064   11.1554   10.0882    9.6281    9.7143   10.3412   11.6096   10.2228   10.5064   11.2496   11.9604    9.3644    8.2062   11.7562    9.6738    9.4656    9.0769   10.0494    9.6644   11.2105   11.5815   12.3162   10.6821   10.4625    9.3569    8.6193    7.9869    9.7941   11.7263   10.3516   10.5088    9.4025    8.7816   11.6290   11.6232   11.3380    9.2627   11.4248   10.4458    9.1648   10.8147   11.3191    9.8522   11.9244   12.4204   11.7303   10.0395   11.0666    9.0179   11.0857   10.8781    9.5840   12.1429    7.9021   12.3168    8.6312    9.6885    9.8263    9.3227    9.1638   11.6122   11.1773    9.6894    9.3911   11.2163   11.1719    8.7527   10.3731    8.3190    7.9949    8.6791    9.4200    9.6840    9.2383   12.0301    8.8119    9.4924    9.9855    8.8703    8.8705    8.2246   10.4811    9.7498   11.5586   10.7937    9.9338   10.0549   11.7904    9.1319   10.3069   10.3740    9.4955   10.5624    9.0027   11.0405    8.9349
SimulatedTrait2        16.1741   15.9534   14.7386   12.8724   16.5471   15.7005   15.1293   15.1974   15.3975   13.4891   15.8870   15.1499   17.4906   16.7760   16.4543   14.2448   12.3826   14.8561   13.6464   11.8408   16.0874   15.2778   14.4178   15.8870   14.7249   15.5628   14.2328   17.3061   16.5310   15.0279   15.0473   15.0627   15.1061   16.1491   15.8658   14.5218   16.9074   14.7768   13.0151   14.8460   16.3787   14.6701   16.6736   14.2338   15.9812   15.8629   15.8721   16.6170   16.9524   12.7128   15.3439   13.6185   15.7734   15.7501   14.8225   14.6384   16.3564   13.4938   13.0206   15.6429   15.0235   14.2698   12.2297   14.6529   13.5390   15.0819   14.3950   16.4207   14.5384   14.3930   15.7943   15.2808   14.5077   18.4679   15.5102   17.1066   14.5188   14.3878   15.3338   13.3025   14.4617   14.1924   13.0493   16.4717   14.0134   15.0658   13.3816   16.5036   14.0137   16.3121   14.2970   15.7720   15.4141   16.2133   11.8300   16.6681   16.2205   15.1709   15.5220   13.1893   16.5982   16.1979   13.5615   17.7286   15.6306   14.0026   14.3440   13.5021   15.8143   12.4970   16.4249   14.1052   15.1841   13.8940   14.0858   17.4616   16.5778   16.9463   13.1163   16.6479   15.1768   13.1822   14.5040   14.2456   17.0662   16.4364   17.3217   14.5118   14.6110   17.5270   16.1084   17.0612   15.2619   13.9295   17.4272   16.7585   14.6285   16.3580   16.8823   15.9607   13.7943   14.4003   14.7490   13.4780   17.4274   17.4150   16.2317   14.1473   14.1696   15.5844   15.8597   12.9985   14.9306   14.8148   16.2082   16.0987   16.8438   15.4763   15.7835   14.5215   10.5683   13.9620   15.5117   15.0180   14.6576   17.8052   14.6874   13.9840   17.4788   15.3750   17.4749   13.0000   14.8404   12.4501   12.0901   14.9844   15.0712   13.4497   16.4200   14.3354   13.4169   15.6480   15.3650   15.1870   16.3964   13.9190   15.0987   18.0985   13.2433   15.0582   13.8483   13.8656   16.9844   14.2957   12.7923   12.5467   18.2945   13.8093   15.6174   17.3712
 
