# Supplementary material for: Inclusive Composite Interval Mapping of QTL by Environment Interactions in Biparental Populations
Source: PLoS One. 2015 Jul 10;10(7):e0132414. doi: 10.1371/journal.pone.0132414 (PMC4498613; doi:10.1371/journal.pone.0132414)
Supplement: S3 File — (ZIP) [file pone.0132414.s003.zip › Simulation for unliked model/Simulated popualtions/run_00148.met]

!**********************Note: lines staring with "!" are remarks and will be ignored in the program********************
!*********************************General Information**********************************
!Assuming F1 = P1 x P2, populations available in QTL IciMapping are: 
!  1, P1BC1F1 = P1 x F1, the first backcrossing where P1 is used as the recurrent parent;
!  2, P2BC1F1 = P2 x F1, the first backcrossing where P2 is used as the recurrent parent;
!  3, F1DH, F1-derived doubled haploids; 
!  4, RIL or F1RIL, recombination inbred lines through the repeated selfing of F1;
!  5, P1BC1RIL, recombination inbred lines through the repeated selfing of P1BC1F1;
!  6, P2BC1RIL, recombination inbred lines through the repeated selfing of P2BC1F1;
!  7, F2, the selfing generation of F1;
!  8, F3, the selfing generation of F2;
!  9, P1BC2F1, the second backcrossing where P1 is used as the recurrent parent; 
! 10, P2BC2F1, the second backcrossing where P2 is used as the recurrent parent;
! 11, P1BC2RIL, recombination inred lines through the repeated selfing of P1BC2F1; 
! 12, P2BC2RIL, recombination inred lines through the repeated selfing of P2BC2F1; 
! 13, P1BC1F2, the selfing generation of P1BC1F1; 
! 14, P2BC1F2, the selfing generation of P2BC1F1; 
! 15, P1BC2F2, the selfing generation of P1BC2F1; 
! 16, P2BC2F2, the selfing generation of P2BC2F1; 
! 17, P1BC1DH, P1BC1F1-derived doubled haploids; 
! 18, P2BC1DH, P2BC1F1-derived doubled haploids; 
! 19, P1BC2DH, P1BC2F1-derived doubled haploids; 
! 20, P2BC2DH, P2BC2F1-derived doubled haploids; 
   3      !Mapping Population (see remarks above)
   2      !Mapping Function (1 for Kosambi; 2 for Haldane; 3 for Morgan)
   2      !Marker Space Type (1 for intervals; 2 for positions)
   1      !Marker Space Unit(1 for centiMorgans; 2 for Morgan)
   6      !Number of Chromosomes (or Linkage Groups)
 200      !Size of the mapping population
   2      !Number of environments
 
!***************************************** Chromosomes and Linkage Maps **********************************************
!Chromosome                 NumMarkers
-CH1                        16
-CH2                        16
-CH3                        16
-CH4                        16
-CH5                        16
-CH6                        16
!Linkage map (Marker name followed by position or the interval length)
 MK-1-1                1     0.000
 MK-1-2                1    10.000
 MK-1-3                1    20.000
 MK-1-4                1    30.000
 MK-1-5                1    40.000
 MK-1-6                1    50.000
 MK-1-7                1    60.000
 MK-1-8                1    70.000
 MK-1-9                1    80.000
 MK-1-10               1    90.000
 MK-1-11               1   100.000
 MK-1-12               1   110.000
 MK-1-13               1   120.000
 MK-1-14               1   130.000
 MK-1-15               1   140.000
 MK-1-16               1   150.000
 MK-2-1                2     0.000
 MK-2-2                2    10.000
 MK-2-3                2    20.000
 MK-2-4                2    30.000
 MK-2-5                2    40.000
 MK-2-6                2    50.000
 MK-2-7                2    60.000
 MK-2-8                2    70.000
 MK-2-9                2    80.000
 MK-2-10               2    90.000
 MK-2-11               2   100.000
 MK-2-12               2   110.000
 MK-2-13               2   120.000
 MK-2-14               2   130.000
 MK-2-15               2   140.000
 MK-2-16               2   150.000
 MK-3-1                3     0.000
 MK-3-2                3    10.000
 MK-3-3                3    20.000
 MK-3-4                3    30.000
 MK-3-5                3    40.000
 MK-3-6                3    50.000
 MK-3-7                3    60.000
 MK-3-8                3    70.000
 MK-3-9                3    80.000
 MK-3-10               3    90.000
 MK-3-11               3   100.000
 MK-3-12               3   110.000
 MK-3-13               3   120.000
 MK-3-14               3   130.000
 MK-3-15               3   140.000
 MK-3-16               3   150.000
 MK-4-1                4     0.000
 MK-4-2                4    10.000
 MK-4-3                4    20.000
 MK-4-4                4    30.000
 MK-4-5                4    40.000
 MK-4-6                4    50.000
 MK-4-7                4    60.000
 MK-4-8                4    70.000
 MK-4-9                4    80.000
 MK-4-10               4    90.000
 MK-4-11               4   100.000
 MK-4-12               4   110.000
 MK-4-13               4   120.000
 MK-4-14               4   130.000
 MK-4-15               4   140.000
 MK-4-16               4   150.000
 MK-5-1                5     0.000
 MK-5-2                5    10.000
 MK-5-3                5    20.000
 MK-5-4                5    30.000
 MK-5-5                5    40.000
 MK-5-6                5    50.000
 MK-5-7                5    60.000
 MK-5-8                5    70.000
 MK-5-9                5    80.000
 MK-5-10               5    90.000
 MK-5-11               5   100.000
 MK-5-12               5   110.000
 MK-5-13               5   120.000
 MK-5-14               5   130.000
 MK-5-15               5   140.000
 MK-5-16               5   150.000
 MK-6-1                6     0.000
 MK-6-2                6    10.000
 MK-6-3                6    20.000
 MK-6-4                6    30.000
 MK-6-5                6    40.000
 MK-6-6                6    50.000
 MK-6-7                6    60.000
 MK-6-8                6    70.000
 MK-6-9                6    80.000
 MK-6-10               6    90.000
 MK-6-11               6   100.000
 MK-6-12               6   110.000
 MK-6-13               6   120.000
 MK-6-14               6   130.000
 MK-6-15               6   140.000
 MK-6-16               6   150.000
!*********************************** Marker Types ********************************************************************
!Co-dominant marker: When heterozygote F1 is present, P1 is coded as 2, F1 is coded as 1, and P2 is coded as 0; Otherwise, P1 is coded as 2, and P2 is coded as 0. 
!Dominant marker: When heterozygote F1 is present, P1 and F1 are coded as 12, and P2 is coded as 0; Otherwise, P1 is coded as 2, and P2 is coded as 0.  
!Recessive markers: When heterozygote F1 is present, P1 is coded as 2, and F1 and P2 are coded as 10; Otherwise, P1 is coded as 2, and P2 is coded as 0. 
!Missing marker is coded as -1. 
 MK-1-1                 2   0   2   0   0   2   2   2   0   2   0   2   0   2   2   2   2   2   2   2   2   2   2   2   0   0   0   2   2   2   2   2   2   2   0   0   2   0   2   0   0   2   2   0   0   2   2   2   0   0   2   0   0   0   2   2   2   2   0   0   0   2   2   2   2   2   0   0   0   0   2   0   2   0   0   0   2   2   2   2   0   0   0   2   2   2   2   0   2   0   0   2   0   2   0   2   2   0   0   2   0   2   0   2   2   2   0   0   2   2   0   0   2   2   2   2   2   0   2   0   0   2   2   2   2   2   2   0   0   0   2   0   2   0   2   0   0   2   2   0   2   2   2   0   2   2   0   2   2   2   0   0   0   2   2   2   2   0   2   2   0   2   2   2   0   0   0   0   0   0   0   0   2   0   0   0   0   0   0   0   0   0   2   0   2   2   0   2   2   0   0   2   0   0   2   2   0   0   0   0
 MK-1-2                 2   0   2   0   0   2   2   2   0   2   0   2   0   2   2   2   2   2   2   2   2   0   2   2   0   2   0   2   0   2   2   0   2   2   2   0   2   0   2   0   0   2   2   0   0   2   2   2   0   0   2   0   0   0   2   0   2   2   0   0   0   2   2   2   2   2   0   0   0   0   2   0   2   0   2   0   2   2   2   2   2   0   0   2   2   2   2   0   2   0   0   0   0   2   0   2   2   0   0   2   0   2   0   2   2   2   0   0   2   2   0   0   2   2   2   2   2   0   2   0   0   2   2   2   0   2   2   0   0   0   2   0   2   0   0   0   2   2   2   0   2   2   2   0   2   0   0   2   2   2   0   0   0   2   2   2   2   0   2   2   0   2   0   2   0   0   0   0   2   0   0   0   2   0   0   0   0   0   0   0   0   2   2   0   2   2   0   2   2   0   0   0   0   0   2   2   0   0   0   0
 MK-1-3                 2   0   0   0   0   2   2   2   0   0   2   2   0   2   0   2   2   2   2   2   2   0   2   2   0   2   0   2   0   2   2   0   2   2   2   0   0   0   2   2   0   2   2   0   0   2   0   2   0   0   0   0   2   2   2   0   0   2   0   0   0   2   2   2   2   0   0   0   0   0   2   0   2   0   2   0   2   2   2   2   2   0   0   2   2   2   2   0   2   0   0   0   0   2   0   0   2   0   0   2   0   2   0   2   2   2   0   0   2   2   2   0   2   2   2   2   2   0   2   0   2   2   2   2   0   2   2   0   0   0   2   0   2   0   2   0   0   2   2   0   2   2   0   2   2   0   0   0   2   2   0   0   0   2   2   2   2   0   2   2   0   2   0   2   0   2   0   2   2   0   0   0   2   0   0   0   0   0   0   0   0   2   2   0   2   2   0   2   2   2   0   0   0   0   2   2   0   0   2   0
 MK-1-4                 2   0   0   0   2   2   0   2   0   0   2   2   0   2   0   2   2   0   2   2   2   2   2   2   0   2   0   2   0   2   2   0   0   2   2   0   0   2   2   2   0   2   2   0   0   0   0   2   0   0   0   0   0   2   2   0   0   2   0   0   0   2   2   0   2   0   0   0   0   0   2   0   2   0   2   0   2   2   2   2   2   0   0   2   2   2   2   0   0   0   0   0   0   2   0   0   2   2   2   2   0   2   0   2   2   0   0   0   2   2   2   0   2   2   2   2   2   0   2   0   2   2   2   2   0   2   2   0   0   0   2   0   2   0   2   0   0   2   2   0   2   2   0   2   2   0   0   0   2   2   0   2   0   2   2   2   2   0   2   2   0   2   0   2   0   2   0   2   2   2   0   2   2   0   0   2   0   0   0   2   0   2   2   0   2   2   0   2   2   2   0   0   0   0   2   0   0   0   2   0
 MK-1-5                 2   0   0   0   2   2   0   2   0   0   2   2   0   2   0   2   2   2   0   2   2   2   2   2   0   2   0   2   0   0   2   2   0   2   2   0   0   2   2   2   0   2   0   0   0   0   0   2   0   0   0   0   0   2   0   0   2   2   0   2   0   2   2   0   2   0   0   0   0   0   2   0   2   0   2   0   0   2   2   2   2   0   0   2   2   2   0   0   0   0   0   0   0   2   0   2   2   2   2   2   2   2   2   2   2   0   0   2   2   2   0   0   2   2   2   2   2   0   0   0   2   2   2   2   0   2   2   0   0   0   2   0   2   0   2   0   2   2   2   0   2   2   0   2   2   0   0   0   2   2   0   2   0   2   2   2   0   0   2   2   0   2   0   2   0   2   0   2   2   0   0   2   2   0   0   0   0   0   0   2   0   2   0   0   2   0   0   2   2   2   0   0   2   0   2   0   0   0   0   0
 MK-1-6                 2   0   0   0   2   2   0   2   0   0   0   2   0   2   0   2   2   2   0   2   0   2   2   2   0   2   0   2   2   0   2   2   2   2   2   0   0   0   2   0   0   2   0   0   0   0   0   2   0   0   0   0   0   0   0   0   2   2   0   2   0   2   2   0   2   0   0   0   0   0   2   0   2   0   2   0   0   2   2   2   2   0   0   2   0   2   0   0   0   2   0   0   2   2   0   2   2   2   2   2   2   2   2   2   2   0   0   2   2   2   0   0   2   2   2   2   2   2   0   0   2   2   2   0   0   2   2   0   2   2   2   0   2   0   0   0   2   2   2   0   0   2   0   2   2   0   2   0   2   2   0   2   0   2   2   2   0   0   2   2   2   2   0   2   0   2   0   0   2   0   0   2   2   0   0   2   0   0   0   2   2   2   0   0   2   0   0   2   2   2   0   0   2   0   2   0   0   2   2   0
 MK-1-7                 2   0   0   0   0   2   0   2   0   0   0   0   0   2   0   2   2   2   0   2   0   2   2   2   0   2   0   2   2   2   2   2   2   2   2   0   0   0   0   0   0   2   0   0   0   0   2   2   0   0   0   0   0   0   0   0   2   2   0   2   0   2   2   0   2   0   0   0   0   0   2   0   2   0   2   0   0   2   2   2   2   0   0   2   0   2   0   0   0   2   0   0   2   2   0   2   2   2   2   2   2   2   2   2   0   2   2   2   2   2   0   0   2   0   2   2   2   2   0   0   2   2   2   0   0   2   0   0   2   2   2   0   0   0   0   0   2   2   2   0   0   2   0   2   2   0   0   0   2   0   0   2   2   2   2   2   0   0   2   0   2   2   0   2   0   2   0   0   0   0   0   2   2   0   0   2   0   0   0   2   2   0   2   0   2   0   0   2   2   2   0   0   2   0   2   0   0   2   2   0
 MK-1-8                 2   0   0   0   0   2   0   2   0   0   0   0   0   2   2   2   0   2   0   2   0   2   2   2   0   2   0   2   2   2   2   2   2   2   0   0   0   0   0   0   0   2   0   0   2   0   2   2   0   0   2   0   0   0   0   0   2   2   0   2   0   2   2   0   2   0   0   0   0   2   2   0   2   2   2   0   0   2   2   2   2   0   0   2   0   2   0   0   0   2   0   0   2   2   0   2   2   2   0   2   2   0   2   2   0   2   2   2   2   2   0   2   0   0   0   2   2   2   0   0   2   0   2   0   2   2   0   0   2   2   2   0   0   0   0   0   2   2   2   0   0   2   0   2   2   0   0   0   2   0   0   2   2   2   2   2   0   0   2   0   2   2   0   2   0   2   0   0   0   0   0   2   2   0   0   2   0   0   0   2   2   0   2   0   0   2   2   2   2   2   0   0   2   0   0   0   0   2   2   0
 MK-1-9                 2   0   0   0   0   0   0   2   0   0   0   0   0   2   2   2   0   2   0   2   0   2   2   2   0   0   0   0   2   2   2   2   2   2   0   0   0   0   0   0   0   2   0   0   2   0   2   2   2   0   2   2   0   0   0   0   2   2   0   2   0   2   2   0   2   0   0   0   0   2   2   0   2   2   2   2   0   2   0   2   2   0   0   0   0   2   0   0   2   2   0   0   2   2   0   2   2   2   0   2   2   0   0   2   0   2   2   2   2   0   0   2   0   0   0   2   0   2   0   2   2   0   2   0   2   2   0   0   2   2   2   0   0   0   0   0   0   2   2   0   0   2   0   2   2   0   0   0   2   0   0   2   2   2   2   2   0   0   2   0   2   2   2   2   0   2   0   0   0   2   0   2   2   0   0   2   0   0   0   2   2   0   0   0   0   2   0   2   2   2   0   0   2   0   0   0   0   2   2   0
 MK-1-10                2   0   0   0   0   0   2   0   0   0   0   0   0   2   2   2   0   2   0   2   0   0   2   2   0   0   0   0   2   2   2   0   2   2   0   0   0   0   0   0   0   2   0   0   2   0   2   2   2   0   0   2   0   0   0   0   2   0   0   2   0   2   2   0   2   0   0   0   0   2   2   0   2   2   2   2   0   2   0   2   0   0   0   0   0   2   0   0   2   2   0   0   2   2   0   0   2   2   0   0   2   0   0   2   2   2   2   2   2   0   0   2   0   0   0   2   0   2   0   2   2   0   2   0   2   2   0   0   0   2   2   0   0   0   0   0   0   2   2   0   0   2   0   2   0   0   0   0   2   2   0   2   2   2   2   2   0   2   2   0   2   2   2   2   0   2   0   0   0   0   0   2   2   0   0   2   0   0   0   2   2   0   0   2   0   2   2   0   2   2   2   0   2   0   0   0   0   2   2   0
 MK-1-11                2   0   0   0   0   0   2   0   0   0   0   0   0   2   2   2   2   2   0   2   0   0   2   2   0   0   0   0   2   2   2   0   2   2   0   0   2   2   0   0   0   2   0   0   2   0   2   2   2   0   0   2   0   0   0   2   2   0   0   2   0   2   2   0   2   2   0   0   2   2   2   0   2   2   2   2   0   2   2   2   0   0   0   0   0   2   0   0   2   2   0   0   2   2   0   0   2   2   0   0   2   0   0   2   2   2   2   2   2   0   0   2   0   0   0   2   0   2   0   2   2   0   2   0   2   0   0   0   0   2   0   0   0   0   0   0   0   2   2   0   0   2   0   2   0   0   0   0   2   2   2   2   2   2   2   2   2   2   2   0   2   0   2   2   0   2   0   0   0   0   0   2   2   0   0   2   0   2   0   2   2   0   0   2   0   2   2   0   2   2   2   0   2   0   0   0   0   2   2   0
 MK-1-12                2   0   0   0   0   2   2   0   0   0   0   2   0   2   2   2   2   2   0   2   0   0   0   2   0   0   0   0   2   2   2   0   2   2   2   0   2   2   2   2   0   2   0   0   0   0   2   2   2   0   0   2   2   0   2   2   2   0   2   2   0   0   2   0   2   2   0   0   2   2   0   0   2   2   2   2   0   2   2   2   0   0   0   0   2   2   0   0   2   2   0   0   2   2   0   2   2   0   0   0   2   0   2   2   2   2   2   2   2   2   0   2   2   2   0   2   0   2   0   2   2   0   2   0   0   0   0   0   0   2   0   0   0   0   0   0   0   2   0   0   0   2   0   2   0   0   0   0   0   2   2   0   2   2   2   2   2   2   2   0   2   0   2   2   0   2   0   0   0   0   0   2   2   0   0   2   0   2   0   2   2   0   0   2   0   2   2   0   2   2   2   0   2   0   0   0   0   2   0   0
 MK-1-13                2   0   0   0   0   0   2   2   0   0   0   2   0   2   2   2   2   2   0   2   0   0   0   2   0   0   0   0   0   2   0   0   2   2   2   0   0   2   2   2   2   2   0   0   0   0   2   2   2   0   0   2   2   0   2   2   0   0   2   2   0   0   2   0   2   2   0   0   0   2   0   0   2   0   2   2   0   2   2   2   0   0   0   0   2   2   0   0   2   2   0   0   2   2   0   2   2   0   0   2   2   0   2   2   2   2   2   2   2   2   0   2   2   2   0   2   0   2   0   2   2   0   2   0   0   0   0   0   0   2   0   0   0   0   0   0   2   2   0   2   0   2   0   2   0   0   0   2   0   2   2   0   2   2   0   2   2   2   2   0   2   0   2   0   0   2   0   0   0   2   0   2   2   0   0   2   0   2   0   2   2   0   0   2   0   2   2   0   2   2   2   0   2   0   0   0   0   2   0   0
 MK-1-14                2   0   0   0   0   0   2   2   0   0   0   2   0   2   2   2   0   2   0   2   0   2   0   2   0   0   2   0   0   2   0   0   2   2   2   0   0   2   0   2   2   2   0   0   0   0   2   2   2   2   0   2   2   0   2   2   0   0   2   2   0   0   2   0   2   2   0   0   2   2   0   2   2   0   2   2   2   2   2   2   0   0   0   0   2   2   0   0   2   2   2   0   2   2   0   2   2   0   0   2   2   0   2   2   2   2   2   2   2   2   0   2   2   2   0   2   0   2   0   2   2   0   2   0   0   0   0   0   0   2   2   0   0   0   0   0   2   2   0   2   0   2   0   2   0   0   0   2   0   2   0   0   2   2   0   2   2   2   2   0   2   0   2   0   0   2   2   0   0   2   0   2   2   0   0   2   0   2   0   2   2   0   0   2   0   2   2   0   2   2   2   0   2   0   0   0   2   2   0   0
 MK-1-15                2   0   0   0   0   0   2   2   0   2   0   2   0   2   2   2   0   2   0   2   0   0   0   2   0   0   2   0   2   2   0   0   2   2   0   0   0   2   0   2   2   2   0   0   0   0   2   2   2   2   0   2   0   0   2   2   0   0   2   2   0   0   2   0   2   2   0   0   2   2   0   2   2   2   2   2   2   2   0   2   0   0   0   0   2   2   0   2   2   2   2   2   2   2   0   2   0   0   0   2   2   2   2   2   0   2   2   2   2   2   0   2   2   2   0   2   0   2   2   2   2   2   2   2   0   0   0   0   0   2   2   0   0   0   0   0   2   2   0   2   0   2   0   0   0   0   0   2   0   2   0   0   2   0   0   2   2   2   2   0   2   0   2   0   0   2   2   0   0   2   0   2   0   0   0   2   0   2   0   2   2   0   0   2   0   2   2   0   2   2   2   0   2   0   0   2   2   2   0   0
 MK-1-16                2   0   2   0   0   0   2   2   0   2   0   2   0   2   2   2   0   2   0   2   0   0   0   2   0   0   2   0   2   0   0   0   2   2   0   0   0   2   0   2   2   2   0   0   0   0   2   2   2   2   0   2   0   0   2   2   0   0   2   2   2   0   2   0   2   2   0   0   2   2   0   2   2   2   0   0   2   2   2   2   0   0   0   0   2   2   0   2   2   2   2   2   2   2   0   2   0   2   0   2   0   2   2   2   2   2   0   2   2   2   0   2   2   2   0   2   0   2   2   2   2   2   2   2   0   0   0   0   0   2   0   0   0   0   0   2   2   2   2   2   0   2   0   0   0   0   0   2   0   0   0   0   2   0   0   2   2   2   0   0   0   0   2   0   0   2   2   0   2   2   2   2   0   0   0   2   0   2   0   2   2   0   0   0   0   2   2   0   2   2   0   0   2   0   0   2   2   2   0   0
 MK-2-1                 2   0   2   2   2   2   2   0   0   0   0   2   0   0   2   0   2   2   0   2   2   0   0   0   2   0   0   0   0   0   2   2   2   2   0   2   2   0   0   0   2   0   2   2   2   2   0   2   0   0   2   2   0   0   2   0   2   2   2   0   2   2   0   2   2   0   0   0   2   0   2   2   2   0   0   0   0   0   0   0   2   0   0   0   2   0   0   2   2   2   2   0   0   0   2   0   2   0   2   0   2   0   2   2   2   0   2   2   2   0   0   0   0   2   2   0   0   2   2   0   2   0   2   2   2   0   2   2   2   0   2   0   2   2   2   0   0   2   0   0   2   2   2   2   0   0   0   2   2   0   0   0   2   2   2   0   0   0   0   0   0   0   0   2   2   2   0   2   2   0   0   2   2   2   0   0   2   0   2   0   0   2   0   0   0   2   2   0   2   2   2   2   2   2   0   2   2   0   0   2
 MK-2-2                 2   0   0   2   2   0   2   0   2   0   0   2   0   0   2   0   2   2   0   0   2   0   0   0   2   0   0   0   0   0   2   2   2   2   2   0   2   0   0   0   0   0   2   2   2   0   0   2   0   0   2   2   0   0   2   0   2   2   2   0   2   2   0   2   2   0   0   0   0   0   2   2   2   0   0   0   0   0   2   2   2   0   0   0   2   0   0   0   2   2   2   0   2   0   0   0   2   2   2   0   2   0   2   2   2   0   2   2   0   0   0   0   0   2   2   0   2   2   2   0   2   2   2   2   2   0   2   2   2   0   0   0   2   2   2   0   0   0   0   0   2   2   2   2   0   0   0   2   2   0   0   0   2   2   2   2   2   0   0   2   0   0   0   2   2   0   0   2   2   0   0   2   2   2   0   2   2   0   2   0   0   2   0   2   0   2   2   0   2   2   2   2   2   0   0   2   2   2   0   2
 MK-2-3                 2   0   0   2   2   0   2   0   2   2   0   2   0   0   2   2   2   2   0   0   2   0   0   0   2   0   0   0   2   0   2   2   2   2   2   0   2   0   0   0   0   2   2   2   2   0   0   2   0   0   2   2   2   0   0   0   2   0   0   0   2   0   0   2   2   0   0   0   0   0   2   2   2   0   0   0   0   2   2   2   2   0   0   0   2   0   2   0   2   2   2   0   2   0   0   0   2   2   2   0   2   0   0   2   2   0   2   2   2   0   0   0   0   0   2   0   0   2   2   0   2   2   2   2   0   0   0   2   2   0   0   0   2   2   2   0   0   0   0   0   2   2   2   2   0   0   0   2   2   0   0   0   2   2   2   2   2   0   0   2   2   0   2   2   2   0   0   2   2   0   0   2   2   2   0   2   2   0   2   0   0   2   0   0   0   2   0   0   2   2   2   2   2   0   0   2   2   2   0   2
 MK-2-4                 2   0   0   2   2   0   2   0   2   2   0   2   0   0   2   2   2   2   0   0   2   0   0   0   2   0   0   0   2   2   2   2   2   2   2   0   0   0   0   0   0   2   2   2   2   0   0   2   0   0   2   2   2   0   0   0   2   0   0   0   2   0   0   2   2   2   2   0   0   0   2   2   2   0   0   0   0   2   2   2   0   0   0   0   2   0   2   0   2   2   2   0   2   0   0   0   2   2   2   0   2   0   0   2   2   0   2   2   2   0   0   0   0   0   2   0   0   0   2   0   2   2   2   2   2   0   0   0   2   0   0   0   2   2   2   0   0   0   0   0   2   2   2   2   0   0   0   2   2   0   0   2   2   0   2   2   2   2   0   2   2   0   2   2   2   0   0   2   2   0   0   2   2   2   2   2   2   0   2   0   0   2   0   0   0   2   0   0   2   0   2   2   2   0   0   2   2   2   0   2
 MK-2-5                 2   0   0   2   2   0   2   2   2   2   0   2   0   0   2   2   2   2   0   0   2   0   0   0   2   0   0   0   2   2   2   2   2   2   2   0   0   0   0   0   0   2   2   2   2   0   0   2   0   0   2   2   2   0   0   2   2   0   0   2   2   0   0   2   2   2   2   0   0   0   2   2   2   0   0   0   0   2   0   2   0   0   0   0   2   0   2   0   2   2   2   0   2   0   0   0   2   2   2   0   2   2   0   2   2   0   2   2   2   0   0   0   0   0   2   0   0   0   2   0   2   2   2   2   2   0   0   0   2   0   0   0   2   2   2   0   0   0   0   0   2   2   2   2   0   0   0   2   0   0   0   2   2   0   2   2   2   2   0   2   2   0   2   2   2   0   0   2   2   0   0   2   0   2   2   0   2   0   2   0   0   2   0   0   0   2   0   0   2   0   2   0   2   0   0   0   2   2   0   2
 MK-2-6                 2   0   0   2   2   0   2   2   2   2   0   2   0   2   2   2   2   2   0   0   2   0   0   2   2   0   0   0   2   2   2   2   2   2   2   0   0   0   0   0   0   2   2   2   2   0   0   2   0   0   2   0   2   0   0   2   2   0   2   2   2   0   0   2   2   2   2   2   0   0   2   2   2   0   0   0   2   2   0   2   0   2   0   0   2   0   2   0   2   2   2   0   2   0   0   0   2   2   2   0   2   2   0   2   2   0   2   2   2   0   0   0   0   0   2   0   0   0   2   0   2   2   2   2   0   0   0   0   2   0   0   0   2   0   2   0   0   0   0   0   2   2   2   0   0   2   0   2   0   0   0   2   2   0   2   2   2   2   0   2   2   0   2   2   0   0   0   2   2   0   0   2   0   2   2   0   2   0   2   0   0   2   0   0   0   2   0   0   2   0   2   0   2   0   0   0   2   0   0   2
 MK-2-7                 2   0   0   2   2   0   2   2   2   2   0   0   0   2   2   2   2   2   0   0   2   0   0   2   2   0   0   0   2   2   2   2   2   2   2   0   0   2   0   2   0   2   2   2   2   0   0   2   0   0   2   0   2   0   0   2   2   0   2   2   2   0   0   0   2   2   2   2   0   0   2   2   2   0   2   0   2   2   2   2   0   2   0   0   2   0   2   0   2   2   2   0   2   2   2   0   2   2   2   0   2   2   0   0   2   0   2   2   2   0   0   0   0   0   2   0   0   0   2   0   2   2   2   2   0   0   0   2   2   0   0   2   2   0   2   2   0   0   0   0   2   2   2   2   0   2   0   2   0   0   0   2   2   0   2   2   2   2   0   2   2   2   2   2   2   0   0   2   2   0   0   2   0   2   2   0   2   0   2   0   0   2   0   0   0   2   0   0   2   0   2   0   2   0   0   2   2   0   0   2
 MK-2-8                 2   0   0   2   2   0   2   2   2   2   0   0   0   2   2   2   2   2   0   0   2   0   0   2   2   0   0   0   2   2   2   2   2   2   2   0   0   2   0   0   0   2   2   0   2   0   2   2   0   0   2   0   2   0   0   2   2   2   2   2   2   0   0   0   2   2   2   2   0   0   2   2   2   0   2   2   2   0   0   2   0   2   0   0   2   0   2   0   0   2   2   0   2   2   2   0   2   2   2   0   2   2   0   0   2   0   2   2   2   0   0   0   0   0   2   0   0   0   2   2   2   2   2   2   0   0   0   2   2   0   0   2   2   0   0   2   0   0   0   0   2   2   2   2   0   2   2   0   0   0   0   2   2   0   2   2   2   2   0   2   0   2   2   2   2   0   0   2   2   0   0   2   0   2   2   0   2   0   2   0   0   2   0   0   0   2   0   0   2   0   2   0   2   0   0   2   2   0   0   2
 MK-2-9                 2   0   0   2   2   2   2   2   2   2   0   0   0   2   2   2   2   2   0   0   2   0   0   2   2   0   0   0   0   2   2   2   2   0   2   0   0   2   0   0   0   2   2   0   2   0   2   2   0   0   2   0   2   0   0   2   2   2   0   2   2   0   0   0   2   2   2   2   0   0   2   2   0   0   2   2   2   0   0   2   0   2   0   0   2   0   2   0   0   2   2   0   2   2   2   0   2   2   2   0   2   2   2   0   2   0   2   2   2   0   0   0   0   0   2   0   0   2   2   2   2   2   2   0   0   0   0   2   2   0   0   0   2   0   0   2   0   0   0   0   2   2   0   2   0   2   2   0   2   0   0   2   2   0   2   0   2   2   0   2   0   2   2   2   2   0   0   2   2   0   0   2   0   2   2   0   0   0   2   0   0   2   0   0   0   2   0   0   2   2   2   0   0   2   2   2   2   0   0   2
 MK-2-10                2   0   0   2   2   2   2   2   0   2   0   0   0   2   2   2   2   2   2   0   2   0   0   2   2   0   0   0   0   2   0   2   2   0   2   2   0   2   0   0   0   2   2   0   2   0   2   2   0   0   2   0   2   0   0   2   2   2   0   2   2   0   0   0   2   2   2   0   0   0   2   0   0   0   2   2   2   0   0   2   0   2   0   0   2   2   2   0   0   2   2   0   2   2   2   2   2   2   2   2   2   2   2   0   2   0   2   2   2   0   0   0   0   2   2   0   0   2   2   2   2   2   2   0   0   0   0   2   2   0   0   2   2   0   0   2   0   0   0   0   2   2   0   2   0   2   2   0   0   0   0   2   2   0   2   0   2   2   0   2   0   0   2   2   2   0   0   2   2   0   0   2   0   2   2   0   0   0   2   0   0   2   0   2   0   2   0   0   2   2   2   0   0   2   2   2   2   0   0   2
 MK-2-11                2   0   0   0   2   2   0   2   0   2   0   0   0   2   2   2   2   2   2   0   2   0   0   2   2   0   0   0   0   2   0   2   2   0   2   2   0   2   2   0   0   2   2   0   2   0   2   0   0   0   0   2   2   0   0   2   2   2   0   2   2   2   0   0   2   2   2   0   0   0   2   0   0   0   2   0   2   0   0   0   0   2   0   0   2   2   2   0   0   2   2   0   2   2   2   2   2   2   2   2   2   2   2   2   2   0   2   2   2   0   0   0   0   2   2   0   0   2   2   2   2   2   0   0   0   0   0   2   2   0   0   2   2   0   0   2   0   0   0   2   2   2   0   2   0   2   2   0   0   0   0   2   2   0   2   0   2   2   0   2   0   2   2   2   2   0   0   2   0   0   0   2   0   2   2   0   0   0   2   0   0   2   0   2   0   2   0   0   2   0   2   0   0   0   2   2   2   0   0   2
 MK-2-12                2   0   0   0   2   2   0   2   0   2   0   0   0   2   2   2   2   2   2   0   2   2   0   2   2   0   0   2   0   2   0   2   2   0   2   2   0   2   2   0   0   2   2   0   0   2   2   0   2   0   0   2   2   0   0   2   2   2   0   0   2   2   0   0   2   2   2   0   0   2   2   0   0   0   2   0   0   0   0   0   0   2   0   0   2   2   2   0   0   2   0   0   2   2   2   2   2   2   2   2   2   2   2   2   0   0   2   2   0   0   2   0   0   0   0   0   0   0   2   2   2   2   0   0   0   0   0   2   2   0   0   2   0   0   0   2   0   0   0   2   2   2   0   2   0   0   2   0   0   0   0   2   2   0   2   0   2   2   0   2   0   2   2   2   2   0   2   2   0   0   2   2   0   2   2   0   0   0   0   0   0   2   0   2   0   2   2   0   2   0   2   0   0   0   2   2   2   0   0   0
 MK-2-13                2   0   2   0   2   2   0   2   2   0   0   0   0   2   2   2   2   2   2   0   2   2   0   2   2   0   0   2   0   2   0   2   2   0   2   2   0   2   0   0   0   0   2   0   0   2   2   0   2   0   0   2   0   0   0   2   2   2   0   0   2   2   0   0   2   2   2   0   0   2   2   0   0   2   2   2   2   0   0   0   0   2   2   0   0   2   2   0   0   2   0   0   2   2   2   2   2   2   2   2   2   2   2   2   0   0   2   2   0   0   2   0   0   0   0   0   0   0   2   2   2   2   0   0   2   0   0   2   2   0   0   2   0   0   0   2   0   0   0   2   2   2   0   2   0   0   2   0   0   0   0   2   2   0   2   0   2   0   0   2   0   2   2   2   2   0   2   2   2   0   2   2   0   2   2   0   0   0   0   0   0   2   0   2   0   0   2   0   2   0   2   0   0   0   2   2   2   0   0   0
 MK-2-14                2   0   2   0   2   2   0   2   2   0   0   0   0   2   2   2   2   2   2   0   2   2   0   0   2   0   0   2   0   2   0   2   2   0   2   2   0   2   0   2   0   0   2   0   2   2   2   0   2   0   0   2   0   2   0   2   2   2   0   0   2   2   0   0   2   2   2   0   0   2   2   2   0   2   2   2   2   0   0   0   0   2   2   0   0   2   2   0   0   2   0   0   2   2   2   2   2   2   2   2   2   2   2   2   2   0   0   2   0   0   2   0   0   0   0   0   0   0   2   2   2   2   2   0   2   0   0   2   2   0   0   2   0   0   0   2   0   0   0   0   2   2   0   2   2   0   2   0   0   0   0   2   2   0   2   0   2   0   0   2   0   2   2   2   2   0   2   0   2   0   2   2   0   0   2   0   0   2   0   0   0   2   0   2   0   2   2   0   2   0   0   0   0   0   2   2   2   2   0   0
 MK-2-15                2   0   2   0   2   2   0   0   2   0   0   0   0   0   2   2   2   2   2   0   2   2   0   2   2   0   0   2   0   0   0   0   2   0   2   2   0   2   0   2   0   0   2   0   2   2   2   0   2   0   0   2   0   2   0   2   2   2   0   0   2   2   0   0   2   2   0   0   0   2   2   2   0   2   2   2   2   0   0   0   0   2   2   0   0   2   2   0   0   2   0   0   0   2   2   2   2   2   2   2   2   2   2   2   2   0   0   2   0   0   2   0   0   0   0   2   0   0   2   2   2   2   2   0   2   0   0   2   2   2   0   2   2   0   0   2   0   0   0   0   2   2   0   2   2   2   2   0   0   0   2   2   0   0   2   0   2   0   0   2   0   2   2   2   2   0   2   0   2   0   2   2   0   0   2   0   0   2   0   0   0   2   2   2   0   2   2   2   2   0   0   2   0   0   2   2   2   2   0   0
 MK-2-16                0   0   2   0   2   2   0   0   2   0   0   0   0   0   0   2   2   2   2   0   2   2   0   2   0   2   0   2   0   0   0   0   2   0   2   0   0   2   0   0   0   0   2   2   2   2   2   0   2   0   0   2   0   2   2   2   2   2   0   0   2   2   0   0   0   2   0   0   0   2   2   2   0   2   2   2   2   0   0   0   0   2   2   0   0   2   2   0   0   2   0   0   0   2   2   2   2   2   2   2   2   2   2   2   2   2   0   2   0   0   0   0   0   0   0   2   0   0   2   0   2   2   2   0   2   0   0   2   2   2   0   2   0   0   0   2   0   0   0   0   2   2   0   2   2   2   0   0   0   2   2   2   0   0   2   0   2   0   0   2   0   2   2   2   2   0   2   0   2   0   0   2   0   0   2   0   0   2   0   0   0   2   2   2   0   2   2   2   2   0   0   2   0   0   2   2   2   2   2   2
 MK-3-1                 2   0   2   0   2   0   2   2   0   2   0   0   2   2   0   0   2   2   0   2   0   0   2   2   2   2   2   2   0   0   2   2   0   0   2   2   0   0   2   0   2   2   0   0   2   2   0   0   0   0   2   0   0   0   0   0   2   2   2   2   2   2   0   0   0   2   2   2   2   0   2   2   0   2   2   2   0   0   2   0   2   0   0   2   2   0   2   0   2   0   0   0   0   2   2   0   0   0   2   0   2   0   2   2   0   0   2   0   0   2   0   2   2   0   0   2   0   2   0   0   0   0   0   0   0   2   2   2   0   2   0   2   2   2   2   0   0   2   2   0   2   2   2   2   2   0   0   0   0   2   2   0   2   0   2   2   2   0   2   0   2   2   2   2   2   0   0   2   2   0   2   2   2   2   2   2   2   0   2   0   2   0   0   0   2   0   2   0   2   0   0   0   2   2   0   2   2   0   2   2
 MK-3-2                 2   0   2   0   2   0   2   2   0   2   0   0   2   2   0   0   2   2   0   2   0   0   2   2   2   2   2   2   0   0   2   2   0   0   2   2   0   0   2   0   2   2   2   0   2   2   0   0   0   0   2   2   0   0   0   0   2   2   2   2   2   2   0   2   0   2   2   2   2   0   2   2   0   2   2   2   0   0   0   0   2   0   0   2   2   0   2   0   2   2   0   0   0   2   2   0   0   0   2   2   2   0   2   2   0   0   2   0   0   0   0   2   2   0   0   2   0   2   0   0   0   0   0   0   0   2   2   2   0   2   0   2   2   2   2   0   0   2   2   0   0   2   0   2   2   0   2   0   0   2   2   0   2   0   2   0   2   0   2   0   2   2   2   2   2   0   0   2   2   0   2   0   2   0   0   2   2   0   2   0   2   0   0   0   2   0   2   0   2   0   0   0   2   2   0   2   0   2   2   2
 MK-3-3                 2   0   2   0   2   0   2   2   2   2   0   0   2   2   0   0   2   2   0   2   0   0   2   2   2   2   2   2   0   0   0   2   0   0   2   2   0   0   2   0   0   2   2   0   2   2   0   0   0   2   2   2   0   0   0   2   2   2   2   2   2   2   0   2   0   0   2   2   2   0   2   2   0   2   2   2   0   0   0   0   2   0   0   2   2   0   2   0   2   2   0   0   0   0   2   0   0   2   2   0   2   0   2   2   0   0   2   0   0   2   0   2   2   0   0   2   0   2   0   0   0   0   0   0   0   2   2   2   2   0   0   2   2   2   2   0   0   2   2   0   0   2   0   2   2   0   2   0   0   2   0   0   2   0   2   0   2   0   2   0   0   2   2   2   2   0   0   2   0   0   2   0   2   0   0   2   2   0   0   0   2   0   0   0   0   0   2   0   2   0   0   0   2   0   2   2   0   2   2   2
 MK-3-4                 2   0   2   0   2   0   2   2   0   2   0   2   2   2   0   0   2   2   0   2   0   0   2   2   2   2   2   2   0   0   0   2   0   0   2   0   0   0   2   0   2   2   2   0   2   2   2   0   0   2   0   2   0   0   0   2   2   2   2   2   2   2   0   2   0   2   2   2   2   0   2   2   0   2   2   2   2   0   0   0   2   0   0   2   0   2   2   0   2   2   0   0   0   0   2   0   2   2   2   0   2   0   2   2   2   0   2   0   0   2   0   2   2   0   0   0   0   2   0   0   0   0   0   0   0   2   2   2   2   0   0   2   2   2   2   2   0   2   2   0   0   2   0   2   2   2   2   0   2   2   0   0   2   0   2   0   2   0   2   0   0   2   2   2   2   0   0   2   0   0   2   2   2   0   2   2   2   0   0   0   2   0   2   0   0   0   2   0   0   0   0   0   0   0   2   2   0   2   2   2
 MK-3-5                 2   0   2   0   2   0   2   2   0   2   0   2   2   2   0   0   2   2   0   2   0   0   2   2   0   2   2   0   0   0   2   2   0   0   0   0   0   0   0   0   2   2   2   0   2   2   2   2   0   2   0   2   0   0   0   2   2   0   2   2   2   2   0   2   0   2   2   2   2   0   2   2   0   2   2   2   2   0   0   2   2   0   0   0   0   2   0   0   2   2   0   0   0   0   2   0   2   0   2   0   2   2   2   2   2   0   2   2   0   0   0   2   2   0   2   0   0   0   0   0   0   0   0   0   0   2   0   2   2   0   0   2   2   2   2   2   0   2   2   0   0   2   0   2   2   2   2   0   2   2   0   0   2   2   2   0   2   0   2   0   0   2   2   2   2   0   0   2   0   0   2   2   2   0   2   2   2   0   0   0   2   0   2   0   0   0   0   0   0   0   0   0   0   0   2   2   0   2   2   2
 MK-3-6                 2   0   2   0   2   0   2   2   0   2   0   2   2   2   0   0   2   2   0   2   0   0   2   2   0   2   2   0   0   0   2   2   0   2   0   0   0   2   0   0   2   2   2   0   2   2   2   2   0   2   0   2   0   0   0   2   2   0   2   2   2   2   2   0   0   2   2   2   0   0   2   2   0   2   2   2   0   0   0   2   2   0   0   0   0   2   0   0   2   2   0   0   0   0   2   0   2   0   2   0   2   2   2   2   2   0   2   2   0   0   2   2   2   0   2   0   0   2   0   0   0   0   0   0   0   2   0   2   2   0   0   2   0   2   2   2   0   2   2   0   0   2   0   2   2   2   2   0   2   2   0   0   2   2   2   0   2   0   2   0   0   2   2   2   2   0   0   2   0   0   2   2   2   0   2   2   0   0   0   0   2   0   2   0   2   0   0   0   0   0   0   0   2   0   2   2   0   2   2   2
 MK-3-7                 2   0   2   0   0   0   2   2   0   2   0   2   0   2   0   0   2   2   0   2   0   0   2   2   0   2   2   0   0   0   2   2   2   2   0   0   2   2   0   0   2   2   2   0   2   2   2   2   0   2   0   2   0   2   0   2   2   0   2   2   2   2   2   2   0   2   0   2   0   0   2   2   0   2   2   2   2   0   0   2   2   0   0   0   0   2   0   0   2   0   0   0   0   2   2   2   2   0   2   0   2   2   2   2   2   0   2   2   0   0   2   2   2   0   2   0   0   0   0   2   0   0   0   0   2   2   2   2   2   0   0   2   0   2   0   2   0   2   2   0   0   2   2   2   2   2   2   0   2   2   0   2   2   2   2   0   2   0   2   0   0   2   2   2   2   0   2   2   0   0   2   2   0   0   2   2   0   0   0   0   2   0   2   0   2   0   0   0   0   2   0   0   2   2   2   2   0   2   2   2
 MK-3-8                 2   0   2   0   0   0   2   2   0   2   0   2   0   2   0   0   2   2   0   2   0   2   2   2   0   2   2   0   2   0   2   2   2   2   0   0   2   2   2   0   2   2   2   0   2   2   2   2   0   2   0   2   0   2   0   2   2   0   0   2   2   2   2   2   0   0   0   2   0   0   2   2   0   2   2   2   2   0   0   2   2   0   0   0   0   2   0   2   2   0   0   0   0   2   2   2   2   0   2   0   2   2   2   2   0   0   2   2   2   0   2   2   2   0   2   0   0   0   0   2   0   0   0   0   2   0   2   0   2   0   0   0   0   2   0   2   0   2   2   0   0   2   0   2   2   2   2   0   2   2   0   2   2   0   2   2   2   0   2   0   2   2   2   2   2   0   0   2   0   0   2   2   0   0   2   2   0   0   0   0   2   0   2   0   2   0   0   2   0   2   0   0   2   2   2   2   0   2   2   2
 MK-3-9                 2   0   2   0   0   0   2   2   0   2   2   2   0   2   0   0   2   2   0   0   0   2   0   2   0   0   2   0   2   0   2   2   2   2   2   0   2   2   2   0   2   0   2   0   2   2   2   0   0   2   0   2   0   2   0   2   2   0   0   2   2   2   0   2   0   2   0   2   0   0   2   0   0   2   2   2   2   2   0   2   2   0   0   0   0   2   0   2   2   0   0   0   0   2   2   0   2   0   2   0   2   2   2   2   0   0   2   2   2   0   2   2   2   0   0   0   0   0   0   2   0   0   0   0   2   0   2   0   2   0   0   0   0   2   0   2   0   0   2   0   2   2   0   2   2   2   0   0   0   2   0   2   0   2   2   0   2   0   2   2   2   2   2   2   2   0   0   0   0   0   2   2   0   2   2   0   0   0   0   2   2   0   2   2   0   0   0   0   0   2   0   0   2   2   2   2   0   2   2   2
 MK-3-10                2   0   2   0   0   0   0   2   0   2   2   2   0   2   2   0   2   2   0   0   0   2   0   2   0   0   2   0   2   0   2   2   2   0   2   2   2   2   0   0   2   0   2   0   2   2   2   0   0   2   0   2   0   2   0   2   2   0   0   2   2   2   0   2   0   2   0   2   0   0   2   0   0   2   2   2   2   2   0   2   2   0   0   0   0   2   0   2   2   0   0   2   0   2   2   0   2   2   2   0   2   2   2   2   0   0   2   2   2   0   2   0   2   0   0   2   0   0   0   0   0   0   0   0   2   0   2   0   2   0   0   0   0   2   0   2   0   2   2   0   2   2   0   2   2   2   0   0   2   0   0   2   0   2   2   0   2   0   2   0   2   2   2   0   2   0   0   0   0   0   2   2   0   2   0   0   0   0   0   2   2   0   2   2   0   0   0   0   0   2   0   2   2   2   2   2   0   2   2   2
 MK-3-11                2   0   2   0   0   0   2   2   0   2   2   0   2   2   2   0   2   2   0   0   0   2   2   2   0   0   2   0   2   0   2   2   2   0   2   2   2   2   2   0   2   0   2   0   2   2   2   0   0   2   0   2   0   0   0   2   2   0   0   2   2   2   0   2   0   2   0   2   0   2   2   0   0   2   2   2   2   2   0   2   2   0   0   0   0   2   0   2   2   0   0   2   0   2   2   0   2   2   2   0   2   2   2   2   0   0   2   2   2   0   2   0   2   0   0   2   0   0   0   0   0   2   0   0   2   0   2   0   2   0   0   0   0   2   0   2   0   2   2   0   2   2   0   2   2   0   0   0   2   0   0   2   0   2   2   0   2   0   2   2   2   2   2   0   2   0   0   0   0   0   2   2   0   2   0   0   0   0   0   2   2   0   2   2   0   0   0   0   0   2   0   2   2   2   2   2   2   2   2   0
 MK-3-12                2   0   2   0   0   0   2   2   0   2   2   0   2   2   2   0   0   2   0   0   0   2   2   2   0   0   2   0   2   0   2   0   2   0   2   2   2   2   2   0   2   0   2   2   2   2   2   0   0   2   0   2   0   0   0   2   2   0   2   2   2   2   0   2   0   2   0   2   0   2   2   0   0   2   2   2   0   2   0   2   2   2   0   0   0   2   2   2   0   0   0   2   0   2   2   0   0   2   2   0   2   2   2   2   0   2   2   0   2   0   2   0   2   0   0   2   0   0   2   0   0   2   0   0   2   0   0   0   2   0   0   0   0   2   0   2   0   0   2   0   2   2   0   0   2   0   0   0   2   2   0   2   0   2   2   0   2   0   2   2   2   2   2   0   2   0   0   0   0   0   2   2   0   2   2   0   0   0   0   2   2   0   2   2   0   0   0   0   2   2   0   0   2   2   2   2   2   2   2   0
 MK-3-13                2   0   2   0   0   0   2   2   0   2   2   0   2   2   2   0   0   0   2   0   0   2   2   0   0   0   2   0   2   2   2   0   2   0   2   2   2   2   2   0   2   0   2   2   2   2   2   0   0   2   0   2   0   0   0   2   2   0   2   2   2   2   0   2   0   2   0   2   0   2   2   0   0   2   2   2   0   2   0   2   2   2   2   0   2   2   2   2   0   0   0   2   0   0   0   0   2   2   2   0   2   0   2   2   0   2   2   0   2   0   2   0   2   0   0   2   0   0   2   0   0   2   2   0   2   2   0   0   2   0   0   0   0   2   0   0   0   0   2   0   2   2   0   0   2   0   0   0   2   2   0   2   0   2   2   0   2   0   0   0   2   0   2   0   2   0   0   0   0   0   2   2   0   2   2   0   0   0   0   2   2   0   2   2   0   0   2   0   2   2   0   0   2   2   2   2   2   2   2   2
 MK-3-14                2   0   2   0   0   0   2   2   0   2   2   0   2   2   0   0   0   2   2   0   2   2   2   0   0   0   2   0   2   2   2   0   2   0   0   2   2   2   0   2   2   0   2   2   2   2   2   0   0   2   0   2   0   0   0   2   2   0   2   2   2   2   2   0   0   2   0   2   0   2   2   0   0   2   2   2   0   2   0   2   2   2   2   0   2   2   2   2   0   0   0   0   0   0   0   0   2   2   2   0   2   0   2   2   0   2   2   0   2   0   0   0   2   0   0   2   0   0   2   0   0   2   2   0   2   2   0   0   2   0   0   0   0   2   0   0   0   0   2   0   2   0   0   0   2   0   0   0   2   2   0   2   0   2   2   0   2   0   0   0   0   0   2   0   2   0   0   0   0   0   2   2   0   2   2   0   0   0   0   2   2   0   2   2   0   0   2   0   2   2   0   0   2   2   0   2   0   2   2   2
 MK-3-15                2   0   2   0   0   0   2   2   0   2   2   0   2   2   0   0   0   2   2   0   0   2   2   0   0   0   2   0   0   2   2   0   2   0   0   2   2   0   2   2   2   0   2   2   2   0   2   0   2   2   2   2   0   0   0   2   2   0   2   2   2   2   2   0   2   2   0   2   0   2   0   0   0   0   2   2   0   0   0   2   2   2   2   0   2   2   2   2   0   0   0   0   0   0   0   0   2   2   2   0   2   0   2   2   0   2   2   0   2   0   0   0   2   0   0   2   0   0   2   0   0   2   2   0   2   2   0   0   0   0   0   0   0   2   0   0   0   0   2   2   2   0   0   0   2   0   0   0   2   2   0   2   0   2   2   0   0   0   2   0   0   0   2   0   2   0   0   0   2   0   2   0   0   2   2   0   0   0   0   2   2   0   2   2   0   0   0   0   2   2   2   0   2   2   0   2   0   2   2   2
 MK-3-16                2   0   2   0   0   0   2   2   0   2   2   0   2   2   0   2   0   2   2   0   0   2   2   0   0   0   2   0   0   0   2   0   2   0   2   2   2   0   2   2   2   0   2   0   2   0   2   0   2   2   2   2   0   0   0   2   0   0   2   2   0   2   2   0   2   2   0   2   0   2   0   0   0   0   2   2   0   0   0   2   2   2   2   0   2   2   2   2   0   0   0   0   0   0   0   0   2   2   0   0   2   0   2   2   2   2   2   0   2   0   0   0   2   2   0   2   0   0   2   0   0   2   2   0   2   2   0   0   0   0   0   0   0   2   0   0   0   0   2   2   2   0   0   0   2   0   0   0   2   2   0   2   0   2   2   0   0   0   2   0   0   0   2   0   2   0   0   0   2   0   2   0   0   2   2   0   0   0   0   2   2   0   2   2   0   0   0   0   2   2   2   0   2   2   0   2   0   2   2   2
 MK-4-1                 2   0   2   0   0   2   0   0   2   2   0   0   2   2   0   2   2   2   0   2   0   2   0   0   2   0   0   0   0   2   2   2   2   0   2   0   0   2   0   2   2   0   2   0   0   0   2   2   2   0   0   0   0   2   0   2   2   0   0   2   2   0   0   2   2   2   0   2   0   0   0   0   0   0   0   0   0   0   2   2   2   2   0   0   0   2   2   0   2   0   2   2   2   0   2   2   0   0   2   0   2   0   0   2   2   0   0   2   0   0   2   2   2   2   2   2   0   2   0   2   0   0   0   0   0   0   0   0   0   2   0   0   2   2   0   2   2   2   0   0   2   2   0   0   0   0   2   2   2   0   0   2   2   0   0   0   2   2   0   2   0   2   0   2   0   2   0   2   0   0   0   2   0   0   2   0   0   0   2   0   0   2   0   2   2   0   0   0   2   0   0   0   0   0   0   0   2   2   2   0
 MK-4-2                 2   0   2   0   0   2   0   0   0   2   0   0   2   2   0   2   2   2   0   2   0   2   0   0   2   0   0   0   0   2   2   2   2   2   2   0   0   2   0   2   2   0   2   0   2   0   2   2   2   2   0   0   0   2   0   2   2   0   0   2   2   0   0   2   2   2   0   2   0   0   2   0   0   0   0   0   0   0   2   2   2   2   0   0   2   2   2   0   2   0   2   2   2   0   2   2   0   0   2   0   2   0   0   2   2   0   0   2   0   2   2   2   2   2   0   2   0   2   2   2   0   0   0   0   0   2   0   0   0   2   0   0   2   2   0   2   2   2   0   0   2   2   2   0   0   0   2   2   2   0   0   2   2   0   0   0   2   2   0   2   2   2   0   2   0   0   0   0   0   0   2   2   0   0   2   0   0   0   2   0   0   2   0   0   2   0   0   0   2   0   0   0   0   0   2   0   2   2   0   0
 MK-4-3                 2   0   2   0   0   2   0   0   0   2   2   0   2   2   0   2   2   2   2   2   0   0   0   0   2   0   0   0   0   2   2   2   2   2   2   0   2   2   0   2   2   0   2   0   2   0   2   2   0   2   0   0   0   2   0   2   2   0   0   2   2   0   0   2   2   2   0   2   0   0   2   0   0   2   0   0   0   0   2   2   2   2   0   0   2   2   2   2   2   0   2   2   2   0   2   2   0   0   2   0   2   0   0   2   2   0   0   2   2   2   2   2   0   2   0   2   0   2   2   2   0   0   0   2   0   2   0   2   0   2   0   0   2   2   2   2   2   2   0   0   2   2   2   2   0   0   0   0   2   0   2   2   2   0   0   0   2   2   0   2   2   2   0   2   0   0   0   0   0   0   2   2   0   0   2   0   0   0   2   0   0   2   0   0   2   2   0   0   2   0   0   0   0   0   2   0   2   2   0   2
 MK-4-4                 2   0   2   0   0   2   0   0   0   2   2   0   2   0   0   2   2   2   2   2   0   0   0   0   2   0   0   0   0   2   2   2   2   2   2   0   2   2   0   2   2   0   2   0   2   0   2   2   0   2   2   0   0   2   2   2   2   0   0   0   2   0   0   2   2   2   0   2   0   0   2   0   0   2   0   0   0   0   2   2   2   2   0   0   2   2   2   2   2   0   0   2   2   0   2   2   2   0   2   0   2   0   0   2   2   0   0   2   2   2   2   2   0   2   0   2   2   2   0   2   0   0   0   2   0   2   0   2   0   2   0   0   2   2   2   2   2   2   0   0   2   2   2   2   0   0   0   0   2   0   2   2   2   2   2   0   2   2   0   2   0   2   0   2   0   0   0   0   0   0   2   2   0   0   2   0   0   0   2   0   0   0   0   0   2   2   0   0   2   0   0   0   0   0   2   0   2   2   0   2
 MK-4-5                 2   0   2   0   2   2   0   0   0   2   2   0   2   0   0   2   2   2   2   2   0   0   0   0   2   0   0   0   0   0   2   2   2   2   2   0   2   2   0   2   2   0   2   0   2   0   2   2   0   2   2   0   0   0   0   2   2   2   0   0   2   0   0   2   2   2   0   2   0   0   2   0   2   2   0   0   2   0   2   2   2   0   0   0   2   2   2   2   0   2   0   2   2   0   2   2   2   0   2   0   2   2   0   2   2   0   0   2   2   2   2   0   0   2   0   2   2   2   0   2   2   0   0   2   0   2   0   2   0   2   0   0   2   2   2   2   2   2   0   0   2   2   2   2   0   0   0   0   2   0   2   0   2   2   2   0   0   2   0   2   0   2   0   2   0   0   0   0   0   0   2   2   0   0   0   0   0   0   2   0   0   0   0   0   0   2   2   0   0   2   0   0   0   0   2   0   2   2   0   2
 MK-4-6                 2   0   2   0   2   2   0   0   0   2   2   0   2   0   0   2   2   2   2   2   2   0   0   0   0   0   0   0   0   0   2   2   2   0   2   0   2   2   0   2   2   0   2   0   2   0   2   2   0   2   2   0   0   0   0   2   2   2   0   0   0   0   0   0   2   2   0   0   0   0   2   0   0   2   0   0   2   0   2   2   2   0   0   0   2   2   2   2   0   2   0   2   2   0   0   2   2   0   2   0   2   0   0   2   2   0   2   2   2   2   2   0   0   2   0   2   2   0   2   2   2   0   0   2   0   2   0   2   0   2   0   0   2   2   2   0   2   2   0   2   0   2   0   2   0   0   0   0   2   0   2   0   2   0   2   0   0   2   0   2   0   0   2   2   0   0   2   0   0   0   0   2   0   0   0   0   0   0   0   0   0   0   0   0   0   2   2   0   0   2   0   0   0   0   2   0   2   2   0   2
 MK-4-7                 2   0   0   0   2   0   0   0   2   2   2   0   0   0   0   2   2   2   2   2   2   0   0   0   0   0   0   0   0   0   2   0   2   0   2   0   2   2   0   2   2   0   2   0   2   2   2   2   0   2   2   0   0   2   2   2   2   2   0   0   0   0   0   0   2   2   0   2   0   0   2   0   0   2   0   0   2   0   2   2   2   0   0   2   2   2   2   2   2   2   0   2   2   2   0   2   2   2   0   0   2   0   0   2   2   0   2   2   2   2   2   0   0   2   0   2   2   0   2   2   2   0   2   2   0   2   0   0   0   2   0   0   2   2   2   0   2   2   0   2   0   2   0   2   0   2   0   0   2   2   2   0   2   2   0   2   0   2   2   2   0   0   2   2   0   0   2   0   0   2   0   2   0   0   0   0   0   0   0   0   0   0   2   2   0   0   2   0   0   2   0   0   0   0   2   0   2   2   2   2
 MK-4-8                 0   0   0   0   2   0   2   0   2   2   0   0   0   0   0   2   0   0   2   2   2   0   0   0   0   0   0   0   0   0   0   2   2   2   2   0   2   2   0   0   2   2   2   0   2   2   2   2   0   2   2   0   2   2   2   2   2   2   0   0   0   0   0   0   2   2   0   2   0   0   2   0   2   2   2   0   2   0   2   2   2   0   0   2   2   2   2   2   2   2   0   2   2   0   0   2   2   0   0   0   2   0   2   2   2   0   2   2   2   2   2   0   0   2   0   2   2   0   2   2   2   0   2   2   0   2   0   0   0   2   0   0   2   2   2   0   2   2   0   0   0   2   0   2   0   2   0   0   2   2   2   0   2   2   0   2   0   2   2   2   0   0   2   2   0   0   2   0   0   2   0   2   0   0   2   0   0   0   0   0   0   0   2   2   0   0   2   0   2   2   0   0   0   0   2   0   2   0   2   2
 MK-4-9                 0   0   0   0   2   0   0   0   2   2   0   0   0   0   0   2   0   0   2   2   2   0   0   0   0   0   0   0   0   0   0   2   2   2   2   2   0   2   0   0   2   2   2   0   2   2   2   2   0   2   0   0   2   2   2   2   2   0   0   0   0   0   2   0   2   0   0   2   0   0   2   2   2   2   2   0   2   0   2   2   2   0   0   2   2   2   2   2   2   2   0   2   2   0   0   2   2   0   0   0   2   2   2   2   2   2   2   2   2   2   2   2   0   0   0   2   2   0   2   2   2   0   2   2   0   2   0   0   0   2   2   0   2   2   2   0   2   2   2   0   0   2   0   2   0   0   0   0   2   2   2   0   2   2   0   2   0   2   0   2   0   0   2   2   0   0   2   2   0   2   2   2   0   0   2   0   0   0   2   0   0   0   2   2   0   0   0   0   2   2   0   0   0   0   2   0   2   0   0   2
 MK-4-10                0   0   0   0   2   0   0   0   2   2   0   0   0   0   0   2   0   0   2   2   2   0   0   0   0   0   0   0   0   0   0   2   2   2   2   2   0   2   2   0   2   2   2   0   2   2   2   2   2   2   0   0   2   2   2   2   2   0   2   0   0   0   2   2   2   0   0   2   0   0   2   2   2   2   2   0   2   2   2   2   2   2   0   2   2   2   2   2   2   2   2   2   2   0   0   2   2   0   0   0   2   2   2   2   2   2   2   2   0   2   0   2   0   0   2   2   2   2   2   2   2   0   2   2   0   2   0   0   0   2   2   0   0   2   2   0   2   2   0   0   0   2   0   2   0   0   0   0   2   2   2   0   2   2   0   2   0   2   0   2   2   0   2   2   0   0   2   2   0   2   2   2   0   0   2   0   2   0   2   0   0   0   2   2   0   0   0   0   2   2   0   0   0   2   2   0   2   0   0   2
 MK-4-11                0   0   0   0   2   0   0   0   2   2   0   0   0   0   0   2   0   0   2   2   2   0   0   0   0   0   0   0   0   0   0   2   2   2   2   2   0   2   2   2   2   0   2   0   2   0   2   2   2   2   0   0   2   0   2   2   2   0   2   0   0   0   2   2   2   0   0   2   0   0   2   2   2   2   2   0   0   2   0   2   2   2   0   2   2   2   2   0   2   0   2   2   2   0   0   2   2   0   0   0   2   2   2   2   2   2   0   2   0   2   2   2   0   0   2   2   2   2   2   2   2   0   2   2   0   2   0   2   0   2   0   0   0   2   2   0   2   2   0   0   0   2   0   2   0   0   0   0   2   0   2   0   2   2   0   2   0   2   0   2   2   2   2   2   0   0   2   2   0   2   2   2   0   0   2   0   2   2   2   0   0   0   2   2   0   0   2   0   2   0   0   0   0   2   0   0   2   0   2   2
 MK-4-12                0   0   0   0   2   2   0   0   2   2   0   0   0   0   0   2   0   0   2   2   2   0   0   0   0   0   0   0   0   0   0   2   2   2   2   2   2   2   2   2   2   0   2   0   2   0   2   2   2   2   0   0   2   2   2   2   2   0   2   0   0   0   2   2   2   0   0   2   0   0   2   2   2   2   2   0   0   2   0   2   2   0   0   2   2   2   2   0   2   0   2   2   0   0   0   0   2   0   0   0   0   2   2   2   2   2   0   2   0   2   2   2   0   0   2   2   2   2   2   2   2   0   2   2   0   2   0   2   0   0   0   0   0   2   2   2   2   2   0   0   0   2   0   0   0   0   0   0   2   0   2   0   2   2   0   2   0   2   0   2   2   2   2   0   0   0   2   2   0   2   0   2   0   0   2   0   2   2   2   0   0   0   2   2   0   0   2   0   2   0   0   0   0   2   0   0   2   0   2   2
 MK-4-13                0   0   0   0   2   2   0   0   2   2   0   0   0   0   0   2   0   0   2   2   2   0   2   0   0   0   0   0   0   0   0   2   2   2   2   2   2   2   2   2   2   0   2   0   2   0   2   2   2   2   0   0   2   2   2   2   2   0   2   0   2   0   2   2   2   0   0   0   2   0   2   2   0   2   2   2   0   2   2   2   2   0   0   2   2   0   0   0   2   0   2   2   0   0   0   0   2   0   0   0   0   2   2   2   2   2   2   0   0   2   2   2   0   0   2   2   2   2   2   2   2   2   2   2   0   0   0   2   0   0   0   0   0   2   2   2   2   2   0   0   0   2   2   0   0   0   0   0   0   0   2   2   2   2   0   2   0   2   2   2   2   2   2   0   0   0   2   2   0   2   0   2   0   0   0   0   0   2   2   2   0   2   2   2   0   0   0   0   2   0   2   0   0   2   0   0   2   0   2   2
 MK-4-14                0   0   0   0   2   2   0   0   2   2   0   2   0   0   0   2   0   0   2   2   2   0   2   0   0   0   0   0   0   0   0   2   2   2   2   2   0   0   2   2   2   0   2   0   2   0   2   2   2   0   0   0   2   2   2   2   2   2   2   0   2   0   2   2   0   0   2   0   2   2   2   2   0   2   2   2   0   0   2   2   2   2   0   2   2   0   0   0   2   0   2   2   0   0   0   0   2   0   0   0   2   2   2   2   0   2   2   0   0   2   2   2   0   0   2   2   2   2   2   2   2   2   2   2   0   0   0   2   0   0   0   2   2   2   0   2   0   2   0   0   0   2   2   2   0   2   0   0   0   0   2   2   2   2   0   2   2   2   2   2   2   2   2   0   0   0   2   2   2   2   0   2   2   0   0   0   0   2   2   2   0   2   2   2   0   2   0   0   2   0   2   0   0   2   0   0   2   0   2   0
 MK-4-15                0   0   2   2   2   2   0   0   2   2   2   2   2   0   0   2   0   0   2   2   2   0   2   0   0   0   0   0   0   0   0   0   2   2   2   2   0   2   2   2   2   0   2   0   2   0   2   2   2   0   0   0   2   2   2   2   2   2   2   0   2   0   2   0   0   0   0   0   0   2   2   2   0   0   0   2   0   0   2   2   2   2   0   0   2   0   0   0   2   0   2   2   0   0   0   2   2   0   0   0   2   2   2   2   0   2   2   0   0   2   2   2   0   2   2   2   2   2   2   0   2   2   2   2   2   0   0   2   0   2   0   2   0   0   0   2   0   2   0   0   2   2   2   2   0   2   0   0   0   0   2   2   2   2   0   2   2   0   2   2   2   2   2   0   0   0   2   2   0   2   0   2   2   0   0   0   0   2   2   2   0   2   2   2   0   2   0   0   2   0   2   0   0   2   0   0   2   0   2   0
 MK-4-16                0   0   2   2   0   2   0   0   2   2   0   2   2   0   0   2   0   0   2   2   2   0   2   0   0   0   0   0   0   0   0   0   2   2   2   2   0   2   2   2   2   0   2   0   2   2   2   2   2   0   0   0   2   0   2   2   2   2   0   0   2   0   0   0   0   0   0   0   0   2   2   2   0   0   0   2   0   0   2   2   0   2   0   0   2   0   0   0   2   2   2   2   0   0   0   2   2   0   0   0   2   2   2   2   0   2   2   0   0   2   2   2   2   2   2   0   2   2   2   0   2   2   0   2   2   0   0   2   0   2   0   2   2   0   0   2   0   2   0   0   2   2   0   2   0   2   0   0   0   0   2   2   2   0   0   2   2   2   2   2   2   2   2   0   0   0   2   2   0   2   0   0   2   0   0   0   0   2   2   2   0   2   2   2   0   2   0   0   2   0   2   0   0   2   0   0   0   0   2   0
 MK-5-1                 2   0   2   0   2   0   2   0   0   0   0   0   0   2   0   0   2   2   0   0   2   0   2   2   0   0   2   0   0   2   2   0   2   0   2   2   2   0   2   2   2   0   2   2   0   2   2   0   0   0   0   0   2   2   2   0   2   2   0   2   0   0   0   2   0   0   0   2   2   0   0   0   2   2   2   0   0   2   0   0   0   0   0   2   2   0   2   2   0   0   2   2   0   2   0   2   2   0   2   2   0   2   2   2   2   0   0   2   2   2   0   2   0   2   2   2   2   0   2   0   2   0   0   2   2   0   0   0   2   0   2   2   0   0   2   2   2   0   2   2   0   0   0   2   0   2   2   0   0   2   2   2   2   2   2   2   0   0   2   0   2   0   0   0   0   0   2   0   2   0   0   2   0   2   0   2   0   2   2   2   0   0   0   2   2   2   2   0   0   0   0   2   0   0   0   2   2   0   0   0
 MK-5-2                 2   0   2   0   2   0   2   0   0   0   0   0   0   0   0   0   2   0   0   0   2   0   0   2   0   0   2   0   0   2   0   2   2   0   2   2   2   0   2   2   2   0   2   2   0   2   2   0   0   0   0   0   0   2   2   0   0   2   0   2   0   0   0   2   0   0   0   2   2   0   0   0   2   2   2   2   0   2   0   0   0   0   0   2   2   0   2   2   0   0   0   0   0   2   0   2   2   0   2   2   0   2   2   2   2   0   0   2   2   2   0   2   0   0   2   2   2   0   2   0   2   0   2   2   2   0   0   0   2   2   2   2   0   0   2   2   2   2   2   2   0   0   0   2   0   2   2   2   0   2   2   2   2   2   2   2   0   2   0   0   0   2   0   0   0   2   2   0   0   0   0   0   0   2   0   2   2   2   2   2   0   0   0   2   2   2   2   0   0   0   0   2   0   0   0   2   2   0   0   0
 MK-5-3                 2   0   2   0   2   0   2   0   0   0   0   0   0   2   0   0   0   0   0   0   2   0   0   2   0   0   2   0   2   0   0   2   2   0   2   0   2   0   2   2   2   0   2   2   0   2   2   0   0   0   0   0   0   2   0   0   0   2   0   2   2   0   0   2   0   0   2   2   2   0   0   0   2   2   2   2   0   2   0   0   0   0   0   2   2   0   2   2   0   0   0   0   0   2   0   2   2   0   2   2   0   2   2   2   0   0   0   2   2   2   0   2   0   2   2   2   2   0   2   0   2   0   2   2   2   0   0   0   2   2   2   0   0   0   2   2   2   2   2   2   0   0   0   2   0   2   2   2   0   2   2   2   2   2   2   2   0   2   0   0   0   2   0   0   0   2   2   0   0   0   0   0   0   2   2   2   2   2   2   2   0   0   0   2   2   2   2   2   2   0   0   2   0   0   0   2   2   0   0   0
 MK-5-4                 2   0   2   0   2   2   0   0   0   2   0   0   2   2   0   0   0   0   0   0   2   0   0   2   0   2   2   0   2   0   0   2   2   0   0   0   2   0   2   2   2   0   2   2   0   2   2   0   2   0   0   0   0   2   0   2   0   2   0   2   0   0   0   2   2   0   2   2   2   0   0   0   2   2   2   0   0   2   0   0   0   0   0   2   0   0   2   2   0   0   0   0   0   2   0   2   2   0   2   2   0   2   2   2   0   0   0   2   2   2   0   2   0   2   2   2   2   0   0   0   2   0   2   2   2   2   0   0   2   2   2   0   0   0   2   2   2   2   0   2   0   0   0   2   0   2   2   2   0   0   2   2   2   2   2   2   0   2   0   0   2   0   0   0   0   2   2   0   0   0   0   2   0   2   2   2   2   2   0   2   0   0   0   2   2   2   2   2   2   0   0   2   0   0   0   2   2   0   0   0
 MK-5-5                 2   0   2   0   2   2   0   0   0   2   0   0   0   2   0   0   0   0   0   0   2   0   0   2   0   2   2   0   2   0   0   2   2   0   0   0   2   0   2   2   2   0   2   2   0   2   2   0   2   0   0   0   0   2   0   0   0   2   0   2   2   0   2   2   2   0   2   2   2   2   0   0   2   2   2   0   0   2   0   0   2   0   0   2   0   2   2   2   0   0   0   0   0   0   0   2   2   0   2   2   0   2   2   2   0   0   0   2   2   2   0   2   0   2   2   2   2   0   0   2   0   0   2   2   2   2   0   2   2   2   2   0   0   2   2   2   2   2   0   2   2   0   0   2   0   2   0   0   2   2   2   2   2   2   2   2   0   2   0   0   2   0   0   0   0   2   2   0   0   0   0   2   0   0   0   2   2   2   0   2   0   0   0   2   2   2   0   2   2   0   0   2   0   0   0   2   0   0   0   0
 MK-5-6                 2   0   2   0   2   2   0   0   0   0   0   0   0   2   2   0   0   0   0   0   2   0   0   2   0   2   2   0   2   0   0   2   2   0   0   0   2   0   2   2   2   0   2   2   0   2   2   0   2   2   0   0   0   2   0   0   0   2   0   2   2   0   2   2   2   0   2   2   2   2   0   0   2   2   2   0   0   2   0   0   2   0   0   0   0   2   2   2   0   0   0   0   0   2   0   2   2   0   2   2   0   2   2   2   0   0   0   2   2   2   0   2   0   2   2   2   2   0   0   2   0   2   2   2   2   2   2   2   2   2   2   0   0   2   2   2   2   2   2   2   2   0   0   2   0   2   2   0   2   2   2   2   2   2   2   2   0   2   0   0   2   0   0   0   0   2   2   2   0   0   0   2   0   0   0   2   2   2   0   2   0   0   0   2   2   2   0   2   2   0   0   2   0   0   0   2   0   0   2   0
 MK-5-7                 2   0   2   0   0   2   0   0   0   0   0   0   0   2   2   0   2   0   0   0   2   0   0   2   0   2   0   0   2   0   0   2   2   0   2   0   2   0   2   2   2   0   2   0   0   2   2   0   2   2   0   0   0   2   0   0   2   2   0   2   2   0   2   2   2   0   2   2   2   2   0   0   0   2   2   2   2   2   0   0   0   0   0   0   0   2   0   2   0   0   0   0   0   0   0   2   2   0   2   2   0   0   2   2   0   0   2   0   2   2   0   2   0   0   2   2   2   0   0   2   0   2   2   2   2   2   2   2   2   0   2   0   0   2   2   2   2   2   2   2   2   0   0   2   0   2   2   0   2   2   2   2   2   2   2   2   0   2   0   0   2   0   0   0   0   2   2   2   0   0   0   2   2   0   0   2   2   2   0   2   0   0   0   2   2   2   0   2   2   0   0   2   0   0   0   2   0   0   2   2
 MK-5-8                 2   0   2   2   0   2   0   0   0   0   0   0   0   2   2   0   2   0   0   2   2   0   0   2   0   2   0   0   2   0   0   2   2   0   2   0   2   0   2   2   2   0   2   0   0   2   2   0   0   2   0   0   0   2   0   0   2   2   0   2   2   0   2   2   2   0   2   2   2   2   0   0   0   2   2   2   2   2   0   2   0   0   0   0   0   2   0   0   0   0   0   2   0   2   0   2   2   0   2   2   0   0   2   2   2   0   2   0   2   2   0   2   0   0   2   2   2   0   0   2   0   2   2   2   2   2   2   2   2   0   2   0   0   2   2   2   2   2   2   2   2   0   0   2   0   2   2   2   2   2   2   2   2   2   2   2   0   2   0   0   2   0   0   0   0   2   0   2   0   0   0   2   2   0   0   2   2   2   0   2   2   0   0   2   2   2   0   2   2   0   0   2   0   2   0   0   2   0   2   2
 MK-5-9                 2   0   2   2   0   2   0   0   0   0   0   2   0   2   2   0   2   0   0   2   2   0   0   2   0   2   0   0   2   0   0   2   2   0   2   2   2   0   2   2   2   0   2   0   0   2   2   0   0   2   0   0   0   2   2   0   2   2   0   2   2   0   2   2   2   0   2   2   0   2   0   0   0   2   2   2   2   2   0   2   0   0   0   0   0   2   0   0   0   0   0   2   0   2   0   2   2   0   2   2   0   0   2   2   2   0   2   0   2   2   2   2   0   2   2   2   2   0   0   2   0   2   2   2   2   2   2   2   2   0   2   0   0   2   2   2   2   2   2   2   2   0   0   2   0   2   2   2   2   2   2   2   2   2   2   2   0   2   0   0   2   0   0   0   2   2   2   2   0   0   2   2   2   0   0   2   2   2   0   2   2   2   0   2   2   2   2   2   2   0   0   2   0   0   0   0   2   0   2   2
 MK-5-10                2   0   2   2   0   2   0   2   0   0   0   2   0   2   2   0   2   0   0   0   2   0   2   2   0   2   0   0   2   0   0   2   2   0   2   2   2   0   2   2   2   0   2   2   0   2   2   0   0   2   0   0   0   0   2   0   0   2   2   0   2   0   2   0   2   0   2   2   0   2   0   2   0   2   2   2   2   2   0   2   2   0   0   0   0   0   0   0   0   0   0   2   0   2   0   2   2   0   2   2   0   0   2   2   2   0   0   0   2   2   2   2   0   2   2   0   2   0   0   2   0   2   2   2   2   2   2   2   2   0   2   0   0   2   2   2   2   2   2   2   2   2   0   2   0   2   2   2   2   2   2   2   2   2   2   2   0   0   0   0   2   0   0   0   2   2   0   2   0   0   0   2   2   0   0   2   2   2   0   2   2   2   0   2   0   2   2   2   2   0   0   2   0   0   0   0   2   0   2   2
 MK-5-11                2   0   2   2   0   2   0   0   0   0   0   2   2   2   2   0   2   0   0   0   2   0   2   2   2   2   2   0   2   0   0   2   2   0   2   0   2   0   2   2   2   0   2   2   0   2   0   0   0   2   0   0   0   0   2   0   0   0   2   0   2   0   2   0   2   0   2   2   0   2   0   2   0   2   2   0   2   2   0   2   2   0   0   0   0   0   0   0   2   0   0   2   0   2   0   2   2   0   2   2   0   0   2   2   2   0   0   0   2   2   2   2   0   2   2   0   2   0   0   0   0   2   2   2   2   2   2   2   2   0   2   0   0   0   0   2   2   2   2   0   2   2   0   2   0   2   2   2   2   2   2   2   2   2   2   2   0   0   0   0   2   0   0   0   2   2   0   2   0   0   0   2   2   0   0   2   2   2   2   0   2   2   0   2   0   2   2   0   2   0   0   2   2   0   0   0   2   0   2   2
 MK-5-12                2   2   2   2   0   2   0   0   2   0   0   2   0   2   2   0   2   0   0   2   2   0   2   2   2   2   2   0   2   0   0   2   2   0   2   0   2   0   2   2   2   0   2   2   0   2   2   0   0   2   0   0   0   0   2   0   0   0   2   0   2   0   2   0   2   0   2   2   0   2   0   2   0   2   2   0   2   2   2   2   2   0   0   0   0   0   0   0   2   0   0   2   2   2   0   2   2   0   2   2   0   0   2   2   0   2   0   0   2   2   0   0   0   2   2   0   2   2   0   0   0   0   2   2   2   2   2   2   2   0   0   2   0   0   0   2   2   2   2   0   2   2   0   2   0   2   2   2   2   2   2   2   2   2   0   2   0   0   0   0   2   0   2   0   2   2   0   2   0   0   2   2   2   0   0   2   2   2   2   0   2   0   0   2   0   2   2   0   0   2   0   2   2   0   0   0   2   0   2   2
 MK-5-13                2   2   2   2   2   2   0   0   2   0   0   2   0   2   2   0   2   0   0   2   2   0   2   2   2   2   2   0   2   0   0   2   2   0   2   0   0   0   2   2   2   0   2   2   0   2   2   0   2   2   0   0   2   0   2   0   0   0   2   0   2   0   2   0   2   0   2   2   0   2   0   2   2   2   2   0   2   0   2   2   2   0   0   2   0   2   0   0   0   0   0   2   2   2   0   0   0   0   2   2   0   0   2   0   0   2   0   0   2   2   0   0   0   2   2   2   2   2   0   0   0   0   2   2   2   2   0   2   2   0   0   2   0   0   0   2   2   0   2   0   2   2   0   0   0   2   2   2   0   2   2   2   2   2   0   2   0   0   0   0   2   0   2   0   2   2   0   2   0   0   0   2   2   0   0   2   2   2   2   2   2   0   0   2   0   2   2   0   0   0   0   2   2   0   0   0   2   0   0   0
 MK-5-14                2   2   2   2   2   2   0   0   2   0   0   2   0   2   2   0   2   0   0   2   2   0   0   2   2   2   2   0   2   0   0   2   0   0   2   0   0   0   2   0   2   0   2   2   0   2   2   0   2   2   0   0   2   0   2   2   0   0   0   0   2   0   2   0   2   0   2   2   0   0   0   2   2   2   2   0   2   0   0   2   2   0   0   2   0   2   0   0   0   0   0   2   2   2   0   0   0   0   2   2   0   0   2   0   0   2   2   2   2   2   0   0   0   2   2   2   2   0   0   0   0   0   2   2   2   0   0   2   2   0   0   2   0   0   2   2   2   0   2   0   2   2   0   2   0   2   2   2   0   2   2   2   2   2   0   2   0   0   2   0   2   0   0   0   2   2   0   2   0   0   0   2   2   0   0   2   2   2   0   2   2   0   0   0   0   2   2   2   2   0   0   2   2   0   0   0   2   0   0   0
 MK-5-15                2   2   2   2   0   0   0   0   2   0   0   2   0   2   2   2   2   2   0   2   0   0   0   2   2   2   2   0   2   0   0   2   0   0   2   0   2   0   2   0   0   0   2   2   0   0   2   0   2   2   2   0   2   0   2   2   0   0   0   0   2   0   2   0   2   0   2   2   0   0   0   0   0   2   2   0   2   0   0   2   2   0   0   2   0   2   0   0   0   0   0   0   2   2   0   0   0   0   2   2   0   0   2   0   0   2   2   2   2   2   0   0   0   2   2   2   2   0   2   0   2   0   2   2   2   0   0   2   2   0   2   2   0   0   2   2   2   0   2   0   2   2   0   0   0   2   2   2   0   2   2   2   2   2   0   2   0   0   0   0   2   2   0   0   2   2   0   2   0   0   0   2   2   0   0   2   2   2   0   2   2   0   0   0   0   2   2   2   0   0   0   2   2   0   0   0   2   2   0   0
 MK-5-16                2   0   2   2   0   0   0   2   2   0   0   0   0   2   2   2   2   2   0   2   0   0   0   2   2   2   2   0   2   0   0   2   0   0   2   0   2   0   2   0   0   0   2   2   0   0   2   0   2   2   2   0   2   0   2   2   0   0   0   0   2   0   0   0   2   0   0   2   0   0   2   0   2   2   2   0   2   0   0   2   2   0   0   2   0   2   0   0   2   0   0   0   2   2   0   0   0   0   2   2   0   0   2   2   0   0   2   2   2   2   0   0   0   2   2   2   2   0   2   0   2   2   2   2   2   0   0   2   2   0   2   2   0   0   2   2   2   0   2   0   2   2   0   0   0   2   2   2   0   2   2   2   0   0   0   2   0   0   2   0   2   2   0   0   2   2   0   2   2   0   0   2   2   0   0   2   2   2   0   2   2   0   0   0   0   2   2   2   0   0   0   2   2   2   0   0   2   2   0   0
 MK-6-1                 2   2   2   2   0   2   2   2   2   2   0   2   0   2   2   2   0   0   2   0   2   0   2   0   0   2   2   0   0   2   0   0   0   2   2   2   2   2   0   2   2   0   2   2   0   2   2   0   2   0   2   2   2   0   0   0   0   0   0   0   0   0   2   0   0   2   2   2   0   2   2   0   0   0   2   0   0   2   0   2   2   2   2   0   0   0   0   2   2   0   2   2   2   2   0   0   2   2   0   0   0   0   2   0   0   0   0   2   2   0   0   0   0   2   0   2   2   2   0   2   2   0   2   2   0   0   0   0   2   0   0   2   0   2   2   0   2   2   2   2   0   2   2   2   0   2   0   2   0   2   0   2   2   0   0   0   2   0   0   2   2   2   2   2   0   0   2   0   0   2   2   0   0   2   0   0   2   0   0   2   0   2   2   0   2   0   2   0   2   0   2   2   2   2   0   2   0   2   0   2
 MK-6-2                 0   2   2   2   0   2   2   2   2   2   0   2   0   2   2   0   0   0   2   0   2   0   2   0   0   2   2   0   2   2   0   2   2   2   2   2   2   0   2   2   2   0   2   2   0   2   2   0   2   0   2   2   0   0   0   0   0   0   0   0   2   0   2   0   0   2   2   2   0   2   0   0   0   0   0   2   0   2   0   2   2   2   2   0   2   0   2   2   2   0   2   2   2   2   0   0   2   2   0   0   0   0   2   0   2   0   0   0   2   0   0   0   0   2   0   2   2   2   0   2   2   0   0   2   0   0   2   0   2   2   0   2   0   2   2   0   0   2   2   0   0   2   2   0   2   2   0   2   0   2   0   0   2   0   0   0   2   0   0   2   2   2   2   2   0   0   2   0   0   2   2   2   0   0   0   0   2   0   2   2   0   2   2   0   2   0   2   0   2   0   2   0   2   2   0   2   0   2   0   2
 MK-6-3                 0   2   2   2   0   2   2   2   2   2   0   2   0   0   2   0   0   0   2   0   2   0   2   0   0   2   2   0   2   2   0   2   0   2   2   2   0   0   2   2   0   0   2   2   0   2   2   0   2   0   2   2   0   2   0   0   0   0   0   0   2   0   2   0   0   2   2   0   0   2   0   2   0   0   0   2   0   2   0   2   2   2   0   0   0   0   2   2   2   0   2   2   2   2   2   2   2   0   0   0   0   0   2   0   2   0   0   0   2   0   0   0   0   0   2   0   2   2   0   2   2   0   0   2   0   0   2   0   2   2   0   2   0   2   2   0   0   2   2   0   0   2   2   0   2   2   0   2   0   2   2   2   2   0   2   0   2   0   2   2   2   2   2   2   0   0   0   0   0   2   2   2   0   0   0   0   2   0   2   0   0   2   2   2   2   0   2   0   2   0   2   2   2   2   2   2   0   2   0   2
 MK-6-4                 0   2   2   2   0   0   2   2   2   2   0   2   0   0   2   0   0   2   2   0   2   0   0   0   0   2   2   0   2   2   0   2   0   2   2   2   0   0   2   0   0   2   2   2   0   2   2   0   2   0   2   2   0   2   0   0   0   0   0   0   2   0   2   0   0   2   2   0   0   2   0   2   0   0   0   2   0   2   0   2   2   0   0   0   0   0   0   2   2   0   2   2   2   0   2   2   2   0   0   0   2   0   2   0   2   0   0   0   2   0   0   0   0   0   2   0   2   2   0   2   2   0   0   2   0   0   2   0   2   2   2   2   0   2   2   0   0   2   2   2   0   0   2   0   2   2   0   2   0   2   2   2   0   0   2   0   0   2   2   2   2   2   2   2   0   0   0   0   0   0   2   2   0   2   2   0   2   0   2   0   0   2   2   0   2   0   2   0   2   0   2   2   2   2   0   2   0   2   0   2
 MK-6-5                 0   2   2   2   0   2   2   2   2   2   0   2   2   0   2   0   0   2   0   2   2   0   0   0   0   2   2   0   0   2   0   2   0   2   2   2   2   0   2   0   0   0   2   2   0   2   2   0   2   0   2   2   0   2   0   2   0   0   0   0   2   0   2   0   0   2   2   0   0   2   0   2   0   0   0   2   0   2   0   2   2   0   0   0   0   0   0   2   2   0   2   2   2   0   2   2   2   0   0   0   2   0   2   0   2   0   2   0   2   2   0   0   0   0   2   0   2   2   0   2   2   0   0   2   0   0   2   0   2   2   2   2   0   2   2   0   0   2   0   2   0   0   2   2   2   2   0   2   0   2   0   2   0   0   2   2   0   2   2   2   2   2   2   2   0   0   0   0   0   0   2   2   0   2   2   0   2   0   2   0   0   2   2   0   2   0   2   0   2   0   2   2   0   2   0   2   0   2   0   2
 MK-6-6                 2   2   2   0   0   2   2   2   2   2   0   2   2   0   2   0   2   2   0   2   2   0   2   0   0   2   2   2   0   2   0   0   0   2   2   2   2   0   2   0   0   0   2   2   0   2   0   0   2   2   2   2   0   2   0   2   0   0   0   0   2   2   2   0   0   2   2   0   0   2   0   2   0   0   0   2   0   0   0   2   2   0   2   0   0   0   0   2   2   0   2   2   2   0   2   0   2   0   0   0   2   0   0   0   2   0   2   0   2   0   0   0   0   0   2   2   2   2   0   2   2   0   0   2   0   0   2   0   2   2   2   2   0   2   2   2   0   2   2   2   0   0   0   2   2   2   0   2   0   2   0   2   0   0   2   2   0   2   2   2   2   2   2   2   0   0   0   0   0   0   2   2   0   2   2   2   0   0   2   0   0   2   2   0   2   2   2   0   2   0   2   2   0   2   0   2   0   2   0   2
 MK-6-7                 0   2   2   0   0   2   2   0   2   2   0   2   2   0   2   0   2   2   0   0   2   0   2   0   0   2   2   2   0   2   0   0   0   2   2   2   2   0   2   2   0   0   0   2   0   2   0   0   2   2   2   2   0   2   0   2   0   0   0   0   2   2   2   2   0   2   2   0   0   2   0   2   0   0   0   2   0   0   0   2   2   0   2   0   0   0   0   2   2   0   2   2   2   0   0   0   2   0   0   0   2   0   0   0   2   0   2   2   2   0   0   2   0   0   2   2   2   2   0   2   2   0   0   2   0   2   2   0   2   2   2   0   0   2   2   2   0   2   2   2   0   0   2   0   2   2   2   0   0   2   0   2   0   0   2   2   0   2   2   2   2   0   2   0   0   0   0   0   0   0   2   2   0   2   2   2   0   2   2   0   0   2   2   0   2   0   2   0   2   2   0   2   0   2   0   2   0   2   0   2
 MK-6-8                 0   2   2   0   0   2   2   2   2   2   0   2   2   0   2   0   2   0   0   0   2   0   2   0   0   2   2   2   0   2   0   0   0   2   2   2   0   0   2   2   0   2   0   0   0   2   0   0   2   2   2   2   0   2   0   2   0   2   0   0   2   0   2   2   0   2   2   0   0   2   0   2   0   0   0   2   0   0   0   2   2   0   2   2   0   0   0   0   2   0   2   2   2   0   0   0   2   0   0   0   2   0   0   0   2   0   2   2   2   0   0   0   0   0   2   2   2   2   0   2   2   2   0   2   0   2   2   0   2   2   2   0   0   2   2   2   0   2   2   2   0   2   2   0   2   0   0   0   0   2   0   2   0   0   2   2   2   2   2   2   0   0   2   0   0   0   0   0   2   0   0   2   0   2   0   2   0   2   2   2   0   2   2   0   2   0   2   0   2   2   0   0   0   2   0   2   0   2   0   2
 MK-6-9                 0   2   2   0   2   2   2   2   2   0   0   2   2   0   2   0   2   0   0   0   2   0   2   0   0   0   2   2   2   2   0   0   0   2   2   2   0   0   0   2   0   2   0   0   0   2   0   0   2   2   2   2   0   0   0   2   0   2   0   0   2   0   2   2   0   2   2   0   0   2   0   0   0   0   2   2   0   0   0   2   2   0   2   2   0   0   0   0   0   0   2   2   2   0   0   0   2   0   0   0   2   2   0   0   2   0   2   2   2   0   0   0   0   0   2   2   2   2   0   2   2   2   0   2   0   2   2   0   0   2   2   0   0   2   2   2   0   2   2   0   0   2   2   0   2   0   0   0   0   0   0   2   0   0   2   2   2   2   2   2   0   0   0   0   0   0   0   0   2   0   0   2   0   2   0   2   0   2   2   2   0   2   2   0   2   0   0   0   2   2   0   0   0   2   2   2   0   2   0   2
 MK-6-10                0   2   2   0   2   2   2   0   2   0   0   2   2   0   2   0   2   2   0   0   2   0   2   0   2   0   2   2   2   2   0   0   0   2   0   2   2   0   0   2   0   2   0   0   0   2   0   0   2   0   0   2   0   0   0   2   0   2   0   0   2   0   2   2   2   2   2   2   0   2   0   0   2   0   2   2   0   0   0   2   2   0   2   2   0   0   0   0   0   0   0   2   2   0   0   0   2   2   0   0   2   2   0   0   2   0   2   2   2   0   0   2   0   0   2   2   2   2   0   2   2   2   0   2   0   2   2   2   0   2   2   0   0   2   2   2   2   0   2   0   0   2   2   2   2   0   0   0   0   0   0   2   0   0   2   2   2   2   2   0   0   2   0   0   0   0   0   0   2   0   0   2   0   2   0   2   0   2   2   2   2   2   2   0   2   0   0   2   2   2   2   0   0   2   0   2   0   2   0   2
 MK-6-11                0   2   2   0   0   2   2   0   0   0   0   2   2   2   0   0   2   2   0   0   2   0   0   0   2   0   2   2   2   0   2   0   0   2   0   2   0   0   0   2   0   2   0   0   0   2   0   0   2   0   0   2   0   0   0   2   0   2   0   0   2   2   2   2   2   0   2   2   0   2   0   0   2   0   2   2   0   0   0   2   2   0   0   2   0   0   0   0   0   0   0   2   2   0   0   2   2   0   0   2   2   2   2   0   2   0   2   2   2   0   0   2   0   2   2   2   2   2   0   2   2   2   0   2   0   2   2   2   2   2   2   0   0   2   2   2   0   2   2   0   0   2   2   2   2   0   0   0   0   0   0   2   0   0   2   2   0   0   2   0   0   2   0   0   0   0   0   0   2   0   0   2   0   2   0   2   0   2   2   2   2   2   2   0   2   0   2   2   2   2   2   0   0   2   0   2   0   2   0   2
 MK-6-12                2   2   2   0   0   2   2   0   0   0   0   2   2   2   0   0   2   2   0   0   2   0   0   0   2   0   2   2   2   0   2   0   0   2   0   2   0   0   0   2   0   2   0   0   0   2   0   0   2   0   0   2   0   0   0   2   0   2   0   0   2   2   2   2   2   0   2   2   0   2   0   0   2   0   2   0   2   0   0   2   2   0   0   2   0   0   2   0   0   2   0   2   2   0   0   2   2   0   0   2   2   2   2   0   2   2   2   2   2   2   0   2   0   2   2   2   2   2   2   2   2   2   0   2   0   2   2   2   2   2   2   0   0   2   2   2   0   2   2   0   0   2   2   2   2   0   0   0   0   0   0   2   0   0   2   2   0   0   2   0   0   2   0   0   0   0   0   0   2   0   0   2   0   2   0   2   2   2   2   2   0   2   2   0   2   0   2   2   0   2   2   2   0   2   0   2   0   2   0   2
 MK-6-13                2   2   2   0   0   2   2   0   0   0   0   2   2   2   0   0   2   2   0   0   2   0   0   0   2   0   2   0   2   0   2   0   2   2   0   2   0   0   0   2   0   0   0   0   0   2   2   0   2   0   0   2   0   0   0   2   0   2   0   0   2   2   2   2   2   0   2   2   0   2   0   0   0   0   2   0   0   0   0   2   2   0   0   2   0   0   2   0   2   2   0   2   2   0   0   2   2   0   0   0   0   2   2   0   2   2   2   2   0   0   2   2   0   2   2   2   0   2   2   2   2   2   0   2   0   2   2   2   0   2   2   0   0   2   2   0   0   2   2   0   2   0   2   2   2   0   0   0   0   0   0   2   2   0   2   2   0   0   2   0   0   0   0   0   0   0   0   0   2   0   0   2   0   2   0   0   2   2   0   2   0   2   2   0   2   0   2   2   0   2   2   2   0   2   0   0   0   2   0   2
 MK-6-14                2   2   2   0   0   2   2   0   0   0   0   2   2   2   0   0   2   0   0   0   2   0   0   0   2   0   2   0   2   0   2   0   2   2   0   2   0   0   0   2   0   0   0   0   0   2   2   0   2   0   0   2   0   0   0   2   0   0   0   0   2   2   2   0   2   0   2   2   0   2   0   0   0   0   2   0   0   0   0   2   2   0   0   0   0   0   0   0   2   2   0   2   2   0   0   2   2   0   0   0   0   2   2   0   2   0   2   2   0   0   2   0   0   2   2   0   0   2   2   2   2   2   0   2   0   2   2   2   0   2   2   0   0   2   2   0   0   2   2   0   2   0   2   2   2   0   0   2   0   0   0   2   2   0   2   2   0   0   2   0   2   0   0   0   2   0   0   0   2   0   0   2   0   2   0   0   2   2   0   2   0   2   2   0   2   2   2   2   0   2   2   2   2   0   0   0   0   2   0   2
 MK-6-15                2   2   2   0   0   2   2   0   2   0   0   2   2   2   0   0   2   0   0   0   2   0   0   2   2   0   2   0   2   0   2   0   2   2   0   2   0   0   0   2   0   0   0   2   0   2   2   0   2   0   0   2   0   0   2   2   0   0   0   0   2   2   2   0   2   0   2   2   0   2   0   0   0   0   2   0   0   0   0   0   2   0   0   0   0   0   0   0   2   2   0   2   2   0   0   2   2   0   2   0   0   2   2   0   0   0   2   2   0   0   0   0   0   2   2   0   0   2   2   2   2   2   0   2   0   2   2   2   2   2   2   0   0   2   2   0   0   2   2   0   2   0   2   2   2   0   0   2   0   0   0   2   2   0   2   2   0   0   2   0   2   0   0   0   2   0   0   2   2   0   0   2   0   0   2   0   2   2   2   2   0   2   0   0   2   2   2   2   0   2   2   2   2   0   0   0   0   2   0   2
 MK-6-16                2   2   2   0   0   2   2   0   2   0   0   2   2   2   0   0   2   0   0   0   2   0   0   2   2   0   2   0   2   2   2   0   2   2   0   2   0   0   0   2   0   0   0   2   0   2   2   0   2   0   0   2   2   0   0   0   0   0   0   0   2   2   2   0   2   0   2   2   0   2   0   0   0   0   2   0   0   2   0   0   2   0   0   0   0   0   0   0   2   2   0   2   2   0   0   0   2   0   2   0   0   2   2   0   0   0   2   0   2   0   0   0   0   2   2   0   0   2   2   2   2   2   0   2   0   2   2   2   2   2   2   0   0   2   2   0   0   2   0   0   2   0   2   2   2   0   0   2   0   0   0   2   2   0   2   2   2   0   2   0   0   0   0   0   2   0   0   2   2   0   0   2   0   0   2   0   2   2   2   2   0   2   2   0   2   2   2   2   0   2   2   2   0   0   0   0   0   2   0   2
 
!****************************************** Phenotypic Data **********************************************************
!-100.0 is resevred for missing phenotype
SimulatedTrait1        11.6760    7.5500   12.0298    9.1000    8.8824   11.2215    9.0011    9.6016    7.8042   10.0572    8.3656   10.8025   10.1311   11.6735    9.0130    8.9036   12.8117   12.7845    8.4680   10.6794   10.1868    7.4897    9.0663   10.2611   10.2030    8.6691   10.8571    9.7503    9.7635   11.8322   10.5798   12.0515   11.3425   10.5475    9.2955   10.2242   12.2532    8.8635   11.2442    9.9374   11.5983    8.6698   11.7408    8.4092   10.2169   11.6818    8.8493   10.8301    8.9594    9.6913   10.7495    7.3059    7.6970   10.5058   11.4163    9.7554   10.3875   11.4059    9.9175    9.2076    9.4837    9.6569    7.2340   11.5915   11.0583    8.8389    7.5920   10.0823    9.5721    7.3956    9.6581    9.0295    9.1783   10.8759    9.6465    8.8524    8.7243    9.3963   11.0054    9.5005    9.9154    8.8761    7.5927    9.5493   11.1645    9.5373   11.6792   10.2736   12.6230    9.7141    8.9880    9.5335    7.7814    9.2943    8.6634   10.5396   11.7969    8.2236   11.5221   10.7439   10.5765   10.7667    7.6093   12.6024   11.7928    9.5293   10.5261   11.4486   11.8716    9.8015    9.9698   11.8938    9.3298   12.6517   10.6220   11.3429   10.0343    9.9098   11.2128    8.4380   11.2738   10.5407   10.8231   11.4899   10.8272   11.2508    9.4791    9.2211   10.0726   10.1457   10.2904    9.3903   10.2393    8.3811   10.2187   10.1173    8.1017   10.2163    8.9263    7.9304   10.5487    9.4329    8.5838   11.5148    8.3766    9.8203    8.0945   12.6031   10.4540    8.6098   10.7754   11.6899    9.8609   11.4273   12.3882    7.8332   10.3139   10.3859    8.9708   10.4259    9.3960   10.4484    7.9015   13.3196    8.9210    9.1684    8.9956    6.4499    7.8953    7.0955    9.7231   12.0729   10.3234    8.4680   10.3357    9.9583   10.1621   10.3288    7.1661    9.4750   10.5777    9.7285    7.4077    8.0579   10.0464   12.4437   12.3043    9.7956   12.1010    8.7524   10.0531    9.3435    8.6627    8.4563   11.4122   11.7967    8.0414   10.4500    7.4696    8.8081
SimulatedTrait2        16.7645   13.9123   15.0602   13.6044   13.9124   14.3665   15.5339   15.6099   13.1903   15.8944   13.9820   16.8010   14.9739   16.6034   13.2267   16.5980   14.8154   14.8765   15.1707   14.3648   15.3918   12.5419   15.8515   18.2193   12.4125   15.3126   16.9560   14.8933   14.7079   14.9963   12.5017   15.8341   15.9906   12.6427   15.7220   12.2526   15.8247   16.5142   16.9459   16.3241   14.3449   14.6594   14.7458   12.7029   12.7124   16.6917   17.5926   13.3876   16.3866   14.9864   13.6248   12.5500   14.3167   15.2539   14.1480   16.3805   14.7652   16.2994   14.2744   16.1683   12.6092   16.0035   14.8454   16.2762   14.3037   15.0453   14.8281   15.8203   13.1406   13.9484   15.4613   13.9375   15.7867   17.1893   17.7671   15.2216   15.1513   15.8140   13.9829   16.3317   15.1051   13.6698   14.5483   15.0196   13.9854   17.7346   16.1375   12.6511   14.7318   12.9173   13.5453   14.1430   15.2886   15.1065   13.7838   14.1662   15.0419   14.1002   15.4677   12.3815   14.1742   16.3643   16.3774   16.0755   14.1078   15.6448   14.8557   14.7918   13.8690   16.0634   14.3237   16.9471   18.8762   15.2506   15.8361   15.3003   16.0103   14.5070   14.0211   14.4913   14.9032   12.8915   14.8549   15.5224   14.3103   15.3196   15.2156   12.9677   13.2068   14.2808   14.8754   14.4447   14.7613   13.9375   14.2324   15.5568   11.9870   14.0933   15.6633   15.8112   13.3861   16.7853   13.4369   14.8471   15.5676   17.6102   15.7433   15.3049   14.9329   15.6557   15.8850   15.6676   15.4274   15.0615   15.2247   15.3620   15.8571   14.3489   15.1680   15.0040   13.5682   15.5627   14.6308   14.0973   15.4099   15.7454   14.8940   14.6730   13.4130   13.8849   14.6513   13.9690   13.6012   12.7560   15.3839   15.2243   14.3379   16.2080   12.2608   15.0303   15.2646   12.4537   17.0152   12.0017   17.0479   15.4147   14.8571   15.8809   14.3684   14.6000   13.3239   15.5983   13.5948   13.7032   17.0909   14.8602   12.2726   13.1131   14.3708   12.5486
 
