# Supplementary material for: Inclusive Composite Interval Mapping of QTL by Environment Interactions in Biparental Populations
Source: PLoS One. 2015 Jul 10;10(7):e0132414. doi: 10.1371/journal.pone.0132414 (PMC4498613; doi:10.1371/journal.pone.0132414)
Supplement: S3 File — (ZIP) [file pone.0132414.s003.zip › Simulation for unliked model/Simulated popualtions/run_00149.met]

!**********************Note: lines staring with "!" are remarks and will be ignored in the program********************
!*********************************General Information**********************************
!Assuming F1 = P1 x P2, populations available in QTL IciMapping are: 
!  1, P1BC1F1 = P1 x F1, the first backcrossing where P1 is used as the recurrent parent;
!  2, P2BC1F1 = P2 x F1, the first backcrossing where P2 is used as the recurrent parent;
!  3, F1DH, F1-derived doubled haploids; 
!  4, RIL or F1RIL, recombination inbred lines through the repeated selfing of F1;
!  5, P1BC1RIL, recombination inbred lines through the repeated selfing of P1BC1F1;
!  6, P2BC1RIL, recombination inbred lines through the repeated selfing of P2BC1F1;
!  7, F2, the selfing generation of F1;
!  8, F3, the selfing generation of F2;
!  9, P1BC2F1, the second backcrossing where P1 is used as the recurrent parent; 
! 10, P2BC2F1, the second backcrossing where P2 is used as the recurrent parent;
! 11, P1BC2RIL, recombination inred lines through the repeated selfing of P1BC2F1; 
! 12, P2BC2RIL, recombination inred lines through the repeated selfing of P2BC2F1; 
! 13, P1BC1F2, the selfing generation of P1BC1F1; 
! 14, P2BC1F2, the selfing generation of P2BC1F1; 
! 15, P1BC2F2, the selfing generation of P1BC2F1; 
! 16, P2BC2F2, the selfing generation of P2BC2F1; 
! 17, P1BC1DH, P1BC1F1-derived doubled haploids; 
! 18, P2BC1DH, P2BC1F1-derived doubled haploids; 
! 19, P1BC2DH, P1BC2F1-derived doubled haploids; 
! 20, P2BC2DH, P2BC2F1-derived doubled haploids; 
   3      !Mapping Population (see remarks above)
   2      !Mapping Function (1 for Kosambi; 2 for Haldane; 3 for Morgan)
   2      !Marker Space Type (1 for intervals; 2 for positions)
   1      !Marker Space Unit(1 for centiMorgans; 2 for Morgan)
   6      !Number of Chromosomes (or Linkage Groups)
 200      !Size of the mapping population
   2      !Number of environments
 
!***************************************** Chromosomes and Linkage Maps **********************************************
!Chromosome                 NumMarkers
-CH1                        16
-CH2                        16
-CH3                        16
-CH4                        16
-CH5                        16
-CH6                        16
!Linkage map (Marker name followed by position or the interval length)
 MK-1-1                1     0.000
 MK-1-2                1    10.000
 MK-1-3                1    20.000
 MK-1-4                1    30.000
 MK-1-5                1    40.000
 MK-1-6                1    50.000
 MK-1-7                1    60.000
 MK-1-8                1    70.000
 MK-1-9                1    80.000
 MK-1-10               1    90.000
 MK-1-11               1   100.000
 MK-1-12               1   110.000
 MK-1-13               1   120.000
 MK-1-14               1   130.000
 MK-1-15               1   140.000
 MK-1-16               1   150.000
 MK-2-1                2     0.000
 MK-2-2                2    10.000
 MK-2-3                2    20.000
 MK-2-4                2    30.000
 MK-2-5                2    40.000
 MK-2-6                2    50.000
 MK-2-7                2    60.000
 MK-2-8                2    70.000
 MK-2-9                2    80.000
 MK-2-10               2    90.000
 MK-2-11               2   100.000
 MK-2-12               2   110.000
 MK-2-13               2   120.000
 MK-2-14               2   130.000
 MK-2-15               2   140.000
 MK-2-16               2   150.000
 MK-3-1                3     0.000
 MK-3-2                3    10.000
 MK-3-3                3    20.000
 MK-3-4                3    30.000
 MK-3-5                3    40.000
 MK-3-6                3    50.000
 MK-3-7                3    60.000
 MK-3-8                3    70.000
 MK-3-9                3    80.000
 MK-3-10               3    90.000
 MK-3-11               3   100.000
 MK-3-12               3   110.000
 MK-3-13               3   120.000
 MK-3-14               3   130.000
 MK-3-15               3   140.000
 MK-3-16               3   150.000
 MK-4-1                4     0.000
 MK-4-2                4    10.000
 MK-4-3                4    20.000
 MK-4-4                4    30.000
 MK-4-5                4    40.000
 MK-4-6                4    50.000
 MK-4-7                4    60.000
 MK-4-8                4    70.000
 MK-4-9                4    80.000
 MK-4-10               4    90.000
 MK-4-11               4   100.000
 MK-4-12               4   110.000
 MK-4-13               4   120.000
 MK-4-14               4   130.000
 MK-4-15               4   140.000
 MK-4-16               4   150.000
 MK-5-1                5     0.000
 MK-5-2                5    10.000
 MK-5-3                5    20.000
 MK-5-4                5    30.000
 MK-5-5                5    40.000
 MK-5-6                5    50.000
 MK-5-7                5    60.000
 MK-5-8                5    70.000
 MK-5-9                5    80.000
 MK-5-10               5    90.000
 MK-5-11               5   100.000
 MK-5-12               5   110.000
 MK-5-13               5   120.000
 MK-5-14               5   130.000
 MK-5-15               5   140.000
 MK-5-16               5   150.000
 MK-6-1                6     0.000
 MK-6-2                6    10.000
 MK-6-3                6    20.000
 MK-6-4                6    30.000
 MK-6-5                6    40.000
 MK-6-6                6    50.000
 MK-6-7                6    60.000
 MK-6-8                6    70.000
 MK-6-9                6    80.000
 MK-6-10               6    90.000
 MK-6-11               6   100.000
 MK-6-12               6   110.000
 MK-6-13               6   120.000
 MK-6-14               6   130.000
 MK-6-15               6   140.000
 MK-6-16               6   150.000
!*********************************** Marker Types ********************************************************************
!Co-dominant marker: When heterozygote F1 is present, P1 is coded as 2, F1 is coded as 1, and P2 is coded as 0; Otherwise, P1 is coded as 2, and P2 is coded as 0. 
!Dominant marker: When heterozygote F1 is present, P1 and F1 are coded as 12, and P2 is coded as 0; Otherwise, P1 is coded as 2, and P2 is coded as 0.  
!Recessive markers: When heterozygote F1 is present, P1 is coded as 2, and F1 and P2 are coded as 10; Otherwise, P1 is coded as 2, and P2 is coded as 0. 
!Missing marker is coded as -1. 
 MK-1-1                 2   0   0   2   0   2   2   2   0   2   0   0   2   2   0   2   2   0   0   0   2   2   0   2   0   2   0   2   2   0   2   0   2   2   2   2   2   2   0   0   2   2   2   2   2   0   0   2   0   0   0   0   2   2   2   2   2   2   0   2   2   0   2   0   2   0   2   2   2   2   2   0   2   0   0   2   2   2   2   2   2   0   0   0   2   2   0   2   2   0   2   2   0   2   0   0   2   2   2   2   2   0   2   2   0   2   2   2   2   2   2   2   2   0   0   2   2   0   0   2   2   2   0   2   2   0   0   2   2   2   0   0   0   2   2   2   2   0   2   0   0   0   2   2   0   0   0   0   2   2   0   0   0   0   0   2   2   2   0   2   2   2   0   2   2   0   0   0   2   0   0   0   2   0   2   2   2   2   0   2   2   0   0   0   0   2   0   2   0   2   2   0   2   2   0   0   2   2   0   2
 MK-1-2                 2   0   2   0   0   2   2   2   0   2   0   0   2   2   0   2   2   0   0   0   0   2   0   2   0   2   0   2   2   2   2   0   2   2   2   2   2   2   0   0   2   2   2   2   2   0   0   2   0   0   0   0   2   0   2   0   2   2   0   2   0   0   0   0   2   0   2   2   2   2   2   0   2   0   0   2   2   2   2   2   2   0   2   0   2   2   0   2   2   0   2   0   2   2   0   0   2   2   0   2   2   0   2   2   0   0   2   2   2   2   2   2   2   0   0   2   2   2   0   2   0   2   0   2   2   0   0   2   2   0   0   0   0   2   2   2   2   0   2   0   0   0   2   0   0   0   0   2   2   2   0   0   0   0   0   2   2   2   0   2   2   2   0   2   2   0   0   0   2   0   0   0   2   0   2   2   2   2   0   2   2   0   0   0   2   2   0   2   0   2   2   0   2   2   0   0   2   2   0   2
 MK-1-3                 2   0   2   0   0   2   2   2   2   2   0   2   2   2   0   2   2   0   0   0   0   2   0   2   2   2   0   2   2   2   2   0   2   2   2   2   2   0   0   0   2   2   2   2   0   2   0   2   0   0   0   0   2   0   2   0   2   2   0   2   0   0   0   0   2   0   2   2   2   2   2   0   2   0   0   2   2   2   2   2   0   0   2   0   2   2   0   0   2   0   2   0   2   2   0   0   2   2   0   2   2   0   2   2   0   0   2   2   2   2   2   2   2   0   0   2   0   2   0   2   0   2   0   2   2   0   2   2   2   0   0   0   0   2   0   2   2   0   2   0   0   0   2   0   0   0   0   2   2   2   0   0   0   0   2   0   2   2   0   2   0   2   0   2   0   0   0   0   2   0   2   0   2   0   2   2   2   2   0   2   2   0   0   2   2   2   0   2   2   2   2   0   2   2   0   0   2   0   0   2
 MK-1-4                 0   0   2   0   0   2   2   2   2   2   0   2   2   2   0   0   2   0   0   0   2   2   0   2   2   2   0   2   2   2   2   0   2   2   2   0   2   0   0   0   2   2   2   2   0   2   0   2   0   0   0   0   2   0   2   0   2   0   0   2   0   0   0   2   2   0   2   2   2   2   2   0   2   0   0   2   2   2   2   2   0   0   2   0   2   2   0   0   2   0   2   2   2   2   0   0   2   2   0   2   2   0   0   0   0   0   2   2   2   2   2   2   2   0   0   2   0   2   0   2   0   2   0   2   2   0   2   2   2   0   0   0   0   2   0   2   2   2   2   0   0   0   2   0   2   0   0   0   2   2   2   0   0   0   2   0   2   2   0   2   0   2   0   2   0   0   0   0   2   0   0   2   2   2   0   2   2   2   0   2   2   0   0   2   2   2   0   2   2   2   2   0   2   2   0   0   2   0   0   2
 MK-1-5                 0   0   2   0   0   2   2   2   2   2   2   2   2   2   0   0   2   2   0   2   2   2   0   2   2   2   0   2   2   2   2   0   2   0   2   0   0   0   0   0   2   2   2   2   0   2   0   2   0   0   0   0   2   0   2   0   2   0   0   0   0   0   0   2   2   0   2   2   2   2   2   0   2   0   0   2   2   2   2   2   0   0   2   0   2   2   0   0   2   0   2   2   2   2   0   0   2   2   0   2   2   0   0   2   0   0   2   0   2   2   2   2   0   0   0   2   0   2   0   2   0   2   0   0   2   0   2   0   2   0   0   0   0   2   0   2   2   2   0   0   0   0   2   0   2   0   0   0   2   2   2   0   0   0   2   0   0   2   0   2   0   2   0   2   0   0   0   0   2   0   0   0   2   2   0   2   2   2   0   2   2   0   2   2   2   2   0   2   2   2   2   0   2   2   0   0   2   0   0   2
 MK-1-6                 0   0   2   0   0   2   2   2   2   2   2   2   2   0   0   0   2   2   0   2   2   2   0   0   2   2   0   2   2   2   2   0   2   0   2   0   2   0   0   0   2   2   2   0   0   2   0   2   0   0   2   0   2   0   2   0   2   0   0   0   0   0   0   2   2   0   2   2   2   2   2   0   2   2   0   2   2   0   2   2   0   0   2   0   0   2   2   0   2   0   2   2   2   2   0   0   2   2   0   2   0   2   0   2   0   0   2   0   0   2   2   2   0   0   0   2   0   2   0   2   0   2   0   0   2   0   2   0   2   0   0   0   0   2   0   0   2   2   0   0   0   0   2   0   2   0   0   0   2   2   2   0   0   0   2   0   0   2   0   2   0   2   0   2   0   0   0   0   2   2   0   0   2   2   0   2   2   0   0   2   2   0   2   2   2   2   2   2   2   2   0   0   2   2   0   0   2   0   2   2
 MK-1-7                 0   0   2   0   0   2   2   2   2   2   0   2   2   0   0   0   2   2   0   2   2   2   0   0   2   2   2   2   2   2   2   0   2   0   2   2   2   0   0   0   2   2   0   0   0   2   2   2   0   0   2   0   2   0   0   0   2   0   0   0   0   0   0   2   2   0   2   2   2   0   2   0   2   2   0   2   2   0   2   2   0   0   2   0   0   2   2   0   2   0   2   2   2   2   0   2   2   2   2   2   0   2   0   2   0   0   2   0   0   2   2   2   0   0   2   2   0   2   0   2   2   2   0   0   2   0   2   0   2   0   0   2   0   2   0   0   2   2   2   0   0   0   2   0   2   0   0   0   2   2   2   0   0   0   2   0   0   2   0   2   0   2   2   2   0   0   0   0   2   0   0   0   2   2   0   2   2   0   0   2   2   0   2   2   2   2   2   2   2   2   0   0   2   2   0   0   0   0   2   2
 MK-1-8                 0   0   2   0   0   2   2   2   2   0   0   2   2   0   0   0   2   2   2   2   2   2   0   0   2   2   2   2   2   2   0   0   2   0   2   2   2   0   0   0   2   2   0   0   0   2   2   2   0   0   2   0   2   2   0   0   2   0   0   0   0   0   0   2   2   0   2   2   2   0   2   0   2   2   0   2   2   0   2   2   0   0   2   0   0   2   2   0   2   0   2   2   2   2   0   2   2   2   2   2   0   0   0   2   0   0   2   0   2   2   2   2   2   0   2   2   0   2   0   2   2   2   0   0   2   0   2   0   2   0   0   2   0   2   2   0   2   2   0   0   0   0   2   0   2   0   0   0   2   2   2   0   0   0   2   0   0   2   0   2   0   2   2   2   0   0   0   0   2   0   0   0   2   2   0   2   2   0   0   2   2   0   2   2   0   2   2   2   0   2   0   0   2   2   0   0   0   0   2   2
 MK-1-9                 2   0   2   0   0   2   2   2   2   0   0   2   2   0   2   0   0   2   2   2   2   2   0   0   0   2   2   2   2   2   0   0   2   0   2   2   2   0   0   0   2   2   2   0   0   0   0   0   0   2   2   0   0   2   2   0   2   0   0   0   0   0   0   2   2   0   2   0   2   0   2   0   2   2   0   2   2   0   2   2   0   0   2   0   0   2   2   0   2   0   2   2   2   2   0   2   2   2   2   2   0   2   0   2   0   0   2   0   2   0   2   2   2   0   2   2   0   0   0   2   2   2   0   0   2   0   2   0   2   2   0   2   0   0   2   0   2   2   2   0   0   0   2   0   2   2   0   0   2   2   2   2   0   0   2   0   0   2   0   2   0   2   2   2   0   0   0   0   0   0   2   0   2   2   0   0   2   0   0   2   0   0   2   0   0   2   2   2   0   2   0   2   2   2   0   0   0   2   2   2
 MK-1-10                2   0   2   0   0   2   2   2   2   0   0   2   2   0   2   0   2   2   2   2   2   2   0   0   0   2   2   2   2   2   0   0   2   0   2   2   2   0   2   0   2   2   2   0   0   0   0   0   2   2   2   0   0   2   2   0   2   0   0   0   0   0   0   2   0   0   2   0   2   0   2   0   2   2   0   2   2   0   2   2   0   0   0   0   2   2   2   0   2   0   2   0   2   2   0   2   2   2   2   2   0   2   0   2   0   0   2   0   2   0   2   2   2   0   2   2   0   0   0   2   2   2   0   0   2   0   2   0   2   2   2   2   0   0   2   0   2   2   2   0   0   0   2   0   2   2   2   0   2   2   0   2   0   0   2   0   0   2   0   2   2   2   2   2   0   0   0   0   0   0   2   0   0   2   0   0   2   0   0   2   0   0   2   0   0   2   2   0   0   2   0   2   2   2   0   0   0   2   2   2
 MK-1-11                2   0   2   0   0   2   2   2   2   0   0   2   2   0   2   2   0   2   2   2   2   2   0   0   0   2   2   2   2   2   0   2   2   2   2   2   2   0   2   0   2   2   2   0   0   0   0   2   2   2   2   0   0   0   0   0   2   0   0   0   0   0   0   2   0   0   2   0   2   0   0   0   2   2   0   0   2   0   2   2   0   2   0   0   2   2   2   2   2   0   2   0   2   2   0   2   0   2   2   2   0   2   2   2   0   0   2   0   2   0   2   2   2   0   0   0   0   0   0   2   2   2   0   0   2   0   2   0   2   2   2   2   0   0   2   0   2   2   2   0   2   0   2   0   2   2   2   0   2   2   0   2   0   0   2   0   0   2   0   2   2   2   2   0   0   0   0   0   0   0   2   0   2   2   0   0   2   0   0   2   0   0   2   2   0   2   0   0   0   2   0   0   2   2   0   0   0   2   2   2
 MK-1-12                2   2   2   0   0   2   2   2   2   0   0   2   2   2   2   2   0   2   0   2   2   2   0   0   0   2   2   2   2   2   0   0   2   2   2   2   2   0   2   0   2   2   2   0   0   0   0   2   2   2   2   0   0   0   0   0   2   0   0   0   0   2   0   2   0   0   0   2   2   0   0   0   2   2   0   2   2   0   0   2   0   2   0   0   2   2   2   0   2   0   2   0   2   2   0   2   0   2   2   2   0   2   2   0   0   0   2   2   2   0   2   2   2   0   0   0   0   0   0   2   2   2   0   0   0   0   2   0   2   2   2   2   2   0   2   0   2   2   2   0   2   0   2   0   2   2   2   2   2   2   0   0   0   0   2   0   0   2   0   2   2   2   2   0   0   0   0   2   0   0   2   0   2   2   0   0   2   0   0   2   0   0   2   2   2   2   0   0   0   2   2   0   2   2   0   0   0   2   2   0
 MK-1-13                2   2   2   2   0   2   2   2   2   0   0   0   0   2   2   2   0   2   2   2   2   2   0   0   0   2   2   2   2   2   0   0   2   2   2   2   2   0   2   0   2   2   2   2   0   0   0   0   2   2   2   0   0   0   2   0   2   2   0   0   0   2   0   2   0   0   0   0   2   0   0   0   2   0   0   2   2   0   0   2   2   2   0   0   2   2   2   0   2   0   0   0   2   2   0   2   0   2   2   2   2   2   2   0   0   0   2   2   0   0   2   2   2   0   0   0   0   0   2   2   2   0   0   0   0   0   2   0   0   2   2   2   2   0   2   0   2   0   2   2   2   0   0   0   2   2   2   2   0   2   0   0   0   0   2   0   0   2   0   2   2   2   2   0   0   0   0   2   0   0   0   0   2   2   2   0   2   0   0   2   0   0   2   2   2   2   0   0   0   0   2   0   2   2   0   0   0   2   2   0
 MK-1-14                2   2   2   2   0   2   2   2   2   0   0   0   0   2   2   2   0   2   2   2   2   2   0   2   0   2   2   2   2   2   0   0   2   2   2   2   2   0   2   0   2   2   2   0   0   0   0   0   2   2   2   0   0   0   2   0   2   2   2   0   0   2   0   2   0   0   0   0   2   0   0   0   0   0   0   2   2   2   0   2   2   2   0   0   2   2   2   0   2   0   0   0   2   2   0   2   0   2   2   2   2   0   2   0   0   0   2   2   0   0   2   2   2   0   0   0   0   0   2   2   2   0   0   0   0   0   2   2   0   2   2   2   2   0   2   0   2   0   0   2   2   0   0   2   2   2   2   2   0   2   0   0   0   0   2   0   0   2   0   2   2   0   2   0   2   0   0   2   0   0   0   0   2   2   2   0   2   0   0   2   0   0   2   2   2   2   0   2   0   0   2   0   2   2   0   0   0   2   2   0
 MK-1-15                2   2   2   2   0   2   2   2   0   0   0   0   0   2   2   2   0   2   2   2   0   0   0   2   0   2   0   2   2   2   0   0   2   2   2   0   0   0   2   0   2   2   2   0   0   0   2   0   2   2   2   0   0   0   2   2   2   2   2   0   0   2   0   2   0   0   0   0   2   0   0   0   0   0   0   2   2   2   0   2   2   2   0   0   2   2   2   0   0   0   0   0   2   2   0   2   0   2   2   2   2   0   2   0   0   2   2   2   0   0   2   2   2   0   2   0   0   0   0   2   2   0   0   0   0   0   2   2   2   2   2   2   2   0   2   0   2   0   0   2   2   0   0   2   2   2   2   2   0   2   0   0   0   0   2   0   0   2   0   2   2   0   2   0   2   0   0   0   0   0   2   2   2   2   2   0   2   2   0   2   0   2   2   2   2   2   0   2   0   0   2   0   2   2   0   0   0   2   2   0
 MK-1-16                2   2   2   2   0   2   2   2   0   0   0   0   0   2   2   2   2   2   2   2   0   0   0   2   0   2   0   2   2   2   0   0   2   2   2   0   0   0   2   0   2   2   2   0   0   0   2   0   2   2   2   0   0   2   2   2   2   2   2   0   0   2   0   2   0   2   0   0   2   0   0   0   2   0   0   2   2   2   0   2   2   2   0   0   2   2   2   0   0   2   0   0   2   0   0   2   0   2   0   2   2   0   2   0   0   2   2   2   0   0   2   2   2   2   2   0   0   0   0   2   2   0   2   0   0   0   0   2   2   2   2   2   2   0   2   0   2   0   0   2   2   0   0   2   2   2   2   2   0   2   0   0   0   0   2   0   0   2   0   2   2   0   2   2   2   0   0   0   0   0   2   2   2   2   0   0   2   2   0   2   0   2   2   2   2   2   2   2   0   0   2   0   2   2   2   0   0   2   0   0
 MK-2-1                 0   0   2   0   0   0   0   2   2   0   2   0   0   0   0   2   2   0   2   0   0   2   2   0   0   2   2   2   0   2   2   0   0   0   2   2   0   2   0   0   2   2   2   0   2   0   0   2   0   2   2   2   2   2   2   0   2   0   2   2   0   0   0   2   2   0   2   2   2   2   2   2   0   0   2   2   0   2   2   0   0   0   0   2   0   0   0   0   2   0   2   0   0   2   0   2   0   2   0   0   2   0   0   0   0   2   2   0   0   2   0   0   0   2   2   2   0   0   0   2   0   0   2   2   2   0   2   0   0   0   0   0   2   2   2   2   2   0   0   0   0   0   2   0   2   0   2   0   2   2   0   2   2   0   2   2   2   2   0   2   2   2   0   0   2   2   0   0   2   2   0   0   2   2   2   2   2   0   2   0   2   0   0   2   2   0   0   0   0   2   0   0   2   2   0   0   0   2   2   0
 MK-2-2                 0   0   2   2   0   0   0   2   2   0   2   0   0   0   0   2   2   0   0   0   0   2   2   0   0   2   2   0   0   2   2   0   0   0   2   2   0   2   0   0   2   2   2   0   2   0   0   2   0   2   2   2   0   0   2   2   2   0   2   2   0   0   0   2   2   0   2   2   2   2   2   2   0   0   2   2   0   2   2   0   0   0   0   2   0   2   0   0   2   0   2   0   0   2   0   2   0   2   0   0   2   0   0   0   2   2   2   0   0   2   0   0   0   2   2   2   0   0   0   2   0   0   2   2   0   0   2   0   0   0   0   2   2   2   2   2   2   2   0   0   0   0   2   0   2   2   2   0   2   2   2   2   2   0   2   2   2   2   0   0   2   2   0   0   2   2   0   0   2   2   0   0   2   0   2   0   2   2   2   0   0   0   0   2   2   0   0   0   0   2   0   2   0   0   0   0   0   2   2   0
 MK-2-3                 0   2   0   2   0   0   0   2   2   0   2   0   0   0   0   0   2   2   0   0   0   2   2   0   2   2   2   2   0   2   2   0   0   0   2   2   0   2   0   0   2   0   0   2   2   0   0   2   0   2   2   2   0   0   2   2   2   0   2   2   2   0   0   2   2   0   2   0   2   2   2   2   0   0   0   2   2   2   2   0   0   0   2   2   0   2   0   0   2   0   2   0   0   2   0   0   2   2   0   0   2   0   2   0   2   2   2   0   0   2   0   2   0   2   2   2   0   0   0   0   0   0   2   2   0   0   2   2   0   2   0   2   2   2   2   2   0   2   0   0   0   0   2   0   2   2   0   0   2   2   2   2   2   0   2   2   2   2   0   0   2   0   0   0   2   2   0   0   2   2   2   0   2   0   2   0   2   2   2   0   0   2   0   2   2   2   0   0   0   2   0   2   0   0   0   0   0   2   2   0
 MK-2-4                 0   2   0   2   0   0   0   2   2   0   2   0   0   2   0   0   2   0   0   0   0   0   2   0   2   2   2   2   0   2   2   0   2   0   2   2   0   2   0   0   2   0   0   2   2   0   0   2   0   2   2   2   0   0   2   2   2   0   2   2   2   0   0   2   2   0   0   0   2   2   2   2   0   2   0   2   2   2   2   0   0   0   2   2   0   2   0   0   2   0   2   0   0   2   0   2   2   2   0   0   2   0   2   0   2   2   2   0   0   2   0   2   0   0   2   2   0   0   2   0   0   0   2   2   0   0   2   2   0   0   0   2   2   2   2   2   0   2   0   0   0   0   2   2   2   2   0   0   2   2   2   2   2   0   2   2   2   2   0   0   2   0   0   2   2   2   0   0   2   2   2   0   2   0   2   0   2   2   2   0   0   2   0   0   2   2   2   0   0   2   0   2   0   0   0   0   0   2   2   0
 MK-2-5                 0   2   0   2   0   0   0   2   2   0   2   0   2   2   0   0   2   2   0   0   0   0   0   2   2   2   2   2   0   2   2   0   2   0   2   2   0   2   0   2   2   2   0   2   2   0   0   2   0   2   2   2   0   0   2   2   2   0   2   2   2   0   0   2   2   2   0   2   2   0   2   2   0   2   0   2   2   2   2   0   0   0   2   2   0   2   0   0   2   2   2   0   0   2   0   2   2   2   0   0   0   0   2   0   0   2   2   0   0   2   0   2   0   0   2   2   0   0   0   2   0   0   2   2   0   0   2   2   0   0   0   2   2   2   2   2   0   2   0   0   0   0   2   2   2   2   0   0   2   2   2   2   2   0   2   2   2   2   0   2   2   0   2   2   2   2   0   0   2   2   2   0   2   0   2   0   2   2   2   0   0   2   0   0   2   2   2   0   0   0   0   2   2   0   0   0   0   2   2   0
 MK-2-6                 0   2   0   2   0   0   0   2   2   0   2   0   2   2   0   0   2   2   0   2   0   0   0   2   2   2   2   2   0   2   2   0   2   2   2   2   0   2   0   2   2   2   2   2   2   0   0   2   2   2   2   0   2   0   0   2   2   2   2   2   2   0   0   2   2   2   0   2   2   0   2   2   0   2   0   2   2   2   2   0   0   0   2   0   0   2   0   0   0   2   2   0   0   2   0   2   2   2   0   0   0   0   2   0   0   2   2   0   0   2   2   2   0   0   2   2   0   0   0   2   0   2   2   2   0   0   2   2   0   0   0   2   2   2   2   2   0   0   2   0   0   0   2   2   2   2   0   0   0   2   2   2   2   0   2   2   2   2   2   2   2   0   2   2   2   2   0   0   2   2   2   0   2   0   2   0   2   2   2   0   2   2   0   0   2   2   2   0   0   0   0   2   2   0   0   0   0   2   2   2
 MK-2-7                 0   2   0   2   0   2   0   2   2   0   2   0   0   2   0   0   2   2   0   2   0   0   0   0   2   2   2   2   0   2   2   0   2   2   2   2   0   2   0   2   2   2   2   2   2   0   0   2   0   2   2   0   2   0   0   2   2   2   2   2   2   0   0   2   2   2   0   2   2   0   2   2   0   2   0   2   2   2   2   0   0   0   2   0   0   2   0   2   0   0   2   0   0   2   0   2   2   2   0   0   0   0   2   0   0   2   2   0   0   2   2   2   0   0   2   2   0   0   0   2   0   2   2   2   0   0   2   2   0   0   0   0   2   2   2   2   0   0   0   0   0   0   2   2   2   2   0   0   2   2   2   2   2   0   2   2   2   0   2   2   2   0   2   2   2   0   0   0   0   2   2   0   2   0   2   0   2   2   2   0   2   2   0   0   2   2   2   0   0   0   0   2   2   0   0   0   2   2   2   2
 MK-2-8                 0   2   0   2   0   2   0   2   2   0   2   0   0   2   0   0   2   0   0   2   0   0   0   0   2   2   2   2   0   2   2   0   2   2   2   2   0   2   0   2   2   2   2   2   2   0   0   2   0   2   2   0   2   0   2   2   2   2   2   2   2   0   0   2   0   2   0   2   2   0   2   2   0   2   0   2   2   2   2   0   0   2   2   0   0   2   0   2   0   0   2   0   0   2   0   2   2   2   0   0   0   2   2   0   0   2   2   0   2   2   2   2   0   0   2   2   0   0   0   2   0   2   2   2   0   0   2   2   0   2   2   0   2   2   2   2   0   0   0   0   0   0   2   2   2   2   0   0   2   2   2   2   2   0   2   2   2   0   0   0   2   0   2   2   2   0   0   0   0   2   2   0   2   0   2   0   2   0   0   0   0   2   0   0   2   2   2   0   2   0   0   2   2   2   2   0   2   2   2   2
 MK-2-9                 0   0   0   2   2   2   0   2   2   0   2   0   0   2   0   2   2   0   0   2   0   0   0   0   2   2   2   2   0   2   0   0   2   2   2   2   0   2   0   2   2   0   2   2   2   0   0   2   0   2   2   0   2   0   2   2   2   0   2   2   2   0   2   2   0   2   0   2   0   0   2   2   0   2   0   2   2   0   2   0   0   2   2   0   0   0   0   2   0   0   2   0   0   2   0   2   2   2   0   0   0   2   2   0   0   2   2   0   2   0   2   2   0   0   2   2   0   0   0   2   0   2   2   2   0   0   2   2   0   0   2   0   2   2   2   2   0   0   0   0   0   0   2   2   2   2   0   0   2   2   2   2   0   0   2   2   2   2   0   0   2   0   2   2   2   0   0   0   2   2   2   0   2   0   2   0   2   0   0   0   2   2   0   0   2   2   2   0   2   0   0   2   2   2   2   0   2   2   0   2
 MK-2-10                0   0   0   2   2   2   2   2   2   0   2   0   0   2   0   2   2   0   0   2   2   0   0   0   2   2   2   2   0   2   2   2   0   2   2   2   0   2   0   2   2   0   2   2   2   0   0   2   0   2   2   0   2   0   0   2   2   2   2   2   0   0   2   2   0   2   0   2   0   0   0   2   0   2   0   2   2   0   2   0   2   2   0   0   0   0   0   2   0   0   0   0   0   2   0   2   2   2   0   0   0   2   2   0   0   2   2   0   2   0   2   0   0   2   2   2   0   0   0   2   0   2   2   2   0   0   2   2   0   0   2   0   2   2   2   2   0   0   0   0   0   0   2   2   2   2   0   0   2   2   2   2   0   0   0   2   2   2   0   0   2   0   0   2   2   0   0   0   2   2   2   0   2   0   2   0   2   0   2   0   2   2   0   0   2   2   2   0   2   0   0   2   2   2   0   0   2   2   0   2
 MK-2-11                0   0   0   2   2   2   2   2   2   0   2   0   0   2   0   2   2   0   0   0   2   0   0   0   2   2   2   2   0   0   2   2   0   2   2   2   2   2   0   2   0   0   0   2   2   0   0   2   0   2   2   0   2   0   0   2   2   0   2   2   0   0   2   2   0   2   0   2   0   0   0   0   0   2   0   2   2   0   2   0   2   2   0   0   0   0   0   2   0   0   0   0   0   2   0   2   2   2   0   0   0   2   0   0   0   2   2   0   2   0   2   0   0   2   0   2   0   0   0   2   0   2   2   0   0   0   2   2   0   0   0   0   2   2   2   2   0   0   0   0   0   0   2   2   2   2   0   0   2   2   2   2   0   0   0   2   2   2   0   0   2   0   0   2   2   0   0   0   2   2   2   0   2   0   2   0   2   0   2   0   2   2   0   2   2   2   2   0   2   0   0   2   2   2   0   2   2   2   0   2
 MK-2-12                0   0   0   2   2   2   2   2   2   0   2   0   0   2   0   2   2   0   2   0   2   0   0   0   2   2   2   2   0   2   2   2   0   2   2   2   2   2   0   2   2   0   2   2   2   0   2   2   0   2   2   0   2   0   0   2   2   0   2   2   2   0   2   2   0   2   0   2   0   0   0   2   0   2   0   2   2   0   2   0   2   2   0   0   0   0   0   2   0   0   2   0   0   2   0   2   2   2   0   0   0   2   0   0   0   2   2   2   2   0   2   0   0   2   0   2   0   0   0   2   0   2   2   0   0   0   2   2   0   0   0   0   2   0   0   2   0   0   0   0   0   0   2   2   2   2   0   0   2   2   2   2   0   0   0   2   2   2   2   0   2   0   0   2   2   0   0   0   2   2   2   0   2   0   2   0   2   0   2   0   2   2   0   2   2   2   2   0   2   0   0   2   2   0   0   2   2   2   0   2
 MK-2-13                0   0   0   2   2   2   2   2   2   0   2   0   0   2   0   0   2   0   2   0   2   2   0   0   0   2   2   2   0   2   0   2   0   2   2   2   2   2   0   2   2   0   0   2   2   0   2   2   0   2   2   0   0   0   0   2   2   0   2   2   2   0   2   2   0   0   0   2   0   0   0   2   0   2   0   2   2   2   2   0   2   2   0   0   0   0   2   2   0   0   2   0   0   2   0   2   2   2   0   0   0   2   0   0   2   2   2   2   0   0   2   0   0   2   0   2   2   0   0   2   0   2   2   0   0   0   2   2   0   0   0   0   2   2   0   2   0   0   0   0   0   0   2   2   2   2   0   0   2   2   0   0   0   0   0   2   2   2   2   0   2   0   0   2   2   0   0   0   2   2   2   2   2   0   2   0   2   0   2   0   0   2   0   2   2   2   2   0   2   0   0   2   0   0   0   2   2   0   0   2
 MK-2-14                2   0   2   2   2   2   2   2   2   2   2   0   0   2   2   0   0   0   2   0   2   2   0   0   0   2   2   0   0   2   0   2   0   2   2   2   2   0   2   0   2   0   0   2   0   0   2   2   0   2   2   0   0   0   0   2   2   2   0   2   2   0   2   0   0   0   0   2   0   0   0   2   0   2   0   2   2   2   2   2   2   2   2   0   0   2   2   2   0   0   2   0   0   2   0   2   2   2   2   0   0   2   0   0   2   2   2   2   0   2   2   0   0   2   0   2   2   0   0   0   0   0   2   0   0   0   2   2   0   0   0   0   2   2   0   2   0   0   0   2   0   0   2   2   2   2   0   0   2   2   0   0   0   0   0   2   2   2   0   0   2   0   0   2   2   0   0   0   2   2   2   2   2   0   2   0   2   0   2   0   0   2   2   2   2   2   2   0   2   0   0   2   0   0   0   0   2   0   0   2
 MK-2-15                2   0   2   2   2   0   2   2   2   2   2   0   0   2   2   0   0   0   2   0   2   0   0   2   0   2   0   0   0   2   0   2   0   2   2   2   2   0   2   0   2   0   0   2   0   0   2   2   0   2   2   0   0   0   0   2   2   2   0   2   2   0   2   0   0   0   0   2   0   2   0   2   0   2   0   2   2   2   2   0   2   2   2   0   0   2   2   2   0   0   2   0   0   2   0   2   2   2   2   0   0   2   0   0   0   2   2   0   0   2   2   0   0   2   0   2   0   0   0   0   0   0   0   0   0   0   2   2   2   0   0   2   2   2   2   2   0   2   0   0   0   0   2   2   2   2   0   0   2   2   0   0   0   0   0   2   2   2   0   0   2   0   0   2   2   0   0   0   2   2   2   2   2   0   2   0   2   0   2   0   0   0   0   2   2   2   2   0   2   2   0   0   0   0   0   0   2   2   2   2
 MK-2-16                2   0   2   2   2   0   2   2   2   2   2   0   0   2   0   2   0   0   2   0   2   0   0   2   0   2   0   2   0   2   0   2   0   2   2   2   2   0   2   0   2   0   0   2   2   0   0   2   0   2   2   0   0   0   0   2   2   2   0   2   2   0   2   0   2   0   0   2   0   2   0   2   0   2   0   2   2   2   2   0   2   2   2   0   0   0   2   2   0   0   2   0   0   2   0   2   2   2   2   0   0   2   0   0   0   2   2   0   0   2   2   0   0   2   0   2   0   0   0   0   0   0   0   0   0   0   0   2   2   0   0   2   2   2   2   2   0   2   0   0   0   2   2   0   2   2   0   0   2   2   0   2   0   0   2   2   2   2   0   0   2   2   0   2   2   0   0   0   2   2   2   2   2   0   0   0   2   0   2   0   0   2   0   0   2   2   2   0   2   2   0   2   0   0   0   0   2   2   2   2
 MK-3-1                 2   2   2   0   0   0   2   0   2   2   0   0   0   2   2   0   2   2   0   0   2   2   2   2   0   0   2   0   0   2   0   2   0   0   0   2   0   2   0   0   2   2   2   0   2   2   2   0   0   0   2   2   2   0   0   2   0   0   0   0   2   2   2   0   2   2   2   2   2   0   0   0   0   0   2   2   0   0   2   0   0   2   2   0   2   0   2   2   0   2   0   2   0   0   2   0   0   0   2   2   0   2   2   0   2   0   0   0   2   2   0   0   2   0   0   0   2   2   2   0   0   2   0   0   2   2   0   2   2   2   2   0   2   0   0   2   2   0   0   0   0   0   0   2   2   2   2   2   2   2   0   0   2   2   2   0   2   2   2   2   2   0   2   0   2   2   0   0   2   0   0   0   0   0   2   0   2   2   0   0   0   2   0   0   2   2   2   2   0   2   0   0   0   2   0   0   2   0   0   2
 MK-3-2                 2   2   2   0   0   0   2   0   2   2   0   0   0   2   2   0   2   2   0   0   2   2   2   2   0   0   2   0   0   2   0   2   0   0   0   2   0   2   0   0   2   2   2   0   2   2   2   2   0   0   2   2   2   0   2   2   0   0   2   0   2   2   2   0   2   2   0   0   2   0   0   0   0   0   2   2   0   0   2   2   0   2   2   0   2   0   2   2   2   2   0   2   0   0   0   0   0   0   2   2   0   2   0   0   2   0   0   0   2   2   0   0   2   0   0   0   2   2   2   0   0   2   0   0   2   0   0   0   2   2   0   2   0   0   0   2   2   2   0   0   0   0   0   2   2   2   2   2   2   2   2   0   2   2   2   0   0   2   2   2   2   0   2   0   2   2   0   0   2   0   0   0   0   0   2   0   2   2   0   0   0   2   0   0   2   2   0   2   0   2   0   0   0   2   0   0   2   0   0   2
 MK-3-3                 2   2   0   0   0   0   0   0   2   0   0   2   2   0   2   0   2   0   0   0   2   0   2   2   2   0   2   0   0   2   0   2   2   0   0   2   0   2   0   0   2   2   2   0   2   0   2   2   0   0   2   2   2   0   2   0   0   0   2   0   2   2   2   0   2   2   0   0   2   0   0   0   0   2   2   2   0   0   2   0   0   0   2   2   2   0   2   2   2   2   0   2   0   0   0   0   0   0   2   2   0   0   0   0   2   0   0   0   2   2   0   0   2   0   0   0   2   2   2   0   0   0   0   0   2   0   0   0   2   2   0   2   0   0   2   2   2   2   0   0   0   0   2   2   2   2   2   2   2   2   2   0   2   2   2   0   0   2   2   2   2   0   0   0   2   2   0   0   2   0   0   0   0   0   2   0   2   2   0   0   0   2   0   0   0   2   2   2   2   2   0   0   2   2   0   0   2   0   2   2
 MK-3-4                 2   2   2   0   0   0   2   0   2   0   0   2   2   0   2   2   2   0   0   0   2   0   2   2   2   0   2   0   0   2   0   2   2   0   0   0   0   2   0   0   2   2   2   0   2   0   0   2   0   0   2   2   0   0   2   0   0   0   0   0   2   2   2   0   2   2   0   0   2   0   0   0   2   2   2   0   0   0   2   0   0   2   2   2   2   2   2   2   2   2   0   0   0   0   0   0   0   0   0   2   0   0   2   2   2   0   2   0   2   2   0   0   2   0   0   0   2   2   2   0   0   0   2   0   2   0   0   0   2   2   0   2   0   0   2   2   2   2   0   0   0   0   2   2   2   2   2   2   2   2   2   0   2   2   2   0   0   2   2   2   2   0   0   0   2   0   0   0   2   2   2   0   2   0   0   0   2   2   0   2   0   2   0   0   2   2   2   2   2   2   0   0   2   2   0   0   2   0   2   2
 MK-3-5                 2   2   2   0   0   2   2   0   2   0   0   2   2   0   2   2   2   2   0   0   2   0   2   0   2   0   2   0   0   2   0   2   2   0   0   0   0   2   0   0   2   2   2   0   2   0   0   2   0   0   2   2   2   0   2   0   0   0   0   0   2   2   2   2   2   2   0   0   2   0   0   0   2   0   2   0   0   0   2   0   0   2   2   2   0   2   2   2   2   2   0   0   0   0   0   0   0   0   0   2   0   0   2   2   2   0   2   0   2   2   0   0   2   0   0   0   2   2   2   0   0   0   0   0   2   0   0   0   0   2   2   2   0   0   2   2   2   2   2   0   0   2   2   2   2   2   2   2   2   2   0   0   2   2   2   0   0   2   2   2   2   0   0   0   2   0   0   0   2   2   2   0   2   0   0   0   2   2   0   2   0   2   0   0   2   2   2   2   0   2   0   0   0   2   2   0   2   0   2   2
 MK-3-6                 2   2   2   0   2   2   2   0   2   2   0   2   2   0   2   2   2   2   0   0   2   0   2   2   2   0   2   2   0   2   2   2   0   0   0   0   0   2   0   0   2   2   2   0   2   0   2   2   0   0   2   0   2   0   2   0   0   0   2   0   2   2   2   2   2   2   0   0   2   0   0   0   2   0   2   0   0   0   2   0   0   2   2   2   0   2   2   2   2   2   2   0   0   0   0   0   0   0   0   2   0   0   2   2   2   2   2   0   2   2   0   2   2   0   0   0   2   2   2   0   0   0   0   0   2   0   0   0   2   2   2   2   2   0   2   2   2   2   2   0   0   2   2   2   2   0   2   2   2   2   0   0   2   2   2   0   0   2   2   2   2   2   0   0   2   0   0   0   2   2   2   0   2   0   0   0   2   0   0   0   0   2   0   0   2   2   0   2   0   2   0   0   0   2   2   0   0   0   2   2
 MK-3-7                 2   2   2   0   2   2   2   0   0   2   2   2   2   0   2   0   2   2   0   0   2   0   2   2   2   0   2   2   0   2   2   2   0   0   0   0   0   0   0   2   2   2   2   0   0   0   2   2   0   0   2   2   2   0   2   0   2   0   0   0   2   2   2   2   2   0   2   0   2   2   0   0   2   0   2   0   2   0   2   0   0   2   2   2   0   2   2   2   2   2   2   0   2   0   0   0   0   0   0   2   0   0   2   0   0   0   2   0   2   2   0   2   2   0   0   0   2   0   0   0   0   0   0   0   2   0   0   0   2   2   2   2   2   0   2   2   2   2   2   0   2   2   2   2   2   0   2   0   0   2   0   0   2   2   2   0   0   2   2   2   2   2   0   0   2   0   0   0   2   2   0   0   2   0   0   0   2   0   0   0   2   2   0   0   2   2   0   2   0   2   0   0   0   2   2   0   0   0   2   2
 MK-3-8                 0   2   2   0   2   2   2   0   0   0   2   2   2   0   2   0   2   2   2   0   2   0   0   2   2   0   2   2   0   2   2   2   0   2   0   0   0   0   0   2   2   2   2   2   0   2   2   2   0   0   2   2   2   0   2   2   2   0   0   0   2   2   2   2   2   0   2   0   2   2   0   0   2   0   2   0   2   0   2   0   0   2   2   2   0   2   2   2   2   2   2   0   2   2   0   0   0   0   0   2   0   0   2   0   2   0   0   0   2   0   0   2   2   0   0   0   0   0   0   0   0   0   0   0   2   0   0   0   2   2   2   2   2   0   2   2   2   2   2   2   2   2   2   2   0   0   0   0   0   2   2   0   0   2   2   0   0   2   2   2   2   2   0   0   2   0   0   0   2   2   0   0   2   0   0   0   2   0   0   0   2   2   0   2   2   2   0   2   0   2   0   2   0   2   2   0   0   0   2   2
 MK-3-9                 0   2   0   0   2   0   2   0   0   0   2   2   2   0   2   0   2   2   2   0   2   0   0   2   0   0   2   2   0   2   2   2   0   2   0   2   0   0   0   2   2   0   2   2   0   2   2   2   2   2   2   2   2   0   0   2   2   2   0   0   2   2   2   2   2   0   2   0   2   2   0   2   2   0   2   0   2   0   2   0   2   2   2   2   0   2   0   2   2   2   2   0   2   2   0   0   0   0   0   2   0   0   2   0   2   0   0   0   2   0   0   2   2   0   0   0   0   0   0   0   0   0   0   0   2   0   0   0   2   2   2   2   2   2   2   2   2   2   2   2   2   2   2   0   0   0   0   0   0   2   2   0   0   2   2   0   0   2   2   2   2   2   0   0   2   0   0   0   2   2   0   0   0   0   0   0   2   2   0   0   2   2   0   2   2   2   0   2   0   2   0   2   0   2   2   0   0   0   2   2
 MK-3-10                0   2   0   0   2   0   2   0   0   2   2   2   2   0   0   0   2   2   2   0   2   0   0   2   0   0   2   2   0   2   2   2   0   2   0   2   0   0   0   2   2   0   2   0   0   2   2   2   2   2   2   2   2   0   0   2   2   2   0   0   2   2   2   2   2   0   2   0   2   0   2   2   2   0   2   0   2   0   0   0   2   2   2   2   0   2   0   2   0   2   2   0   2   2   0   0   0   2   0   2   0   0   2   0   2   0   0   0   2   0   0   2   2   0   0   0   0   0   0   0   0   0   0   0   2   0   0   0   2   2   2   0   2   2   0   2   2   2   2   2   2   0   2   2   0   0   0   0   0   2   2   0   0   2   0   0   0   2   2   0   2   2   0   0   2   0   0   0   2   2   0   0   0   0   2   0   2   2   0   0   2   2   0   2   2   2   0   2   0   2   0   2   0   2   2   2   0   0   2   2
 MK-3-11                0   2   0   0   2   0   0   0   0   2   2   2   2   0   0   0   2   2   0   0   2   0   0   2   0   0   2   2   0   2   2   2   0   0   0   2   0   0   0   2   0   2   2   0   0   2   2   0   0   2   2   2   2   0   0   2   2   2   0   0   0   2   2   2   2   0   2   2   2   0   2   2   2   0   2   0   2   0   0   0   2   2   2   2   0   2   0   2   0   2   2   0   2   2   0   0   0   2   0   2   0   0   0   0   0   0   0   0   2   0   0   2   2   0   0   0   2   0   0   0   0   0   2   0   2   0   0   0   2   2   2   0   2   0   0   2   0   2   2   2   2   0   2   2   0   2   0   0   0   2   2   0   0   2   2   2   0   2   2   0   0   2   0   0   2   0   2   0   2   2   0   0   0   0   2   0   2   2   0   0   2   2   0   2   2   2   0   2   0   2   0   2   0   2   2   2   0   0   2   2
 MK-3-12                0   2   0   0   2   0   0   2   0   2   2   2   2   0   0   0   2   2   0   0   2   0   0   0   0   0   2   2   0   2   2   2   0   0   0   2   0   0   0   2   0   2   2   0   0   2   2   0   0   2   2   2   2   0   0   2   2   2   0   0   0   2   0   2   2   0   2   2   2   2   2   2   2   0   2   0   2   0   0   2   0   2   2   2   0   2   0   2   0   2   2   2   2   2   0   0   0   2   0   2   0   2   0   0   0   0   0   0   2   0   0   2   2   0   0   0   2   0   0   0   0   0   2   0   0   0   0   0   2   2   2   0   2   0   0   2   0   2   2   2   2   0   2   2   0   2   2   0   0   2   2   0   0   2   2   2   0   2   2   0   0   2   0   2   2   0   2   0   2   2   0   2   0   0   2   0   2   2   0   0   0   2   0   2   2   2   0   0   0   2   0   2   0   2   2   2   0   0   2   2
 MK-3-13                0   2   0   2   2   0   0   2   0   2   2   2   2   0   0   0   2   2   0   0   2   0   0   0   2   0   2   2   0   2   2   2   0   0   0   2   0   0   0   2   0   2   2   0   0   2   2   0   0   2   2   2   2   0   0   2   2   2   2   0   0   2   0   2   2   0   2   0   2   2   2   2   2   0   2   0   2   0   0   2   2   2   2   2   0   2   0   2   0   2   2   2   2   2   0   0   0   0   0   2   0   2   0   0   2   0   0   0   2   0   0   2   2   0   0   0   2   0   0   0   0   0   2   0   0   2   0   0   2   2   2   0   2   0   0   2   0   2   2   2   2   0   2   2   0   2   2   0   0   2   2   0   0   2   2   2   0   2   2   0   2   2   0   2   2   0   2   0   2   2   0   2   0   2   0   0   2   2   0   0   0   2   0   2   2   2   0   0   0   2   0   2   0   2   2   2   0   0   2   2
 MK-3-14                0   2   0   2   2   0   0   2   0   2   2   2   2   0   0   2   2   2   0   0   2   0   0   0   2   0   2   2   0   2   2   2   0   0   0   0   0   0   2   2   2   0   2   2   0   2   2   0   0   2   2   2   2   0   0   0   2   2   2   0   0   2   2   2   2   0   0   0   2   2   2   2   2   0   2   0   2   0   0   2   2   2   0   2   0   2   2   2   0   0   2   2   2   2   2   0   0   0   0   2   0   2   0   0   2   0   0   0   2   0   0   2   2   2   0   2   0   0   0   0   0   0   2   0   0   2   0   0   2   2   2   0   2   0   0   2   2   2   2   2   0   0   2   2   0   2   2   0   0   2   2   0   0   2   2   2   0   2   2   0   2   2   0   2   2   0   2   0   2   2   0   2   0   2   0   0   2   2   0   0   0   2   0   2   2   2   0   0   0   2   0   2   0   2   2   2   0   0   2   2
 MK-3-15                0   2   0   2   2   0   0   2   0   2   2   2   2   0   0   2   2   2   0   0   2   0   0   0   2   0   2   2   0   2   0   0   0   0   0   0   0   0   2   2   2   0   0   0   0   2   2   2   0   2   0   2   2   0   0   0   2   2   2   0   0   2   0   2   2   0   0   0   2   2   2   2   2   0   2   0   2   0   0   2   2   0   0   2   2   2   2   2   0   2   2   2   2   2   2   0   0   0   2   2   0   2   0   0   2   0   0   0   2   0   0   2   2   2   2   2   0   0   0   0   0   0   2   0   0   2   0   0   2   2   2   0   2   0   0   2   2   2   2   2   0   0   2   2   2   2   2   0   0   2   2   0   0   2   2   2   0   2   2   0   2   2   0   2   2   0   0   0   2   2   0   2   0   2   0   0   2   2   2   0   0   2   0   2   2   2   0   0   0   2   0   2   0   2   0   2   0   0   0   2
 MK-3-16                0   2   0   2   0   0   0   2   0   2   2   2   2   0   0   2   2   2   0   0   2   0   2   0   2   0   2   2   0   2   0   0   0   2   0   0   0   0   0   2   2   0   0   0   0   0   2   0   0   2   0   2   2   0   0   0   2   2   2   0   0   2   0   2   0   0   0   0   0   2   2   2   2   0   2   2   2   0   0   0   2   0   2   2   2   2   2   2   0   2   2   2   2   2   2   0   0   2   2   2   0   2   2   0   2   2   0   0   2   0   0   2   2   2   2   2   0   0   0   0   0   0   2   0   0   2   0   0   2   2   2   0   2   0   0   0   2   2   2   2   0   0   2   2   0   2   2   0   0   2   2   2   0   2   0   0   0   2   2   0   2   2   0   2   2   0   0   0   0   2   0   2   0   2   0   0   2   2   0   0   0   2   0   2   2   2   0   0   0   2   0   2   0   2   0   2   0   0   0   2
 MK-4-1                 2   2   0   0   2   0   0   2   0   0   2   2   2   0   2   0   0   2   2   2   0   0   2   0   0   0   0   2   0   2   2   0   2   2   0   0   0   0   0   0   2   2   0   0   0   2   0   0   0   0   0   0   0   0   2   2   2   0   2   0   2   2   0   0   0   2   0   0   0   2   2   2   2   0   0   0   0   0   0   0   2   2   0   2   2   2   2   2   2   2   0   0   0   0   0   2   0   2   2   0   2   0   2   2   2   2   0   0   2   0   0   2   2   0   2   0   0   0   0   2   2   0   2   2   0   2   2   0   2   0   0   2   0   0   2   2   0   2   2   0   2   0   2   0   0   0   2   2   2   2   0   0   0   2   0   0   2   0   2   0   0   0   2   2   2   2   0   2   0   2   2   2   2   0   0   0   0   0   2   0   2   2   0   2   0   0   0   0   0   2   2   2   2   0   0   2   2   2   0   0
 MK-4-2                 0   2   0   0   2   0   0   2   2   0   0   0   0   0   2   0   0   2   2   2   0   0   2   0   0   0   0   2   0   2   2   0   2   2   0   0   0   0   0   0   2   2   0   0   0   2   0   0   0   0   0   0   2   0   2   2   2   0   2   0   2   2   0   2   0   2   0   0   0   2   2   2   2   0   0   0   0   2   0   0   2   2   2   2   2   2   2   2   2   2   2   0   2   0   0   2   0   2   2   0   2   0   2   2   2   2   0   2   2   0   0   2   2   0   2   0   0   0   0   2   2   0   2   2   0   2   2   0   0   0   2   2   0   0   2   0   0   2   2   0   2   0   2   0   0   0   2   2   2   2   0   0   0   2   0   0   2   0   2   0   2   0   2   2   2   2   0   2   2   2   2   0   2   2   0   2   0   0   2   0   2   2   0   2   0   2   0   0   0   2   2   2   2   0   0   2   2   0   0   0
 MK-4-3                 0   2   0   0   0   0   0   2   2   0   2   0   0   0   2   0   0   2   2   2   0   2   2   0   0   0   0   2   0   2   2   0   2   2   0   0   0   0   0   0   2   2   0   0   0   0   0   0   0   0   0   0   2   0   2   2   2   0   0   0   2   2   0   0   0   2   0   0   0   2   2   2   2   0   0   0   0   2   0   0   2   2   0   2   2   2   2   2   2   2   2   0   2   0   0   2   0   2   2   0   2   0   2   2   2   2   0   2   2   0   0   2   0   0   2   0   0   0   0   2   2   0   2   2   0   2   2   0   0   0   2   2   2   0   2   0   0   2   2   0   2   0   2   0   0   0   2   2   2   2   0   0   0   2   0   0   2   0   2   0   0   0   2   2   2   2   0   2   2   2   2   0   2   2   2   2   0   0   2   0   2   2   0   2   0   2   0   2   2   2   2   0   2   0   0   2   2   0   0   0
 MK-4-4                 0   2   2   0   0   0   0   2   0   0   2   0   0   0   2   0   0   0   2   2   0   2   2   0   0   0   0   2   0   2   2   0   2   2   0   0   0   0   0   2   2   2   0   0   0   0   0   0   0   0   0   0   2   0   0   2   2   0   0   0   2   2   0   0   0   2   0   0   0   2   2   2   2   0   0   2   0   2   0   0   2   2   0   2   2   2   2   2   2   2   2   0   2   0   0   2   0   2   2   0   2   0   2   2   2   2   0   2   2   2   0   2   0   0   2   0   2   0   0   2   2   0   2   2   0   2   2   0   0   2   2   2   2   2   2   0   0   2   2   0   2   0   0   2   0   0   2   2   2   2   0   0   0   0   0   0   2   0   2   0   0   0   2   2   2   0   0   2   2   2   2   0   2   2   2   2   0   0   2   0   2   2   0   2   0   2   2   2   2   2   2   0   2   0   0   2   2   0   0   0
 MK-4-5                 0   2   2   0   2   0   0   2   2   0   2   0   2   0   2   0   0   0   2   2   0   2   2   0   0   0   0   2   0   2   2   0   2   2   0   0   2   0   0   2   2   2   0   2   0   0   0   0   2   0   0   0   2   0   0   2   2   0   0   2   2   2   0   0   0   0   0   0   0   2   2   2   2   2   0   0   0   2   0   0   2   2   0   0   2   2   2   2   2   2   2   0   2   0   0   2   2   2   2   0   2   0   2   2   2   2   0   2   2   2   0   2   0   0   2   0   2   0   0   2   2   0   2   0   0   2   2   0   0   2   2   2   2   2   2   0   0   2   2   0   2   0   0   2   0   0   2   2   2   2   0   0   0   0   0   0   2   2   2   2   0   0   2   2   2   0   0   0   2   2   2   0   2   2   2   2   0   0   2   0   2   2   0   2   0   2   2   2   2   2   2   0   2   2   2   2   2   0   0   0
 MK-4-6                 0   2   2   0   2   0   0   0   2   0   2   0   2   0   2   0   2   0   2   2   0   2   2   0   0   0   2   2   0   2   2   0   2   2   0   0   2   0   0   2   2   2   0   2   0   0   0   0   2   0   0   0   2   0   0   0   2   0   0   2   2   2   0   0   2   0   0   0   0   0   2   2   2   2   0   0   0   2   0   0   2   2   0   0   2   2   2   2   2   2   2   2   2   0   0   2   2   2   0   0   2   0   2   2   2   2   2   2   2   2   0   2   0   0   2   0   2   2   0   2   2   2   2   0   0   2   2   0   0   2   2   2   2   2   2   2   0   2   2   0   0   0   2   2   0   0   2   2   2   2   0   2   0   0   2   2   2   2   2   2   0   2   2   2   2   0   0   0   2   2   2   0   2   2   2   2   0   0   2   0   2   2   0   2   0   0   2   2   2   2   2   0   2   2   2   2   2   0   2   0
 MK-4-7                 0   2   2   0   2   0   2   0   2   0   2   0   2   0   0   0   2   0   2   2   0   2   2   0   0   0   2   2   0   0   2   0   2   2   0   2   2   0   0   2   0   2   0   2   0   0   2   0   2   0   0   0   2   2   0   0   2   0   0   2   2   2   0   0   2   0   0   0   0   0   2   2   2   2   0   0   0   2   0   0   2   2   0   0   2   2   2   2   2   2   2   2   2   0   0   2   2   2   0   0   2   0   2   2   2   2   2   2   2   2   0   2   0   0   2   2   2   2   0   2   2   2   2   0   0   2   2   0   0   2   2   2   2   2   2   2   0   2   2   0   0   2   2   2   0   0   0   2   2   0   0   2   2   0   2   2   2   2   2   2   0   2   2   2   2   0   0   0   0   2   2   0   2   2   2   2   2   2   2   0   2   2   2   2   0   0   2   2   2   0   2   0   2   2   2   2   2   0   2   0
 MK-4-8                 0   2   2   0   2   0   2   0   2   0   2   0   2   0   0   0   2   0   2   2   0   2   2   0   0   0   2   2   0   0   0   0   2   2   0   2   2   0   2   0   0   2   2   2   0   2   2   0   2   0   0   0   2   2   0   0   2   0   0   2   2   0   2   0   0   0   0   0   0   0   2   0   2   2   0   0   0   2   0   0   2   2   0   2   2   2   2   2   2   2   2   2   2   0   0   2   2   2   0   0   2   0   2   2   2   2   2   2   2   2   0   2   0   2   2   2   0   2   0   2   2   2   2   0   0   0   2   0   0   2   0   2   2   2   2   2   0   2   2   0   0   2   2   2   0   0   0   2   2   0   0   2   2   0   2   2   2   2   2   2   0   2   2   2   2   0   0   0   0   2   2   0   2   2   2   2   2   2   2   0   2   0   2   2   0   0   2   2   2   0   2   2   2   2   2   2   0   0   2   0
 MK-4-9                 0   2   2   2   2   0   2   0   2   2   2   0   2   0   0   0   2   0   2   2   0   2   2   0   2   0   0   2   0   0   2   0   2   2   0   2   2   0   2   0   0   2   0   2   0   2   2   0   2   0   0   0   0   2   0   0   0   0   0   2   2   0   0   0   0   0   0   2   0   0   2   0   2   2   0   0   0   2   0   0   2   2   0   2   2   2   2   2   2   2   0   2   2   0   0   0   2   2   2   0   2   0   2   2   2   2   2   2   2   2   0   2   0   2   2   2   0   2   0   2   2   2   2   0   0   0   2   0   0   0   0   0   2   2   2   2   0   2   2   0   0   2   2   2   0   0   0   2   2   0   0   2   0   0   0   2   2   2   2   2   0   2   2   2   2   2   0   0   0   2   2   0   2   2   2   2   2   2   2   0   2   0   2   2   0   0   2   2   2   0   2   2   2   2   2   2   0   0   2   2
 MK-4-10                0   2   2   0   2   0   2   0   2   2   2   0   2   0   0   0   2   0   2   2   0   2   2   0   2   0   0   2   0   0   2   0   2   2   0   2   2   0   2   0   0   2   0   2   0   2   2   0   0   0   0   0   0   0   0   0   0   0   2   2   2   0   0   0   0   0   0   2   0   0   2   0   2   2   0   0   0   2   0   0   2   2   0   2   2   2   2   2   2   2   0   2   0   0   0   0   2   2   2   0   2   0   2   2   2   2   2   2   2   0   0   0   0   2   2   2   2   2   0   2   2   2   2   0   0   0   2   0   0   0   0   0   2   0   2   2   0   2   2   0   2   0   2   2   0   0   0   2   2   0   0   2   0   0   0   2   2   2   2   2   0   2   2   2   2   2   0   0   0   2   0   2   2   2   2   2   0   2   2   0   2   0   2   0   0   0   0   2   2   0   2   2   2   2   2   2   0   0   2   0
 MK-4-11                0   2   2   0   2   0   2   0   2   2   2   0   2   0   0   0   0   0   2   2   2   2   2   0   2   0   0   2   0   0   2   0   2   0   0   2   2   0   2   0   0   2   0   2   0   2   0   0   0   0   0   0   0   0   0   0   0   0   2   2   2   0   0   0   0   2   0   2   0   0   2   0   2   2   0   0   2   2   0   0   2   2   0   2   2   2   2   2   2   2   0   2   0   0   0   2   2   2   2   0   2   0   2   0   2   2   2   0   0   0   2   0   0   2   2   2   2   2   0   2   2   2   2   0   0   0   2   0   0   0   0   0   2   0   2   2   0   0   0   0   2   0   2   2   0   0   0   2   2   0   0   2   0   0   2   2   2   2   2   2   0   2   0   2   2   2   0   0   0   2   0   2   0   2   2   2   0   2   2   0   2   0   0   0   2   0   0   2   2   0   2   2   2   2   2   2   0   2   2   0
 MK-4-12                0   2   2   0   0   2   2   0   2   2   2   0   2   0   2   0   0   0   2   0   2   2   2   2   2   2   0   2   0   0   2   0   2   0   0   2   0   0   2   0   0   2   0   2   0   2   0   0   2   0   0   0   0   0   0   0   0   0   2   2   2   0   0   0   0   2   2   2   0   0   2   0   2   2   0   0   2   2   0   0   2   2   0   2   2   2   2   2   2   2   2   2   0   0   0   2   2   2   2   0   2   0   2   0   2   2   2   0   0   0   2   0   0   2   2   2   2   2   0   2   2   2   2   0   0   0   2   2   2   0   0   0   2   0   2   2   0   0   2   0   2   0   2   2   0   0   0   2   2   0   0   2   0   0   2   2   0   2   2   2   0   2   0   2   2   0   0   0   0   2   0   0   0   2   2   2   0   2   0   0   2   0   0   2   2   0   0   2   2   0   2   2   2   2   0   2   0   2   0   0
 MK-4-13                0   2   2   0   0   2   2   0   2   2   2   0   2   0   2   0   0   2   0   0   2   2   2   2   0   2   0   2   0   2   2   0   2   2   0   2   0   0   2   0   2   2   0   2   0   2   0   0   2   0   2   0   0   0   2   0   0   0   0   2   2   0   0   0   0   2   2   2   0   0   2   0   2   2   0   0   2   2   0   0   0   2   0   2   2   2   2   2   2   2   2   2   0   0   0   2   2   0   2   0   2   0   2   0   2   2   2   0   0   0   2   0   0   2   2   2   2   2   0   2   2   2   2   0   0   0   2   2   2   0   0   0   2   0   2   2   0   0   2   0   2   0   2   2   0   0   0   2   2   0   0   2   0   0   2   2   0   2   2   2   0   2   0   2   2   0   0   0   0   2   0   0   0   2   2   2   0   2   0   0   2   0   0   2   0   2   0   2   2   0   2   2   2   2   0   2   0   2   0   0
 MK-4-14                0   2   2   0   0   2   2   0   2   2   2   0   2   0   2   0   0   2   0   0   2   0   2   2   0   0   0   2   0   2   0   0   2   2   0   2   0   0   2   0   2   2   0   2   0   2   0   0   0   0   0   0   0   0   2   0   0   0   0   2   2   0   2   0   0   2   0   2   0   2   2   2   2   0   0   0   2   2   2   0   0   2   0   2   2   2   2   2   2   0   2   2   0   0   0   0   0   0   2   0   2   0   2   2   2   2   2   0   0   0   2   0   0   2   2   2   2   2   0   2   2   2   0   0   0   2   0   2   2   0   0   0   2   0   2   2   0   0   2   0   2   0   2   2   0   0   0   2   2   0   2   2   0   0   2   2   0   2   2   2   0   2   0   2   2   0   0   0   0   2   0   0   0   2   2   2   2   2   0   0   2   0   0   2   0   2   0   2   2   0   2   2   2   2   0   2   0   2   0   0
 MK-4-15                0   2   2   2   0   2   2   0   2   2   2   0   2   0   2   0   0   2   0   0   2   2   2   2   0   0   0   2   0   2   0   0   2   2   0   2   0   0   2   0   2   2   0   2   0   0   0   0   0   0   0   0   0   0   2   2   0   0   0   2   2   0   2   0   0   2   0   2   0   2   2   2   2   0   2   0   0   2   2   0   0   2   0   2   2   0   2   2   2   0   2   2   0   0   0   2   0   0   2   0   2   0   2   2   2   2   2   0   0   0   2   0   0   2   2   2   2   2   0   2   2   2   0   0   0   2   0   2   2   0   0   2   2   0   2   2   0   0   2   2   2   0   2   2   0   0   0   2   2   0   2   2   2   0   2   2   0   2   2   0   0   2   0   2   2   0   0   2   0   2   0   0   0   2   0   2   2   2   0   0   2   0   0   2   0   2   0   2   2   0   2   0   2   2   0   2   0   2   0   2
 MK-4-16                0   2   2   2   0   2   2   0   2   2   2   0   2   0   2   0   0   2   0   0   2   2   2   2   0   2   0   0   0   2   0   0   2   2   0   2   0   0   2   0   2   2   0   2   0   0   0   0   0   0   0   0   0   0   2   2   0   0   0   2   2   0   2   0   0   2   0   2   0   2   2   2   2   0   2   0   0   2   2   0   2   2   2   2   2   0   2   2   2   0   0   0   0   0   0   2   0   0   2   0   2   0   2   2   2   2   2   0   0   0   2   0   0   2   2   2   2   2   2   2   2   2   2   0   0   2   0   2   2   0   0   0   2   0   2   2   0   0   2   2   2   0   2   2   0   0   0   2   2   0   2   2   2   0   2   2   2   2   2   0   0   2   0   2   2   0   0   2   2   0   0   0   0   2   0   2   2   2   0   0   2   0   0   2   0   2   0   2   2   2   2   0   2   2   0   0   0   2   0   2
 MK-5-1                 2   0   2   2   2   0   2   0   0   0   0   0   2   0   0   0   0   0   0   2   2   0   2   0   2   0   0   0   2   2   2   2   0   2   0   0   2   0   0   2   0   0   0   2   2   2   2   2   2   0   2   0   0   2   2   2   2   0   0   0   2   2   0   0   0   0   2   0   0   0   0   2   0   2   2   0   0   2   2   2   0   2   2   2   0   2   0   0   0   2   2   0   0   2   2   2   2   0   2   0   2   0   2   0   0   0   2   0   0   2   2   2   0   2   0   0   2   2   0   2   0   2   0   2   0   0   2   2   0   0   2   2   2   0   2   2   2   0   0   2   0   0   0   0   2   2   2   2   0   2   0   2   0   0   2   0   0   2   2   2   0   0   0   2   2   2   0   0   0   2   2   0   0   2   0   0   2   0   2   2   2   0   0   0   0   2   0   2   2   2   0   0   2   2   2   0   0   0   2   0
 MK-5-2                 2   0   0   0   2   0   2   0   0   0   0   0   2   0   0   0   0   0   0   2   2   0   2   0   2   0   0   0   2   2   2   2   0   2   0   0   2   0   0   2   0   0   0   2   2   2   2   0   2   0   2   0   0   2   2   2   2   0   0   0   2   2   0   0   0   0   2   0   0   0   0   2   2   2   2   0   0   0   2   2   0   2   2   2   0   2   0   2   0   2   2   0   0   2   2   2   2   0   2   0   2   0   2   0   0   0   2   0   0   2   2   2   2   2   0   0   2   2   0   2   0   2   0   2   0   0   2   2   2   0   2   0   2   0   2   2   2   0   0   2   0   0   0   0   2   0   2   2   0   2   0   2   0   0   0   0   0   2   2   2   0   0   0   2   2   2   0   0   0   2   2   0   0   2   0   0   0   0   2   2   2   0   0   0   0   2   0   2   2   0   0   0   2   2   2   0   0   0   2   0
 MK-5-3                 2   0   0   0   2   2   0   0   0   0   0   0   2   0   0   0   0   0   0   2   2   0   2   0   0   0   2   0   2   2   2   2   0   2   0   0   2   0   0   2   0   0   0   2   2   2   2   0   2   0   0   0   0   2   2   2   2   0   2   0   2   2   0   0   0   0   0   0   0   0   2   2   2   2   2   0   0   0   2   2   0   2   2   0   0   2   2   2   0   0   2   0   0   2   2   2   2   0   0   0   2   0   2   0   0   0   0   0   0   2   2   2   2   2   0   0   0   2   0   2   2   2   0   2   0   0   2   2   2   0   2   0   2   0   2   2   2   0   0   2   0   0   0   0   0   0   2   2   0   2   0   2   0   0   0   2   2   0   2   2   0   0   0   2   2   2   0   0   0   2   2   0   0   2   0   0   0   0   2   2   2   0   0   0   0   2   0   0   0   0   0   0   2   0   2   0   0   0   2   0
 MK-5-4                 0   0   2   0   2   2   0   0   0   0   0   0   2   0   0   0   0   2   0   2   0   0   2   0   0   0   2   0   2   0   2   2   0   2   0   2   2   2   0   2   0   0   0   2   2   0   2   0   2   0   0   0   0   2   2   2   2   2   2   0   2   2   0   0   2   0   0   0   0   0   0   2   2   2   2   0   0   0   2   2   0   2   2   0   2   2   2   2   0   0   2   0   0   2   2   2   0   2   0   0   2   0   0   0   0   0   0   0   0   2   2   2   0   2   0   0   0   2   2   0   2   2   0   2   2   0   0   2   0   0   2   2   2   0   2   2   2   0   0   2   0   0   0   0   0   0   2   2   0   2   0   2   0   0   0   2   2   0   2   2   0   0   0   2   2   2   0   0   0   2   2   0   0   2   0   0   0   0   0   2   2   0   0   2   2   2   0   0   2   0   0   0   2   0   2   0   0   0   2   0
 MK-5-5                 0   0   2   0   0   2   0   0   0   0   0   0   2   0   0   0   0   2   0   2   0   0   0   0   0   0   2   0   2   0   2   2   2   0   0   2   2   0   0   2   0   0   0   2   2   0   2   0   2   0   2   0   0   2   2   2   0   2   2   0   2   2   0   0   2   0   0   2   0   0   0   2   2   2   2   0   2   2   2   2   2   2   2   2   2   2   2   2   0   0   2   0   0   2   2   2   0   2   0   0   2   0   0   0   0   0   0   0   0   2   2   2   0   2   2   0   0   2   2   0   2   2   0   2   2   0   0   2   0   0   2   2   0   0   2   2   2   0   0   2   2   0   0   0   0   0   2   2   0   2   0   2   0   0   0   2   2   0   0   2   2   0   2   2   2   2   0   0   0   2   2   0   2   2   0   0   0   0   0   2   2   0   2   2   2   2   0   0   2   0   0   0   2   2   2   2   0   0   2   0
 MK-5-6                 0   0   2   0   0   2   2   0   0   2   0   0   2   0   0   0   0   2   0   2   0   0   0   0   0   0   2   0   2   0   0   2   2   0   2   0   2   0   2   0   0   2   0   2   2   0   0   0   2   0   2   0   0   2   2   2   0   2   2   2   2   2   0   0   2   0   0   2   0   0   0   0   2   2   2   0   0   2   2   2   2   2   2   0   2   2   2   2   0   2   2   0   0   2   2   2   0   2   0   0   0   0   0   0   0   0   0   0   2   0   2   0   0   0   0   0   0   2   2   0   2   2   0   2   2   0   0   2   0   0   2   2   0   0   2   2   2   0   0   2   2   0   0   0   0   0   0   2   0   2   2   2   0   0   0   2   2   0   0   2   2   2   2   2   2   2   0   2   0   0   0   0   2   2   0   0   0   0   0   2   2   0   2   2   2   0   0   0   2   0   0   0   2   2   2   2   0   0   2   0
 MK-5-7                 0   0   0   0   0   2   2   0   0   2   0   0   2   0   0   0   0   2   0   2   0   0   0   2   0   0   2   0   2   0   0   2   2   0   0   2   2   0   2   0   0   0   0   2   2   0   0   0   2   0   2   0   2   2   2   2   0   2   2   2   2   2   2   0   2   0   0   2   0   0   0   0   2   2   2   2   0   2   2   2   2   2   2   0   2   0   2   2   0   2   2   0   0   2   2   2   0   2   0   0   0   0   0   0   0   0   0   2   2   0   2   2   0   0   0   0   0   0   2   0   2   2   0   2   2   0   0   2   0   2   2   2   0   0   2   2   0   0   0   0   2   2   0   0   0   0   0   2   0   2   2   2   0   0   0   2   2   0   0   2   2   2   2   2   2   0   0   0   0   0   0   0   2   2   0   2   0   2   0   2   2   0   2   2   2   0   2   2   2   0   0   0   2   2   0   2   0   0   2   2
 MK-5-8                 0   0   0   2   0   0   2   0   2   2   0   0   2   0   0   0   0   2   2   2   0   0   0   2   0   0   2   0   2   0   0   2   2   0   0   2   2   0   2   0   2   0   0   2   2   0   0   0   0   0   2   0   2   0   2   2   2   2   2   2   0   0   2   0   2   0   2   2   0   0   0   0   2   2   2   2   0   0   2   2   2   2   2   0   2   0   2   0   0   2   2   0   0   2   2   2   0   2   0   0   0   0   0   0   2   0   0   2   2   0   0   2   0   0   0   0   0   2   2   0   2   0   0   2   2   0   0   2   0   2   2   0   0   0   2   2   0   2   0   0   2   2   0   0   0   2   2   0   0   2   2   2   0   0   2   2   2   2   0   2   2   2   2   2   2   2   0   0   0   2   0   2   2   2   0   0   0   2   0   2   2   2   2   2   2   0   2   0   2   2   0   0   2   2   0   0   0   0   2   0
 MK-5-9                 0   0   0   2   0   0   2   0   0   2   0   2   2   0   0   2   0   0   2   2   0   0   0   0   0   0   2   0   2   0   0   2   2   0   0   2   2   0   2   0   2   0   2   2   2   0   0   0   0   0   2   0   2   0   2   2   2   0   2   2   2   0   2   0   2   0   2   2   0   0   0   0   2   2   2   2   0   0   2   2   2   2   2   0   2   0   2   2   0   2   2   0   0   2   2   2   0   2   0   0   0   0   0   0   0   0   2   2   2   0   0   2   0   0   0   0   0   2   2   0   2   0   0   2   2   0   0   2   0   2   2   2   0   0   0   0   0   2   0   0   2   2   2   0   0   2   2   0   0   2   2   2   0   0   0   2   0   2   0   2   2   2   2   2   2   2   0   0   0   2   0   2   2   2   0   0   0   2   0   2   2   2   2   2   2   0   2   0   2   2   0   0   2   2   2   0   0   0   0   0
 MK-5-10                0   0   2   2   0   0   2   2   0   2   0   2   2   2   0   2   0   0   0   2   0   0   0   0   0   0   2   0   2   0   0   2   2   0   0   2   2   0   2   0   2   0   2   2   2   0   0   0   0   0   2   0   2   0   0   2   2   0   2   2   2   0   0   0   2   0   2   2   0   0   0   0   2   2   2   2   0   0   0   2   2   2   2   0   2   0   2   2   0   2   2   2   0   2   2   0   0   2   0   0   2   2   0   0   0   0   2   2   2   0   0   2   0   0   0   0   0   2   2   0   2   0   0   2   2   0   0   2   0   2   2   2   0   0   0   0   0   2   0   0   2   2   2   0   0   0   2   0   0   2   2   2   0   2   0   2   0   0   2   2   2   2   2   2   2   2   0   0   0   2   0   2   2   2   0   0   0   2   0   2   2   2   2   2   2   0   2   0   2   2   0   0   2   2   2   0   0   0   0   2
 MK-5-11                0   0   2   2   0   0   2   2   0   2   0   2   2   2   0   2   0   0   0   2   0   0   0   0   0   0   2   0   2   2   0   2   2   0   0   2   2   0   2   0   2   0   2   2   2   0   0   2   0   0   2   0   2   0   0   2   2   2   0   2   2   0   0   0   2   0   2   2   0   0   0   0   2   2   2   2   0   0   0   2   0   2   2   0   0   0   2   2   0   2   2   2   0   2   2   0   0   0   0   0   2   2   0   0   0   0   2   0   2   0   0   2   0   0   0   0   0   2   2   0   2   0   0   2   2   0   0   0   0   2   2   2   0   0   0   0   0   2   0   0   2   2   2   0   0   0   2   0   0   2   2   2   0   2   0   2   0   0   2   2   2   2   2   2   2   2   0   0   0   2   0   2   0   2   0   0   2   2   0   2   2   2   2   2   2   0   2   0   2   2   0   0   2   2   2   0   0   0   0   2
 MK-5-12                0   0   2   2   0   0   2   2   0   2   0   2   2   2   0   2   0   0   0   2   0   0   0   0   0   0   2   0   2   2   0   2   2   0   2   2   2   0   2   2   2   0   2   2   2   0   0   2   0   2   2   0   2   0   0   2   2   2   0   2   2   0   2   0   2   0   2   2   0   0   0   0   2   2   2   2   0   0   0   2   0   2   2   0   0   0   2   2   0   2   2   0   0   2   2   0   0   0   0   0   2   2   0   0   0   0   2   0   0   0   0   2   0   0   0   0   0   2   2   0   2   0   0   2   2   2   0   0   2   2   2   2   0   0   0   0   0   2   0   0   2   2   2   0   0   0   2   0   0   2   2   2   0   2   0   2   0   0   2   2   2   2   2   2   0   2   0   0   0   2   0   2   2   2   0   0   2   2   0   2   2   2   2   2   2   0   2   0   2   0   0   0   2   2   2   0   0   0   0   2
 MK-5-13                2   0   2   2   0   0   2   0   0   2   0   2   2   2   0   2   0   0   0   2   0   0   0   0   0   0   2   0   2   2   0   2   2   0   2   2   2   2   2   2   2   0   0   2   0   0   0   2   0   0   2   0   2   0   0   2   2   2   0   2   2   0   2   0   2   0   2   2   0   0   0   0   2   2   2   0   0   0   0   2   0   2   2   2   0   2   2   2   0   2   2   0   0   2   2   0   0   0   0   2   2   2   0   0   0   0   0   0   0   0   0   2   0   0   0   0   0   2   2   0   2   0   0   2   2   2   0   0   2   0   2   2   2   2   0   0   0   2   0   0   2   2   2   0   0   0   2   0   0   2   2   2   0   2   0   2   0   2   2   2   2   2   2   2   0   2   0   2   0   2   0   2   2   2   0   0   2   2   0   2   2   2   2   0   2   0   2   0   2   0   0   0   2   0   0   2   0   0   0   2
 MK-5-14                2   0   2   2   0   0   2   0   0   2   2   2   2   2   0   2   0   0   0   2   0   0   0   0   0   0   2   0   2   2   0   2   2   0   2   2   0   2   2   2   2   0   2   2   0   0   0   2   0   0   2   0   2   0   0   2   2   2   0   2   0   0   2   0   2   0   2   2   0   0   0   0   2   2   2   0   0   0   0   2   0   2   2   2   0   2   2   2   2   2   0   0   0   2   2   0   0   0   0   2   2   2   2   0   2   0   0   0   0   0   0   2   0   0   2   0   0   2   2   0   2   0   0   2   2   2   0   0   0   0   2   2   2   2   2   0   0   2   0   0   2   2   2   0   0   2   2   0   0   0   0   2   0   2   0   2   0   2   2   2   2   2   2   2   0   2   0   2   2   2   0   2   2   2   0   2   2   2   0   2   0   2   0   0   2   0   0   0   2   0   0   0   2   0   0   0   0   0   0   2
 MK-5-15                2   0   2   2   2   0   2   0   2   2   2   2   2   2   0   2   0   0   0   2   0   0   0   0   0   0   2   0   2   2   0   2   2   0   2   2   0   2   2   2   2   0   2   2   2   0   0   2   0   2   2   0   2   0   0   2   0   2   0   2   0   0   2   0   2   2   2   2   2   0   0   0   0   2   0   0   0   0   0   2   0   2   2   2   0   2   0   2   2   2   0   0   0   2   2   0   0   0   0   2   2   0   2   0   2   0   0   0   0   0   0   2   2   0   2   0   2   2   2   0   2   0   2   2   2   2   0   0   0   0   2   2   2   2   2   0   0   2   0   0   2   2   2   0   0   2   2   0   0   0   0   2   0   2   0   2   0   2   2   0   2   2   2   2   0   2   0   2   2   2   0   2   2   2   0   2   2   2   0   2   0   2   0   2   2   0   0   0   2   0   0   0   2   0   0   0   0   0   0   2
 MK-5-16                2   0   2   2   2   0   2   0   2   2   0   2   2   2   0   2   0   0   0   2   2   0   0   2   0   0   2   0   2   2   0   2   0   0   2   2   0   2   2   2   2   0   2   2   2   0   0   2   0   2   0   0   2   0   0   2   0   2   0   2   0   0   0   0   2   2   2   2   2   0   0   0   0   2   0   0   2   2   0   2   0   2   2   2   0   2   0   2   2   2   0   0   0   2   2   0   0   0   0   2   2   0   0   0   2   0   2   0   0   0   0   2   2   0   2   0   2   2   2   0   0   0   2   2   2   2   0   0   0   0   2   2   0   2   2   2   0   2   0   0   2   2   2   0   0   0   2   0   0   0   0   2   0   2   0   2   2   2   2   2   2   2   2   2   0   0   0   2   2   2   0   2   2   2   0   2   2   2   0   2   0   2   0   2   2   0   0   0   2   0   0   0   2   0   0   0   0   2   0   2
 MK-6-1                 2   2   0   0   2   0   2   0   0   2   0   2   0   0   2   0   0   2   0   2   2   2   2   2   2   2   2   0   0   0   0   2   2   2   2   2   2   0   2   0   0   0   0   2   2   2   2   0   0   2   2   2   2   2   0   2   0   2   2   0   0   2   2   2   2   0   0   2   2   2   0   0   0   2   2   2   2   0   0   0   2   0   2   2   2   0   2   2   2   2   2   2   0   2   0   2   0   2   2   0   2   2   2   2   2   2   2   0   2   2   2   2   2   0   2   0   0   2   2   0   0   2   0   2   2   0   0   0   0   0   2   2   0   2   2   0   2   0   2   2   0   0   0   0   2   2   0   0   0   2   0   2   2   2   2   2   2   2   0   2   0   2   2   2   0   2   0   0   0   2   0   2   2   0   0   2   0   0   0   0   0   0   2   2   2   2   2   2   0   0   0   0   2   2   2   2   2   2   0   2
 MK-6-2                 2   2   2   0   2   2   2   0   0   2   0   2   2   0   2   0   0   2   0   2   2   2   2   2   2   2   2   0   0   0   0   2   2   2   2   2   2   0   2   0   0   2   0   2   2   0   2   0   2   2   2   2   2   2   0   2   0   2   2   0   0   2   2   2   2   0   0   2   2   2   0   0   0   2   2   2   2   0   0   0   2   0   2   2   2   2   2   2   2   2   2   2   0   2   0   2   2   2   2   0   2   0   2   2   2   2   2   0   2   2   2   2   2   0   2   0   0   2   2   0   0   2   0   2   2   0   0   0   0   0   2   2   0   2   2   0   2   2   2   2   0   2   0   0   2   2   0   0   0   2   0   2   2   2   2   2   2   2   2   2   0   2   2   2   2   2   0   0   0   0   0   2   2   0   0   2   0   0   2   0   0   0   2   0   2   2   2   2   0   0   0   0   2   2   2   2   2   2   0   2
 MK-6-3                 2   0   2   0   2   2   2   0   0   2   0   2   2   0   2   0   0   2   0   2   2   2   2   0   2   2   2   0   0   0   0   0   0   2   2   2   2   0   2   0   0   2   0   2   2   0   2   0   0   2   2   2   2   2   0   2   0   2   2   0   0   0   2   2   2   0   0   0   2   2   0   0   2   2   2   2   2   0   0   0   2   0   2   0   2   2   0   2   2   2   2   2   0   2   0   2   2   2   2   0   2   0   2   2   2   2   0   0   2   2   2   2   2   0   2   0   0   2   2   0   0   2   0   2   2   0   0   0   0   0   2   2   0   2   2   0   2   2   2   2   0   2   0   0   2   2   0   0   0   2   0   2   2   2   2   2   0   2   2   2   0   2   2   2   2   2   0   0   0   0   0   2   2   0   0   2   0   0   2   0   0   0   2   0   2   2   2   2   0   0   2   0   2   2   2   2   2   2   0   2
 MK-6-4                 2   0   2   0   2   2   2   0   0   2   0   2   0   0   2   2   0   2   0   2   2   2   0   0   2   2   2   0   2   0   0   0   0   2   2   2   2   0   2   0   0   2   0   2   2   0   2   2   0   2   2   2   2   0   0   2   0   2   2   0   0   0   0   0   2   0   0   0   2   2   0   0   0   2   2   2   2   0   0   0   2   0   0   0   2   2   0   2   2   2   2   2   0   2   0   2   2   0   2   0   2   0   2   2   2   2   0   0   2   2   2   2   2   0   2   0   0   2   2   0   0   2   0   2   2   0   0   0   2   0   0   2   0   2   2   0   2   2   2   2   0   2   0   0   2   2   0   0   0   2   0   0   2   2   0   2   0   2   2   2   0   2   2   2   2   2   0   2   0   0   0   2   2   0   0   2   2   0   2   0   0   2   2   0   2   0   2   2   0   2   2   0   2   2   2   2   2   2   2   2
 MK-6-5                 2   0   2   0   2   2   0   0   0   2   0   2   0   0   2   2   0   2   0   0   2   2   0   0   2   0   2   2   2   2   2   0   0   2   2   2   2   0   2   2   0   2   0   2   2   2   2   2   0   2   0   2   2   0   0   2   0   0   2   0   0   0   0   0   2   0   0   0   2   2   0   0   0   2   2   2   2   0   0   0   2   0   0   0   2   2   0   2   2   2   2   2   0   2   0   2   2   0   2   2   2   0   2   2   2   2   0   0   2   2   2   2   2   0   2   0   0   2   2   0   0   2   0   2   2   0   0   2   2   0   0   2   0   2   2   0   2   2   2   0   0   2   0   0   2   2   0   0   0   2   0   0   2   2   0   2   0   2   2   2   0   2   2   2   2   2   0   2   0   0   0   2   2   0   0   2   2   0   0   2   0   2   2   2   2   0   2   2   0   2   2   0   2   0   0   2   0   2   0   2
 MK-6-6                 0   0   2   0   2   2   0   0   0   2   0   2   0   0   2   2   0   2   0   0   2   2   0   0   2   0   0   2   2   2   0   0   0   0   2   2   0   0   2   2   0   2   0   0   0   2   2   2   0   0   2   2   2   0   0   2   0   0   2   2   0   0   0   0   2   0   0   0   2   2   0   0   0   2   2   2   2   0   0   0   2   0   0   0   2   2   0   2   2   2   2   2   0   2   0   2   2   0   2   2   2   0   2   2   2   0   0   0   0   2   2   2   2   0   2   0   0   2   2   0   0   0   2   2   2   0   0   2   2   0   0   2   0   2   2   0   2   2   2   2   0   2   0   2   2   2   0   0   0   2   0   0   2   2   0   2   0   2   2   2   0   2   2   2   2   2   0   0   0   0   0   2   2   0   0   2   2   0   0   0   0   2   0   2   0   0   2   2   0   2   2   0   2   2   0   2   0   2   0   2
 MK-6-7                 0   0   2   0   2   2   0   0   0   2   0   2   2   0   2   2   0   2   0   0   2   2   0   0   2   0   0   2   2   2   0   0   0   0   0   2   0   0   2   0   0   2   0   0   0   2   2   2   0   0   2   2   2   0   0   2   2   0   2   2   0   0   2   0   0   0   0   0   2   2   0   0   0   2   2   2   2   0   0   0   2   0   0   0   2   2   0   2   0   0   2   2   0   2   0   2   0   0   2   2   2   0   2   2   2   0   0   0   0   2   2   2   0   0   2   0   0   2   2   0   2   0   2   2   2   0   0   2   2   2   0   2   0   2   2   0   2   2   0   2   2   2   0   2   2   2   0   0   0   2   0   0   2   2   0   2   2   2   0   2   0   2   2   2   2   0   0   0   2   0   0   2   2   0   0   0   2   0   0   0   0   2   0   0   0   2   2   0   0   2   2   2   2   2   0   0   0   2   2   2
 MK-6-8                 0   2   2   0   2   2   0   0   0   2   0   2   2   2   2   2   0   2   0   0   2   0   0   0   2   0   0   2   2   2   0   0   0   0   2   2   0   0   2   0   0   2   0   0   0   2   2   2   0   0   2   2   2   0   0   2   2   2   2   2   0   0   2   0   0   0   0   0   0   2   0   0   2   2   2   2   2   0   0   0   2   0   2   0   0   2   0   2   0   0   2   2   0   2   0   2   0   0   2   2   2   0   2   2   2   0   0   0   0   2   2   2   0   0   2   0   0   2   2   0   2   0   0   0   2   0   0   2   2   2   0   2   0   2   2   0   2   2   0   2   2   2   2   2   2   2   0   0   0   2   0   0   2   2   0   2   2   2   0   2   0   2   2   2   2   0   0   0   2   2   0   0   2   0   0   0   2   2   0   0   0   2   0   0   0   2   2   0   0   2   2   2   2   2   0   0   0   2   2   2
 MK-6-9                 0   2   2   0   2   2   0   0   0   2   0   2   2   2   2   2   0   2   0   2   2   2   0   0   2   0   0   2   2   2   0   0   0   0   2   2   0   0   2   0   0   2   0   0   0   2   2   2   0   2   2   2   2   0   0   2   2   2   2   2   0   0   2   0   0   0   0   0   0   2   0   0   2   2   2   0   2   0   0   0   2   2   2   2   0   0   0   2   0   0   2   2   2   2   0   0   0   0   2   2   2   2   2   2   2   0   0   0   0   2   2   2   0   0   2   0   0   2   2   0   0   0   0   2   2   2   0   2   2   2   0   2   0   2   2   0   2   2   0   2   2   2   2   2   2   2   0   0   0   2   0   0   2   0   0   2   2   2   2   0   0   2   2   2   2   0   0   0   2   2   0   0   2   0   0   0   2   2   0   0   0   2   0   0   0   2   2   0   0   2   0   2   2   2   0   0   2   2   2   2
 MK-6-10                0   2   2   0   2   2   0   0   0   2   0   0   2   2   2   2   2   2   2   2   2   2   2   0   2   0   0   2   2   0   0   0   0   0   2   2   0   0   2   0   0   2   0   0   2   2   2   2   0   2   2   2   2   0   0   2   0   2   2   2   0   0   2   0   0   0   0   0   0   2   0   0   2   2   0   0   2   0   0   0   2   2   2   2   0   0   0   2   0   0   2   2   2   2   0   0   2   2   2   2   2   2   2   2   2   0   0   2   0   2   2   2   0   0   0   0   0   2   2   2   0   0   0   2   2   2   0   2   2   2   2   0   0   2   2   0   2   2   0   2   2   2   2   2   2   2   0   0   0   2   0   0   2   0   0   2   2   2   2   0   0   2   2   2   2   0   2   0   0   2   0   0   2   0   0   0   2   2   0   2   0   2   0   0   0   2   2   0   0   2   0   2   2   2   0   2   2   2   2   2
 MK-6-11                0   2   2   0   2   2   0   0   0   2   2   0   2   2   2   2   0   2   2   2   2   2   2   0   2   0   0   2   2   0   0   0   0   0   2   2   0   0   2   0   0   2   0   2   2   2   2   2   0   0   2   2   2   0   0   2   2   2   2   2   0   0   2   0   0   0   0   0   0   2   0   0   2   2   0   0   0   0   0   0   2   0   2   2   0   0   0   2   0   0   2   2   2   2   0   0   2   2   2   2   2   2   2   2   2   0   0   2   0   2   2   2   0   0   0   0   0   2   2   2   0   0   0   2   2   2   0   0   2   2   2   0   0   2   2   0   0   2   0   2   2   2   2   2   2   0   0   0   0   0   2   0   2   0   0   2   2   2   2   0   0   2   0   2   0   0   2   0   0   2   0   0   2   0   0   0   0   2   0   2   2   2   0   0   0   2   2   0   0   2   0   2   0   2   0   2   2   2   2   2
 MK-6-12                0   2   0   0   2   2   0   0   2   2   2   0   2   2   0   2   0   0   0   2   2   2   2   0   0   0   0   2   2   2   2   0   2   0   2   2   0   2   2   2   0   2   2   2   2   2   2   2   0   0   2   0   2   0   0   2   2   2   0   2   0   0   2   0   0   0   0   0   0   2   0   0   2   2   0   0   0   0   0   0   2   0   2   2   0   2   0   2   0   0   2   2   2   2   0   0   0   2   2   2   2   2   2   2   2   0   0   2   0   2   2   2   0   0   0   0   0   2   2   2   0   0   0   2   2   2   0   0   2   2   2   0   0   2   2   0   0   2   0   2   2   2   2   2   2   2   0   0   0   0   2   2   2   0   0   2   2   2   0   0   0   0   0   2   2   0   2   0   0   2   0   0   2   0   0   0   0   2   2   2   0   0   0   0   0   2   2   0   0   2   0   2   0   2   0   2   2   0   2   2
 MK-6-13                0   2   0   0   2   2   0   0   2   2   2   0   2   2   0   2   0   0   0   2   2   2   2   0   2   0   0   2   2   2   2   0   2   0   2   0   0   2   2   2   0   2   2   2   2   2   2   2   0   0   2   0   2   0   0   2   0   2   0   2   2   0   2   0   0   0   0   0   0   2   0   0   2   2   0   0   0   0   0   0   2   0   0   2   0   2   0   2   0   0   2   2   2   2   0   0   0   2   2   2   2   2   2   2   2   2   0   2   0   2   2   2   0   2   0   0   0   2   2   2   0   0   0   2   2   2   0   0   2   2   2   0   0   2   2   0   0   2   0   2   2   2   2   2   0   2   0   0   0   0   2   2   2   0   0   2   2   2   0   0   0   0   0   2   2   2   2   0   0   2   0   0   2   0   0   0   0   2   2   2   0   0   2   0   0   2   2   0   0   2   0   2   0   2   0   2   2   0   2   2
 MK-6-14                0   2   0   0   2   0   0   2   2   2   0   0   2   2   0   2   0   0   0   2   2   2   2   0   2   2   0   2   0   2   2   0   2   0   2   0   0   2   2   2   0   2   2   2   2   2   2   2   0   0   0   0   2   2   0   2   0   2   0   2   2   0   2   0   0   0   0   0   0   2   0   0   2   2   0   0   0   0   0   0   0   0   0   2   0   2   0   0   0   0   2   2   2   2   0   0   0   2   2   2   2   2   2   2   2   0   0   2   0   2   2   0   0   2   2   0   0   0   2   2   2   0   0   2   2   2   0   2   2   2   2   2   0   2   2   0   0   2   0   2   2   2   2   2   0   2   0   0   0   0   2   2   2   0   0   2   0   2   0   0   0   0   2   2   2   2   2   0   0   2   0   0   2   0   0   0   0   0   2   2   2   0   2   0   0   2   2   0   2   2   0   2   0   2   0   2   0   0   2   2
 MK-6-15                0   2   0   0   2   0   0   2   2   2   0   0   2   2   0   0   2   2   0   2   2   2   2   2   2   2   0   2   0   2   2   0   2   2   2   0   0   2   2   0   0   0   2   2   2   2   2   2   0   0   0   0   2   2   0   2   0   0   0   2   2   2   2   0   0   0   0   0   0   2   0   0   2   2   2   0   0   0   0   0   0   0   0   2   0   2   0   0   0   0   2   2   2   0   0   0   0   2   2   2   0   2   0   2   2   0   0   2   2   0   2   0   0   2   2   0   0   0   2   2   2   0   0   0   2   2   0   2   2   2   2   2   0   2   2   0   0   2   0   0   2   0   2   2   0   2   0   0   0   0   0   2   2   0   0   2   0   2   0   0   0   0   2   0   0   2   2   0   0   2   0   0   2   2   0   0   0   0   2   2   2   0   2   2   0   2   2   0   2   2   0   2   0   2   0   2   0   2   2   2
 MK-6-16                0   2   0   0   2   0   0   2   2   2   0   0   2   2   0   0   2   2   0   2   2   2   2   2   0   2   0   2   0   2   2   0   2   2   2   0   0   2   2   0   0   0   2   2   2   2   2   2   0   0   0   0   2   2   2   0   0   2   0   2   2   0   2   0   0   2   0   0   0   2   0   0   2   2   2   0   0   0   0   0   0   0   0   2   0   2   0   0   0   0   2   0   2   0   0   0   0   2   2   2   2   2   2   2   2   0   0   2   2   0   0   0   2   2   2   0   0   0   0   2   2   0   0   0   2   2   0   2   2   2   2   2   0   2   2   0   0   2   2   0   2   0   2   2   2   2   0   0   0   0   0   2   2   0   0   2   2   2   0   0   0   0   2   2   0   2   2   0   0   2   0   0   2   2   0   0   0   0   2   2   2   0   2   2   0   0   2   0   0   2   0   0   0   2   0   2   0   2   2   2
 
!****************************************** Phenotypic Data **********************************************************
!-100.0 is resevred for missing phenotype
SimulatedTrait1         9.8840    8.9754   12.1383    6.8050    7.9906   10.1055    9.0444   11.2907    9.3256    8.2869   10.6677    9.2144   12.7418    9.4929    9.0020   10.1036    9.4944   10.0067    8.1756    9.8428    8.1723   12.1001   11.1068   11.0347    8.3344   10.7984   10.4718    9.7421   11.1111   12.2928   10.4438    8.6016   10.6049   11.6974   10.3669   10.9101   10.7761   11.1005    8.3335   10.4628   10.1349   10.6268    9.9759   10.0068    8.3300    9.3978    8.2819    9.9616    9.1860    9.5849    9.9596    8.5618   11.4084   10.7573   13.8088    7.3652   12.0698   10.0898    9.6782    9.7840   10.7712   10.6077    8.0872    7.4890   10.6244   10.8024   11.1813   10.0592   10.8065   10.9228   11.0544    9.1461   11.0576    8.9811    9.2357   11.9119   11.2538   10.7277   10.5988   10.3973    8.6904    9.8197    9.4549   10.3866   11.1567   10.5816   10.5610   11.5494   11.4094    6.8068   12.1648    7.3288    9.2245   10.5883    6.8659   11.8234    8.8166   12.0979    9.6530    8.2417   11.2112    7.3061    8.5953   11.7315    9.3338    9.4245    9.2146    8.4856   10.5477   11.2360   10.7271   12.4104    8.3135   11.6713    9.3096   10.1268    8.6480    9.6660    8.6681   10.5822    9.4316    9.2082    8.3207   13.1854   12.2426    9.2864   12.0254    9.3716    9.3709   10.7386    8.3365   12.5033   12.2728   10.5225   11.8394   11.7364   10.4203    8.4628   10.4418    9.0850   12.0042    7.4129   10.2501    9.3208    7.8303    7.2383   10.7519   12.8869   11.5662   13.3414    8.7511   11.2262    9.5196    7.3600    9.0116   10.9697   13.9674    8.6339   10.1460   11.1700    9.2349   10.7196    9.5865   11.7455    9.9792   10.5860    8.5407    9.3692   12.6977   12.5146   10.0966    7.3648   13.1333   11.1383   10.9467   12.1606    9.8716   10.1278    8.2788   12.5943   13.2838    9.9480    8.1428   11.2386   12.1428   10.1645   10.4570    9.3435    9.3609   11.0732    9.7199    8.7257   11.9960   11.4249    8.6317    9.8811   11.2350   10.2703   10.5748    8.7480
SimulatedTrait2        16.7258   15.9349   16.1234   13.4789   14.8564   17.6561   15.1498   16.6240   15.4950   15.0077   14.7274   16.0473   17.1563   14.7359   15.1693   14.9230   15.0013   14.7451   13.8480   14.2942   15.4341   13.2336   14.4143   15.5666   15.5025   14.3155   15.0418   17.1321   13.5544   15.2551   13.5713   16.9694   14.3025   15.3918   13.6193   15.9928   16.4818   15.0019   13.8339   16.8321   14.1259   15.2243   13.7652   15.1915   14.4763   14.1251   16.7257   14.5540   15.6107   12.2970   15.6977   13.7060   16.3553   12.4406   15.4343   15.6571   13.8158   14.9513   12.4902   13.2667   15.4642   17.1654   15.5626   13.0499   15.7834   14.8080   13.8066   16.3056   15.0739   13.9288   14.1922   14.6035   16.9173   15.8244   14.4209   15.8463   16.3735   12.4325   15.2730   16.7714   14.5165   15.9144   17.9621   13.3843   16.1178   17.0101   15.2960   13.8481   15.4426   14.8688   15.6969   12.5824   16.8281   14.4704   15.1265   15.2393   14.6322   14.8839   13.5366   14.9472   14.7329   13.8018   15.7187   17.5737   14.8475   12.4710   15.6202   14.9316   15.9986   16.9530   16.4251   16.0358   16.1493   12.1837   12.3704   13.7951   14.9026   19.2476   16.5881   14.2324   14.2483   17.2320   15.1035   13.9346   16.5559   14.4346   14.4737   14.4901   15.8977   15.1964   14.3064   17.0793   14.6366   14.7988   15.1038   15.9228   18.0165   14.5888   18.5965   15.3164   14.3440   14.1417   15.1604   15.0078   14.7333   14.3827   14.8098   17.9169   14.7679   16.5480   16.4535   15.3851   13.8634   14.8487   16.0439   16.0943   14.2145   16.0870   15.3212   16.9864   15.1193   13.3096   14.0021   16.2796   13.8211   13.3551   14.4261   16.8367   15.0624   13.8180   17.5510   15.4804   16.0870   14.6634   12.7576   13.9530   13.9565   13.8638   13.2372   17.8146   15.7401   14.7711   14.7076   16.1646   15.0379   16.1584   14.6158   17.8978   14.9578   14.0447   14.2481   13.0822   14.5030   16.0016   15.9626   13.8847   16.2189   12.3937   15.2679   15.9344
 
