# Supplementary material for: Inclusive Composite Interval Mapping of QTL by Environment Interactions in Biparental Populations
Source: PLoS One. 2015 Jul 10;10(7):e0132414. doi: 10.1371/journal.pone.0132414 (PMC4498613; doi:10.1371/journal.pone.0132414)
Supplement: S3 File — (ZIP) [file pone.0132414.s003.zip › Simulation for unliked model/Simulated popualtions/run_00150.met]

!**********************Note: lines staring with "!" are remarks and will be ignored in the program********************
!*********************************General Information**********************************
!Assuming F1 = P1 x P2, populations available in QTL IciMapping are: 
!  1, P1BC1F1 = P1 x F1, the first backcrossing where P1 is used as the recurrent parent;
!  2, P2BC1F1 = P2 x F1, the first backcrossing where P2 is used as the recurrent parent;
!  3, F1DH, F1-derived doubled haploids; 
!  4, RIL or F1RIL, recombination inbred lines through the repeated selfing of F1;
!  5, P1BC1RIL, recombination inbred lines through the repeated selfing of P1BC1F1;
!  6, P2BC1RIL, recombination inbred lines through the repeated selfing of P2BC1F1;
!  7, F2, the selfing generation of F1;
!  8, F3, the selfing generation of F2;
!  9, P1BC2F1, the second backcrossing where P1 is used as the recurrent parent; 
! 10, P2BC2F1, the second backcrossing where P2 is used as the recurrent parent;
! 11, P1BC2RIL, recombination inred lines through the repeated selfing of P1BC2F1; 
! 12, P2BC2RIL, recombination inred lines through the repeated selfing of P2BC2F1; 
! 13, P1BC1F2, the selfing generation of P1BC1F1; 
! 14, P2BC1F2, the selfing generation of P2BC1F1; 
! 15, P1BC2F2, the selfing generation of P1BC2F1; 
! 16, P2BC2F2, the selfing generation of P2BC2F1; 
! 17, P1BC1DH, P1BC1F1-derived doubled haploids; 
! 18, P2BC1DH, P2BC1F1-derived doubled haploids; 
! 19, P1BC2DH, P1BC2F1-derived doubled haploids; 
! 20, P2BC2DH, P2BC2F1-derived doubled haploids; 
   3      !Mapping Population (see remarks above)
   2      !Mapping Function (1 for Kosambi; 2 for Haldane; 3 for Morgan)
   2      !Marker Space Type (1 for intervals; 2 for positions)
   1      !Marker Space Unit(1 for centiMorgans; 2 for Morgan)
   6      !Number of Chromosomes (or Linkage Groups)
 200      !Size of the mapping population
   2      !Number of environments
 
!***************************************** Chromosomes and Linkage Maps **********************************************
!Chromosome                 NumMarkers
-CH1                        16
-CH2                        16
-CH3                        16
-CH4                        16
-CH5                        16
-CH6                        16
!Linkage map (Marker name followed by position or the interval length)
 MK-1-1                1     0.000
 MK-1-2                1    10.000
 MK-1-3                1    20.000
 MK-1-4                1    30.000
 MK-1-5                1    40.000
 MK-1-6                1    50.000
 MK-1-7                1    60.000
 MK-1-8                1    70.000
 MK-1-9                1    80.000
 MK-1-10               1    90.000
 MK-1-11               1   100.000
 MK-1-12               1   110.000
 MK-1-13               1   120.000
 MK-1-14               1   130.000
 MK-1-15               1   140.000
 MK-1-16               1   150.000
 MK-2-1                2     0.000
 MK-2-2                2    10.000
 MK-2-3                2    20.000
 MK-2-4                2    30.000
 MK-2-5                2    40.000
 MK-2-6                2    50.000
 MK-2-7                2    60.000
 MK-2-8                2    70.000
 MK-2-9                2    80.000
 MK-2-10               2    90.000
 MK-2-11               2   100.000
 MK-2-12               2   110.000
 MK-2-13               2   120.000
 MK-2-14               2   130.000
 MK-2-15               2   140.000
 MK-2-16               2   150.000
 MK-3-1                3     0.000
 MK-3-2                3    10.000
 MK-3-3                3    20.000
 MK-3-4                3    30.000
 MK-3-5                3    40.000
 MK-3-6                3    50.000
 MK-3-7                3    60.000
 MK-3-8                3    70.000
 MK-3-9                3    80.000
 MK-3-10               3    90.000
 MK-3-11               3   100.000
 MK-3-12               3   110.000
 MK-3-13               3   120.000
 MK-3-14               3   130.000
 MK-3-15               3   140.000
 MK-3-16               3   150.000
 MK-4-1                4     0.000
 MK-4-2                4    10.000
 MK-4-3                4    20.000
 MK-4-4                4    30.000
 MK-4-5                4    40.000
 MK-4-6                4    50.000
 MK-4-7                4    60.000
 MK-4-8                4    70.000
 MK-4-9                4    80.000
 MK-4-10               4    90.000
 MK-4-11               4   100.000
 MK-4-12               4   110.000
 MK-4-13               4   120.000
 MK-4-14               4   130.000
 MK-4-15               4   140.000
 MK-4-16               4   150.000
 MK-5-1                5     0.000
 MK-5-2                5    10.000
 MK-5-3                5    20.000
 MK-5-4                5    30.000
 MK-5-5                5    40.000
 MK-5-6                5    50.000
 MK-5-7                5    60.000
 MK-5-8                5    70.000
 MK-5-9                5    80.000
 MK-5-10               5    90.000
 MK-5-11               5   100.000
 MK-5-12               5   110.000
 MK-5-13               5   120.000
 MK-5-14               5   130.000
 MK-5-15               5   140.000
 MK-5-16               5   150.000
 MK-6-1                6     0.000
 MK-6-2                6    10.000
 MK-6-3                6    20.000
 MK-6-4                6    30.000
 MK-6-5                6    40.000
 MK-6-6                6    50.000
 MK-6-7                6    60.000
 MK-6-8                6    70.000
 MK-6-9                6    80.000
 MK-6-10               6    90.000
 MK-6-11               6   100.000
 MK-6-12               6   110.000
 MK-6-13               6   120.000
 MK-6-14               6   130.000
 MK-6-15               6   140.000
 MK-6-16               6   150.000
!*********************************** Marker Types ********************************************************************
!Co-dominant marker: When heterozygote F1 is present, P1 is coded as 2, F1 is coded as 1, and P2 is coded as 0; Otherwise, P1 is coded as 2, and P2 is coded as 0. 
!Dominant marker: When heterozygote F1 is present, P1 and F1 are coded as 12, and P2 is coded as 0; Otherwise, P1 is coded as 2, and P2 is coded as 0.  
!Recessive markers: When heterozygote F1 is present, P1 is coded as 2, and F1 and P2 are coded as 10; Otherwise, P1 is coded as 2, and P2 is coded as 0. 
!Missing marker is coded as -1. 
 MK-1-1                 0   0   2   2   2   2   0   2   0   0   2   2   0   2   2   0   2   0   2   0   2   0   0   0   0   2   0   0   0   2   0   0   2   2   2   0   2   0   2   0   0   0   2   2   0   2   0   2   2   2   0   0   2   0   2   0   2   0   2   0   2   0   2   2   2   2   2   2   0   2   2   0   2   2   2   0   2   0   2   2   2   2   0   2   2   2   0   2   2   0   0   0   2   2   0   2   0   0   2   0   0   2   2   2   2   2   2   0   0   2   2   2   2   0   0   2   0   0   2   2   0   0   2   2   0   2   2   2   0   2   2   0   2   2   2   0   2   2   2   2   0   2   0   0   0   0   0   2   2   0   2   0   0   2   0   0   0   0   0   0   0   2   2   0   0   2   0   2   0   2   0   2   0   0   2   2   0   2   2   0   0   2   2   2   2   0   0   0   2   2   2   0   2   0   2   2   0   2   0   2
 MK-1-2                 2   0   2   2   2   2   2   2   2   0   2   2   0   2   2   0   2   0   2   0   2   0   0   0   0   2   0   0   0   2   0   0   2   2   2   2   2   0   2   0   0   0   2   2   0   2   0   2   2   2   2   0   2   0   2   0   0   0   2   0   2   0   2   2   2   2   2   2   0   2   2   0   2   2   2   0   2   0   2   2   2   2   0   2   2   2   0   0   0   0   0   0   2   2   0   2   2   0   2   0   2   2   2   2   2   2   2   0   0   2   2   2   2   2   0   2   2   2   2   0   0   0   2   0   0   2   2   0   0   2   2   0   2   2   2   0   2   2   2   2   0   0   0   0   0   0   0   2   2   2   2   0   0   2   0   0   0   0   0   0   0   2   2   2   0   2   0   2   2   2   2   2   0   0   2   2   0   2   2   0   0   2   2   2   2   0   0   0   2   0   2   2   2   0   2   2   0   2   0   2
 MK-1-3                 2   0   2   2   2   2   2   2   2   0   2   2   0   2   2   0   2   0   2   0   2   0   0   0   0   2   0   0   0   2   0   0   2   2   2   2   2   0   2   0   0   0   2   2   0   2   0   2   2   2   2   0   2   0   2   0   0   0   2   0   2   2   2   2   2   2   2   2   0   2   2   0   2   2   2   0   2   2   2   2   2   2   0   2   0   2   0   0   0   0   0   0   2   2   0   0   2   0   0   0   2   2   2   2   2   2   2   0   0   2   2   2   2   2   0   2   2   2   2   0   0   0   2   0   0   2   2   0   0   2   2   0   2   2   2   0   2   2   0   0   0   0   0   0   0   0   0   0   0   2   2   2   0   2   0   0   0   0   0   0   0   2   2   2   2   2   0   2   0   2   0   2   0   0   2   2   0   2   2   0   0   2   2   2   2   0   0   0   2   0   2   2   2   0   2   2   0   2   0   2
 MK-1-4                 2   0   2   2   2   2   2   2   2   0   0   2   2   2   2   2   2   0   2   0   2   0   0   0   0   2   0   0   0   2   0   0   2   2   2   2   2   0   2   0   2   0   2   2   0   2   0   0   2   2   2   0   2   0   2   0   0   0   2   0   2   2   2   2   2   2   0   2   0   2   2   0   2   0   2   0   2   2   2   2   2   2   0   2   0   2   0   0   0   0   0   0   2   2   0   2   2   0   2   0   2   2   2   2   2   2   2   0   0   2   2   2   2   2   0   2   2   2   2   0   0   0   2   0   0   2   2   0   2   2   2   0   2   2   2   0   2   2   0   0   0   0   0   0   0   0   0   0   0   2   2   2   0   2   0   0   0   0   0   0   0   2   2   0   2   0   0   2   0   2   0   2   0   0   2   2   0   0   2   0   0   2   2   2   2   2   0   2   2   0   2   2   0   0   2   2   0   2   0   2
 MK-1-5                 2   2   2   2   2   0   2   2   2   0   0   2   2   2   0   2   0   0   2   0   2   0   0   0   0   2   0   0   0   0   0   0   2   2   2   2   2   0   2   0   2   0   2   2   0   2   0   0   2   2   2   2   2   0   2   0   0   2   2   0   2   2   2   2   2   2   2   2   0   2   2   0   2   0   2   0   2   2   2   2   2   2   0   2   2   2   0   0   0   0   0   0   2   2   0   0   2   0   2   0   2   0   2   2   2   2   2   2   0   2   2   2   2   2   0   2   2   2   2   2   0   0   2   0   0   2   2   0   2   2   2   0   2   2   2   0   2   2   0   0   0   0   0   0   0   0   0   0   0   2   2   2   0   2   0   0   0   0   0   0   0   2   2   0   2   0   0   2   0   0   0   2   0   0   2   2   0   0   2   0   0   2   2   0   0   2   0   2   2   0   2   2   2   0   2   2   0   2   0   2
 MK-1-6                 2   2   2   2   2   0   2   2   2   0   0   2   2   2   0   2   0   0   2   0   2   0   0   0   0   2   0   0   2   0   0   0   2   2   2   2   2   0   2   0   2   0   2   2   0   2   2   0   2   2   2   0   2   0   2   0   2   2   2   0   2   2   2   2   2   2   2   2   0   2   2   0   2   0   2   0   2   2   2   0   2   2   0   2   2   0   2   0   0   0   0   0   2   2   2   0   2   0   2   0   2   0   2   2   2   2   2   2   0   2   2   2   0   2   0   2   2   2   2   2   0   0   2   0   0   2   2   0   2   2   0   0   2   2   2   0   2   2   0   0   0   0   0   0   0   0   0   0   0   2   2   2   2   2   0   0   0   0   0   0   0   2   2   0   2   0   0   2   0   0   0   2   0   0   0   2   0   0   2   0   0   2   2   0   0   2   0   2   2   0   2   2   2   0   2   2   0   2   0   2
 MK-1-7                 2   0   2   2   2   0   2   2   2   0   0   2   0   2   0   2   2   0   2   2   2   2   2   0   0   2   0   0   0   0   0   0   2   0   2   2   2   0   2   0   2   0   2   2   0   2   2   0   2   0   2   0   0   0   2   0   0   2   2   0   0   2   2   2   2   2   2   0   0   2   2   0   2   0   2   0   2   2   2   0   2   2   0   0   2   0   0   0   0   0   0   0   2   2   2   0   2   0   2   0   2   0   2   2   2   0   2   2   0   2   2   2   0   2   0   2   2   2   2   2   0   0   2   0   2   2   2   0   2   2   0   0   2   2   2   0   0   2   0   0   0   2   0   0   0   0   0   0   0   0   2   2   2   2   0   0   0   0   0   0   0   2   2   0   2   0   0   2   0   0   0   2   0   2   0   2   0   0   2   0   0   2   2   0   0   2   0   2   2   0   2   2   2   2   2   0   0   2   0   2
 MK-1-8                 2   0   2   2   2   0   2   2   2   2   0   2   0   2   0   2   2   0   2   2   2   2   2   0   0   2   0   0   0   0   0   0   2   0   2   2   2   0   2   0   2   2   2   2   0   2   2   0   2   0   2   0   0   0   2   0   0   2   2   0   0   0   2   2   2   2   2   0   0   2   0   0   2   0   2   2   2   0   2   0   0   2   0   0   0   0   2   0   0   0   0   0   2   2   2   0   2   2   2   0   2   0   2   2   2   0   2   2   0   2   2   0   0   2   2   2   0   2   2   0   0   0   2   0   2   2   2   0   2   2   0   0   2   2   2   0   0   2   0   0   0   2   0   0   0   0   0   0   0   2   2   2   2   2   0   0   0   2   2   0   0   0   2   0   2   0   0   2   0   0   0   2   0   2   2   2   0   0   2   0   0   2   2   0   0   2   2   2   2   2   2   2   2   2   2   0   0   2   2   2
 MK-1-9                 2   0   2   2   2   0   2   2   2   2   0   2   0   2   0   2   2   0   2   2   2   2   2   2   0   0   2   0   0   0   0   0   2   0   2   2   2   0   2   0   2   2   2   2   2   0   2   0   2   0   2   0   0   0   0   0   0   2   2   0   0   0   2   2   2   2   2   0   0   2   0   0   2   0   2   2   2   0   2   0   0   2   0   0   0   0   2   0   0   2   0   0   0   2   2   0   2   2   2   0   2   0   2   2   0   0   2   2   0   2   2   0   0   2   2   2   0   2   2   0   0   0   2   0   2   2   0   0   2   2   0   0   2   2   2   0   0   0   0   2   0   2   2   0   0   0   0   0   2   2   2   2   2   2   0   0   0   2   2   0   0   0   2   0   2   0   0   2   0   0   0   2   0   2   2   2   0   0   2   0   0   2   2   0   0   2   2   2   2   2   2   2   0   2   2   0   0   2   2   2
 MK-1-10                2   2   2   2   2   0   2   2   2   2   0   2   2   2   0   2   2   0   2   2   2   2   2   2   0   0   2   0   0   0   0   0   0   0   2   2   2   0   2   0   2   2   0   2   2   0   2   0   2   0   2   0   0   0   0   0   0   2   2   0   0   2   2   2   2   2   2   0   2   0   0   2   2   0   2   2   2   0   2   0   0   2   2   0   0   0   2   0   0   2   0   0   0   2   2   0   2   2   2   0   2   0   2   2   0   0   2   2   0   2   0   0   0   2   2   0   0   2   2   0   2   0   2   0   2   2   0   0   2   0   0   0   2   2   2   0   0   0   0   2   0   2   2   0   2   0   0   0   2   2   2   0   2   2   0   0   0   2   2   0   0   0   0   0   2   0   0   0   0   0   0   2   0   2   2   2   0   0   2   0   2   2   2   0   2   2   2   2   2   2   2   2   0   2   2   0   0   2   2   2
 MK-1-11                2   2   2   2   2   0   2   2   2   0   0   2   0   2   0   2   2   0   2   2   2   2   2   2   0   0   2   0   0   0   0   0   0   0   2   2   2   0   2   0   2   2   0   2   2   0   2   0   2   0   2   0   0   0   0   2   0   2   2   0   0   2   2   2   2   2   2   0   2   0   0   2   2   0   2   2   2   0   2   0   0   2   2   0   0   0   2   0   0   2   0   0   0   2   2   0   2   2   0   0   0   0   2   0   2   0   2   2   0   2   0   0   2   0   2   0   0   2   2   0   2   0   2   0   2   2   0   0   2   0   0   0   2   2   2   0   0   0   0   2   0   2   2   0   2   0   0   0   2   2   2   0   2   2   0   2   0   2   2   0   0   0   0   0   2   2   0   2   0   0   0   2   0   2   2   2   0   0   2   0   2   2   2   0   2   2   2   0   2   2   2   2   0   2   2   0   0   2   2   2
 MK-1-12                2   2   2   2   2   0   2   2   2   0   2   0   0   2   0   2   2   0   2   2   2   2   0   2   0   0   2   0   2   2   0   0   0   0   2   2   2   0   2   0   2   2   2   2   0   0   2   0   2   0   2   0   0   2   0   2   0   2   2   0   0   2   2   2   2   2   2   0   2   0   0   2   2   0   2   2   2   0   2   0   0   2   2   0   0   0   2   0   0   2   0   0   0   2   2   0   2   2   0   0   0   0   2   0   2   0   2   2   0   2   0   0   2   0   2   0   0   2   2   0   2   0   2   0   2   2   0   0   2   0   0   0   2   2   2   0   0   0   0   2   0   2   2   0   2   0   2   0   2   0   2   0   2   2   2   2   0   2   2   0   0   0   0   0   2   2   0   2   0   0   0   2   0   2   2   2   0   0   2   0   2   2   2   0   2   0   2   0   2   0   2   2   0   0   2   0   0   2   2   0
 MK-1-13                2   2   2   2   2   0   2   2   2   0   2   0   0   2   0   2   2   2   2   2   2   2   0   2   0   0   2   0   2   2   0   0   0   0   2   2   2   0   2   0   2   2   2   2   0   0   2   0   2   0   2   0   2   0   0   2   0   2   2   0   0   2   2   2   2   2   2   0   2   0   0   2   2   0   2   2   2   0   2   2   2   2   2   0   0   0   2   0   0   2   0   0   0   2   2   0   2   2   0   0   0   2   2   0   2   2   2   2   0   2   0   0   2   0   0   0   0   2   2   0   2   0   2   2   2   2   0   0   2   0   0   2   2   2   0   2   0   0   0   2   0   2   2   0   0   0   2   0   2   0   2   0   2   2   2   2   0   2   2   0   0   0   0   0   2   2   0   2   0   0   0   2   0   2   2   2   0   0   2   0   2   2   2   0   2   0   2   0   2   0   0   2   0   2   2   0   0   2   2   2
 MK-1-14                2   2   2   2   2   0   2   2   2   0   2   0   0   0   0   2   2   0   2   2   2   2   0   2   0   0   2   0   2   2   2   0   0   0   2   2   2   0   2   2   2   2   2   0   0   0   2   0   2   0   2   0   2   0   0   2   0   2   0   0   0   2   2   2   2   2   2   0   2   0   0   2   2   0   2   2   0   0   2   0   2   2   2   0   2   2   2   0   0   2   2   0   0   2   2   0   2   2   0   0   0   2   2   0   2   2   2   0   0   2   2   0   2   0   0   0   0   0   2   0   2   0   2   2   0   0   0   2   2   0   0   2   2   2   0   2   2   0   0   2   0   2   2   0   0   0   2   0   2   0   2   0   2   2   2   2   0   2   0   0   2   0   0   0   2   2   0   2   0   0   0   2   0   2   2   0   0   0   2   0   2   2   2   0   2   2   2   0   2   2   0   2   0   2   2   0   0   2   0   2
 MK-1-15                2   0   2   2   2   0   0   2   2   0   2   0   0   0   0   2   2   0   2   2   2   2   2   2   0   0   2   0   2   2   2   0   2   0   0   2   2   0   2   2   2   2   2   0   0   2   2   0   2   0   2   0   2   0   0   2   0   2   0   0   0   2   2   2   2   2   2   0   2   0   0   2   2   0   2   2   0   0   2   0   2   2   2   0   2   2   2   0   0   2   2   0   0   0   2   0   2   2   0   0   0   2   2   0   2   2   2   0   0   2   0   0   2   0   0   0   0   0   2   0   2   0   2   2   0   0   0   2   2   0   0   2   2   2   0   2   2   0   0   2   0   2   2   0   0   0   2   0   2   0   2   0   2   2   2   2   0   2   0   0   2   0   0   2   2   2   0   2   2   2   0   2   0   2   2   0   0   2   2   0   0   2   2   0   2   2   2   0   2   2   0   2   0   0   2   2   0   2   0   2
 MK-1-16                2   0   2   2   2   0   0   2   2   0   2   0   0   0   0   2   2   0   2   2   2   0   2   2   2   0   2   0   2   2   0   0   2   0   0   2   2   0   2   2   2   2   2   0   0   2   2   0   2   2   0   0   2   0   0   2   0   2   0   0   0   2   2   2   2   2   2   0   2   0   2   2   2   0   2   2   0   0   2   0   2   2   2   0   2   2   2   0   0   2   2   0   0   0   2   0   2   2   0   0   0   2   2   0   2   2   2   0   0   2   0   0   2   0   0   0   0   0   2   0   2   0   2   2   0   0   0   2   2   0   0   2   2   2   2   2   2   2   0   2   0   2   2   0   0   0   2   2   2   0   0   2   2   2   2   2   0   2   0   0   2   0   2   2   2   2   2   2   2   2   2   2   0   2   2   0   0   2   2   0   0   2   2   0   0   2   2   0   2   2   0   2   0   0   2   2   0   2   0   2
 MK-2-1                 2   2   0   0   0   0   2   0   0   0   0   2   2   2   0   2   2   0   0   0   0   2   0   0   2   0   2   2   0   0   0   0   0   2   2   2   0   2   0   0   2   0   2   0   2   0   0   0   0   2   0   0   0   2   0   2   2   0   0   0   2   2   0   0   0   0   0   0   0   0   0   2   0   2   0   0   0   0   2   2   0   0   0   2   0   0   2   0   2   2   0   0   2   0   2   2   2   2   0   2   2   0   0   2   0   2   2   0   0   0   2   2   0   0   2   2   0   0   0   0   0   0   2   2   2   2   0   2   0   0   0   0   2   0   2   2   2   0   2   0   0   2   2   0   2   0   2   0   2   2   2   0   0   2   2   2   0   0   0   0   2   2   0   0   2   0   2   0   0   0   2   2   2   0   2   2   2   2   0   0   0   0   2   0   2   0   2   0   0   0   0   2   0   2   2   2   0   0   2   0
 MK-2-2                 2   2   0   0   0   0   2   0   0   0   0   2   2   2   0   2   2   0   0   0   2   2   0   0   2   0   2   2   0   2   2   0   0   2   2   2   2   2   0   0   2   0   2   0   2   0   0   0   0   0   0   0   0   2   0   2   2   0   0   0   2   2   0   0   2   0   0   0   0   0   0   2   0   2   0   0   0   0   2   2   0   0   2   2   0   0   2   2   2   2   2   0   2   0   2   2   2   2   0   2   2   0   0   0   0   2   2   0   2   0   0   2   2   0   2   2   2   0   2   0   2   0   2   2   2   2   0   2   0   0   0   0   2   0   2   2   2   0   2   0   0   2   2   0   2   0   0   0   2   2   0   0   0   2   2   0   0   0   0   0   2   2   0   0   2   0   2   0   0   0   2   2   0   0   2   2   2   2   0   0   0   0   2   0   2   0   2   0   0   0   0   2   0   2   2   2   0   0   2   2
 MK-2-3                 2   2   0   0   0   0   2   0   0   0   0   2   2   2   0   2   0   0   0   0   2   2   0   0   2   0   2   2   0   2   2   0   0   2   2   2   2   2   2   0   2   0   2   0   2   0   0   0   0   0   0   0   0   2   2   2   2   0   0   2   2   2   0   0   2   2   0   2   0   0   0   2   0   2   0   0   0   0   2   2   0   0   2   2   0   0   2   2   2   2   2   0   0   0   2   2   2   2   0   2   2   0   0   0   0   2   2   0   2   2   0   2   2   0   2   2   2   0   2   0   2   0   2   2   2   2   0   2   0   0   0   0   2   0   2   2   2   2   2   0   0   2   2   0   2   0   0   0   2   2   0   0   2   2   2   0   0   0   2   0   2   2   0   0   2   0   0   0   0   0   2   2   0   0   2   2   2   2   0   0   0   0   2   0   2   0   2   0   0   0   0   2   0   2   2   2   0   0   2   2
 MK-2-4                 2   0   0   0   0   0   2   0   2   0   0   2   2   2   0   2   0   2   0   0   2   2   0   0   2   2   2   2   0   2   2   0   0   2   2   2   2   2   2   0   2   0   2   0   2   2   0   0   0   0   0   0   0   2   2   2   2   0   0   2   2   2   0   0   0   0   0   2   0   0   0   2   0   2   0   0   0   0   2   2   0   0   2   2   0   0   2   2   2   2   2   0   0   0   2   2   2   2   0   2   2   0   0   0   0   2   2   0   2   2   0   2   2   0   2   2   2   0   2   0   2   0   2   2   2   2   0   2   0   0   0   0   2   2   2   2   2   0   2   0   0   2   0   0   2   0   0   0   2   2   0   0   2   2   2   2   0   0   2   0   0   2   0   0   2   0   0   0   0   0   2   2   0   0   0   2   2   2   0   0   0   0   2   0   2   0   2   2   0   0   0   2   0   2   2   0   0   0   2   2
 MK-2-5                 2   0   0   0   0   0   2   0   2   0   0   2   0   2   0   2   0   2   0   0   0   2   0   0   2   2   2   2   0   2   2   0   0   2   2   2   2   2   2   0   2   0   2   0   2   2   0   0   0   0   0   0   0   2   0   2   2   0   0   2   2   2   0   0   0   0   2   2   0   0   0   2   0   2   2   0   0   2   2   2   0   0   2   2   0   0   2   2   2   2   2   0   0   0   0   2   2   0   0   2   2   0   0   0   0   2   0   0   2   2   0   2   2   0   2   2   2   0   2   0   2   0   2   2   2   2   0   2   0   0   0   0   2   2   2   2   2   0   2   2   0   2   0   0   2   0   0   0   2   2   0   0   2   2   2   2   0   0   2   0   0   2   0   0   2   0   0   0   0   0   2   2   0   2   0   2   2   2   0   0   0   0   2   0   2   0   2   2   0   0   2   2   0   2   2   0   0   2   2   2
 MK-2-6                 0   0   0   0   0   0   2   0   0   0   2   2   0   2   0   2   0   2   0   0   2   0   0   0   2   2   2   2   0   2   2   0   0   2   2   2   2   2   2   0   2   0   2   0   2   2   0   0   0   0   0   0   0   2   0   2   2   0   0   2   2   2   0   0   0   0   2   0   0   2   0   2   0   0   2   0   2   0   2   2   0   0   2   2   0   0   2   2   2   2   2   0   0   0   0   2   2   0   0   2   2   0   0   0   0   2   0   2   2   2   0   2   2   2   2   2   2   0   2   0   2   0   2   2   2   2   0   0   0   0   0   0   2   2   2   2   2   0   2   2   0   2   0   0   2   0   2   0   2   2   0   0   2   2   2   2   2   0   2   0   0   2   0   0   2   0   0   0   0   0   2   2   0   2   0   2   2   2   0   0   0   0   2   0   2   0   0   2   0   0   2   2   0   2   2   0   0   2   2   2
 MK-2-7                 0   0   0   0   0   0   2   0   0   0   2   2   2   2   0   2   0   2   0   0   2   0   0   0   2   2   0   2   0   2   0   0   0   2   2   2   0   0   2   0   2   0   2   2   2   2   0   0   2   0   0   0   0   2   0   2   0   0   0   2   2   2   0   0   0   0   2   0   0   2   0   2   0   0   2   0   2   2   2   2   0   0   2   2   0   2   2   2   2   2   2   0   0   0   0   2   2   0   0   2   2   0   0   0   0   0   0   2   2   2   2   2   2   0   2   0   2   0   2   0   2   2   2   2   2   2   2   0   0   0   0   0   2   2   2   2   0   0   2   2   0   2   0   0   2   0   2   0   2   2   0   0   2   2   2   2   2   0   2   0   2   2   0   0   2   0   0   0   0   0   2   2   0   2   0   2   2   2   0   0   0   0   2   0   2   0   0   2   0   0   2   2   0   2   2   0   0   2   2   2
 MK-2-8                 0   0   0   2   2   0   2   0   2   0   2   2   2   2   0   2   0   2   0   0   0   0   0   0   2   2   0   2   0   2   0   0   0   2   2   0   0   2   2   0   0   0   0   2   2   2   0   0   2   0   0   0   0   2   0   2   0   2   0   2   2   2   0   0   0   0   2   0   0   2   0   2   0   0   2   0   0   0   2   2   0   0   2   2   0   2   2   2   0   2   2   0   0   0   2   2   2   0   0   2   2   0   0   2   0   0   2   2   2   2   2   2   2   0   0   0   2   0   2   0   2   2   2   2   2   0   2   0   2   0   0   0   2   2   2   2   0   0   2   2   0   0   0   0   2   2   2   0   2   2   2   0   2   2   2   2   2   0   2   0   2   2   0   0   0   0   0   0   0   0   2   2   0   2   0   0   2   2   0   0   0   0   2   0   2   0   0   2   0   0   2   2   2   2   2   0   2   2   2   2
 MK-2-9                 0   0   0   2   2   0   2   0   2   0   2   2   0   2   2   2   0   2   0   2   0   0   0   0   2   2   0   2   0   2   0   0   0   2   2   0   0   0   2   0   0   0   0   2   2   0   0   2   2   0   0   0   0   2   0   2   0   2   0   2   2   2   0   0   0   0   2   0   0   2   0   2   0   0   2   0   0   0   2   2   0   0   0   2   0   2   2   2   0   2   2   0   0   0   2   0   2   0   0   2   2   0   0   2   0   0   2   2   2   2   2   2   2   0   0   0   2   0   0   0   2   2   0   2   2   2   2   0   2   0   0   0   2   2   2   2   0   0   2   2   0   0   0   0   2   2   2   0   2   2   2   0   2   2   0   2   2   0   2   2   2   2   0   0   0   2   0   0   0   0   2   2   0   2   0   2   2   2   0   0   0   0   2   0   2   0   0   2   0   0   2   2   2   2   2   0   2   2   2   2
 MK-2-10                2   0   0   2   2   0   0   0   2   0   2   2   0   2   2   2   0   2   0   2   0   0   0   0   2   2   0   2   0   2   0   0   0   2   2   0   2   0   2   0   0   2   0   2   2   0   0   2   2   0   0   2   0   2   0   2   0   2   0   2   2   2   0   0   0   0   2   0   0   2   0   2   0   0   0   0   0   0   2   2   0   0   0   2   0   2   2   2   0   2   2   0   0   2   2   0   2   0   2   0   2   0   2   2   0   0   2   2   2   2   2   2   2   0   0   0   2   0   0   0   2   2   0   2   2   2   2   0   0   0   0   0   2   2   2   2   0   0   2   2   0   0   0   2   2   2   2   0   2   0   2   0   2   2   0   2   2   0   2   2   2   2   0   0   0   2   2   0   0   0   2   2   0   2   0   2   2   2   2   0   0   0   2   0   2   0   0   2   0   2   2   2   2   2   2   2   2   2   2   2
 MK-2-11                2   0   0   0   2   0   0   2   0   0   2   2   0   2   2   2   0   2   0   2   0   0   2   0   2   2   0   2   0   2   0   0   0   2   2   0   2   0   2   0   0   2   0   2   2   0   0   2   2   0   0   2   0   2   0   2   0   2   0   2   2   2   0   0   0   0   2   0   0   2   0   2   0   0   0   0   0   0   2   2   0   0   0   2   0   2   2   2   2   2   2   0   0   2   2   2   2   2   2   0   2   0   0   2   0   2   2   2   2   2   2   2   2   0   0   0   2   0   0   0   2   2   0   0   2   0   2   0   0   0   2   0   2   2   2   2   0   0   2   2   2   0   0   2   2   2   0   0   2   0   2   0   0   2   0   2   2   0   2   2   2   2   0   2   0   2   2   0   0   0   2   0   0   2   0   2   2   2   2   0   0   0   2   0   2   0   0   2   0   2   2   2   2   2   2   2   2   2   2   2
 MK-2-12                2   0   0   0   2   0   0   2   0   0   2   2   0   2   0   2   0   0   0   2   0   0   2   2   2   2   0   2   0   2   0   0   0   2   2   0   2   0   2   0   0   2   0   2   2   0   0   2   2   0   0   2   0   2   0   2   0   2   0   2   2   0   0   2   0   0   2   0   0   2   0   2   0   0   0   0   0   0   2   2   0   0   0   2   0   2   2   2   2   2   2   0   0   0   2   2   2   2   2   0   2   0   0   2   0   2   0   2   2   2   2   0   2   0   0   0   2   0   0   0   2   2   0   0   2   0   2   0   0   0   2   0   2   2   2   2   0   2   2   2   2   0   0   2   2   2   0   0   2   0   2   0   0   2   0   2   2   0   2   2   2   2   2   2   0   2   2   0   2   0   2   0   0   2   0   2   2   2   2   0   0   0   2   0   2   0   0   2   0   2   2   2   2   2   2   2   2   2   2   2
 MK-2-13                0   2   0   0   2   0   0   2   0   0   2   2   0   2   0   2   0   0   0   2   0   0   2   2   2   2   2   2   0   2   0   0   0   2   0   0   2   0   2   0   0   2   0   2   2   0   0   2   2   0   2   2   0   2   0   2   0   2   0   2   2   0   2   2   0   0   2   0   0   2   2   2   0   0   0   0   0   0   0   2   0   0   0   2   0   2   0   2   2   2   2   0   0   0   2   2   2   2   2   0   2   0   0   2   0   2   0   2   2   2   2   0   2   0   0   0   2   0   0   0   2   2   0   0   2   2   2   0   0   0   2   0   2   0   2   2   0   2   0   0   2   0   0   2   2   2   2   0   2   0   2   0   0   2   0   2   2   0   2   2   0   2   2   2   2   2   2   0   2   0   2   0   0   2   0   2   2   0   2   0   0   0   2   0   2   0   0   2   0   2   2   2   2   2   2   0   2   2   2   2
 MK-2-14                0   2   2   0   2   0   0   2   2   0   2   2   2   2   0   2   0   0   0   2   0   0   2   2   2   0   2   2   0   2   0   0   0   2   0   0   2   0   2   2   0   2   0   2   2   0   0   2   2   0   2   0   0   2   0   2   2   2   0   0   2   0   2   2   0   0   2   0   0   2   2   2   0   0   0   0   0   0   0   2   0   2   0   2   0   2   0   2   2   2   2   0   0   0   2   2   2   2   2   0   2   0   0   2   0   0   0   2   2   2   2   0   2   0   0   2   2   0   0   0   2   2   0   0   2   2   2   0   0   0   2   0   2   0   2   2   0   2   0   0   2   0   0   2   2   2   2   0   0   0   2   0   0   2   0   2   2   0   0   2   0   2   2   2   2   2   2   0   2   0   2   0   0   2   0   2   2   0   2   0   2   0   2   0   0   0   0   2   0   2   2   2   2   0   2   0   2   2   2   2
 MK-2-15                0   2   2   0   2   0   0   2   2   0   0   2   2   2   0   2   0   0   0   2   0   0   2   2   2   0   2   2   0   2   0   0   0   2   0   0   2   0   0   2   0   2   0   2   2   0   0   2   2   0   2   0   0   2   0   2   2   2   0   0   2   0   2   2   0   0   2   0   0   2   2   2   0   0   0   0   0   0   0   2   0   2   0   2   0   2   0   2   2   2   2   0   0   0   0   2   2   2   2   0   2   0   2   2   0   0   0   2   2   2   2   0   2   0   0   0   2   0   0   0   2   0   0   2   0   2   2   0   0   0   2   0   2   0   2   2   0   2   0   0   2   0   0   2   2   2   2   0   0   0   2   2   0   2   2   2   2   0   0   2   0   2   2   2   2   2   2   0   0   0   0   0   2   2   0   0   2   0   0   0   2   0   2   0   0   0   0   2   0   2   2   2   2   0   0   0   2   2   2   0
 MK-2-16                2   2   2   0   2   0   0   2   0   0   0   2   2   2   0   2   0   0   0   2   0   0   2   0   2   0   2   2   0   2   0   0   0   0   0   0   0   0   0   0   0   2   0   2   2   0   0   2   2   0   2   0   2   2   0   0   2   2   0   0   2   0   2   2   0   0   2   0   0   2   2   2   0   2   0   0   0   0   0   2   0   2   0   2   2   2   0   2   2   2   2   0   0   0   2   2   2   2   2   0   2   0   2   2   0   0   0   2   2   2   2   0   2   0   0   0   2   0   0   0   2   0   0   2   0   2   2   0   0   0   2   0   2   0   2   0   0   2   0   0   2   0   0   2   2   2   2   0   0   0   2   2   0   2   2   0   2   0   0   2   0   2   2   2   2   2   2   0   0   0   0   0   2   2   0   0   2   0   0   0   2   0   2   2   0   0   0   0   2   2   2   2   2   0   0   0   0   2   0   0
 MK-3-1                 2   0   0   2   0   2   0   2   0   0   0   0   0   0   2   0   2   2   2   0   2   2   0   0   2   0   0   0   0   2   2   0   0   2   2   0   2   0   2   2   0   0   0   0   0   2   0   0   2   0   2   0   0   2   0   2   0   2   2   0   0   0   0   0   2   2   2   2   0   2   2   2   0   2   0   0   2   0   0   0   0   2   0   2   2   0   0   2   0   0   0   2   2   2   2   2   2   2   2   2   0   2   0   0   2   2   0   2   2   0   2   2   0   0   2   2   0   2   0   2   2   0   2   0   2   0   2   2   2   0   0   0   2   0   2   0   0   0   0   0   2   0   0   0   2   0   2   2   0   0   0   2   2   2   0   0   0   0   2   2   2   0   2   0   0   2   2   2   2   0   2   0   0   2   0   2   0   2   0   2   0   2   0   0   2   0   0   0   2   0   0   2   2   0   0   0   2   2   0   2
 MK-3-2                 2   2   2   2   0   2   0   0   0   0   0   0   0   2   2   0   2   2   2   0   2   2   0   0   2   0   0   0   0   2   2   0   2   2   2   0   2   0   2   2   0   0   0   0   2   2   0   0   2   0   2   0   0   2   0   2   0   2   2   0   2   0   0   0   2   2   2   0   0   2   2   2   0   2   0   2   2   0   0   2   0   2   0   2   2   0   0   2   0   2   0   2   2   2   2   2   2   2   2   0   0   2   0   0   2   2   0   2   2   0   2   2   0   0   2   0   0   2   0   2   2   0   2   0   2   0   2   2   2   0   0   0   2   0   2   0   0   0   0   0   2   0   0   0   2   0   2   2   0   0   0   0   2   2   0   0   0   0   2   2   2   0   2   0   2   2   2   2   2   0   2   0   0   2   0   2   0   2   0   2   0   2   0   0   2   0   0   0   2   0   0   2   2   0   0   0   2   2   0   2
 MK-3-3                 2   2   0   2   0   2   2   0   2   0   0   0   2   2   2   0   2   2   2   0   2   2   0   0   2   0   0   2   0   2   2   0   2   2   2   0   0   0   0   2   0   0   0   0   0   2   0   0   2   0   2   0   0   2   0   0   0   2   2   0   2   2   0   0   0   0   2   0   0   2   2   2   0   2   0   2   2   2   0   2   0   2   0   2   2   0   2   2   0   2   0   2   2   2   2   0   2   2   2   0   0   0   0   0   2   2   0   2   2   0   2   2   0   0   2   0   2   2   0   2   2   0   2   0   0   0   2   0   2   0   0   0   0   0   2   0   0   0   0   0   2   0   0   0   2   0   2   2   0   0   0   0   0   2   0   0   0   0   0   2   2   2   2   0   2   2   2   2   2   0   2   0   0   2   0   2   0   0   0   2   0   0   0   0   2   0   0   0   2   0   0   0   2   2   0   0   2   2   0   2
 MK-3-4                 2   0   0   2   2   2   2   0   2   0   0   0   2   2   2   0   2   2   2   0   2   2   0   0   2   0   0   2   0   2   2   0   2   2   2   2   0   0   0   2   0   0   0   0   0   2   0   0   2   0   2   0   0   2   0   0   0   2   2   0   0   2   0   0   0   0   2   0   0   2   2   2   0   0   0   2   2   2   0   2   0   2   0   2   2   0   2   2   0   2   0   2   2   0   2   0   2   0   0   0   0   0   0   0   2   2   0   0   2   0   2   2   0   0   0   0   2   2   0   2   2   0   2   0   0   0   2   2   0   0   0   0   0   0   2   0   0   0   0   0   0   2   0   0   2   2   2   0   0   0   0   0   0   2   0   0   0   0   0   2   2   2   2   0   2   2   2   2   2   0   2   0   0   0   0   2   0   0   0   2   0   0   0   2   0   0   0   0   2   2   0   0   2   2   0   2   2   2   0   2
 MK-3-5                 2   0   0   2   2   2   2   0   2   2   0   0   2   2   2   0   2   2   2   0   2   2   0   0   2   0   0   2   0   2   2   0   2   2   2   2   0   0   0   2   2   0   0   0   0   2   0   0   2   0   2   2   2   0   0   0   0   2   2   0   0   2   0   0   0   0   2   0   0   2   2   2   0   0   0   2   2   2   0   2   0   0   0   2   2   2   2   2   0   2   2   0   2   0   2   0   2   0   0   0   0   0   0   0   2   2   0   0   2   0   2   2   0   0   0   0   2   2   0   2   2   0   2   0   0   0   0   2   0   0   0   0   0   0   2   0   0   0   0   0   0   2   0   2   2   2   2   0   2   0   0   0   0   2   0   0   0   0   0   2   2   2   2   0   2   2   2   2   2   0   2   0   0   0   0   2   0   0   0   2   0   0   0   2   0   0   0   0   2   2   2   0   2   2   0   2   2   2   0   2
 MK-3-6                 0   0   0   2   2   2   2   0   0   2   0   0   2   2   0   0   2   2   2   2   2   2   2   0   2   0   0   2   0   2   0   0   2   0   2   2   0   2   0   2   2   0   2   0   0   0   0   0   2   0   2   2   2   0   0   0   0   2   2   0   0   2   0   0   0   0   2   0   0   2   0   2   2   0   0   2   2   2   0   2   0   2   0   2   2   2   2   2   0   2   2   2   2   0   2   0   2   0   0   0   0   0   0   0   2   2   0   0   2   0   2   2   0   0   0   0   2   2   0   2   2   0   2   0   2   0   0   2   0   0   2   0   0   0   2   0   0   0   0   0   0   2   0   2   2   2   2   0   2   0   0   0   0   2   0   0   0   2   0   2   2   2   2   0   2   2   2   2   2   0   0   0   0   0   0   0   0   0   0   2   0   0   0   2   0   0   0   0   2   2   2   0   2   2   2   0   2   2   0   2
 MK-3-7                 0   0   0   2   2   2   2   0   0   2   2   0   0   2   0   0   2   2   2   2   2   2   2   0   0   0   0   2   0   2   0   0   2   0   2   2   0   2   0   2   2   0   2   0   0   0   0   0   2   0   2   2   2   2   0   0   0   2   2   0   0   0   0   0   0   0   2   0   0   2   0   2   2   2   0   2   2   2   0   2   0   2   0   0   2   0   2   2   0   2   2   2   2   0   2   0   2   0   0   0   0   0   0   0   2   2   0   0   2   0   2   2   0   0   0   0   2   0   2   2   2   0   2   0   2   0   0   2   0   0   2   0   0   0   2   0   0   0   0   0   0   2   0   0   2   2   2   0   2   0   0   0   0   2   0   0   0   2   0   2   2   2   2   0   2   2   2   2   2   0   0   0   0   0   0   0   0   0   2   2   0   0   0   2   0   0   0   0   2   2   2   0   2   2   2   0   2   2   2   2
 MK-3-8                 0   0   0   2   2   2   2   0   0   2   2   0   0   2   0   2   2   2   2   2   2   2   2   0   0   0   0   2   0   2   2   0   2   0   2   2   0   0   0   2   2   0   2   0   0   0   2   0   2   0   2   2   2   2   2   0   2   2   2   0   0   0   0   2   0   0   2   0   0   2   0   2   0   0   0   0   2   2   2   2   0   2   0   2   2   2   2   2   0   2   2   2   2   0   2   0   2   0   0   0   0   0   0   0   2   2   2   0   2   0   2   2   0   0   2   0   2   0   2   2   2   0   2   0   2   0   2   2   0   0   2   0   0   0   2   0   0   0   0   2   0   0   0   0   2   2   2   0   2   0   0   0   0   2   0   0   0   2   0   2   2   2   2   0   2   2   2   0   2   0   0   0   2   2   0   0   0   0   2   2   0   0   0   2   0   0   0   0   2   2   2   0   2   2   2   0   0   2   0   2
 MK-3-9                 2   0   0   2   2   2   2   0   0   0   2   0   0   2   0   0   2   2   2   2   2   2   2   0   2   0   0   2   0   2   2   0   0   0   2   2   2   0   0   2   0   0   2   0   0   0   2   0   2   0   2   0   2   2   2   0   2   2   2   0   0   0   0   0   0   0   2   0   0   2   0   2   0   0   0   0   2   2   2   2   0   2   0   2   2   2   2   0   0   2   2   2   2   0   2   0   2   0   0   0   0   0   0   0   2   2   2   0   2   0   2   2   0   2   2   0   2   0   2   2   2   0   2   0   2   0   0   2   0   0   0   0   0   0   2   0   0   0   0   2   2   0   0   0   2   0   2   0   2   0   0   0   2   2   0   0   0   2   0   2   2   2   0   0   2   2   2   0   2   0   0   0   2   2   0   2   0   2   2   2   0   0   2   2   0   0   2   0   2   2   2   0   2   2   2   0   0   2   2   0
 MK-3-10                2   0   0   2   2   2   2   2   0   0   2   0   0   2   2   2   2   2   2   2   2   2   2   0   2   2   0   2   0   2   2   0   0   0   0   2   2   0   0   2   0   0   2   0   0   0   2   0   2   0   2   0   2   0   2   0   2   2   2   0   0   0   0   2   0   0   2   0   0   2   0   2   0   0   2   0   2   2   2   2   2   2   0   2   2   2   2   0   0   0   2   0   2   0   0   0   2   0   0   0   0   0   0   0   2   2   2   2   0   0   2   2   0   2   2   0   2   2   2   2   2   2   2   0   2   0   0   2   0   2   0   0   0   0   2   0   0   0   0   2   2   0   0   0   2   0   2   0   2   0   0   0   2   2   0   2   0   2   0   2   2   2   0   2   2   2   2   0   2   0   0   2   2   2   0   2   0   2   2   0   0   2   2   2   0   0   2   0   2   2   2   0   2   2   2   0   0   2   2   0
 MK-3-11                2   0   0   2   2   2   2   2   0   0   2   0   0   0   2   2   2   2   2   2   2   2   2   0   2   2   0   2   0   2   2   0   0   2   2   2   2   0   0   2   2   0   2   0   0   0   2   0   2   0   2   0   0   0   2   0   2   2   2   0   0   2   2   2   0   0   2   0   0   2   0   2   0   0   2   0   2   2   2   2   2   2   0   2   2   2   2   2   0   0   2   0   2   0   0   0   2   0   0   0   0   0   0   0   2   2   2   2   0   0   2   2   0   0   2   0   2   2   2   2   2   2   2   0   2   0   0   0   0   2   0   0   2   0   2   0   0   2   0   2   2   0   0   0   2   0   2   0   2   0   0   0   2   2   2   2   0   0   0   2   2   2   0   2   2   2   2   0   2   0   0   2   2   2   0   2   0   2   2   0   0   2   2   2   0   0   2   0   2   2   2   0   2   2   2   0   0   2   2   0
 MK-3-12                2   0   0   2   0   2   0   2   0   0   2   0   0   0   2   2   0   2   2   2   2   2   0   0   2   2   0   2   0   2   0   0   0   2   2   2   2   0   0   2   2   0   2   0   2   0   2   0   2   2   2   0   0   0   2   0   0   2   2   2   0   2   2   2   0   0   2   0   0   2   0   2   0   0   2   0   2   2   2   2   2   2   2   2   2   2   2   2   0   0   2   0   2   0   0   0   2   0   2   0   0   0   0   0   2   2   2   2   0   0   2   2   0   0   2   2   2   2   2   2   2   2   2   0   2   0   0   0   0   2   0   0   2   0   2   0   0   2   0   2   2   0   0   0   2   0   0   0   2   0   0   0   0   2   2   2   0   0   0   0   2   2   0   2   2   2   2   0   2   0   0   2   2   2   0   2   0   2   2   2   0   2   2   2   0   0   2   0   2   2   2   0   2   2   2   0   0   2   2   0
 MK-3-13                2   0   2   2   0   2   0   2   0   0   2   0   0   0   2   2   0   2   2   2   2   2   0   0   2   2   0   2   2   2   0   0   0   2   2   2   2   2   0   2   0   0   2   0   2   0   2   0   2   2   2   0   0   0   2   0   0   2   2   2   0   2   2   2   0   0   2   0   0   2   2   2   0   0   2   0   2   2   2   2   2   2   2   2   2   2   2   2   0   0   2   0   2   0   0   0   2   0   2   0   0   2   0   2   0   2   2   2   0   0   2   2   0   0   2   2   2   2   2   2   2   2   0   0   0   0   0   0   0   2   0   0   2   0   2   2   0   2   0   2   2   0   0   0   2   0   0   2   2   2   0   0   0   2   2   2   2   0   0   0   2   2   0   2   2   2   2   0   2   0   0   2   2   2   0   2   0   2   2   2   0   2   2   2   0   0   2   0   2   2   2   2   2   2   2   0   0   2   2   0
 MK-3-14                2   0   2   2   0   2   0   2   0   0   0   0   0   0   2   2   0   2   2   2   2   2   0   0   2   2   0   2   2   2   0   0   0   2   2   2   2   2   0   2   0   2   2   0   2   0   2   0   2   2   2   2   0   0   2   0   0   2   2   2   0   2   2   2   0   2   2   0   0   2   2   2   0   0   2   0   2   2   2   2   2   2   0   2   2   2   2   2   0   0   2   0   2   0   0   0   2   0   2   0   0   2   0   2   0   2   2   2   0   2   2   2   0   0   2   2   2   2   2   2   2   2   0   0   0   0   0   0   0   2   0   0   2   2   0   2   0   2   0   2   2   0   0   2   2   0   2   2   2   2   0   0   0   2   2   2   2   0   0   0   0   2   0   2   2   2   2   0   0   0   0   2   2   2   0   0   0   2   2   2   0   2   2   0   0   2   2   2   2   2   2   0   2   2   2   0   0   2   0   0
 MK-3-15                2   0   2   2   2   2   0   0   0   0   0   0   0   0   2   2   0   2   2   2   2   2   0   2   2   0   0   2   2   2   0   0   0   0   2   2   2   2   0   2   0   2   2   0   2   0   2   0   2   0   2   2   0   0   2   0   0   2   2   2   0   2   2   2   0   0   2   0   0   2   2   2   0   0   2   0   2   2   0   2   2   2   0   2   2   2   2   2   0   0   2   0   2   0   0   0   0   0   2   0   0   2   2   2   0   2   2   2   0   2   2   2   0   0   2   2   2   2   2   2   2   2   0   0   0   0   2   0   0   2   0   0   2   2   0   2   0   2   0   2   2   0   0   2   2   0   2   0   2   2   0   0   0   2   2   0   2   0   2   0   0   2   0   2   2   2   2   0   2   2   2   2   2   2   2   0   0   2   2   2   0   2   2   0   0   2   2   2   2   2   2   0   2   2   2   0   0   2   2   0
 MK-3-16                2   0   2   2   2   2   2   0   0   0   2   0   0   0   2   2   0   0   2   2   2   2   0   2   2   0   0   2   2   2   0   0   0   2   2   2   2   2   0   2   0   2   2   0   2   2   2   0   2   0   2   2   0   0   2   0   0   2   2   2   0   2   2   2   2   0   2   0   0   2   0   2   0   0   2   0   2   2   0   2   2   2   0   2   2   2   2   2   0   0   2   0   0   0   0   0   2   0   2   0   0   2   2   2   0   2   2   2   0   2   2   2   0   2   2   2   2   2   2   2   2   2   0   0   0   2   2   0   0   2   0   0   2   2   0   2   0   2   0   0   2   0   2   2   2   0   2   0   2   2   2   0   0   2   2   0   0   0   2   0   0   2   2   2   0   2   2   0   2   2   2   2   2   2   2   2   0   2   2   2   0   2   2   0   0   2   2   0   2   2   2   0   2   0   0   0   0   2   2   0
 MK-4-1                 2   0   2   0   2   0   2   0   0   0   0   2   2   2   2   2   2   2   0   2   2   0   0   0   2   2   0   0   0   2   2   0   2   0   0   2   2   2   0   0   2   2   0   2   0   0   0   2   0   2   0   0   2   0   2   0   2   2   2   0   0   2   2   0   0   2   2   2   0   2   0   2   2   2   0   0   0   2   0   2   2   0   0   0   2   2   2   2   2   2   2   2   2   0   0   0   2   2   2   0   0   0   2   2   2   2   2   2   2   0   2   0   0   0   2   2   2   2   2   2   2   2   0   0   0   2   2   0   0   2   0   2   2   2   0   2   0   0   0   0   2   0   2   0   0   0   2   2   0   2   2   2   2   2   2   2   0   0   2   0   2   0   0   2   2   0   2   0   0   0   2   2   0   0   0   2   2   2   2   0   0   2   2   0   2   0   0   0   0   0   2   0   2   0   0   2   2   0   0   0
 MK-4-2                 2   0   0   0   2   0   2   0   0   0   0   2   2   2   0   2   0   2   0   2   2   0   0   0   2   2   0   0   0   2   2   0   2   0   0   2   2   2   0   0   2   2   0   2   0   0   0   2   0   0   0   0   2   0   2   0   2   2   2   0   0   2   2   0   0   2   2   2   0   2   0   2   2   2   0   0   0   2   0   2   2   0   2   0   2   2   2   0   2   2   2   2   2   0   0   0   2   2   2   0   0   2   2   2   2   2   2   0   2   0   2   0   0   0   0   2   2   2   2   0   2   2   0   0   0   2   2   0   0   2   2   2   2   2   0   2   0   0   0   0   2   0   2   0   0   0   2   2   0   2   2   2   2   2   2   2   0   0   2   0   2   0   0   2   2   0   2   0   2   0   2   2   2   0   0   0   2   2   2   0   0   2   2   0   2   0   0   2   0   0   2   0   2   0   0   2   0   0   0   0
 MK-4-3                 2   0   0   0   2   0   2   0   0   0   2   2   2   0   0   2   0   0   0   2   2   0   0   0   0   0   0   0   0   2   2   0   2   0   0   2   2   2   0   0   2   2   0   2   0   0   0   2   0   0   0   0   2   0   2   0   2   2   2   0   0   2   2   0   0   2   2   2   0   2   0   2   2   2   0   0   0   2   0   2   2   0   2   0   2   2   2   0   2   0   2   2   2   0   0   0   2   2   2   0   0   2   2   2   2   2   2   0   2   0   2   0   0   0   0   2   2   2   2   0   2   2   0   0   0   2   2   0   2   2   2   2   2   0   0   2   0   0   0   0   0   0   2   0   0   0   2   2   0   2   2   2   0   2   2   2   0   0   2   0   2   0   0   2   2   0   2   0   0   0   2   2   2   0   0   0   2   2   0   2   0   2   0   0   2   0   0   2   0   0   2   0   2   0   0   2   0   0   0   0
 MK-4-4                 2   0   0   0   2   0   2   0   0   0   2   2   2   0   0   2   0   0   2   2   2   0   0   0   0   0   0   0   0   2   2   0   2   0   0   2   2   2   0   0   2   0   0   2   0   2   0   2   0   0   0   0   2   0   2   0   2   2   2   0   0   2   2   0   0   2   2   2   0   2   0   0   2   2   0   0   0   2   0   2   2   0   2   0   0   2   2   0   2   0   2   2   2   0   0   0   2   2   2   0   0   2   2   2   2   2   2   0   2   2   2   0   0   0   0   2   2   2   2   0   2   0   0   0   0   2   2   0   2   2   2   2   2   0   0   2   2   0   0   0   0   0   2   0   0   0   2   2   0   2   0   2   0   2   2   2   0   0   2   0   0   0   0   2   2   0   2   0   0   0   2   2   2   0   0   0   0   2   0   2   0   0   0   0   2   0   0   2   2   0   2   0   2   0   0   2   0   0   0   2
 MK-4-5                 2   0   0   0   2   0   2   0   0   0   2   2   2   0   0   2   0   0   2   2   2   0   0   0   0   0   0   0   0   2   2   0   2   0   0   2   2   0   0   0   2   0   0   2   0   2   0   2   0   0   0   0   2   0   2   0   2   2   2   0   0   2   2   0   0   2   2   0   0   2   0   0   2   2   0   0   0   2   0   2   2   0   2   0   0   2   2   0   2   0   2   2   2   0   0   0   2   2   2   0   2   2   2   2   2   2   2   0   2   2   2   0   0   0   0   2   2   2   2   2   2   0   0   0   0   2   2   0   2   2   2   2   2   0   0   2   2   0   2   0   0   0   2   0   0   0   2   2   0   2   2   2   0   2   2   2   0   0   2   0   0   0   0   2   2   0   2   0   0   0   0   2   2   0   0   0   2   0   0   2   0   0   2   0   2   0   0   2   2   0   2   0   0   0   0   2   0   0   0   2
 MK-4-6                 2   0   0   0   2   0   2   0   0   0   2   2   2   0   0   2   0   0   2   2   2   0   0   0   2   0   0   0   0   2   2   0   2   2   0   2   2   0   0   0   2   0   0   2   0   2   0   2   0   0   0   0   2   0   2   0   2   2   0   0   0   0   2   0   0   2   2   0   0   2   0   0   2   2   0   0   0   2   0   2   2   0   2   0   0   2   2   0   2   0   2   2   2   0   0   0   2   2   2   2   2   2   2   2   2   2   2   0   2   0   2   0   0   0   0   2   0   2   2   2   2   0   0   0   0   2   2   2   2   2   2   2   2   0   0   0   2   0   2   0   0   0   0   0   0   0   2   2   0   2   0   2   0   2   0   2   0   0   2   2   0   0   0   2   2   0   2   0   0   0   0   2   2   0   0   0   2   0   0   2   0   0   2   0   2   0   0   2   2   0   2   0   0   0   2   2   0   2   0   2
 MK-4-7                 2   0   0   0   2   0   2   0   0   0   2   2   2   0   0   2   0   0   2   2   2   0   0   2   2   0   0   0   2   2   2   0   2   2   0   2   2   0   0   0   2   0   0   0   0   2   0   2   0   0   0   0   0   0   2   0   2   2   0   0   0   0   2   0   0   2   2   0   0   2   0   0   2   2   0   0   2   2   0   2   2   0   2   0   0   2   0   0   2   0   2   2   2   0   0   0   2   2   2   2   2   2   2   2   2   2   2   0   2   0   2   0   0   2   0   2   0   2   2   2   2   0   0   0   0   2   2   2   2   0   2   2   0   0   0   0   2   0   2   0   0   0   0   0   0   0   2   2   2   2   0   2   0   0   2   2   0   0   2   2   0   0   0   2   2   0   2   2   0   2   2   0   2   0   0   0   2   0   0   2   2   2   2   0   2   0   0   2   2   2   2   0   0   0   0   2   0   2   0   2
 MK-4-8                 2   0   0   0   2   0   2   2   0   0   2   2   0   2   0   2   0   0   2   2   2   0   0   2   2   0   0   0   2   2   0   0   2   2   0   2   2   0   2   0   2   0   2   0   0   0   0   2   0   0   0   0   0   2   2   0   2   2   2   0   0   0   2   0   0   2   2   0   0   2   0   0   2   0   0   0   2   2   2   2   2   2   2   0   0   2   0   0   2   0   2   2   2   0   0   0   2   2   2   2   2   2   2   2   2   2   2   0   2   0   2   0   2   2   0   2   0   2   2   2   2   0   0   0   2   2   2   0   2   0   2   2   0   2   0   0   2   0   2   0   0   0   0   0   0   0   2   2   2   2   0   2   0   0   2   2   0   0   2   2   0   0   0   0   2   2   2   2   0   2   2   0   2   0   0   0   2   0   0   2   2   0   2   0   2   0   0   2   2   2   2   0   0   0   0   0   0   2   0   2
 MK-4-9                 2   2   0   0   2   0   2   2   0   0   0   2   2   2   0   2   2   0   2   0   0   0   2   2   0   0   0   0   2   2   0   2   2   2   0   2   2   0   2   2   2   0   2   0   0   0   0   2   0   0   2   0   0   2   2   0   2   2   2   2   0   0   2   0   0   2   2   0   0   2   0   0   2   0   0   0   2   2   2   2   2   0   2   0   2   2   0   0   2   2   2   2   2   0   0   0   2   2   2   2   0   2   2   2   2   2   2   0   2   2   2   0   2   2   0   2   0   2   2   2   2   2   2   0   2   2   2   0   2   0   2   2   0   2   0   0   2   0   2   0   0   0   0   2   0   0   2   2   2   2   0   2   0   0   2   2   0   2   2   2   0   0   0   0   2   2   0   2   0   2   0   2   2   0   0   0   2   0   0   2   2   0   2   0   2   2   2   2   2   2   0   0   0   0   0   0   0   2   0   2
 MK-4-10                2   2   0   0   2   0   2   2   0   0   0   2   2   2   0   2   2   0   2   0   0   0   2   2   0   0   0   0   2   2   0   0   2   0   0   2   2   0   2   2   2   0   2   0   0   0   0   2   0   2   2   0   2   2   2   2   2   2   2   2   0   0   2   0   0   2   0   0   0   2   0   0   2   0   0   0   2   2   2   2   2   0   2   0   2   0   0   0   2   2   2   2   2   0   0   0   2   2   2   2   0   2   2   2   2   2   2   0   2   2   2   0   2   2   0   2   0   2   2   2   2   2   2   0   2   2   2   0   2   0   2   2   0   2   0   0   2   0   2   0   0   0   0   0   0   0   2   2   2   2   0   2   0   0   2   2   0   2   2   2   2   0   0   2   2   2   0   2   0   2   0   2   2   0   0   0   2   0   0   2   2   0   2   0   2   2   2   2   2   2   0   2   2   0   0   0   2   2   0   2
 MK-4-11                2   2   0   0   2   0   2   2   0   0   2   2   2   2   0   2   2   0   2   0   0   0   2   2   0   0   0   0   2   2   0   0   2   0   0   2   2   0   0   2   2   0   2   0   0   0   0   2   2   2   2   0   2   2   2   2   2   2   2   2   0   0   2   0   0   0   0   0   0   2   2   0   0   0   2   0   2   2   2   2   2   0   2   0   2   0   0   0   2   2   2   2   2   2   0   0   2   2   2   2   0   2   2   2   2   2   2   2   2   2   2   0   2   2   0   2   0   2   2   0   2   2   2   0   2   2   2   0   2   2   2   2   2   2   0   0   2   2   2   0   0   0   0   0   0   0   2   2   2   2   2   2   2   0   2   2   0   2   2   2   2   0   0   2   2   2   0   2   0   2   0   2   2   0   0   0   0   0   0   2   2   0   0   0   2   2   2   2   2   2   0   2   2   0   0   0   2   0   0   2
 MK-4-12                2   2   0   2   2   0   2   2   0   0   2   2   2   2   0   2   2   0   2   0   0   0   2   2   0   0   0   0   2   2   0   2   2   2   0   2   2   0   0   2   2   0   2   0   0   0   0   2   2   0   2   0   2   2   2   2   2   0   2   2   0   0   2   2   0   0   0   0   0   2   2   0   0   0   2   0   2   2   0   2   2   0   2   0   2   0   0   0   2   2   0   2   2   2   0   0   2   2   2   2   0   2   0   2   2   2   2   2   2   2   0   0   2   0   0   2   0   2   2   0   2   2   2   0   2   2   2   0   2   2   2   2   2   2   0   0   2   2   2   2   0   0   0   0   0   0   2   2   2   2   2   2   2   0   2   2   0   2   2   2   2   0   0   2   2   2   0   2   0   2   0   2   0   0   0   2   2   0   0   2   2   0   0   0   2   2   2   0   2   2   0   2   2   0   0   0   2   0   0   2
 MK-4-13                2   2   2   2   2   0   2   2   0   0   2   2   2   2   0   0   2   0   2   0   0   0   0   0   0   2   0   0   2   2   0   0   2   2   2   2   2   0   0   2   2   0   2   2   0   0   0   2   2   0   2   0   2   2   2   2   2   0   0   2   0   0   2   2   0   0   0   0   0   0   2   0   0   0   2   0   2   0   0   2   2   0   2   0   2   0   2   2   2   2   0   0   2   0   0   0   2   2   2   0   0   2   0   0   2   2   2   2   2   2   0   0   2   0   2   0   0   2   2   0   2   2   2   0   2   2   2   0   2   2   2   2   2   2   0   0   2   2   2   2   0   0   0   2   2   0   0   2   2   2   2   2   2   0   2   2   0   0   0   2   2   0   0   2   2   2   0   2   0   2   0   2   0   0   0   2   2   0   2   2   2   0   2   0   2   2   2   0   0   2   0   2   2   0   0   0   2   0   0   2
 MK-4-14                2   2   2   2   2   0   0   2   0   0   2   2   2   2   0   0   2   0   2   0   0   0   0   0   0   0   0   0   2   2   0   0   2   2   2   2   2   0   0   2   0   0   2   2   0   0   0   2   2   0   2   0   2   2   0   2   2   0   0   0   0   0   2   2   0   0   0   0   0   0   0   0   0   0   2   0   2   0   0   2   2   0   2   0   2   0   2   2   2   2   0   0   2   0   0   2   2   2   2   2   0   2   0   0   2   2   0   2   2   2   0   0   2   2   2   0   0   2   2   0   2   0   2   0   2   2   2   0   2   2   2   2   0   2   0   0   2   2   2   2   0   0   0   2   2   0   0   2   2   2   2   2   2   0   0   2   0   0   0   2   2   0   0   2   2   2   2   2   0   2   0   2   0   0   0   2   2   0   2   2   2   0   0   0   2   2   2   0   0   2   0   2   2   0   0   0   2   0   0   2
 MK-4-15                2   2   0   2   2   0   0   2   0   0   2   2   2   2   0   0   2   0   2   0   0   0   0   2   0   0   0   0   2   2   0   0   2   2   2   2   2   0   0   2   2   0   2   2   0   0   0   2   2   0   2   0   2   2   0   2   2   0   0   0   0   0   2   2   0   0   2   0   0   0   0   0   0   0   0   0   2   0   0   2   2   0   2   2   0   0   2   0   2   2   0   0   2   0   0   2   2   2   2   2   0   2   0   0   2   2   0   2   2   2   0   0   2   2   2   0   0   2   2   0   0   0   2   0   2   2   2   0   2   2   2   2   0   2   0   0   2   2   2   2   0   0   0   2   2   0   0   2   2   2   2   2   2   0   2   2   0   0   0   0   2   0   0   2   2   2   2   0   0   2   0   2   0   0   0   2   2   0   2   2   2   0   0   0   2   2   2   0   0   2   0   2   2   0   0   2   0   2   0   2
 MK-4-16                2   2   0   2   2   0   0   2   0   0   2   2   2   2   0   0   2   0   2   0   0   0   0   2   0   0   0   2   2   2   0   0   2   2   2   0   2   0   0   2   0   0   2   2   0   0   0   2   2   0   2   0   2   0   0   2   2   0   0   0   0   0   2   2   0   0   2   0   0   0   0   0   0   0   0   0   2   0   0   0   2   0   2   2   2   0   0   0   2   2   0   0   2   2   0   2   2   2   2   0   0   2   0   0   2   2   0   2   2   2   0   0   2   2   2   0   0   2   0   0   0   2   2   0   2   2   2   0   0   2   2   0   0   2   0   0   2   2   0   2   0   0   0   2   2   0   0   0   2   2   2   2   2   2   2   0   0   0   0   0   0   0   0   2   2   2   2   0   0   2   2   2   0   0   0   2   0   0   2   2   2   0   0   0   2   0   2   0   0   2   0   2   2   0   0   2   0   2   0   2
 MK-5-1                 2   0   0   0   2   2   2   0   2   2   0   0   2   0   0   2   0   2   0   0   0   0   2   2   2   2   2   0   0   2   0   2   2   2   0   0   0   2   2   0   2   0   0   2   0   2   2   2   2   0   2   2   0   0   2   0   0   0   2   2   0   0   0   0   2   0   0   0   0   2   0   0   0   0   0   0   0   2   0   2   0   2   2   2   0   2   2   0   0   2   0   0   2   2   2   2   0   2   0   2   0   0   2   0   0   0   0   2   0   2   2   2   0   0   0   0   0   2   2   0   0   0   2   0   0   0   2   0   0   0   2   2   2   2   2   0   0   2   0   2   0   2   2   2   2   2   0   0   0   2   2   0   0   0   2   0   2   0   0   2   0   2   2   0   0   0   0   2   0   0   2   2   2   0   0   2   2   2   2   2   2   0   0   2   2   2   2   2   0   0   2   0   2   0   2   0   0   0   2   2
 MK-5-2                 2   0   0   0   2   2   2   0   2   2   0   0   2   0   0   0   0   2   0   0   0   0   2   2   2   2   2   0   0   2   0   2   2   2   0   0   0   2   0   0   2   2   0   0   0   2   2   0   2   0   2   2   0   2   2   0   0   0   2   2   0   0   0   0   2   0   0   2   2   2   0   2   0   0   0   0   0   2   0   2   0   2   2   2   0   2   2   0   0   2   0   0   2   2   2   2   0   2   0   0   0   2   2   0   0   0   0   2   0   2   2   2   0   0   0   0   0   2   2   0   0   0   2   0   0   0   2   0   0   2   2   2   0   2   2   0   0   2   0   2   0   2   2   2   2   0   0   2   0   2   2   0   0   0   0   0   2   0   0   2   0   2   2   0   2   0   0   2   2   0   2   0   2   0   0   2   2   2   2   2   2   0   0   2   2   2   2   2   0   0   2   0   2   0   2   2   0   2   2   2
 MK-5-3                 2   0   0   0   2   2   2   0   2   2   0   0   2   0   0   0   0   2   0   0   0   0   2   2   2   2   0   0   0   2   0   0   2   2   0   0   0   2   0   0   2   2   0   0   0   2   2   0   2   0   2   2   0   2   2   0   0   0   2   2   0   2   0   0   2   2   0   2   2   2   0   2   0   0   0   0   0   0   0   2   0   2   2   2   0   2   2   0   0   2   0   0   2   2   2   2   0   2   0   0   0   2   0   0   0   0   0   0   0   2   2   2   0   2   0   0   0   2   2   0   0   0   2   0   0   0   2   0   0   2   2   2   0   2   0   0   0   2   0   2   0   2   2   2   0   0   0   2   0   2   2   0   0   0   0   0   2   0   0   2   2   2   2   0   2   0   0   2   0   0   2   0   2   0   0   2   2   2   2   2   2   0   0   2   2   2   2   2   0   0   2   0   2   0   2   2   0   2   2   2
 MK-5-4                 2   0   0   0   0   0   2   0   2   2   0   2   2   0   0   0   0   2   0   2   0   0   0   2   2   0   0   0   0   2   0   0   2   2   0   2   0   2   0   0   2   2   0   0   2   2   2   0   2   2   2   0   0   2   2   0   0   0   2   2   0   2   0   0   0   0   0   2   2   2   0   2   0   0   2   0   0   0   2   2   0   2   2   2   0   2   2   2   0   2   0   0   2   2   2   0   0   2   0   0   0   2   0   0   0   0   0   0   0   2   2   2   0   2   0   0   0   2   0   0   0   0   2   0   2   0   2   0   0   0   2   2   2   0   0   0   0   2   0   2   0   2   2   2   2   0   0   2   0   2   0   0   0   0   0   0   2   0   0   2   2   2   2   0   2   0   0   2   0   0   2   0   2   0   0   2   0   2   2   2   2   0   0   2   2   2   2   2   0   0   2   0   2   0   2   2   0   2   2   2
 MK-5-5                 2   2   2   0   2   0   2   2   2   2   0   2   2   0   0   2   0   2   0   2   0   0   0   2   2   0   0   0   0   2   0   0   2   2   2   2   0   2   0   0   2   0   0   0   2   2   2   0   0   2   2   0   0   2   2   0   0   0   2   2   0   2   0   2   0   0   0   2   2   2   0   2   0   0   0   0   0   0   2   2   0   2   2   2   0   2   2   2   0   2   0   0   2   2   2   2   0   2   0   0   0   2   0   0   0   0   0   0   0   2   2   2   0   2   0   0   0   2   2   0   0   0   2   0   2   0   2   0   0   0   2   2   0   0   0   0   0   2   0   2   0   2   2   2   0   0   0   2   0   2   0   0   0   0   0   0   0   0   0   0   2   2   2   0   2   0   0   2   0   0   2   2   2   0   0   2   0   2   2   2   2   0   0   2   2   2   2   2   0   0   0   0   2   0   2   2   0   0   2   2
 MK-5-6                 2   2   2   0   2   2   2   2   2   2   0   0   2   0   0   2   0   2   0   2   0   0   2   2   2   0   0   0   0   2   0   0   2   2   2   2   0   0   0   0   2   0   0   0   2   2   0   0   0   2   0   0   0   0   2   0   0   0   2   2   0   2   0   2   0   0   2   0   2   2   0   2   0   0   2   0   0   0   0   2   0   2   2   2   0   2   2   2   0   2   0   0   2   2   2   2   0   2   0   0   2   2   0   0   0   0   0   0   0   2   2   2   0   2   0   0   0   2   2   2   2   0   2   0   0   0   2   0   0   0   2   2   0   0   0   0   0   2   0   2   0   2   2   2   0   0   0   2   0   2   0   0   2   0   0   0   0   0   0   0   2   2   2   0   2   0   0   2   0   0   2   2   2   0   0   2   0   2   0   0   2   0   0   2   2   2   2   2   0   0   0   0   2   0   2   2   0   0   2   2
 MK-5-7                 2   2   2   0   2   2   2   0   2   0   0   0   2   0   0   2   0   2   0   2   0   0   2   2   2   2   0   0   0   2   0   2   2   2   2   2   0   0   0   0   2   0   0   0   2   2   0   0   0   2   0   0   0   0   2   0   0   0   2   2   0   2   0   2   0   0   2   0   2   2   0   2   0   0   2   0   0   0   0   2   0   2   2   2   0   2   2   0   0   2   0   0   2   2   2   2   0   2   0   0   2   2   0   0   0   0   0   0   0   2   0   2   0   2   0   0   0   2   2   2   2   0   0   0   0   0   2   2   2   0   2   2   0   0   0   0   0   2   0   0   0   2   2   2   2   0   0   2   0   2   0   0   2   0   0   0   0   2   0   0   2   2   2   0   2   0   0   2   0   0   2   2   2   0   0   2   0   0   0   0   2   0   0   2   2   2   2   0   0   0   2   0   2   0   0   2   0   0   2   2
 MK-5-8                 2   2   2   0   2   2   0   0   2   0   2   2   0   0   0   2   0   2   0   2   0   0   2   2   2   2   0   0   0   2   0   0   2   2   0   2   0   0   0   0   2   0   0   0   0   2   0   2   0   2   2   0   0   0   2   0   2   2   2   2   0   2   0   2   0   0   2   0   2   2   0   2   0   0   2   0   0   0   0   0   0   0   2   2   0   2   2   0   0   2   0   0   2   0   2   0   0   2   0   0   2   2   0   0   0   0   0   0   0   2   0   2   0   2   0   0   0   2   2   2   0   0   0   0   0   0   2   2   2   0   2   0   0   0   0   0   0   2   0   0   0   2   2   2   2   0   0   2   0   0   0   0   2   0   0   0   0   2   0   2   2   2   2   2   2   0   0   2   0   0   2   2   2   0   0   2   0   0   0   2   2   0   0   2   2   2   2   0   0   0   2   0   2   0   0   2   0   0   2   2
 MK-5-9                 0   2   2   0   2   2   0   0   2   0   2   2   2   0   0   2   0   0   0   2   0   0   2   2   2   2   0   0   0   2   0   0   2   2   0   2   0   0   0   2   2   0   0   0   0   2   0   0   0   2   2   0   0   0   0   0   2   0   2   2   0   2   0   2   0   0   2   0   0   2   0   0   2   0   2   2   0   0   0   0   0   0   2   2   0   2   2   0   0   2   0   2   2   0   2   0   0   2   2   2   2   2   0   2   0   0   0   0   0   2   0   2   0   2   0   0   0   2   2   2   0   0   2   0   0   0   2   2   2   0   2   2   0   0   0   0   0   2   0   0   0   2   2   2   0   0   0   0   0   0   0   0   2   0   0   0   0   0   0   2   2   2   2   2   2   0   0   2   0   0   2   2   2   0   0   2   0   0   2   2   2   0   0   0   0   2   2   0   0   2   2   0   2   0   0   2   0   0   0   2
 MK-5-10                0   2   0   0   2   2   0   0   2   0   2   2   2   0   0   2   0   0   2   0   0   2   2   2   2   2   0   0   0   2   0   0   2   2   0   2   2   0   0   2   2   0   0   0   0   2   0   0   0   2   2   0   2   2   0   0   2   2   2   2   0   2   0   2   0   2   0   0   0   2   0   0   2   0   2   2   0   0   0   0   0   0   2   0   0   2   2   0   0   0   0   2   2   0   2   0   0   2   0   2   2   2   0   2   0   0   0   0   2   2   2   0   2   2   0   0   0   2   2   2   0   0   2   0   0   0   2   2   2   0   2   2   0   0   0   0   0   0   0   0   0   2   2   2   2   0   0   0   2   0   0   0   2   0   0   0   0   0   0   2   2   2   2   2   2   0   0   2   0   0   2   2   2   0   0   2   0   0   2   2   2   0   0   0   0   2   2   0   0   2   2   2   2   2   0   2   0   0   0   2
 MK-5-11                0   2   0   0   2   2   0   0   2   0   2   0   2   0   0   2   0   0   2   0   0   2   2   2   2   2   0   0   0   2   2   0   2   2   0   0   2   0   0   2   2   0   0   0   0   2   0   0   0   2   0   0   2   2   0   0   2   2   2   0   0   2   0   2   0   2   0   0   0   2   0   0   2   0   0   2   0   0   0   0   0   0   2   0   0   2   2   0   0   0   0   2   2   0   2   0   2   2   0   2   2   0   0   2   0   0   0   0   2   2   2   0   2   2   0   0   0   2   2   2   0   0   2   0   0   0   2   0   0   0   2   2   0   0   0   0   0   0   0   0   0   2   2   2   2   0   0   0   0   0   0   0   2   0   0   0   0   0   0   0   2   2   2   2   2   0   0   2   0   0   2   2   2   0   0   0   2   0   2   0   2   0   0   0   2   0   2   0   0   2   2   2   2   0   0   2   0   0   0   2
 MK-5-12                0   2   0   0   2   2   0   2   2   0   2   2   2   0   0   2   0   0   2   0   0   0   2   2   2   0   0   0   0   2   2   0   2   2   2   0   2   0   0   2   2   0   0   0   2   2   2   0   0   2   0   0   2   2   0   0   2   2   2   0   0   2   2   2   0   2   0   2   2   2   0   2   2   0   0   2   0   0   0   0   0   0   2   0   0   2   0   0   0   0   0   2   2   0   2   0   2   2   0   2   0   0   2   2   0   0   0   0   0   2   2   0   2   0   0   0   0   2   2   2   0   0   2   0   0   0   2   0   0   0   2   2   0   0   0   0   0   0   0   0   0   0   2   2   2   0   0   0   0   0   0   0   2   0   0   0   0   0   0   0   2   0   0   2   2   0   0   2   0   0   2   2   2   2   0   0   2   0   2   0   2   0   0   2   2   0   2   0   0   2   2   2   2   0   2   2   0   0   0   2
 MK-5-13                0   2   0   0   2   2   0   0   2   0   0   2   2   2   0   2   0   0   2   0   0   0   2   2   2   0   0   2   0   2   2   0   2   2   2   0   2   0   0   2   2   0   2   0   2   2   2   0   0   2   0   2   2   2   2   0   0   2   0   0   0   2   2   2   0   2   0   2   2   2   0   0   2   0   0   2   2   0   0   0   0   0   2   0   0   2   0   2   0   0   0   2   2   0   2   0   2   0   0   2   0   0   2   2   0   0   0   0   2   2   2   0   2   0   0   0   0   2   2   2   0   0   2   0   0   2   2   2   0   0   2   2   0   2   0   0   0   0   0   0   0   0   2   2   2   0   0   0   0   2   0   0   2   0   0   0   0   0   0   0   2   0   0   2   0   0   2   2   2   0   2   2   2   2   0   0   2   0   2   0   2   0   0   2   2   0   2   0   0   2   2   2   2   0   0   2   2   0   0   2
 MK-5-14                2   2   0   0   0   2   0   0   0   0   0   2   0   2   0   2   0   0   2   0   0   0   2   2   0   0   0   2   0   2   2   0   2   2   2   0   2   0   0   2   2   0   2   0   2   0   2   0   0   2   2   2   2   2   2   0   0   2   0   2   0   0   2   2   0   2   0   2   2   2   0   0   2   0   0   2   2   2   0   0   0   0   0   0   0   2   0   2   2   0   0   2   2   0   2   0   2   2   0   2   0   0   2   2   0   0   2   0   2   2   2   0   2   0   0   0   2   2   2   2   0   0   2   0   0   2   0   2   0   0   2   2   0   2   0   0   0   0   0   0   0   0   0   2   2   2   0   2   0   2   0   0   2   0   0   0   0   0   0   0   2   0   0   0   0   0   2   2   2   2   2   2   2   2   0   0   2   0   2   0   2   2   0   2   2   0   2   0   0   2   2   2   2   0   0   2   2   0   0   2
 MK-5-15                2   0   0   0   0   0   0   2   0   0   0   0   0   2   0   2   2   0   2   0   0   0   2   2   0   0   0   2   0   2   0   0   2   2   2   0   2   0   0   2   2   0   2   0   2   0   2   0   0   2   2   2   2   2   2   0   0   2   0   2   0   0   2   2   0   2   2   2   2   2   0   0   2   0   0   2   2   2   0   0   0   0   0   0   0   0   0   2   2   0   0   2   2   0   2   0   2   2   0   2   0   0   0   2   2   0   2   0   2   0   2   0   2   0   0   0   2   2   2   2   0   0   2   2   0   2   0   2   2   0   2   2   0   2   0   0   0   0   0   0   0   0   0   2   2   2   0   2   0   2   0   0   2   0   0   0   0   0   0   0   2   0   0   0   0   0   2   2   2   2   2   2   2   2   2   0   0   0   2   0   2   2   2   2   2   0   2   0   0   2   2   2   2   0   2   2   2   0   0   2
 MK-5-16                2   0   0   0   0   0   0   2   0   0   0   0   0   2   0   2   2   0   2   0   0   0   2   2   0   0   2   2   0   2   0   0   2   2   2   2   0   0   0   2   0   0   2   0   0   0   2   0   0   2   0   2   2   2   2   0   0   2   0   2   0   0   2   0   0   2   2   2   2   0   0   0   2   0   0   2   0   2   0   0   0   0   0   0   0   0   0   2   0   2   0   2   2   0   2   0   2   2   0   2   0   0   0   2   2   0   2   0   2   0   2   0   2   2   0   0   2   2   2   2   0   0   2   2   0   2   0   2   2   0   2   2   0   2   0   0   2   0   0   0   0   0   0   0   2   2   0   2   0   2   0   0   2   2   0   0   0   0   0   0   2   0   0   0   0   0   0   2   2   2   2   2   2   2   2   0   0   2   0   0   2   2   2   2   2   0   2   0   2   2   2   2   2   2   2   2   2   0   0   2
 MK-6-1                 0   0   2   0   2   2   0   0   2   0   2   0   0   0   2   0   2   2   2   2   0   0   2   2   0   0   2   0   2   2   2   2   2   0   0   0   2   2   2   2   0   2   0   2   2   0   0   2   0   0   0   0   0   2   0   2   2   0   2   0   0   0   0   2   2   2   2   2   0   2   2   2   2   2   0   2   0   2   0   2   0   0   0   2   2   0   0   2   0   0   2   0   0   0   0   0   2   0   0   2   2   0   2   2   0   2   2   0   2   0   0   0   2   0   2   2   0   0   2   0   2   2   2   0   2   2   0   2   0   2   2   0   0   2   0   2   0   2   0   0   2   2   0   2   2   2   2   2   0   0   2   2   0   2   0   2   2   2   0   2   2   0   0   2   2   2   0   0   2   2   0   2   2   2   2   0   0   2   2   2   2   2   0   0   2   2   2   2   2   2   2   0   0   2   2   2   0   0   2   0
 MK-6-2                 2   0   2   2   2   2   0   0   2   0   2   0   0   0   2   0   2   2   2   2   2   0   2   0   0   0   0   0   2   2   2   2   2   0   0   0   2   2   2   2   0   2   0   2   2   0   0   2   0   0   2   0   0   2   0   2   2   0   2   0   0   0   0   2   2   2   2   2   0   2   2   2   2   2   2   2   0   2   0   2   0   2   0   2   2   0   0   2   0   0   2   0   0   0   0   0   0   0   0   2   2   0   2   2   0   2   2   0   2   0   0   0   2   2   2   2   0   0   2   0   2   2   2   0   2   2   0   2   2   2   2   0   2   2   0   2   0   2   0   0   0   2   0   2   2   2   2   2   0   0   0   2   0   2   0   2   2   2   0   2   2   0   0   2   2   2   0   0   2   2   0   0   0   2   2   0   0   2   2   2   2   2   0   0   2   2   2   2   2   2   2   0   0   2   2   2   0   0   2   0
 MK-6-3                 2   0   2   0   2   2   0   0   2   0   2   0   0   0   0   0   2   2   2   0   2   0   2   0   0   0   0   0   2   0   0   2   2   0   0   0   2   2   2   2   0   2   0   2   2   0   0   2   0   0   2   0   0   2   0   2   2   0   2   2   0   0   0   2   2   2   2   2   0   2   2   2   0   2   2   2   0   0   0   2   0   0   0   2   0   0   0   2   2   0   2   0   0   0   0   0   0   0   0   0   2   0   2   2   0   2   2   0   2   0   0   0   2   2   2   2   2   0   2   0   2   2   2   0   2   2   2   2   2   2   0   0   2   2   0   2   0   2   0   0   0   2   2   2   2   2   2   2   0   0   0   2   0   2   0   2   2   2   0   2   2   0   0   2   2   0   0   2   2   2   0   0   0   2   2   0   0   2   2   2   0   2   0   0   2   2   2   2   2   2   2   0   0   2   2   2   0   0   2   0
 MK-6-4                 2   0   2   0   0   2   0   2   2   0   0   0   0   0   0   0   2   0   2   0   2   2   2   0   0   0   0   0   2   2   0   0   2   0   0   0   2   2   0   2   0   2   0   0   2   0   0   2   0   2   2   0   0   2   0   2   2   0   2   0   0   0   2   2   2   2   2   2   2   2   2   2   0   0   2   2   0   0   0   0   0   0   0   0   0   0   0   2   2   0   2   0   0   0   0   0   0   0   0   0   2   0   2   2   0   0   2   0   2   0   0   0   2   2   2   2   2   0   2   0   2   2   2   0   2   2   2   0   2   0   0   0   2   2   0   2   0   2   0   0   0   2   2   2   2   2   2   2   0   0   0   2   0   2   0   2   2   2   0   2   2   0   0   2   2   2   0   2   2   2   0   0   0   2   2   0   2   2   2   2   0   2   0   0   2   2   2   2   2   2   2   0   0   2   0   2   0   0   0   0
 MK-6-5                 2   0   0   0   0   2   2   0   2   0   0   0   0   0   0   0   2   0   2   0   2   0   0   0   0   0   0   0   2   2   2   0   2   2   0   0   2   2   0   2   0   0   0   0   2   0   0   2   0   2   2   0   0   2   0   2   2   0   2   0   0   0   0   2   2   2   2   0   2   2   2   2   0   0   2   2   0   0   0   0   0   0   0   0   0   0   0   2   2   2   2   2   0   2   0   0   0   0   0   0   0   0   2   2   0   0   2   0   2   0   0   0   0   2   2   2   2   0   0   0   2   2   0   0   2   2   2   0   2   0   0   0   2   2   0   2   0   2   0   0   0   0   2   2   2   2   2   2   0   2   2   2   0   2   0   2   2   2   0   2   2   0   0   0   2   2   0   2   2   2   0   2   2   2   2   0   2   2   2   2   0   2   0   0   2   2   2   2   2   2   2   0   0   2   0   2   0   0   0   0
 MK-6-6                 2   0   0   0   0   2   2   0   2   0   0   0   0   2   0   0   2   0   2   0   2   0   0   2   0   0   0   0   2   2   2   0   0   2   0   0   2   2   0   2   0   0   0   0   2   0   0   2   0   2   2   0   0   2   0   2   2   0   2   0   2   0   2   2   2   2   2   0   2   2   2   0   0   0   2   2   0   0   0   0   0   0   0   0   0   0   0   2   0   2   2   2   0   2   0   0   0   0   0   0   0   0   2   2   0   0   2   0   2   0   0   0   0   2   2   2   2   0   0   0   0   2   0   0   2   2   0   0   2   0   0   0   2   2   0   0   0   2   0   0   0   0   2   2   0   2   2   2   0   0   2   2   0   2   0   2   2   2   0   2   2   0   0   0   2   2   0   2   2   2   0   0   2   2   2   2   2   2   2   2   0   2   0   0   2   2   2   2   0   2   2   0   0   2   0   2   0   0   0   0
 MK-6-7                 2   0   0   0   0   2   2   0   2   0   0   0   0   2   0   0   2   0   2   0   2   2   0   2   0   0   0   0   2   2   2   0   0   2   0   0   2   2   0   2   0   0   2   2   2   0   2   2   0   2   2   0   2   2   2   2   2   0   2   2   2   0   2   2   2   2   2   0   2   2   2   0   0   0   2   2   0   0   0   0   0   0   0   0   0   0   0   2   0   2   0   2   0   2   2   0   0   0   0   0   0   0   2   2   0   0   2   0   2   0   0   0   0   2   2   2   2   0   0   0   0   2   0   0   2   2   0   0   2   0   0   0   2   2   0   0   0   2   0   0   0   0   2   2   0   2   2   2   0   0   0   2   0   2   0   2   2   2   2   2   2   0   0   0   2   2   2   0   2   2   0   0   2   2   0   2   2   2   2   2   0   2   0   0   2   2   2   2   0   0   2   0   0   2   0   2   0   0   0   0
 MK-6-8                 0   0   0   0   0   2   2   0   2   0   0   0   0   2   0   0   2   0   2   0   2   0   0   2   0   0   0   0   2   2   2   0   0   2   0   0   2   2   0   2   2   0   0   2   2   0   2   2   0   2   2   0   2   2   2   2   2   0   0   2   2   0   2   2   2   2   2   0   2   2   2   0   0   0   2   2   0   0   0   0   0   0   0   0   0   0   0   2   0   2   0   2   0   2   2   0   0   0   0   0   0   0   2   2   0   0   2   0   2   0   2   0   0   2   2   0   2   2   0   2   0   0   0   0   2   2   0   0   2   0   0   0   2   0   0   0   0   2   0   0   0   0   2   2   0   2   2   2   0   0   0   2   0   2   0   2   2   2   2   2   2   0   0   0   2   2   2   0   2   2   2   0   0   0   0   2   2   2   2   2   2   2   0   0   2   2   0   2   0   0   2   0   0   2   0   2   0   0   0   0
 MK-6-9                 0   0   0   0   0   2   2   0   2   0   0   0   0   2   0   0   2   0   0   0   2   0   0   2   0   0   0   0   2   2   2   0   0   2   2   2   2   2   0   2   0   0   0   0   2   0   2   0   0   2   2   0   2   2   2   2   2   0   0   2   2   0   2   2   2   0   2   0   0   2   2   0   0   2   2   2   0   0   0   0   0   0   0   0   2   0   0   2   0   2   0   2   0   2   2   0   0   0   0   0   0   0   2   2   0   0   2   0   2   0   2   0   0   2   2   0   2   2   0   2   0   0   0   0   2   2   0   0   2   2   0   0   2   0   0   0   0   2   0   0   0   0   2   2   0   2   2   2   0   0   0   2   2   2   0   2   2   0   2   2   2   0   0   2   2   2   2   0   2   2   2   0   0   2   0   2   2   2   2   2   0   2   0   2   2   2   2   2   0   0   2   0   0   2   0   2   0   0   0   0
 MK-6-10                0   0   0   0   0   0   2   0   2   0   0   0   0   2   0   0   2   0   0   0   2   0   0   2   0   0   0   0   2   2   2   0   0   2   2   2   2   2   0   2   2   0   0   0   2   0   2   0   0   2   0   0   0   2   2   0   2   0   0   2   2   0   2   2   2   0   2   0   0   2   2   0   0   2   2   2   0   0   2   0   0   0   2   0   2   0   0   2   0   2   0   0   0   2   2   0   0   2   0   0   0   0   2   2   0   0   2   0   2   0   2   0   0   2   2   0   0   2   0   0   0   0   0   0   2   2   0   0   2   0   0   0   2   0   0   0   0   2   0   0   0   0   2   2   0   2   2   2   0   0   0   0   2   2   2   2   0   0   2   0   2   0   0   2   2   2   2   0   2   0   0   0   0   2   0   2   2   2   2   2   0   0   0   0   0   2   2   2   0   0   2   0   0   2   0   2   0   0   0   0
 MK-6-11                2   0   0   0   0   2   2   0   2   0   0   0   2   2   2   0   2   0   0   0   2   0   0   2   2   0   0   0   2   2   2   0   0   2   2   2   2   2   0   2   2   0   0   0   2   0   2   0   0   2   0   0   0   2   2   0   2   0   2   2   2   0   2   2   2   0   2   0   0   2   2   0   0   0   2   2   0   0   2   0   2   0   2   0   2   0   0   2   2   2   0   0   0   2   2   0   0   2   2   0   0   0   0   2   0   0   2   0   2   0   2   0   0   2   2   0   2   2   0   2   0   0   0   0   0   2   0   0   2   0   0   0   2   0   0   0   0   2   0   2   0   0   2   2   2   2   2   2   0   0   0   0   2   2   2   2   0   0   2   0   2   0   0   2   2   2   2   0   0   0   0   0   0   2   2   2   2   2   2   2   0   0   0   0   2   2   2   2   0   0   2   0   0   2   0   2   2   0   0   0
 MK-6-12                2   0   2   0   0   2   2   0   2   0   0   2   0   2   2   0   2   0   2   0   2   0   0   2   2   0   0   0   2   2   2   0   2   0   2   2   2   2   0   0   2   0   0   0   2   0   2   0   0   2   0   0   0   2   2   0   2   0   2   2   2   0   2   2   2   0   2   0   0   2   2   0   0   0   2   2   0   0   2   0   2   0   2   0   2   0   0   2   0   2   0   0   0   2   2   0   0   2   0   0   0   0   0   2   0   0   2   0   2   0   0   0   0   2   2   0   0   0   0   2   0   0   0   0   0   2   0   2   2   0   0   0   2   0   0   0   0   2   0   2   0   0   2   2   2   2   2   2   0   0   0   0   2   2   2   2   0   0   2   0   2   0   0   2   2   2   2   0   0   0   0   0   0   2   2   0   2   2   2   2   0   0   0   0   2   2   2   2   0   0   2   0   0   0   0   2   2   0   0   0
 MK-6-13                2   0   2   0   0   2   2   0   2   0   0   0   0   2   2   0   2   0   2   0   2   0   0   2   2   0   0   0   2   2   0   0   2   0   2   2   2   2   0   0   2   2   0   0   2   0   2   0   0   2   2   0   0   2   2   2   2   0   2   2   2   0   2   2   2   0   2   0   0   2   2   0   0   2   0   2   0   0   2   0   2   0   2   0   2   0   0   2   0   2   0   0   0   2   2   0   0   2   0   0   0   2   0   2   0   0   2   0   2   0   0   0   0   2   2   0   0   0   0   2   2   0   0   0   0   2   0   2   2   0   0   0   2   0   0   2   2   0   0   2   0   0   2   2   2   2   2   2   0   0   0   0   2   2   2   2   0   2   2   0   2   0   0   2   2   0   2   0   0   0   0   0   0   2   2   2   2   2   2   2   0   0   0   0   0   2   0   2   0   0   2   2   0   0   2   2   2   0   0   0
 MK-6-14                2   0   2   0   0   0   2   0   2   0   0   0   0   2   0   0   0   0   2   0   2   0   0   2   2   0   0   0   2   2   0   0   2   0   2   2   2   2   0   0   2   2   0   0   2   0   2   0   0   2   2   0   2   0   2   2   2   0   2   2   2   0   2   2   2   0   2   0   0   2   2   0   0   2   0   2   2   0   0   0   2   0   2   0   2   0   0   2   0   2   0   0   0   2   2   0   0   2   0   0   0   2   0   2   0   0   2   2   2   0   0   0   0   2   2   0   0   0   0   2   0   0   0   0   0   2   0   2   0   0   0   0   2   0   0   2   2   0   0   2   0   0   2   0   2   2   2   2   0   0   0   2   2   2   2   2   0   2   2   0   2   0   0   2   2   0   2   0   0   0   2   0   0   2   2   2   2   2   2   2   0   0   2   0   0   2   0   2   0   2   2   2   0   0   2   2   2   0   0   0
 MK-6-15                2   0   2   0   0   0   2   0   2   0   0   0   0   2   2   0   0   2   2   2   2   0   0   2   2   0   0   0   2   2   0   0   2   0   2   2   2   2   0   0   2   2   2   0   2   0   2   2   0   2   2   0   2   0   2   2   2   0   2   2   2   0   2   2   2   0   2   0   0   0   2   2   0   2   0   0   2   0   2   0   2   2   2   0   2   0   0   2   0   2   0   0   0   2   0   0   0   2   0   0   0   2   0   2   0   0   2   2   0   0   0   0   0   2   2   0   2   0   2   2   0   0   0   0   0   2   0   2   0   0   2   0   2   0   0   2   2   0   0   2   0   2   2   0   2   2   2   2   0   0   0   2   2   2   2   2   0   2   2   0   2   0   0   2   2   0   2   0   0   2   2   2   0   2   2   0   0   2   2   2   0   0   2   0   0   0   0   2   0   2   2   2   0   0   2   2   2   0   0   0
 MK-6-16                2   0   2   0   0   0   2   0   2   0   2   0   0   2   2   0   0   2   2   2   2   0   0   2   2   0   0   0   2   2   0   0   2   0   2   2   2   2   0   0   2   0   2   0   2   0   2   2   0   2   2   0   2   0   2   0   2   0   2   0   2   0   2   2   2   0   2   2   2   0   2   2   2   2   0   0   2   0   2   0   2   0   2   0   2   0   0   2   0   2   0   0   0   2   0   0   0   0   0   0   2   2   0   2   0   0   2   2   2   0   0   0   0   2   2   0   2   0   2   2   0   0   0   0   2   2   0   0   0   0   2   0   2   0   2   2   2   2   0   2   0   2   2   0   2   2   2   2   0   0   0   2   2   2   0   2   0   2   2   0   2   0   0   2   2   0   2   0   0   2   2   2   0   2   2   0   0   2   2   2   0   0   2   0   0   0   2   2   0   2   2   2   0   0   2   2   2   0   0   2
 
!****************************************** Phenotypic Data **********************************************************
!-100.0 is resevred for missing phenotype
SimulatedTrait1        12.3612    8.9447    9.3356    8.7394   10.1961    9.3548   12.9530    9.4447    7.9984    9.3388   10.0891   11.6583   12.5139    9.4551    9.4400   10.7499    8.7028   10.9411    9.2828   11.2644   10.4553    7.2318    7.3271   10.0242    9.1541    7.2189    9.1915   10.6057    6.4240   10.4429    9.5538    8.8562   10.6103   12.2567   10.7924   11.2436   12.2442   10.1341   10.2719    8.1762   11.6922    7.6753   10.6099    9.3719   10.2113   11.0958    8.0791   10.2491    9.8127   11.3868   11.6009    8.4858   10.1549    9.7068   11.9870    9.0335    9.4499    9.6678   11.0774    9.7515   10.5103   12.5860    8.4907    8.1052    9.1353   10.7342    8.0389   10.7476    9.1442   10.9154   10.2972   10.2624   10.7498   12.1036    7.5403    6.5642    9.4667   10.7299   12.1533   11.7310    8.2083    9.3744    9.3127   10.2126    8.1913   11.3684    9.2192   10.6293   11.6405    8.9284   11.6068    8.4329   11.5615    8.7342    7.1159    8.2461   12.7786   10.2952    9.6354    8.7206   10.0248    9.5913   10.1819   12.5343    8.8247   12.6819   12.2597    7.3719    9.0288    9.9246   10.5984   11.1357    9.2270    9.8453    7.5844   11.8959   11.2412   10.6155   10.3237    8.2864    8.8334    9.1902   10.2044    6.7059    8.4994   13.0161    9.3725    9.8472    9.6645    9.6969   12.5564    9.3156   10.9821    8.3127    9.3996   10.7283   11.6382    9.1084   10.0741    8.8292    6.9719    7.6703   12.4876    9.3589    9.8036    7.4342    7.8695   10.1066    9.9286   12.5594   10.9331    8.6596    8.8654   11.2360    8.6507    7.2357    9.9418    8.7172    7.3353    8.8229    8.6083   10.9695   10.5489    9.9786   11.9335   10.7624   10.2848    8.1438    9.1383    8.9473    9.8920   10.8266   11.6077    7.2561    9.7800   10.3608    9.0012   12.0064    8.0341    9.7217   11.2985    9.5582    8.6844   10.6188   11.7642    9.6696   10.2220    7.9762    9.1021    8.2000    9.8461    9.4387   10.7992    8.7407   11.7232   13.3241    6.8805    9.5996   10.4705   12.6245
SimulatedTrait2        15.7568   15.0952   15.4898   15.7194   18.0231   17.9273   15.3485   15.5824   16.9870   15.1937   15.2002   12.3448   13.4959   15.4532   16.1326   11.6294   16.9020   17.5806   14.5924   15.4030   17.4569   13.9149   12.6598   13.9236   12.0280   16.5077   11.8894   12.6551   15.5897   16.7661   14.4184   15.1165   17.6072   15.7894   15.8712   17.1729   14.1186   13.5332   16.5780   14.1370   12.7476   14.2169   13.4644   15.5881   15.1989   14.1364   13.6431   14.1086   16.0887   14.8272   16.7909   15.0071   15.0658   14.0380   16.6299   12.0237   12.7420   15.3150   17.7650   14.4847   11.9835   13.4278   15.4953   12.6173   14.6411   15.8922   15.9988   15.2995   15.1502   16.4309   15.2212   15.2007   14.0006   13.8489   14.9353   14.7911   16.7708   16.4858   13.6476   17.0217   16.5450   15.5101   16.3077   14.9748   15.9373   16.2895   14.0340   15.1164   12.4123   15.2475   15.3515   14.5696   17.2715   16.0929   15.2388   14.5654   15.0576   12.3073   14.3737   11.4177   14.8722   15.4094   15.0141   13.5822   15.5224   15.5477   14.0276   13.6020   13.4565   17.2088   14.8415   14.3411   13.8111   16.0028   15.4914   14.2960   13.3958   16.5599   16.3456   14.5594   14.9675   15.4253   16.7619   12.9553   14.3496   13.7974   16.4650   13.3372   14.5037   16.3152   16.7201   14.9708   14.1967   14.2634   15.4580   13.9045   13.6520   15.6304   14.2353   15.5075   14.7653   14.4151   13.0781   14.4854   13.4851   15.4202   15.9035   12.6850   12.0142   14.1106   13.1529   12.6570   14.1681   15.0872   11.6543   12.1987   15.1526   12.9997   14.5859   18.4971   16.3535   17.1893   18.2213   16.4489   14.2931   14.0719   13.2044   15.2637   16.5326   15.0678   15.4227   13.7821   13.1452   13.5777   12.4049   16.6916   12.9888   17.1764   14.6537   15.4581   15.3163   15.2466   13.1042   14.0692   16.1492   15.9592   12.9283   16.2658   15.2327   15.6257   12.6633   12.6064   16.8760   14.0818   14.3530   15.0241   14.0469   17.4312   13.0426   16.6575
 
