# Supplementary material for: Inclusive Composite Interval Mapping of QTL by Environment Interactions in Biparental Populations
Source: PLoS One. 2015 Jul 10;10(7):e0132414. doi: 10.1371/journal.pone.0132414 (PMC4498613; doi:10.1371/journal.pone.0132414)
Supplement: S3 File — (ZIP) [file pone.0132414.s003.zip › Simulation for unliked model/Simulated popualtions/run_00151.met]

!**********************Note: lines staring with "!" are remarks and will be ignored in the program********************
!*********************************General Information**********************************
!Assuming F1 = P1 x P2, populations available in QTL IciMapping are: 
!  1, P1BC1F1 = P1 x F1, the first backcrossing where P1 is used as the recurrent parent;
!  2, P2BC1F1 = P2 x F1, the first backcrossing where P2 is used as the recurrent parent;
!  3, F1DH, F1-derived doubled haploids; 
!  4, RIL or F1RIL, recombination inbred lines through the repeated selfing of F1;
!  5, P1BC1RIL, recombination inbred lines through the repeated selfing of P1BC1F1;
!  6, P2BC1RIL, recombination inbred lines through the repeated selfing of P2BC1F1;
!  7, F2, the selfing generation of F1;
!  8, F3, the selfing generation of F2;
!  9, P1BC2F1, the second backcrossing where P1 is used as the recurrent parent; 
! 10, P2BC2F1, the second backcrossing where P2 is used as the recurrent parent;
! 11, P1BC2RIL, recombination inred lines through the repeated selfing of P1BC2F1; 
! 12, P2BC2RIL, recombination inred lines through the repeated selfing of P2BC2F1; 
! 13, P1BC1F2, the selfing generation of P1BC1F1; 
! 14, P2BC1F2, the selfing generation of P2BC1F1; 
! 15, P1BC2F2, the selfing generation of P1BC2F1; 
! 16, P2BC2F2, the selfing generation of P2BC2F1; 
! 17, P1BC1DH, P1BC1F1-derived doubled haploids; 
! 18, P2BC1DH, P2BC1F1-derived doubled haploids; 
! 19, P1BC2DH, P1BC2F1-derived doubled haploids; 
! 20, P2BC2DH, P2BC2F1-derived doubled haploids; 
   3      !Mapping Population (see remarks above)
   2      !Mapping Function (1 for Kosambi; 2 for Haldane; 3 for Morgan)
   2      !Marker Space Type (1 for intervals; 2 for positions)
   1      !Marker Space Unit(1 for centiMorgans; 2 for Morgan)
   6      !Number of Chromosomes (or Linkage Groups)
 200      !Size of the mapping population
   2      !Number of environments
 
!***************************************** Chromosomes and Linkage Maps **********************************************
!Chromosome                 NumMarkers
-CH1                        16
-CH2                        16
-CH3                        16
-CH4                        16
-CH5                        16
-CH6                        16
!Linkage map (Marker name followed by position or the interval length)
 MK-1-1                1     0.000
 MK-1-2                1    10.000
 MK-1-3                1    20.000
 MK-1-4                1    30.000
 MK-1-5                1    40.000
 MK-1-6                1    50.000
 MK-1-7                1    60.000
 MK-1-8                1    70.000
 MK-1-9                1    80.000
 MK-1-10               1    90.000
 MK-1-11               1   100.000
 MK-1-12               1   110.000
 MK-1-13               1   120.000
 MK-1-14               1   130.000
 MK-1-15               1   140.000
 MK-1-16               1   150.000
 MK-2-1                2     0.000
 MK-2-2                2    10.000
 MK-2-3                2    20.000
 MK-2-4                2    30.000
 MK-2-5                2    40.000
 MK-2-6                2    50.000
 MK-2-7                2    60.000
 MK-2-8                2    70.000
 MK-2-9                2    80.000
 MK-2-10               2    90.000
 MK-2-11               2   100.000
 MK-2-12               2   110.000
 MK-2-13               2   120.000
 MK-2-14               2   130.000
 MK-2-15               2   140.000
 MK-2-16               2   150.000
 MK-3-1                3     0.000
 MK-3-2                3    10.000
 MK-3-3                3    20.000
 MK-3-4                3    30.000
 MK-3-5                3    40.000
 MK-3-6                3    50.000
 MK-3-7                3    60.000
 MK-3-8                3    70.000
 MK-3-9                3    80.000
 MK-3-10               3    90.000
 MK-3-11               3   100.000
 MK-3-12               3   110.000
 MK-3-13               3   120.000
 MK-3-14               3   130.000
 MK-3-15               3   140.000
 MK-3-16               3   150.000
 MK-4-1                4     0.000
 MK-4-2                4    10.000
 MK-4-3                4    20.000
 MK-4-4                4    30.000
 MK-4-5                4    40.000
 MK-4-6                4    50.000
 MK-4-7                4    60.000
 MK-4-8                4    70.000
 MK-4-9                4    80.000
 MK-4-10               4    90.000
 MK-4-11               4   100.000
 MK-4-12               4   110.000
 MK-4-13               4   120.000
 MK-4-14               4   130.000
 MK-4-15               4   140.000
 MK-4-16               4   150.000
 MK-5-1                5     0.000
 MK-5-2                5    10.000
 MK-5-3                5    20.000
 MK-5-4                5    30.000
 MK-5-5                5    40.000
 MK-5-6                5    50.000
 MK-5-7                5    60.000
 MK-5-8                5    70.000
 MK-5-9                5    80.000
 MK-5-10               5    90.000
 MK-5-11               5   100.000
 MK-5-12               5   110.000
 MK-5-13               5   120.000
 MK-5-14               5   130.000
 MK-5-15               5   140.000
 MK-5-16               5   150.000
 MK-6-1                6     0.000
 MK-6-2                6    10.000
 MK-6-3                6    20.000
 MK-6-4                6    30.000
 MK-6-5                6    40.000
 MK-6-6                6    50.000
 MK-6-7                6    60.000
 MK-6-8                6    70.000
 MK-6-9                6    80.000
 MK-6-10               6    90.000
 MK-6-11               6   100.000
 MK-6-12               6   110.000
 MK-6-13               6   120.000
 MK-6-14               6   130.000
 MK-6-15               6   140.000
 MK-6-16               6   150.000
!*********************************** Marker Types ********************************************************************
!Co-dominant marker: When heterozygote F1 is present, P1 is coded as 2, F1 is coded as 1, and P2 is coded as 0; Otherwise, P1 is coded as 2, and P2 is coded as 0. 
!Dominant marker: When heterozygote F1 is present, P1 and F1 are coded as 12, and P2 is coded as 0; Otherwise, P1 is coded as 2, and P2 is coded as 0.  
!Recessive markers: When heterozygote F1 is present, P1 is coded as 2, and F1 and P2 are coded as 10; Otherwise, P1 is coded as 2, and P2 is coded as 0. 
!Missing marker is coded as -1. 
 MK-1-1                 0   2   0   2   2   0   0   2   2   0   0   0   0   2   0   0   0   2   0   2   2   0   2   0   2   0   0   2   0   0   2   2   2   2   2   2   0   2   2   2   0   2   0   0   2   2   0   0   2   0   0   0   0   0   0   0   2   2   0   2   0   0   2   2   2   0   2   2   0   2   2   0   2   0   2   2   0   2   0   0   0   2   2   0   2   2   0   2   0   2   0   0   2   0   0   0   2   0   2   0   2   2   2   2   0   0   2   0   0   0   0   2   2   2   2   2   0   2   0   0   2   0   0   2   2   2   0   0   2   0   0   0   2   0   0   2   2   0   0   2   0   0   0   0   2   2   0   0   2   0   2   0   2   2   2   0   2   2   0   2   2   2   2   2   2   0   2   2   2   2   2   0   0   2   2   2   2   2   0   0   2   2   0   2   2   2   2   0   0   2   0   0   2   2   0   0   0   2   0   2
 MK-1-2                 0   2   2   2   2   0   0   2   2   0   0   0   0   2   0   0   0   2   0   2   2   0   2   0   2   0   0   2   0   0   2   2   0   2   2   2   0   2   2   2   0   2   0   0   2   2   0   0   2   0   0   0   0   2   0   2   0   2   0   0   0   0   2   2   2   0   2   2   0   2   2   0   2   0   2   0   0   2   0   0   0   2   2   0   2   2   0   0   0   2   0   0   2   0   0   2   2   0   2   0   0   2   0   2   0   0   0   0   0   0   0   2   2   2   2   2   0   2   0   0   2   0   0   0   2   2   0   0   2   0   0   2   2   0   0   2   2   0   0   2   0   0   0   0   2   0   0   2   2   0   2   0   2   2   2   0   2   2   0   2   2   2   2   2   2   0   2   2   2   0   2   0   0   2   2   2   2   2   0   0   2   0   0   0   2   2   2   0   0   2   0   2   2   0   0   0   0   2   0   2
 MK-1-3                 0   2   2   2   2   0   0   2   2   0   0   0   0   2   0   0   0   2   0   2   2   0   2   0   2   0   0   2   2   0   2   2   0   2   2   2   0   2   2   2   0   2   0   0   2   2   0   0   2   0   2   0   0   2   0   2   0   2   2   2   0   0   2   2   2   2   2   2   0   2   0   0   0   0   2   0   0   2   0   0   0   2   2   0   2   2   0   0   0   2   0   0   2   2   0   2   2   0   2   0   0   2   0   2   0   0   0   2   0   2   0   2   2   2   2   2   0   2   0   0   2   0   0   0   0   2   0   0   2   0   0   2   0   0   0   2   2   0   0   2   0   0   0   0   2   2   0   2   2   0   2   0   2   2   0   0   0   2   0   2   2   2   2   2   2   2   2   2   2   0   2   0   0   2   2   2   2   2   0   0   2   0   0   0   2   2   2   0   0   2   0   2   0   0   0   0   0   2   0   2
 MK-1-4                 0   2   2   2   2   0   0   0   0   0   0   0   0   2   0   0   0   2   0   2   0   0   2   0   2   0   0   2   2   0   2   2   0   2   2   2   2   2   2   2   0   2   0   0   0   2   0   0   2   0   2   0   0   2   0   2   0   2   2   2   0   0   2   2   2   2   2   2   0   2   0   2   0   0   2   0   0   2   0   0   0   2   2   0   2   2   0   0   0   2   0   2   2   2   0   2   2   0   2   0   0   2   0   2   0   0   2   2   0   2   0   2   2   2   2   2   0   2   0   0   2   0   0   0   0   2   0   0   2   0   0   2   0   0   0   2   0   0   0   2   0   0   2   0   2   2   0   2   2   0   2   2   2   2   0   0   0   2   0   2   2   2   2   2   2   0   2   2   2   0   0   0   0   2   2   2   2   2   0   0   2   0   0   0   2   0   2   0   0   2   0   2   0   0   0   0   0   2   0   2
 MK-1-5                 0   2   2   2   2   0   0   0   0   0   0   0   0   2   2   0   0   2   0   2   0   0   2   0   2   0   0   2   2   0   2   2   0   0   2   2   2   2   2   2   0   2   0   0   0   2   0   0   2   0   2   0   0   2   0   2   0   2   2   2   0   2   2   2   2   2   2   2   0   2   2   2   0   0   2   0   0   2   0   2   0   2   2   0   2   2   0   0   0   2   0   2   2   2   0   2   0   0   2   0   0   2   0   2   0   0   2   2   0   2   0   2   0   2   2   2   0   2   0   0   2   0   0   0   0   2   0   0   2   0   0   2   0   2   0   2   2   0   0   2   0   0   2   0   2   2   0   2   2   2   2   2   2   2   0   0   0   2   0   2   2   2   2   0   0   0   2   2   2   0   0   0   0   0   2   2   2   2   0   0   2   0   0   0   2   0   0   0   0   2   0   2   0   0   0   0   0   2   0   2
 MK-1-6                 0   2   2   2   2   0   0   0   0   0   0   0   0   2   2   0   0   2   0   2   0   0   2   0   2   0   0   2   2   0   0   2   0   0   2   2   2   0   2   2   0   2   0   0   0   2   0   0   2   0   2   0   0   2   0   2   0   2   2   0   0   2   2   2   2   2   2   2   0   2   2   2   0   0   2   2   2   2   0   2   0   2   2   2   2   2   0   0   0   2   0   2   2   2   0   2   2   0   2   0   0   2   0   2   0   0   2   0   0   2   0   2   0   2   2   2   0   2   0   0   2   0   0   0   0   2   0   0   2   0   0   0   0   0   0   2   2   0   0   2   0   0   2   0   2   2   0   2   0   2   2   2   2   2   0   0   0   2   0   2   2   2   2   0   0   0   2   2   2   0   0   0   0   0   2   2   2   2   0   0   2   0   0   0   2   0   0   0   0   2   0   2   0   0   0   2   0   2   0   2
 MK-1-7                 0   2   2   0   2   0   0   0   0   2   0   0   0   2   2   0   0   2   0   2   0   2   2   2   2   0   0   2   2   0   0   2   0   0   2   2   2   0   2   2   0   2   0   2   0   2   0   0   2   0   2   0   0   2   0   2   0   2   2   0   0   2   2   2   2   2   2   2   0   2   2   2   0   0   2   2   2   2   0   2   0   2   2   2   2   2   0   0   0   2   0   2   2   2   0   2   2   0   2   0   0   2   0   2   0   2   2   0   0   2   0   2   0   2   2   2   0   2   0   0   2   0   0   0   0   2   0   0   2   0   0   0   0   0   0   2   2   0   0   2   0   0   2   0   2   2   0   2   0   0   0   2   2   2   0   0   0   2   0   2   2   2   2   0   0   0   2   2   2   0   0   0   0   0   2   2   2   2   0   0   0   0   0   0   2   0   0   0   2   0   0   2   0   0   0   2   0   2   0   2
 MK-1-8                 0   2   2   0   2   0   0   0   0   2   0   0   0   2   0   0   0   2   2   2   0   0   2   2   2   0   0   2   2   0   0   2   0   0   2   2   2   0   2   2   0   2   0   2   0   2   0   0   2   0   2   0   0   2   0   2   0   2   0   0   0   2   2   2   2   2   2   2   0   2   2   0   0   0   2   2   2   2   0   2   0   2   2   2   2   2   0   0   0   2   0   2   2   2   0   0   2   0   2   0   0   2   0   2   0   2   2   2   0   2   0   2   2   2   2   2   0   2   0   0   2   0   0   0   0   2   0   0   2   0   0   0   0   0   0   2   2   0   0   2   0   0   2   0   2   2   0   2   0   0   0   2   2   0   0   0   0   2   0   2   0   2   2   0   0   0   2   0   2   0   0   0   0   0   2   0   0   2   0   2   0   0   0   0   2   0   0   0   2   0   0   0   0   0   0   2   2   2   0   2
 MK-1-9                 0   2   2   0   2   0   0   2   0   2   0   0   0   2   0   0   0   2   2   2   0   0   2   2   2   0   0   0   2   0   0   2   2   0   0   2   2   0   2   2   0   2   0   2   0   2   0   0   2   0   2   0   0   2   2   2   2   2   0   0   0   2   2   2   2   2   0   2   0   2   2   0   0   0   2   0   2   2   2   2   0   2   2   2   2   2   0   0   2   2   2   2   2   0   0   0   2   2   2   0   0   2   0   2   0   2   2   2   0   0   0   2   2   2   2   2   0   2   2   0   2   2   0   0   0   2   0   0   2   0   0   0   0   0   0   2   2   0   0   2   0   0   2   0   2   2   0   2   0   0   0   2   2   0   0   0   2   2   0   2   0   2   2   0   0   0   2   0   2   0   2   0   0   0   2   0   0   2   0   2   0   0   0   0   2   0   0   0   2   0   0   0   0   0   0   2   0   2   0   2
 MK-1-10                0   2   2   0   0   0   0   2   0   2   0   0   2   2   0   0   0   2   2   2   0   0   2   2   2   0   0   0   2   0   0   2   2   0   0   2   2   0   2   2   0   2   2   2   0   2   0   0   2   0   2   0   0   2   0   2   2   2   0   0   0   2   2   2   2   2   0   2   0   2   2   0   0   0   2   0   2   2   2   2   0   2   0   2   2   2   0   0   2   2   2   2   2   0   0   0   0   2   2   0   0   0   2   2   0   2   2   2   0   0   2   2   2   2   2   2   0   2   2   0   2   2   0   0   0   2   2   0   2   0   0   0   2   0   0   2   2   0   0   2   0   0   2   0   0   2   0   0   0   0   0   2   2   0   0   0   2   2   0   2   0   2   2   0   0   0   2   0   2   0   2   0   0   0   2   2   2   2   2   2   0   0   2   2   2   0   0   0   2   0   0   0   0   0   0   2   0   2   0   2
 MK-1-11                0   2   2   0   0   0   0   0   0   2   0   0   2   2   0   0   0   2   2   2   0   2   2   2   2   0   0   0   0   0   2   2   2   0   0   2   2   0   0   2   0   2   2   0   0   2   0   0   2   0   2   0   0   2   0   0   2   2   0   0   0   2   2   2   2   2   0   0   0   2   2   0   0   0   2   0   2   2   2   2   0   2   0   2   2   2   2   0   2   2   0   2   2   0   0   0   0   2   2   0   0   0   2   2   0   2   2   2   0   0   2   2   2   2   2   0   0   2   2   0   2   2   0   0   0   2   0   0   2   0   0   0   2   0   0   2   2   0   0   2   0   2   2   0   0   2   0   0   0   0   0   2   2   0   0   0   2   2   0   0   0   2   2   0   0   2   2   0   0   0   2   0   0   0   2   2   2   2   2   2   0   0   2   0   2   0   0   0   0   0   0   0   2   0   0   2   0   0   0   2
 MK-1-12                0   2   2   0   0   0   2   0   0   2   0   0   2   2   0   0   2   2   2   2   0   2   2   2   0   0   2   0   0   0   2   2   2   0   0   2   2   0   0   2   0   2   2   0   0   2   0   0   2   0   2   2   2   2   0   0   2   2   0   0   0   2   2   2   2   2   0   0   0   2   2   0   0   0   2   2   2   2   2   2   0   2   0   2   2   2   2   0   2   2   0   2   2   0   0   0   0   2   2   0   0   0   2   2   0   2   2   2   0   0   2   2   2   2   2   0   0   2   2   0   2   2   2   0   0   2   0   0   2   0   0   0   2   0   0   2   2   2   0   2   0   2   0   0   0   2   2   0   2   0   0   2   2   0   0   0   2   2   0   0   0   2   2   2   0   2   0   0   0   0   2   2   0   0   2   0   2   2   2   2   0   0   2   0   2   0   0   0   2   0   0   0   2   0   0   2   0   0   0   2
 MK-1-13                0   2   2   2   0   0   2   0   0   2   0   0   2   2   0   0   2   2   2   2   2   2   2   2   0   0   2   0   0   0   2   2   2   0   2   2   2   0   0   2   0   2   2   0   0   0   0   0   2   0   2   2   0   2   0   0   0   2   0   0   2   2   0   2   0   0   0   0   2   2   0   0   0   0   2   2   0   2   2   2   0   2   0   2   0   2   0   0   2   2   2   2   0   0   0   0   0   2   2   2   0   0   2   2   0   2   2   2   0   0   2   2   2   2   2   0   0   2   2   0   2   2   2   0   0   2   0   0   2   2   0   0   0   0   0   2   2   2   0   2   0   2   0   0   0   2   2   0   2   0   0   2   2   0   0   0   2   2   0   2   0   2   2   2   0   2   0   0   0   0   2   2   0   0   0   0   0   2   2   2   0   0   2   0   2   0   0   0   2   0   0   0   2   0   0   2   0   0   0   2
 MK-1-14                0   2   2   2   0   0   2   0   0   0   0   0   2   2   0   0   2   2   2   2   2   2   2   2   0   0   2   0   2   0   2   0   2   0   2   2   2   2   0   2   2   2   2   0   0   0   0   0   2   0   2   2   0   2   2   2   0   2   0   0   2   2   0   2   0   0   0   0   2   2   0   0   0   0   2   2   0   2   2   0   0   2   0   2   0   0   0   0   2   2   2   2   0   0   0   0   0   2   2   2   0   0   2   2   0   2   2   2   0   0   2   2   2   2   2   0   0   2   2   0   2   2   2   0   0   2   0   0   2   0   0   0   0   2   2   2   2   2   0   2   2   2   0   0   0   2   2   0   2   0   0   2   2   0   0   0   2   0   0   2   0   2   0   2   0   2   0   0   0   0   2   2   0   0   0   0   0   2   2   2   0   0   2   0   2   0   0   0   2   0   0   0   0   0   0   2   2   0   0   0
 MK-1-15                0   2   2   2   0   0   2   0   0   0   0   0   2   2   0   0   0   2   2   2   2   2   2   2   0   0   2   0   2   0   2   0   2   0   0   2   2   2   0   2   2   2   2   0   0   0   0   0   2   0   2   2   0   2   2   2   0   2   0   0   2   2   2   2   0   0   0   0   2   2   0   0   0   0   2   2   0   2   0   2   2   2   0   2   0   0   0   0   2   2   0   2   0   0   0   0   0   2   2   2   0   0   2   2   0   2   2   2   0   2   0   2   2   0   2   0   0   2   2   0   2   2   0   0   0   2   0   0   2   0   0   2   0   2   2   2   2   2   0   2   2   2   0   0   0   2   0   0   2   0   0   2   2   0   0   0   2   0   0   2   0   2   0   2   0   2   0   0   0   0   2   2   0   0   0   0   2   2   2   2   0   0   2   2   2   0   0   0   2   0   0   2   0   0   0   2   2   0   0   0
 MK-1-16                0   0   2   2   0   0   2   0   0   0   0   2   2   2   2   0   0   0   2   2   0   2   2   0   0   0   2   0   2   0   2   0   2   0   0   2   2   2   0   2   2   2   2   0   0   0   0   0   2   0   2   2   2   2   2   2   0   2   0   0   2   2   2   2   0   0   0   0   0   2   0   0   0   0   2   2   2   2   0   2   2   2   0   2   0   0   0   0   2   2   0   2   0   0   0   0   0   0   2   2   0   0   2   2   0   2   2   0   2   2   0   2   2   0   2   0   0   0   0   0   2   2   0   0   2   0   0   0   2   0   0   2   0   2   2   2   2   2   0   2   2   2   0   0   0   2   0   0   2   0   0   2   2   0   0   0   2   2   0   2   0   2   0   2   0   2   0   0   0   0   2   2   0   2   0   0   2   0   2   2   0   0   2   0   2   0   0   0   2   0   0   2   0   0   0   2   0   0   0   0
 MK-2-1                 2   2   0   2   0   2   2   2   0   2   0   0   2   0   2   0   2   2   2   2   0   2   2   0   2   0   2   2   2   2   0   2   0   0   2   0   0   0   0   2   2   2   2   0   2   0   2   0   0   2   2   0   0   0   0   2   2   0   0   0   0   2   0   2   0   2   2   0   2   0   0   2   0   0   2   2   0   0   2   0   0   0   0   0   2   2   0   2   2   2   2   2   2   0   0   2   0   0   0   0   0   0   2   2   2   2   0   2   2   2   0   2   0   0   0   0   2   0   2   0   0   0   0   0   2   2   0   0   0   0   0   0   0   0   0   2   0   2   0   2   0   0   2   2   0   2   2   2   2   0   2   2   2   2   0   2   2   0   2   0   2   2   0   0   2   0   0   2   0   0   0   2   2   2   2   2   0   0   0   0   2   0   2   0   2   0   2   2   0   0   0   0   0   2   0   2   0   0   0   0
 MK-2-2                 2   2   0   0   0   2   2   2   0   2   0   0   2   0   2   0   2   2   2   2   0   2   2   0   2   0   2   2   2   2   0   2   2   0   2   0   0   0   0   2   2   0   2   0   2   0   2   0   0   2   0   0   0   2   0   2   2   0   0   0   0   2   2   2   0   2   2   0   2   0   0   2   0   0   2   2   0   2   2   0   0   0   0   0   2   0   0   0   2   2   2   2   2   0   2   2   0   0   0   0   0   0   2   0   2   2   0   2   2   2   0   2   0   0   0   0   2   0   2   0   0   2   0   0   2   2   0   0   0   0   0   0   0   0   0   2   0   2   0   2   0   0   2   2   0   2   2   0   2   0   2   0   2   2   0   2   2   0   2   0   2   2   2   0   0   0   0   2   0   0   0   2   0   2   2   2   0   0   0   0   2   0   2   0   2   0   2   2   0   0   0   2   0   2   0   2   0   0   0   0
 MK-2-3                 2   2   0   0   0   2   2   2   0   2   0   0   2   0   2   0   2   2   0   2   2   2   2   0   2   0   2   2   2   2   0   2   2   0   2   0   0   0   0   2   0   0   2   0   2   0   2   0   0   2   0   0   2   2   0   2   2   0   0   0   0   2   2   2   0   2   2   0   2   2   0   2   0   0   2   2   0   0   2   0   0   2   0   0   2   0   2   0   2   2   2   2   2   0   2   2   0   0   0   0   0   0   2   0   2   2   0   0   2   2   0   2   0   0   0   0   2   0   2   0   0   2   0   0   2   2   0   0   0   0   0   0   0   0   0   2   0   2   0   2   0   0   2   2   0   2   0   0   0   0   2   0   2   2   0   2   2   0   0   0   0   2   2   0   0   0   0   2   0   0   2   2   0   2   2   2   0   0   2   0   2   0   2   0   2   0   2   2   0   0   0   0   2   2   0   2   0   0   0   0
 MK-2-4                 0   2   0   0   0   2   0   2   2   0   0   0   2   0   2   0   0   2   0   2   2   2   2   0   2   0   2   2   2   2   0   2   2   0   2   0   0   0   0   2   0   0   2   0   2   0   2   0   2   2   0   0   2   2   0   0   2   2   0   0   0   2   2   2   0   2   2   0   2   2   2   2   2   0   2   2   0   0   2   0   2   2   0   0   2   0   2   0   2   2   2   2   2   0   2   2   0   0   0   0   0   0   2   0   2   2   0   0   2   2   0   2   0   0   0   0   2   0   0   0   0   2   0   0   2   0   0   0   0   0   0   0   0   0   0   2   0   2   0   2   0   0   2   2   2   2   0   0   0   0   2   2   2   2   0   2   2   0   0   0   0   2   2   0   0   0   0   2   0   2   2   2   0   2   2   2   0   0   2   0   2   0   2   0   2   2   2   2   0   0   2   0   2   2   0   2   2   0   0   0
 MK-2-5                 0   2   0   0   0   2   2   2   2   0   0   0   2   0   2   0   0   2   0   2   2   2   2   0   2   0   2   2   0   2   0   2   2   0   2   0   0   0   0   2   2   0   2   0   2   0   2   0   0   2   0   0   2   2   0   0   2   2   0   0   0   2   2   2   0   2   2   0   2   2   2   2   2   0   0   0   0   0   2   0   2   0   0   0   2   0   2   0   2   2   2   2   2   0   2   0   0   0   0   0   0   0   2   2   2   2   0   0   2   2   0   2   0   0   0   2   2   0   0   0   0   2   0   0   2   0   0   2   0   0   0   0   0   0   0   2   0   2   0   2   0   0   2   2   2   2   0   0   0   0   2   0   2   2   0   2   2   0   0   0   0   2   2   0   0   0   0   2   0   2   2   2   0   2   2   2   2   0   2   0   2   0   2   0   2   2   2   2   0   0   2   0   2   2   2   2   2   0   0   0
 MK-2-6                 2   2   0   0   0   2   2   2   2   0   2   0   2   0   0   0   0   2   0   2   0   0   2   0   0   0   2   2   0   2   0   2   2   0   2   0   0   0   0   2   2   0   2   2   2   0   2   0   0   2   0   2   2   2   0   0   2   2   0   0   0   2   2   2   0   0   2   0   2   0   2   2   0   0   0   0   2   0   2   2   0   0   0   0   2   2   2   0   2   0   2   2   2   0   2   0   2   0   0   0   0   0   2   2   2   2   0   0   2   2   0   2   0   0   0   0   2   0   0   0   2   2   0   0   2   0   0   2   2   0   0   0   0   0   0   2   0   2   0   2   0   0   2   2   2   2   0   0   0   0   2   0   2   2   0   2   0   0   0   0   0   2   2   2   2   0   0   0   0   2   2   2   2   2   2   2   2   0   2   2   0   2   2   0   2   0   2   2   0   0   2   0   0   0   2   2   2   0   0   0
 MK-2-7                 2   2   0   0   0   2   2   2   2   0   2   0   2   0   0   0   0   2   0   2   0   2   2   0   0   0   0   2   0   2   0   0   2   0   2   0   0   0   0   2   2   0   2   2   2   0   2   0   0   2   0   2   2   2   0   0   2   2   0   0   0   2   2   2   0   2   2   2   2   0   2   0   0   2   2   0   0   0   2   2   0   0   0   0   0   2   2   0   2   0   2   2   2   0   2   0   2   0   0   0   0   0   2   2   2   2   0   0   2   2   0   2   0   0   0   0   2   0   0   0   2   2   2   0   2   0   0   2   2   0   0   0   0   0   0   2   0   2   2   2   0   0   2   2   2   2   0   0   2   0   0   0   2   2   0   2   0   0   2   0   0   2   2   2   0   0   0   0   0   2   2   2   2   2   2   2   2   0   2   2   0   2   2   0   2   0   2   2   0   2   2   0   0   0   0   2   2   0   0   0
 MK-2-8                 2   2   0   0   0   2   2   2   2   0   2   0   2   0   0   0   0   2   0   2   0   2   2   0   0   0   0   2   0   2   0   0   2   0   2   0   0   0   0   2   2   0   2   2   2   0   2   0   0   2   2   2   2   2   0   0   2   2   0   0   0   2   2   2   0   2   2   2   2   0   2   0   0   0   2   0   0   0   2   2   0   0   0   0   0   2   2   0   0   0   2   2   2   0   2   2   2   0   0   2   0   0   2   0   2   0   0   2   2   2   0   2   0   0   0   0   2   0   2   2   2   2   0   0   2   0   0   2   2   0   0   0   2   0   0   2   0   2   2   2   0   2   2   2   2   2   0   0   2   0   0   2   2   2   0   2   0   0   2   0   0   2   2   2   0   0   2   0   0   2   2   2   2   2   2   2   2   0   2   0   0   2   0   0   2   0   2   2   0   2   2   0   2   0   0   2   2   0   0   0
 MK-2-9                 2   2   0   0   0   2   2   2   2   0   2   0   2   2   0   0   0   2   0   2   0   2   2   0   0   0   0   2   0   0   0   0   2   0   2   0   0   0   0   2   2   0   2   0   2   0   2   0   0   2   2   2   2   0   0   0   2   2   0   0   0   2   2   2   0   2   2   2   2   0   2   0   0   0   2   0   0   2   2   2   0   0   0   0   0   2   2   0   0   0   2   2   2   0   2   2   2   0   0   0   0   0   2   0   2   0   0   2   2   2   0   2   2   0   0   0   2   0   2   2   2   2   0   0   2   0   0   2   2   0   0   0   2   0   0   2   0   0   2   2   0   2   2   0   0   2   0   0   2   0   0   0   2   2   0   2   0   0   2   0   0   2   2   2   0   0   2   0   0   2   2   2   2   2   2   2   2   0   2   0   0   2   0   0   2   0   2   2   0   2   2   0   2   0   0   2   2   0   0   0
 MK-2-10                0   2   0   0   0   2   2   2   2   0   0   0   2   2   0   0   0   2   0   2   0   2   2   0   2   0   0   2   0   0   0   0   2   0   2   0   0   0   0   2   2   0   0   0   2   0   2   0   0   2   2   2   2   0   0   0   2   2   0   0   0   2   2   2   2   2   2   2   2   0   2   0   0   0   2   0   0   2   2   2   0   0   0   0   0   2   2   0   0   0   0   2   2   2   0   2   2   0   0   0   2   0   2   0   2   0   0   2   2   2   0   2   0   0   0   0   2   0   2   2   2   2   0   0   2   0   0   0   0   0   0   0   2   0   0   2   2   0   2   2   0   2   2   0   0   2   0   0   2   2   0   0   2   0   0   0   0   0   0   2   0   0   2   2   0   0   2   0   0   2   2   2   2   2   2   2   2   0   2   0   0   0   0   0   2   0   2   2   0   2   2   0   2   0   0   2   2   0   0   0
 MK-2-11                2   2   0   0   0   0   2   2   2   0   0   0   2   2   0   0   0   2   0   2   0   2   2   0   2   2   0   2   0   0   0   0   2   0   2   0   0   2   0   2   2   2   0   0   2   0   2   0   0   2   2   2   2   0   0   0   2   2   0   0   0   2   2   2   0   2   2   2   0   2   2   0   2   0   2   0   0   2   2   2   0   0   0   0   0   2   2   0   0   0   0   2   2   2   0   2   2   0   0   0   2   0   2   0   2   0   0   2   2   2   0   2   0   2   0   0   2   0   2   2   2   2   0   0   2   0   2   0   0   0   0   0   2   0   0   2   2   0   2   0   2   0   2   0   0   2   0   0   2   2   0   0   0   0   2   0   0   0   2   0   0   0   0   2   0   2   2   0   0   2   0   2   2   2   2   2   2   0   2   0   0   0   0   0   2   2   2   2   0   2   2   0   2   0   0   2   2   0   0   0
 MK-2-12                2   2   0   0   0   0   2   0   2   0   0   0   2   2   0   2   2   0   0   2   0   2   2   0   2   2   0   2   0   0   0   0   2   2   2   0   0   2   0   2   2   2   0   0   0   0   2   0   0   0   2   0   0   0   2   0   2   2   0   0   0   2   2   2   0   2   2   2   0   2   2   0   2   0   2   0   0   2   2   2   2   0   2   0   0   2   2   0   0   0   0   2   2   2   0   2   2   0   0   0   2   0   2   0   2   0   0   0   2   2   2   2   0   2   0   0   2   0   2   2   2   0   0   0   2   0   2   0   0   0   0   0   2   0   0   2   0   2   2   0   2   0   2   2   0   2   0   0   2   2   0   0   2   0   2   0   0   0   2   0   2   0   0   2   0   2   2   2   0   2   0   0   2   2   2   2   2   0   2   0   0   0   0   0   2   2   2   2   0   2   2   0   2   2   0   2   2   0   0   2
 MK-2-13                0   0   0   0   0   0   2   0   2   0   0   0   2   2   0   2   2   0   0   2   0   2   2   0   2   2   0   2   0   0   0   0   2   2   2   0   0   2   0   2   2   2   0   0   0   0   2   0   0   0   2   0   0   0   2   2   2   2   2   2   0   2   2   2   0   2   2   2   0   2   2   0   2   0   2   0   0   2   2   2   0   0   2   2   0   0   2   0   0   0   0   2   2   2   0   2   2   0   0   0   2   0   2   0   2   2   0   0   0   2   2   2   0   0   0   0   2   0   2   2   2   0   0   0   2   0   2   0   0   0   0   0   2   0   0   0   0   2   2   0   2   0   2   2   0   2   0   0   2   2   0   0   2   0   0   0   2   0   2   0   2   0   0   2   0   2   2   2   0   2   0   0   2   2   2   2   2   0   2   0   0   0   0   2   2   2   2   2   0   0   2   0   2   0   0   2   2   0   2   2
 MK-2-14                0   2   0   0   0   0   2   0   2   0   0   0   2   2   0   2   2   0   0   2   0   2   2   0   2   2   0   2   2   0   0   0   2   2   2   0   0   2   0   2   2   2   0   2   0   0   2   0   0   0   2   0   0   0   0   2   2   2   2   2   0   2   2   2   0   2   2   2   0   2   2   0   2   0   2   0   0   2   2   2   2   0   2   2   0   2   2   0   0   0   0   2   2   0   0   2   2   0   0   0   2   0   2   0   2   2   0   0   0   2   2   2   0   0   0   0   2   0   2   0   2   0   0   0   2   0   2   0   0   0   0   0   2   0   0   0   0   2   2   0   2   0   2   2   0   2   2   0   2   2   0   0   2   0   0   0   2   0   2   0   2   0   0   2   0   2   2   2   0   2   0   0   2   2   2   2   2   0   2   0   0   0   0   2   2   2   2   2   2   0   0   0   2   0   0   0   2   0   2   0
 MK-2-15                2   2   0   0   2   0   2   0   2   0   0   0   2   2   2   2   2   0   0   2   0   0   2   0   2   2   0   2   2   0   0   0   2   2   2   0   0   2   0   2   0   0   0   2   0   0   2   0   0   0   2   0   0   0   2   2   2   2   2   2   0   2   0   2   0   2   2   2   0   2   2   0   2   0   2   2   0   2   2   2   2   0   2   2   0   2   2   0   2   0   0   2   2   0   0   0   2   2   0   0   2   0   2   0   0   2   0   2   0   2   2   2   0   0   0   0   2   0   2   0   2   0   2   0   0   0   2   0   0   0   0   0   2   0   0   2   0   2   2   0   2   0   2   2   0   2   2   0   2   2   0   0   2   0   0   0   2   0   2   0   2   0   0   2   0   2   2   2   0   2   0   0   2   2   2   2   2   0   2   0   0   0   0   2   2   2   0   2   2   0   2   0   2   0   0   0   2   0   0   0
 MK-2-16                2   0   2   0   2   0   2   0   2   0   0   0   2   2   0   2   2   0   0   2   2   0   2   0   2   2   0   2   2   2   0   0   2   2   2   0   0   2   0   2   0   0   0   2   0   0   2   0   0   0   2   2   0   0   2   2   2   2   2   2   0   0   0   0   0   2   2   2   0   2   2   0   2   0   2   2   0   2   2   2   2   0   2   2   2   2   2   0   2   0   0   2   2   0   0   0   2   2   0   0   2   0   2   0   0   2   0   2   0   2   2   0   0   0   0   0   2   0   2   0   2   2   2   0   0   0   2   0   0   0   0   0   2   0   0   2   0   2   2   0   2   0   2   2   0   0   2   0   2   2   0   0   2   0   0   0   2   0   2   0   2   0   0   2   0   2   2   2   0   2   0   0   0   2   2   2   2   0   2   2   0   0   0   2   2   2   2   2   0   0   0   0   2   2   0   0   2   2   0   0
 MK-3-1                 2   0   0   0   2   2   0   0   2   0   2   0   2   2   0   2   0   2   2   2   2   2   0   0   0   0   0   0   2   0   2   2   2   0   0   0   0   2   2   0   2   2   0   0   2   0   2   2   2   2   0   0   2   0   2   0   0   2   2   2   2   2   2   2   0   0   0   2   0   2   0   0   2   0   0   0   2   0   0   2   0   2   0   0   2   0   2   2   0   0   2   2   0   0   0   0   0   2   2   2   2   2   0   0   2   0   0   2   2   2   0   0   2   0   0   0   0   2   2   2   0   0   0   2   0   0   0   2   0   0   0   2   2   2   2   2   0   0   0   2   2   0   0   2   0   2   0   2   0   0   0   2   0   0   0   2   0   0   0   0   2   2   2   2   2   0   0   2   0   0   2   0   0   2   2   2   0   0   0   2   2   2   2   2   2   2   2   2   0   2   0   0   0   2   0   2   0   2   2   0
 MK-3-2                 2   0   0   0   2   2   0   0   0   0   2   0   2   2   0   2   0   2   2   2   2   2   0   0   0   0   0   0   2   2   2   2   2   0   0   0   0   2   2   0   2   2   0   0   2   0   2   2   2   2   0   0   2   0   2   0   0   2   2   2   0   2   2   2   0   0   0   2   0   2   0   2   2   0   0   0   2   0   0   0   0   2   2   0   2   0   2   2   0   0   2   2   0   0   0   0   0   2   2   2   2   2   2   0   2   0   0   0   2   2   0   0   2   0   0   0   0   2   2   2   2   0   0   2   0   0   0   0   2   0   2   2   2   2   2   2   0   0   0   2   2   0   0   2   0   2   0   2   0   0   0   2   0   0   0   2   0   0   0   0   2   2   0   2   2   0   0   2   0   0   2   0   0   2   2   0   0   0   0   2   2   2   2   2   2   2   2   2   0   2   0   0   0   2   0   0   0   2   2   0
 MK-3-3                 2   0   0   0   2   2   0   0   0   0   2   0   2   2   0   2   0   2   2   2   2   2   0   0   0   0   0   0   2   2   2   2   2   0   0   2   2   2   2   0   2   0   2   0   2   0   2   2   2   2   0   0   2   0   2   2   0   2   0   2   0   2   2   0   0   0   0   2   2   2   0   2   2   0   2   0   2   2   0   0   0   0   2   2   0   0   2   2   0   0   2   2   0   2   0   0   0   2   2   0   2   0   2   0   2   0   0   0   2   2   2   0   2   0   0   0   0   2   2   2   2   0   0   2   0   0   0   0   2   0   2   2   2   2   2   2   0   0   0   2   2   0   0   2   2   2   0   0   0   0   0   2   0   0   0   2   0   0   0   0   2   2   2   2   2   0   0   2   0   0   2   0   0   2   2   0   2   0   0   2   2   2   2   2   2   2   2   2   0   2   0   0   0   2   0   0   0   2   2   0
 MK-3-4                 2   2   0   0   0   2   0   0   0   0   2   0   2   2   0   2   0   2   0   2   2   2   0   0   2   0   2   0   2   2   2   2   2   0   0   2   2   2   2   0   0   0   2   0   2   0   2   0   2   2   0   0   2   0   0   2   2   2   0   2   0   2   2   0   0   0   0   2   2   2   0   2   2   0   2   0   2   2   0   0   2   0   2   2   0   0   2   2   0   0   2   2   0   2   0   0   0   2   2   0   2   0   2   0   2   2   2   2   2   0   2   0   2   0   0   0   0   2   2   2   2   0   0   2   0   0   0   0   2   0   2   2   2   2   2   2   0   0   0   2   2   0   0   2   2   2   0   0   0   0   0   2   0   0   0   2   0   2   0   0   2   2   2   2   2   0   0   2   0   0   2   0   0   2   2   2   2   2   0   2   2   2   2   2   2   2   0   0   2   2   0   0   0   2   0   0   0   2   2   0
 MK-3-5                 2   2   0   0   0   2   0   0   0   0   2   0   2   2   0   2   0   0   0   2   2   2   0   0   2   0   2   0   2   2   2   2   2   0   0   2   2   2   2   0   0   0   2   0   2   0   2   0   2   2   0   0   2   0   0   2   2   2   0   2   0   2   2   2   0   2   2   2   2   2   0   2   2   0   2   0   2   2   0   0   2   0   0   2   0   0   2   2   0   0   2   2   0   2   0   2   0   2   2   0   2   0   2   0   2   2   2   2   2   0   2   0   2   0   0   0   0   0   2   2   2   0   0   2   0   0   2   0   2   0   2   2   2   2   2   2   0   0   0   2   2   0   0   0   2   2   0   0   0   0   2   2   0   2   0   2   2   2   0   0   2   2   2   2   2   0   0   2   0   0   2   0   0   2   2   2   2   2   0   0   2   0   2   2   2   2   0   0   2   2   0   0   2   0   0   0   0   0   2   0
 MK-3-6                 2   2   0   0   0   2   0   0   0   0   2   0   0   2   0   2   0   2   0   2   2   2   0   0   0   0   2   0   2   0   2   2   2   0   0   2   2   2   2   0   0   0   2   0   2   0   2   2   2   2   0   0   2   0   0   2   2   2   0   2   0   2   2   2   0   2   2   2   2   2   0   2   2   0   2   0   2   2   0   0   2   0   0   2   0   0   2   2   0   0   2   2   0   2   0   2   0   2   2   0   2   0   2   0   2   2   2   0   2   0   2   0   2   0   0   0   0   0   0   2   2   0   0   0   0   0   2   0   2   0   2   2   2   2   2   2   0   0   0   2   2   0   0   0   2   2   0   0   0   0   2   2   0   2   0   2   2   2   2   0   2   2   2   2   2   0   0   2   0   0   2   0   0   2   2   2   2   2   0   0   2   2   2   2   2   2   0   0   2   2   0   0   2   0   2   0   0   0   0   0
 MK-3-7                 2   2   0   0   0   2   0   0   0   0   2   0   2   2   0   2   0   2   0   2   2   2   0   0   0   0   2   0   2   0   0   2   2   0   0   2   2   2   2   0   0   0   2   0   2   0   2   0   2   2   0   2   2   0   0   2   2   2   0   0   0   2   2   2   0   2   2   2   2   2   0   2   2   0   2   0   2   2   2   0   2   2   0   2   0   0   2   2   0   0   2   2   0   2   0   2   2   2   2   0   2   2   2   0   2   2   2   0   2   0   2   0   0   0   0   0   2   0   2   2   2   0   0   0   0   2   2   0   2   0   0   2   2   2   2   0   0   0   0   2   0   0   0   0   2   2   0   0   0   0   2   2   0   2   0   2   2   2   2   0   2   2   2   2   2   0   0   2   0   2   2   0   0   2   2   2   2   2   0   0   2   2   2   2   2   2   0   0   2   2   0   0   2   0   2   0   0   0   0   0
 MK-3-8                 2   2   0   0   0   2   0   2   2   0   2   0   2   2   0   2   0   2   0   2   2   2   0   0   0   0   0   0   0   0   0   2   2   0   0   2   2   0   2   0   0   0   2   0   2   2   2   0   2   2   0   2   2   0   2   2   2   2   0   0   2   0   2   2   2   2   2   2   2   2   0   2   0   0   2   0   2   2   2   0   2   2   2   2   0   0   2   0   0   0   2   2   0   2   0   2   2   2   0   0   2   2   2   0   2   0   2   0   2   0   2   0   0   0   0   0   2   0   2   2   2   0   0   0   0   2   2   0   2   0   0   2   2   0   2   0   0   0   2   2   0   0   0   2   2   2   0   2   2   0   0   0   0   2   0   2   0   2   0   0   2   2   2   2   2   0   0   2   0   2   2   0   0   2   2   2   2   2   2   0   2   2   0   2   2   2   0   0   2   0   0   0   2   0   2   0   0   0   0   0
 MK-3-9                 2   2   0   0   2   0   0   0   2   0   2   0   2   2   0   2   0   2   2   0   2   0   0   0   0   0   0   0   0   0   0   0   2   0   0   2   2   0   2   0   0   2   2   0   2   2   0   0   2   2   0   2   2   0   2   2   2   2   0   0   2   0   2   2   2   0   2   2   2   0   2   2   2   0   2   0   0   2   2   0   2   2   2   2   0   0   2   2   0   0   2   2   0   2   0   0   2   2   0   0   2   2   2   0   2   0   2   0   2   0   2   0   2   0   0   0   2   0   2   2   2   0   0   0   0   2   2   0   0   0   0   2   2   0   2   2   0   0   2   2   0   0   0   2   2   2   0   2   2   0   0   2   0   2   2   2   0   2   0   0   2   2   2   2   2   0   0   2   0   2   2   0   0   2   2   2   2   0   2   0   2   2   2   2   2   2   0   0   2   0   0   0   2   2   2   2   0   2   0   0
 MK-3-10                2   2   2   0   2   0   0   0   2   0   2   0   2   2   0   0   0   2   2   0   2   0   0   0   0   0   0   0   0   0   0   0   2   0   0   2   2   0   2   0   0   0   2   0   2   2   0   0   2   0   0   2   2   0   2   2   0   0   0   0   2   0   2   2   2   0   2   2   2   0   2   2   2   0   2   0   2   2   2   0   2   2   2   2   0   0   2   2   0   0   0   2   0   0   0   0   2   2   0   0   0   2   2   0   0   0   2   0   2   0   2   0   2   0   0   0   2   0   2   2   2   0   0   0   0   2   2   0   0   0   0   2   2   2   2   2   0   0   2   2   0   0   0   2   2   2   0   2   2   0   0   2   0   2   2   2   0   2   0   0   2   2   2   2   2   0   0   2   0   2   2   2   0   2   0   2   2   0   2   0   2   2   2   2   2   2   0   0   0   0   0   0   0   2   2   2   0   2   0   0
 MK-3-11                2   2   2   0   2   2   0   0   2   0   2   0   0   2   2   0   0   2   2   0   2   0   0   0   0   2   0   0   0   0   0   0   2   0   2   2   2   0   2   0   0   0   2   0   2   2   0   0   2   0   0   0   2   0   2   2   2   2   2   0   2   0   2   2   2   0   2   2   2   0   2   2   2   0   2   0   2   2   2   0   2   2   2   2   0   0   2   2   0   0   0   2   0   0   0   0   2   2   0   2   0   2   2   0   0   0   2   0   2   0   2   0   2   0   2   0   2   0   2   2   2   0   0   0   0   0   2   0   0   0   0   2   2   2   2   2   0   0   2   2   2   0   0   0   0   2   0   2   2   0   0   2   2   2   2   2   0   2   0   0   2   2   2   2   2   0   0   2   0   2   2   2   0   2   0   2   0   0   2   2   2   2   2   2   2   2   0   0   0   0   0   0   0   2   2   2   0   2   0   0
 MK-3-12                2   0   2   0   2   2   2   0   0   0   2   0   0   2   2   0   0   2   2   0   2   0   0   0   0   2   0   0   0   0   0   0   2   0   2   2   2   0   2   0   0   0   2   0   2   2   0   0   2   0   0   0   2   0   2   2   2   2   2   0   2   0   0   2   2   0   2   2   2   0   2   2   2   0   0   0   2   2   2   0   2   0   2   2   0   0   2   2   0   0   0   2   0   0   0   0   2   2   0   2   2   2   2   0   0   2   2   0   2   2   2   0   2   0   2   0   2   0   2   2   2   0   0   0   0   0   2   0   0   0   0   2   0   2   2   2   0   0   2   2   2   0   0   2   0   2   0   2   2   0   0   2   2   2   2   2   0   2   0   0   0   2   2   0   2   0   0   2   0   0   2   2   0   0   0   2   0   0   2   2   2   2   2   2   2   2   0   0   0   0   2   0   0   2   2   2   0   2   0   0
 MK-3-13                2   0   2   0   2   2   2   0   0   0   2   2   0   2   2   0   0   2   2   0   2   2   0   0   0   0   0   0   0   2   0   0   2   0   2   2   2   0   2   2   0   0   2   2   2   2   2   0   2   0   2   0   2   0   2   2   2   2   2   0   2   0   0   2   2   0   2   2   2   0   2   2   2   0   0   0   2   2   2   0   2   0   2   2   0   0   2   0   0   0   0   2   0   0   0   0   2   2   0   0   2   2   2   0   0   2   2   0   2   2   2   2   0   0   2   0   2   0   2   2   2   0   0   0   0   0   2   0   0   0   0   2   0   2   2   2   0   0   0   0   2   0   0   2   0   2   0   2   2   0   0   2   2   2   2   2   0   2   0   2   0   2   2   0   2   0   0   2   0   0   2   2   0   0   0   2   0   0   2   2   2   2   2   2   2   2   0   0   0   0   2   0   0   2   2   2   0   2   0   0
 MK-3-14                2   0   2   0   0   2   2   0   0   0   2   2   0   2   2   2   0   2   2   0   2   0   2   0   0   0   0   0   0   2   0   0   2   0   2   0   2   0   2   2   0   2   2   2   2   2   2   0   2   0   2   0   2   0   2   2   2   2   2   0   2   0   0   2   0   0   2   2   2   0   2   2   2   0   0   0   2   2   2   2   2   0   2   2   2   2   2   0   0   0   2   2   0   0   0   2   2   2   0   0   2   2   2   0   0   2   2   0   2   2   0   0   0   0   2   0   2   0   2   2   2   0   0   0   0   0   2   0   0   0   0   2   0   2   2   2   0   0   2   0   2   0   0   2   0   2   2   2   2   0   0   2   2   2   0   2   0   2   0   2   0   2   2   0   2   0   0   2   0   0   2   0   0   0   0   0   0   0   2   2   2   2   0   0   2   2   0   0   0   0   2   0   0   2   2   2   2   2   0   0
 MK-3-15                2   0   2   0   0   2   2   0   0   0   2   2   0   2   2   2   0   2   2   0   2   0   2   0   0   0   0   0   0   2   0   0   2   0   2   0   2   0   2   2   0   2   2   2   2   2   2   0   2   0   2   2   2   0   0   2   2   2   2   0   2   0   0   0   0   0   2   2   2   0   2   2   2   0   0   0   2   0   2   2   2   0   2   2   0   2   0   0   0   2   0   2   0   0   0   2   2   2   0   0   2   2   2   0   0   2   2   0   2   2   0   2   0   0   2   0   2   0   2   2   2   0   0   0   2   0   2   0   0   0   0   0   0   0   0   2   0   2   2   0   2   0   0   2   0   2   2   2   2   0   0   2   0   2   0   2   0   2   0   2   0   2   2   0   2   0   0   2   0   0   2   0   0   0   0   0   0   0   2   0   2   2   0   0   2   2   0   0   2   0   2   0   0   0   0   2   2   0   0   2
 MK-3-16                2   0   2   0   0   2   2   0   2   0   2   2   0   2   2   2   0   0   2   0   2   2   0   0   0   0   0   2   0   2   0   0   2   0   2   0   2   0   2   2   0   2   2   2   2   2   2   0   2   0   2   2   2   0   0   2   2   2   2   0   2   0   0   0   0   0   2   2   2   0   2   2   2   0   0   2   2   0   2   2   2   2   2   2   0   2   0   0   2   2   0   0   0   0   0   2   2   2   0   0   2   2   2   0   0   2   2   0   2   2   0   2   0   0   2   2   2   0   2   2   2   0   0   2   0   0   0   0   0   0   0   0   0   0   0   2   0   2   0   0   2   0   0   2   0   2   2   0   2   0   0   2   0   2   0   2   2   2   0   2   0   2   2   0   0   0   0   2   0   0   2   0   0   0   0   0   0   0   0   0   2   2   0   0   2   2   0   0   0   0   2   0   0   0   0   2   2   0   0   2
 MK-4-1                 2   2   2   0   0   2   0   2   2   2   0   0   2   2   2   0   0   2   0   2   0   0   0   0   2   0   2   2   2   0   0   0   2   0   0   0   0   0   0   0   0   2   2   2   2   2   0   2   2   0   0   0   0   2   2   2   0   2   0   2   0   2   2   0   2   2   2   0   0   2   0   2   0   2   2   0   0   2   2   0   2   2   2   0   0   2   0   0   0   0   0   0   0   0   0   2   2   0   0   2   2   0   2   0   0   2   2   2   2   0   0   0   2   2   0   0   2   2   0   2   0   2   0   0   0   0   0   2   0   0   0   0   0   0   0   2   0   2   0   0   2   0   2   0   0   2   2   2   0   0   0   0   2   2   2   2   0   0   0   2   2   2   0   2   2   2   0   2   0   2   0   0   2   0   2   2   0   2   2   2   2   2   2   0   2   2   0   2   2   0   2   0   2   2   0   2   0   0   0   2
 MK-4-2                 2   2   2   0   0   2   0   2   2   2   0   2   2   2   2   0   0   2   2   2   0   0   0   0   2   0   2   2   2   0   0   0   2   0   2   0   0   0   0   0   2   2   2   2   2   2   2   2   2   0   2   0   0   2   2   2   2   2   0   2   0   2   2   0   2   2   2   0   0   2   0   2   0   2   2   0   0   2   2   0   2   2   2   0   0   2   0   0   0   0   2   0   0   0   0   2   2   0   0   2   2   0   2   2   0   2   2   2   2   0   0   2   2   2   0   0   2   2   0   2   2   0   0   0   0   0   0   2   0   0   0   2   0   0   0   2   0   2   0   0   2   0   2   0   0   2   2   2   0   0   0   0   2   2   2   2   0   0   0   2   2   2   2   2   2   2   0   2   0   2   0   0   0   0   0   2   0   2   2   2   2   2   2   2   2   2   0   2   2   0   2   2   2   2   0   2   0   0   0   2
 MK-4-3                 0   2   2   0   0   2   0   0   2   2   0   2   2   2   2   0   2   2   2   2   0   0   0   0   2   0   2   2   2   0   0   2   2   0   2   0   0   0   0   0   2   2   2   2   2   2   2   2   2   0   2   0   0   2   2   2   2   2   2   2   0   2   2   0   2   2   2   0   0   2   0   2   0   2   2   0   0   2   2   0   2   2   2   0   0   2   0   0   0   0   2   0   0   0   0   2   2   0   0   2   2   0   2   2   0   2   2   2   2   2   0   2   2   2   0   0   0   2   0   2   2   0   0   0   0   0   0   2   0   0   0   2   0   0   0   2   0   2   0   0   2   0   2   0   0   2   2   0   0   0   0   0   2   2   2   0   0   0   0   2   2   2   2   2   2   2   0   2   2   2   0   0   0   0   0   2   0   2   0   2   2   0   2   2   2   2   0   2   2   0   2   2   2   2   0   0   0   0   0   2
 MK-4-4                 0   2   2   0   0   2   2   0   2   2   0   2   2   2   2   0   2   2   2   2   0   0   0   0   2   0   0   2   2   0   0   2   2   0   2   0   2   0   0   0   2   2   2   2   2   2   2   2   2   0   2   0   0   2   2   2   2   2   2   2   0   2   2   0   2   2   2   0   0   2   0   2   0   2   2   0   0   2   2   0   2   2   2   0   0   2   0   0   0   0   2   0   0   0   0   2   2   0   0   2   0   0   2   2   2   2   2   2   2   2   0   2   2   2   0   0   0   2   0   0   2   0   0   0   0   0   0   2   0   0   0   2   0   0   0   2   0   2   0   0   2   0   2   0   0   2   2   2   0   0   0   0   2   0   0   2   0   0   0   2   2   2   2   2   2   2   0   2   2   2   0   0   0   0   0   2   0   2   0   2   2   0   2   2   2   2   0   2   2   0   2   2   0   2   0   0   0   0   0   0
 MK-4-5                 0   2   2   0   0   2   2   0   2   2   0   2   2   2   0   0   2   2   2   0   2   0   0   0   2   2   0   2   2   0   0   2   2   0   2   0   2   0   0   0   2   2   2   2   2   2   2   0   2   0   2   0   0   0   2   2   2   2   2   2   0   2   2   2   2   2   2   0   0   2   2   2   0   2   2   0   0   0   2   0   2   0   2   0   0   2   0   0   0   0   2   0   0   0   2   2   2   2   0   2   0   0   2   2   2   2   2   2   2   2   0   2   2   2   0   0   0   2   0   0   2   0   0   0   0   0   2   0   2   0   0   2   0   0   0   2   0   2   0   2   0   0   0   0   0   0   2   2   0   0   0   0   2   0   0   2   0   0   0   2   2   2   2   2   2   0   2   2   2   2   0   0   0   0   0   2   0   2   0   2   2   0   2   2   2   2   0   2   2   0   2   2   0   2   0   0   0   0   0   0
 MK-4-6                 0   0   2   0   0   2   2   2   2   2   0   2   2   2   0   0   0   2   2   0   2   0   0   0   2   2   0   2   0   0   0   2   2   0   2   0   2   0   0   0   2   2   2   2   2   2   2   2   0   0   2   0   0   0   2   2   2   0   2   2   0   2   2   2   2   2   2   0   0   2   2   2   0   2   2   2   0   0   0   0   2   0   2   0   2   2   2   0   0   0   0   0   0   0   2   2   2   2   0   2   0   0   2   2   2   2   2   2   2   2   0   0   2   2   0   0   0   2   0   0   2   0   0   0   0   0   2   0   2   0   0   2   0   0   0   0   0   2   0   2   2   0   0   0   0   0   2   2   0   0   0   0   2   0   0   2   0   0   0   2   2   2   2   2   2   0   2   2   2   2   0   0   0   0   0   2   2   2   0   2   2   0   2   2   2   2   0   2   2   2   2   2   2   2   0   0   2   0   0   0
 MK-4-7                 0   2   0   0   0   2   2   2   2   2   0   2   2   2   0   0   0   2   0   0   2   0   0   0   2   2   0   2   0   0   2   0   2   0   2   0   2   0   0   2   2   2   2   0   2   2   2   2   0   0   0   0   0   2   2   2   2   0   2   2   0   2   2   0   2   2   2   0   2   2   2   2   0   2   2   2   0   2   0   0   2   0   2   0   0   2   2   0   0   0   0   0   0   0   2   2   2   2   0   2   2   0   2   2   2   2   2   2   2   2   0   0   2   2   0   0   0   2   0   0   2   0   0   0   0   0   2   0   2   0   0   2   0   0   0   0   0   2   0   2   2   0   0   0   0   0   2   2   0   2   0   0   0   0   0   2   0   0   0   2   2   2   2   2   2   0   2   0   0   2   0   0   0   0   0   2   2   2   0   2   0   0   2   2   2   0   0   2   2   2   2   2   2   2   0   0   2   0   0   0
 MK-4-8                 0   0   0   0   0   2   2   2   2   2   2   2   2   2   2   0   0   2   2   0   2   0   0   2   0   2   0   2   0   0   2   0   2   0   2   0   2   0   0   2   2   2   2   0   2   2   2   2   2   0   0   0   0   0   2   2   2   0   2   2   0   2   2   0   2   2   2   0   2   2   2   0   0   2   2   2   0   2   0   0   2   0   2   0   0   2   0   0   0   2   0   0   0   0   2   0   2   2   0   2   2   0   2   2   2   2   2   2   2   2   0   0   2   2   0   0   0   2   0   0   2   0   0   0   0   2   2   0   2   0   0   2   0   0   0   2   0   0   2   2   2   2   0   0   0   0   2   0   2   2   0   0   0   0   0   2   0   0   0   2   0   2   2   2   2   0   0   2   0   0   0   0   0   0   0   2   2   2   0   2   2   0   2   2   2   0   0   2   2   2   2   2   2   0   0   0   2   0   2   0
 MK-4-9                 2   0   0   0   0   0   2   2   2   2   2   0   2   2   2   0   0   2   2   0   2   0   2   2   0   2   0   2   0   0   2   0   2   0   2   0   2   0   0   2   2   2   2   2   2   2   0   2   2   0   0   0   0   0   2   2   2   0   2   2   0   2   2   0   2   2   2   0   2   2   2   0   0   2   2   2   0   2   0   0   2   0   2   0   0   2   0   0   0   2   0   0   0   2   2   0   2   2   0   2   2   0   0   2   2   2   2   0   2   2   0   0   2   2   2   0   0   2   0   0   2   0   0   0   0   2   2   0   2   0   0   2   0   0   0   0   0   0   2   2   2   2   0   0   0   0   2   0   0   2   0   0   0   0   0   2   2   0   0   2   0   0   2   2   2   0   0   2   0   0   0   0   2   2   0   2   2   2   2   2   2   0   2   2   2   0   0   2   2   2   2   2   2   0   0   0   2   2   2   0
 MK-4-10                2   2   0   2   0   0   2   2   2   2   2   0   0   2   2   0   0   2   2   0   2   0   2   2   0   2   2   2   2   0   2   0   2   0   2   0   2   0   0   0   2   2   0   2   2   2   0   2   2   0   0   0   0   0   2   2   2   2   2   2   0   2   2   0   2   2   2   0   0   2   2   0   0   2   2   2   0   0   0   0   0   0   2   2   0   2   0   0   0   2   0   0   0   0   2   2   2   2   2   2   2   0   0   2   2   2   2   0   2   2   2   0   2   2   2   0   0   2   0   0   2   0   0   0   2   0   2   2   2   0   0   2   0   0   2   0   0   0   2   2   2   2   0   0   0   0   2   0   0   2   0   0   0   0   2   2   2   0   0   0   0   0   2   2   2   0   0   0   0   0   0   2   0   2   0   2   2   2   2   2   0   0   2   0   2   0   0   2   2   2   2   2   2   0   0   0   2   2   2   0
 MK-4-11                2   0   0   2   0   0   2   0   2   2   2   0   0   2   2   0   0   0   2   2   2   0   2   2   0   0   2   2   2   0   2   0   2   0   2   0   2   0   0   0   2   0   0   2   2   2   0   2   2   0   0   0   0   0   2   2   2   2   2   2   0   2   2   0   2   2   2   0   0   2   2   0   0   2   2   2   0   0   0   0   0   0   2   2   0   0   0   0   0   2   0   0   0   0   2   2   2   2   2   2   2   0   0   2   2   0   2   0   2   2   2   0   2   2   2   2   0   2   0   0   2   0   0   0   2   0   2   2   2   0   0   2   2   0   2   0   0   0   2   2   2   0   0   0   0   0   0   2   0   2   0   0   0   0   2   2   2   0   0   0   0   0   2   2   2   0   0   0   0   0   2   2   0   2   0   2   2   2   2   2   0   0   2   0   2   0   0   2   0   2   2   2   2   0   0   0   2   2   2   0
 MK-4-12                2   0   0   2   0   0   2   0   2   0   2   0   0   2   2   0   0   0   2   2   2   0   2   2   0   0   2   2   2   0   0   0   2   0   2   0   2   2   0   0   2   0   0   2   2   2   0   2   2   0   0   0   0   0   2   2   2   2   2   2   0   2   2   0   2   2   2   0   0   2   2   0   0   2   2   2   0   0   0   0   0   0   2   2   0   0   0   0   0   2   0   0   2   0   2   2   2   2   2   2   2   0   0   2   2   0   2   0   2   2   2   0   2   2   2   0   0   2   0   0   2   2   0   0   2   0   2   2   2   0   0   2   2   0   2   0   0   0   2   2   2   2   2   0   0   0   0   2   0   2   2   0   0   0   2   2   2   0   2   0   0   0   2   2   2   0   0   0   0   0   2   2   0   2   0   2   0   2   2   2   0   0   2   0   2   0   0   2   0   2   2   2   2   0   0   0   2   2   2   0
 MK-4-13                2   0   0   2   0   0   2   0   2   0   2   0   0   2   2   0   0   0   2   2   2   0   2   2   0   0   2   2   2   0   2   0   2   0   2   0   2   2   0   0   2   0   0   2   2   2   0   2   2   0   0   0   0   0   2   2   2   2   2   2   0   2   0   0   0   2   2   0   0   2   0   2   0   2   2   2   0   0   0   0   0   2   2   2   0   0   0   0   0   2   0   0   0   0   2   2   2   2   2   0   2   0   0   2   2   0   2   0   0   2   2   2   2   2   0   0   0   0   0   0   2   2   0   0   2   0   2   0   2   0   0   2   2   0   2   0   0   0   2   2   2   2   2   0   0   0   0   2   0   2   2   0   0   0   2   2   2   0   2   0   0   0   2   2   2   0   0   0   0   2   2   2   0   2   0   2   0   2   2   2   0   0   2   0   2   0   0   2   0   2   2   2   2   0   0   0   2   2   2   2
 MK-4-14                2   0   0   2   0   0   2   0   2   0   2   0   0   2   2   0   0   0   2   2   0   0   2   2   0   0   2   2   0   0   2   0   2   0   2   2   0   2   0   0   2   0   0   2   2   2   0   2   2   0   0   0   0   0   2   2   2   0   2   2   0   2   2   0   0   2   0   0   0   2   0   2   0   2   2   2   2   0   0   2   0   2   0   2   0   0   0   2   0   0   0   0   0   0   2   2   2   2   2   0   2   0   0   2   2   0   2   0   2   2   2   2   2   2   0   2   0   0   0   0   2   2   0   0   2   0   2   0   2   0   0   2   2   0   2   0   2   2   2   2   2   2   2   0   0   0   0   2   0   2   0   0   0   0   2   2   2   0   0   0   0   0   2   2   0   0   0   0   0   2   2   2   0   2   0   2   0   2   2   0   0   2   2   2   2   0   0   2   0   2   2   2   2   0   0   0   2   0   0   2
 MK-4-15                2   0   0   2   0   0   2   0   2   0   2   0   0   2   2   2   0   0   2   2   2   0   2   2   0   0   0   2   0   0   0   0   2   0   2   0   0   2   0   0   2   2   0   2   0   0   0   2   2   0   0   0   0   0   0   2   2   0   2   2   0   2   2   0   0   2   0   0   0   2   0   2   0   2   2   2   2   0   0   2   0   2   0   0   0   0   0   2   0   0   0   0   0   0   2   2   2   2   2   0   2   0   0   2   2   0   2   0   2   0   2   2   2   2   0   2   0   0   0   0   2   2   0   0   2   2   2   0   2   0   0   2   2   0   2   0   2   2   2   2   2   2   2   0   0   0   0   2   0   2   0   2   0   0   2   2   2   0   0   0   0   0   2   2   0   0   2   0   0   2   2   2   0   2   0   2   0   2   2   0   0   2   0   2   2   0   0   2   2   2   2   0   2   0   0   0   2   0   0   2
 MK-4-16                2   0   0   2   0   0   2   0   2   0   2   0   0   2   2   2   0   0   0   2   2   0   2   2   0   0   0   2   0   0   0   0   2   0   2   0   0   2   0   0   2   2   0   2   0   0   0   2   2   0   0   0   0   0   2   0   2   0   2   0   0   2   0   0   0   2   0   0   0   2   0   2   0   2   0   2   2   2   0   2   0   2   0   0   0   0   0   2   0   0   0   0   0   0   2   0   2   2   2   0   2   0   0   2   2   0   2   0   2   0   2   0   2   2   0   2   0   2   0   0   2   2   0   0   2   2   2   0   2   0   0   2   2   0   2   0   2   2   2   2   2   2   2   2   0   0   2   2   0   2   0   2   0   0   2   2   2   0   2   0   0   0   0   2   0   0   2   0   0   2   2   2   0   2   0   2   0   0   2   0   0   2   0   2   2   0   0   2   0   0   2   0   2   0   0   0   2   0   0   2
 MK-5-1                 0   0   2   2   0   0   2   2   2   2   2   2   0   0   2   2   2   2   2   0   0   2   0   2   0   2   0   2   0   0   0   2   2   0   2   0   0   0   2   0   0   0   2   0   2   0   2   2   0   0   0   0   0   2   2   0   0   0   0   2   2   0   2   2   2   2   0   2   2   0   2   2   0   0   0   2   0   0   2   2   2   2   0   2   2   0   0   2   2   2   0   2   0   2   0   0   0   2   2   0   2   2   2   0   2   0   2   2   0   2   2   2   2   0   2   0   2   0   2   2   2   2   0   0   2   0   0   0   2   2   0   0   0   0   2   0   2   0   2   2   2   0   0   0   0   2   2   0   0   2   0   2   2   0   2   0   0   2   2   2   0   0   0   0   0   0   0   2   2   2   2   2   0   0   2   2   2   2   0   2   2   0   0   0   2   2   2   2   2   0   0   0   2   0   2   2   0   0   2   0
 MK-5-2                 2   0   2   2   0   0   2   0   2   2   2   0   0   0   2   2   2   2   2   0   0   2   0   2   0   2   0   2   0   0   0   2   2   0   2   0   2   0   2   0   0   0   2   0   2   0   2   2   0   0   2   0   0   2   2   2   0   0   0   2   2   0   0   2   2   2   0   2   0   2   2   2   0   0   0   2   0   0   2   2   2   2   0   2   2   0   0   2   2   2   0   0   0   2   0   0   0   2   2   0   2   2   2   0   2   2   2   2   0   2   2   2   0   0   2   0   2   0   2   2   2   2   0   0   2   0   0   0   0   2   0   0   0   0   2   0   2   0   2   2   2   0   0   2   0   2   2   0   0   2   0   2   2   0   2   2   2   2   2   2   0   0   0   0   0   0   2   2   2   2   2   2   0   0   2   2   2   2   2   2   2   0   0   0   2   2   2   2   2   0   0   0   2   0   2   2   0   0   2   0
 MK-5-3                 2   0   2   2   2   2   2   0   2   2   0   0   0   0   2   2   2   2   0   0   0   2   2   0   0   2   0   2   0   0   0   2   2   0   2   0   2   0   2   0   0   0   2   0   2   0   2   2   0   0   2   0   0   2   2   2   0   0   0   2   2   0   0   2   2   2   0   2   0   2   2   2   0   0   0   2   0   0   2   2   2   2   2   2   2   0   0   2   2   2   0   0   0   2   2   0   0   0   2   0   2   2   2   0   2   2   2   2   0   2   2   2   0   0   2   0   0   0   2   2   2   2   0   0   2   0   0   2   0   2   0   0   0   0   2   0   2   2   2   2   2   0   0   2   0   0   0   0   0   2   2   0   2   0   2   2   2   2   2   2   0   0   0   0   0   0   0   2   2   2   2   2   0   0   2   2   0   2   2   2   2   0   0   0   2   2   2   0   2   0   0   0   2   0   2   2   0   0   2   0
 MK-5-4                 2   0   2   2   2   2   2   0   0   2   0   0   0   0   2   2   2   2   0   2   0   0   2   0   0   2   0   0   0   0   2   2   2   0   0   0   2   0   0   0   0   0   2   0   2   0   2   2   0   2   2   0   0   2   0   0   0   0   2   2   2   0   0   2   2   2   0   2   0   2   2   2   0   0   0   2   0   0   2   2   2   2   2   2   2   0   2   2   2   2   0   2   2   2   2   0   0   0   2   0   2   2   2   0   2   2   0   2   0   2   2   2   0   0   2   0   2   0   2   2   2   2   0   0   2   0   0   2   0   2   0   2   0   0   2   0   2   2   0   0   0   0   0   2   0   2   0   0   0   2   2   0   2   0   2   2   2   2   2   0   0   0   0   0   0   0   0   2   2   2   2   2   2   0   2   2   0   2   2   2   2   0   0   0   2   0   2   0   2   2   0   0   2   0   2   2   0   0   2   0
 MK-5-5                 0   0   2   2   2   0   2   0   0   2   0   0   0   2   2   2   2   2   0   2   0   0   2   0   0   2   0   0   0   0   2   2   2   0   0   0   2   0   0   0   0   0   0   0   2   0   2   2   0   2   2   0   0   2   0   0   0   2   0   2   2   0   0   0   2   2   0   2   0   2   0   2   0   0   0   2   0   0   2   2   2   2   2   2   0   0   2   2   2   2   0   2   2   2   2   0   0   0   2   0   2   2   2   0   2   0   0   2   2   0   2   0   0   2   2   0   2   2   2   0   2   2   0   0   2   0   0   2   0   2   0   2   0   0   2   0   2   2   0   0   0   0   0   2   0   2   2   0   0   2   2   0   2   0   2   2   2   2   2   0   0   2   0   0   0   0   0   2   2   2   2   2   2   0   2   2   0   0   2   2   0   2   0   0   2   0   0   0   2   2   0   0   2   0   2   2   0   0   2   0
 MK-5-6                 0   0   2   2   2   0   2   0   0   2   0   0   0   2   2   2   2   2   0   2   0   0   2   0   0   2   0   0   0   0   2   2   2   2   0   0   2   0   0   0   0   0   0   0   2   2   2   2   0   2   2   0   0   2   0   0   2   2   0   2   2   0   0   0   2   0   0   2   0   2   0   2   0   0   0   2   0   0   2   2   2   0   2   2   0   0   2   2   2   2   0   2   2   2   2   0   0   0   2   2   2   2   2   0   2   0   0   0   2   0   2   2   0   2   2   0   2   2   2   2   2   2   2   0   2   0   0   2   0   2   0   2   0   0   2   0   2   2   0   0   0   0   0   2   0   2   2   0   0   2   2   0   2   0   2   2   2   2   2   2   0   2   0   0   0   0   0   2   2   2   2   2   2   0   2   2   0   0   2   2   0   2   0   0   2   0   0   0   2   2   0   0   2   0   2   2   0   0   2   0
 MK-5-7                 0   0   2   2   2   2   2   0   0   2   0   0   0   2   2   2   2   0   0   2   0   0   2   0   0   2   0   0   0   0   2   2   2   2   0   0   2   2   0   0   0   0   0   0   2   2   2   0   0   2   2   0   0   2   0   0   2   0   0   2   0   0   0   0   2   0   0   2   0   2   0   2   0   0   2   2   0   0   2   2   2   0   2   2   0   0   2   2   2   2   0   0   2   2   2   0   0   0   2   2   0   2   0   0   2   0   0   0   2   0   2   2   0   2   2   0   2   0   0   2   2   2   2   0   2   0   0   2   0   2   0   2   0   0   2   0   2   2   0   0   2   0   0   2   0   2   2   0   0   2   2   0   2   0   2   0   2   2   2   2   0   0   0   0   0   0   2   2   2   2   2   2   2   2   2   2   0   0   2   0   2   2   0   0   2   0   0   0   2   2   0   0   2   0   0   2   0   2   2   0
 MK-5-8                 0   2   2   2   2   2   2   0   0   2   0   0   0   2   2   2   2   0   2   0   2   0   2   0   0   2   0   0   0   0   2   2   2   0   0   0   2   2   0   0   0   0   0   0   2   0   2   0   0   2   2   0   0   2   0   0   2   0   0   2   2   0   0   0   2   0   0   2   0   2   0   2   0   0   2   2   0   0   2   2   0   0   2   2   0   2   2   2   2   2   0   0   2   2   2   2   0   0   2   2   0   2   0   0   2   0   0   0   2   0   2   2   0   2   2   0   2   0   0   2   2   2   2   0   2   0   0   2   0   2   0   2   0   0   2   2   2   2   0   0   2   0   0   2   2   2   2   0   0   2   2   2   2   0   2   2   2   2   2   2   0   0   0   0   0   0   2   2   2   2   2   2   2   0   2   2   0   0   0   0   2   0   0   0   2   0   0   0   2   2   0   0   2   0   0   2   0   2   2   0
 MK-5-9                 0   2   2   2   2   2   2   0   0   2   0   0   0   2   2   2   2   0   2   0   2   0   2   0   0   2   0   2   0   0   2   0   2   0   0   0   2   2   0   0   0   0   0   0   2   0   2   0   0   0   2   0   0   2   0   0   2   0   0   2   2   0   0   0   2   0   0   2   0   2   0   2   0   0   2   2   0   2   2   2   0   0   2   2   0   2   2   2   2   2   0   0   2   2   0   2   2   0   2   2   0   2   0   0   2   0   0   0   2   0   2   2   0   2   2   0   2   0   0   2   2   2   2   0   2   2   0   2   0   2   0   2   0   0   2   0   2   2   2   0   2   0   0   0   2   0   2   0   0   2   2   2   2   0   2   2   2   2   2   2   0   0   0   0   0   0   2   2   2   2   2   2   0   2   2   2   0   0   0   0   2   0   2   0   2   0   0   0   2   2   0   0   2   0   0   0   0   2   2   0
 MK-5-10                0   0   2   2   2   2   2   0   2   0   0   0   0   2   2   2   2   0   0   0   2   0   2   0   0   2   0   2   0   0   0   0   2   2   0   0   2   2   0   0   0   0   0   0   2   2   2   0   0   0   2   0   0   2   0   0   2   0   0   2   2   0   0   2   0   0   0   2   0   2   0   2   0   0   2   2   2   2   2   2   0   0   2   2   2   2   0   2   2   2   0   0   2   2   0   2   2   0   2   0   0   2   0   0   2   0   0   0   2   0   2   2   0   2   0   0   2   0   0   2   2   2   2   0   2   2   0   2   0   2   2   2   0   0   2   0   2   2   2   0   2   0   0   0   2   0   2   0   0   2   2   0   0   0   2   2   2   2   2   2   0   2   0   2   0   0   2   2   2   2   2   0   2   2   2   2   0   2   0   0   2   0   2   0   2   0   0   0   2   0   0   0   2   0   0   0   2   2   0   0
 MK-5-11                0   0   2   0   2   2   2   0   2   0   0   0   0   2   2   2   2   0   0   0   2   2   2   0   0   2   0   2   0   0   2   2   2   2   0   0   2   2   0   2   0   0   0   0   2   2   2   0   0   0   2   0   2   2   2   0   2   0   0   2   2   0   2   2   0   0   0   2   0   2   0   2   0   0   2   2   0   2   2   2   0   0   2   2   2   2   0   2   2   2   0   0   2   2   0   2   2   0   2   0   0   2   0   0   2   0   0   0   0   0   2   2   0   2   0   0   0   0   0   2   2   2   2   0   2   2   2   0   0   2   2   0   0   0   2   0   2   2   2   0   2   0   0   0   2   0   2   0   0   2   2   0   0   0   2   2   2   2   2   2   0   2   0   2   0   0   2   2   2   0   2   0   2   2   2   2   0   2   0   0   2   0   2   0   2   0   0   0   2   0   0   0   2   0   0   0   2   2   0   0
 MK-5-12                0   0   2   2   2   2   0   0   2   0   0   0   0   2   2   0   2   0   0   0   2   2   2   0   0   0   0   2   0   0   2   2   2   2   0   0   2   0   0   2   0   0   0   0   2   2   2   0   2   2   2   2   2   2   2   0   0   0   0   0   0   2   2   2   2   0   2   2   0   2   0   2   0   0   2   2   0   2   2   2   0   0   2   2   2   2   0   2   2   2   0   0   2   2   0   2   0   0   2   0   0   2   0   0   2   0   0   0   0   0   2   2   2   2   0   0   0   0   0   2   2   2   2   0   2   2   2   0   0   2   2   0   0   0   2   0   2   2   2   0   2   0   0   0   2   0   2   0   0   2   2   0   0   0   0   2   2   2   2   2   0   2   0   2   0   0   2   2   2   0   2   2   2   2   2   2   0   2   0   0   2   0   2   0   2   0   0   0   2   0   0   2   2   2   2   0   2   2   0   0
 MK-5-13                0   0   2   2   2   2   0   0   2   0   2   0   0   2   0   0   2   0   2   2   2   2   2   0   0   0   0   2   0   0   2   2   2   2   0   0   2   0   0   2   0   0   0   0   2   2   2   0   2   2   2   2   2   2   2   0   0   0   0   2   0   2   2   2   0   2   2   0   0   2   0   2   0   0   0   2   0   2   2   2   0   2   2   2   2   2   0   2   2   2   0   0   2   2   0   2   0   0   0   0   0   2   0   2   2   0   0   2   0   0   2   2   2   2   0   0   0   0   0   2   2   2   2   0   2   2   2   2   2   2   2   0   0   0   2   2   2   2   2   2   2   0   0   0   2   0   2   0   0   2   2   0   0   0   0   2   2   2   2   2   0   2   0   2   0   0   2   2   2   0   0   2   2   2   2   2   0   2   0   0   2   2   0   0   2   2   0   0   2   0   2   2   0   2   2   0   2   2   0   0
 MK-5-14                0   0   2   2   2   2   2   0   2   0   2   0   0   2   0   0   2   2   0   2   2   2   2   2   0   0   0   2   0   0   2   2   2   2   0   0   2   0   0   2   0   0   0   0   2   2   2   0   2   2   2   0   2   2   2   0   2   0   0   2   0   2   2   2   0   2   2   0   0   2   0   2   0   0   0   2   0   2   2   2   0   2   2   0   2   2   0   2   2   2   0   0   2   2   0   2   0   0   0   0   0   2   0   2   2   0   0   2   0   0   2   2   2   2   0   0   0   0   0   2   2   2   2   0   2   2   2   2   2   2   2   0   0   0   2   2   2   2   0   2   2   0   0   0   2   0   2   0   0   0   2   0   0   0   0   2   2   2   2   2   0   2   0   2   0   0   2   2   2   0   0   2   2   2   2   2   0   2   2   0   2   2   0   0   2   2   0   0   2   0   2   2   0   2   2   0   2   0   0   0
 MK-5-15                0   0   2   2   2   2   2   0   0   0   2   0   0   2   0   0   2   2   0   2   2   2   2   2   0   0   0   2   0   0   2   2   2   2   2   0   2   0   0   2   0   0   0   2   2   2   2   0   2   0   2   0   0   2   2   0   2   0   0   2   0   2   2   2   0   2   2   0   2   2   0   2   0   0   0   2   0   0   2   0   0   2   2   0   2   2   0   2   2   2   0   0   2   2   0   2   0   0   0   0   0   2   0   2   2   0   0   2   0   0   2   0   2   2   0   0   0   0   2   2   2   2   2   0   2   2   2   2   2   2   2   0   0   0   2   2   2   0   0   2   2   2   0   0   2   0   2   0   0   0   2   2   0   0   0   2   2   0   2   2   2   2   0   0   0   0   2   2   2   0   0   2   2   2   0   2   0   2   2   0   2   0   0   0   2   2   0   0   2   0   2   2   2   2   2   0   2   0   0   0
 MK-5-16                0   0   2   0   2   2   2   0   0   0   2   0   0   2   0   0   2   2   0   2   2   2   2   2   0   0   0   0   0   0   0   2   0   2   0   0   2   0   0   2   0   0   0   2   2   0   2   0   2   0   2   2   0   2   2   0   2   0   0   2   0   2   2   0   0   0   2   2   2   2   0   2   0   0   0   2   0   0   0   0   0   2   2   0   2   2   0   2   2   2   2   2   2   2   0   0   2   0   0   0   0   2   0   2   2   0   0   2   0   0   2   0   2   2   0   0   2   0   2   2   2   2   2   0   2   2   2   2   2   2   2   0   0   0   2   2   2   0   0   2   2   2   0   0   2   0   2   0   0   0   2   2   0   0   0   2   2   0   2   0   2   2   0   0   0   0   2   2   0   0   0   2   0   2   0   2   0   2   2   0   2   0   0   0   2   2   0   2   2   0   2   2   2   2   2   0   2   0   0   2
 MK-6-1                 0   0   0   2   2   0   0   0   0   0   0   2   2   2   2   0   0   2   2   2   0   0   2   0   2   2   0   2   0   2   0   2   0   2   0   0   2   0   2   0   2   0   2   2   2   2   2   0   0   0   2   2   2   0   0   0   2   0   0   2   0   2   0   0   2   0   0   2   2   2   0   2   0   0   2   0   0   2   2   2   0   2   2   0   0   2   2   2   0   0   2   0   0   0   0   0   2   0   0   2   0   0   0   2   0   2   0   2   0   0   0   2   2   2   2   2   2   2   0   0   2   0   0   2   2   2   2   2   2   0   0   2   0   2   2   0   2   0   2   2   2   0   2   0   0   2   0   2   2   0   2   2   0   0   2   2   2   0   2   0   0   0   0   0   2   0   2   2   2   0   0   0   2   0   2   0   0   0   2   2   2   2   0   2   0   0   0   0   0   2   2   0   0   2   0   2   0   2   0   0
 MK-6-2                 0   0   0   2   2   0   0   0   2   0   0   2   0   2   2   0   0   2   2   2   0   0   2   0   2   2   0   2   0   2   0   2   0   2   0   0   2   0   2   0   2   0   2   0   2   2   2   0   0   0   2   2   2   0   0   0   2   0   0   2   0   2   0   0   2   0   0   2   2   2   2   2   0   0   2   0   0   2   2   2   0   2   2   0   0   2   2   2   0   0   2   0   0   2   0   0   2   0   0   2   0   0   0   2   2   0   0   2   0   2   0   2   2   2   2   2   0   2   0   0   2   0   0   2   2   2   2   2   2   0   0   2   0   0   2   0   2   0   2   2   2   0   2   0   0   2   0   2   2   0   2   0   0   0   2   2   0   0   2   0   0   0   0   0   0   0   2   2   2   0   0   0   2   0   0   0   0   0   2   2   2   0   2   2   0   0   0   0   0   2   2   0   0   2   0   2   0   2   0   0
 MK-6-3                 0   0   0   2   2   0   0   2   2   0   0   0   0   2   2   0   2   2   2   2   0   0   2   0   2   2   0   2   0   2   2   2   0   2   0   0   2   0   2   2   2   0   2   0   2   2   2   0   0   0   2   2   2   0   0   0   2   0   2   2   0   2   2   0   0   0   0   2   2   2   2   2   0   0   2   0   0   2   0   2   0   2   2   0   0   2   2   2   0   0   2   0   0   2   0   0   2   2   0   2   0   0   0   2   2   0   0   2   0   2   0   0   2   2   2   0   0   2   0   0   2   0   0   2   2   2   0   0   2   0   0   2   0   0   2   0   2   0   2   2   2   0   2   0   0   2   0   2   2   0   2   0   0   0   2   2   0   0   2   0   0   0   0   0   0   0   0   0   2   0   0   0   2   2   0   0   2   0   2   2   2   0   2   2   0   0   0   0   0   2   0   0   0   2   0   2   0   2   0   0
 MK-6-4                 0   0   0   2   2   0   0   2   2   2   2   0   0   2   2   0   2   2   0   2   0   2   2   0   0   2   0   0   0   2   2   2   0   2   0   0   2   0   2   2   2   0   2   0   2   2   2   0   0   0   2   2   2   0   0   0   2   0   2   0   2   2   2   0   2   0   0   2   2   2   2   2   0   0   2   0   2   2   0   2   0   2   2   0   0   2   2   2   0   0   2   0   0   2   0   0   2   2   0   2   0   0   0   2   2   0   0   2   0   2   2   0   2   2   2   0   0   2   2   0   2   0   0   2   2   2   0   0   2   0   2   2   0   0   2   0   0   0   2   2   2   0   2   0   0   2   0   2   2   0   2   0   0   0   2   2   0   0   2   2   0   0   0   2   0   0   0   0   2   0   0   0   2   2   2   0   2   0   2   2   2   0   2   2   0   0   0   0   0   2   0   0   0   2   2   2   0   2   0   0
 MK-6-5                 0   0   0   2   2   2   2   2   2   2   2   0   0   0   2   0   2   0   0   2   0   2   2   2   0   2   0   0   0   2   2   2   0   2   0   0   2   2   2   2   2   0   2   0   2   2   2   0   2   0   2   2   0   0   0   0   2   0   0   2   2   2   2   0   2   0   0   2   2   2   0   2   0   0   2   0   2   2   0   2   0   2   2   0   0   2   2   2   0   0   2   2   0   2   2   0   2   2   0   2   0   0   2   0   2   0   0   2   2   2   2   0   2   2   2   0   0   2   2   0   2   0   2   2   2   2   0   0   2   0   2   2   0   0   0   0   0   0   2   2   2   0   2   0   2   2   0   2   0   2   0   0   0   0   2   2   0   0   2   2   0   0   2   2   0   0   0   0   2   0   0   2   0   2   2   0   2   0   2   2   2   0   2   2   0   0   0   0   2   2   0   0   0   2   0   2   0   0   0   0
 MK-6-6                 0   0   0   2   2   2   2   2   2   0   2   0   0   0   2   0   2   0   0   0   0   2   2   2   0   2   0   0   0   2   2   2   0   2   2   0   2   2   2   2   2   0   2   0   2   2   2   0   2   0   0   2   0   0   0   0   2   0   0   2   2   2   2   0   2   0   0   2   2   2   0   2   0   0   2   2   2   2   0   0   0   2   2   0   2   2   2   2   0   0   0   2   0   0   2   0   2   2   0   2   0   0   2   0   2   0   0   0   0   2   2   0   2   2   2   0   0   2   2   0   2   0   2   2   2   2   0   0   2   0   2   2   0   2   0   0   0   0   2   2   2   0   2   0   2   2   0   2   0   2   0   0   0   0   2   2   0   0   2   2   0   0   2   2   0   2   0   0   2   0   0   2   0   2   2   2   0   0   2   2   2   0   2   0   0   0   0   0   2   2   0   0   0   2   0   2   0   2   0   0
 MK-6-7                 0   0   0   2   2   2   2   2   2   0   2   0   0   0   2   0   2   0   0   0   0   2   2   2   0   2   0   2   0   2   2   2   0   2   2   0   2   0   2   2   2   0   2   0   2   2   2   0   2   0   0   0   0   0   2   0   2   2   0   2   2   2   2   2   2   0   2   2   2   2   0   2   0   0   0   2   2   2   0   0   0   2   2   0   2   2   2   0   0   0   0   2   2   0   2   0   2   2   0   2   2   0   2   0   2   0   0   0   0   0   0   0   2   2   2   0   0   2   2   0   2   0   2   2   0   2   0   0   2   0   2   2   0   2   0   0   0   0   2   2   0   2   2   2   2   2   0   2   0   2   0   0   0   0   2   2   0   0   2   2   0   0   2   2   0   2   0   0   2   0   0   2   0   2   2   2   0   0   2   2   2   0   2   0   0   0   2   0   2   2   0   0   0   2   0   2   0   0   0   0
 MK-6-8                 0   0   2   0   2   2   2   2   0   0   2   0   0   0   2   0   2   0   0   0   0   2   2   2   0   2   0   2   0   2   2   2   0   2   0   0   2   0   2   2   2   0   2   0   0   2   2   0   2   0   0   2   0   0   2   0   2   2   0   0   2   0   2   2   2   0   2   2   2   2   0   2   0   0   0   0   2   0   0   0   0   2   2   0   2   2   2   0   0   2   2   2   2   0   2   0   2   2   0   2   2   0   2   0   2   0   0   0   0   0   0   0   2   2   2   0   2   2   2   0   2   0   2   2   0   2   0   0   2   0   2   2   0   0   2   0   2   0   2   2   0   2   2   2   2   2   0   2   2   2   0   0   0   0   2   2   0   0   2   2   0   0   2   2   2   0   0   0   2   0   0   2   0   2   2   2   0   0   2   2   2   0   2   0   0   0   2   0   2   2   0   0   0   2   2   2   0   0   0   0
 MK-6-9                 0   0   2   0   2   2   2   2   0   0   2   2   0   0   2   0   2   0   0   0   0   2   2   2   0   2   0   2   0   2   2   2   0   2   0   0   2   0   2   2   2   2   2   2   0   0   2   0   2   0   0   2   0   0   2   0   2   0   0   2   2   0   2   2   2   0   2   2   2   2   0   2   0   0   0   0   2   0   0   0   0   2   2   0   2   2   2   0   0   2   2   2   2   0   2   0   2   2   0   2   2   0   2   0   2   0   0   0   0   0   0   0   2   2   2   0   2   2   2   0   2   2   2   2   0   2   0   0   2   0   2   2   0   0   2   0   2   0   2   2   0   0   2   0   2   2   0   2   0   2   0   0   0   0   2   2   0   0   2   0   0   0   0   2   2   0   0   0   2   0   0   2   0   2   0   2   2   0   2   2   2   0   2   2   0   0   2   0   2   2   0   0   0   2   2   2   0   0   2   0
 MK-6-10                0   0   2   0   2   2   2   2   0   0   2   2   2   2   2   2   2   0   0   0   0   2   2   2   0   2   0   2   0   0   0   2   0   2   0   0   2   0   2   2   2   2   2   2   0   0   2   0   2   2   0   2   0   0   2   0   0   0   0   2   2   0   2   2   2   0   2   2   2   2   0   2   0   0   0   0   2   0   0   0   0   2   2   0   2   2   2   0   0   2   2   2   0   0   2   0   2   2   0   0   2   0   2   2   2   0   0   0   0   0   0   0   2   2   2   0   2   2   0   0   2   2   0   2   0   2   0   0   2   0   2   2   0   0   2   0   2   0   2   2   0   0   2   0   2   2   0   2   0   2   0   0   0   0   2   2   0   0   2   0   0   0   0   2   2   0   0   0   2   0   0   0   2   2   0   2   2   0   2   2   2   2   2   2   0   0   2   0   2   2   0   0   0   2   2   2   0   0   2   0
 MK-6-11                0   0   2   0   2   2   2   2   2   0   2   2   2   2   2   2   2   0   0   0   0   2   2   2   0   2   0   2   0   0   0   2   0   2   0   0   2   0   2   2   2   2   2   2   0   0   2   0   2   2   0   2   0   0   2   0   0   0   0   2   2   0   2   2   2   0   2   2   0   2   0   2   0   0   0   0   2   0   0   0   0   2   2   2   2   0   2   0   0   2   2   2   0   0   2   0   2   2   0   0   2   0   2   2   2   0   0   0   2   0   0   0   2   2   2   0   2   0   0   0   2   2   0   2   0   2   2   0   2   0   2   2   0   0   2   0   2   0   2   2   0   0   0   0   2   2   2   2   2   2   0   2   0   0   2   2   0   0   2   0   0   0   0   2   2   0   0   0   2   0   2   0   2   2   0   2   2   0   2   2   2   2   2   2   0   0   2   2   2   2   0   0   0   2   2   2   0   0   2   0
 MK-6-12                0   0   2   0   2   2   2   2   2   0   2   2   2   2   0   2   2   0   0   0   0   2   2   2   0   2   0   0   0   0   0   2   0   2   0   0   2   2   2   2   2   2   2   2   0   2   0   2   2   2   0   2   0   0   2   0   0   0   0   0   0   0   2   2   2   0   2   2   0   2   0   2   0   0   0   0   2   0   2   0   0   2   2   2   2   0   2   0   0   2   0   2   0   0   2   0   2   0   0   0   2   0   2   2   2   0   0   0   2   0   0   0   2   2   2   0   2   0   0   0   2   2   0   2   0   2   2   0   2   0   2   2   2   0   2   0   2   0   2   2   0   0   0   0   2   2   2   0   2   2   0   2   0   0   2   2   0   0   2   0   0   0   0   0   2   0   0   0   2   0   2   0   2   0   0   2   2   0   2   2   2   2   2   2   0   0   2   0   2   2   0   0   0   2   2   2   0   0   2   0
 MK-6-13                0   0   2   0   2   2   2   2   2   0   0   2   2   2   0   0   2   0   0   2   0   0   2   2   0   2   0   2   0   0   0   2   0   2   0   0   2   2   2   2   2   2   2   2   0   2   0   2   2   0   0   2   0   0   2   0   0   0   0   0   0   2   2   0   2   0   2   2   0   2   0   2   0   0   0   0   2   0   2   2   0   2   2   2   2   0   2   0   0   2   0   2   0   0   2   0   2   0   0   0   2   0   2   2   2   0   0   0   2   0   0   0   2   2   2   0   2   0   0   0   2   0   0   2   0   0   2   0   2   0   2   0   2   0   2   0   2   2   2   2   0   0   0   0   2   2   0   2   2   2   0   2   2   0   2   2   0   0   2   0   0   0   0   0   2   0   0   0   2   0   2   0   2   2   0   2   2   0   2   2   2   2   0   2   0   0   0   0   2   2   0   0   0   2   2   2   0   0   2   0
 MK-6-14                0   0   2   0   2   2   0   2   0   0   0   2   2   2   0   0   2   2   0   2   0   0   2   2   2   2   0   2   0   2   0   2   0   2   0   0   2   2   2   2   2   2   2   2   0   2   0   0   2   0   0   2   0   0   2   0   0   0   2   0   0   0   2   0   2   0   2   2   0   2   0   2   0   0   0   0   2   0   2   2   0   2   2   2   2   0   2   0   0   2   0   2   0   0   2   2   2   0   0   0   2   0   2   2   2   0   0   0   2   0   0   0   2   2   2   0   2   0   0   2   2   0   0   2   0   0   2   0   2   0   2   0   2   0   2   0   2   0   2   2   0   0   0   0   2   2   0   2   2   2   0   2   2   0   0   2   0   0   2   0   0   0   0   0   2   0   0   0   2   0   2   0   2   2   0   0   2   0   2   2   2   2   0   2   0   0   0   0   2   2   0   0   2   2   2   2   0   2   2   0
 MK-6-15                0   2   2   0   2   2   0   2   0   0   0   2   2   2   0   0   2   2   0   2   2   0   0   2   2   2   0   2   0   2   0   2   0   2   0   0   2   2   0   2   2   2   2   2   0   2   0   2   2   0   2   2   0   0   2   0   0   0   2   0   0   0   2   0   2   0   2   2   0   2   0   0   0   0   0   0   2   2   2   2   0   2   2   2   2   0   2   0   0   0   0   2   0   0   2   2   2   0   0   2   2   0   2   2   2   0   0   0   2   0   0   0   2   2   2   0   2   0   0   2   2   0   0   2   0   0   2   0   2   0   2   0   2   0   2   0   2   2   2   2   0   0   0   0   0   2   0   2   2   2   2   2   2   0   0   2   0   0   2   0   0   0   0   0   2   0   0   0   2   0   0   0   2   2   2   0   2   0   2   2   2   2   0   2   0   0   0   0   2   2   0   0   2   2   2   2   0   2   2   0
 MK-6-16                0   2   2   0   2   2   0   2   0   0   0   2   2   2   0   0   2   2   0   2   2   0   0   2   2   2   0   2   0   2   0   2   0   2   0   0   2   2   0   2   2   2   2   2   0   2   0   2   2   0   2   2   0   0   2   0   0   0   2   2   0   0   2   0   2   0   2   0   0   2   0   0   0   0   0   0   2   0   2   2   2   2   2   2   2   0   2   2   0   0   0   0   0   0   2   2   2   0   0   2   2   0   2   2   2   0   2   0   2   0   0   0   2   2   2   0   2   0   0   0   0   2   0   2   0   0   2   0   0   0   2   0   2   0   2   0   2   2   0   2   2   0   0   0   0   2   0   2   2   2   2   2   2   0   0   2   0   0   2   0   0   0   0   2   2   0   0   0   2   0   0   0   2   2   2   0   2   0   2   2   2   2   0   2   0   0   2   0   2   0   0   0   2   2   2   2   0   2   2   0
 
!****************************************** Phenotypic Data **********************************************************
!-100.0 is resevred for missing phenotype
SimulatedTrait1        10.5406   11.5715   10.0962   11.3723    9.6575   11.0002   11.1612   10.5680    9.3002   10.1899    6.3660   10.2194    9.1216    8.7725    9.9222    8.9957   10.9863   11.9373    8.6741   14.3415    7.7345    9.2164   11.3853    9.1812   11.6511    9.5881    8.0008   11.6535    8.8922    9.5875    8.6699   13.1691    8.4379    9.8672   12.9045    8.4465    8.3992   10.5655    7.4399    9.8028    7.9624   12.0297    8.3779    9.5694   11.7028    8.9351   11.3354   10.9917    8.9861   10.8243   10.2570    7.4678    7.9655   12.9961    9.0692   10.8489    9.1511    9.1730    8.3001   11.9446    8.5339   10.6226    9.5040    9.7800   11.0223   10.6296   10.5390   10.9656    9.9526   11.9617    9.6664    8.9599    7.8993   11.3508   11.2848    9.9764    6.4234    9.9755   11.3525    9.5237   10.0667   10.3200   12.0464    9.0135   11.1743    9.8764    8.6100   10.0563    9.7699   11.9893   11.4446    8.1974   11.1929    9.9863    8.5358   11.2965   11.6240    6.8216   10.9139    8.5481    9.2164   12.1310   11.1942    7.9735   10.0743   11.9460    9.5865   11.6216   10.8430   10.7065    9.5013   12.3797   11.0084   12.1144   10.0930    9.1344    8.4174   10.1431   10.0747    9.4037   11.5238    9.1428    8.9601    7.8470   11.5613   11.6561    6.0728   11.4393    9.9545    8.7577    7.8950    9.9694    7.6497    7.7751    7.6180   10.3674   10.4511   12.2474    7.8117    9.9904    8.9868    7.9939   11.1121   10.1265    8.7032   10.6685   10.4479    7.9652    9.8226    9.0159   10.6525    7.9810   13.1119   11.4151   10.0492   10.0316    8.3293   11.1161   10.9470   10.9626   10.7693   12.1713   10.1714   10.0988    9.2036   10.4106   11.1030   11.7183   10.6537   10.0927    9.9961   10.6387    9.8294    9.0782    9.4439   11.5355    8.7028    9.7644    8.8780    9.6387    9.3250    8.4892    9.7097    8.8598   12.7963   11.4830   10.9001   10.8946    9.7967    9.5303    8.0355    9.3453   10.6108   11.3203    8.8602    9.7497    9.2535    9.4478    9.4083    9.8751
SimulatedTrait2        15.1485   14.6884   16.2475   14.3927   15.8148   13.4600   14.4381   13.2737   13.8732   14.5400   15.6137   15.5553   14.6863   15.9773   11.7591   15.8912   13.9476   14.5509   12.3000   14.4271   17.1736   14.6626   14.6895   13.9963   15.3341   14.4655   14.4976   13.5858   12.7627   13.5024   17.3751   17.0985   17.1429   14.2756   16.0663   15.8552   14.4183   17.3249   15.2258   16.5170   12.8354   14.9044   13.5804   14.3100   18.8257   14.6727   13.8499   13.2931   15.4264   14.6674   15.7890   14.3378   15.0823   15.1605   14.4234   14.8325   14.6751   16.2738   13.0471   16.5194   14.3825   12.3984   15.3047   13.6709   16.0020   14.8090   13.1731   17.4141   14.6304   16.8707   14.3142   14.7551   14.7657   14.4913   14.8708   12.6630   13.6873   15.7329   14.9295   13.8890   14.7570   15.2139   16.9895   16.8084   13.8820   16.5681   16.6432   18.1970   14.3526   15.2152   14.6039   15.1428   16.9221   17.6291   14.9916   14.4441   16.0344   15.6225   18.1276   13.4650   15.2182   15.9269   13.0717   14.1823   15.6965   14.4947   15.5466   16.4209   13.3846   15.7527   16.1746   14.0068   15.8192   15.2250   16.1523   14.8554   13.6792   17.5843   15.0349   15.1654   17.8408   13.5672   12.0864   15.6605   13.8963   14.0729   12.8123   15.0105   17.2359   14.7725   15.6162   18.3661   16.6033   16.0603   16.2351   15.0260   16.5862   15.9098   15.5730   14.6557   14.6885   15.3239   11.0878   14.3618   16.6900   15.2681   14.0041   13.3980   12.7296   14.2833   15.6272   14.7907   14.7489   13.8073   14.5532   16.3836   15.4048   18.5972   14.6601   16.6636   14.6643   14.1934   16.7484   15.7013   16.6143   14.5644   15.2904   16.2077   14.7924   12.9604   16.4792   14.4782   15.2219   14.1814   14.8644   14.6410   15.6679   14.6582   14.9799   14.8548   15.2394   15.1017   14.2694   14.6675   15.9800   16.0916   13.3365   12.4078   14.1137   17.8872   14.2549   14.6651   13.0298   13.6896   13.8031   13.5266   12.0845   16.9762   15.3291   15.4371
 
