# Supplementary material for: Inclusive Composite Interval Mapping of QTL by Environment Interactions in Biparental Populations
Source: PLoS One. 2015 Jul 10;10(7):e0132414. doi: 10.1371/journal.pone.0132414 (PMC4498613; doi:10.1371/journal.pone.0132414)
Supplement: S3 File — (ZIP) [file pone.0132414.s003.zip › Simulation for unliked model/Simulated popualtions/run_00152.met]

!**********************Note: lines staring with "!" are remarks and will be ignored in the program********************
!*********************************General Information**********************************
!Assuming F1 = P1 x P2, populations available in QTL IciMapping are: 
!  1, P1BC1F1 = P1 x F1, the first backcrossing where P1 is used as the recurrent parent;
!  2, P2BC1F1 = P2 x F1, the first backcrossing where P2 is used as the recurrent parent;
!  3, F1DH, F1-derived doubled haploids; 
!  4, RIL or F1RIL, recombination inbred lines through the repeated selfing of F1;
!  5, P1BC1RIL, recombination inbred lines through the repeated selfing of P1BC1F1;
!  6, P2BC1RIL, recombination inbred lines through the repeated selfing of P2BC1F1;
!  7, F2, the selfing generation of F1;
!  8, F3, the selfing generation of F2;
!  9, P1BC2F1, the second backcrossing where P1 is used as the recurrent parent; 
! 10, P2BC2F1, the second backcrossing where P2 is used as the recurrent parent;
! 11, P1BC2RIL, recombination inred lines through the repeated selfing of P1BC2F1; 
! 12, P2BC2RIL, recombination inred lines through the repeated selfing of P2BC2F1; 
! 13, P1BC1F2, the selfing generation of P1BC1F1; 
! 14, P2BC1F2, the selfing generation of P2BC1F1; 
! 15, P1BC2F2, the selfing generation of P1BC2F1; 
! 16, P2BC2F2, the selfing generation of P2BC2F1; 
! 17, P1BC1DH, P1BC1F1-derived doubled haploids; 
! 18, P2BC1DH, P2BC1F1-derived doubled haploids; 
! 19, P1BC2DH, P1BC2F1-derived doubled haploids; 
! 20, P2BC2DH, P2BC2F1-derived doubled haploids; 
   3      !Mapping Population (see remarks above)
   2      !Mapping Function (1 for Kosambi; 2 for Haldane; 3 for Morgan)
   2      !Marker Space Type (1 for intervals; 2 for positions)
   1      !Marker Space Unit(1 for centiMorgans; 2 for Morgan)
   6      !Number of Chromosomes (or Linkage Groups)
 200      !Size of the mapping population
   2      !Number of environments
 
!***************************************** Chromosomes and Linkage Maps **********************************************
!Chromosome                 NumMarkers
-CH1                        16
-CH2                        16
-CH3                        16
-CH4                        16
-CH5                        16
-CH6                        16
!Linkage map (Marker name followed by position or the interval length)
 MK-1-1                1     0.000
 MK-1-2                1    10.000
 MK-1-3                1    20.000
 MK-1-4                1    30.000
 MK-1-5                1    40.000
 MK-1-6                1    50.000
 MK-1-7                1    60.000
 MK-1-8                1    70.000
 MK-1-9                1    80.000
 MK-1-10               1    90.000
 MK-1-11               1   100.000
 MK-1-12               1   110.000
 MK-1-13               1   120.000
 MK-1-14               1   130.000
 MK-1-15               1   140.000
 MK-1-16               1   150.000
 MK-2-1                2     0.000
 MK-2-2                2    10.000
 MK-2-3                2    20.000
 MK-2-4                2    30.000
 MK-2-5                2    40.000
 MK-2-6                2    50.000
 MK-2-7                2    60.000
 MK-2-8                2    70.000
 MK-2-9                2    80.000
 MK-2-10               2    90.000
 MK-2-11               2   100.000
 MK-2-12               2   110.000
 MK-2-13               2   120.000
 MK-2-14               2   130.000
 MK-2-15               2   140.000
 MK-2-16               2   150.000
 MK-3-1                3     0.000
 MK-3-2                3    10.000
 MK-3-3                3    20.000
 MK-3-4                3    30.000
 MK-3-5                3    40.000
 MK-3-6                3    50.000
 MK-3-7                3    60.000
 MK-3-8                3    70.000
 MK-3-9                3    80.000
 MK-3-10               3    90.000
 MK-3-11               3   100.000
 MK-3-12               3   110.000
 MK-3-13               3   120.000
 MK-3-14               3   130.000
 MK-3-15               3   140.000
 MK-3-16               3   150.000
 MK-4-1                4     0.000
 MK-4-2                4    10.000
 MK-4-3                4    20.000
 MK-4-4                4    30.000
 MK-4-5                4    40.000
 MK-4-6                4    50.000
 MK-4-7                4    60.000
 MK-4-8                4    70.000
 MK-4-9                4    80.000
 MK-4-10               4    90.000
 MK-4-11               4   100.000
 MK-4-12               4   110.000
 MK-4-13               4   120.000
 MK-4-14               4   130.000
 MK-4-15               4   140.000
 MK-4-16               4   150.000
 MK-5-1                5     0.000
 MK-5-2                5    10.000
 MK-5-3                5    20.000
 MK-5-4                5    30.000
 MK-5-5                5    40.000
 MK-5-6                5    50.000
 MK-5-7                5    60.000
 MK-5-8                5    70.000
 MK-5-9                5    80.000
 MK-5-10               5    90.000
 MK-5-11               5   100.000
 MK-5-12               5   110.000
 MK-5-13               5   120.000
 MK-5-14               5   130.000
 MK-5-15               5   140.000
 MK-5-16               5   150.000
 MK-6-1                6     0.000
 MK-6-2                6    10.000
 MK-6-3                6    20.000
 MK-6-4                6    30.000
 MK-6-5                6    40.000
 MK-6-6                6    50.000
 MK-6-7                6    60.000
 MK-6-8                6    70.000
 MK-6-9                6    80.000
 MK-6-10               6    90.000
 MK-6-11               6   100.000
 MK-6-12               6   110.000
 MK-6-13               6   120.000
 MK-6-14               6   130.000
 MK-6-15               6   140.000
 MK-6-16               6   150.000
!*********************************** Marker Types ********************************************************************
!Co-dominant marker: When heterozygote F1 is present, P1 is coded as 2, F1 is coded as 1, and P2 is coded as 0; Otherwise, P1 is coded as 2, and P2 is coded as 0. 
!Dominant marker: When heterozygote F1 is present, P1 and F1 are coded as 12, and P2 is coded as 0; Otherwise, P1 is coded as 2, and P2 is coded as 0.  
!Recessive markers: When heterozygote F1 is present, P1 is coded as 2, and F1 and P2 are coded as 10; Otherwise, P1 is coded as 2, and P2 is coded as 0. 
!Missing marker is coded as -1. 
 MK-1-1                 0   0   2   2   2   2   2   2   2   2   0   0   2   2   2   2   2   0   0   0   0   0   0   0   0   0   0   2   2   2   2   0   0   0   2   2   2   2   0   0   2   0   0   0   2   0   2   2   0   0   0   0   0   2   0   0   2   0   2   0   2   0   0   2   2   2   0   2   2   0   2   0   0   0   0   0   2   0   0   0   2   0   0   0   0   2   2   0   0   2   0   2   0   2   2   0   0   2   0   2   2   2   2   2   0   2   2   0   0   0   2   0   2   0   2   0   0   0   0   0   2   2   0   2   0   2   0   2   0   0   0   2   0   2   0   2   2   0   0   2   0   0   0   0   2   2   2   0   0   2   2   0   0   0   0   2   0   0   0   2   0   0   0   2   2   0   0   2   2   2   2   2   2   2   0   2   0   0   0   2   0   2   2   0   0   0   2   0   2   0   2   0   2   2   2   0   0   2   2   2
 MK-1-2                 0   0   2   2   2   2   2   2   2   2   0   0   2   2   0   2   2   0   0   0   0   0   0   0   0   0   0   2   2   2   2   0   2   0   2   2   2   0   0   0   2   0   0   0   2   0   0   2   0   0   0   0   0   2   0   0   2   0   2   0   2   0   0   2   2   2   0   2   2   0   2   0   0   2   0   0   2   0   0   0   2   0   0   0   0   2   2   0   0   2   0   2   0   2   2   0   0   2   0   2   2   2   2   2   0   2   2   0   0   0   2   0   2   0   2   0   0   0   0   0   2   2   0   2   0   2   0   2   0   0   2   2   0   2   0   2   2   0   0   2   0   0   0   0   2   2   2   0   0   2   2   0   0   2   0   2   0   0   2   2   0   0   0   2   2   0   0   2   2   2   2   2   2   2   0   0   0   0   0   2   0   2   0   2   0   0   2   0   2   2   2   0   2   2   2   0   0   2   2   2
 MK-1-3                 0   0   2   2   0   2   2   2   2   2   0   0   2   2   0   2   2   0   0   0   2   0   0   2   0   0   0   2   2   2   2   0   2   0   2   0   2   0   0   0   2   2   0   0   2   0   0   2   0   0   0   0   0   2   0   2   2   0   2   0   2   0   0   2   2   2   0   0   2   0   2   0   0   2   0   0   0   0   0   0   2   0   0   0   2   2   2   2   0   2   0   2   0   2   2   0   0   0   0   2   2   2   2   2   0   2   0   0   2   0   2   0   2   0   2   0   0   0   0   0   2   2   0   2   0   2   0   2   0   0   0   0   0   2   0   2   2   0   0   2   0   0   0   2   2   2   2   0   0   2   2   0   0   2   0   2   0   2   2   2   0   0   0   2   2   0   0   2   2   2   2   2   2   2   0   0   0   0   0   2   0   2   0   2   0   0   2   0   2   0   2   0   0   2   2   0   0   2   2   2
 MK-1-4                 0   0   2   2   0   2   2   2   2   2   0   0   0   2   0   2   2   0   0   0   2   0   0   2   0   0   0   2   2   2   2   0   2   0   2   0   2   0   0   0   2   2   0   0   2   0   0   2   0   0   2   0   0   2   0   2   2   0   2   0   0   0   0   2   2   2   0   0   0   0   2   2   0   2   0   0   0   0   0   2   2   2   0   0   2   0   2   2   0   2   0   2   0   2   2   0   0   0   0   2   2   2   2   2   0   2   0   0   0   0   0   0   2   0   2   0   0   0   0   0   2   2   0   2   0   2   0   2   0   0   0   0   0   2   0   2   2   0   0   2   0   0   0   2   2   2   2   0   0   2   2   0   0   2   0   2   0   2   2   2   0   0   0   2   2   0   0   0   2   2   2   2   2   2   0   0   0   0   0   2   0   2   0   2   0   0   2   0   2   0   2   0   0   2   2   0   2   2   0   2
 MK-1-5                 0   0   2   0   0   2   2   2   2   2   0   0   2   2   0   2   2   0   0   0   2   2   2   2   2   0   0   2   2   2   2   0   2   2   2   0   2   2   0   0   0   0   0   0   2   0   0   2   0   0   2   0   0   2   0   2   2   0   2   2   0   2   0   2   2   2   0   2   0   0   2   2   0   2   0   0   0   0   0   2   2   2   0   0   2   0   2   2   0   2   0   2   2   2   2   0   0   2   0   2   2   2   2   2   0   2   0   0   0   0   2   0   2   0   2   0   0   2   0   0   2   0   0   2   0   2   0   2   0   0   0   0   0   2   0   2   2   0   0   2   0   0   0   2   2   2   0   0   0   2   2   0   0   2   0   2   0   2   2   2   2   0   0   2   0   0   0   0   2   2   0   2   2   2   0   0   0   0   0   2   0   2   0   2   0   0   2   0   0   0   2   0   0   2   2   0   2   2   2   2
 MK-1-6                 0   0   2   0   0   2   2   2   2   0   0   0   2   2   0   2   2   0   0   0   2   2   2   2   2   0   0   2   2   2   2   0   2   2   2   0   2   2   0   0   0   0   0   0   2   0   0   2   0   0   2   0   2   2   0   2   2   0   2   2   0   2   0   2   2   2   0   0   0   0   2   2   0   2   0   0   0   0   0   2   2   2   0   0   2   0   2   2   0   2   0   2   2   2   2   0   0   0   0   2   2   0   2   2   0   2   0   0   2   0   2   0   2   0   2   0   0   2   0   0   2   0   0   2   0   2   0   2   0   0   0   2   0   2   2   2   2   0   2   2   0   0   0   2   2   2   0   0   0   2   2   0   0   2   2   2   0   2   2   2   2   0   0   2   0   0   0   2   0   2   0   2   0   2   0   0   0   0   0   2   0   2   0   2   0   0   2   0   0   0   2   0   2   2   0   0   2   0   0   2
 MK-1-7                 0   0   2   0   0   2   2   2   2   2   0   0   2   2   0   2   2   0   0   0   2   2   2   2   2   2   0   2   0   2   2   0   2   2   2   0   2   2   2   0   0   0   0   0   0   0   0   2   0   0   2   0   2   2   0   2   2   0   2   2   0   2   0   2   2   2   0   0   0   0   2   0   0   2   0   0   0   0   0   2   2   2   0   0   0   0   2   2   0   2   0   2   2   2   2   0   0   0   2   2   2   0   2   2   0   2   0   0   2   0   2   0   2   0   2   2   2   2   0   0   2   0   0   2   0   2   0   2   0   0   0   0   0   0   2   2   2   0   2   2   0   0   0   2   2   0   0   0   0   2   2   0   0   2   2   2   0   2   0   2   2   0   2   2   0   0   0   2   0   2   0   2   0   2   0   0   0   0   0   2   2   2   0   2   0   0   2   2   0   0   2   0   2   2   0   0   0   0   0   2
 MK-1-8                 0   0   2   0   0   0   2   2   2   0   0   0   2   2   0   2   2   2   0   0   0   2   2   2   2   2   0   2   0   2   2   0   2   2   2   2   2   2   2   0   0   0   0   0   0   0   0   2   0   0   2   0   2   2   0   2   2   0   0   2   0   2   0   2   2   2   0   2   0   0   2   2   0   2   2   0   0   0   0   2   2   2   0   0   2   0   0   2   0   2   0   2   2   2   2   0   2   0   2   2   2   0   2   2   0   2   0   0   2   0   2   0   2   0   2   2   2   2   0   0   2   2   0   2   0   2   0   2   0   0   0   0   0   2   2   2   2   0   2   2   0   0   2   0   2   0   0   0   0   0   2   0   0   2   0   2   0   2   0   2   2   0   2   2   0   0   0   2   0   2   0   2   0   2   0   0   0   0   0   2   2   2   0   2   2   0   2   2   0   0   2   2   2   2   0   2   0   0   2   2
 MK-1-9                 2   0   2   0   0   0   2   2   2   0   0   0   2   2   0   2   2   2   0   0   0   2   2   2   2   2   0   2   0   2   2   0   2   2   2   2   2   2   2   2   0   0   0   0   0   0   0   2   0   0   0   0   2   2   0   2   2   0   0   2   0   2   0   2   2   2   0   2   0   0   0   2   0   2   2   0   0   0   0   2   2   2   2   0   2   0   0   2   0   2   0   2   2   2   2   0   2   0   0   2   2   0   2   2   2   2   0   0   2   0   2   0   2   0   0   2   2   2   0   0   2   2   0   2   0   2   0   2   0   0   0   0   0   2   2   2   2   0   2   2   0   2   2   0   2   0   2   0   0   0   2   0   0   2   0   2   0   2   0   2   2   0   2   2   0   0   0   2   0   2   0   2   0   2   0   0   0   0   0   2   2   2   2   2   2   0   2   2   0   0   2   2   2   2   0   2   0   0   2   2
 MK-1-10                2   0   2   0   0   0   2   2   2   0   0   0   2   2   0   2   2   2   2   0   0   2   2   2   2   2   0   2   0   0   2   0   2   2   2   2   0   0   0   2   0   0   0   0   0   0   0   2   0   0   0   0   0   2   0   0   0   0   0   2   0   2   0   2   2   2   0   2   0   0   0   2   0   2   2   0   0   0   0   2   2   2   2   2   0   0   0   2   0   2   0   2   2   2   2   0   2   0   0   2   2   0   2   2   2   2   0   0   2   0   0   0   2   0   0   2   2   2   0   0   2   2   0   2   0   2   0   2   0   0   2   0   0   0   0   2   2   0   2   2   0   2   0   0   2   0   0   0   0   0   0   2   0   2   0   2   2   2   0   2   2   0   2   2   0   0   0   2   0   2   0   2   0   2   0   2   0   0   2   2   2   0   2   2   2   0   2   2   0   0   2   0   2   2   0   2   0   0   2   0
 MK-1-11                2   0   2   0   0   2   2   2   2   0   0   0   2   2   0   2   2   2   2   0   0   2   2   2   2   2   0   2   0   0   2   2   2   2   2   2   0   0   0   2   0   2   2   0   0   0   0   2   0   2   0   0   0   2   0   0   0   0   0   2   0   0   0   0   0   2   0   2   2   0   2   2   0   0   2   2   0   0   2   2   2   2   2   2   0   0   0   0   0   2   0   2   2   2   2   0   2   0   0   2   2   0   2   2   2   2   0   0   2   0   0   0   2   0   0   0   2   2   0   0   2   2   0   2   0   2   0   2   0   0   2   0   0   0   0   2   2   0   2   2   0   0   0   0   2   0   0   0   0   0   0   2   0   2   0   2   0   2   0   2   2   0   2   2   0   0   0   2   0   2   0   2   0   2   0   2   0   0   2   2   2   0   2   2   2   0   2   2   0   0   2   0   2   2   0   2   0   0   2   0
 MK-1-12                2   0   2   0   0   2   2   0   2   0   2   0   2   2   2   2   2   2   2   0   0   0   2   2   2   2   0   2   0   0   2   2   2   2   2   2   0   0   0   2   0   2   2   0   0   0   0   2   0   2   0   0   0   2   0   2   0   0   2   2   0   0   0   0   0   2   2   2   2   0   2   2   0   0   2   2   0   0   0   2   2   2   0   2   0   0   0   0   2   2   0   2   2   2   2   0   0   0   0   2   2   0   2   2   2   2   0   0   2   0   0   0   2   0   0   2   2   2   0   0   2   2   0   0   0   2   0   2   0   0   2   0   0   0   0   0   2   0   2   0   0   0   0   0   2   0   0   0   0   2   0   2   2   2   0   2   0   2   0   2   2   0   2   2   0   0   0   2   0   2   2   0   0   2   0   2   2   0   2   2   2   0   2   2   2   0   2   2   2   0   2   0   2   2   0   0   0   0   2   2
 MK-1-13                0   0   2   0   2   2   2   0   2   0   2   0   2   0   2   2   2   2   2   0   0   2   2   2   2   2   0   2   0   0   2   2   2   2   2   2   0   0   0   2   0   0   2   0   0   0   0   2   0   2   0   0   0   2   0   2   0   0   2   2   0   0   0   0   0   2   2   2   2   0   2   2   0   0   0   2   0   0   0   2   2   2   0   2   0   0   0   0   2   2   0   2   2   2   2   0   0   0   0   2   2   0   2   2   2   2   0   0   2   0   0   2   2   0   0   2   2   2   0   0   2   2   0   0   0   2   0   2   0   0   2   0   0   0   0   0   2   0   2   2   0   0   0   0   2   2   2   0   0   2   0   2   2   2   0   2   0   2   0   0   2   0   2   2   0   0   0   2   0   2   2   0   2   2   0   2   2   0   2   2   2   0   2   2   2   0   2   2   2   2   2   0   2   2   0   2   0   0   2   2
 MK-1-14                0   0   2   0   2   2   2   0   2   0   2   0   2   0   2   2   2   2   2   0   2   2   2   2   2   0   0   2   0   0   2   2   2   0   2   2   0   0   0   2   0   0   2   0   0   0   0   0   0   2   0   0   0   2   0   2   0   0   2   2   0   0   0   0   0   2   2   2   2   0   2   0   0   0   0   2   0   0   0   2   2   2   0   2   0   0   2   0   2   2   0   2   0   2   2   0   2   0   0   2   2   0   2   2   2   2   0   0   2   0   0   2   2   0   0   2   2   2   2   0   2   0   0   0   0   2   0   2   0   0   2   2   0   0   0   0   2   0   2   2   2   0   0   0   2   2   0   0   0   2   0   0   2   2   2   2   0   2   0   0   0   0   2   2   0   0   0   2   0   2   2   0   2   2   0   2   2   0   2   2   0   0   2   2   2   0   0   2   2   2   2   0   2   2   0   2   0   0   0   2
 MK-1-15                0   0   2   0   2   2   2   0   2   2   2   0   2   2   0   2   2   2   2   0   2   2   2   2   2   2   0   2   2   0   2   2   2   0   2   2   0   0   0   2   2   0   2   0   0   0   0   0   0   2   0   0   0   2   0   2   0   0   2   2   0   0   0   0   0   2   2   2   2   0   2   0   0   0   0   2   0   0   0   2   2   2   0   2   0   0   2   0   2   2   0   2   0   2   2   0   2   0   0   2   2   0   2   2   2   2   0   0   2   0   0   2   0   2   0   2   2   2   2   0   2   0   0   0   0   2   0   2   0   0   2   0   0   0   0   0   2   0   2   2   2   0   0   0   2   2   0   0   0   2   0   0   2   2   2   2   0   2   0   0   0   0   2   2   0   0   0   2   0   2   2   0   2   0   0   2   2   2   2   2   0   0   2   2   2   2   0   2   2   2   2   0   2   0   0   2   0   0   0   2
 MK-1-16                0   0   2   0   2   2   2   0   2   2   2   2   2   2   0   0   2   2   2   0   2   2   2   2   0   2   0   2   2   0   0   0   2   0   2   2   0   0   0   2   2   0   2   0   0   0   2   0   0   2   0   0   0   2   0   2   0   0   2   2   0   0   0   0   0   2   2   2   2   0   2   0   0   0   0   2   0   2   0   2   2   2   0   2   0   0   2   0   2   2   0   2   0   2   2   0   2   0   0   2   2   2   2   2   2   2   0   0   2   0   0   2   0   2   0   2   2   2   2   0   2   0   0   0   0   2   0   2   2   2   2   0   0   0   0   0   0   2   2   2   2   0   0   2   2   2   0   0   0   0   0   0   2   2   2   2   0   2   0   0   2   0   2   2   0   2   0   2   0   2   2   0   2   0   0   2   2   2   2   2   0   0   2   2   2   2   0   2   2   2   2   2   2   0   0   2   2   0   0   2
 MK-2-1                 2   0   0   2   0   2   0   2   0   2   2   0   0   2   2   0   2   2   2   2   2   2   0   0   0   2   0   0   0   0   0   0   2   0   0   0   2   0   2   2   2   2   0   2   0   2   0   2   0   2   0   2   2   2   0   2   0   0   2   0   0   0   0   0   2   0   2   0   2   2   2   0   0   2   2   0   2   0   2   0   0   0   0   0   0   0   2   0   2   2   0   0   2   2   0   2   2   2   2   0   0   0   2   0   0   0   2   2   2   2   2   2   2   2   0   0   0   0   2   0   2   2   0   2   0   0   0   2   0   0   2   2   2   2   0   0   2   0   0   2   2   0   2   0   2   0   0   0   2   0   0   2   0   2   2   2   2   2   0   2   0   2   2   2   0   2   0   0   2   2   2   2   0   0   0   0   2   2   2   0   0   2   2   0   2   2   0   0   2   2   2   0   0   0   2   2   0   0   0   2
 MK-2-2                 2   0   0   2   0   2   0   2   0   2   2   0   0   2   2   0   2   2   2   2   2   0   0   2   2   2   0   2   0   0   0   0   2   0   0   0   2   2   2   2   2   2   0   0   0   2   2   2   0   2   0   2   2   2   0   2   0   0   2   2   0   0   0   0   2   0   2   0   2   0   2   0   2   2   2   0   2   2   2   0   0   0   0   0   0   0   2   0   2   2   0   0   2   2   0   2   2   2   2   0   0   0   2   0   0   0   2   2   2   2   2   2   2   2   0   0   0   0   2   0   2   2   0   2   0   0   0   2   0   0   2   2   2   2   0   0   2   0   0   2   2   0   2   0   2   0   0   0   2   0   0   2   0   2   2   2   2   2   0   2   0   2   2   2   0   2   2   0   2   2   2   2   0   0   0   0   2   2   2   0   0   2   2   0   2   2   0   0   2   2   2   0   0   0   2   2   0   0   0   0
 MK-2-3                 2   0   0   2   0   2   0   2   2   2   2   0   0   2   2   2   2   2   0   2   2   0   0   2   2   2   0   2   0   0   0   0   2   0   0   0   0   2   2   0   2   0   2   0   0   2   2   2   0   2   0   2   0   2   0   0   0   0   2   2   0   0   0   2   2   0   2   0   2   2   2   0   2   2   2   0   2   2   2   0   2   0   0   0   0   0   2   0   0   2   0   0   2   2   0   0   2   2   2   0   0   0   2   0   0   0   2   2   2   2   0   2   2   2   0   0   0   0   2   0   2   2   0   2   0   0   0   2   0   0   2   0   2   2   0   0   2   0   0   2   0   0   2   0   2   0   2   0   0   0   0   2   0   2   2   2   2   2   0   0   0   2   2   2   0   2   2   0   2   2   2   2   0   0   0   0   2   2   2   0   0   0   2   0   2   2   0   0   2   2   2   2   0   0   2   2   0   0   0   0
 MK-2-4                 2   0   2   2   0   2   0   2   2   2   2   0   0   2   2   2   2   2   0   2   2   2   0   2   2   2   0   2   0   0   0   0   2   0   0   0   0   2   2   0   2   2   2   0   2   0   2   0   0   2   0   2   0   2   0   0   0   0   2   2   0   0   0   2   2   0   2   0   2   2   2   0   2   2   2   0   0   2   2   0   0   0   2   0   0   0   2   0   0   2   0   0   2   2   0   0   2   2   2   0   0   0   2   0   0   0   2   2   2   2   0   2   2   2   0   0   0   0   2   0   2   2   0   2   0   0   0   2   0   2   2   0   2   2   0   0   2   0   0   2   0   0   0   0   2   0   2   0   0   0   0   2   0   2   2   2   2   0   0   0   0   2   0   2   0   2   2   2   0   2   2   0   0   0   0   0   0   2   2   0   0   0   0   0   2   2   0   0   2   2   2   2   0   0   2   0   2   0   0   0
 MK-2-5                 2   0   2   2   0   2   0   2   2   2   2   0   2   2   2   2   2   2   0   2   2   2   0   2   2   2   0   2   0   0   0   0   2   0   2   2   0   0   2   0   2   2   2   0   0   0   2   0   2   2   0   2   0   2   0   2   0   0   2   2   0   0   0   2   2   0   2   0   2   2   2   0   2   2   2   0   0   2   2   0   0   0   2   0   0   0   2   2   0   2   0   0   2   2   0   0   2   2   2   0   0   0   2   0   0   0   2   2   2   2   0   2   2   2   0   0   0   0   2   0   2   2   0   2   0   0   0   2   0   2   2   0   2   2   0   0   2   0   0   2   0   0   0   2   0   0   2   0   0   0   0   2   0   2   2   0   2   0   0   0   0   2   0   2   0   2   2   0   0   2   2   0   2   0   0   0   0   2   2   0   0   0   0   0   2   2   0   0   0   2   2   2   0   0   2   0   0   0   0   0
 MK-2-6                 2   0   2   2   0   2   0   2   0   2   2   0   2   2   2   2   0   2   0   2   2   2   0   2   2   2   0   2   0   0   0   0   2   0   2   2   0   0   2   0   2   0   2   0   0   0   2   0   2   2   0   2   0   2   0   2   0   0   2   2   0   0   0   2   2   0   0   2   2   2   2   0   0   2   0   0   0   2   2   0   0   0   2   2   0   0   2   2   0   2   0   0   2   0   0   0   0   2   2   0   0   0   0   0   0   0   2   2   2   2   0   2   2   2   0   2   0   0   2   0   2   2   0   2   0   0   0   2   0   0   2   0   2   0   0   0   2   0   0   2   0   0   0   2   0   0   2   0   0   0   0   2   0   2   2   0   2   0   0   0   2   2   2   2   0   2   2   0   0   2   0   0   2   0   0   0   0   2   2   0   2   0   0   0   2   2   0   0   0   2   2   2   0   0   2   2   2   0   0   2
 MK-2-7                 2   0   2   2   0   2   0   0   0   2   2   0   2   2   0   2   0   2   0   2   2   2   0   0   2   2   0   2   0   0   0   0   2   0   2   2   0   0   2   0   2   2   2   0   2   0   2   0   2   2   0   2   0   2   0   2   0   0   2   2   0   0   0   2   2   0   0   2   2   2   2   0   0   2   0   0   0   0   2   2   0   0   2   2   0   0   2   2   0   2   0   0   2   2   0   0   0   2   2   0   0   0   0   0   0   0   2   2   2   2   0   2   0   2   0   2   0   0   2   2   2   2   0   0   2   0   0   2   0   0   0   0   2   0   0   0   2   0   0   2   0   0   0   0   0   2   2   2   0   2   0   2   0   2   2   2   2   0   0   0   2   2   2   2   0   2   2   0   0   0   0   0   2   2   0   2   0   2   2   2   2   0   0   0   2   2   0   0   0   2   2   2   0   0   2   2   2   2   0   2
 MK-2-8                 2   0   2   2   0   2   0   0   0   2   0   0   2   2   0   0   0   2   0   2   2   2   0   0   2   2   0   2   0   0   2   0   2   0   2   2   0   0   2   0   2   2   0   0   0   0   2   0   2   2   0   2   0   2   0   2   0   0   2   2   0   0   0   2   2   0   0   2   2   2   2   0   0   0   0   0   0   0   2   2   0   0   2   2   0   0   2   2   0   2   0   0   0   2   0   0   0   2   2   2   2   2   0   0   0   0   2   2   2   2   0   2   0   2   0   2   0   0   2   2   2   2   0   0   2   0   0   2   0   0   0   0   2   0   2   0   0   0   0   2   0   0   0   0   0   2   2   2   0   2   0   2   0   2   2   2   2   0   0   0   2   2   2   2   0   2   0   0   0   0   0   0   2   2   0   0   0   2   2   2   2   0   0   0   2   2   0   0   0   2   2   2   0   0   2   2   2   2   0   2
 MK-2-9                 2   0   0   2   0   2   0   0   0   2   2   0   2   2   0   0   0   2   2   2   2   2   0   0   2   2   0   2   0   0   2   0   2   0   2   2   0   0   2   0   2   2   0   0   0   0   2   0   2   2   0   2   0   2   2   2   0   0   2   2   0   0   0   2   2   0   2   2   2   2   0   0   0   0   0   2   0   0   2   2   0   0   2   2   0   0   2   2   0   2   0   0   0   2   0   0   0   2   2   2   2   2   0   0   0   2   0   0   2   2   0   2   0   2   2   0   0   0   0   2   2   2   0   0   2   0   0   2   0   0   0   0   2   0   0   0   0   0   0   2   0   2   0   0   0   2   2   2   2   2   0   2   0   2   0   2   2   0   2   0   2   2   2   2   0   2   0   0   0   0   0   0   2   2   0   2   0   2   2   2   2   0   0   0   2   2   0   0   0   0   2   2   0   0   2   2   2   2   0   2
 MK-2-10                2   0   2   0   0   2   0   0   0   0   2   0   2   0   0   0   2   2   2   2   2   2   0   0   2   2   0   2   0   0   2   2   2   0   2   2   0   0   2   2   2   2   2   0   0   0   2   0   2   2   0   2   0   2   2   2   0   0   2   2   0   0   0   2   2   0   2   2   2   2   0   0   0   0   0   0   0   0   2   2   0   0   2   2   0   0   0   0   2   2   0   0   0   2   0   0   0   2   2   0   2   2   0   0   0   2   0   0   2   2   0   2   0   0   2   0   0   0   0   2   2   2   0   0   2   0   0   0   0   0   0   0   2   0   0   0   0   0   0   2   0   2   0   0   0   2   2   2   2   2   0   2   2   2   0   2   2   2   0   0   2   2   2   2   0   2   0   2   0   0   2   2   2   2   0   2   0   2   2   2   2   0   0   0   2   2   0   0   0   0   2   2   0   0   2   2   2   2   0   2
 MK-2-11                2   0   2   2   0   2   0   0   0   0   2   0   2   0   0   0   2   2   2   2   2   2   0   0   2   2   0   2   0   2   2   2   2   0   2   2   0   0   2   2   2   2   2   0   0   0   2   0   2   2   0   2   0   2   2   2   0   0   2   2   0   0   2   2   0   0   2   2   0   2   0   0   0   0   0   0   0   0   2   2   0   0   2   2   0   0   0   0   2   2   0   0   0   0   0   0   0   2   2   0   2   2   0   0   0   0   0   0   2   2   0   2   0   0   2   0   0   0   0   2   2   2   0   0   2   0   2   0   0   0   0   0   2   0   2   0   0   0   0   2   0   2   0   0   2   2   2   2   2   2   0   2   2   2   0   2   2   0   0   0   2   2   2   2   0   2   0   2   0   0   2   2   2   2   2   2   0   2   2   2   2   0   0   0   2   2   0   0   0   0   2   2   0   0   2   2   0   2   0   2
 MK-2-12                2   0   2   2   0   2   0   0   0   2   2   0   2   0   0   0   2   2   2   2   2   0   0   0   0   2   0   2   0   0   0   2   2   0   2   2   0   0   2   2   2   2   2   0   0   0   2   0   2   2   0   2   0   2   2   2   0   0   2   2   0   0   2   2   0   0   2   2   0   2   0   0   0   0   0   0   0   0   2   2   0   0   2   2   0   0   0   0   2   2   0   0   0   0   0   0   0   2   2   0   2   2   0   0   2   0   0   0   2   2   0   2   0   0   2   0   2   0   0   0   2   0   0   0   2   2   2   0   0   0   0   0   2   0   2   0   0   0   0   2   0   2   0   0   0   2   2   2   2   2   0   2   2   2   2   2   2   0   0   0   2   2   2   2   0   2   0   2   0   0   2   0   2   2   2   2   2   2   2   2   2   0   0   0   2   2   0   2   0   0   2   2   0   0   0   2   0   0   2   2
 MK-2-13                2   0   2   2   0   2   0   0   2   2   2   0   2   0   0   2   2   2   2   0   2   0   0   2   0   2   0   2   0   0   0   2   2   0   2   2   0   0   2   2   2   2   2   0   0   0   2   0   2   0   0   2   0   2   0   2   0   0   2   2   2   2   2   2   0   2   2   0   0   2   0   0   0   0   0   0   2   2   2   2   0   0   2   2   0   0   0   0   2   2   0   2   0   0   0   0   0   2   0   0   2   2   0   0   0   0   0   0   2   2   0   2   2   2   2   0   2   0   2   0   0   0   0   0   2   0   2   0   0   0   0   0   0   0   2   0   0   0   0   0   0   2   0   0   0   2   2   2   2   2   0   2   2   2   2   2   2   0   0   0   2   2   2   2   0   2   0   0   2   0   2   0   2   2   2   2   2   2   2   2   0   2   0   0   2   2   0   2   0   0   2   2   0   0   2   2   0   0   2   2
 MK-2-14                2   2   2   2   0   2   0   0   2   2   2   0   2   0   0   2   2   2   2   2   2   2   0   2   0   2   0   2   0   0   0   2   2   0   2   0   0   2   2   0   2   0   2   0   2   0   2   0   0   0   0   2   0   2   0   2   0   0   2   2   2   2   2   2   0   2   2   0   0   2   0   0   0   0   0   0   2   0   2   2   0   2   2   2   0   0   0   0   2   2   0   2   0   0   0   0   0   2   0   0   0   2   0   0   0   0   0   0   2   2   0   2   2   2   2   0   0   0   2   0   0   0   0   0   2   0   2   0   0   0   0   2   0   0   0   0   0   0   0   0   0   0   0   0   0   2   2   2   2   2   0   2   2   2   2   2   2   0   0   0   2   2   2   2   0   2   0   0   2   0   2   0   2   2   2   2   2   2   2   2   0   2   0   0   2   2   0   2   2   0   2   2   0   2   2   2   0   0   2   2
 MK-2-15                2   2   2   2   0   2   0   0   2   0   2   2   2   0   0   2   2   2   2   2   2   0   0   2   0   2   0   2   0   0   0   2   2   0   2   2   0   2   2   2   2   0   2   0   2   0   2   2   0   0   0   0   0   0   0   2   0   0   2   2   2   2   2   2   0   2   2   0   2   2   0   0   2   0   0   0   2   0   2   2   0   2   2   2   0   0   0   0   2   2   0   2   0   0   0   0   0   2   0   0   0   2   0   2   0   0   0   0   2   0   0   2   0   2   2   2   0   0   2   0   0   0   0   0   2   0   0   0   0   0   0   2   0   0   0   0   0   0   0   0   0   0   0   0   2   2   2   2   2   2   0   0   2   2   2   0   2   0   0   0   2   2   0   2   0   2   0   0   2   0   0   0   2   2   0   2   2   2   2   2   0   2   0   0   2   0   0   2   2   2   2   0   0   2   2   2   0   0   2   2
 MK-2-16                2   2   2   2   0   2   0   2   2   0   2   2   2   0   0   2   2   2   2   2   2   0   0   2   0   0   0   2   0   0   0   2   2   0   0   2   0   0   2   2   2   0   2   0   2   0   2   2   0   0   0   0   0   0   0   2   2   0   2   2   2   2   2   2   0   2   2   0   2   2   0   0   2   0   0   2   2   0   2   2   0   2   2   2   0   0   0   0   2   2   0   2   0   0   0   0   0   2   0   0   0   2   0   0   0   0   2   0   2   0   0   0   0   2   2   2   0   0   2   0   0   0   0   0   2   0   0   0   0   0   0   0   0   0   2   0   0   0   0   0   0   2   0   2   2   2   2   2   2   2   0   0   2   2   2   0   2   0   0   0   0   2   0   2   0   2   0   0   2   0   0   0   2   2   0   2   2   2   2   2   0   2   0   0   2   0   0   2   0   2   2   0   0   2   2   0   0   0   2   2
 MK-3-1                 2   2   0   0   2   2   0   2   2   0   0   0   2   2   0   2   0   2   2   2   0   2   2   2   0   0   2   0   2   0   0   2   2   2   2   0   2   0   2   0   0   0   0   0   0   0   0   0   0   2   2   2   0   0   0   0   0   2   0   2   0   0   2   2   2   0   2   2   0   2   2   0   2   2   2   2   2   2   2   0   0   2   2   2   2   0   2   0   0   0   2   2   2   0   0   0   0   0   0   0   0   2   0   2   0   0   2   2   2   2   0   0   0   0   0   0   2   0   2   2   2   0   2   2   2   2   2   2   2   2   2   0   0   0   0   2   2   0   2   2   2   0   0   0   0   2   0   2   0   0   0   2   0   2   0   2   2   0   0   2   2   0   2   2   0   2   2   2   2   0   0   0   2   2   0   0   2   0   0   2   0   2   2   0   0   2   0   0   0   0   0   2   2   2   2   0   2   0   2   0
 MK-3-2                 2   2   0   0   2   2   0   0   0   0   0   0   2   0   2   2   0   2   2   2   0   2   2   2   0   0   2   0   2   0   0   2   2   2   2   0   0   2   2   0   0   0   0   0   0   0   0   0   0   2   0   2   0   0   0   0   0   2   0   2   0   0   2   2   2   0   2   2   0   2   0   0   2   2   2   2   2   2   2   0   0   2   2   2   2   2   2   0   0   0   2   2   0   0   2   0   0   2   0   2   0   2   0   2   0   0   2   2   2   2   0   2   0   0   2   0   2   0   2   2   2   0   0   2   2   2   2   2   2   2   2   0   2   2   0   2   2   0   2   2   2   2   0   0   0   2   0   2   0   0   2   2   0   2   0   0   2   0   0   2   2   0   2   2   0   2   2   2   2   0   0   2   2   0   0   0   2   0   0   2   0   2   2   0   0   0   0   0   2   0   0   2   0   2   0   0   2   0   2   0
 MK-3-3                 2   2   0   0   0   2   0   0   0   0   0   2   2   0   2   2   0   2   2   2   0   2   2   2   2   0   0   0   0   0   0   2   2   2   0   0   0   2   2   0   0   0   0   0   0   0   2   0   0   2   0   2   0   0   0   0   0   2   0   2   0   0   0   2   2   0   2   2   0   2   0   0   2   2   2   2   2   2   2   0   0   2   2   2   2   2   2   0   0   0   2   2   2   0   2   0   0   2   0   2   0   0   0   2   0   0   2   2   2   2   0   2   0   2   2   0   2   0   2   2   2   0   0   2   2   2   0   2   0   2   2   0   2   2   0   2   0   0   2   2   2   2   0   0   0   2   0   2   0   2   2   2   0   2   0   0   2   2   0   2   2   0   2   2   0   2   0   2   2   0   0   2   0   0   0   2   2   2   2   2   0   2   2   0   0   0   0   0   2   0   0   2   0   0   0   0   2   0   2   0
 MK-3-4                 2   2   0   0   0   2   0   0   0   0   0   2   0   0   2   2   0   2   2   2   0   2   2   2   2   0   0   0   0   0   0   2   2   2   2   2   0   0   2   0   0   0   2   0   0   0   2   0   0   2   0   2   0   0   0   0   2   2   0   2   0   0   0   2   2   0   2   2   2   2   0   0   2   2   2   2   2   2   0   2   0   2   2   2   2   2   2   2   0   0   2   2   2   0   2   0   0   0   0   2   0   0   0   2   0   0   2   2   2   2   0   2   2   2   2   0   2   0   2   2   2   0   0   2   2   2   0   2   0   2   2   0   2   2   0   2   0   0   2   2   0   2   0   0   0   2   0   2   0   2   2   2   0   2   0   0   2   2   0   2   2   0   2   2   0   2   0   2   0   0   0   2   0   0   0   2   2   0   2   2   0   2   2   0   0   0   0   0   2   0   0   2   0   0   0   0   2   0   2   0
 MK-3-5                 2   2   2   0   2   2   0   0   0   0   2   2   0   0   2   2   0   2   2   2   0   2   2   2   2   0   0   0   0   0   0   0   2   2   2   2   0   0   2   0   0   0   2   0   0   0   2   0   0   2   0   0   0   0   0   0   2   2   0   2   2   0   0   2   2   2   2   2   2   2   0   0   2   2   2   2   2   2   0   2   0   2   2   2   0   2   2   2   0   0   2   2   2   0   2   0   0   0   0   2   0   2   2   2   0   0   2   2   2   2   0   2   2   2   2   0   2   0   2   2   2   0   0   2   2   2   0   2   2   2   2   0   2   0   0   0   2   0   2   2   0   2   0   0   0   2   0   2   0   2   0   2   0   2   0   0   2   2   0   2   2   0   2   2   0   2   0   0   2   0   2   2   0   0   0   2   2   0   2   2   0   2   2   0   2   0   0   0   2   0   0   2   0   0   0   0   2   0   2   0
 MK-3-6                 2   2   0   0   0   2   0   0   0   0   2   2   0   0   2   2   0   2   2   2   0   2   2   2   2   0   0   0   0   0   0   2   2   2   2   2   0   0   2   0   0   0   2   0   0   0   2   0   0   2   0   0   0   0   0   2   0   2   0   2   2   0   0   2   2   2   2   2   2   2   0   0   2   0   0   2   2   2   2   2   0   2   2   2   0   2   0   2   0   0   0   2   2   0   0   0   2   0   0   2   0   2   2   2   0   0   2   2   2   2   0   2   0   2   2   0   2   0   2   2   2   0   0   2   2   2   0   2   2   2   0   0   2   0   0   0   2   0   2   0   0   2   0   0   0   2   0   2   0   2   0   2   0   2   0   0   2   0   0   2   2   0   2   2   0   2   0   0   2   0   2   2   0   0   0   2   2   0   2   2   0   2   2   0   2   0   0   0   2   0   0   2   0   0   0   0   2   0   0   0
 MK-3-7                 2   2   0   0   0   2   0   0   0   2   2   2   0   0   2   2   0   2   2   2   0   2   2   0   2   2   0   0   0   0   2   2   2   2   2   2   0   0   2   0   0   0   2   0   0   0   2   0   0   2   0   0   0   0   0   2   0   2   0   2   2   0   0   2   2   2   0   2   2   2   0   2   2   0   0   2   2   2   2   2   0   2   2   2   0   2   0   2   0   0   0   2   2   0   0   0   2   0   0   2   0   2   2   2   2   2   2   2   2   2   0   2   0   2   2   0   2   0   2   2   2   0   0   2   2   2   2   2   0   2   0   0   2   0   0   0   2   0   2   0   0   2   0   0   2   2   0   2   0   2   0   2   0   2   0   2   2   0   0   2   2   0   2   2   0   2   0   2   2   0   2   2   0   0   0   2   2   0   2   2   0   2   2   0   2   0   0   0   0   0   2   2   0   0   0   0   2   0   0   0
 MK-3-8                 2   2   2   0   0   0   0   0   0   2   2   2   0   0   0   2   0   2   2   2   0   2   2   0   2   0   0   0   0   0   2   2   2   2   2   2   0   0   2   0   0   2   2   0   0   0   2   0   0   2   0   0   0   0   0   2   0   2   0   2   2   0   0   2   2   2   0   2   2   2   0   2   2   0   0   2   2   2   2   0   0   2   2   2   0   2   0   2   0   0   0   2   2   0   0   0   2   0   2   0   0   2   2   2   2   2   0   2   2   2   0   2   0   2   2   0   2   2   0   2   2   0   0   0   2   2   2   2   0   0   0   0   2   0   0   0   2   0   2   0   2   2   0   0   2   2   0   2   0   2   0   2   0   2   0   2   2   0   0   2   2   0   2   2   0   2   0   2   0   0   2   2   0   0   0   2   2   0   2   2   0   2   2   0   2   0   0   0   0   0   2   2   0   0   0   0   0   0   0   0
 MK-3-9                 2   2   2   0   0   0   0   0   0   2   0   2   0   0   0   2   0   2   2   2   0   2   2   0   2   0   0   0   0   0   0   2   2   2   0   2   0   0   2   0   0   2   2   0   2   0   2   0   0   2   2   0   0   2   0   2   0   2   0   2   2   0   0   2   2   2   0   2   0   2   0   2   2   2   0   2   2   2   2   0   0   2   2   2   0   2   0   2   2   0   0   2   2   0   0   0   2   0   2   0   0   2   2   2   2   2   0   2   2   2   0   2   0   2   2   0   2   2   0   2   2   2   0   0   2   2   0   2   0   0   0   0   2   0   0   0   2   0   2   0   2   2   0   0   2   2   0   2   0   2   0   2   0   2   0   2   2   0   0   2   2   0   2   2   0   2   0   2   0   0   2   2   0   0   0   2   2   0   2   2   0   2   2   0   2   0   0   0   2   0   2   2   0   0   0   0   0   0   0   2
 MK-3-10                2   2   2   0   2   0   2   0   0   2   0   2   0   0   0   2   0   2   0   2   2   2   2   0   0   0   0   0   0   0   0   2   2   2   0   2   0   0   2   2   0   2   2   0   2   0   0   2   0   2   2   0   0   2   0   2   0   2   0   2   2   0   2   2   2   2   0   0   0   2   2   2   2   0   2   2   2   2   2   0   0   2   2   0   0   2   0   0   2   2   0   2   2   0   0   0   2   0   2   0   0   2   2   2   0   2   0   2   2   2   0   2   0   2   2   0   2   2   0   2   2   2   0   0   2   2   2   2   0   0   2   0   2   0   2   0   2   0   2   0   0   2   0   0   2   2   0   2   2   2   0   2   0   2   0   2   2   0   0   2   2   0   2   2   0   2   0   2   0   0   2   2   0   0   0   2   2   0   0   0   0   0   2   0   2   0   0   0   2   0   2   2   0   0   0   2   0   0   0   2
 MK-3-11                2   0   2   0   2   0   2   0   0   2   0   2   0   0   0   2   2   2   0   2   2   2   2   0   0   0   0   0   0   0   0   2   2   2   0   2   0   0   2   0   0   2   2   0   2   0   0   2   0   2   2   0   0   2   0   2   0   2   0   2   2   0   2   0   2   2   0   2   0   2   2   2   2   0   2   0   2   2   2   0   0   2   2   0   0   2   0   0   0   2   0   2   2   0   0   0   2   0   2   0   2   2   2   2   0   2   0   2   2   2   0   2   0   2   0   0   2   0   0   0   0   2   0   0   2   2   2   2   0   0   2   0   2   0   2   0   2   0   2   0   0   2   0   0   2   2   0   2   2   2   0   2   0   0   0   2   2   0   0   2   2   0   2   2   0   2   0   2   0   0   2   2   0   0   0   2   0   0   0   0   0   0   2   0   2   0   0   0   2   0   2   2   0   0   0   0   0   2   0   2
 MK-3-12                2   0   2   0   2   0   0   0   2   2   0   2   2   0   0   2   2   2   0   2   2   2   2   0   0   0   0   0   0   0   0   2   2   2   2   2   2   0   2   0   0   2   2   0   0   0   0   2   0   2   2   0   0   2   0   2   2   2   0   2   2   0   2   2   2   2   0   0   0   2   2   2   2   0   2   0   2   2   2   0   0   2   2   0   0   2   0   2   0   2   0   2   2   0   0   0   2   0   2   0   2   2   2   2   0   2   0   2   2   2   0   2   0   0   0   0   2   0   0   0   0   2   0   0   0   0   2   2   0   2   0   0   2   0   2   0   2   0   2   0   0   2   0   0   2   2   0   2   2   2   0   2   0   0   0   2   2   0   0   2   2   0   2   2   0   2   0   2   0   0   2   2   0   0   0   2   0   0   0   0   0   0   0   0   2   0   0   0   2   0   2   2   0   0   0   0   0   2   0   2
 MK-3-13                0   0   0   0   2   0   0   0   2   0   0   2   2   0   0   2   2   2   0   2   2   2   0   2   0   0   0   0   0   0   0   2   2   2   2   2   2   2   2   0   0   2   2   0   0   0   0   2   2   2   2   2   0   2   0   2   2   2   0   2   2   0   2   2   2   2   0   0   2   2   2   2   0   0   2   0   2   2   2   0   0   2   2   0   0   2   0   2   2   0   0   2   2   0   0   0   2   0   2   0   2   2   2   2   0   2   0   2   2   2   0   2   0   0   0   0   2   0   0   0   0   2   0   0   0   0   2   2   0   2   0   0   2   0   2   0   2   0   2   0   2   2   0   2   2   2   0   0   2   2   0   2   0   0   0   2   2   0   0   2   2   0   2   2   0   2   0   2   0   0   2   2   0   2   0   2   0   0   0   0   0   0   2   2   2   0   0   0   2   0   2   2   0   0   2   0   0   2   0   2
 MK-3-14                0   0   0   0   2   0   0   0   2   0   2   2   2   0   0   2   2   2   0   2   2   2   0   2   0   2   0   2   0   0   0   2   2   2   2   2   2   2   2   0   0   2   2   0   0   0   0   2   2   2   2   2   2   2   0   2   2   2   0   2   2   2   2   2   2   2   0   0   2   2   2   2   0   0   2   0   2   2   2   0   0   2   2   0   0   2   0   2   2   0   0   0   2   0   0   0   2   2   2   0   2   2   2   0   0   2   0   2   2   2   2   2   0   0   2   0   2   0   0   0   0   2   0   0   0   0   2   2   2   2   2   0   2   0   0   0   2   0   2   0   2   2   0   2   2   2   0   0   2   0   0   2   0   0   0   2   2   0   0   2   2   0   2   0   0   2   0   2   0   0   2   2   0   2   2   0   0   0   0   0   0   2   2   2   2   0   0   0   2   0   2   2   0   0   2   0   2   2   0   2
 MK-3-15                0   0   0   0   2   0   0   0   2   0   2   0   2   0   0   2   2   2   2   2   2   2   0   2   0   2   0   2   2   0   0   2   2   2   2   2   2   2   2   0   0   2   2   0   0   0   0   2   2   2   2   2   2   0   0   2   2   2   0   2   2   2   0   2   2   2   0   0   0   0   2   2   0   0   2   2   2   2   2   0   0   2   2   0   0   2   0   2   2   0   0   0   2   0   0   0   0   2   2   0   2   2   2   0   2   2   0   2   2   2   2   2   0   0   2   0   2   0   0   2   0   2   0   0   0   0   2   2   2   2   2   0   2   0   0   0   2   0   2   0   2   2   0   2   2   2   0   0   0   0   0   2   0   0   0   2   2   0   2   2   2   0   2   0   0   0   0   2   0   0   0   2   0   2   0   0   0   0   0   0   0   2   2   2   2   0   0   0   2   0   2   2   0   0   2   0   2   2   2   2
 MK-3-16                0   0   0   0   0   0   0   0   2   0   2   0   2   0   2   2   2   2   2   2   2   2   0   2   2   2   0   2   2   0   0   2   2   2   2   2   2   2   2   0   0   2   0   2   0   2   2   2   2   0   2   2   0   0   0   2   2   2   0   2   2   2   0   2   2   2   0   0   0   0   2   2   0   0   2   2   2   2   2   0   2   2   2   0   0   2   0   2   0   0   0   2   2   0   0   0   0   2   2   0   2   2   2   0   2   2   2   2   2   2   2   2   0   0   2   0   2   0   0   2   0   2   0   0   0   0   2   2   2   2   2   0   0   2   0   0   0   0   2   0   0   0   0   2   2   2   0   0   0   0   0   2   0   0   0   2   2   0   2   2   2   0   2   0   0   0   2   2   0   0   0   0   0   2   0   0   0   0   0   0   0   2   2   2   2   0   0   0   2   0   2   2   0   0   2   0   2   2   2   2
 MK-4-1                 0   2   0   2   0   0   0   2   2   0   2   2   2   0   0   2   2   2   2   2   0   0   0   2   2   2   2   2   0   2   2   0   2   0   0   0   0   2   0   0   0   2   0   2   2   0   2   0   2   0   0   2   2   0   0   2   0   0   0   0   0   0   2   2   2   2   2   0   0   0   2   2   0   0   0   2   0   2   2   2   2   2   0   2   2   0   0   0   2   2   2   0   2   0   2   0   2   0   2   2   0   0   2   2   2   0   0   2   2   0   0   0   0   0   0   0   0   0   0   0   2   2   2   2   2   2   0   0   2   0   0   2   0   2   2   2   0   0   0   2   0   2   0   0   2   0   2   0   2   2   2   2   2   2   2   0   2   2   0   2   2   0   0   2   0   2   2   0   0   0   2   2   0   2   2   2   0   2   2   0   0   2   0   2   0   0   0   0   2   2   2   2   2   0   2   0   0   0   0   2
 MK-4-2                 0   2   0   2   0   0   0   2   2   0   2   2   2   2   0   2   2   2   2   2   0   0   0   2   0   2   2   2   0   2   2   2   2   2   0   0   0   2   0   0   0   2   0   2   2   0   2   0   2   0   0   2   0   0   0   2   2   0   0   0   0   0   2   2   2   2   2   0   0   0   2   2   0   0   0   2   0   2   2   2   2   2   0   2   2   0   0   0   0   2   2   0   2   0   2   0   2   2   2   2   0   0   2   2   0   0   0   2   2   0   0   0   0   0   0   2   0   0   0   0   2   2   0   2   2   0   0   0   2   0   2   2   0   2   2   0   0   0   0   2   0   2   2   0   2   2   2   0   2   2   2   2   0   2   2   0   0   2   2   2   2   0   0   2   0   2   2   0   0   0   2   0   0   2   2   2   2   2   2   0   0   2   0   2   0   0   2   0   2   2   2   2   2   0   2   0   0   0   0   2
 MK-4-3                 0   2   0   2   0   0   2   2   2   0   2   2   2   0   0   2   2   2   2   2   2   0   0   2   0   2   2   2   2   2   2   2   2   2   0   0   0   2   0   0   0   2   0   2   0   0   2   0   2   0   0   2   0   0   2   2   2   0   0   0   0   0   2   2   2   2   2   0   0   0   2   2   0   0   0   2   0   2   2   2   2   2   0   2   2   0   0   0   0   2   2   0   2   0   2   0   2   2   2   2   0   0   2   2   0   2   0   2   2   0   2   0   0   0   0   2   0   0   0   2   2   2   0   2   2   2   0   0   2   0   2   2   0   2   2   0   0   2   0   2   0   2   0   2   2   2   2   0   2   2   2   2   0   2   2   0   0   2   2   2   2   0   0   0   0   2   2   0   0   0   2   0   0   2   0   2   2   2   2   0   2   2   0   2   0   0   2   0   2   2   2   2   2   0   2   0   0   0   2   0
 MK-4-4                 0   2   2   2   0   0   2   2   2   0   2   2   2   0   0   2   2   2   2   2   2   0   0   2   0   0   2   2   2   2   2   2   2   2   0   0   0   2   0   0   2   2   0   2   0   0   2   0   2   2   2   2   0   0   2   2   0   0   0   0   2   0   2   2   2   2   2   0   0   0   2   2   0   0   0   2   0   2   2   2   2   2   0   2   2   0   0   2   2   2   2   0   2   0   2   0   2   2   2   2   0   0   2   2   0   2   0   2   2   0   2   0   0   0   0   2   0   0   0   2   2   2   0   2   2   2   0   0   2   0   2   2   0   2   2   0   0   2   0   2   0   2   0   2   2   2   2   0   2   2   2   2   0   2   2   2   0   2   2   2   2   0   2   0   0   0   2   0   0   0   2   0   0   2   0   2   2   2   2   0   2   2   0   2   0   2   2   0   2   2   2   0   0   0   2   0   0   0   2   0
 MK-4-5                 2   2   2   2   0   0   2   2   2   0   2   2   2   0   0   2   2   2   0   2   2   0   0   2   2   0   2   2   2   0   2   2   2   2   0   0   0   2   0   0   0   2   0   2   0   0   2   0   0   2   2   2   0   2   2   2   0   0   0   0   2   0   2   2   2   2   2   0   0   0   2   2   2   0   0   2   2   2   2   0   2   2   0   2   2   0   0   2   2   2   2   0   2   0   2   0   2   2   2   2   0   0   2   0   0   2   0   2   2   0   0   0   0   0   0   2   0   0   2   2   2   2   0   2   2   2   0   0   2   0   2   2   2   0   2   0   0   2   0   2   0   2   0   2   2   2   2   0   2   2   2   2   0   2   2   2   0   2   2   2   2   0   2   0   0   0   2   0   0   0   2   0   0   2   2   2   2   2   2   0   2   0   0   2   0   2   2   0   2   0   2   0   0   0   2   0   0   0   2   0
 MK-4-6                 2   2   0   2   0   0   2   2   2   0   2   2   2   0   0   2   0   2   0   2   2   0   0   0   0   0   2   2   2   0   2   2   2   0   0   0   0   2   0   0   0   2   0   2   2   0   0   0   0   2   2   2   2   0   2   2   0   0   0   0   2   0   2   2   2   2   2   2   0   0   2   2   2   0   0   2   2   2   2   0   0   2   0   2   2   0   0   2   2   2   2   0   2   0   2   0   2   2   2   2   0   0   2   0   0   2   0   2   2   0   0   0   0   0   0   2   0   0   2   2   2   2   2   0   2   2   0   0   2   0   2   2   2   0   2   0   0   2   0   0   0   2   2   2   2   2   2   0   2   2   2   2   0   2   2   2   2   2   2   2   2   0   2   0   0   0   2   0   0   0   2   0   0   2   2   2   2   2   2   0   0   0   0   2   0   2   2   0   2   0   2   0   0   0   2   0   0   0   2   0
 MK-4-7                 2   2   0   2   0   0   2   2   2   0   2   2   2   0   0   2   0   2   0   2   2   0   0   0   0   0   2   2   2   0   2   2   2   0   0   0   0   2   0   2   0   2   0   2   2   0   0   0   0   2   2   2   2   0   2   2   0   2   2   0   2   0   2   2   2   2   2   2   0   0   2   2   2   0   2   2   2   2   2   2   0   2   0   2   2   0   0   0   2   2   2   0   2   2   2   0   2   0   2   2   0   0   2   0   0   2   0   2   2   0   0   0   0   0   0   2   0   0   2   2   2   2   2   0   2   2   2   0   2   0   2   2   0   0   2   0   2   2   0   0   0   2   2   0   2   2   2   0   2   2   2   0   0   2   2   2   2   2   2   2   2   0   2   0   2   0   2   0   0   0   2   0   0   0   2   2   2   2   2   0   0   2   0   2   0   2   2   0   2   0   2   0   0   0   2   0   0   0   2   0
 MK-4-8                 2   2   0   2   0   0   0   2   2   0   0   2   2   0   0   2   0   2   0   2   2   0   0   0   0   0   2   2   2   0   2   2   2   0   0   0   0   2   2   2   0   2   0   2   2   0   0   0   0   2   2   2   2   0   2   0   0   2   2   0   2   0   0   2   2   2   2   2   0   0   0   0   2   0   2   2   2   2   2   2   0   2   2   2   2   0   0   0   2   2   2   0   2   0   2   0   2   0   2   2   2   0   2   2   0   2   0   2   0   0   0   0   0   2   0   2   0   0   2   2   2   2   2   0   2   0   2   0   2   0   2   0   0   0   2   0   2   2   0   0   0   2   2   0   2   2   2   0   2   2   2   0   0   2   2   2   2   2   2   2   2   0   2   0   2   0   2   0   0   0   2   0   0   0   2   2   2   2   2   0   0   2   0   2   0   2   2   0   2   0   2   2   2   0   2   0   0   0   2   0
 MK-4-9                 2   2   0   2   0   0   0   2   2   0   0   2   0   0   0   2   0   2   0   2   2   0   0   2   0   0   2   2   2   0   2   2   2   0   0   0   0   2   2   2   0   2   0   2   2   0   0   0   0   2   2   2   2   0   2   0   0   2   2   0   2   0   2   2   2   2   2   2   2   0   0   0   2   0   2   2   2   2   2   2   2   2   2   2   2   0   0   0   2   2   2   0   2   0   2   0   2   0   2   0   2   0   2   2   0   2   0   2   0   0   0   0   0   0   0   0   0   0   2   2   2   2   2   0   2   0   2   0   2   0   2   2   0   0   2   0   2   2   0   0   0   2   2   0   2   2   2   0   2   2   2   0   0   2   2   2   2   2   2   2   2   0   2   2   2   0   2   0   0   0   2   0   2   0   2   2   2   2   2   0   0   2   0   2   0   2   2   0   2   0   2   2   2   0   2   0   0   0   2   0
 MK-4-10                2   2   0   2   0   0   0   2   0   0   0   2   0   2   0   2   0   2   0   2   0   0   2   2   0   0   2   2   2   0   2   2   2   0   0   0   0   2   2   2   0   2   0   2   2   0   0   0   0   2   2   2   2   0   2   0   2   2   2   0   0   0   2   2   0   2   2   2   2   0   0   0   2   0   2   0   2   2   2   2   2   2   2   0   2   0   0   0   2   2   2   0   2   0   2   0   2   0   2   0   2   0   2   2   0   0   0   2   0   0   0   0   0   0   0   0   0   0   0   2   2   2   2   0   2   0   2   0   2   0   2   2   0   0   2   0   2   2   0   0   0   2   2   0   2   2   2   0   2   2   2   0   0   2   2   2   2   2   2   2   2   0   2   2   2   0   2   0   2   2   2   0   2   0   2   2   2   2   2   2   2   2   0   2   0   2   2   2   2   0   2   2   2   0   2   0   0   0   2   2
 MK-4-11                2   2   2   2   0   0   0   2   0   0   2   2   0   2   0   2   0   2   2   2   0   0   0   2   0   0   2   2   2   0   2   2   2   0   0   0   0   2   2   2   2   2   0   0   2   0   0   2   0   2   2   2   2   0   2   0   2   2   2   0   0   0   2   2   0   2   2   2   2   0   0   0   2   0   2   0   2   2   2   2   2   2   0   0   2   0   0   0   2   2   2   0   2   0   2   0   2   0   2   0   0   0   2   2   0   0   0   2   0   0   0   0   0   0   0   0   0   0   0   0   2   2   2   0   2   0   2   0   2   0   2   2   0   0   2   0   2   2   0   0   0   0   2   0   0   2   2   0   2   2   2   0   2   2   2   2   2   2   2   2   2   0   2   2   2   0   2   0   2   2   2   2   2   0   2   2   2   2   2   2   2   2   0   2   0   2   2   2   2   2   2   0   2   0   2   0   0   0   2   2
 MK-4-12                2   2   2   2   2   0   0   2   0   0   2   2   0   2   0   0   0   2   2   2   0   2   0   2   0   0   2   0   2   0   2   2   2   0   0   0   0   2   2   2   2   2   2   0   2   0   0   2   0   2   2   2   2   0   2   0   2   2   2   0   0   0   2   2   0   2   2   2   2   0   0   0   2   0   2   0   2   2   2   2   2   2   0   0   2   0   0   0   2   2   2   0   2   0   2   0   2   0   2   2   0   2   2   2   0   0   0   2   0   0   0   0   0   0   0   0   0   0   0   0   2   2   2   0   2   0   2   0   2   0   2   2   0   0   2   0   2   2   2   0   0   0   2   0   0   0   2   0   2   2   2   0   2   2   2   2   2   2   2   2   2   0   2   2   2   0   2   0   2   2   2   2   0   0   2   2   2   2   2   2   2   2   0   2   0   2   0   2   0   2   2   2   2   0   2   0   0   0   2   2
 MK-4-13                2   0   2   2   2   0   2   2   0   2   2   2   0   2   0   0   0   2   2   2   0   2   0   2   0   0   2   0   0   0   2   2   2   0   0   0   0   2   2   0   2   2   2   0   2   2   0   2   0   2   2   0   2   0   2   2   2   2   2   0   0   0   2   2   0   2   2   2   2   0   0   0   2   0   2   2   2   2   2   2   2   2   0   0   2   0   0   0   2   2   2   0   0   0   2   0   2   0   2   2   0   2   2   2   0   0   0   0   0   0   0   2   0   0   0   0   0   0   0   0   0   2   2   0   2   0   2   0   2   0   2   2   0   0   2   0   2   0   2   0   0   0   2   0   0   0   2   0   2   2   2   0   2   2   2   2   2   2   2   2   2   0   2   2   2   0   2   0   2   2   2   2   0   0   2   2   2   2   2   0   2   2   0   2   0   2   0   2   0   0   2   2   2   0   2   0   0   0   2   2
 MK-4-14                2   0   2   2   2   0   2   2   0   2   2   0   0   2   0   0   0   2   2   2   0   2   0   2   0   0   2   0   0   0   2   2   2   0   0   0   0   2   0   2   2   2   2   2   2   2   0   2   0   2   2   0   2   0   0   2   2   2   2   0   0   0   2   2   0   2   2   2   2   0   0   0   2   0   2   2   0   2   2   2   2   2   0   0   2   0   2   0   2   2   2   0   0   0   2   0   2   0   2   2   0   0   2   2   0   2   0   2   0   2   0   2   0   0   0   0   0   0   0   0   0   2   2   2   2   0   2   0   2   0   2   2   0   2   0   0   2   0   2   0   0   0   2   0   0   2   0   0   2   2   2   0   2   2   2   2   2   2   2   2   2   0   2   2   2   0   0   0   2   0   2   2   0   2   2   2   2   2   2   0   0   2   0   2   0   2   0   2   0   2   2   2   2   0   2   2   0   0   2   0
 MK-4-15                2   0   2   2   2   0   2   2   0   0   2   0   2   2   2   0   0   0   2   2   0   2   0   2   0   0   2   0   2   0   2   2   2   0   0   0   0   2   0   0   2   2   2   2   2   2   0   2   0   2   2   2   2   0   0   2   2   0   0   0   0   0   2   2   0   2   2   2   2   0   0   0   2   0   2   2   0   0   2   2   2   2   0   0   2   0   0   0   2   2   2   0   0   0   2   2   2   0   0   2   2   0   2   2   0   2   0   2   0   0   2   2   0   0   0   0   0   2   0   0   0   2   2   2   2   0   2   2   2   0   2   2   0   2   0   2   2   0   2   0   0   0   2   0   0   2   0   0   2   2   2   0   2   2   2   2   2   0   2   2   0   0   2   2   2   0   0   0   2   0   2   2   2   2   2   2   2   0   2   0   0   2   0   2   0   2   0   2   0   2   2   0   2   0   2   2   0   0   2   0
 MK-4-16                2   0   2   2   2   0   2   2   0   0   2   0   2   2   2   2   0   0   2   2   0   2   2   2   0   0   2   0   2   0   2   2   2   0   0   0   0   2   0   0   2   2   2   2   0   2   0   2   0   2   2   2   2   0   0   2   2   0   0   0   0   0   2   2   0   2   2   2   2   0   0   0   2   2   2   2   0   0   2   2   2   2   0   0   2   0   0   0   0   2   2   0   0   0   2   2   2   0   0   2   2   0   2   2   0   0   0   2   0   0   2   2   0   0   0   0   0   2   2   0   0   2   2   2   2   2   2   2   2   0   2   2   0   2   0   2   2   0   2   0   0   0   2   0   0   2   0   0   2   2   2   0   2   2   2   0   2   0   2   2   0   0   0   2   2   0   2   0   2   0   2   2   2   2   2   2   2   0   2   0   0   2   0   2   0   2   0   0   0   2   2   0   2   0   2   2   0   0   2   0
 MK-5-1                 0   0   0   2   0   0   2   0   2   0   0   0   2   2   0   0   0   0   0   2   0   0   0   2   2   2   0   2   0   2   2   2   2   0   0   0   0   2   0   0   2   0   2   2   2   2   2   2   2   2   0   2   0   2   0   0   0   0   0   0   0   0   0   0   2   2   0   0   2   0   2   2   2   2   2   0   2   0   0   2   2   0   2   0   0   2   2   0   2   2   0   0   2   2   2   0   2   2   2   0   2   0   0   2   2   0   0   0   2   0   0   0   2   0   2   2   2   0   2   0   2   0   0   0   2   0   2   2   0   0   0   0   2   0   2   2   2   2   0   0   0   0   0   2   2   2   0   2   0   0   2   0   0   0   2   2   0   2   0   2   0   2   0   0   0   0   0   2   0   2   2   0   2   2   2   0   0   2   0   0   2   2   0   0   2   0   0   2   0   2   0   2   0   2   0   0   2   0   2   0
 MK-5-2                 0   0   0   2   0   0   2   0   2   0   0   0   2   2   0   0   0   0   0   2   2   0   0   2   2   2   0   2   0   2   2   2   2   2   0   0   0   2   0   0   2   0   2   2   2   0   2   2   0   2   0   2   0   2   0   0   0   0   2   0   0   0   0   0   2   2   0   0   0   0   2   2   2   2   0   0   2   0   2   2   2   0   2   0   0   2   2   2   2   2   0   0   2   2   2   0   0   2   2   0   2   0   0   2   2   0   0   0   2   0   0   0   2   0   0   2   2   0   2   0   2   0   0   0   2   0   2   0   0   0   0   2   2   0   2   2   2   2   0   0   0   0   0   2   2   2   0   2   0   0   2   0   0   0   2   2   0   2   0   2   2   2   0   0   2   2   0   2   0   2   2   0   2   2   2   0   0   2   0   0   2   2   2   0   2   0   0   2   0   2   0   2   0   2   0   0   2   0   2   0
 MK-5-3                 0   0   0   2   0   0   2   0   2   0   0   0   2   2   0   0   0   0   0   0   0   0   0   2   2   2   0   2   0   2   2   2   2   2   0   0   0   2   0   0   2   0   2   2   2   2   2   2   2   2   0   2   0   2   0   0   0   0   2   0   2   0   0   0   0   2   0   0   0   2   2   2   2   2   0   0   0   0   2   2   0   0   2   0   2   2   2   2   2   2   0   0   2   2   2   2   0   2   2   0   2   2   0   2   2   0   0   0   2   0   0   0   2   0   0   2   0   0   0   0   2   0   0   0   2   0   2   0   0   0   0   0   2   2   2   2   2   2   0   0   0   0   0   2   2   2   0   0   0   0   2   0   0   0   0   2   0   2   0   2   2   2   0   0   2   2   0   2   0   2   2   0   2   2   2   0   0   2   0   0   2   2   2   0   2   0   0   2   0   2   0   2   0   2   0   0   2   0   2   0
 MK-5-4                 0   0   0   2   0   0   2   2   2   0   0   0   2   2   2   0   0   0   0   0   0   0   0   2   2   2   0   2   0   2   2   2   2   2   0   0   0   2   2   0   2   0   2   2   2   2   2   2   2   2   0   2   2   2   0   0   0   0   2   0   2   2   0   0   0   2   0   0   0   2   2   2   2   0   0   2   0   0   0   2   0   0   2   0   0   2   2   2   2   2   0   0   2   2   2   2   0   0   2   0   2   2   2   2   2   0   0   0   2   0   0   0   2   0   0   2   0   0   0   0   2   0   0   2   2   0   2   0   0   0   2   0   2   2   2   2   2   2   2   2   0   0   0   2   2   2   0   0   2   0   2   0   0   2   0   2   0   2   2   2   2   2   0   0   2   2   2   2   0   2   2   0   2   0   2   2   0   2   2   0   2   2   2   0   2   0   0   2   2   2   0   2   0   2   0   0   2   0   2   0
 MK-5-5                 0   0   0   2   0   0   2   2   2   0   2   0   2   2   2   0   2   0   0   0   0   0   0   0   2   2   0   2   0   2   2   2   2   2   0   0   0   2   0   2   2   0   2   2   2   2   2   2   2   0   0   2   2   2   2   0   0   0   2   0   2   2   0   0   2   2   0   0   0   0   2   2   2   0   0   2   0   0   0   2   0   0   2   0   2   0   0   0   0   2   0   0   2   2   0   2   0   0   2   0   2   2   2   2   2   0   2   0   2   0   0   0   2   0   0   2   0   0   0   0   2   0   2   2   2   0   2   0   0   0   2   0   2   2   2   2   0   2   2   2   0   0   0   2   2   2   0   0   2   0   2   0   0   2   0   2   0   2   0   2   2   2   0   0   2   2   2   2   0   2   0   0   2   0   2   2   0   2   2   0   2   2   2   0   2   0   0   2   2   2   0   2   0   2   0   0   2   0   2   0
 MK-5-6                 0   0   0   2   2   0   2   2   0   0   2   0   2   2   2   0   0   0   0   0   0   0   0   0   2   2   0   2   0   2   2   2   2   2   0   0   0   0   0   0   2   0   2   2   2   0   2   2   2   0   0   2   2   2   2   0   0   0   2   0   2   2   2   0   2   2   0   0   0   0   2   2   2   0   0   2   0   0   0   2   0   0   2   0   2   0   0   0   0   2   0   0   2   2   0   2   0   0   2   0   2   2   2   2   2   0   2   0   2   0   0   0   2   0   0   0   0   0   0   0   2   0   2   2   2   0   2   0   0   0   2   2   2   2   2   2   0   2   2   2   0   2   0   0   2   2   0   0   2   0   0   0   0   2   2   2   0   2   0   2   2   2   0   0   2   2   2   2   0   2   0   0   2   0   2   0   0   2   2   0   2   2   2   0   2   0   0   2   2   2   0   2   0   2   0   0   2   0   2   0
 MK-5-7                 2   0   0   2   2   0   2   2   2   0   2   0   2   2   2   0   0   0   0   0   2   0   0   0   2   2   0   0   0   2   2   2   2   2   0   0   0   0   0   0   2   0   2   2   2   0   2   2   2   0   0   2   0   2   2   0   0   0   2   0   2   2   2   0   2   2   0   0   0   0   2   2   2   0   2   2   0   0   0   2   0   0   2   0   2   0   0   0   0   2   0   0   0   2   0   2   2   0   2   2   2   2   2   0   2   0   2   0   2   0   0   0   2   0   0   0   0   0   0   0   2   0   2   2   0   2   0   0   0   0   0   2   2   2   2   2   0   2   0   2   0   2   0   0   2   2   0   0   2   0   0   0   0   2   2   2   0   2   0   2   2   2   0   0   2   2   2   2   0   2   0   0   2   0   0   0   0   0   2   0   2   2   2   0   2   0   0   2   2   2   0   2   0   0   0   0   0   0   2   0
 MK-5-8                 2   0   0   2   2   0   2   2   2   0   2   0   2   2   2   0   0   0   0   2   2   0   0   0   2   2   0   0   0   2   2   2   2   2   0   0   0   2   0   0   2   0   2   2   2   2   2   2   2   0   0   2   0   2   2   0   0   0   2   2   2   2   2   0   2   2   0   0   0   0   2   2   0   0   2   0   0   0   0   2   0   0   2   0   2   0   0   0   0   2   0   0   0   2   2   2   2   0   2   0   0   2   2   0   2   0   2   0   2   0   0   0   2   0   2   0   0   0   0   0   0   0   2   2   2   2   0   0   0   0   0   2   2   2   2   2   0   2   0   2   0   2   0   0   2   2   0   2   2   0   0   0   0   2   2   0   0   2   0   2   0   2   0   0   2   0   2   2   0   2   0   0   2   0   0   0   0   0   2   0   2   2   2   0   2   0   0   2   2   2   0   2   0   0   0   0   0   0   2   0
 MK-5-9                 2   0   0   2   2   0   2   2   2   0   2   0   2   2   2   0   0   0   0   2   2   0   0   0   2   2   0   0   0   2   2   2   2   2   0   0   0   2   0   0   0   0   2   0   2   2   2   0   2   0   0   2   0   2   2   0   0   0   2   2   2   2   2   0   2   2   0   0   0   0   2   2   0   2   2   0   0   0   0   2   0   0   2   0   2   0   0   0   0   2   0   0   0   2   2   0   2   0   2   0   0   2   0   0   2   0   2   0   2   0   0   0   2   0   0   0   0   0   0   0   2   0   2   2   0   2   0   0   0   0   0   2   2   2   2   2   2   2   0   2   0   2   0   0   0   2   0   2   2   0   0   0   0   2   2   0   0   2   0   2   0   2   0   0   2   0   2   2   0   0   0   0   2   0   0   0   0   0   2   0   2   2   2   0   2   0   0   2   2   0   0   2   0   0   0   0   0   0   2   0
 MK-5-10                2   0   0   2   2   0   2   2   2   0   2   0   2   2   2   0   0   0   2   2   2   0   0   0   2   2   0   0   0   2   2   2   2   2   0   0   0   2   0   0   0   0   0   0   2   2   2   0   2   0   0   2   0   2   0   0   0   0   2   2   2   2   2   2   0   2   0   0   0   0   0   2   0   2   2   0   0   0   0   2   0   0   0   0   2   0   0   0   0   2   0   0   0   2   0   2   0   0   2   2   0   2   0   0   2   0   2   0   2   0   0   0   2   0   0   0   0   0   0   0   2   0   2   2   0   2   0   0   0   0   0   2   2   2   2   0   2   2   0   2   0   2   0   0   0   2   2   2   0   0   0   0   0   0   2   0   0   2   0   2   0   2   0   0   2   0   2   2   0   0   0   0   2   0   2   0   0   0   2   0   2   2   2   0   2   0   0   2   2   2   2   2   0   0   0   0   0   2   2   0
 MK-5-11                2   0   0   2   0   0   2   2   2   0   2   0   2   2   2   0   0   0   2   2   2   0   0   0   2   2   0   2   0   2   0   2   2   2   0   0   0   2   0   0   0   0   0   0   0   2   2   0   2   0   0   2   0   2   2   2   0   0   2   2   2   2   2   2   0   2   0   0   0   0   0   2   0   2   2   0   0   0   0   2   0   0   0   0   2   0   0   0   0   2   0   0   0   2   0   2   0   0   2   2   0   2   0   0   2   0   2   0   2   0   0   0   2   2   2   0   0   0   0   2   2   0   2   2   0   2   0   0   0   0   0   2   2   2   2   0   2   2   0   2   0   2   0   0   0   2   2   2   0   0   2   0   0   0   2   0   0   2   0   2   0   2   0   0   2   0   2   2   0   0   0   0   2   0   2   0   0   0   2   0   2   0   2   0   2   0   0   2   2   2   2   2   0   0   0   2   0   2   0   0
 MK-5-12                2   0   0   0   0   0   2   2   2   2   0   0   2   2   2   0   0   2   2   2   2   0   2   2   2   2   0   2   2   2   0   2   2   2   0   0   0   2   0   0   0   0   0   0   2   0   2   0   2   0   0   2   0   2   2   2   2   0   2   2   2   2   0   2   0   2   0   0   0   0   0   2   0   2   2   0   0   0   0   2   0   0   0   0   2   0   0   0   0   2   0   0   0   0   2   0   0   0   2   0   0   2   0   0   2   0   2   2   2   0   0   0   2   2   2   0   0   0   0   2   2   0   2   2   0   0   0   0   0   0   0   2   2   2   2   0   0   2   0   2   2   2   0   0   2   2   2   2   0   0   2   0   0   0   2   0   0   2   0   2   2   2   0   0   2   0   2   2   0   0   0   0   0   2   2   0   0   2   2   0   2   0   0   0   2   0   0   2   2   2   2   2   0   0   0   2   0   2   0   0
 MK-5-13                2   2   0   0   0   0   2   2   2   2   0   0   2   2   2   0   0   2   2   2   2   2   2   2   2   2   0   2   0   2   0   2   2   0   0   2   0   2   0   0   0   0   0   2   2   0   0   0   0   0   0   2   0   2   2   2   0   0   2   0   2   2   0   2   0   0   0   0   2   0   0   0   0   2   2   0   0   0   0   2   0   0   0   0   2   0   2   0   0   2   0   0   0   0   2   0   0   0   0   0   0   2   0   2   2   0   2   2   2   0   0   0   2   2   2   2   2   0   0   0   2   0   2   2   0   0   0   0   0   0   0   2   2   2   2   2   0   0   0   2   2   2   0   0   2   2   2   0   0   0   2   0   0   0   2   0   0   2   0   2   2   2   2   2   2   0   2   0   0   0   0   0   2   2   2   0   0   2   2   2   2   0   0   0   2   0   0   2   2   2   2   2   0   0   0   2   0   2   0   0
 MK-5-14                2   2   0   0   0   0   2   2   2   2   0   0   2   2   2   0   2   2   2   2   2   2   2   2   2   2   0   2   0   2   0   2   2   0   2   2   0   2   0   0   0   0   0   2   2   0   0   0   0   0   0   2   0   2   2   2   0   0   2   0   2   2   0   0   0   0   0   0   0   0   0   2   2   2   2   0   0   0   0   2   0   0   0   0   2   0   2   0   0   2   0   0   0   0   2   0   0   2   0   0   0   2   0   2   2   0   0   0   2   0   0   0   2   2   2   2   2   0   0   0   2   2   2   2   0   0   0   0   0   0   0   2   2   2   2   2   2   0   0   2   2   2   0   0   2   0   2   0   0   0   2   0   0   0   2   0   0   2   0   2   2   2   2   2   2   2   2   0   0   0   0   0   0   2   0   0   0   2   2   2   2   0   0   0   2   0   0   2   2   2   2   2   0   0   0   2   0   2   0   0
 MK-5-15                2   2   0   0   0   0   0   2   2   2   0   0   2   2   2   0   2   2   2   2   2   0   2   2   2   2   0   2   0   2   0   2   2   0   2   2   0   2   0   0   2   0   0   0   2   2   0   0   0   0   0   2   0   0   2   2   0   0   2   0   2   2   2   0   0   0   0   0   0   0   0   2   2   2   2   0   0   0   0   2   0   0   0   0   2   0   2   0   0   2   0   0   0   2   2   0   0   2   0   0   0   2   0   2   2   0   0   0   2   0   0   0   2   2   2   0   2   0   0   0   2   2   2   2   0   0   0   0   0   0   0   2   2   2   2   2   2   0   0   2   2   2   0   0   2   0   2   2   0   0   2   0   0   0   0   2   0   2   0   2   2   0   2   2   2   2   2   0   0   0   0   0   0   2   0   0   0   2   2   2   2   0   0   0   2   0   0   2   2   2   2   2   0   2   0   2   0   2   0   0
 MK-5-16                2   2   0   0   0   0   0   2   2   2   0   2   2   2   2   0   2   2   2   2   2   0   2   2   0   2   0   2   0   2   0   0   2   0   2   2   0   2   0   0   2   0   0   0   2   2   0   0   0   0   0   2   0   0   2   2   0   0   2   0   2   2   2   0   0   0   0   0   0   2   0   2   2   2   2   0   0   0   0   2   0   2   0   0   2   0   2   2   0   2   0   2   0   0   2   0   0   2   0   0   0   2   0   2   2   0   0   0   2   0   0   0   2   2   2   0   2   0   0   0   0   2   0   2   0   0   0   0   2   0   0   2   2   2   2   2   2   0   0   0   2   2   0   0   2   0   2   2   0   0   2   0   0   0   0   2   0   2   0   2   2   0   2   0   2   2   2   0   0   0   0   0   0   2   0   0   0   2   2   2   2   0   0   0   2   0   0   2   2   2   2   2   0   2   0   2   0   2   0   0
 MK-6-1                 0   2   2   2   2   0   0   0   0   2   2   0   0   2   0   2   0   2   0   0   2   0   0   0   0   2   2   2   2   2   2   0   2   0   0   2   2   2   2   0   2   2   0   0   2   2   2   2   2   0   2   0   2   0   0   2   2   0   0   2   2   0   2   2   2   0   2   2   0   0   0   2   0   2   0   0   0   0   0   0   0   0   2   2   2   2   0   0   0   2   0   0   2   0   0   0   2   2   0   0   2   0   0   2   2   0   0   0   0   2   0   2   0   0   0   0   0   2   0   0   2   2   2   2   0   0   2   2   0   0   2   0   2   2   2   2   2   0   2   0   2   0   0   0   2   2   0   0   0   0   0   2   0   2   2   2   2   2   0   0   0   0   2   2   0   2   0   0   2   0   0   2   0   2   2   0   0   0   0   0   0   0   0   2   2   2   0   2   0   2   2   0   2   0   0   2   2   0   2   0
 MK-6-2                 0   2   2   2   2   0   2   0   0   2   0   0   0   0   0   2   2   2   0   0   0   0   0   2   0   2   2   2   2   2   2   0   2   0   0   2   2   2   2   0   2   2   0   0   0   2   2   2   2   0   2   0   0   0   0   2   2   0   0   2   2   0   2   2   2   0   2   2   0   0   0   2   0   2   0   0   2   0   0   0   0   0   2   2   2   2   0   0   0   2   0   0   2   0   0   2   2   2   0   0   2   0   0   2   2   0   0   0   0   2   0   2   0   0   0   0   0   2   0   2   2   2   2   2   0   0   2   2   0   0   2   0   2   2   2   2   0   0   2   0   2   0   0   0   2   2   0   0   0   0   2   2   0   2   2   2   2   2   0   0   0   0   2   2   0   2   0   0   2   0   0   2   0   2   2   0   0   0   0   0   0   0   0   2   0   2   0   2   0   2   2   0   2   0   0   2   2   0   2   0
 MK-6-3                 0   2   2   2   2   0   2   2   0   2   0   2   0   0   0   2   2   2   0   0   0   0   2   0   0   2   2   2   2   2   2   0   2   0   0   2   2   2   2   0   2   2   0   0   0   2   2   2   2   0   2   0   0   0   0   0   2   0   0   2   2   0   2   2   2   0   2   2   0   2   0   2   0   2   0   0   2   0   0   0   0   0   2   2   2   2   0   0   0   0   0   0   2   0   0   2   2   2   0   0   2   0   0   2   2   0   0   0   0   2   0   2   0   0   0   0   0   2   0   2   0   2   2   2   0   0   2   2   0   0   2   0   2   2   2   2   0   0   2   2   2   0   0   0   2   2   0   0   0   0   0   2   0   2   2   2   2   0   0   0   0   0   2   2   0   2   0   0   0   0   0   2   2   2   2   0   0   0   0   0   0   0   0   2   0   2   0   2   0   2   2   0   2   0   0   2   2   0   2   0
 MK-6-4                 0   2   2   2   2   0   2   0   0   2   0   2   0   0   0   2   2   2   0   0   0   0   2   0   0   2   2   0   2   0   2   0   2   0   0   2   2   2   2   0   2   2   0   0   0   2   2   2   2   2   2   0   0   2   2   0   2   2   0   2   0   0   2   0   2   0   2   2   0   2   0   0   0   2   0   0   2   0   0   0   0   0   2   2   2   2   0   0   0   0   2   0   2   0   0   2   2   2   2   0   2   0   0   2   2   0   0   0   0   2   2   2   0   0   0   0   0   2   0   2   2   2   2   2   0   0   2   2   0   0   2   0   2   2   2   2   0   0   2   2   2   0   0   0   2   2   0   0   0   0   0   0   0   2   2   2   2   0   0   0   0   0   2   2   0   2   0   0   0   0   2   2   2   2   2   0   0   0   2   0   0   0   0   2   0   2   0   2   0   2   2   0   2   2   0   2   2   2   2   0
 MK-6-5                 0   2   2   0   2   0   2   0   0   2   0   2   0   0   0   2   2   2   0   0   0   0   2   0   0   0   2   2   2   0   2   0   2   2   0   2   2   2   2   0   2   2   0   0   0   2   2   2   2   2   2   2   0   2   2   0   2   0   0   2   0   0   2   0   0   0   2   0   0   2   0   0   0   2   0   0   2   0   0   0   0   0   2   2   0   2   2   2   0   0   2   0   2   0   0   0   0   2   0   0   2   0   0   2   2   0   0   0   0   2   2   2   0   0   0   0   0   2   0   2   2   2   2   2   0   0   2   2   0   0   2   0   2   2   2   2   0   0   2   2   2   0   0   0   2   2   0   0   0   0   0   0   0   2   0   2   2   0   0   0   0   0   2   2   0   2   0   0   0   0   2   2   2   2   0   0   0   0   2   0   0   0   0   2   0   2   0   2   0   2   2   0   2   2   0   2   2   2   2   0
 MK-6-6                 0   2   2   0   0   0   2   0   0   0   0   2   0   0   0   0   2   2   0   0   0   0   0   0   0   0   2   2   2   0   2   2   2   0   0   2   2   2   0   0   2   2   0   0   0   2   2   2   2   2   0   2   0   2   2   0   2   0   2   2   2   0   2   0   0   0   2   0   2   2   2   0   0   2   2   0   0   0   0   0   0   0   2   2   0   0   2   2   0   0   2   0   2   0   0   0   0   2   0   0   2   0   0   0   2   0   0   0   0   2   2   2   0   0   0   0   0   2   0   2   2   2   2   2   0   0   2   2   0   0   2   0   2   2   2   2   0   0   2   2   2   0   0   2   2   2   0   0   0   0   0   0   0   2   0   2   2   0   0   0   0   0   2   2   0   2   0   0   0   0   2   2   2   2   0   0   0   0   2   0   0   0   0   2   0   2   0   0   0   2   2   0   2   2   0   2   0   2   2   2
 MK-6-7                 0   2   2   0   0   2   0   0   0   0   0   2   0   0   0   0   2   2   0   0   0   0   0   0   0   0   2   2   2   0   2   0   2   0   0   2   2   2   0   0   2   0   2   0   2   2   2   2   2   2   2   2   0   2   0   0   2   0   2   2   2   0   2   0   0   0   2   0   2   2   2   0   0   2   2   2   2   2   0   0   0   0   2   2   0   0   2   2   0   0   2   0   2   0   0   0   0   2   0   0   2   0   2   2   2   0   0   0   0   2   2   2   0   0   0   0   0   2   0   2   2   2   2   2   0   0   2   2   0   0   2   0   2   2   2   2   0   0   2   2   2   2   0   2   2   2   2   0   0   0   0   0   0   2   2   2   2   0   0   0   0   0   0   2   0   2   0   0   0   0   2   2   2   2   0   0   0   0   2   0   0   2   0   2   0   2   2   0   2   2   2   0   2   2   0   2   0   2   2   2
 MK-6-8                 0   2   2   0   0   2   0   0   0   0   0   0   0   0   0   2   2   2   0   0   0   2   2   0   0   0   2   2   2   0   2   0   2   0   0   2   2   2   0   0   2   0   2   0   2   2   2   2   2   2   2   2   0   2   0   0   2   0   2   2   2   0   2   0   0   0   0   0   2   2   2   2   2   2   2   2   2   2   0   0   0   0   2   2   0   0   2   2   0   0   2   0   2   0   0   2   0   2   2   0   2   0   2   2   2   0   0   0   2   2   2   2   0   0   0   0   0   2   0   2   2   2   2   0   0   0   2   2   0   0   2   0   2   2   2   2   0   0   2   2   2   2   0   2   2   2   2   0   0   0   0   0   0   2   2   2   2   0   0   0   0   0   0   2   0   2   0   0   0   0   2   2   2   2   0   0   2   0   2   2   0   2   0   0   0   2   2   0   2   0   2   2   2   0   0   2   0   2   2   2
 MK-6-9                 0   2   2   2   0   2   0   0   0   0   0   0   0   0   0   2   2   2   0   0   0   0   2   0   0   0   2   2   2   0   2   0   2   0   0   2   2   2   0   0   2   0   2   0   0   2   2   2   2   2   2   2   0   2   0   2   2   0   2   2   2   2   2   0   0   0   0   0   2   2   2   2   2   2   2   2   2   2   0   0   0   0   0   2   0   0   2   2   0   0   2   0   2   0   0   2   0   2   2   0   0   0   2   2   2   0   0   0   2   2   2   2   0   0   0   0   0   2   2   2   0   2   2   2   2   0   2   2   0   0   2   0   2   2   2   2   0   0   2   2   2   2   0   2   2   2   2   0   0   0   0   2   0   2   2   2   2   2   2   0   0   0   0   2   0   2   0   2   0   0   2   2   2   2   0   0   2   0   2   2   2   0   0   0   0   2   2   0   2   0   2   2   2   0   0   2   0   2   2   2
 MK-6-10                0   2   2   2   0   2   0   0   0   0   0   2   0   0   0   2   2   2   0   0   0   0   2   2   0   0   2   2   2   0   2   0   2   0   0   2   2   2   0   0   2   2   2   2   0   2   2   2   2   2   2   2   0   2   2   2   2   2   2   2   2   2   2   0   0   0   0   0   2   2   2   2   2   2   2   2   2   2   0   0   0   0   0   2   0   2   2   2   0   0   2   0   2   2   0   2   0   2   2   2   2   0   2   2   0   0   0   0   2   2   2   0   0   0   0   0   0   2   2   2   0   2   2   2   2   0   2   2   0   2   2   2   2   2   2   2   2   0   2   2   2   0   0   2   2   2   2   0   0   0   0   2   0   2   2   2   2   0   2   0   0   0   0   0   0   2   2   2   0   0   2   2   2   2   0   0   2   0   2   2   2   0   0   0   2   2   2   0   2   0   0   2   2   0   0   2   0   2   2   2
 MK-6-11                0   2   2   2   0   0   0   0   0   0   0   2   0   0   0   2   0   2   0   0   0   0   2   2   2   0   2   2   2   0   2   0   2   0   0   2   2   2   0   0   2   0   2   2   0   2   2   2   2   2   2   0   0   2   2   2   2   2   2   0   2   2   2   0   0   0   2   0   2   2   2   2   0   2   2   2   2   0   0   0   0   0   0   2   0   2   2   2   0   0   2   0   2   2   0   2   0   2   2   2   2   0   2   2   2   0   0   2   2   2   2   0   0   2   0   0   0   2   2   2   0   2   0   2   0   0   2   2   0   2   2   2   2   2   0   2   2   0   2   2   2   0   0   2   2   0   2   0   0   0   0   2   0   2   2   2   2   0   2   0   0   0   0   0   0   2   2   2   0   0   2   0   2   2   0   0   2   0   0   2   2   0   0   0   2   0   2   0   2   0   0   0   2   0   0   2   0   2   2   2
 MK-6-12                0   0   2   2   0   0   2   0   0   0   0   2   0   0   0   2   0   0   0   0   0   0   2   2   0   0   2   2   2   0   2   0   2   2   0   2   2   2   0   0   2   0   0   2   0   2   2   2   2   0   2   0   0   2   2   2   2   2   2   0   2   2   2   2   2   2   0   0   2   2   0   2   0   2   2   2   0   0   0   0   0   0   0   2   0   2   2   2   0   0   2   0   2   2   0   2   0   2   2   2   2   0   2   2   2   0   0   2   2   2   2   0   0   2   0   2   0   2   2   2   0   2   0   2   2   2   2   0   0   2   2   2   2   2   0   2   2   0   2   2   2   0   0   2   2   0   2   0   0   0   0   0   0   2   2   2   2   0   2   0   0   0   0   0   0   2   0   2   0   0   2   0   2   2   0   0   2   0   0   2   2   0   0   0   2   0   2   0   2   0   0   0   2   0   0   2   0   2   2   2
 MK-6-13                0   0   2   2   0   0   2   2   0   0   0   2   0   0   0   2   0   0   0   0   0   2   2   2   0   0   2   2   0   0   2   0   2   2   0   2   2   2   2   0   2   0   0   0   0   2   0   0   2   0   2   0   0   2   2   2   2   2   2   0   2   2   2   2   2   2   0   0   2   0   0   2   0   2   2   2   0   2   0   0   0   2   0   2   2   2   2   2   0   0   2   0   2   2   0   0   0   2   2   2   2   0   2   2   0   0   0   2   0   2   2   0   0   2   0   2   0   2   2   2   0   2   0   2   2   2   2   0   0   2   2   2   2   2   0   2   2   0   2   2   2   0   0   2   2   0   2   0   0   0   0   0   0   2   2   2   2   0   2   0   0   0   2   0   0   2   0   2   0   2   2   0   0   2   0   0   2   0   0   2   2   2   0   0   0   0   2   0   2   0   0   0   0   0   0   2   0   2   0   2
 MK-6-14                0   0   2   2   0   0   2   2   0   0   0   2   0   0   0   2   0   0   0   0   0   2   2   2   0   0   2   2   0   0   2   0   2   2   0   2   2   0   2   0   2   0   0   0   0   2   0   2   2   0   0   0   0   2   0   2   2   2   2   0   2   2   2   2   2   2   0   0   2   0   0   2   0   2   2   2   0   2   0   0   0   2   0   2   2   0   2   2   0   0   2   0   2   0   0   0   0   2   2   2   2   0   2   2   0   0   0   2   2   2   2   0   0   0   0   2   0   2   2   2   0   2   0   0   2   2   0   0   0   2   2   2   2   2   0   2   2   0   2   2   2   0   0   2   0   0   2   0   0   0   0   0   0   2   2   2   2   0   2   0   0   0   2   0   0   2   0   2   2   2   2   0   0   2   0   0   2   0   0   2   2   2   0   0   0   0   2   0   2   0   0   0   0   0   0   2   0   2   2   2
 MK-6-15                0   0   2   2   2   0   2   2   0   0   0   2   0   0   0   2   2   0   2   0   0   2   2   2   0   0   2   2   0   0   2   0   2   2   0   2   2   0   2   0   2   0   2   0   0   2   0   2   2   0   0   0   0   2   0   2   2   2   2   0   2   2   2   2   0   2   0   0   2   0   0   2   0   2   2   2   0   2   0   0   0   2   0   2   2   0   2   2   0   0   2   2   2   0   0   0   0   2   0   2   2   2   2   2   0   0   0   2   2   2   2   0   0   0   0   2   0   2   2   0   0   2   0   2   2   2   0   0   0   2   2   2   2   2   0   2   0   0   2   2   2   0   0   2   0   0   2   2   0   0   0   0   0   2   2   0   2   0   2   0   0   0   2   0   0   2   0   2   2   2   0   0   0   2   2   0   2   0   0   2   0   2   0   0   0   0   2   0   2   0   0   0   0   0   0   2   0   2   2   2
 MK-6-16                0   2   2   0   2   0   0   2   0   0   0   2   2   0   0   2   0   0   2   0   0   2   2   2   0   0   2   2   0   0   2   0   2   2   0   2   2   0   2   0   2   0   2   0   0   2   0   2   2   0   0   0   0   0   0   2   2   0   2   0   2   2   2   0   0   0   0   0   2   0   0   2   0   2   0   2   0   2   0   2   0   2   0   2   2   0   2   2   0   0   2   2   2   0   0   0   0   2   0   0   2   2   2   2   0   0   0   2   2   2   2   0   0   0   0   2   0   2   2   0   0   2   0   2   2   2   0   0   2   2   2   2   2   2   0   2   0   0   2   2   2   2   0   2   0   0   2   2   0   0   0   0   0   2   2   2   2   0   2   0   0   0   2   0   0   2   0   2   2   2   2   0   0   0   2   0   2   0   0   2   0   2   0   0   2   2   2   0   2   0   0   0   0   0   0   2   2   0   2   2
 
!****************************************** Phenotypic Data **********************************************************
!-100.0 is resevred for missing phenotype
SimulatedTrait1         8.4530    7.8447   11.3605   13.0230    7.9685   10.9312   11.1204   13.0933   10.7091    8.7395   11.1187    9.9680   10.8043   11.5078    8.3435    7.9100   10.7661   10.7479   12.0103    9.4069   12.5029    8.6572    9.7789   10.2727   10.1704   11.7054    8.8426   11.7702    9.9910   12.1253   11.3306   10.5626   13.5686    9.6388    8.3069    8.1177    9.6755   11.0509    9.2577    9.8994   11.8672   10.2781    8.1069   10.6320   11.5149   10.1526   11.0870   12.2910   10.0528   10.9298    9.8839   10.8070   10.0618    8.5745   11.2953    9.9503    8.1746    6.8824   11.5549    7.2257   10.1175    8.7836    9.5315    8.9873   12.8414   12.0290    9.4934    7.4339    9.7700   10.1071   11.8234    9.4631    9.4283    9.6547    7.8891    9.0673   10.7764    9.5512    7.7890    9.7487    8.5949   10.1848    9.5955    7.8775    9.0639    9.6603    9.9626    9.9650   10.7677   13.0338    9.0303    7.3429   10.8704   11.5044   10.5683    9.3281   12.6310   11.8634   11.3767   10.3317   11.1947    8.7456   13.7901   11.0636   10.2151    9.8794   11.6919    9.1364   10.6324    8.7514   10.1364    6.6978    9.9615    8.0772   10.2750   10.2785    8.2583    9.2757    8.2238    8.5160   13.5637   11.3863    8.7793   13.4632   10.5333   11.1650    7.9432   11.2506    9.3602    7.4070   11.7732    8.4578    9.2350   13.1109   11.0444   10.5924    9.6408   11.9312    9.3980   11.4332    7.1576    9.5519   11.8908    9.4258   12.1680   10.7592    9.3071    7.3202   10.2074   10.2312   11.5684   10.3783    7.9016   13.5868   10.2780   12.1394   10.9603   11.4775   13.5293   11.4550    9.4944   11.3659   10.1357    8.5211    8.5455   10.1420    9.9572   10.5912   10.0225   11.5895   10.5053    8.6934   10.2987    9.1000    9.7663   10.7194   11.9512   10.1926    9.9271    8.9727    9.6895   11.2469    8.4097   11.8721   10.3993    9.2949    8.7227    8.7016   11.5868   11.1934   10.4926    8.6659    9.2678    9.3784   10.4250   10.2031   10.5445    8.6839   11.7929   10.0134
SimulatedTrait2        13.0527   14.8095   16.2864   14.9601   14.8263   14.4527   16.9492   14.4251   16.4984   15.9315   12.5059   16.1233   16.2949   14.7257   17.0611   16.4300   13.7804   15.8716   15.0027   13.6687   13.4220   16.2105   14.7605   13.9917   16.4595   14.7553   14.4765   15.2642   17.0983   16.7386   17.1224   14.5899   15.1744   16.5809   16.0414   13.7511   13.4025   15.5957   15.8868   11.8078   13.2809   12.0494   14.9073   14.4044   15.0565   12.8564   15.3270   15.2383   13.8722   15.7040   15.2432   15.4778   13.9698   15.6042   15.8797   15.2366   16.6558   14.8939   14.9371   15.3918   16.7632   14.8106   14.0028   16.6181   16.7522   14.1884   14.8257   15.4509   14.6588   15.4302   13.2698   16.2682   15.6910   16.0929   13.6998   14.1617   13.6834   13.5841   10.7095   15.2571   12.9752   13.7196   16.4976   14.9824   16.9832   16.1268   16.0200   16.3343   13.0963   16.6940   15.6263   14.5679   13.5054   15.4400   17.6709   14.2687   14.7711   13.2973   12.9030   16.9580   15.2257   15.7579   16.9772   15.8562   15.3307   14.6105   15.3166   13.8374   16.8296   13.3349   13.9297   15.0317   16.0504   12.2584   17.1952   15.2814   15.3761   15.2414   13.0150   16.8611   15.7617   14.0654   16.1703   16.6339   13.6096   17.5508   14.7264   14.7905   13.8173   14.3014   16.2838   13.2020   14.0566   14.9104   14.3972   16.1953   14.4997   15.5493   14.9575   16.0115   12.7479   15.1123   14.8535   15.4348   16.0506   16.1248   15.2805   14.3078   14.3289   14.6981   17.2892   14.0725   15.2265   15.8714   11.8669   13.6674   13.6508   14.8646   15.9448   16.4900   15.2897   11.7818   13.7496   14.7486   14.7709   14.3761   15.4730   17.4872   13.5157   16.6639   13.8103   15.6331   17.4916   16.8013   14.6340   15.6145   13.2540   12.3941   15.2230   16.0953   15.1901   14.6540   13.5023   16.2781   14.5016   12.5106   16.7758   15.3584   15.7487   12.7568   13.6780   17.1231   13.7663   15.3756   13.7379   13.3235   16.1076   15.0909   16.7725   16.3524
 
