# Supplementary material for: Inclusive Composite Interval Mapping of QTL by Environment Interactions in Biparental Populations
Source: PLoS One. 2015 Jul 10;10(7):e0132414. doi: 10.1371/journal.pone.0132414 (PMC4498613; doi:10.1371/journal.pone.0132414)
Supplement: S3 File — (ZIP) [file pone.0132414.s003.zip › Simulation for unliked model/Simulated popualtions/run_00153.met]

!**********************Note: lines staring with "!" are remarks and will be ignored in the program********************
!*********************************General Information**********************************
!Assuming F1 = P1 x P2, populations available in QTL IciMapping are: 
!  1, P1BC1F1 = P1 x F1, the first backcrossing where P1 is used as the recurrent parent;
!  2, P2BC1F1 = P2 x F1, the first backcrossing where P2 is used as the recurrent parent;
!  3, F1DH, F1-derived doubled haploids; 
!  4, RIL or F1RIL, recombination inbred lines through the repeated selfing of F1;
!  5, P1BC1RIL, recombination inbred lines through the repeated selfing of P1BC1F1;
!  6, P2BC1RIL, recombination inbred lines through the repeated selfing of P2BC1F1;
!  7, F2, the selfing generation of F1;
!  8, F3, the selfing generation of F2;
!  9, P1BC2F1, the second backcrossing where P1 is used as the recurrent parent; 
! 10, P2BC2F1, the second backcrossing where P2 is used as the recurrent parent;
! 11, P1BC2RIL, recombination inred lines through the repeated selfing of P1BC2F1; 
! 12, P2BC2RIL, recombination inred lines through the repeated selfing of P2BC2F1; 
! 13, P1BC1F2, the selfing generation of P1BC1F1; 
! 14, P2BC1F2, the selfing generation of P2BC1F1; 
! 15, P1BC2F2, the selfing generation of P1BC2F1; 
! 16, P2BC2F2, the selfing generation of P2BC2F1; 
! 17, P1BC1DH, P1BC1F1-derived doubled haploids; 
! 18, P2BC1DH, P2BC1F1-derived doubled haploids; 
! 19, P1BC2DH, P1BC2F1-derived doubled haploids; 
! 20, P2BC2DH, P2BC2F1-derived doubled haploids; 
   3      !Mapping Population (see remarks above)
   2      !Mapping Function (1 for Kosambi; 2 for Haldane; 3 for Morgan)
   2      !Marker Space Type (1 for intervals; 2 for positions)
   1      !Marker Space Unit(1 for centiMorgans; 2 for Morgan)
   6      !Number of Chromosomes (or Linkage Groups)
 200      !Size of the mapping population
   2      !Number of environments
 
!***************************************** Chromosomes and Linkage Maps **********************************************
!Chromosome                 NumMarkers
-CH1                        16
-CH2                        16
-CH3                        16
-CH4                        16
-CH5                        16
-CH6                        16
!Linkage map (Marker name followed by position or the interval length)
 MK-1-1                1     0.000
 MK-1-2                1    10.000
 MK-1-3                1    20.000
 MK-1-4                1    30.000
 MK-1-5                1    40.000
 MK-1-6                1    50.000
 MK-1-7                1    60.000
 MK-1-8                1    70.000
 MK-1-9                1    80.000
 MK-1-10               1    90.000
 MK-1-11               1   100.000
 MK-1-12               1   110.000
 MK-1-13               1   120.000
 MK-1-14               1   130.000
 MK-1-15               1   140.000
 MK-1-16               1   150.000
 MK-2-1                2     0.000
 MK-2-2                2    10.000
 MK-2-3                2    20.000
 MK-2-4                2    30.000
 MK-2-5                2    40.000
 MK-2-6                2    50.000
 MK-2-7                2    60.000
 MK-2-8                2    70.000
 MK-2-9                2    80.000
 MK-2-10               2    90.000
 MK-2-11               2   100.000
 MK-2-12               2   110.000
 MK-2-13               2   120.000
 MK-2-14               2   130.000
 MK-2-15               2   140.000
 MK-2-16               2   150.000
 MK-3-1                3     0.000
 MK-3-2                3    10.000
 MK-3-3                3    20.000
 MK-3-4                3    30.000
 MK-3-5                3    40.000
 MK-3-6                3    50.000
 MK-3-7                3    60.000
 MK-3-8                3    70.000
 MK-3-9                3    80.000
 MK-3-10               3    90.000
 MK-3-11               3   100.000
 MK-3-12               3   110.000
 MK-3-13               3   120.000
 MK-3-14               3   130.000
 MK-3-15               3   140.000
 MK-3-16               3   150.000
 MK-4-1                4     0.000
 MK-4-2                4    10.000
 MK-4-3                4    20.000
 MK-4-4                4    30.000
 MK-4-5                4    40.000
 MK-4-6                4    50.000
 MK-4-7                4    60.000
 MK-4-8                4    70.000
 MK-4-9                4    80.000
 MK-4-10               4    90.000
 MK-4-11               4   100.000
 MK-4-12               4   110.000
 MK-4-13               4   120.000
 MK-4-14               4   130.000
 MK-4-15               4   140.000
 MK-4-16               4   150.000
 MK-5-1                5     0.000
 MK-5-2                5    10.000
 MK-5-3                5    20.000
 MK-5-4                5    30.000
 MK-5-5                5    40.000
 MK-5-6                5    50.000
 MK-5-7                5    60.000
 MK-5-8                5    70.000
 MK-5-9                5    80.000
 MK-5-10               5    90.000
 MK-5-11               5   100.000
 MK-5-12               5   110.000
 MK-5-13               5   120.000
 MK-5-14               5   130.000
 MK-5-15               5   140.000
 MK-5-16               5   150.000
 MK-6-1                6     0.000
 MK-6-2                6    10.000
 MK-6-3                6    20.000
 MK-6-4                6    30.000
 MK-6-5                6    40.000
 MK-6-6                6    50.000
 MK-6-7                6    60.000
 MK-6-8                6    70.000
 MK-6-9                6    80.000
 MK-6-10               6    90.000
 MK-6-11               6   100.000
 MK-6-12               6   110.000
 MK-6-13               6   120.000
 MK-6-14               6   130.000
 MK-6-15               6   140.000
 MK-6-16               6   150.000
!*********************************** Marker Types ********************************************************************
!Co-dominant marker: When heterozygote F1 is present, P1 is coded as 2, F1 is coded as 1, and P2 is coded as 0; Otherwise, P1 is coded as 2, and P2 is coded as 0. 
!Dominant marker: When heterozygote F1 is present, P1 and F1 are coded as 12, and P2 is coded as 0; Otherwise, P1 is coded as 2, and P2 is coded as 0.  
!Recessive markers: When heterozygote F1 is present, P1 is coded as 2, and F1 and P2 are coded as 10; Otherwise, P1 is coded as 2, and P2 is coded as 0. 
!Missing marker is coded as -1. 
 MK-1-1                 0   0   2   0   2   2   2   2   2   2   0   0   2   0   0   2   2   2   0   0   2   0   2   0   0   0   2   0   0   2   2   2   2   0   0   2   2   0   2   0   2   2   2   2   0   2   2   2   0   2   2   2   2   0   2   0   2   2   2   2   2   0   0   2   0   0   2   0   0   2   2   0   0   2   2   2   0   2   2   2   0   2   0   2   0   0   2   0   2   2   2   0   0   2   0   0   2   0   2   0   2   0   0   2   0   0   0   0   2   2   2   0   0   0   2   2   0   2   0   0   2   0   0   0   2   2   2   2   0   2   0   0   2   2   0   2   0   0   2   2   2   0   0   0   0   0   2   0   2   0   2   0   2   0   0   0   0   2   0   0   0   0   2   0   2   2   2   0   2   2   0   2   2   2   0   0   0   0   0   0   0   2   0   2   0   0   0   0   2   0   0   2   2   2   2   2   2   0   2   2
 MK-1-2                 2   0   2   0   2   2   0   2   2   0   0   0   2   0   0   2   2   2   0   0   2   0   2   2   0   0   2   0   0   2   2   2   2   0   0   2   2   0   2   0   2   2   2   2   0   2   2   2   2   2   2   2   2   0   2   0   2   0   0   2   2   0   0   2   0   0   2   0   0   2   2   0   0   2   2   2   0   2   2   2   0   2   0   2   0   0   2   0   2   2   2   0   0   2   2   0   2   0   2   0   2   0   0   2   0   0   0   0   2   2   2   0   0   0   2   2   2   2   0   0   2   0   2   0   2   2   2   2   0   2   0   0   2   2   2   2   0   0   2   2   2   2   0   0   0   0   2   0   2   0   2   0   2   0   0   0   0   2   0   0   2   0   2   0   2   2   2   0   2   2   2   2   2   2   0   0   0   0   0   0   0   2   0   2   0   0   0   0   2   0   0   2   2   2   2   2   2   0   2   2
 MK-1-3                 0   0   2   2   2   2   0   2   2   0   0   0   2   0   0   2   0   2   0   0   2   0   2   2   0   0   0   0   0   2   2   2   2   2   0   2   2   0   2   0   2   2   2   2   2   2   2   2   2   2   2   2   2   0   2   0   2   0   0   2   2   0   0   2   0   2   2   2   0   2   2   0   0   2   2   2   0   0   2   2   0   2   0   2   0   0   2   0   2   2   2   0   0   0   2   0   2   0   2   0   2   0   0   2   0   0   0   2   2   0   2   0   0   0   2   2   2   2   0   0   2   0   2   0   2   2   2   0   0   2   0   0   2   2   2   2   0   0   2   2   2   0   0   0   0   0   2   0   2   0   2   0   0   0   0   0   2   2   0   0   2   0   2   0   2   2   2   0   2   2   2   2   2   2   2   2   0   0   0   0   2   2   2   2   2   0   0   0   2   0   2   2   2   2   2   2   0   0   2   2
 MK-1-4                 0   0   2   2   2   2   0   2   2   0   0   0   2   0   2   2   0   2   2   0   2   0   2   2   2   0   0   0   2   2   2   2   2   2   0   2   0   0   2   0   2   2   2   2   2   2   2   2   2   2   2   2   2   0   2   0   2   0   0   2   0   0   0   2   0   2   2   2   0   2   2   0   0   2   2   2   0   0   2   2   0   2   0   2   0   0   2   0   2   2   0   0   0   0   2   2   2   0   2   0   2   0   0   2   0   0   0   2   2   0   2   0   0   0   2   2   2   2   0   0   0   0   2   0   2   2   2   0   2   2   0   0   2   2   2   2   0   0   2   0   2   0   0   0   0   0   2   2   2   0   2   0   0   0   0   0   2   2   0   0   2   0   2   0   2   2   2   0   2   2   2   2   0   2   2   2   0   0   0   0   2   2   0   2   2   0   0   0   2   0   2   2   2   2   2   2   0   2   2   2
 MK-1-5                 0   0   2   2   2   2   2   2   2   2   0   0   2   0   2   2   0   2   2   0   2   0   2   2   2   0   0   0   2   2   2   2   2   2   0   2   0   0   2   0   2   2   2   0   2   0   2   2   2   2   2   2   2   0   2   0   2   2   0   2   0   0   0   2   0   0   0   2   2   2   2   0   0   2   2   2   0   0   0   2   0   2   2   2   0   0   2   0   2   2   0   0   0   0   2   2   0   2   2   0   2   2   0   2   0   0   0   2   2   0   2   0   0   0   2   2   2   2   0   0   0   0   2   0   2   2   2   0   2   2   0   0   0   0   2   2   0   0   2   0   2   0   0   0   0   0   2   2   2   0   2   0   0   2   0   0   2   2   2   2   2   0   2   0   2   2   2   0   2   2   2   2   0   2   2   0   0   0   0   2   2   2   0   2   2   0   0   0   2   0   2   2   2   2   2   2   2   2   2   2
 MK-1-6                 2   0   2   2   2   2   2   2   2   2   0   0   2   0   2   2   0   2   2   0   2   0   2   2   2   0   0   0   0   0   2   2   2   2   0   2   0   0   2   0   2   2   2   0   2   0   2   2   2   2   2   2   2   0   2   0   2   2   0   2   0   0   0   2   0   0   0   0   2   2   2   2   0   2   2   0   0   0   0   2   0   2   2   2   0   0   2   0   2   2   2   0   0   2   2   2   0   2   2   0   2   0   2   2   0   0   0   2   2   0   2   0   0   0   2   2   2   2   0   0   0   0   2   0   2   2   2   0   2   2   0   0   0   0   2   2   0   0   2   0   2   0   0   0   0   0   2   2   2   0   0   0   0   2   0   0   2   2   2   2   2   0   2   0   2   2   2   2   2   2   2   0   0   2   2   0   0   0   2   2   2   2   0   2   2   0   0   0   2   0   2   2   2   2   2   2   2   2   2   2
 MK-1-7                 2   0   2   2   2   2   2   2   2   2   0   0   2   0   2   2   0   2   2   2   2   0   2   2   2   0   0   0   0   2   2   2   2   2   0   2   0   2   2   0   2   2   2   0   2   0   2   2   2   2   2   2   2   0   2   0   2   2   2   2   0   2   0   2   0   0   0   0   2   2   2   2   0   2   2   0   0   0   0   2   0   2   2   2   0   0   2   0   2   0   2   0   0   2   2   2   0   2   2   0   2   0   2   2   0   0   0   2   2   0   2   0   0   2   2   2   2   2   0   0   0   0   2   0   0   2   2   0   2   2   2   0   0   0   2   2   0   0   2   0   2   2   0   0   0   0   2   2   2   0   0   0   0   2   0   0   2   0   2   2   2   0   2   0   2   2   0   2   2   2   2   0   0   2   2   0   2   0   2   2   2   2   0   2   2   0   0   0   2   0   2   2   2   2   0   0   0   2   0   2
 MK-1-8                 2   0   2   2   2   2   2   2   2   2   0   0   2   0   2   0   0   2   2   2   2   0   2   2   2   0   0   0   0   2   2   2   2   2   0   0   0   2   2   0   0   2   2   0   2   0   2   2   2   2   2   2   2   0   2   0   2   2   2   2   0   2   2   2   0   0   0   0   2   2   2   2   0   0   2   0   0   0   0   2   0   2   0   2   0   0   2   0   2   0   2   0   0   0   2   2   0   2   0   0   2   2   2   0   0   0   0   2   2   0   2   0   0   2   2   2   2   2   0   0   0   0   2   0   0   2   2   0   2   0   0   0   0   2   2   0   0   0   2   0   2   2   0   0   2   0   2   0   2   2   0   0   0   2   0   2   2   0   2   2   2   0   2   0   2   0   2   2   2   2   2   0   0   2   2   2   2   0   2   0   2   2   2   2   0   0   0   0   2   0   2   2   2   2   0   0   0   2   2   2
 MK-1-9                 2   0   2   2   2   0   0   2   2   2   0   0   2   0   2   0   0   2   2   2   0   0   2   2   2   2   0   0   0   2   2   2   2   0   0   0   0   2   2   0   0   0   2   0   2   0   2   0   2   2   2   2   2   0   2   0   2   2   2   2   0   2   0   2   0   0   0   0   2   2   2   2   0   0   2   0   0   0   0   2   0   2   0   2   0   0   0   2   2   0   2   2   0   0   2   2   0   2   0   0   2   2   2   0   0   0   0   2   2   0   2   0   0   2   2   2   2   2   0   0   2   0   0   0   0   2   0   0   2   0   0   2   0   2   2   0   0   0   0   0   2   2   0   0   2   0   2   0   2   2   0   0   0   2   0   2   2   0   2   2   2   0   2   0   2   0   2   2   2   2   2   0   0   2   2   2   2   2   2   0   2   0   2   0   0   0   0   2   2   0   2   2   2   2   0   0   0   2   2   2
 MK-1-10                0   0   2   2   2   0   0   0   0   2   0   2   2   0   2   0   0   2   2   2   2   0   2   2   2   2   0   0   0   0   2   2   2   0   0   0   0   2   2   0   0   0   2   0   2   0   2   0   2   2   2   2   2   0   2   0   2   2   2   2   0   2   0   2   0   0   0   0   2   2   2   0   0   0   2   0   2   0   0   2   0   2   0   2   0   0   0   2   2   0   2   0   0   2   2   2   0   2   0   0   2   2   2   0   0   0   2   2   2   0   2   0   0   0   2   2   2   2   0   2   2   0   0   0   2   2   0   0   2   0   0   2   0   0   2   0   0   0   0   0   2   2   2   0   2   0   0   0   2   2   0   0   0   2   0   2   2   0   2   2   2   0   2   0   2   2   2   2   2   2   0   0   0   2   2   2   2   2   2   2   2   0   2   0   0   0   0   2   2   0   2   2   2   2   0   0   0   2   2   2
 MK-1-11                0   0   0   0   2   0   0   0   0   2   0   2   2   0   2   0   0   2   0   2   2   0   0   2   2   2   2   0   0   0   0   2   2   0   0   0   0   2   2   0   0   0   2   0   2   2   2   0   2   2   2   2   2   0   2   0   2   2   2   2   0   2   0   2   0   0   0   0   2   2   2   2   0   0   2   0   2   0   0   2   0   2   0   2   2   0   0   2   2   0   2   0   0   2   2   2   2   2   0   0   2   2   0   0   0   0   2   2   2   0   2   2   0   0   0   2   2   2   0   2   2   0   0   0   0   2   0   0   2   0   0   2   0   0   0   0   0   0   2   0   2   2   2   0   2   0   0   0   2   2   0   0   0   2   0   2   2   0   2   0   2   0   2   0   2   2   2   2   0   2   0   0   0   2   2   2   2   2   2   0   2   0   2   0   0   0   0   2   2   0   2   0   2   2   0   0   0   2   2   2
 MK-1-12                0   0   0   0   2   0   0   0   0   2   0   2   2   0   2   0   0   2   0   2   2   0   0   2   2   0   2   0   0   2   0   2   2   0   0   0   0   2   0   0   0   2   2   0   2   2   2   0   2   2   2   2   2   0   2   0   2   2   2   2   0   2   0   2   0   0   0   0   2   2   2   2   0   0   2   2   2   0   0   2   0   2   0   2   2   0   2   2   2   0   2   0   0   2   2   2   0   2   0   0   2   2   0   0   0   0   2   2   2   0   2   0   0   0   0   2   0   2   0   2   2   0   2   0   0   2   2   0   2   0   0   2   0   0   0   2   0   0   2   0   2   2   0   2   2   0   0   0   2   2   0   0   0   2   0   2   2   0   2   0   2   0   2   0   2   2   2   2   0   2   0   0   0   2   2   2   0   2   2   0   2   0   2   0   0   2   0   2   2   0   2   0   2   2   0   0   0   2   2   2
 MK-1-13                0   0   0   0   0   0   0   0   0   2   0   2   2   0   2   0   0   2   0   2   2   0   0   2   2   0   2   0   0   2   0   2   2   0   0   0   0   2   0   0   0   2   2   0   2   2   2   0   2   2   2   2   2   0   2   0   2   2   2   2   0   2   0   0   0   0   0   0   2   2   2   2   0   0   0   0   2   0   0   2   0   2   0   0   2   0   2   2   2   2   2   0   0   2   2   2   0   2   0   0   2   2   0   0   0   0   0   2   2   0   2   0   0   0   0   2   0   2   0   0   2   0   2   0   0   2   2   0   2   0   0   2   0   0   0   2   0   0   2   0   2   2   0   2   0   0   0   0   2   2   0   0   0   2   0   2   2   0   2   2   2   0   2   0   2   2   2   2   0   2   0   0   0   2   2   2   0   2   0   2   2   0   2   0   0   2   0   0   2   0   2   0   2   2   2   0   0   2   2   2
 MK-1-14                0   0   0   0   0   0   0   0   0   2   0   2   2   0   2   0   0   2   0   2   2   2   0   2   2   0   2   0   0   2   0   0   2   0   0   0   0   2   0   0   0   2   0   2   2   2   2   0   2   2   2   2   2   0   2   0   2   2   2   2   0   2   0   0   0   2   0   0   0   2   2   2   0   0   0   0   2   0   2   2   0   2   0   0   2   0   2   2   2   2   2   2   0   2   2   2   0   0   0   0   2   2   2   0   0   0   0   2   2   0   0   0   0   0   0   2   0   2   0   0   2   0   2   0   0   2   2   0   2   0   0   2   0   0   0   2   0   0   2   0   2   2   0   2   0   0   0   0   2   2   0   0   0   2   0   2   2   0   2   0   2   0   2   0   2   0   2   2   0   2   0   0   0   2   2   2   0   2   0   2   2   0   2   2   0   2   0   0   2   0   2   0   2   2   2   0   0   2   2   2
 MK-1-15                0   0   0   0   2   0   0   0   2   2   0   2   2   0   2   0   2   2   0   2   2   0   0   2   0   0   2   0   2   2   2   0   2   0   0   2   0   2   0   0   0   2   2   2   2   2   2   0   2   2   2   2   2   0   0   2   2   2   2   2   0   2   0   0   0   2   0   2   0   2   2   2   0   2   0   0   2   0   0   2   0   2   0   0   2   0   2   2   2   2   2   2   0   2   2   2   0   0   0   0   2   2   2   0   0   2   2   2   0   0   0   0   0   0   0   2   0   2   0   0   2   0   2   0   0   2   2   0   2   0   0   0   0   0   0   2   0   0   2   0   2   0   0   2   0   0   0   0   2   2   0   0   0   2   0   2   2   0   2   2   2   0   2   0   2   0   2   0   0   2   0   0   0   2   2   2   0   2   0   2   2   2   2   2   0   2   0   0   2   0   0   2   2   2   2   0   2   2   2   2
 MK-1-16                0   2   0   0   2   0   0   0   2   2   0   2   2   0   2   0   2   2   0   2   2   0   0   0   0   2   0   0   2   2   2   0   2   0   0   2   0   2   0   0   0   2   2   2   2   2   2   0   2   2   2   2   2   0   0   2   2   2   2   2   0   2   2   2   0   0   0   2   0   2   2   2   0   2   0   2   2   0   2   2   0   2   0   0   2   0   2   2   2   2   2   2   0   2   2   2   0   0   0   0   2   0   2   0   0   0   2   2   0   0   0   0   0   0   0   2   0   2   2   0   2   0   2   2   0   2   2   0   0   0   0   0   0   2   0   0   0   0   2   0   0   0   0   2   0   0   0   0   2   2   0   0   0   2   0   2   2   0   0   2   0   0   0   0   2   0   2   0   0   2   0   2   0   2   2   2   0   2   0   2   2   2   0   2   0   2   0   0   2   0   0   2   2   2   2   0   0   2   2   2
 MK-2-1                 0   0   2   0   0   2   2   2   0   0   2   0   0   0   2   2   2   2   2   0   2   2   2   2   2   2   0   0   2   0   2   2   2   0   0   0   0   0   0   2   0   0   0   0   2   2   0   2   0   2   0   0   0   0   2   0   2   0   2   2   2   2   0   2   0   0   2   2   2   2   0   2   2   2   0   2   0   0   2   0   0   0   0   0   0   2   0   0   0   0   2   2   2   0   0   2   0   0   0   0   0   0   2   2   0   0   2   0   2   2   2   0   2   2   2   0   0   0   0   0   0   2   2   2   0   2   2   0   2   2   0   0   2   0   2   2   2   0   0   0   0   2   0   0   2   2   0   0   0   0   0   0   2   2   2   0   0   2   0   0   0   2   0   2   0   2   2   2   2   0   0   2   0   2   2   0   2   2   0   0   2   2   0   2   2   2   2   2   2   2   2   0   2   0   2   2   0   0   0   0
 MK-2-2                 0   0   0   0   0   2   2   2   0   0   2   0   0   0   2   2   2   2   2   0   2   2   2   2   2   2   0   2   2   0   2   2   0   0   0   0   2   0   0   2   0   0   0   0   2   2   0   2   0   2   0   0   2   0   2   0   2   0   2   2   0   2   0   2   0   0   2   2   2   2   0   2   2   2   0   2   0   0   2   0   0   0   0   0   0   2   0   0   0   0   0   2   2   0   0   2   2   0   0   0   0   0   2   2   2   0   2   0   2   2   2   0   2   2   2   0   0   0   0   0   0   2   2   2   0   2   2   0   2   0   0   0   2   0   2   0   2   0   0   0   0   2   0   0   2   2   0   0   0   0   0   0   2   2   2   0   0   2   0   0   0   2   0   2   0   2   2   0   2   0   0   2   0   2   2   0   2   2   0   0   2   2   0   2   2   2   2   2   2   2   2   0   2   0   2   2   0   0   0   0
 MK-2-3                 0   0   0   0   0   2   2   2   2   0   2   0   0   0   2   2   2   2   2   0   2   2   2   2   0   2   0   2   2   2   2   2   0   0   0   0   2   0   0   2   0   0   0   0   2   2   0   2   0   2   0   0   2   0   2   0   2   0   2   2   0   2   0   2   0   0   2   2   2   2   0   0   2   2   0   2   0   0   2   0   0   0   2   0   0   2   0   0   0   0   0   2   2   0   0   2   2   0   0   0   0   0   2   2   0   0   0   0   2   2   2   2   2   2   2   0   0   0   0   0   0   0   2   2   0   2   2   0   2   0   0   2   2   0   2   0   2   0   2   0   0   2   0   0   2   2   0   0   0   0   0   0   2   2   2   0   0   2   0   0   0   2   0   2   0   2   2   0   2   0   0   0   0   2   0   0   2   2   0   0   2   0   0   2   2   2   2   2   2   2   0   2   2   0   2   2   0   0   0   0
 MK-2-4                 0   0   0   0   0   2   2   0   2   0   2   0   0   0   2   0   2   2   2   0   2   2   2   2   0   2   0   2   2   2   0   2   0   0   0   0   0   0   0   2   0   0   0   2   2   2   0   0   2   2   0   0   2   0   2   0   2   0   2   2   0   2   2   0   0   0   2   2   2   2   0   0   2   2   0   2   0   0   2   0   0   0   2   0   0   2   0   0   0   0   0   2   0   0   0   2   2   2   0   2   0   2   2   2   0   0   0   0   2   2   2   0   2   2   2   0   0   0   0   0   2   0   2   0   0   2   2   0   2   0   0   2   2   0   2   0   2   0   2   2   0   2   0   0   2   2   0   0   0   0   0   0   2   2   2   0   0   2   0   0   0   2   0   2   0   2   2   0   2   0   0   2   0   2   0   0   2   2   0   0   2   2   0   2   2   0   2   2   2   2   0   2   2   0   2   2   0   2   2   0
 MK-2-5                 0   0   0   0   0   2   0   0   2   0   2   0   0   0   2   0   2   2   2   0   2   2   2   2   0   2   0   2   2   2   0   2   0   2   0   0   0   0   0   2   0   0   0   2   2   2   0   0   2   2   0   0   2   0   2   0   2   0   2   2   0   2   2   0   0   0   2   2   2   2   0   0   0   2   0   2   0   0   2   0   0   0   2   2   0   2   0   0   0   0   0   2   0   0   0   2   2   2   2   2   0   0   2   2   0   0   0   0   2   2   2   0   2   2   2   0   0   0   0   0   2   0   2   0   0   2   2   0   2   0   0   2   2   0   2   0   2   0   2   2   2   2   0   0   2   2   0   0   0   0   0   0   2   2   2   0   0   2   0   2   0   2   0   2   2   0   2   0   2   0   0   2   0   2   0   2   0   2   2   0   2   2   0   2   0   0   2   2   2   2   0   2   2   0   2   2   0   2   2   0
 MK-2-6                 0   0   0   0   0   2   2   0   2   0   2   0   0   0   2   0   2   2   2   0   2   2   2   2   0   2   0   2   2   2   0   2   0   2   0   0   0   0   0   2   0   0   2   2   2   2   0   0   2   2   0   0   2   0   2   0   2   0   2   2   0   2   2   0   0   0   2   2   0   2   0   0   0   0   0   2   0   0   2   0   0   0   2   2   0   0   0   0   2   0   0   2   0   0   0   2   2   0   0   2   0   0   2   2   0   0   0   0   2   2   2   0   0   2   2   0   0   0   0   2   2   2   2   0   2   2   2   0   2   0   0   0   2   0   0   0   0   0   2   0   2   2   0   0   2   2   0   0   0   0   0   0   2   2   2   0   0   2   0   2   0   2   0   2   2   0   2   0   2   2   0   2   0   2   0   0   0   2   2   0   0   2   0   2   0   0   2   2   2   2   0   0   2   0   0   2   0   2   2   0
 MK-2-7                 0   0   2   0   0   2   2   0   2   0   2   0   0   0   0   0   2   0   2   0   2   2   2   2   0   2   0   2   2   2   0   2   0   2   0   0   0   0   0   2   0   0   0   2   2   2   0   0   2   2   0   0   2   0   2   2   2   0   0   2   0   2   0   0   0   0   2   2   0   2   0   0   0   2   0   2   2   0   2   0   0   2   2   2   0   0   0   0   2   0   0   2   0   2   2   2   2   0   0   2   0   2   2   2   0   0   0   2   2   0   2   0   0   2   2   0   0   0   0   2   2   2   2   0   2   2   2   0   2   0   0   0   2   0   0   0   0   0   2   0   2   2   0   0   2   2   0   0   0   0   0   2   0   2   2   0   0   2   0   2   2   2   0   2   2   0   2   0   2   2   2   2   0   2   0   0   0   2   2   0   0   2   0   2   0   0   2   2   2   2   0   0   2   0   0   2   0   2   2   0
 MK-2-8                 0   0   2   0   0   2   0   0   2   0   2   0   0   0   0   0   0   0   2   0   2   2   2   2   0   2   0   0   2   2   0   2   0   2   0   0   0   2   0   2   0   0   0   2   2   0   0   0   2   2   0   0   2   0   2   2   0   0   0   2   0   2   0   0   0   0   2   2   0   2   0   0   0   2   0   2   2   0   2   0   0   2   2   0   0   0   0   2   2   0   0   2   0   2   2   2   2   0   0   2   0   2   2   2   0   0   0   0   2   0   2   0   0   2   2   0   0   0   0   0   2   2   2   2   2   2   2   0   2   0   0   0   2   0   0   0   0   0   2   0   2   0   0   0   0   2   0   0   2   0   0   2   0   2   2   0   0   2   0   2   2   2   0   2   2   0   2   0   2   2   2   2   0   0   2   2   2   2   2   0   0   2   0   2   0   0   2   2   2   2   0   0   2   0   0   2   0   2   2   0
 MK-2-9                 0   0   2   0   0   2   0   0   2   0   2   0   0   0   0   0   0   0   2   0   0   2   2   2   0   2   2   0   2   2   0   2   0   0   2   0   0   2   0   0   0   0   0   2   2   0   0   0   2   2   0   0   2   0   2   2   0   0   0   2   0   2   0   2   0   0   2   2   0   2   0   0   0   2   0   2   2   0   2   0   0   2   2   0   0   0   2   2   2   0   0   0   0   2   2   2   2   0   2   2   0   2   2   2   0   0   0   0   2   0   2   0   0   2   2   0   0   0   0   2   2   2   2   2   2   2   2   0   2   0   0   0   2   0   0   0   0   0   2   0   2   0   0   0   0   2   0   0   2   2   0   2   0   2   2   0   0   0   0   2   2   2   0   2   2   0   2   2   2   2   2   2   0   0   2   2   2   2   2   0   0   2   0   2   0   0   2   2   2   2   0   0   2   2   0   2   0   2   2   0
 MK-2-10                0   0   2   0   0   2   0   0   2   0   2   0   0   0   0   0   0   2   2   0   0   2   2   0   0   2   0   0   2   2   0   2   0   0   2   0   2   2   0   0   0   0   0   2   2   0   0   0   2   2   0   0   2   0   2   2   0   0   0   2   0   2   0   2   0   0   2   0   0   2   2   0   0   2   0   2   0   0   2   0   0   2   0   0   0   0   2   0   0   0   0   0   0   2   2   2   2   0   2   2   0   2   2   2   0   2   0   0   2   0   2   0   0   2   2   0   0   0   2   2   2   2   2   2   2   2   2   0   2   2   0   2   2   0   0   2   2   0   2   0   2   0   0   0   0   2   0   0   2   2   0   0   0   2   2   0   0   0   0   2   2   2   0   2   2   2   2   0   2   2   2   2   0   2   2   2   2   2   2   0   0   2   0   2   0   0   2   2   2   2   2   2   2   0   0   2   0   2   2   0
 MK-2-11                2   0   2   0   0   2   0   0   2   0   2   0   0   0   0   0   2   2   2   0   0   2   2   0   0   2   0   0   2   2   0   2   0   0   2   0   2   2   0   0   0   0   0   0   0   0   0   0   2   2   2   2   2   2   2   2   0   0   2   2   0   2   0   2   0   0   2   0   0   2   2   0   0   2   0   2   0   0   2   0   2   2   0   0   0   0   2   0   0   0   0   0   0   2   2   2   2   2   2   2   2   2   2   2   0   0   0   0   2   0   2   0   0   2   2   0   0   0   0   2   2   2   2   0   2   2   2   0   2   2   0   2   0   0   0   2   2   0   2   0   0   0   0   0   0   2   0   0   2   2   0   0   2   2   2   0   0   0   0   2   2   2   0   2   2   2   2   0   2   2   2   2   0   2   2   2   2   2   2   0   0   2   0   2   0   2   2   2   2   2   2   2   2   2   0   2   0   2   2   0
 MK-2-12                2   2   2   0   0   2   0   0   2   0   2   0   0   0   0   0   2   2   2   0   0   2   2   2   0   2   0   0   2   2   0   2   0   0   2   0   2   2   0   0   0   0   0   2   0   0   0   0   2   2   2   2   2   2   2   2   0   0   2   2   0   2   0   2   0   0   2   0   0   2   2   0   0   2   0   2   0   0   2   0   2   2   0   0   0   0   2   0   0   0   0   0   0   2   2   2   2   2   2   2   2   2   2   2   0   0   0   0   2   0   2   0   0   2   2   0   2   0   0   2   2   2   2   0   2   2   2   0   2   2   0   2   0   0   0   2   2   0   2   2   0   0   0   0   0   2   0   0   2   2   0   0   2   2   2   0   0   0   0   2   2   0   0   2   2   2   2   0   2   2   2   2   0   2   2   2   2   2   2   0   0   2   0   2   0   2   2   2   0   2   2   2   2   2   0   2   0   0   2   0
 MK-2-13                2   2   2   0   0   2   2   0   2   2   2   0   0   0   0   0   2   2   2   0   0   2   2   2   0   2   0   2   2   2   0   0   0   0   2   0   2   2   0   0   2   0   0   2   2   0   0   0   2   2   2   2   2   0   2   2   0   0   2   2   0   2   0   2   0   0   2   2   0   2   2   0   0   2   0   2   0   0   2   0   0   2   0   0   0   0   2   0   0   0   2   0   0   2   2   2   2   2   2   2   2   2   2   2   0   2   0   0   2   0   2   2   0   2   2   0   2   0   0   2   2   2   2   0   2   2   2   0   0   2   0   2   0   0   0   2   2   2   0   2   0   0   0   0   0   2   0   0   0   2   0   0   2   2   0   0   0   0   0   2   2   0   0   2   2   2   2   0   2   2   2   2   0   2   2   2   2   2   0   0   0   2   0   2   0   2   2   2   0   2   2   2   2   2   0   2   0   0   0   0
 MK-2-14                2   2   2   0   0   2   0   0   0   2   2   0   0   0   0   0   2   2   2   0   2   2   2   2   0   2   0   2   2   2   0   0   0   0   2   0   2   0   0   0   2   0   0   0   2   0   0   0   2   2   2   2   2   2   2   2   0   0   2   2   0   2   0   2   0   0   2   2   0   0   2   0   0   2   0   0   0   0   2   0   0   2   0   0   0   0   2   0   0   0   2   2   0   2   2   2   2   2   2   2   2   2   2   2   0   2   0   0   2   0   2   2   0   2   2   0   2   0   0   2   2   2   2   0   2   2   2   0   0   2   0   0   0   0   0   2   2   2   0   2   0   0   2   0   2   2   0   0   0   2   0   0   2   2   0   0   0   0   0   2   2   0   0   2   2   2   2   0   2   2   2   2   0   2   2   2   2   2   0   0   0   2   0   2   2   2   0   2   0   2   2   2   2   2   0   2   0   0   0   0
 MK-2-15                2   2   2   0   0   2   2   0   0   2   2   0   0   0   0   0   2   0   2   2   2   2   2   2   0   2   0   2   2   2   0   0   0   0   2   2   2   0   0   0   2   0   0   0   2   2   2   0   2   2   2   2   2   2   2   2   0   0   2   2   0   2   0   2   0   0   2   2   0   0   2   2   0   2   0   0   0   0   2   0   0   2   0   0   0   0   2   0   0   0   2   0   0   2   2   0   2   2   2   2   2   2   2   2   2   2   0   0   2   0   2   2   0   2   2   2   2   0   0   2   2   2   2   0   2   2   2   2   0   2   0   0   0   0   2   2   2   2   0   2   0   0   2   0   2   2   2   0   2   2   0   0   2   2   0   0   0   0   0   2   2   0   2   2   2   2   2   0   2   2   2   2   0   2   0   2   2   2   2   0   0   2   0   2   0   2   0   2   0   2   2   2   2   0   0   2   0   0   0   0
 MK-2-16                2   2   2   0   0   2   2   0   2   2   2   0   0   0   0   2   2   0   2   2   2   2   2   2   0   2   0   2   2   2   0   2   0   2   2   2   2   0   0   0   0   0   0   2   2   2   2   0   2   2   0   2   2   2   2   2   0   0   2   2   0   2   0   2   0   0   2   2   0   2   2   2   0   2   2   2   0   0   2   0   0   2   0   0   0   0   2   0   0   2   2   2   0   2   2   0   2   2   2   2   2   2   2   2   2   2   2   0   2   0   2   2   0   2   2   2   2   0   0   2   0   0   2   0   0   2   2   2   2   2   0   0   2   0   2   2   2   0   0   2   0   0   2   0   2   2   2   0   2   2   0   0   2   2   0   2   0   0   0   2   2   0   2   2   2   2   2   0   2   2   2   2   0   2   0   2   2   2   2   0   0   2   2   2   0   2   0   2   0   2   2   2   2   0   0   2   2   0   0   0
 MK-3-1                 0   2   0   2   0   2   2   2   0   2   2   2   2   0   0   0   2   2   2   0   2   0   0   0   2   2   2   0   2   0   0   0   0   2   2   0   2   2   2   0   2   0   0   0   0   0   0   2   2   2   2   0   0   0   2   2   2   2   0   2   2   0   2   2   0   0   2   2   0   0   0   2   0   0   0   2   0   0   2   0   2   2   2   0   2   0   0   0   2   2   2   2   0   0   2   2   0   0   2   0   2   0   0   2   2   2   0   2   2   0   2   2   2   0   0   0   0   0   2   0   0   0   2   2   2   0   2   2   2   2   2   0   2   2   2   2   2   0   2   2   2   0   0   0   2   0   0   0   0   2   0   2   2   2   0   0   0   2   2   0   0   0   2   2   0   2   2   0   0   0   0   0   2   0   2   2   2   2   0   0   2   2   0   0   2   0   2   2   0   0   2   2   0   0   0   2   0   2   2   0
 MK-3-2                 0   2   0   2   0   2   0   0   0   2   2   2   2   0   0   0   2   0   2   0   2   0   0   0   2   2   2   0   2   0   0   0   2   2   2   2   2   2   2   0   2   2   0   2   0   0   0   2   2   2   2   0   0   0   2   2   2   2   0   2   2   0   2   2   0   0   2   2   0   0   0   2   0   0   0   2   2   0   2   0   2   2   2   0   2   0   0   0   2   2   2   2   0   0   2   2   2   0   2   0   2   0   0   0   2   2   0   2   2   0   2   2   2   0   0   0   0   0   2   0   0   0   2   2   2   0   2   2   2   2   2   0   2   2   2   2   0   0   2   2   0   0   0   0   2   0   0   0   0   2   2   2   0   2   0   0   0   2   2   0   0   2   2   2   0   2   2   0   0   0   0   0   0   2   2   2   2   2   2   0   2   2   0   0   2   0   0   2   0   0   2   2   0   2   0   2   0   2   2   0
 MK-3-3                 0   2   2   2   0   2   0   0   0   2   2   2   2   0   0   0   2   0   2   0   2   0   0   0   2   2   2   0   0   0   0   0   2   2   2   2   2   2   2   0   2   2   0   2   0   2   0   2   2   2   2   0   0   2   2   2   2   2   0   2   2   0   2   2   0   2   2   2   0   0   0   2   2   0   0   2   2   0   2   2   2   2   2   0   2   0   0   0   2   2   0   2   0   0   2   2   0   0   2   0   2   0   0   0   2   2   0   2   2   0   2   2   2   0   0   2   0   0   2   0   0   0   2   2   0   0   2   2   2   2   0   0   2   2   2   2   0   0   2   2   0   0   0   2   2   0   0   0   0   2   2   2   0   2   0   0   0   2   2   0   0   2   2   2   0   2   2   0   0   0   0   0   0   2   2   2   2   2   2   0   2   2   0   0   0   0   0   2   0   0   0   2   0   2   0   2   0   2   2   0
 MK-3-4                 0   2   2   2   0   0   0   0   0   2   0   2   2   0   0   0   2   0   2   0   2   0   0   0   0   2   2   0   2   0   0   0   2   2   2   2   2   2   2   0   2   0   0   2   0   2   0   2   2   2   2   0   0   2   2   2   2   2   0   0   0   2   2   2   0   2   0   2   0   2   0   2   0   0   0   2   2   0   0   2   2   2   2   0   2   0   2   0   0   2   0   2   0   2   2   2   0   0   2   0   2   0   0   0   2   0   0   2   2   0   2   2   2   0   0   2   0   0   2   0   0   0   2   2   0   0   2   2   2   2   0   0   0   2   2   2   0   2   2   2   0   0   0   0   2   0   0   0   0   2   2   2   0   2   0   0   0   2   2   0   0   2   2   2   0   2   2   0   0   0   0   0   0   2   2   2   2   2   2   0   2   2   0   0   0   0   0   2   0   0   0   0   0   2   0   2   0   2   2   0
 MK-3-5                 0   2   2   2   2   0   0   2   0   2   0   2   2   0   0   2   2   0   2   0   2   0   2   0   0   2   2   2   0   0   0   2   2   2   2   2   2   2   2   0   2   0   0   0   0   2   0   2   2   2   2   2   0   2   2   2   0   2   0   0   0   2   2   2   0   2   0   2   0   2   2   2   0   0   0   2   2   0   0   2   2   2   2   0   2   0   2   0   0   2   0   2   0   2   2   2   0   0   2   0   2   0   0   0   2   0   0   0   2   0   2   2   2   0   2   2   0   0   2   0   0   0   2   2   0   2   2   2   2   2   0   0   0   2   2   2   0   0   0   2   0   0   0   0   2   0   0   0   0   2   2   2   0   2   0   0   0   2   2   0   0   0   2   2   0   2   2   0   0   0   0   0   0   2   2   2   2   2   2   0   2   2   2   0   0   0   0   2   0   0   0   0   2   2   0   0   0   2   2   0
 MK-3-6                 0   0   2   2   0   0   0   2   0   2   0   2   2   0   0   2   2   0   2   0   0   0   2   0   0   2   2   2   0   0   0   2   2   2   2   2   2   2   2   0   2   0   2   0   0   2   2   2   2   2   2   2   0   2   2   0   0   2   2   0   0   2   2   0   0   2   0   2   0   2   2   2   0   0   0   2   2   0   0   2   2   2   2   0   2   0   2   0   0   2   2   2   0   2   2   2   0   2   2   0   0   0   2   0   2   0   0   0   2   0   2   0   2   0   2   2   0   0   2   0   0   0   2   2   0   2   2   2   2   2   0   0   0   2   2   0   0   0   2   2   0   0   0   0   2   0   0   0   0   2   2   2   0   2   0   0   0   2   2   0   0   0   0   2   0   2   2   0   0   0   0   0   0   2   2   2   2   0   2   0   2   2   2   0   0   0   0   2   0   0   0   0   2   2   0   0   0   2   2   0
 MK-3-7                 0   0   2   2   0   0   0   2   0   2   0   2   2   0   0   2   2   0   2   0   0   0   2   0   0   2   2   0   0   0   0   2   2   2   2   2   2   2   2   0   2   0   2   2   0   2   2   2   2   0   2   2   0   2   2   0   0   2   2   0   0   2   2   0   0   2   0   2   0   2   2   2   0   0   0   2   2   0   0   2   2   2   2   0   2   0   0   0   0   2   0   2   0   2   2   2   0   2   0   0   0   0   2   0   2   2   2   0   2   0   0   0   2   0   2   2   2   0   2   0   0   0   2   2   0   2   2   2   2   2   0   0   0   2   2   0   0   0   2   2   0   0   0   0   2   0   0   0   0   2   2   2   0   2   0   0   0   2   2   2   0   0   2   2   0   2   2   0   0   0   0   0   0   2   2   2   2   0   2   0   2   2   2   0   2   0   0   2   0   0   0   0   2   2   0   0   0   2   2   0
 MK-3-8                 0   0   2   2   0   0   2   2   0   2   0   2   2   0   0   0   2   0   2   0   0   0   2   0   0   2   2   2   0   0   0   2   2   2   2   2   2   2   2   0   2   0   2   2   0   2   2   0   2   0   2   2   2   2   2   0   2   2   2   0   0   0   2   0   0   2   0   0   0   2   2   2   0   0   0   2   2   0   0   2   2   2   2   0   2   2   0   0   0   2   0   0   0   0   2   2   0   2   0   0   2   0   2   0   2   2   2   0   2   0   0   0   2   2   2   2   2   0   2   0   0   0   2   2   0   2   2   2   2   2   0   2   2   2   2   0   0   0   2   2   0   0   0   0   2   0   0   0   0   2   2   2   0   2   0   0   0   2   2   0   0   0   0   2   0   2   2   0   0   0   0   0   0   2   2   2   0   0   2   0   2   0   2   0   2   0   0   0   0   0   0   0   2   2   0   0   0   2   2   0
 MK-3-9                 0   2   2   2   0   2   2   2   0   2   0   2   2   0   0   0   2   0   2   0   2   0   2   0   0   2   2   2   0   0   0   2   2   2   2   2   0   2   2   0   2   0   2   2   0   2   2   0   2   0   2   2   2   2   2   0   2   2   2   0   0   0   2   0   0   2   0   0   2   2   2   2   2   0   0   2   2   0   0   2   2   2   2   0   2   2   0   0   0   2   0   0   0   0   2   2   0   2   0   2   2   2   2   0   2   2   2   0   0   0   0   0   2   2   2   2   2   0   2   0   0   0   0   2   0   2   2   2   2   2   0   0   2   2   2   0   0   0   2   0   0   0   0   0   2   2   0   0   0   2   2   2   0   0   2   0   0   0   2   0   0   0   0   2   0   0   2   0   0   0   0   0   0   2   2   2   2   0   2   0   2   0   2   0   2   0   0   0   0   0   0   0   2   2   0   0   0   2   2   0
 MK-3-10                2   2   2   2   0   2   2   2   0   2   0   2   2   0   0   0   2   2   2   0   0   0   2   0   0   2   2   2   0   0   0   2   2   2   2   2   0   2   2   0   2   0   2   2   0   2   2   0   2   0   2   2   2   2   2   0   2   2   2   0   0   2   2   0   0   2   0   0   2   0   2   0   2   0   0   2   2   0   0   2   2   2   2   0   2   2   0   0   0   2   0   0   0   0   2   2   2   2   0   2   2   2   2   0   2   2   2   0   0   0   0   0   2   2   2   2   2   0   2   0   0   0   0   2   0   2   2   2   2   2   0   0   2   0   2   0   0   0   0   0   0   0   0   0   2   2   0   0   0   2   2   2   0   0   2   0   0   0   2   0   0   0   0   2   0   0   2   0   0   0   0   0   2   2   2   2   2   0   2   0   2   0   2   0   2   0   0   2   0   0   0   0   2   2   0   0   0   2   2   0
 MK-3-11                2   2   2   2   0   2   2   2   0   2   0   2   0   0   0   0   2   2   2   0   2   0   2   0   0   2   2   2   0   0   0   2   2   2   2   2   2   2   2   0   2   2   0   2   0   2   2   0   2   0   0   2   2   2   2   0   2   2   2   0   0   2   2   0   2   2   0   0   2   0   2   0   2   2   0   2   2   0   0   2   2   2   2   0   2   0   0   0   0   2   2   0   0   0   2   2   0   2   0   0   2   2   2   0   2   2   2   0   0   2   0   0   2   2   2   2   2   0   2   0   0   0   0   2   0   2   0   2   2   2   0   0   0   0   2   0   0   0   0   2   0   0   0   0   2   2   0   0   0   0   2   2   0   2   2   0   0   0   2   0   0   0   0   2   2   0   2   0   0   0   0   0   2   2   2   2   0   0   2   0   2   0   2   2   0   0   0   2   0   0   0   0   2   2   0   0   0   2   2   0
 MK-3-12                2   2   2   2   0   2   2   2   0   2   0   2   0   0   0   0   2   2   2   0   2   0   2   0   0   2   2   2   0   0   0   2   2   0   2   2   2   0   2   0   2   2   0   2   0   2   2   0   2   0   0   2   0   2   0   0   2   2   0   0   0   2   2   0   2   0   0   0   0   0   2   0   2   2   0   2   2   0   0   2   2   2   2   0   2   0   0   0   0   2   2   0   0   0   2   2   0   2   0   0   0   2   2   0   2   2   2   0   0   2   2   0   2   2   2   2   2   0   2   0   0   0   0   2   0   2   0   2   2   2   2   0   0   0   2   0   0   0   0   2   0   0   0   0   2   2   0   0   0   0   2   2   0   2   2   0   0   0   2   0   0   0   0   2   2   0   2   0   2   0   0   2   2   2   2   2   0   0   2   0   2   0   2   2   0   0   0   2   0   0   0   0   2   0   0   0   0   2   2   0
 MK-3-13                0   2   2   2   0   0   2   2   0   2   0   2   2   0   0   0   0   2   2   0   2   0   0   0   2   0   2   2   2   0   0   2   2   2   2   2   2   0   2   0   0   2   0   2   0   2   0   0   2   0   2   2   2   2   0   0   2   2   0   0   2   2   2   0   2   0   0   0   0   0   2   0   2   2   0   2   2   0   0   2   2   2   2   0   2   0   0   0   0   2   0   0   0   0   2   2   0   2   0   0   0   2   2   0   2   0   2   0   0   2   2   0   2   2   2   2   2   0   2   0   0   0   0   2   0   2   0   2   2   2   2   2   0   0   2   2   0   2   0   2   0   0   2   0   2   2   0   0   0   0   2   0   0   2   2   0   0   0   2   2   0   0   0   2   2   0   2   0   2   0   0   2   2   2   0   2   0   0   2   0   2   0   2   2   0   0   0   2   2   0   0   0   2   2   0   0   0   2   2   0
 MK-3-14                0   2   0   2   0   0   2   2   0   2   0   2   2   0   0   0   0   2   2   2   2   0   0   0   2   0   2   2   2   0   0   2   2   2   2   2   2   0   2   0   0   0   2   2   0   2   0   0   2   0   2   2   0   2   0   0   2   2   0   0   2   2   2   0   2   0   0   0   0   0   2   0   2   2   0   2   2   0   0   2   2   2   2   0   2   2   0   0   0   2   0   0   0   2   2   2   0   2   2   0   0   2   2   0   0   0   2   0   0   2   2   0   2   2   2   2   2   0   2   0   0   0   0   2   0   2   0   2   0   2   2   2   0   0   2   2   0   2   0   2   0   0   2   0   2   0   0   0   0   0   2   0   0   2   2   0   0   0   2   2   0   0   2   2   2   0   2   0   0   0   2   2   2   2   0   2   0   0   2   0   2   0   2   2   0   0   0   2   2   0   0   0   2   2   0   0   0   2   2   0
 MK-3-15                0   2   0   0   2   0   2   0   0   2   0   2   2   2   0   0   0   2   2   2   2   0   0   0   2   0   0   2   2   0   0   2   0   2   2   2   2   0   2   0   2   0   2   2   0   2   0   2   2   0   2   2   0   2   0   0   2   2   0   0   2   2   2   0   2   2   0   0   0   0   2   0   2   2   0   2   2   0   0   2   2   0   2   2   2   2   0   0   0   2   0   0   0   2   2   2   0   2   2   0   0   2   2   0   0   0   2   0   0   2   2   0   2   2   2   2   2   0   2   0   0   0   2   2   0   2   0   2   0   0   2   2   0   0   2   2   0   2   0   0   0   0   2   0   2   0   0   0   0   0   2   0   0   2   2   0   0   0   2   2   2   0   2   0   2   0   2   0   2   0   2   2   2   2   0   2   0   0   2   0   2   0   2   0   2   0   0   2   2   0   0   0   2   2   0   0   0   2   2   0
 MK-3-16                2   0   0   0   2   0   2   0   2   2   0   2   0   2   0   0   0   2   2   0   2   0   0   0   2   0   0   2   2   0   0   2   0   2   2   2   2   0   2   2   0   0   2   2   0   2   0   2   2   0   2   2   2   2   0   0   2   2   0   0   2   2   2   0   2   2   0   0   0   0   2   0   2   2   2   2   2   2   0   2   2   0   2   2   2   0   0   2   0   2   0   0   0   2   2   2   0   2   2   2   0   2   2   2   0   0   2   0   0   2   2   0   2   2   2   2   2   0   2   0   0   0   2   2   0   2   2   2   0   0   2   2   0   0   2   2   0   2   0   0   2   0   2   0   2   0   0   0   0   0   2   0   2   2   0   0   0   0   2   2   2   0   2   0   2   0   2   2   2   0   0   2   2   2   0   2   0   0   2   0   2   0   2   0   2   2   0   2   2   0   0   2   2   2   0   0   2   2   2   0
 MK-4-1                 2   0   2   2   0   0   0   0   0   0   2   0   0   0   2   2   0   0   0   2   0   0   0   2   0   0   0   2   2   2   2   0   0   0   0   0   2   0   2   2   2   0   0   0   0   2   2   0   0   0   2   2   2   0   2   2   0   2   2   2   0   0   0   2   2   2   2   0   2   0   0   2   0   2   0   0   2   0   2   0   0   2   2   2   0   2   0   2   2   2   0   0   0   0   2   0   0   0   0   2   2   0   0   0   2   0   2   2   2   2   0   0   2   2   2   0   0   2   0   2   0   0   0   0   0   0   2   0   2   0   2   0   2   2   0   2   2   0   2   2   0   2   2   2   0   0   0   0   0   0   2   2   0   2   0   0   0   2   0   0   0   0   2   2   0   0   0   0   0   0   0   0   2   0   2   0   0   0   0   2   2   0   2   2   0   2   2   2   0   0   0   0   2   0   0   2   2   2   2   2
 MK-4-2                 2   0   0   2   0   0   0   0   0   0   2   0   0   0   2   2   0   0   0   2   0   0   0   2   0   0   0   2   2   0   2   0   0   2   0   0   2   0   2   2   2   0   0   0   0   2   2   0   0   0   2   2   2   2   2   2   0   2   2   2   0   0   0   2   2   2   2   0   2   2   0   0   0   2   0   0   2   0   2   0   0   0   2   2   0   2   0   2   2   2   0   0   0   0   2   0   0   0   0   2   2   2   0   0   2   0   2   2   2   2   0   0   2   2   2   0   0   2   0   2   0   0   2   0   0   0   0   0   2   0   2   0   2   2   0   2   2   0   2   2   0   2   2   2   0   0   0   0   0   0   2   2   0   2   2   0   2   2   0   0   0   0   2   2   0   2   0   2   0   0   0   0   2   0   2   0   0   0   0   2   2   0   2   2   0   2   2   2   0   0   0   0   0   0   0   2   2   2   2   2
 MK-4-3                 2   0   0   2   0   0   0   0   0   0   2   0   0   0   2   2   0   0   0   2   0   0   0   2   0   0   0   2   2   0   2   0   0   2   0   0   2   0   2   2   2   0   0   0   0   2   0   0   0   0   2   2   2   2   2   0   0   2   2   2   0   0   0   2   2   2   0   0   2   2   2   0   0   0   0   0   2   0   2   2   0   2   2   2   0   2   2   2   2   2   0   0   0   2   2   0   0   0   0   2   2   2   0   0   2   2   2   2   2   2   0   0   2   2   2   0   0   2   0   2   0   0   2   0   0   2   0   0   2   0   2   0   2   0   0   2   2   0   2   2   0   2   2   2   2   0   0   0   0   0   2   2   0   2   2   2   2   2   0   2   0   0   2   2   0   2   2   2   0   2   0   0   2   0   2   0   0   0   0   2   2   0   2   2   0   2   2   2   0   2   0   0   0   0   0   2   2   2   2   2
 MK-4-4                 2   0   0   2   0   0   0   0   0   2   2   0   0   0   2   2   0   0   0   2   0   0   0   2   0   2   0   2   2   0   2   0   0   2   0   0   2   0   2   2   2   0   0   0   2   0   0   0   0   0   2   2   2   2   2   0   0   2   2   2   0   0   0   2   2   2   0   0   2   2   2   0   0   0   0   0   0   0   2   2   0   2   2   2   0   2   2   2   2   0   0   2   2   2   2   0   0   0   0   2   2   0   0   0   2   2   2   2   2   2   0   0   2   2   2   0   0   2   0   2   0   0   2   2   0   2   0   0   2   0   2   0   2   0   0   0   2   0   2   2   2   2   2   2   2   0   0   0   0   0   2   2   0   2   2   2   2   2   0   0   0   0   0   2   2   2   2   2   0   2   0   2   2   0   2   0   0   0   0   2   2   0   2   2   0   2   2   2   0   2   0   0   0   0   0   2   2   2   2   2
 MK-4-5                 2   0   0   2   0   0   0   0   0   2   2   2   0   0   2   2   0   0   0   2   0   0   0   2   0   2   2   2   2   0   2   0   0   2   0   0   2   0   2   2   2   0   2   0   2   0   0   0   0   0   2   2   2   2   2   0   0   2   2   0   2   0   0   2   2   2   0   0   2   2   2   0   0   0   0   0   0   0   2   2   2   2   0   2   0   2   2   2   2   2   0   2   2   2   2   0   0   0   0   2   2   0   0   0   2   2   2   2   2   2   2   0   2   2   2   0   0   2   0   2   0   2   2   2   0   2   0   0   0   0   2   0   2   0   0   0   2   0   2   2   2   0   0   2   2   0   0   0   0   0   2   2   0   2   0   2   0   2   0   0   0   0   0   2   2   2   0   2   0   2   2   2   2   0   0   0   2   0   2   2   0   0   2   2   0   0   2   2   2   0   0   0   0   0   0   0   2   2   2   2
 MK-4-6                 2   2   0   2   0   0   0   0   0   2   2   2   0   2   2   2   0   0   0   2   0   0   0   2   0   2   2   2   2   0   0   0   2   2   0   0   2   0   2   2   2   0   2   0   2   0   0   0   0   0   2   2   2   0   2   0   0   2   2   0   2   0   0   2   2   2   0   0   2   2   2   0   0   0   0   0   0   0   2   2   2   2   0   2   0   2   2   2   2   2   0   2   2   2   2   0   2   2   2   2   2   0   0   0   2   2   2   2   2   2   2   2   2   2   2   0   0   2   0   2   0   2   2   0   0   2   0   0   2   0   2   0   2   0   0   0   2   0   2   2   2   0   0   2   0   0   0   0   0   0   2   2   0   2   0   2   0   2   0   0   0   0   0   0   2   2   0   2   2   2   0   2   2   0   0   0   2   0   2   0   0   0   2   2   0   0   2   2   2   0   0   0   0   0   0   2   2   0   0   2
 MK-4-7                 2   2   0   2   0   0   0   0   0   2   2   2   0   2   2   2   0   0   0   2   0   0   0   2   0   2   0   2   2   0   0   0   2   2   2   0   2   0   2   2   0   0   2   0   2   2   0   0   0   0   2   2   2   0   2   0   0   2   0   0   2   0   0   2   2   2   0   2   2   2   2   0   0   0   0   0   0   0   2   2   2   2   0   2   0   2   2   2   2   2   2   2   2   2   0   0   2   2   2   2   2   0   0   0   2   0   2   2   2   2   2   2   2   2   2   2   0   2   0   0   0   2   0   2   0   2   0   0   2   0   2   0   2   0   0   2   2   0   2   2   2   0   0   0   0   0   0   0   0   0   0   2   0   2   0   2   0   2   0   2   0   0   0   0   2   2   0   2   2   2   0   0   2   0   0   0   2   0   2   0   2   0   2   2   2   0   0   0   2   2   0   0   0   0   0   2   2   0   2   0
 MK-4-8                 0   2   0   2   2   0   0   0   0   2   2   2   0   2   0   2   0   0   0   2   0   0   0   2   0   2   0   2   2   0   0   0   2   0   2   0   2   0   2   2   0   0   2   0   2   2   0   0   2   0   2   2   2   0   2   0   2   2   0   0   2   0   0   2   2   2   0   2   2   2   2   0   0   0   0   0   0   0   2   2   2   2   0   2   0   2   2   0   2   2   2   2   2   2   0   0   2   2   2   2   2   0   0   0   2   0   2   2   2   2   2   2   2   2   2   2   0   2   0   0   2   0   0   2   0   0   2   0   2   0   2   0   0   0   0   2   2   0   2   2   2   2   0   0   0   0   0   0   0   0   0   2   0   2   0   2   0   2   0   2   0   0   0   0   2   2   0   0   2   2   0   0   2   0   0   0   2   0   2   0   2   0   2   2   2   0   0   0   2   0   0   0   0   0   0   2   2   2   2   0
 MK-4-9                 0   2   0   2   2   0   0   0   2   2   2   0   0   0   0   2   0   0   0   2   0   0   0   2   2   2   0   2   0   0   0   2   2   0   2   0   2   0   2   2   0   0   2   2   2   0   0   0   2   0   2   2   2   0   2   0   2   2   2   0   2   0   0   2   2   2   0   2   2   2   2   0   2   0   0   0   0   0   2   2   2   2   2   2   0   2   2   0   2   2   2   2   2   0   0   0   2   2   2   2   2   0   0   0   2   0   2   2   2   2   2   2   2   2   0   2   0   2   0   0   0   0   0   2   2   0   2   0   2   0   2   0   0   0   0   2   2   0   0   2   2   0   0   0   0   0   0   0   0   0   0   2   0   2   0   2   0   2   0   2   0   0   0   0   2   2   0   0   2   2   0   0   2   0   0   0   2   0   2   0   2   0   2   2   2   0   0   0   2   0   0   0   0   0   2   2   2   2   2   0
 MK-4-10                0   2   0   2   2   0   0   0   2   2   2   0   0   0   0   2   0   0   2   2   0   0   0   2   2   2   2   2   0   0   0   2   2   0   2   0   2   0   0   2   0   0   2   2   2   0   0   0   2   0   2   2   2   0   0   0   2   2   2   0   2   0   0   2   2   2   0   2   2   2   2   0   2   0   0   0   0   0   2   2   2   2   2   2   0   2   2   2   2   2   0   2   2   0   0   0   2   2   2   2   2   0   0   0   0   0   2   2   2   2   2   2   2   2   0   2   2   2   0   0   2   0   0   2   2   0   2   0   2   0   2   0   0   0   0   2   2   0   0   2   2   0   0   0   0   0   0   0   0   0   0   2   0   2   2   2   0   0   0   2   0   0   2   0   2   2   0   0   2   2   0   0   2   0   0   2   2   0   2   2   2   0   2   0   2   0   0   0   2   0   0   0   0   0   0   2   2   2   0   0
 MK-4-11                0   2   0   2   2   0   0   0   2   2   0   0   2   0   0   2   2   0   2   2   0   0   2   2   2   2   2   2   0   0   0   2   2   0   2   0   2   0   0   2   0   0   2   0   2   0   0   0   2   0   2   2   2   0   0   0   2   2   2   0   2   0   0   2   2   2   0   2   2   0   2   2   2   0   0   0   0   2   2   0   0   2   2   2   0   2   2   2   2   2   0   2   2   0   0   0   2   2   2   0   2   0   0   0   0   0   2   2   2   2   2   2   2   2   0   2   2   2   0   0   2   0   0   2   0   2   2   0   2   0   0   0   0   0   0   2   2   0   0   2   2   0   0   0   0   0   0   0   0   0   2   2   0   2   0   2   0   0   0   2   0   0   2   0   2   2   0   0   2   2   0   0   2   0   0   2   2   0   2   2   2   0   2   0   2   0   0   0   2   0   0   0   0   0   2   2   2   0   0   0
 MK-4-12                0   2   0   2   2   0   0   2   2   2   0   0   2   0   0   2   0   0   2   2   0   0   2   2   2   2   2   2   0   0   2   2   2   0   2   0   2   0   0   2   0   0   2   0   2   2   0   0   2   2   2   2   2   0   0   0   0   2   2   0   2   0   0   0   2   2   0   2   2   0   2   2   2   0   0   0   0   2   2   0   0   2   2   2   0   2   2   2   2   2   0   2   2   0   0   0   2   2   2   0   2   0   0   0   0   2   2   2   2   2   2   2   2   2   0   2   2   2   0   0   2   0   0   2   0   2   2   0   2   0   0   0   0   0   0   0   2   0   0   2   2   0   0   0   0   0   2   0   0   0   2   0   0   2   0   2   0   2   0   0   0   0   2   0   2   2   0   0   2   2   0   2   2   0   0   2   2   0   2   2   2   0   2   0   2   0   0   0   2   2   2   0   0   0   2   2   2   0   0   0
 MK-4-13                0   2   0   2   2   0   0   2   2   2   0   0   2   0   0   2   0   0   2   2   0   0   2   2   0   2   2   2   0   0   2   2   2   0   2   0   2   2   0   2   2   2   2   0   2   2   0   0   2   2   2   0   2   0   2   0   0   2   2   0   2   0   0   0   2   0   0   2   2   0   2   2   2   2   0   0   0   2   2   0   0   2   2   2   0   2   2   2   2   2   0   0   2   0   0   0   2   2   2   0   0   0   0   0   2   2   0   2   0   2   2   2   2   2   0   2   2   2   0   0   2   0   0   2   2   2   2   0   2   0   0   0   0   0   0   0   2   0   0   2   2   0   0   0   0   0   2   0   0   0   0   0   0   2   0   2   2   2   0   0   0   0   2   0   2   2   0   2   0   2   0   2   2   0   0   2   2   0   2   2   2   0   2   0   2   0   0   0   2   2   2   0   0   0   2   2   2   0   2   0
 MK-4-14                0   2   0   2   2   0   0   2   2   2   0   2   2   0   0   2   0   0   2   2   0   0   2   2   0   2   2   2   0   0   2   2   2   0   2   0   0   2   0   2   2   2   2   0   2   2   0   0   2   2   2   0   0   2   0   0   0   2   2   0   0   2   0   0   2   0   0   2   0   0   2   2   2   2   0   0   0   2   2   0   0   2   2   2   0   2   2   2   2   2   0   0   2   0   0   0   2   2   2   0   0   0   0   0   2   2   2   0   0   2   2   2   2   2   0   2   2   2   0   0   2   0   0   2   2   2   2   0   2   0   0   0   0   0   0   0   2   0   0   2   2   0   0   0   0   0   2   0   0   0   0   0   0   0   0   2   2   2   0   0   0   2   2   0   2   2   2   2   0   2   0   0   2   0   0   2   2   0   2   2   2   0   2   2   2   2   0   0   2   2   2   0   0   0   2   2   2   2   2   0
 MK-4-15                0   2   0   2   2   0   0   2   2   2   0   2   0   0   0   2   0   0   2   2   0   2   2   2   0   2   0   2   0   0   2   2   2   0   2   0   0   2   0   2   2   2   2   0   2   2   0   0   2   2   2   2   0   2   0   0   0   2   2   0   0   2   0   0   2   2   0   2   0   0   2   2   0   2   0   2   0   2   2   0   0   2   2   2   0   2   2   2   2   2   2   0   2   0   0   0   2   0   2   0   2   0   2   2   2   2   2   0   0   0   2   2   2   0   0   2   2   0   0   0   2   0   0   2   0   0   2   0   2   0   0   0   0   0   0   0   2   0   0   0   2   0   0   0   0   0   2   0   0   0   0   0   0   0   0   2   0   2   0   0   0   2   2   0   2   2   2   0   0   2   0   0   2   0   0   2   2   0   2   2   2   0   2   2   2   2   0   0   2   2   2   2   0   2   2   2   2   2   2   2
 MK-4-16                0   2   0   0   0   0   0   2   2   2   0   2   0   0   0   2   0   0   2   2   0   2   2   2   0   2   0   2   2   0   2   0   2   0   2   0   0   2   0   0   2   2   2   0   2   2   0   0   0   2   2   2   0   2   0   0   0   2   2   0   0   2   2   0   0   2   0   2   0   0   2   2   0   2   2   2   0   2   2   0   0   2   2   2   0   2   2   2   2   2   2   0   2   0   0   0   2   0   2   0   2   0   2   2   2   2   2   0   0   0   0   2   2   0   0   2   2   0   0   0   2   0   0   2   0   2   2   0   2   0   0   0   0   0   0   0   2   0   0   0   2   0   0   2   0   0   2   0   0   2   2   0   0   0   0   2   0   2   0   0   0   2   2   0   2   2   2   0   0   2   0   0   2   0   0   2   2   0   2   2   2   0   2   0   2   2   0   0   0   2   2   2   2   2   2   2   2   2   2   2
 MK-5-1                 2   2   2   2   2   2   0   2   0   2   2   2   2   0   0   2   0   2   0   0   2   0   0   0   0   0   0   2   2   2   0   0   2   0   2   0   0   2   0   0   2   0   0   0   2   0   0   0   2   2   2   0   0   0   2   2   0   0   0   0   0   0   0   0   2   2   2   2   2   2   2   0   2   2   0   2   0   0   0   2   2   0   0   0   2   2   0   0   2   0   0   2   0   0   2   2   0   2   2   2   0   0   2   2   0   2   0   2   2   0   2   0   0   0   0   0   0   0   0   2   2   0   0   2   0   2   2   2   0   0   2   0   0   0   2   2   0   2   2   0   2   2   2   2   2   0   2   0   0   2   0   0   0   0   2   0   0   2   2   2   2   2   2   2   0   0   0   2   0   2   0   2   0   0   0   2   2   0   0   2   0   2   2   0   0   2   2   0   2   2   0   0   0   0   0   0   0   0   2   0
 MK-5-2                 2   2   2   2   2   2   0   2   0   2   2   2   2   0   0   2   0   2   2   0   2   0   0   0   0   0   0   2   2   2   0   0   2   0   2   0   0   2   0   0   2   0   0   0   2   0   0   0   2   2   0   2   0   0   2   2   0   0   0   0   0   0   0   0   2   2   2   2   0   2   2   0   2   2   0   2   0   0   2   0   2   0   0   0   2   0   0   0   2   0   0   2   0   0   2   2   0   2   0   2   0   0   0   2   2   0   0   2   2   0   0   2   0   0   0   0   0   0   0   2   2   0   0   0   0   2   2   2   0   0   2   0   0   0   2   2   0   2   2   0   2   2   2   2   2   0   2   0   0   2   0   0   0   0   2   0   0   2   2   2   2   2   2   2   0   0   0   2   0   2   0   2   0   0   0   2   2   0   0   2   2   2   2   0   0   0   2   0   2   2   0   0   0   0   0   0   0   0   2   0
 MK-5-3                 2   2   2   2   2   0   2   2   0   2   2   2   2   0   0   2   2   0   2   0   2   0   2   0   0   0   0   2   2   2   0   0   2   0   0   0   0   2   0   2   2   0   0   0   2   0   0   0   2   2   0   2   0   0   2   2   0   0   0   0   0   0   0   0   2   2   2   0   0   2   2   0   2   2   0   2   0   0   2   0   2   0   0   0   2   0   0   0   2   0   0   2   0   0   2   2   0   2   0   2   0   0   0   0   0   0   0   2   2   0   0   2   0   0   0   0   0   0   0   2   2   0   2   0   2   2   2   2   0   0   2   0   0   0   2   2   0   2   2   0   2   2   2   2   2   0   2   0   0   2   2   0   0   0   2   2   0   2   2   2   2   2   2   2   0   0   0   0   0   2   0   2   0   0   0   2   2   0   0   2   2   0   2   0   0   0   2   0   0   2   0   0   0   0   2   0   0   2   2   0
 MK-5-4                 2   2   2   2   2   0   2   2   2   0   2   2   0   0   0   2   2   0   2   0   2   0   2   0   0   0   0   2   2   2   0   0   2   0   2   0   0   2   0   2   2   0   0   0   2   0   0   0   2   2   0   2   0   0   2   2   0   0   0   0   0   0   0   0   0   2   2   0   2   2   2   0   2   2   2   2   0   0   2   0   2   0   0   0   2   0   0   0   2   0   0   2   0   0   2   2   0   2   0   2   2   0   0   0   0   0   0   0   2   0   0   2   0   0   0   2   0   0   0   2   2   0   2   0   2   0   2   2   0   0   2   2   0   0   2   2   0   2   2   0   2   2   2   2   2   2   2   0   0   2   2   0   0   0   2   2   0   2   2   2   2   2   2   2   0   2   0   0   0   2   0   2   0   0   0   2   2   0   0   2   2   0   2   0   0   0   2   0   0   2   0   0   0   0   2   2   2   0   2   0
 MK-5-5                 2   2   2   2   2   0   2   0   0   0   0   2   0   0   0   0   2   0   2   0   2   0   2   0   0   0   0   2   2   2   0   0   2   0   2   0   0   2   0   2   2   0   2   0   2   0   2   0   0   2   0   2   0   0   2   2   0   0   0   0   0   0   2   0   0   2   2   0   2   2   2   0   2   0   2   2   0   0   2   0   2   0   0   0   2   0   0   0   2   0   0   2   0   0   2   2   2   2   0   2   2   0   0   0   0   0   0   0   2   0   0   2   0   0   0   2   2   0   0   2   2   0   0   0   2   0   2   2   0   0   0   2   2   2   2   2   0   2   2   0   2   2   2   2   2   2   2   0   0   2   2   2   0   0   2   2   0   2   2   0   2   2   2   2   0   2   0   2   2   2   0   2   0   0   2   2   2   2   0   2   2   0   2   0   0   0   2   0   0   2   0   0   0   0   2   2   2   0   2   0
 MK-5-6                 2   2   2   2   2   0   2   0   0   0   2   2   0   0   0   2   2   0   2   0   2   0   2   0   0   0   0   0   2   2   0   0   2   0   2   0   0   2   0   2   2   0   2   0   2   0   2   0   0   2   0   2   0   0   2   2   0   0   2   0   0   0   2   0   0   2   2   2   2   2   2   0   2   0   2   2   0   0   2   0   0   2   0   2   2   2   0   0   2   0   0   0   0   0   0   2   2   2   0   2   0   2   0   0   0   0   0   0   2   0   0   2   0   0   0   2   2   0   0   2   2   0   0   0   2   0   0   2   0   0   0   2   2   2   2   2   0   2   2   0   2   2   2   2   2   2   2   0   0   2   2   2   2   2   2   2   0   2   2   0   2   2   2   0   2   2   0   2   0   2   0   0   0   0   2   2   2   2   0   2   2   0   2   0   0   0   2   0   0   2   0   0   0   0   0   2   2   2   2   0
 MK-5-7                 2   2   0   0   2   0   2   0   0   2   2   2   0   0   0   2   2   0   2   2   2   0   2   0   0   0   0   2   2   2   0   0   2   0   2   0   0   0   0   2   2   0   2   0   2   0   2   0   0   2   2   2   0   0   2   0   2   0   2   0   0   0   2   0   0   2   2   2   2   2   2   0   2   0   2   0   2   0   2   0   0   2   0   2   2   2   2   0   2   0   0   0   0   0   0   2   2   2   0   0   0   2   0   0   0   0   0   0   0   0   0   0   0   0   0   2   2   0   0   2   2   0   0   0   2   0   0   2   0   0   0   2   2   2   2   2   0   2   2   0   0   2   2   2   2   2   2   2   0   2   2   2   2   2   2   2   0   2   2   0   2   2   2   0   2   2   0   2   0   2   0   0   0   0   2   2   2   2   0   2   2   0   0   0   0   0   2   0   0   2   0   0   0   0   0   2   2   2   0   0
 MK-5-8                 2   2   0   0   0   0   2   0   0   2   2   2   0   0   0   2   2   0   2   2   2   0   2   0   0   0   0   2   2   2   2   0   0   0   2   0   0   0   0   2   2   0   2   0   2   2   2   0   0   0   0   2   0   0   2   0   2   0   0   0   0   0   2   2   2   2   2   2   0   2   2   0   0   0   2   0   2   0   2   0   0   2   0   2   2   2   2   0   2   0   0   0   0   0   0   2   0   2   0   0   0   2   0   0   0   0   0   2   0   0   0   0   0   0   0   2   2   2   0   2   2   0   0   0   2   0   0   2   0   0   2   2   2   2   0   2   0   2   2   0   0   2   2   2   2   2   2   2   0   2   0   2   0   0   2   2   0   2   2   0   2   2   2   0   2   2   0   2   0   2   0   0   0   0   0   2   2   2   0   0   2   0   0   0   0   0   2   0   0   2   0   0   2   0   0   2   2   2   0   0
 MK-5-9                 2   2   0   0   0   0   2   2   0   2   2   2   0   0   0   2   2   0   2   0   2   0   2   0   0   0   0   2   2   2   0   0   0   0   2   0   0   0   0   2   2   0   2   0   2   2   2   0   0   0   0   2   0   2   2   0   2   0   0   0   2   0   2   2   2   2   2   2   0   2   0   0   0   0   2   2   2   0   0   0   0   2   0   2   2   2   2   0   2   0   0   0   0   2   0   2   0   0   0   0   0   2   0   0   0   0   0   2   0   0   0   0   0   0   0   2   2   2   0   2   2   0   0   0   2   2   0   2   0   2   2   2   2   2   0   2   0   2   2   0   0   2   2   2   2   2   2   2   0   2   0   2   0   0   2   0   0   2   2   0   2   2   0   0   2   2   0   2   0   2   0   0   0   0   0   2   2   2   0   0   2   0   0   0   0   0   2   0   0   2   0   0   0   0   0   2   2   2   0   0
 MK-5-10                2   2   0   2   0   0   2   2   0   2   2   2   0   2   0   0   2   0   2   0   2   0   2   0   0   0   0   0   2   2   0   0   0   0   2   0   0   0   0   2   2   2   0   0   2   2   2   0   0   0   0   2   0   2   2   0   2   0   0   0   2   0   0   0   2   2   2   2   0   2   0   0   0   0   2   2   2   0   0   0   0   2   0   2   2   2   2   0   2   0   0   0   2   2   0   2   0   0   0   0   0   2   0   0   0   0   0   2   0   0   0   0   0   0   0   2   2   2   0   2   0   0   0   0   2   2   0   2   0   2   2   2   2   2   2   0   0   2   0   0   0   2   2   2   2   2   2   2   0   2   0   2   2   0   2   0   0   2   2   0   0   2   0   0   2   2   0   2   0   2   0   0   0   0   2   2   2   2   0   0   2   0   0   0   0   0   2   0   0   2   0   0   0   2   0   2   2   2   0   0
 MK-5-11                2   2   0   2   0   2   2   2   0   2   2   2   0   2   0   0   2   0   2   0   2   0   2   0   0   0   0   0   2   2   0   0   0   0   2   0   0   0   0   2   2   2   0   0   2   2   2   0   0   0   0   2   0   2   2   0   2   0   0   0   2   0   0   0   2   2   2   2   0   2   0   0   0   0   2   2   2   0   0   0   2   0   0   2   2   2   2   0   2   0   0   0   2   2   0   2   0   0   0   0   0   2   0   0   0   0   0   2   0   0   0   0   0   0   2   0   2   2   0   2   0   0   0   0   2   2   0   2   0   2   2   2   2   2   2   0   0   2   0   0   0   2   2   2   2   2   2   2   0   2   0   2   2   0   2   0   0   2   2   0   0   2   0   0   2   2   0   2   2   2   0   0   0   0   2   2   2   2   0   0   2   0   0   0   0   0   2   0   0   2   0   0   2   0   0   2   2   2   0   0
 MK-5-12                2   0   0   2   0   2   2   2   0   2   2   2   2   2   0   0   2   0   2   0   2   0   2   0   0   0   0   0   2   2   0   0   0   0   2   0   2   0   0   2   2   0   0   0   2   2   2   0   0   0   0   2   0   2   2   0   0   0   2   0   2   0   0   0   2   2   2   0   0   2   0   0   0   0   2   2   2   2   2   0   2   0   0   2   2   2   2   0   2   0   0   0   2   2   0   2   0   0   0   0   0   0   0   0   0   0   0   2   2   2   0   0   0   0   2   2   2   2   0   2   0   0   0   0   2   2   0   2   0   2   2   2   2   2   2   0   0   2   2   0   0   2   2   2   2   2   0   0   0   0   0   0   2   0   2   0   0   2   2   0   2   2   0   0   2   2   0   2   2   2   0   0   0   0   2   2   2   2   0   0   2   0   0   0   0   0   2   0   0   2   2   0   2   0   0   2   2   2   0   0
 MK-5-13                2   0   2   2   0   2   2   2   0   2   2   2   2   2   0   0   0   0   2   0   2   0   2   2   0   0   0   0   2   2   0   0   0   0   2   0   2   0   0   2   2   0   2   0   2   2   2   0   0   0   0   2   0   2   2   0   0   0   2   2   2   0   2   0   2   2   2   0   0   0   2   0   0   0   0   2   2   2   2   0   2   0   0   2   2   2   2   0   2   0   0   0   2   2   0   2   0   0   0   0   0   0   0   0   0   0   2   2   2   0   0   0   0   0   2   2   2   2   0   2   0   0   0   0   2   2   0   2   0   2   2   2   2   2   0   0   0   2   2   0   0   2   2   0   2   2   0   0   0   0   0   2   2   0   2   0   2   2   2   0   2   2   0   0   2   2   0   2   2   2   0   0   0   0   2   2   0   2   0   0   0   0   0   0   0   2   2   2   0   2   2   0   2   0   0   2   2   2   0   0
 MK-5-14                2   0   2   2   2   2   2   2   0   2   2   2   2   2   0   0   2   0   2   0   2   0   2   2   2   0   2   0   0   2   0   0   0   0   2   0   2   0   0   2   2   0   2   0   0   2   2   0   0   2   0   2   0   2   2   2   0   0   2   2   2   0   2   2   2   2   2   0   0   0   2   0   0   0   0   2   2   2   2   0   2   0   0   2   2   2   2   0   2   0   0   0   2   2   0   2   0   0   0   0   0   0   0   0   0   0   2   2   2   0   0   0   0   0   2   2   2   2   0   2   0   2   0   0   2   2   0   2   0   2   2   2   2   2   0   0   0   2   2   0   0   2   2   0   0   2   0   0   0   0   0   2   2   0   2   0   0   2   0   0   2   2   0   0   2   2   0   2   2   2   0   0   0   0   2   0   0   2   2   0   0   0   0   0   0   2   2   2   0   2   2   0   2   0   0   2   2   2   0   0
 MK-5-15                2   0   2   2   2   0   2   2   0   2   2   2   0   0   0   0   0   0   2   0   2   0   2   2   2   0   2   0   0   2   0   0   0   0   2   0   2   0   2   2   2   0   2   2   0   2   2   0   0   2   0   2   0   2   2   2   0   0   0   2   2   2   2   2   2   2   2   0   0   0   2   0   0   2   0   2   2   2   2   0   0   0   0   2   2   2   2   2   2   0   0   0   2   2   0   2   0   0   0   0   0   0   0   0   0   0   2   0   2   2   2   0   0   0   2   0   2   2   0   2   2   2   0   2   0   2   0   2   0   0   2   0   2   2   0   0   0   2   2   0   0   2   2   0   2   0   2   2   0   0   0   2   0   0   0   0   0   2   0   0   2   0   0   0   2   2   0   0   0   2   0   0   0   0   2   0   0   2   0   0   0   0   0   0   2   2   0   2   0   2   2   2   2   0   0   2   2   2   0   0
 MK-5-16                2   0   2   2   0   0   2   2   0   0   2   2   0   0   0   0   0   0   2   0   2   0   2   2   2   0   2   0   0   2   0   2   0   0   2   0   2   0   2   2   2   0   2   2   0   2   2   0   0   2   0   0   0   0   2   2   0   0   0   2   2   0   2   2   2   2   2   0   0   0   2   0   0   2   0   2   2   2   0   0   0   2   0   2   2   2   0   2   2   0   0   0   2   2   0   2   0   0   0   0   2   0   0   0   0   0   0   0   2   2   2   0   0   0   2   0   2   2   0   2   2   2   0   2   0   2   0   2   2   0   2   0   2   2   0   0   0   2   2   0   0   2   0   0   2   0   2   2   2   0   0   2   0   0   0   2   0   2   2   2   0   0   2   2   2   2   0   0   0   2   0   2   0   0   2   0   0   2   0   0   0   0   0   0   2   2   0   2   0   2   0   2   2   0   0   2   2   2   0   0
 MK-6-1                 2   2   0   0   2   0   2   2   2   2   0   2   0   0   0   2   2   2   0   2   2   0   2   0   0   2   2   0   2   2   2   0   2   0   0   2   2   0   2   0   2   2   0   0   2   0   0   0   2   2   0   0   2   2   0   2   2   0   0   2   2   0   2   0   2   0   0   2   0   2   2   0   0   2   2   0   2   0   0   0   2   0   2   2   0   0   0   0   0   0   2   2   0   2   2   2   0   2   0   2   2   0   2   0   2   0   2   2   2   2   0   0   2   0   2   2   0   0   0   0   2   0   0   0   2   0   2   0   0   2   0   2   2   2   0   2   2   0   2   2   2   2   2   0   2   0   0   2   0   2   2   2   0   0   2   0   2   2   2   0   2   0   0   2   0   0   2   0   2   2   0   0   0   0   0   2   0   2   2   2   0   0   2   2   0   2   0   2   2   2   2   2   2   2   0   2   2   2   0   2
 MK-6-2                 2   2   0   0   2   0   2   2   2   2   2   2   0   0   0   2   2   0   0   2   2   0   2   0   0   2   2   0   2   2   2   0   2   0   0   0   0   0   2   0   2   2   0   0   2   0   0   0   2   2   0   0   2   2   0   0   2   0   0   2   2   0   0   0   2   0   0   2   2   2   2   0   2   2   2   0   2   2   0   0   2   0   2   0   0   2   2   0   0   0   2   2   0   2   2   2   0   2   0   2   2   2   2   0   2   0   2   2   2   2   0   0   2   0   2   2   0   0   0   0   2   0   0   0   2   0   2   0   0   2   0   2   2   0   0   2   2   0   2   0   0   2   0   0   2   0   0   2   0   2   2   2   0   0   2   0   2   2   2   0   0   0   0   2   0   0   2   0   2   2   0   0   0   0   0   2   0   2   2   2   0   0   2   2   0   2   0   2   2   2   2   2   2   2   0   2   2   2   0   2
 MK-6-3                 2   2   0   0   0   0   0   2   0   2   2   2   0   0   0   2   2   0   0   2   2   2   2   0   0   2   2   0   2   2   2   2   0   0   0   0   0   2   2   0   2   2   0   0   2   0   0   0   2   2   2   0   2   2   2   0   0   0   0   2   2   0   0   0   2   0   0   2   2   2   2   0   2   2   2   0   2   2   0   0   2   0   2   0   0   2   2   0   2   0   0   0   0   0   2   2   0   2   0   0   2   2   2   0   2   0   2   2   2   2   0   2   2   2   2   2   0   0   0   0   2   0   0   2   2   0   2   0   0   2   2   0   2   0   0   2   2   0   2   0   0   2   0   0   2   0   0   2   2   2   2   0   0   0   2   0   2   2   2   0   0   0   0   2   2   0   2   0   2   2   0   0   0   0   0   2   0   2   2   2   0   0   2   2   0   2   2   2   2   2   2   2   2   2   0   2   0   2   0   2
 MK-6-4                 2   2   0   0   0   0   0   2   0   2   2   2   0   0   0   2   2   0   0   2   2   0   2   0   0   2   2   0   2   2   2   2   0   0   0   0   2   2   2   0   2   0   0   0   2   2   0   0   2   2   2   0   2   2   2   0   0   0   0   2   2   2   0   0   2   0   0   2   2   2   2   0   2   0   2   0   2   2   0   0   2   0   2   2   0   2   2   0   2   0   0   0   0   0   2   2   0   2   0   0   2   2   2   0   2   0   2   2   2   2   0   0   2   0   2   2   0   0   0   0   2   0   0   2   0   0   2   0   0   0   2   0   2   0   0   2   2   0   2   2   0   2   0   0   2   0   0   0   2   2   0   0   0   0   2   0   0   2   2   0   0   0   0   0   2   0   0   0   2   2   0   2   0   0   0   2   2   2   2   2   0   0   2   2   2   2   2   2   2   2   2   2   2   2   0   2   0   0   0   0
 MK-6-5                 2   2   0   0   2   0   0   2   0   0   2   2   0   0   0   2   2   0   0   2   2   0   2   0   2   2   2   0   0   2   2   2   0   0   0   0   2   2   2   0   2   0   2   0   2   2   0   0   2   2   2   0   2   2   2   0   0   0   2   0   2   0   0   0   2   2   0   2   0   2   2   0   2   0   2   0   2   2   0   0   2   0   2   2   0   2   2   0   2   0   0   0   0   0   2   2   2   2   0   0   2   2   2   0   2   2   2   2   2   2   2   0   2   0   2   2   2   0   2   0   2   0   0   2   0   2   2   0   0   0   2   0   2   0   0   2   2   0   2   2   0   2   0   0   2   0   0   2   2   2   0   0   0   0   2   2   0   0   2   0   0   0   2   0   2   0   0   0   2   2   0   2   0   2   0   0   2   2   0   2   0   0   2   2   2   2   2   2   2   2   2   2   2   2   0   2   0   0   0   0
 MK-6-6                 2   2   0   2   2   2   0   2   0   0   2   2   0   0   0   2   0   0   0   2   2   0   2   2   0   2   2   0   0   2   2   2   0   0   0   0   2   2   2   0   2   0   2   0   2   2   0   0   2   2   2   0   2   2   2   0   0   0   2   0   2   0   0   0   2   2   0   2   2   2   2   2   2   0   2   0   2   2   0   0   2   0   2   2   0   2   2   0   2   0   0   0   0   0   2   2   2   2   0   0   2   2   2   0   2   2   2   2   2   2   2   0   2   0   2   2   2   0   2   0   2   0   0   0   0   2   0   0   0   2   2   0   2   0   0   2   2   0   0   2   0   2   0   0   2   0   0   2   2   2   0   0   0   0   2   2   0   2   2   0   0   0   2   0   2   0   0   0   2   2   0   2   0   2   0   0   2   2   0   2   0   0   2   2   2   2   0   2   2   2   2   2   2   2   0   2   0   0   0   0
 MK-6-7                 2   2   2   2   2   2   2   2   0   0   2   2   0   0   0   0   0   0   0   2   2   0   2   2   0   2   2   0   0   2   2   2   0   0   0   0   2   2   2   0   2   0   2   0   2   2   0   0   2   2   2   0   2   2   2   0   0   0   2   0   2   0   0   2   2   2   0   2   2   2   2   2   2   0   2   0   2   2   0   0   2   0   2   2   0   2   2   0   2   0   0   0   0   0   0   2   2   2   0   0   2   0   2   0   0   2   2   2   2   2   2   0   2   0   2   2   2   0   2   0   0   0   0   0   0   2   0   0   0   2   2   0   2   0   0   2   2   0   0   2   0   2   0   0   0   2   0   2   2   2   0   0   0   0   2   2   0   2   2   0   0   0   2   0   2   0   0   0   2   2   0   2   0   0   0   0   2   2   0   2   0   0   2   2   0   2   0   2   2   2   0   2   2   2   0   2   0   0   2   0
 MK-6-8                 2   2   0   2   2   0   2   2   0   0   2   2   0   2   0   2   0   0   0   2   2   0   2   2   0   2   2   0   0   2   2   2   2   0   0   0   2   2   2   0   2   0   2   0   2   2   0   0   2   0   2   0   2   2   2   0   0   0   2   0   2   0   0   2   2   2   0   2   2   2   2   2   2   0   2   0   2   2   0   0   2   0   2   2   2   2   0   0   2   0   0   0   0   0   0   2   0   0   2   2   2   0   2   0   0   2   2   2   2   2   2   0   2   0   2   0   2   2   2   0   2   0   0   0   0   2   0   0   0   2   2   0   2   2   0   2   2   0   0   0   0   2   0   0   0   0   0   2   2   2   0   0   0   0   2   2   0   2   2   0   0   0   2   0   2   2   0   0   2   2   0   2   0   0   0   0   2   2   0   2   0   2   2   2   2   2   0   2   2   2   0   2   0   2   0   2   0   0   2   0
 MK-6-9                 2   2   0   2   2   0   2   2   0   0   2   2   0   2   0   2   0   0   0   2   2   0   2   2   0   2   2   2   0   2   2   2   2   0   0   0   2   2   2   2   0   0   2   0   2   2   0   2   2   0   2   0   2   0   2   0   0   0   0   0   2   0   0   2   2   2   0   2   2   2   2   2   2   0   2   0   0   2   2   0   2   0   2   2   2   2   0   0   2   0   0   0   0   2   0   2   0   0   2   2   2   0   2   0   0   2   2   2   2   2   2   0   0   0   2   0   2   2   2   0   2   0   0   0   0   2   0   2   0   2   2   0   2   2   0   2   2   2   0   0   0   2   0   0   0   0   0   2   2   2   0   0   0   0   2   2   0   2   2   0   0   0   2   0   2   0   0   0   2   2   2   2   0   0   2   0   2   2   0   2   0   2   2   2   2   2   0   2   2   2   0   2   0   2   0   2   0   0   2   0
 MK-6-10                2   2   0   2   2   0   2   2   2   0   2   2   0   0   0   2   0   0   0   2   2   0   2   2   0   2   2   2   0   2   2   0   2   0   0   0   2   2   2   2   0   0   0   0   2   2   0   2   2   0   2   0   2   0   2   0   0   0   0   0   2   0   0   2   2   2   0   2   2   2   2   0   2   0   0   0   0   2   2   0   2   2   2   2   2   2   0   0   2   0   0   0   0   2   0   2   2   0   0   2   2   0   2   0   0   2   2   2   2   2   2   0   0   0   2   0   2   0   2   0   2   0   0   0   0   2   0   2   0   2   2   0   2   0   0   2   2   2   0   0   0   2   0   0   0   0   0   2   2   2   2   2   0   0   2   2   2   2   2   0   0   0   2   2   2   2   0   0   2   2   2   2   0   0   2   0   0   2   0   2   0   2   0   2   2   0   0   2   0   2   0   2   2   2   0   2   0   2   2   2
 MK-6-11                2   2   0   2   2   0   2   2   2   0   0   2   0   0   0   2   2   0   0   2   2   0   2   2   2   2   2   2   0   2   2   0   2   0   0   0   2   2   0   2   0   0   0   0   2   2   0   2   2   0   2   0   2   0   2   0   0   0   0   0   2   0   0   0   2   2   0   0   2   2   2   0   0   0   2   0   0   2   2   0   2   2   2   2   2   2   0   2   2   0   0   0   0   2   0   2   2   0   0   2   2   0   2   0   2   2   2   2   2   0   2   0   0   0   2   0   2   0   2   0   2   0   2   0   0   2   0   2   0   2   2   0   2   0   0   2   2   2   0   0   0   2   0   0   0   0   0   2   2   2   2   2   0   0   2   2   2   2   2   0   2   0   2   2   2   0   0   0   2   2   2   0   0   0   2   0   0   2   2   2   0   2   0   2   0   0   0   2   0   2   0   2   0   2   0   2   0   0   2   2
 MK-6-12                2   2   0   2   0   0   2   2   2   0   0   2   0   0   0   2   2   2   0   2   2   0   2   2   2   2   2   2   0   2   2   0   2   0   0   0   2   2   0   2   2   0   0   0   2   2   0   2   2   0   2   0   0   0   2   0   0   0   0   0   2   0   0   0   2   2   0   0   2   2   2   0   0   0   2   0   0   2   2   0   2   2   2   2   2   2   0   2   2   0   0   0   0   2   0   2   2   2   0   2   2   0   2   0   2   2   2   2   2   2   2   0   0   0   2   0   2   0   2   0   0   0   2   2   0   2   0   2   0   2   2   0   2   0   0   2   2   2   0   0   0   2   0   0   0   0   0   2   2   2   2   2   0   0   2   2   2   2   2   0   2   0   2   0   0   2   0   0   2   2   2   0   0   0   2   0   0   2   2   2   0   2   0   2   0   0   2   2   0   2   0   2   0   2   0   2   0   0   2   0
 MK-6-13                2   2   0   2   0   0   2   2   2   0   0   2   0   0   0   2   2   2   2   2   2   0   2   2   2   2   2   0   0   2   2   0   2   0   0   0   2   2   0   2   2   0   0   0   2   0   0   0   0   0   0   0   0   0   2   0   0   0   0   0   2   0   0   0   2   0   2   2   2   2   2   0   0   0   2   0   2   2   2   2   0   2   2   2   2   2   0   2   2   0   0   0   0   0   0   2   2   2   0   2   0   0   2   0   0   2   2   2   2   2   2   0   0   0   2   0   2   2   2   2   2   0   2   0   0   2   0   2   0   2   2   0   2   0   0   2   2   2   0   0   0   2   0   0   0   0   0   2   2   2   2   2   0   0   2   2   2   2   2   0   2   0   2   0   0   2   0   0   2   0   2   0   0   0   2   0   0   0   2   2   0   2   2   2   0   0   2   2   2   2   0   0   0   2   0   2   0   0   2   0
 MK-6-14                2   2   0   2   0   0   0   2   2   0   0   2   0   2   0   2   2   2   2   2   2   0   2   2   2   2   2   0   2   2   2   2   2   0   0   0   2   2   0   2   2   0   0   0   2   0   0   2   0   2   0   0   0   2   2   0   2   0   0   0   2   0   0   0   2   0   2   2   2   2   2   0   0   0   2   0   2   2   2   2   0   2   2   2   2   2   0   2   2   0   0   0   0   0   0   2   2   2   0   2   0   0   2   0   0   2   2   2   2   2   2   0   0   0   2   0   2   2   2   2   2   0   2   0   0   2   2   2   0   2   2   0   2   0   0   2   2   2   0   2   0   2   0   0   0   0   0   2   2   2   2   2   0   0   2   2   2   2   2   0   2   2   2   0   0   2   0   0   2   0   2   0   0   0   2   0   0   0   2   2   0   2   2   2   0   0   2   2   2   2   2   0   2   2   0   2   0   2   2   0
 MK-6-15                2   2   0   2   0   0   2   0   2   0   0   2   0   2   0   2   2   2   2   2   2   0   2   0   2   2   2   0   0   2   2   0   2   0   0   0   2   2   0   2   2   0   2   0   2   0   0   2   0   2   0   0   0   2   2   0   2   0   0   0   2   0   0   0   0   0   2   2   2   2   2   0   0   0   2   0   2   2   2   2   2   2   2   0   2   0   0   2   2   0   0   2   0   0   0   2   2   2   0   2   0   0   2   0   0   2   2   2   2   2   2   0   0   0   2   0   2   2   2   2   2   2   2   0   0   2   2   2   0   2   2   0   2   0   0   2   2   2   0   2   0   2   0   0   0   0   0   2   2   2   2   2   0   0   2   2   0   2   2   0   2   2   2   0   0   2   0   0   2   0   2   0   0   0   2   0   2   0   2   2   0   2   2   2   0   0   2   2   2   2   2   0   2   2   0   2   0   2   2   0
 MK-6-16                2   2   0   2   0   0   2   0   0   2   0   2   2   2   0   2   2   2   2   2   2   0   2   0   2   2   2   0   0   2   2   0   2   0   0   0   2   2   0   2   2   0   2   0   2   2   0   2   0   2   0   0   0   2   0   2   2   0   0   0   2   0   0   2   0   0   2   2   2   2   2   0   0   0   2   0   2   2   2   2   2   2   2   0   0   0   0   2   2   0   0   2   0   0   0   2   2   2   0   2   0   0   2   0   0   2   2   2   2   2   2   0   0   0   2   2   2   2   2   2   2   2   2   0   0   2   2   2   0   2   2   0   2   0   0   2   2   2   2   2   0   2   0   2   0   0   0   2   2   2   2   2   0   0   2   2   0   2   2   0   2   2   2   0   0   2   0   0   2   0   2   0   0   0   2   0   2   0   2   0   0   2   2   2   0   0   2   2   2   2   2   0   2   2   0   2   0   2   2   0
 
!****************************************** Phenotypic Data **********************************************************
!-100.0 is resevred for missing phenotype
SimulatedTrait1        10.2301    9.0209   10.0945   10.1984   10.1872    8.9195   10.8659   12.5443   10.5552    7.8118   11.2260    8.6758    7.4469    8.9427    8.8637   12.1806   11.2818    9.6221    9.4908    8.0121   12.1259    9.4263   11.1947    9.0987    9.1576   10.7023   10.6644    9.4028    9.7788    8.8337    9.7307    9.7951   10.6000    6.3531    8.2910    9.8526   12.0053    9.7497    9.9795   11.9176    9.7604    8.4449    8.7573    8.3687    9.0156    8.6189   11.1593   10.4778   10.8709   10.3728   10.3477   10.4389    9.7330    6.8722   12.8165    8.7900    9.7620    8.6861   10.8813   10.0047   10.2425    6.7481   10.1293    9.9606   10.2950   10.9789    9.9187    8.8251    9.1828   11.2108   10.4441   10.4341    9.9628    9.9299    9.0816   10.7569    7.2768    9.6989   11.8227    9.7779   10.4453   10.3147    9.0948    9.4235    9.9495   10.1801   12.0392    8.0222   10.3649    9.0401    9.8560    8.0678    9.4613   10.5622   11.5936    8.8275   10.6636    7.4109    7.3165    8.5608   11.7383    8.8703    9.7619    9.3806    9.0995   10.1698   10.8152    9.7403   10.9320   10.9477   10.0529   11.2285    9.2165    9.8682   11.5222    9.3045   10.6256   10.7458    8.2350   10.3954   10.9655    8.4035   12.4194   10.7215    8.9859   10.9439   10.8208    9.8610    9.1581    9.3041   10.5911    9.9575   11.4048    9.0906   11.7344   11.8600    9.1509    8.0066   10.5965    9.7373   11.1670    8.7679   10.4604   10.8493   10.2304   10.5338   10.3395    8.8822    8.4353   11.1604   12.3198    9.1818   10.3471   11.5665   11.3368   10.1491    9.1678   12.0823    8.7605    7.3662   10.1860   10.0532   10.2877   10.1773   10.7841   11.1763   11.5325   11.7184    9.0364   10.3074    9.1435   12.0578    7.3452    9.9230   11.5594   11.0274   10.2258    6.7277    7.1797   10.4453   10.2832    8.7803   11.7035   10.9441    9.8465   11.2280   12.4822    9.1368   10.3846   11.5271   10.2502    8.8172   10.0884    8.8509   10.2412   12.6471    9.6257   10.4117   12.3216    8.1355
SimulatedTrait2        13.0696   15.4214   18.3469   16.4262   14.5303   13.4915   13.8072   15.9381   12.9003   15.7319   15.7552   15.1935   16.8380   13.1859   13.7239   17.2074   15.6836   12.6679   14.1897   14.6903   14.5672   11.6638   13.0193   14.0756   11.0600   13.9030   14.4765   11.9344   14.8774   16.3565   13.9193   15.9112   17.0473   15.3333   15.4679   16.1478   16.3462   14.4032   17.1447   14.3154   17.0330   18.7864   15.3142   14.6445   14.9064   13.3291   14.8876   14.1832   17.0599   17.0680   16.1466   15.5461   15.3998   14.9211   15.2870   16.5099   14.4585   13.6731   12.9308   13.1338   13.3615   15.1755   14.9701   15.5992   15.3779   18.7968   14.3615   14.6721   13.9710   13.5717   17.0193   14.4263   15.4447   15.2113   15.4298   16.9216   15.0039   15.1818   15.1964   16.5667   18.1906   15.2940   14.5079   15.4706   17.2475   13.5934   15.1899   14.0656   16.0724   16.7433   15.8212   15.6173   13.3614   15.6446   16.9983   15.2868   14.9608   14.8958   16.2083   13.3261   15.2767   14.1092   14.8288   14.0252   15.0904   14.9783   12.2109   16.0383   15.7417   11.0876   14.6264   16.4446   14.5944   12.9441   15.3016   17.5393   15.5701   17.2623   14.0852   14.5002   15.1027   14.2655   17.6528   14.2888   15.2846   15.3659   17.2122   15.0846   13.0336   14.9991   13.7371   14.2685   15.2573   17.1848   15.2954   17.0261   13.9398   17.5202   17.2970   15.5191   17.6687   16.2530   15.2761   12.4080   16.0003   15.4680   15.2136   14.6167   14.5614   15.1253   16.9917   15.0581   14.2107   13.9181   14.2343   15.1326   15.2420   16.3130   17.9659   13.3510   14.2763   14.5437   15.3463   14.5495   15.1762   16.0072   16.2036   12.7255   15.4605   16.9377   17.6486   14.6562   15.8823   14.8389   15.2493   18.2089   14.8537   14.3503   15.9414   13.8343   15.7754   16.3579   14.2508   13.6860   14.2640   13.4978   15.1546   13.5046   12.5162   11.2736   15.1790   15.7214   15.7994   16.8762   13.0186   15.0149   15.1872   14.4249   17.6856   16.6413
 
