# Supplementary material for: Inclusive Composite Interval Mapping of QTL by Environment Interactions in Biparental Populations
Source: PLoS One. 2015 Jul 10;10(7):e0132414. doi: 10.1371/journal.pone.0132414 (PMC4498613; doi:10.1371/journal.pone.0132414)
Supplement: S3 File — (ZIP) [file pone.0132414.s003.zip › Simulation for unliked model/Simulated popualtions/run_00155.met]

!**********************Note: lines staring with "!" are remarks and will be ignored in the program********************
!*********************************General Information**********************************
!Assuming F1 = P1 x P2, populations available in QTL IciMapping are: 
!  1, P1BC1F1 = P1 x F1, the first backcrossing where P1 is used as the recurrent parent;
!  2, P2BC1F1 = P2 x F1, the first backcrossing where P2 is used as the recurrent parent;
!  3, F1DH, F1-derived doubled haploids; 
!  4, RIL or F1RIL, recombination inbred lines through the repeated selfing of F1;
!  5, P1BC1RIL, recombination inbred lines through the repeated selfing of P1BC1F1;
!  6, P2BC1RIL, recombination inbred lines through the repeated selfing of P2BC1F1;
!  7, F2, the selfing generation of F1;
!  8, F3, the selfing generation of F2;
!  9, P1BC2F1, the second backcrossing where P1 is used as the recurrent parent; 
! 10, P2BC2F1, the second backcrossing where P2 is used as the recurrent parent;
! 11, P1BC2RIL, recombination inred lines through the repeated selfing of P1BC2F1; 
! 12, P2BC2RIL, recombination inred lines through the repeated selfing of P2BC2F1; 
! 13, P1BC1F2, the selfing generation of P1BC1F1; 
! 14, P2BC1F2, the selfing generation of P2BC1F1; 
! 15, P1BC2F2, the selfing generation of P1BC2F1; 
! 16, P2BC2F2, the selfing generation of P2BC2F1; 
! 17, P1BC1DH, P1BC1F1-derived doubled haploids; 
! 18, P2BC1DH, P2BC1F1-derived doubled haploids; 
! 19, P1BC2DH, P1BC2F1-derived doubled haploids; 
! 20, P2BC2DH, P2BC2F1-derived doubled haploids; 
   3      !Mapping Population (see remarks above)
   2      !Mapping Function (1 for Kosambi; 2 for Haldane; 3 for Morgan)
   2      !Marker Space Type (1 for intervals; 2 for positions)
   1      !Marker Space Unit(1 for centiMorgans; 2 for Morgan)
   6      !Number of Chromosomes (or Linkage Groups)
 200      !Size of the mapping population
   2      !Number of environments
 
!***************************************** Chromosomes and Linkage Maps **********************************************
!Chromosome                 NumMarkers
-CH1                        16
-CH2                        16
-CH3                        16
-CH4                        16
-CH5                        16
-CH6                        16
!Linkage map (Marker name followed by position or the interval length)
 MK-1-1                1     0.000
 MK-1-2                1    10.000
 MK-1-3                1    20.000
 MK-1-4                1    30.000
 MK-1-5                1    40.000
 MK-1-6                1    50.000
 MK-1-7                1    60.000
 MK-1-8                1    70.000
 MK-1-9                1    80.000
 MK-1-10               1    90.000
 MK-1-11               1   100.000
 MK-1-12               1   110.000
 MK-1-13               1   120.000
 MK-1-14               1   130.000
 MK-1-15               1   140.000
 MK-1-16               1   150.000
 MK-2-1                2     0.000
 MK-2-2                2    10.000
 MK-2-3                2    20.000
 MK-2-4                2    30.000
 MK-2-5                2    40.000
 MK-2-6                2    50.000
 MK-2-7                2    60.000
 MK-2-8                2    70.000
 MK-2-9                2    80.000
 MK-2-10               2    90.000
 MK-2-11               2   100.000
 MK-2-12               2   110.000
 MK-2-13               2   120.000
 MK-2-14               2   130.000
 MK-2-15               2   140.000
 MK-2-16               2   150.000
 MK-3-1                3     0.000
 MK-3-2                3    10.000
 MK-3-3                3    20.000
 MK-3-4                3    30.000
 MK-3-5                3    40.000
 MK-3-6                3    50.000
 MK-3-7                3    60.000
 MK-3-8                3    70.000
 MK-3-9                3    80.000
 MK-3-10               3    90.000
 MK-3-11               3   100.000
 MK-3-12               3   110.000
 MK-3-13               3   120.000
 MK-3-14               3   130.000
 MK-3-15               3   140.000
 MK-3-16               3   150.000
 MK-4-1                4     0.000
 MK-4-2                4    10.000
 MK-4-3                4    20.000
 MK-4-4                4    30.000
 MK-4-5                4    40.000
 MK-4-6                4    50.000
 MK-4-7                4    60.000
 MK-4-8                4    70.000
 MK-4-9                4    80.000
 MK-4-10               4    90.000
 MK-4-11               4   100.000
 MK-4-12               4   110.000
 MK-4-13               4   120.000
 MK-4-14               4   130.000
 MK-4-15               4   140.000
 MK-4-16               4   150.000
 MK-5-1                5     0.000
 MK-5-2                5    10.000
 MK-5-3                5    20.000
 MK-5-4                5    30.000
 MK-5-5                5    40.000
 MK-5-6                5    50.000
 MK-5-7                5    60.000
 MK-5-8                5    70.000
 MK-5-9                5    80.000
 MK-5-10               5    90.000
 MK-5-11               5   100.000
 MK-5-12               5   110.000
 MK-5-13               5   120.000
 MK-5-14               5   130.000
 MK-5-15               5   140.000
 MK-5-16               5   150.000
 MK-6-1                6     0.000
 MK-6-2                6    10.000
 MK-6-3                6    20.000
 MK-6-4                6    30.000
 MK-6-5                6    40.000
 MK-6-6                6    50.000
 MK-6-7                6    60.000
 MK-6-8                6    70.000
 MK-6-9                6    80.000
 MK-6-10               6    90.000
 MK-6-11               6   100.000
 MK-6-12               6   110.000
 MK-6-13               6   120.000
 MK-6-14               6   130.000
 MK-6-15               6   140.000
 MK-6-16               6   150.000
!*********************************** Marker Types ********************************************************************
!Co-dominant marker: When heterozygote F1 is present, P1 is coded as 2, F1 is coded as 1, and P2 is coded as 0; Otherwise, P1 is coded as 2, and P2 is coded as 0. 
!Dominant marker: When heterozygote F1 is present, P1 and F1 are coded as 12, and P2 is coded as 0; Otherwise, P1 is coded as 2, and P2 is coded as 0.  
!Recessive markers: When heterozygote F1 is present, P1 is coded as 2, and F1 and P2 are coded as 10; Otherwise, P1 is coded as 2, and P2 is coded as 0. 
!Missing marker is coded as -1. 
 MK-1-1                 2   0   0   2   0   0   0   2   2   0   0   2   2   2   0   0   2   0   0   2   0   2   2   0   2   2   2   2   0   0   0   0   2   2   2   2   2   2   0   0   0   0   2   0   2   0   2   0   0   0   0   0   0   2   0   2   2   0   0   2   2   0   0   2   0   0   2   0   2   2   2   0   2   0   0   0   2   2   0   2   0   0   2   2   2   0   2   2   0   0   2   0   0   0   2   2   2   0   2   2   2   0   2   2   2   0   0   2   2   0   2   0   0   0   2   2   2   2   2   0   0   2   0   0   0   2   2   0   2   0   0   0   2   0   0   2   0   2   0   2   0   0   2   0   2   2   0   2   0   0   0   2   2   2   0   0   2   0   2   2   2   0   0   2   2   2   2   2   0   0   2   0   2   2   0   2   2   2   0   2   2   0   0   0   2   0   2   2   0   2   2   0   0   2   2   0   0   2   0   2
 MK-1-2                 0   0   0   2   0   0   0   2   2   0   0   2   2   2   2   0   2   0   0   2   0   2   2   2   2   2   2   2   2   0   0   0   2   2   2   2   2   2   0   0   0   2   2   0   2   0   2   0   0   0   0   0   2   2   0   2   2   0   0   2   2   0   0   2   0   2   2   0   2   2   2   0   2   0   0   0   2   2   0   2   0   0   2   2   2   2   2   2   0   0   2   0   0   0   2   2   2   0   2   2   2   0   0   2   2   0   0   2   2   2   2   0   0   0   2   2   2   2   2   0   0   2   0   0   0   2   2   0   2   0   0   2   2   0   0   2   0   2   0   2   0   0   2   0   2   2   0   0   0   0   2   2   2   2   0   0   2   0   2   2   2   0   0   2   2   2   2   2   0   0   2   0   2   2   0   2   2   2   0   2   2   0   0   2   2   0   2   2   0   2   2   0   2   0   2   0   0   2   0   0
 MK-1-3                 2   0   2   0   0   0   0   2   2   0   0   2   2   2   2   0   2   0   0   2   0   0   2   2   2   0   2   2   2   0   0   0   2   2   2   2   2   2   2   0   0   2   2   0   2   0   2   0   0   0   0   0   2   2   0   2   2   0   0   2   2   0   0   2   0   2   2   0   2   2   2   0   2   0   0   0   0   2   0   2   0   0   2   2   2   2   2   2   0   0   0   0   0   0   2   2   2   0   2   2   2   0   0   2   2   0   0   2   2   2   2   0   0   0   2   0   2   2   2   2   0   2   0   0   2   2   2   0   0   2   2   2   2   0   2   2   0   2   0   2   0   0   0   2   2   2   0   0   0   0   2   2   2   2   0   0   2   0   2   2   2   0   0   2   2   2   0   2   0   0   2   0   2   0   0   2   0   2   0   2   2   0   0   2   2   0   2   0   0   2   2   0   2   0   2   0   0   2   0   0
 MK-1-4                 2   0   2   0   0   0   0   2   2   0   0   2   2   2   2   0   2   0   0   2   2   0   2   2   0   0   2   2   2   2   0   0   2   2   2   2   2   2   2   0   0   2   2   2   2   0   2   0   0   2   0   0   2   2   0   2   2   0   0   2   2   0   0   2   0   2   2   0   2   0   2   0   2   0   0   0   0   2   0   2   0   0   2   2   2   2   2   2   0   0   0   0   0   0   2   0   0   0   2   2   2   0   0   2   2   0   0   2   2   2   2   0   0   0   2   2   2   2   2   2   0   2   0   0   0   2   2   0   0   2   2   2   2   0   2   2   0   2   0   2   0   0   0   2   2   2   0   0   0   0   2   2   2   2   0   0   2   0   2   2   2   0   0   2   2   2   0   2   0   2   2   0   2   0   0   2   0   2   2   2   2   0   0   0   2   0   0   0   0   2   2   0   2   0   2   0   0   2   0   0
 MK-1-5                 2   0   2   0   0   0   0   2   2   0   0   2   2   2   2   0   2   2   0   2   2   0   2   2   0   0   2   2   2   2   2   0   2   2   2   2   2   2   2   0   0   2   2   2   2   0   2   0   0   2   0   0   2   2   0   0   2   0   0   2   2   0   0   2   0   0   2   0   2   0   2   0   2   0   0   0   0   2   0   2   2   0   0   2   2   0   2   2   0   0   0   0   0   0   2   0   2   0   2   2   0   0   0   2   0   0   0   2   2   2   2   0   0   0   2   2   2   2   2   0   0   2   0   0   0   2   2   0   0   2   2   2   2   0   0   2   0   2   0   2   0   0   0   2   2   2   0   0   0   0   2   2   0   2   0   0   2   2   2   2   2   0   0   2   2   2   0   2   0   2   2   0   2   2   0   2   2   2   2   2   2   0   0   0   2   0   2   0   2   2   2   0   2   0   2   0   2   2   0   0
 MK-1-6                 2   0   2   0   0   0   0   2   2   0   0   2   2   2   2   0   2   2   0   0   0   0   2   2   0   0   2   2   2   2   2   2   2   2   2   2   2   2   2   0   0   2   2   2   2   0   0   0   0   2   0   0   2   2   0   0   2   0   2   2   2   0   0   2   0   0   2   0   2   0   2   0   2   0   2   2   0   2   0   2   2   0   0   2   2   0   2   0   0   0   0   0   0   0   2   0   2   0   2   2   0   2   0   2   0   0   0   2   2   2   2   0   2   0   2   2   2   0   2   2   0   2   0   0   0   2   2   0   0   2   2   2   2   0   2   2   0   2   0   2   0   0   0   2   2   2   0   0   0   0   2   2   0   2   0   0   2   2   2   2   0   0   0   2   2   2   0   2   0   2   2   0   2   2   0   2   2   2   0   2   0   0   0   0   0   0   2   0   2   2   2   0   2   0   2   0   2   2   0   0
 MK-1-7                 2   0   2   0   0   0   0   2   2   0   0   2   2   2   2   2   2   0   2   0   0   0   0   2   0   0   2   2   2   0   2   2   2   2   2   2   2   0   2   0   0   2   2   2   0   0   0   0   0   2   0   0   2   2   2   0   2   0   2   2   2   0   0   2   0   0   2   0   2   0   2   0   2   2   2   2   0   2   2   2   2   0   0   2   0   0   2   2   0   0   0   0   2   0   0   0   2   0   0   0   0   2   0   2   0   0   0   2   0   2   2   0   0   0   2   0   2   0   2   2   0   2   0   0   0   2   2   0   0   2   0   2   2   0   2   2   0   2   0   2   0   0   0   2   0   2   0   0   0   0   2   2   0   2   0   2   2   2   0   2   0   2   0   2   2   2   0   2   0   2   0   2   2   2   0   0   2   2   0   2   0   0   0   0   0   0   0   0   2   2   2   0   0   0   2   0   0   2   0   2
 MK-1-8                 2   0   2   0   0   0   2   2   2   2   0   2   2   2   2   2   2   0   0   0   0   2   0   2   0   0   2   2   2   0   2   2   2   2   2   2   2   0   2   0   0   2   2   2   0   0   0   0   2   2   0   0   2   2   2   0   2   0   2   2   2   0   0   2   0   0   2   0   2   0   2   0   2   2   2   2   0   2   2   2   2   0   0   2   0   2   0   2   0   0   0   2   2   0   0   0   2   2   0   0   0   2   0   0   2   0   2   2   0   2   2   0   0   0   2   0   2   0   2   2   2   2   0   2   0   2   2   0   0   2   0   2   2   0   2   2   2   2   0   2   0   0   0   2   0   2   0   0   0   0   2   2   0   2   0   0   2   2   0   2   0   2   0   2   2   2   0   2   0   2   0   2   2   2   0   2   2   2   0   2   0   0   0   0   0   0   0   0   2   2   2   0   0   0   2   0   2   2   0   2
 MK-1-9                 2   0   2   0   0   0   2   2   0   2   0   2   2   2   2   2   2   0   0   0   0   2   0   0   0   0   2   0   2   0   2   2   2   2   2   2   2   0   2   0   0   0   2   2   0   0   0   0   2   2   0   0   2   2   2   0   2   0   2   2   2   0   2   2   0   0   2   0   0   0   2   0   2   2   2   2   2   2   2   2   2   0   2   2   2   2   2   2   0   0   0   2   2   0   0   0   2   2   0   0   0   2   0   0   2   0   2   2   0   2   0   0   0   0   2   0   2   0   2   2   2   2   0   2   0   2   2   0   0   2   0   2   2   0   2   2   0   2   0   2   2   0   0   2   0   2   0   0   0   0   2   2   0   2   0   0   2   2   0   2   0   2   0   2   2   2   2   2   0   2   0   2   2   2   0   2   2   2   2   0   0   0   0   0   0   0   0   0   2   0   2   0   0   0   2   0   2   2   0   0
 MK-1-10                2   0   2   0   0   0   2   2   0   2   0   2   2   2   2   2   2   0   0   2   0   2   0   0   0   0   2   0   2   2   2   2   2   2   2   2   2   0   2   0   2   2   2   2   0   0   0   0   2   2   0   0   0   2   2   0   2   0   2   2   2   0   0   2   0   0   2   0   0   0   2   0   2   2   2   2   2   2   2   2   0   0   2   2   2   2   2   2   0   0   2   2   2   0   0   0   2   2   0   0   0   2   0   0   2   0   2   2   0   2   0   0   0   0   2   0   2   0   2   2   2   2   0   2   0   2   2   0   0   2   2   2   2   0   2   2   0   2   0   2   2   0   0   2   0   2   0   2   0   0   2   2   0   0   0   0   2   2   0   2   2   2   0   2   2   2   0   2   0   2   0   2   2   2   0   2   2   2   2   0   0   0   2   0   0   0   2   0   2   0   2   2   2   0   2   0   2   2   2   0
 MK-1-11                2   0   2   0   2   0   2   2   0   2   0   2   0   2   2   2   2   0   0   2   0   2   0   0   0   0   2   0   2   2   2   0   0   2   2   2   2   0   2   0   2   2   2   2   0   0   0   0   2   2   0   0   0   2   2   0   0   0   2   2   2   0   0   2   2   0   2   0   0   0   2   0   0   2   2   2   2   2   2   2   0   0   2   2   2   2   2   2   0   0   2   2   2   0   0   0   2   2   0   2   0   2   0   0   2   2   2   2   0   0   0   0   0   0   2   0   2   0   2   2   2   2   0   2   0   2   2   0   0   2   0   2   2   0   2   2   0   2   0   2   2   0   0   2   0   2   0   2   0   0   2   2   0   0   0   0   2   2   0   0   2   2   0   2   2   2   0   2   0   2   0   2   2   2   0   2   2   2   0   0   0   0   2   0   2   2   2   0   2   0   2   2   2   0   2   0   2   2   0   0
 MK-1-12                2   0   0   0   2   0   0   2   0   2   0   2   0   2   2   2   2   0   0   2   0   2   0   0   0   0   2   0   2   2   0   0   0   2   2   2   2   0   2   0   2   2   2   2   0   0   2   0   2   2   0   0   0   2   2   0   0   0   2   2   2   0   2   2   2   0   0   0   0   0   2   0   0   0   2   0   2   2   2   2   0   0   2   2   2   2   2   2   2   0   2   2   2   0   0   0   2   2   0   2   2   0   0   0   0   2   2   2   0   0   0   0   2   0   2   0   2   0   2   2   2   2   0   2   0   2   2   0   0   0   0   2   2   0   2   2   0   2   0   2   2   0   0   2   0   2   0   2   0   0   2   2   0   0   0   0   2   2   2   0   0   2   0   2   2   2   0   2   0   2   0   2   2   2   0   2   2   2   0   0   0   0   2   0   2   2   2   0   2   0   2   2   2   0   2   0   2   2   0   0
 MK-1-13                2   0   0   0   2   2   0   2   0   2   0   2   2   2   2   2   2   0   0   2   0   2   0   0   0   0   2   0   2   2   0   0   0   2   2   2   2   0   2   0   2   0   2   2   0   0   2   2   2   2   0   0   0   2   2   0   0   0   2   2   2   0   2   2   2   0   2   0   0   0   2   0   0   0   2   0   2   2   2   2   0   0   2   2   0   2   2   2   2   0   2   2   2   0   0   0   2   2   0   2   2   0   0   0   0   2   2   2   0   0   0   2   2   0   2   0   2   0   2   2   2   2   0   2   0   2   2   2   0   0   0   0   2   0   2   2   0   2   0   2   2   0   0   2   0   0   0   2   0   0   2   2   0   0   0   0   2   2   2   0   2   0   0   2   2   2   0   2   0   2   0   2   2   0   0   2   2   2   0   0   0   0   2   0   2   2   2   0   2   2   2   2   2   0   2   0   2   2   0   0
 MK-1-14                2   0   2   0   2   2   0   2   0   2   0   2   2   2   2   2   2   0   0   2   0   2   0   0   2   0   0   0   2   2   0   0   0   0   2   2   2   0   2   0   2   0   2   2   0   0   0   2   2   2   0   0   0   2   2   0   0   0   2   2   2   0   2   2   2   0   2   0   0   0   2   0   0   0   2   0   2   2   2   2   0   0   2   0   0   2   2   2   2   0   2   0   2   0   0   0   2   2   0   2   2   0   0   0   2   2   2   2   0   0   0   2   2   0   2   0   2   0   0   2   2   2   0   0   0   2   2   2   0   0   2   0   2   0   2   2   0   2   0   2   2   0   0   2   0   0   0   2   0   0   2   2   0   0   0   0   2   2   2   0   2   0   0   2   2   0   0   2   2   2   0   2   2   0   0   2   2   2   0   2   0   0   2   0   2   2   2   0   2   2   2   2   2   0   2   0   2   2   0   0
 MK-1-15                2   0   0   0   2   2   0   2   2   2   0   2   2   2   2   2   2   0   0   2   0   2   0   0   0   0   2   0   2   2   0   0   0   0   2   2   2   0   2   0   2   0   2   2   0   0   0   2   2   2   0   0   0   2   2   0   0   0   2   2   2   0   2   2   2   0   2   0   0   0   2   0   0   0   2   0   2   2   2   2   0   0   2   0   0   2   2   2   2   0   2   2   2   0   0   0   2   2   0   2   2   0   0   0   2   2   2   2   2   0   2   2   2   0   2   0   0   0   0   2   2   2   0   0   2   2   2   2   0   0   2   0   2   0   2   2   0   2   2   2   2   0   0   2   0   0   0   2   0   0   2   2   0   0   0   0   2   2   2   0   2   2   2   2   2   0   0   2   2   0   0   2   2   0   0   2   0   2   0   2   0   0   2   0   2   2   2   0   2   2   2   2   2   0   2   0   2   2   0   0
 MK-1-16                2   0   0   0   2   2   0   2   2   2   2   2   2   0   2   2   2   0   0   2   0   2   0   0   0   0   2   0   2   0   0   0   0   0   2   2   2   2   2   0   2   0   2   2   0   0   0   2   2   2   0   0   0   2   2   2   0   2   2   0   2   0   2   2   2   0   2   0   0   0   2   0   0   0   2   0   2   2   2   2   0   0   2   0   0   0   0   2   2   0   2   0   2   2   0   0   2   0   0   2   2   0   0   0   2   0   2   2   2   0   2   2   2   0   2   0   0   0   0   2   2   2   0   0   2   2   2   2   0   0   2   0   2   0   2   2   0   2   2   2   2   0   0   2   0   0   0   2   2   2   2   2   0   0   2   0   2   0   2   0   2   2   0   0   2   0   0   0   2   0   0   2   2   2   0   2   0   2   2   2   0   0   2   0   2   2   2   0   2   2   2   2   0   0   2   0   2   2   0   0
 MK-2-1                 2   2   2   2   2   0   0   0   2   0   0   0   0   0   2   0   2   0   0   0   0   2   0   2   0   2   2   0   0   0   2   0   2   2   2   2   0   0   2   2   2   2   2   2   2   2   0   0   0   2   0   0   0   2   2   2   2   2   0   0   2   0   0   0   2   0   2   0   2   2   0   2   2   0   2   0   0   0   0   2   2   2   0   0   0   0   2   0   2   2   0   2   2   0   2   0   2   0   0   0   2   2   0   0   0   2   2   0   0   2   0   0   0   0   2   0   0   2   2   2   2   2   2   2   2   0   0   0   2   0   2   0   0   0   0   0   0   0   0   0   0   2   2   2   0   2   0   0   2   2   2   0   0   0   0   0   2   2   0   0   0   2   2   2   0   0   0   0   0   2   0   0   0   0   0   0   2   0   2   2   2   2   0   0   0   2   0   2   0   2   2   2   2   0   2   0   0   2   0   2
 MK-2-2                 2   2   2   2   2   0   0   0   2   0   0   0   0   0   0   0   2   0   0   0   0   0   0   2   0   0   2   0   0   0   2   0   2   2   2   2   0   0   2   2   2   2   2   2   0   2   0   0   0   2   2   0   0   2   2   2   2   2   0   0   0   0   0   0   0   0   2   2   2   2   0   2   2   0   2   0   0   0   0   0   2   2   0   0   0   0   2   0   2   2   2   2   2   0   2   0   2   0   0   0   2   2   0   0   0   2   2   0   0   2   0   2   2   0   2   0   0   2   2   2   2   2   2   2   2   0   0   0   2   0   0   0   0   0   0   0   0   0   0   0   0   2   2   2   0   2   0   0   2   2   2   0   0   0   0   0   2   2   0   0   0   2   2   2   0   0   0   0   0   2   0   2   0   0   0   0   2   0   2   2   2   2   2   0   0   2   0   2   0   2   0   0   2   0   2   0   2   2   0   2
 MK-2-3                 2   2   2   2   2   0   0   0   2   2   0   0   0   0   0   0   2   0   0   0   0   0   0   2   2   0   2   0   0   0   2   0   2   2   0   2   0   0   2   2   2   2   2   2   0   2   0   0   0   2   2   0   0   2   2   2   2   2   0   0   0   0   0   0   0   2   2   2   2   2   0   0   2   2   2   0   0   0   0   0   2   2   2   0   0   0   2   2   2   2   2   2   2   0   0   0   2   0   2   0   2   2   2   0   0   2   2   0   0   2   0   2   2   0   2   0   0   2   2   2   2   2   2   2   2   0   0   2   2   0   0   0   0   0   0   0   0   0   0   0   2   2   2   2   0   2   0   0   2   2   0   0   0   0   0   0   0   2   0   0   0   2   2   2   0   0   0   0   0   2   2   2   0   0   0   0   2   0   2   2   2   2   2   0   2   2   0   2   0   2   0   0   2   0   2   0   2   2   0   2
 MK-2-4                 2   2   2   2   2   0   0   0   2   0   0   0   0   0   0   0   2   0   0   0   0   0   0   2   2   0   2   0   0   0   2   0   2   2   0   2   0   2   2   2   2   2   2   2   0   2   0   0   0   2   2   0   0   2   2   2   2   2   0   0   0   0   2   0   0   2   2   2   2   0   0   0   2   2   2   0   0   0   2   0   2   2   0   0   2   0   2   2   2   2   2   2   2   0   0   0   2   0   2   0   2   2   2   0   0   2   2   0   0   2   0   0   2   2   2   0   0   2   2   2   2   2   2   2   2   2   0   2   2   0   0   0   0   0   0   0   0   2   0   0   2   2   2   2   0   2   0   0   2   2   0   0   0   0   0   0   0   2   0   0   0   2   0   2   0   0   0   0   0   2   2   0   0   0   0   0   0   0   2   2   2   2   2   0   2   2   0   2   0   0   0   0   2   0   2   0   2   2   0   2
 MK-2-5                 2   2   2   0   2   0   0   0   2   0   0   0   0   0   0   0   2   0   0   0   0   0   0   2   2   0   2   0   0   0   2   2   2   2   0   2   0   2   2   2   2   2   2   2   0   0   0   0   0   2   2   0   0   2   2   2   2   2   0   0   0   0   2   0   0   2   2   2   2   0   0   0   2   2   2   0   0   0   2   0   2   2   0   0   2   2   2   2   2   2   0   2   2   0   0   0   2   0   2   0   2   0   2   0   0   2   2   2   0   2   0   0   0   2   0   0   0   2   2   2   0   2   2   2   2   2   0   2   0   2   0   0   0   0   2   0   0   0   0   0   2   2   2   2   0   2   0   0   2   2   0   0   0   2   0   0   0   2   0   0   0   2   0   2   0   0   0   0   0   2   0   0   0   0   0   0   0   0   2   2   2   2   2   0   2   0   0   2   0   0   0   0   2   0   2   2   2   2   0   0
 MK-2-6                 2   2   2   0   2   0   0   0   2   0   0   0   2   2   0   0   2   0   0   0   0   0   0   2   2   2   2   2   2   0   2   2   2   2   2   2   0   2   2   2   2   2   2   2   0   0   2   2   0   2   2   0   0   2   2   2   2   2   0   2   0   2   2   0   0   2   2   2   2   0   0   2   2   2   0   0   0   0   2   0   2   2   0   0   2   2   2   2   2   2   2   2   2   0   0   0   0   0   0   0   2   0   2   0   0   2   2   2   0   2   0   0   0   2   0   0   0   2   2   2   0   0   0   2   2   2   0   2   0   2   0   0   0   0   2   0   0   0   0   0   2   2   2   2   0   2   0   0   2   2   0   0   0   2   0   0   0   2   0   0   0   2   0   2   0   0   0   0   0   0   0   0   0   2   0   0   0   2   2   2   0   2   2   0   2   0   0   2   0   0   0   0   2   0   2   2   2   0   0   0
 MK-2-7                 2   2   2   0   2   0   0   0   2   0   0   0   2   2   0   0   2   0   0   0   2   0   0   2   2   2   2   2   2   0   2   2   2   2   2   2   0   2   2   2   2   2   2   2   0   0   2   2   0   2   2   0   0   2   2   2   2   2   2   2   0   2   2   0   0   2   2   2   2   0   0   2   2   2   0   0   0   0   2   0   2   2   0   0   2   2   2   2   2   2   2   2   2   0   0   0   0   0   0   0   2   0   2   0   0   2   2   2   0   2   0   0   0   2   0   0   0   2   2   2   0   0   0   2   0   2   0   2   0   2   0   0   0   0   2   0   0   0   0   0   2   0   2   2   0   2   0   2   2   2   0   0   0   2   0   0   0   2   0   0   0   2   0   2   0   0   0   0   0   0   0   0   2   2   0   0   0   2   2   2   0   2   2   0   2   0   0   2   0   0   0   0   2   0   2   2   2   0   0   0
 MK-2-8                 2   2   2   0   2   2   0   2   2   0   0   0   2   2   0   0   2   0   0   0   2   0   0   2   2   2   2   0   2   0   2   2   2   2   2   2   2   2   2   2   2   2   2   2   0   0   2   2   0   2   0   0   0   2   2   2   2   2   2   2   0   2   2   0   0   2   2   2   2   0   0   2   2   0   0   2   0   0   2   2   2   2   0   2   2   2   2   2   2   0   2   2   2   0   0   0   0   0   0   0   2   0   2   0   0   0   2   2   0   2   0   0   2   0   0   2   0   2   2   2   0   0   0   2   0   0   0   2   0   2   2   0   0   0   2   0   0   0   0   2   2   0   2   2   0   2   0   2   2   2   0   0   0   2   0   0   0   2   0   0   2   0   0   2   0   0   0   0   0   0   0   0   2   2   0   0   0   2   2   2   2   2   2   0   0   0   0   2   0   0   0   0   2   0   2   2   2   0   0   0
 MK-2-9                 2   2   2   0   2   2   0   2   2   0   0   2   2   2   0   2   2   0   0   0   0   0   0   2   2   2   2   0   2   0   2   2   2   2   2   2   2   2   2   2   2   0   2   2   0   0   2   2   0   0   0   0   0   2   2   0   2   2   2   2   0   2   2   2   0   2   2   2   0   0   2   2   2   2   0   2   0   0   2   2   2   2   0   2   0   2   2   2   2   0   2   2   2   0   0   0   0   0   0   0   2   0   0   0   0   0   2   0   0   2   0   0   0   0   0   2   0   0   2   2   0   0   0   2   0   2   0   0   0   2   2   0   0   0   2   0   0   2   0   2   2   0   2   2   2   2   0   0   2   2   0   2   0   2   0   0   0   2   0   0   2   0   0   2   0   0   0   0   0   0   0   0   2   2   0   0   0   0   2   2   2   2   2   0   0   2   0   0   0   0   0   0   2   0   2   2   2   0   0   0
 MK-2-10                2   2   2   0   0   0   0   2   2   0   0   2   2   2   2   2   2   0   0   2   0   0   0   0   2   2   0   0   2   0   2   2   0   2   2   2   2   2   2   2   2   0   2   2   0   0   2   2   0   0   0   0   0   2   2   0   0   2   2   2   0   2   2   2   0   2   2   2   0   0   2   2   2   2   0   2   0   0   2   2   2   2   0   2   0   2   2   2   2   0   0   2   2   0   0   0   0   0   0   0   2   0   0   0   0   0   2   0   0   2   0   0   0   0   0   2   0   2   2   2   0   0   0   2   0   2   0   0   0   0   2   0   0   0   2   0   0   2   0   2   0   0   2   2   2   2   0   0   2   2   2   2   0   2   0   0   0   2   0   0   2   0   0   2   0   0   0   0   0   0   2   0   2   2   2   0   0   0   2   2   2   2   2   0   0   2   0   2   0   0   0   0   2   0   2   2   2   2   0   0
 MK-2-11                2   2   2   0   0   0   0   2   2   2   0   2   2   2   0   0   0   0   0   2   0   2   0   0   2   2   0   0   2   0   2   2   0   0   2   2   2   2   0   2   2   0   2   2   0   0   2   2   0   0   0   0   0   2   2   0   0   2   2   0   0   2   2   2   0   2   2   2   0   0   2   2   2   2   0   2   0   0   2   2   2   2   2   0   0   2   2   0   2   0   0   2   2   2   0   0   0   0   0   0   2   0   0   0   0   0   2   0   0   2   0   0   0   0   0   2   0   0   2   2   0   0   0   2   0   2   0   2   0   2   2   2   0   0   2   0   0   2   0   2   2   0   2   2   2   2   0   0   2   0   2   2   0   2   0   0   0   2   0   2   2   0   0   0   0   0   0   0   0   0   2   0   2   2   2   0   2   0   2   2   2   2   2   0   0   2   2   2   0   0   0   0   2   0   2   2   2   2   2   0
 MK-2-12                2   2   2   0   0   0   0   2   2   2   0   2   2   2   0   0   0   0   0   2   0   2   2   0   2   2   0   0   2   0   2   2   0   0   0   2   2   0   0   2   2   0   2   2   0   0   2   2   0   0   0   0   0   2   2   0   0   2   2   0   0   2   2   2   0   2   2   2   0   0   2   2   2   2   2   2   0   0   2   2   2   0   2   0   0   2   2   0   2   0   0   2   2   2   0   0   0   0   0   0   2   2   0   0   0   0   2   0   0   0   0   0   0   0   2   2   0   0   2   2   0   0   0   2   0   0   0   2   0   2   2   2   0   0   2   0   0   2   0   0   2   0   0   2   2   2   0   0   2   0   2   2   0   2   0   0   0   2   0   2   2   0   0   0   0   0   0   0   0   0   2   0   2   2   2   0   2   0   2   0   2   2   2   0   0   2   2   2   0   0   0   0   2   0   2   2   2   2   2   0
 MK-2-13                2   2   2   0   0   2   2   2   2   2   0   2   0   2   0   0   0   0   0   0   0   2   2   0   2   2   0   0   2   0   2   2   0   0   0   2   2   0   0   2   2   0   2   2   0   0   2   2   0   0   0   0   2   2   2   0   0   2   2   0   0   2   0   2   2   2   0   2   0   0   2   2   2   2   2   2   0   0   2   2   0   0   2   0   0   2   2   0   2   0   0   2   2   2   0   0   0   0   0   0   2   2   0   0   0   0   2   0   0   0   0   0   0   0   0   2   0   0   2   2   0   0   0   2   0   0   0   2   0   2   2   2   0   0   2   2   0   2   0   0   2   0   0   0   2   2   0   0   2   2   2   2   0   0   0   0   0   2   0   2   2   0   0   2   0   0   0   0   0   0   2   0   2   2   2   0   0   0   2   0   2   2   0   0   0   2   0   0   0   0   0   0   2   0   2   2   2   2   2   0
 MK-2-14                2   2   2   0   2   2   2   2   2   2   0   2   0   2   0   2   0   0   0   0   0   2   2   0   2   2   0   2   0   0   2   2   0   0   0   2   2   0   0   2   2   0   2   2   0   0   0   2   0   0   0   0   0   2   2   0   0   2   0   0   2   2   0   2   2   2   0   0   0   0   2   2   2   2   2   2   0   0   2   2   0   0   2   0   0   2   2   0   2   0   2   2   2   2   0   0   0   0   0   0   2   2   0   0   0   0   2   0   0   0   0   0   0   0   0   2   0   0   0   2   0   0   0   2   0   0   0   2   0   2   2   2   0   0   0   2   0   0   0   0   0   0   0   0   2   2   0   0   2   2   2   2   0   0   0   0   0   2   0   2   2   0   0   2   2   0   0   0   0   0   2   0   2   2   2   0   0   0   2   0   2   0   0   0   0   2   0   0   0   0   0   0   2   0   2   2   2   2   2   0
 MK-2-15                2   2   2   2   2   2   2   2   2   2   0   2   0   2   0   2   0   0   0   0   0   2   2   0   0   2   0   2   0   0   2   2   0   0   0   2   0   0   0   2   0   0   2   2   0   0   0   2   0   0   0   0   0   2   2   0   0   2   0   0   2   2   0   2   0   2   0   0   0   0   2   2   2   2   2   2   2   0   2   2   0   0   2   0   0   2   2   2   2   0   2   2   2   2   0   0   0   0   0   0   2   2   0   0   0   0   2   2   0   0   0   0   0   0   0   2   0   0   0   2   0   0   0   2   0   0   0   2   0   2   2   2   0   0   0   2   0   0   0   0   2   0   0   2   2   2   0   0   2   2   2   2   0   0   0   0   0   2   0   2   2   0   0   2   2   0   2   0   0   0   2   0   2   2   0   0   0   0   2   0   2   0   0   0   0   2   0   2   0   0   0   0   2   0   2   2   2   2   2   0
 MK-2-16                2   2   2   0   2   2   2   2   2   2   0   2   0   2   0   2   0   0   0   0   0   0   0   0   0   2   0   2   0   0   2   2   0   0   0   2   0   0   0   2   0   0   2   2   0   0   0   2   0   0   0   0   0   0   2   0   0   2   0   0   2   2   0   2   0   2   0   0   2   2   2   2   2   2   2   2   2   2   2   2   0   0   0   2   0   2   2   2   2   2   0   2   2   2   0   0   0   0   0   0   2   2   0   0   0   0   0   2   0   0   0   0   0   0   0   2   0   0   0   2   0   0   0   2   0   0   2   2   0   2   2   2   0   0   0   2   0   0   0   0   2   2   0   2   0   2   0   0   2   2   2   2   0   0   0   0   0   2   0   2   2   0   2   2   2   0   2   0   0   0   2   0   2   2   0   0   0   0   0   0   2   0   0   0   0   2   0   2   0   0   0   2   2   0   2   2   2   0   0   0
 MK-3-1                 2   0   2   2   2   0   0   2   2   2   0   2   2   0   2   0   2   0   2   2   2   2   0   2   0   2   2   0   0   0   0   0   0   2   0   0   0   2   2   0   0   0   2   0   2   0   0   0   2   0   2   2   0   2   0   0   2   0   2   2   2   0   0   2   0   0   2   0   2   2   0   0   0   0   2   2   2   0   2   2   0   2   0   2   2   2   2   2   2   0   0   2   2   2   0   0   2   0   0   0   2   2   2   2   0   0   2   0   0   0   0   2   0   0   0   0   2   0   2   0   0   0   2   0   2   2   0   2   2   2   0   2   0   0   2   0   0   2   2   2   0   2   2   2   2   0   2   0   0   2   0   2   2   0   2   0   0   2   2   0   2   2   0   0   0   0   2   2   0   2   0   0   2   0   0   0   2   2   2   0   2   0   0   2   2   0   2   2   2   0   0   2   0   2   0   0   2   0   2   0
 MK-3-2                 2   0   2   2   2   0   0   2   2   2   0   0   2   0   2   0   2   0   0   2   2   2   0   2   0   2   2   0   0   0   2   0   0   2   0   0   0   2   2   0   0   0   2   2   2   0   0   0   2   0   2   2   0   2   0   0   2   0   2   2   2   0   0   2   0   0   2   2   2   2   0   0   0   0   2   2   0   0   0   2   0   2   0   2   2   2   2   0   2   0   0   2   2   2   0   0   2   0   0   0   2   2   2   2   0   0   2   0   2   0   2   2   0   0   0   0   2   0   2   2   0   0   2   0   2   2   0   2   2   2   0   2   0   0   2   0   0   2   2   2   0   2   2   2   2   0   2   0   0   0   0   2   2   0   2   0   0   0   2   0   2   2   0   0   0   0   2   2   0   2   0   0   2   0   0   2   0   2   2   0   2   2   0   2   2   0   2   2   2   0   0   2   0   2   0   0   2   0   2   0
 MK-3-3                 2   0   2   2   2   0   0   2   2   2   0   2   0   0   2   0   2   0   0   2   2   2   0   2   0   2   2   0   0   0   2   0   0   2   2   0   0   2   2   0   0   0   2   2   2   2   0   0   2   0   2   2   0   2   0   0   2   0   2   0   2   0   0   2   0   0   2   2   2   2   2   0   0   2   2   2   0   0   0   2   0   2   0   2   2   2   2   0   2   0   0   0   2   2   0   0   2   0   0   0   2   2   0   2   0   0   2   0   2   0   0   2   0   0   0   2   2   0   2   2   0   0   2   0   2   2   0   2   2   2   0   2   0   0   2   0   0   2   2   2   0   2   0   2   2   0   2   0   0   0   0   2   2   2   0   0   0   0   2   0   2   2   2   0   0   0   2   0   0   2   0   0   2   0   0   2   0   2   2   0   2   2   0   2   2   0   2   2   2   0   0   2   0   2   0   0   2   0   2   0
 MK-3-4                 2   0   2   2   2   0   0   2   2   2   0   2   0   0   2   0   2   0   0   2   2   2   0   2   0   2   2   0   0   0   2   0   0   2   2   0   0   2   2   0   0   0   2   2   2   2   0   0   2   0   2   2   0   2   0   0   2   0   0   2   2   0   0   2   0   0   2   2   2   2   2   0   0   2   2   0   0   0   0   2   0   2   0   0   2   2   0   0   2   0   0   0   2   2   2   0   2   0   0   0   2   2   0   0   0   0   2   0   2   0   0   2   0   0   0   2   2   0   2   2   0   0   0   0   2   2   0   2   2   2   0   2   0   0   2   0   0   2   2   2   0   0   0   2   2   0   2   0   0   2   0   2   2   2   0   2   0   0   2   0   2   0   2   0   0   0   2   0   2   2   0   2   2   0   0   0   0   2   0   0   2   0   0   2   2   2   2   2   2   0   0   2   0   0   0   0   2   0   2   0
 MK-3-5                 2   2   2   2   2   0   0   2   2   2   0   2   0   0   2   0   0   0   0   2   2   2   0   2   0   2   2   0   0   0   2   0   0   2   2   0   0   0   0   0   0   0   2   2   2   2   2   0   2   0   2   2   0   2   0   0   0   0   0   0   2   2   0   2   2   0   2   2   2   2   2   0   0   2   2   0   0   0   0   2   0   0   0   0   2   2   0   0   2   0   2   0   2   2   2   0   2   0   0   0   2   2   0   0   0   0   2   0   2   0   2   2   0   0   0   2   2   0   0   2   0   0   0   0   2   2   0   2   2   2   0   2   0   0   2   0   0   2   2   2   0   2   0   2   2   0   2   0   0   0   0   0   2   2   0   0   0   0   2   0   0   0   2   0   0   0   2   0   2   2   0   2   2   0   0   0   0   2   0   0   2   2   0   2   2   2   2   2   2   0   0   2   0   0   0   0   2   0   2   0
 MK-3-6                 0   2   2   2   2   0   0   2   2   2   0   2   0   0   2   0   0   0   0   0   0   2   0   2   2   2   2   0   0   0   2   0   0   2   2   2   0   0   0   0   0   0   2   2   2   2   2   0   0   0   2   2   0   2   0   0   0   2   0   0   2   0   0   2   2   0   2   2   0   2   2   2   0   2   2   0   0   0   0   2   0   2   0   2   2   2   0   2   2   0   2   0   2   2   2   0   2   0   0   0   0   2   2   0   0   0   2   0   2   0   2   2   0   2   0   2   2   0   0   2   0   0   0   0   2   0   0   2   2   2   0   2   0   0   2   0   0   2   2   2   0   0   0   2   2   0   2   0   0   0   0   0   2   2   0   0   0   0   2   0   0   0   2   0   0   0   0   0   2   2   0   2   2   0   2   0   0   2   0   2   2   2   0   2   2   2   2   2   2   0   0   0   0   0   0   0   2   2   2   0
 MK-3-7                 0   2   2   2   0   0   0   2   0   2   0   2   0   0   2   0   0   0   0   0   0   2   0   2   2   2   2   2   0   0   2   0   0   2   2   2   0   0   0   0   0   0   0   2   2   2   2   0   0   0   2   2   0   2   0   2   0   2   0   0   2   0   0   2   0   0   2   2   0   0   2   2   0   2   2   2   0   2   0   2   0   2   0   2   2   0   0   2   0   0   2   0   2   2   2   0   2   0   0   0   0   2   0   0   0   0   2   0   2   0   2   2   0   2   0   2   2   0   0   2   0   0   2   2   2   0   0   2   2   2   0   0   0   0   2   0   0   2   2   2   0   0   0   2   0   2   2   0   0   0   2   0   2   2   0   0   0   0   2   0   0   0   0   0   2   0   2   0   2   2   0   2   2   0   2   2   0   0   0   2   2   2   0   2   2   2   0   2   2   0   0   0   0   0   0   0   2   2   2   0
 MK-3-8                 0   2   0   2   0   2   0   2   0   2   0   2   0   0   0   0   0   0   0   0   0   0   0   2   2   2   2   2   0   0   2   0   0   0   2   2   0   2   0   0   0   0   0   2   2   2   2   0   0   0   2   2   0   2   0   2   0   2   0   0   2   0   0   2   2   0   2   2   0   0   2   2   0   2   2   2   0   2   0   2   0   0   0   0   2   0   0   2   0   0   0   0   2   2   2   0   2   0   0   0   0   2   0   0   0   2   2   0   2   0   2   2   0   2   0   2   2   0   2   2   0   0   2   0   2   0   0   2   2   2   0   0   2   0   2   0   0   2   2   2   0   0   0   2   0   2   2   0   0   0   0   0   2   2   0   0   0   0   2   2   0   0   0   0   0   0   2   0   2   2   0   2   2   0   2   2   0   0   0   2   2   2   0   2   0   2   0   2   2   0   0   0   0   0   0   2   2   2   2   0
 MK-3-9                 0   2   2   2   0   2   0   2   2   2   0   2   0   0   0   0   0   0   0   0   0   0   0   2   2   2   2   2   0   2   2   0   0   0   2   2   0   2   0   2   0   0   0   2   2   2   2   0   2   0   2   2   0   0   0   2   0   2   0   0   0   0   0   2   2   0   2   2   0   0   2   2   0   2   2   2   0   0   0   2   0   0   0   0   2   0   0   2   0   0   0   0   2   2   2   0   2   0   2   0   0   0   0   0   0   2   2   0   2   0   2   2   0   2   0   0   2   0   2   2   0   0   2   0   2   0   0   2   0   0   0   0   2   2   2   0   0   2   2   2   2   2   0   2   0   2   2   0   0   0   0   0   0   2   0   2   0   0   2   2   0   0   0   0   0   0   2   0   2   2   0   2   2   0   2   2   0   0   0   2   2   2   0   0   2   0   0   2   2   0   0   0   0   0   0   2   2   2   2   0
 MK-3-10                0   2   2   2   0   0   2   0   2   2   0   2   0   0   0   0   0   2   0   0   0   0   0   2   2   2   2   2   0   2   2   2   0   0   2   2   0   2   0   2   0   0   0   2   0   2   2   0   2   0   2   2   0   0   0   2   0   2   0   0   0   0   0   2   2   0   2   0   0   0   2   2   0   2   2   2   0   0   0   2   0   0   0   0   2   0   0   0   0   0   0   0   2   2   2   0   2   0   2   2   2   0   0   0   0   0   2   0   0   0   2   2   0   2   0   0   2   0   2   2   0   0   2   0   2   0   0   2   2   0   0   0   2   2   0   0   0   2   2   2   2   2   0   2   0   2   2   0   0   0   0   0   0   2   0   2   0   0   2   2   2   2   0   0   0   0   2   0   2   2   0   2   2   0   2   2   2   0   2   2   2   2   0   0   2   0   0   2   2   0   0   0   0   2   0   2   2   2   2   2
 MK-3-11                0   2   2   2   0   2   2   0   2   0   0   2   0   2   0   0   2   2   0   0   0   0   0   0   2   2   2   2   0   2   2   2   0   0   2   2   0   2   2   2   0   0   2   2   0   2   2   0   2   0   2   2   0   0   2   2   0   2   0   0   0   0   0   2   2   0   2   2   0   0   2   0   0   2   2   2   0   0   0   2   0   0   0   0   2   0   2   0   0   0   0   0   2   2   2   0   2   0   2   2   2   0   0   0   0   0   2   0   0   0   0   2   0   2   0   0   0   0   2   2   0   0   2   0   2   0   0   2   2   0   0   2   2   2   2   0   0   2   2   0   2   2   0   2   0   2   2   0   0   0   0   0   0   2   0   2   0   0   2   0   0   2   0   0   0   0   2   0   2   2   0   2   2   0   2   2   2   0   2   2   2   2   0   2   2   0   0   2   2   0   0   0   0   2   0   2   2   2   2   2
 MK-3-12                0   0   2   2   0   2   2   0   2   0   0   2   0   2   0   0   2   2   0   0   0   0   0   0   2   2   2   2   0   2   2   2   0   0   2   2   0   2   2   2   0   0   2   2   0   2   2   0   0   0   2   2   0   0   2   2   0   2   0   0   0   2   0   2   2   0   2   2   0   0   0   0   0   2   2   2   0   0   0   2   0   0   0   2   2   0   2   0   0   0   0   0   2   2   2   0   2   0   2   2   2   0   0   0   0   0   2   0   0   0   0   2   0   2   0   0   0   0   2   2   0   2   2   2   2   0   0   2   2   0   2   2   2   2   2   0   0   2   2   0   2   2   0   2   0   2   2   0   0   2   0   0   0   2   0   2   0   0   2   2   0   2   0   0   0   0   2   0   2   2   0   2   2   0   2   2   2   0   2   2   2   2   0   2   2   0   0   2   2   0   0   0   0   2   0   2   2   2   2   2
 MK-3-13                0   2   0   2   0   2   2   0   2   2   0   2   0   2   0   0   2   2   0   0   0   0   0   0   2   2   2   2   0   2   0   2   0   0   0   2   0   2   2   2   0   2   2   2   0   2   2   0   2   2   2   2   0   0   2   2   0   2   2   0   2   2   0   2   2   0   2   2   0   0   0   0   0   2   2   2   0   0   0   2   0   0   0   0   2   0   2   2   2   0   0   0   2   2   2   0   2   0   2   2   2   0   0   0   0   0   2   0   0   0   0   2   0   2   0   0   0   0   2   2   2   2   2   2   2   0   0   2   2   0   0   2   2   2   2   2   2   2   2   0   2   2   2   2   0   2   2   0   0   0   0   0   0   2   0   2   0   0   2   2   0   2   0   0   0   0   2   0   0   2   0   2   2   2   2   2   2   0   2   2   2   2   0   2   2   0   0   2   2   0   0   0   0   2   0   0   2   2   2   2
 MK-3-14                0   2   0   0   0   2   2   0   2   2   2   2   2   2   0   0   2   2   0   2   0   0   0   0   2   2   2   2   0   2   0   2   0   0   0   0   0   2   2   2   0   0   0   2   0   2   2   0   2   2   2   2   0   0   2   2   2   2   2   2   2   2   2   2   2   0   2   2   0   2   0   0   0   2   2   2   2   0   0   0   0   0   0   0   2   0   2   2   2   0   0   0   2   2   2   2   2   0   0   2   0   0   0   0   0   0   2   0   0   0   0   2   0   2   0   0   0   0   2   2   2   2   0   2   2   0   0   2   2   0   0   0   2   2   2   2   2   2   2   0   2   2   2   2   0   2   2   0   0   0   0   0   0   2   0   2   0   0   2   2   0   2   0   0   0   0   2   0   0   2   2   2   2   2   2   0   0   0   0   2   2   2   0   2   2   0   0   2   2   0   0   0   0   2   0   0   2   2   2   2
 MK-3-15                0   2   0   0   0   2   2   0   2   2   2   2   2   2   0   0   2   2   0   2   0   0   0   0   2   2   2   2   0   2   0   2   0   0   0   0   0   2   2   2   0   0   0   2   0   2   2   0   2   2   2   2   0   0   2   2   2   2   2   2   2   2   2   0   2   2   2   2   0   2   0   0   0   2   2   2   2   0   0   0   0   0   0   0   2   0   2   2   2   0   0   0   2   2   2   0   2   0   2   2   2   0   0   0   2   2   2   0   0   0   0   2   0   0   0   2   0   0   2   2   0   2   0   2   2   0   0   0   2   0   0   2   2   2   0   2   2   0   2   0   2   0   2   2   0   2   2   2   0   0   0   0   0   2   0   2   0   0   2   2   0   2   0   0   0   0   2   0   0   2   2   2   2   2   2   0   0   0   0   2   2   2   0   2   2   0   0   2   2   0   0   0   0   2   0   2   2   2   0   2
 MK-3-16                0   2   0   0   0   0   2   0   2   2   2   0   2   2   0   2   2   2   0   2   0   0   0   0   0   2   2   2   0   2   0   2   0   0   0   0   0   2   2   2   0   2   0   2   2   2   2   0   2   2   2   2   0   0   2   2   2   2   2   2   2   2   2   0   2   2   2   2   0   2   0   0   0   2   2   2   0   0   0   2   0   2   2   0   2   0   2   2   2   0   0   0   2   2   2   0   2   0   0   2   0   0   2   0   2   2   2   0   0   0   0   2   0   0   0   2   0   0   2   2   0   2   0   2   2   0   0   0   2   0   0   2   2   2   0   2   0   0   0   0   2   0   2   2   0   2   2   2   0   2   0   2   0   2   0   2   0   0   2   2   0   2   0   0   0   0   2   0   2   2   2   2   0   2   2   0   0   0   0   2   2   2   0   2   2   2   0   2   2   2   0   0   0   2   0   2   2   0   0   2
 MK-4-1                 0   2   0   0   0   2   2   0   2   2   2   2   2   0   2   0   2   2   0   2   0   2   0   0   2   2   2   2   2   0   2   0   2   0   2   0   2   2   0   0   0   2   2   0   0   2   2   0   0   2   2   2   2   0   2   0   2   2   2   2   0   2   2   0   0   2   2   2   2   2   2   0   2   0   2   2   2   0   2   2   2   0   2   0   0   2   2   0   0   2   2   2   2   2   0   2   2   0   2   2   0   0   2   0   2   0   2   0   2   2   2   2   2   0   2   2   0   0   2   0   0   2   2   0   0   0   2   2   0   2   0   0   0   0   2   2   0   0   2   0   0   2   2   2   0   2   0   2   0   0   2   0   2   2   2   0   2   0   0   0   0   0   0   0   2   0   0   0   2   0   2   0   2   0   0   2   0   0   0   2   0   0   2   0   0   2   0   0   0   0   0   2   0   0   2   0   2   2   2   0
 MK-4-2                 0   2   0   0   0   2   2   0   2   2   2   2   2   0   2   0   2   2   2   2   0   2   0   0   2   2   2   2   2   0   2   0   2   0   2   2   2   0   0   0   0   2   2   0   0   0   2   2   0   2   2   2   2   0   2   0   2   0   2   2   0   2   2   0   0   2   2   2   2   2   2   0   0   0   2   2   2   2   2   2   2   0   2   0   0   2   2   0   0   2   2   0   2   2   0   2   0   0   2   2   0   0   2   0   2   0   2   0   2   2   2   2   2   0   0   2   0   0   2   0   0   2   2   0   0   0   2   2   0   2   0   0   2   0   2   2   0   0   2   0   0   2   2   2   0   2   0   0   0   0   2   0   2   2   2   0   2   0   0   0   0   0   0   0   2   0   0   0   2   2   2   0   2   0   2   2   0   0   0   2   0   0   0   0   0   2   0   0   0   0   0   2   0   0   2   0   2   2   2   0
 MK-4-3                 0   2   2   2   0   2   2   0   2   0   2   2   2   2   2   0   2   2   2   2   0   2   0   0   2   0   2   2   2   0   2   2   0   0   2   2   2   0   0   0   0   2   2   0   0   0   2   2   0   2   2   2   2   0   2   0   2   2   2   0   0   2   2   0   0   2   2   2   2   2   2   0   0   0   2   0   2   2   2   2   2   0   2   2   0   2   2   0   0   2   2   0   2   2   2   2   2   0   2   2   0   0   2   0   2   0   2   0   2   2   2   2   2   0   0   0   0   0   0   0   0   2   0   0   0   0   2   2   0   0   0   0   2   0   2   2   0   0   2   0   0   2   0   2   0   0   0   0   0   0   2   0   2   2   2   0   2   0   0   0   2   0   0   0   2   0   0   2   2   2   2   0   2   0   2   0   2   0   0   2   0   0   0   0   0   2   0   0   0   0   0   2   0   0   2   0   2   2   0   2
 MK-4-4                 2   2   0   2   0   2   2   0   2   2   2   2   2   2   2   0   2   2   2   2   0   2   0   0   2   2   2   2   2   0   2   2   0   0   2   2   2   0   0   2   0   2   2   0   0   0   2   0   0   2   2   0   2   0   2   0   2   2   2   0   0   2   2   0   0   2   2   2   2   2   2   0   2   0   0   2   2   2   2   2   2   2   2   2   0   2   2   0   0   2   2   0   2   0   2   2   2   0   2   2   0   0   2   0   2   0   2   0   2   2   2   2   2   0   0   0   0   0   2   0   0   2   0   0   0   0   2   2   0   0   0   0   2   0   0   2   0   0   2   0   0   2   0   2   0   0   2   2   0   0   2   2   2   2   2   0   2   0   0   0   2   0   0   0   2   0   0   2   2   2   2   0   2   0   2   0   2   0   0   2   0   0   0   0   0   2   0   0   0   0   0   2   0   0   0   2   2   2   2   2
 MK-4-5                 2   0   0   0   0   2   2   0   2   2   2   2   2   2   2   2   2   2   2   2   0   2   0   0   2   2   2   2   2   0   2   2   0   0   2   0   2   0   0   2   0   2   0   0   0   0   2   0   2   2   2   0   2   0   0   0   2   2   0   0   2   2   2   0   2   2   2   2   2   2   2   0   2   0   0   2   2   2   2   2   2   2   0   2   0   2   2   0   0   2   2   0   2   0   2   2   2   0   2   2   0   0   2   2   2   0   2   0   2   2   2   2   2   0   0   0   0   0   2   0   0   2   0   0   0   0   2   2   0   0   0   0   2   0   0   2   2   0   2   0   0   2   0   2   0   0   2   2   0   0   2   2   0   0   2   0   2   2   2   0   0   0   0   0   2   0   0   2   2   2   2   0   2   0   2   2   2   0   0   0   0   0   0   0   0   2   0   0   2   2   0   2   0   0   0   2   2   2   2   2
 MK-4-6                 2   0   0   0   0   2   2   0   2   2   2   0   2   2   2   2   2   2   2   2   0   2   2   0   0   2   2   2   0   0   2   2   0   2   2   0   2   0   0   2   0   2   2   0   0   0   2   0   0   2   2   0   2   0   0   0   2   0   0   0   2   2   2   0   2   2   2   2   2   2   2   0   2   0   0   2   2   2   2   0   2   2   2   2   0   2   2   0   0   2   2   0   2   0   2   2   0   0   2   2   0   0   2   2   2   0   2   2   2   2   2   2   2   0   0   0   0   0   2   0   2   2   0   0   0   0   2   2   2   2   0   0   2   0   2   2   2   0   2   0   0   2   0   2   0   2   2   2   0   2   2   2   0   0   2   0   2   2   2   0   0   0   0   0   2   2   0   2   2   2   2   0   2   0   2   2   2   0   2   0   0   0   0   0   0   0   0   0   2   2   0   0   0   0   2   2   2   0   2   0
 MK-4-7                 0   0   0   0   0   2   2   0   2   2   2   0   2   2   2   2   2   2   2   2   2   2   2   0   0   2   0   2   0   0   2   2   0   2   2   2   2   0   0   2   0   2   2   0   0   0   2   0   0   2   2   0   2   0   0   0   2   0   0   0   2   2   2   0   2   0   2   2   2   2   2   0   2   0   0   2   2   2   0   0   2   2   0   2   0   2   2   0   0   2   2   0   2   0   2   2   0   0   2   2   0   0   0   2   0   0   2   2   2   0   2   2   2   0   0   0   0   0   0   0   2   2   0   0   0   0   2   2   2   0   0   0   2   0   2   2   2   0   2   2   0   2   0   2   0   2   2   2   0   2   2   2   0   0   0   0   2   2   2   0   0   0   0   0   2   0   0   0   2   2   2   0   2   0   2   2   2   0   2   0   0   0   0   0   0   0   0   0   2   2   0   0   0   0   2   0   2   0   2   0
 MK-4-8                 0   0   0   2   0   2   2   0   2   2   2   0   0   2   0   2   2   2   2   2   2   2   2   0   0   2   0   2   2   0   2   2   2   2   2   2   2   0   0   2   0   2   2   0   0   0   2   0   0   2   2   0   2   0   0   0   2   0   0   0   2   2   2   0   2   0   2   2   2   2   2   2   2   0   0   0   2   2   0   0   2   2   0   2   0   2   2   0   0   2   2   0   2   0   2   2   2   0   2   2   0   0   0   2   0   0   2   2   2   0   2   2   2   2   0   0   0   0   2   0   0   2   0   2   0   0   2   2   2   0   0   0   2   0   2   2   2   0   2   2   0   2   2   2   0   2   2   2   0   2   2   2   2   0   0   0   2   2   2   0   0   0   0   0   2   0   0   0   2   2   2   0   2   2   2   2   2   0   2   0   0   2   0   0   0   0   0   0   2   0   0   2   0   0   2   0   2   0   2   0
 MK-4-9                 0   0   0   2   0   2   2   0   2   2   2   0   2   2   0   0   2   2   2   2   2   2   2   0   0   2   2   2   2   0   2   2   2   2   2   2   2   0   0   2   0   2   2   0   0   0   2   0   0   2   2   0   2   0   2   0   2   2   0   2   2   2   0   0   2   0   2   0   2   2   2   2   2   0   2   0   2   2   0   0   2   2   0   0   0   2   2   0   0   0   2   0   2   0   2   0   0   0   2   0   0   0   0   2   2   0   2   2   0   0   0   2   2   2   0   0   0   0   2   0   0   2   2   2   0   0   2   2   0   0   0   0   2   0   2   2   2   0   2   2   0   2   2   2   0   0   2   2   0   2   2   2   2   0   0   0   2   2   2   0   0   0   0   0   2   0   0   2   2   0   2   0   2   2   2   2   2   0   2   0   0   2   0   0   0   0   0   0   2   0   0   2   0   0   2   0   2   0   2   0
 MK-4-10                0   0   0   2   0   0   2   0   2   2   2   0   2   2   0   0   2   2   2   0   2   0   2   0   0   2   2   2   2   0   2   2   2   2   2   2   2   0   0   0   0   0   0   0   0   0   2   0   0   0   2   0   0   0   2   0   2   2   0   2   2   2   0   0   2   0   2   0   0   2   2   2   2   0   2   0   2   2   0   0   2   2   0   0   0   2   2   0   0   0   2   0   2   0   2   0   0   0   0   0   0   0   0   0   2   0   2   2   0   0   0   2   0   2   0   0   0   0   2   0   0   2   2   2   0   0   2   2   2   0   0   0   2   0   2   2   2   0   2   2   0   2   2   2   0   0   2   2   0   2   2   2   2   0   0   0   2   2   2   0   0   0   0   0   2   0   0   2   2   0   0   0   2   2   2   2   2   0   2   0   0   2   0   0   0   0   0   0   2   0   0   2   0   0   2   0   2   0   2   0
 MK-4-11                0   0   0   2   0   0   2   0   2   2   2   0   2   2   0   0   2   2   2   0   2   0   0   0   0   2   2   2   2   0   2   2   2   2   2   2   2   0   0   0   0   0   0   0   2   0   2   0   0   0   2   0   0   0   2   0   2   2   0   2   2   2   0   0   2   0   2   0   0   2   2   2   2   0   2   0   2   2   0   0   2   2   0   0   2   2   2   0   0   0   2   0   2   0   2   0   0   0   0   2   0   0   0   0   2   0   2   2   0   0   0   2   0   2   0   0   0   0   2   0   0   2   2   2   0   0   2   2   2   0   2   0   2   0   2   2   2   0   2   0   0   2   2   2   0   2   2   2   0   0   2   2   2   0   2   0   2   2   2   0   0   0   0   0   2   0   0   2   2   0   0   0   2   2   2   2   2   0   2   0   0   2   0   2   0   0   0   0   2   2   0   2   0   0   0   2   2   0   2   0
 MK-4-12                0   0   2   2   0   0   2   0   2   2   2   0   2   2   0   0   2   0   0   0   0   0   0   0   0   2   2   2   2   0   0   2   2   2   2   2   2   2   0   0   0   2   0   0   2   0   2   0   0   0   2   2   0   0   2   0   2   2   0   2   2   2   2   0   2   0   2   0   0   2   2   2   2   0   2   0   2   2   0   0   2   2   0   0   2   2   2   2   0   0   2   0   0   0   2   0   0   0   0   2   0   0   0   0   2   2   2   2   0   0   0   2   2   2   0   0   0   0   2   0   0   2   2   2   0   0   2   2   2   0   2   0   2   0   2   2   2   0   2   0   0   2   2   2   0   2   2   2   0   0   2   0   2   0   2   0   2   2   2   0   0   0   0   0   2   0   0   2   2   0   0   0   2   2   2   2   2   0   0   0   0   2   0   2   2   0   0   0   2   0   0   2   0   0   0   2   2   0   2   0
 MK-4-13                2   0   2   2   0   0   2   0   2   2   2   0   2   2   0   2   2   0   0   0   0   0   0   0   2   2   2   2   2   0   0   2   2   2   0   2   2   2   0   0   0   2   0   0   2   0   2   0   0   0   2   2   0   0   2   0   2   2   0   2   2   2   2   0   2   0   2   0   0   2   2   2   2   2   2   0   2   2   0   0   0   2   0   0   2   0   2   2   2   0   2   0   0   0   2   0   0   2   0   2   0   0   0   0   2   0   2   2   0   0   0   2   2   2   0   0   0   0   2   0   0   2   0   2   2   0   2   2   2   2   2   2   2   0   2   2   2   0   2   0   0   2   2   2   0   2   2   2   0   0   2   0   2   0   2   0   2   2   2   0   0   0   0   0   2   0   0   2   2   0   0   0   2   2   2   2   2   0   0   0   0   2   0   2   2   0   0   0   2   2   2   2   2   0   0   2   2   0   2   0
 MK-4-14                2   0   2   2   0   0   0   0   2   2   2   0   2   2   0   2   2   0   0   0   0   0   0   0   0   2   2   2   2   0   0   2   2   2   0   2   2   0   0   0   0   2   0   0   2   0   2   0   0   0   2   2   0   0   2   0   2   2   0   2   2   2   0   0   2   0   2   0   0   2   2   2   2   2   2   0   2   2   0   0   0   2   0   0   2   0   2   2   2   0   2   0   2   0   2   0   0   2   0   2   2   0   0   0   2   0   2   2   0   0   2   2   2   2   0   0   0   0   2   0   0   2   0   2   2   0   2   2   2   2   2   2   2   0   2   2   2   0   2   0   0   2   2   2   0   2   2   0   0   0   2   2   2   0   2   0   2   2   2   0   0   0   0   0   2   0   0   2   2   0   0   0   2   2   2   2   2   0   0   0   0   2   0   2   0   0   0   0   2   2   0   2   2   0   0   0   0   0   2   0
 MK-4-15                2   0   2   2   0   0   0   0   2   2   2   0   2   2   0   2   2   0   0   0   0   0   0   0   2   2   2   2   0   2   0   2   0   2   0   0   2   0   0   0   0   2   0   2   2   0   2   0   0   0   2   2   0   0   0   0   2   2   0   2   2   2   0   0   2   0   2   0   0   2   2   2   2   2   2   0   2   2   0   0   0   2   0   0   2   0   2   0   2   0   2   0   2   0   2   0   0   2   0   2   2   0   0   0   2   0   2   0   2   0   0   2   2   2   0   2   0   0   2   0   0   2   0   2   2   0   2   2   2   2   2   2   2   0   2   2   2   0   2   0   0   2   2   2   0   2   2   0   0   0   0   2   2   0   2   0   2   2   2   0   0   0   0   0   2   0   0   2   2   0   0   0   2   2   2   2   2   2   0   2   0   0   0   2   0   0   2   0   2   2   0   2   2   2   0   0   0   0   2   0
 MK-4-16                2   0   2   2   0   0   0   0   2   2   2   0   2   2   0   2   2   0   0   0   0   2   0   0   2   2   2   2   0   2   2   2   0   2   0   0   2   2   0   0   0   2   0   2   2   0   2   0   0   0   2   2   0   0   0   0   2   2   2   0   2   2   2   0   2   0   2   0   0   2   0   2   2   2   2   0   2   2   0   0   0   2   0   2   2   0   2   0   2   0   2   0   2   0   2   0   0   2   0   2   2   0   0   0   2   0   2   0   2   0   0   2   0   2   0   2   0   0   2   0   0   2   2   2   2   0   2   2   0   2   2   2   2   0   2   2   2   0   2   0   0   2   2   2   0   2   2   0   0   0   0   2   2   0   2   0   2   2   2   0   0   0   0   0   2   2   0   2   2   0   0   0   2   2   0   2   2   2   0   2   2   0   0   2   0   0   2   0   2   2   0   2   2   2   0   0   0   0   2   0
 MK-5-1                 2   2   2   0   0   0   0   0   2   0   0   0   0   0   0   2   2   2   2   0   2   0   0   0   2   0   2   2   2   0   2   0   0   2   2   2   2   0   0   2   0   0   2   2   2   2   2   0   0   0   0   2   0   2   2   0   0   2   2   2   0   0   0   0   2   0   2   0   0   2   0   2   0   2   0   0   2   0   2   0   2   0   0   2   2   0   2   0   0   2   0   2   0   2   2   0   2   2   2   2   0   2   0   2   0   0   0   2   0   0   0   2   2   2   0   0   2   0   0   2   0   0   2   2   2   2   2   0   2   0   2   2   0   0   0   2   2   2   2   2   0   2   0   0   0   0   0   2   0   0   0   0   0   0   0   2   2   0   2   0   0   2   2   0   2   2   2   0   0   0   2   2   0   0   0   0   2   0   2   0   0   2   0   2   2   0   2   2   0   0   2   2   0   2   0   0   2   0   2   0
 MK-5-2                 2   2   2   0   2   0   0   0   2   0   0   0   0   0   0   2   2   2   2   0   2   0   0   0   2   0   2   2   2   0   2   0   0   2   2   0   2   0   0   2   0   0   2   2   2   2   0   0   0   0   0   2   2   2   2   0   0   2   2   2   0   0   0   0   2   0   2   0   0   2   0   2   0   2   0   0   2   0   2   0   2   2   0   2   2   0   2   0   0   2   0   2   0   0   2   0   2   2   2   2   0   2   0   2   0   0   0   2   0   2   0   2   2   2   0   0   2   0   0   2   0   0   2   2   2   2   0   0   2   0   2   2   0   0   0   2   2   2   2   2   0   2   0   0   0   0   0   0   0   0   0   0   0   0   0   2   2   0   2   0   0   2   0   0   0   2   2   0   0   0   2   2   0   0   2   0   2   0   2   0   0   2   0   2   2   0   2   2   2   0   2   2   0   2   0   0   2   0   2   0
 MK-5-3                 2   0   2   0   2   0   0   0   2   0   0   0   0   0   0   2   2   2   2   0   2   0   0   0   2   0   2   2   2   0   2   0   0   0   2   0   0   2   0   2   0   0   2   2   2   2   0   0   0   0   0   2   2   2   2   0   0   2   2   2   0   0   0   0   2   0   0   0   0   2   0   2   0   2   0   0   2   2   0   2   2   2   2   2   2   0   2   0   0   2   0   0   0   0   2   0   2   2   2   2   0   2   2   2   2   0   0   2   0   2   0   2   2   2   0   2   2   0   0   2   0   0   2   2   2   2   0   0   2   0   2   2   0   0   0   2   2   2   2   0   0   2   0   0   0   0   2   0   0   2   0   0   0   0   0   2   2   0   2   0   0   2   0   0   0   2   2   0   0   2   2   2   0   0   2   2   2   0   2   0   0   2   0   2   2   0   2   2   2   0   2   0   0   2   0   0   2   0   0   0
 MK-5-4                 2   0   0   0   2   2   0   0   2   0   0   0   2   0   0   0   2   2   0   0   2   0   0   0   2   0   2   2   2   0   2   0   0   0   2   0   0   0   0   2   0   0   2   2   2   2   0   0   0   0   0   0   2   2   2   0   0   0   2   2   0   0   0   0   2   0   0   0   0   2   0   2   0   0   0   0   2   0   0   2   2   2   2   2   2   0   2   0   0   2   0   0   0   2   2   0   2   2   2   2   0   2   2   2   2   0   0   2   0   2   0   2   2   0   0   2   2   2   2   2   0   2   2   2   2   2   0   0   2   0   2   2   0   0   0   2   2   0   2   0   0   2   0   0   0   0   2   0   0   2   0   0   0   0   0   2   2   0   2   2   0   2   0   2   0   2   0   0   0   2   2   2   0   0   2   2   2   0   2   0   0   2   0   2   2   0   2   2   2   0   2   0   0   2   0   0   2   0   0   0
 MK-5-5                 0   0   0   0   2   2   0   0   2   0   0   2   2   2   0   0   2   2   0   0   2   0   2   0   2   0   2   0   2   0   2   0   0   0   2   0   0   0   0   2   0   0   0   2   2   2   0   0   0   0   0   0   2   2   2   0   0   0   2   2   0   0   0   0   2   0   0   0   0   2   0   2   0   0   0   0   2   0   0   2   0   2   2   2   2   0   2   0   0   2   0   0   0   2   2   0   2   2   2   2   0   0   2   2   2   0   2   2   2   2   0   2   2   0   0   0   2   2   2   2   0   2   2   2   2   2   0   0   2   0   2   2   0   2   0   2   2   0   2   0   0   2   0   0   0   0   2   0   0   2   0   0   0   2   0   2   2   0   2   2   0   2   0   0   0   2   0   0   0   2   0   0   2   0   2   2   2   0   2   0   0   2   2   2   2   0   2   2   2   0   0   0   0   2   0   0   0   0   0   0
 MK-5-6                 0   0   0   0   2   2   0   0   0   0   0   2   0   2   0   0   2   2   0   0   2   2   2   0   2   2   2   0   2   0   2   0   0   0   2   0   0   0   0   2   0   2   0   2   2   2   0   0   0   2   0   0   2   2   2   0   0   0   2   2   0   0   0   0   2   2   0   0   0   2   0   0   0   0   0   0   2   0   0   2   0   2   2   2   2   0   2   0   0   2   0   0   0   2   2   0   2   2   2   2   2   0   2   2   0   0   2   2   2   2   0   2   2   2   0   0   0   2   2   0   0   2   2   2   2   0   0   2   2   0   2   2   0   2   2   2   2   0   2   0   2   2   0   2   0   2   2   0   0   2   2   0   0   2   0   2   2   0   0   2   2   2   0   0   0   2   0   0   0   2   0   0   2   0   2   2   2   0   2   0   0   2   2   2   2   0   2   2   2   2   0   0   0   2   0   0   0   0   0   0
 MK-5-7                 0   0   0   0   2   2   0   0   0   0   0   2   0   2   0   0   2   2   0   0   2   2   2   0   2   2   0   0   2   0   2   0   0   2   2   0   0   0   0   2   0   2   0   0   2   2   0   0   0   2   0   0   2   2   2   0   0   2   2   2   0   0   0   0   2   0   0   0   0   2   0   0   0   0   2   0   2   0   0   2   0   2   2   2   2   0   2   0   2   2   0   2   0   2   2   0   0   2   2   2   2   0   2   2   0   0   2   2   2   2   0   2   2   2   2   0   0   2   2   0   0   2   2   2   2   0   0   2   2   0   2   2   0   2   2   2   2   0   2   0   2   2   2   2   0   2   2   0   0   2   2   0   0   2   0   2   2   0   0   2   2   2   0   0   0   0   2   0   0   2   0   0   2   0   2   2   2   0   2   0   0   2   2   0   2   0   2   2   2   2   0   0   0   2   0   0   0   0   0   2
 MK-5-8                 0   2   0   0   2   2   0   0   0   0   0   2   0   2   0   0   2   2   0   0   2   2   2   0   2   2   0   0   2   2   2   0   0   2   2   0   2   0   0   2   0   2   0   0   0   0   0   0   2   0   0   0   2   2   2   0   0   2   2   0   0   0   0   0   2   0   0   0   0   2   0   0   0   0   2   0   2   0   0   2   0   2   0   2   2   0   2   0   2   2   0   2   0   0   2   0   0   2   2   0   2   0   2   2   0   2   2   2   2   2   0   2   2   2   2   0   0   2   2   0   0   2   2   2   2   0   0   2   2   0   2   2   0   2   2   2   0   0   2   2   2   2   2   2   0   2   2   2   0   2   2   0   0   2   0   2   2   2   0   2   2   2   0   2   0   0   0   0   0   2   0   0   2   0   2   0   2   0   2   0   0   0   2   0   2   0   2   2   2   2   0   2   0   2   0   0   2   0   0   2
 MK-5-9                 0   2   0   0   2   2   0   0   0   0   0   2   0   0   0   0   2   2   0   0   2   2   0   0   0   2   0   0   2   2   2   0   0   2   2   2   2   0   0   2   0   2   0   0   0   0   0   0   2   0   0   0   2   2   2   0   0   2   2   0   0   0   2   0   2   0   0   0   2   0   0   0   0   0   2   0   2   0   0   2   0   2   0   2   2   0   2   0   2   0   0   2   0   0   2   0   0   2   2   0   2   0   2   0   0   2   2   2   2   0   0   2   2   2   2   0   0   2   2   0   0   2   2   2   2   0   0   2   2   0   2   2   0   0   2   2   0   0   2   2   2   0   2   0   0   2   2   2   0   2   2   0   0   2   0   2   0   2   0   0   2   2   0   2   0   0   0   0   0   2   0   0   2   0   2   0   2   0   2   0   0   0   2   0   2   0   2   0   2   2   0   2   0   2   0   0   2   0   0   2
 MK-5-10                0   2   0   0   2   2   0   2   0   0   0   2   2   0   2   0   2   2   0   0   2   2   0   0   0   2   0   0   2   2   2   0   0   2   2   2   2   0   0   2   0   2   0   0   0   0   0   0   0   0   0   0   2   2   2   0   0   0   2   0   0   0   2   0   2   0   0   0   0   0   0   0   0   0   2   0   2   0   0   2   0   0   0   2   2   2   2   0   2   0   0   2   0   0   2   0   0   2   0   0   2   0   2   0   2   0   2   2   2   0   0   2   2   2   2   0   0   2   2   0   0   2   2   2   2   0   0   2   2   0   2   2   0   0   2   2   0   0   2   2   2   0   2   0   0   2   0   2   0   0   2   0   0   2   0   2   0   2   0   0   2   2   0   2   0   0   0   0   0   2   0   0   2   0   2   0   2   0   0   0   0   0   2   0   0   0   2   0   2   2   0   2   0   2   2   0   2   0   0   2
 MK-5-11                0   0   0   0   2   2   0   2   0   0   0   2   2   0   2   0   2   2   0   0   2   2   0   0   0   2   2   0   0   0   2   0   0   2   2   2   2   0   0   2   0   2   0   0   0   0   0   0   0   2   0   0   2   2   2   0   0   2   2   2   0   0   2   0   2   2   2   2   0   0   0   0   0   0   2   0   2   2   0   2   2   0   0   2   2   2   2   0   2   0   2   2   0   0   2   0   0   2   2   0   2   0   2   0   2   0   0   0   2   0   0   2   2   2   2   0   0   2   2   0   0   2   2   2   2   0   2   2   2   0   2   2   0   0   2   2   0   0   2   2   0   0   2   0   0   2   0   2   0   0   2   0   0   2   0   2   0   2   0   0   2   2   0   2   0   0   0   0   0   0   0   0   2   0   2   0   0   0   0   0   0   0   2   0   0   0   2   0   2   2   0   2   0   0   2   0   2   0   0   2
 MK-5-12                0   0   0   0   2   2   0   0   0   0   0   2   2   0   2   0   2   2   0   0   2   0   0   0   0   2   2   0   0   0   2   2   2   2   0   2   2   0   0   2   0   2   0   0   0   0   0   0   0   2   0   0   2   2   2   0   0   2   2   0   0   0   2   0   2   2   2   2   0   0   0   0   0   0   2   2   2   2   0   2   2   0   0   2   2   2   0   0   2   0   2   2   0   0   2   0   0   2   0   0   2   0   2   0   2   0   0   0   2   0   0   2   2   2   0   0   0   2   2   2   0   2   2   2   2   0   2   2   2   0   2   2   0   0   2   2   0   0   2   2   0   0   2   0   2   0   0   2   0   0   2   0   0   2   0   2   0   2   0   0   2   2   2   2   0   0   0   2   0   0   0   0   2   0   2   0   0   0   0   0   0   0   2   0   0   0   0   0   2   2   0   2   0   0   2   2   0   0   0   2
 MK-5-13                0   0   0   0   2   2   0   0   0   0   0   2   2   2   2   0   2   2   0   0   2   0   0   0   2   2   2   0   2   0   0   2   2   2   0   2   2   0   0   2   0   2   0   0   0   0   0   0   0   2   0   0   2   2   2   0   0   2   2   0   0   0   2   0   0   0   0   2   0   0   0   0   0   0   2   2   2   2   0   2   2   0   0   2   2   2   2   0   2   0   2   2   0   0   2   0   2   2   0   2   2   0   2   0   2   0   0   0   2   0   0   2   2   2   2   0   0   2   2   0   0   2   2   2   2   0   2   2   2   0   2   2   0   0   2   2   0   0   2   2   0   0   0   0   2   0   0   2   2   0   2   0   0   2   0   2   2   0   0   0   2   2   2   2   0   0   0   2   0   0   0   0   2   0   2   0   2   0   0   0   0   0   2   0   0   0   0   0   2   2   0   2   0   0   2   2   0   0   0   2
 MK-5-14                0   0   0   0   2   2   0   0   0   0   0   2   2   2   2   0   2   2   0   0   2   2   0   0   2   2   2   0   2   0   0   0   2   0   0   2   2   0   0   0   0   2   2   0   2   2   0   0   0   2   0   2   2   2   0   0   0   2   2   0   0   0   2   0   0   0   0   2   0   0   0   0   0   2   2   2   2   0   0   2   2   0   0   2   2   2   2   0   2   0   2   2   0   0   2   0   0   2   0   2   2   0   2   0   2   2   0   0   2   0   0   2   2   2   2   0   0   2   2   0   0   2   2   2   0   0   2   0   2   0   2   2   0   2   2   2   0   0   2   2   0   0   0   0   2   0   0   2   2   0   2   0   0   2   0   2   2   2   0   0   2   2   2   2   0   0   0   0   0   0   0   0   2   0   2   0   2   2   0   0   0   0   2   0   0   0   0   0   2   2   0   2   0   0   2   2   0   0   0   2
 MK-5-15                2   0   0   0   0   2   0   0   0   0   0   2   2   2   2   0   2   2   0   2   0   2   0   2   2   2   2   0   2   0   0   0   2   0   0   2   0   0   0   0   0   2   2   0   0   2   2   0   0   2   0   2   2   2   0   0   0   2   2   0   0   0   2   0   2   0   0   2   0   0   0   0   2   2   2   2   2   2   0   2   2   0   0   2   2   2   2   0   2   0   2   2   0   0   2   0   0   2   0   0   2   0   2   0   0   2   0   0   2   0   0   2   0   2   2   0   0   2   2   0   0   2   2   2   0   0   2   0   2   2   2   2   0   2   2   2   0   0   2   2   0   0   0   0   2   0   0   2   2   0   2   2   0   2   0   2   2   2   0   0   2   2   2   2   0   0   0   2   0   0   0   0   2   2   2   2   0   2   0   0   0   2   2   0   0   0   0   0   2   2   0   2   0   0   2   2   2   0   0   2
 MK-5-16                2   0   0   0   0   2   0   0   0   0   0   2   2   2   2   0   2   2   0   2   0   2   0   2   2   2   2   0   2   0   0   2   2   0   2   2   0   0   0   0   0   2   2   0   0   2   2   0   0   2   0   2   2   0   0   0   2   2   2   2   0   0   2   0   0   0   2   2   0   0   0   0   2   2   2   2   2   2   0   2   2   0   0   2   2   0   2   0   2   0   2   2   0   0   0   0   0   2   0   0   2   0   0   0   0   2   0   0   2   0   2   2   0   2   2   0   0   2   2   0   0   0   2   0   0   0   2   0   2   2   0   2   0   2   2   2   0   0   2   2   0   2   0   2   2   0   0   2   2   0   2   2   0   2   0   2   2   2   0   0   2   2   2   2   0   0   0   2   0   0   0   0   2   0   2   2   0   2   0   0   0   2   2   2   0   0   2   0   2   2   0   2   0   2   0   2   2   0   0   2
 MK-6-1                 2   2   2   0   0   2   0   2   0   2   2   0   2   0   2   2   0   2   0   2   0   2   0   2   2   0   0   0   0   2   2   0   0   2   0   0   0   0   2   2   2   0   2   0   2   2   2   2   0   2   2   2   0   0   0   2   2   0   2   2   2   2   0   0   2   2   0   2   0   0   2   2   0   2   2   2   2   2   2   0   0   0   2   0   2   2   2   0   2   0   2   2   2   0   2   2   2   0   0   2   2   0   2   0   0   0   2   2   2   0   0   2   2   2   2   2   0   0   0   2   0   0   2   2   2   2   0   0   0   0   0   0   2   2   0   0   0   2   2   2   2   0   0   0   0   2   0   0   2   2   0   0   0   2   0   0   0   0   0   2   2   2   2   0   0   0   0   0   2   0   2   0   0   0   2   0   2   2   2   2   2   2   2   2   2   0   2   0   2   0   0   2   0   0   2   2   0   2   2   2
 MK-6-2                 0   2   2   0   0   2   0   2   0   2   2   0   2   2   2   2   0   2   0   2   0   2   0   2   2   0   0   0   0   2   2   0   2   2   0   0   0   0   0   2   2   0   2   0   2   2   2   2   0   2   2   2   0   0   0   2   2   0   2   2   2   2   2   0   2   2   0   2   0   0   2   2   0   0   2   2   2   2   2   0   0   0   2   2   2   2   2   2   2   0   2   2   2   2   2   2   2   0   2   2   0   0   2   0   0   0   2   2   0   2   0   2   2   2   2   2   2   0   0   2   0   0   2   2   2   2   0   0   0   0   0   0   2   0   0   0   0   2   2   2   2   0   0   0   0   0   0   0   2   2   0   0   0   2   0   0   0   2   2   2   2   2   2   0   0   0   0   0   2   0   2   0   0   0   2   0   0   2   2   2   0   2   2   2   2   0   2   0   2   0   0   2   0   0   2   2   0   2   2   2
 MK-6-3                 0   2   2   2   0   2   0   2   0   0   2   0   0   2   2   2   0   2   0   2   0   2   2   2   2   0   0   0   0   2   2   0   2   2   0   0   0   0   0   2   2   0   2   0   0   2   2   2   0   2   2   2   0   0   0   2   2   0   2   2   0   2   2   0   2   2   0   2   0   0   2   0   2   0   2   2   0   2   2   0   0   0   2   2   2   0   2   2   2   0   2   2   2   2   2   2   0   0   2   2   0   0   2   0   0   0   2   0   0   0   0   0   2   2   2   2   0   0   0   2   0   0   2   2   2   2   0   0   0   0   0   0   2   2   0   0   0   2   2   2   2   0   0   0   0   0   0   2   2   2   0   0   0   2   0   0   0   2   2   0   2   2   2   0   0   2   0   0   2   0   2   0   0   0   2   0   0   2   2   2   0   2   2   2   2   0   2   0   2   0   0   2   0   0   2   2   0   2   2   0
 MK-6-4                 0   2   2   2   0   2   0   2   2   2   2   0   0   2   2   0   0   2   0   2   0   2   2   2   2   0   0   0   0   2   2   0   2   2   0   0   0   0   0   2   2   0   2   2   0   2   0   2   2   2   2   2   0   0   0   0   2   0   2   2   0   2   2   0   2   2   0   2   0   0   2   0   2   0   2   2   0   0   2   0   0   0   2   2   2   0   2   2   2   0   2   2   2   0   0   2   0   0   0   2   0   0   2   0   0   0   2   0   0   0   0   0   2   2   2   2   0   0   0   2   0   0   2   2   2   2   0   2   0   0   0   0   2   0   0   0   0   2   2   2   2   0   0   0   0   2   0   2   2   2   0   2   0   0   0   2   0   2   2   0   2   2   2   0   0   2   0   0   2   0   2   0   0   0   2   2   0   2   2   2   0   2   2   2   2   0   0   0   2   0   0   2   0   0   2   2   0   2   2   0
 MK-6-5                 2   2   2   2   2   2   0   2   2   0   2   0   0   2   2   0   0   2   0   2   0   2   2   2   2   0   0   2   0   2   2   0   2   2   0   0   0   0   0   2   2   0   2   2   0   2   0   2   2   2   2   2   0   2   0   0   2   0   2   2   0   2   2   0   0   2   0   2   0   0   2   0   2   0   2   0   0   0   2   0   0   0   2   2   2   0   0   2   2   0   2   2   2   0   0   0   0   0   0   2   0   0   2   0   0   0   2   0   0   0   2   0   2   2   2   2   0   2   0   2   0   2   2   2   2   2   0   2   0   2   0   0   0   0   0   0   0   2   2   2   2   0   2   0   0   2   0   2   2   2   0   2   0   0   0   2   0   2   2   0   2   2   2   0   0   2   0   0   2   0   0   0   0   0   2   2   0   2   2   2   2   2   2   2   0   0   0   0   2   0   0   2   0   0   2   0   0   2   2   0
 MK-6-6                 0   2   2   0   2   2   0   2   2   0   2   0   0   0   0   0   0   2   0   2   0   2   2   2   2   2   0   0   0   2   2   0   2   2   0   0   0   2   0   0   2   0   0   2   0   2   0   2   2   2   2   2   0   2   0   0   2   0   2   2   0   2   2   0   0   2   0   2   0   0   0   0   2   0   2   0   0   0   2   0   2   0   2   2   2   0   0   0   2   0   0   2   2   0   0   0   0   0   0   2   0   0   2   0   2   0   2   0   0   0   2   0   2   2   2   2   0   2   0   2   0   2   2   2   2   2   0   2   0   2   0   0   0   0   0   0   0   2   2   2   2   2   2   0   0   2   0   2   2   2   0   2   0   0   2   0   0   0   2   0   2   0   2   0   0   0   0   0   2   0   0   0   0   0   2   2   0   2   2   2   2   2   0   2   0   0   0   0   2   0   0   2   0   2   2   0   0   2   0   0
 MK-6-7                 0   2   2   2   0   0   0   0   2   0   2   0   0   0   0   0   0   2   0   2   0   2   2   2   2   2   0   0   0   2   2   0   2   2   0   0   0   2   0   0   2   0   0   2   0   2   2   2   2   2   2   2   0   2   0   0   2   0   2   2   0   2   2   0   0   2   0   0   2   2   0   0   2   0   2   0   0   0   2   0   0   0   2   2   2   0   0   0   2   0   0   2   2   0   0   0   0   0   0   2   0   0   2   0   0   2   2   2   0   0   2   0   2   0   2   0   0   2   0   2   0   0   0   0   2   2   0   2   0   2   0   2   0   0   0   0   0   2   2   2   2   2   2   0   0   2   0   2   2   2   0   2   0   0   2   0   0   0   2   0   0   0   2   0   0   0   0   0   2   0   0   0   0   0   2   2   0   2   2   2   2   0   0   2   0   2   0   0   2   0   0   2   0   2   2   0   0   2   0   0
 MK-6-8                 0   2   2   2   0   0   0   0   2   0   2   0   2   0   0   2   0   2   0   2   2   2   2   2   2   2   2   0   0   2   2   0   2   2   0   0   0   2   0   0   2   0   0   2   0   2   2   0   2   2   2   0   0   2   0   0   0   0   2   2   0   2   2   0   0   2   0   0   2   2   2   0   2   0   2   0   0   0   2   2   0   0   2   0   2   2   0   0   0   0   0   2   2   0   0   0   0   0   0   2   0   0   2   0   2   2   2   0   0   0   2   0   2   0   2   0   0   2   0   2   0   0   0   0   2   2   0   2   0   2   0   2   0   0   0   0   0   2   2   2   2   2   2   0   0   0   0   2   2   2   0   2   2   0   2   0   2   0   2   0   0   0   2   0   0   0   0   0   2   0   0   0   0   0   2   2   0   2   2   2   2   0   0   2   0   2   0   0   2   0   0   2   0   2   2   0   0   2   0   0
 MK-6-9                 0   0   2   2   0   2   0   0   2   0   2   0   2   0   0   2   0   2   2   2   2   2   2   2   2   2   2   0   0   2   2   0   2   2   0   0   0   0   0   2   2   0   0   2   0   2   2   0   2   2   2   2   0   2   0   0   0   0   2   0   0   2   2   0   0   2   0   0   2   2   2   0   2   0   2   0   0   0   2   2   0   0   2   0   0   2   0   0   0   0   0   2   0   0   0   0   0   2   0   2   0   0   2   0   0   2   2   0   0   0   2   0   2   0   2   0   0   2   2   2   0   0   2   2   2   2   0   2   0   0   0   2   0   0   0   0   0   0   2   2   2   2   2   0   0   2   0   2   2   0   0   2   0   0   2   0   2   2   2   2   0   2   2   0   0   0   0   2   2   0   0   0   0   0   0   2   0   2   2   2   2   0   0   2   0   0   0   0   2   0   2   2   2   2   2   0   0   0   0   0
 MK-6-10                0   0   2   0   2   2   2   0   0   0   2   0   0   0   0   2   0   2   2   2   2   2   2   2   2   2   2   0   0   2   2   0   2   2   0   0   0   0   0   2   2   0   0   2   0   2   2   0   2   2   2   2   0   2   0   0   0   0   2   0   0   2   2   0   0   2   0   0   2   2   2   0   2   0   2   0   0   0   2   0   0   0   2   0   0   2   0   0   0   0   0   2   0   0   0   0   0   2   0   2   0   0   2   0   0   2   2   0   0   0   2   0   2   0   2   0   0   2   0   2   0   0   2   2   0   2   0   0   0   0   0   2   2   0   0   0   0   0   0   0   2   2   2   0   0   2   2   2   2   0   0   2   0   0   2   0   2   2   2   2   0   2   2   0   0   0   0   2   2   0   0   0   0   0   2   2   0   2   2   2   2   0   0   2   0   0   0   0   0   0   2   2   2   2   0   0   0   0   0   0
 MK-6-11                0   0   2   0   2   0   2   0   0   0   2   0   0   0   0   2   0   0   0   2   2   2   2   2   2   2   2   0   0   2   0   2   2   2   0   0   0   0   0   2   0   2   0   0   0   2   2   0   2   2   2   2   0   2   0   0   0   0   2   0   0   2   2   0   0   0   0   2   2   2   2   0   2   2   2   2   0   0   2   0   0   0   2   0   2   2   0   0   0   0   0   2   0   0   0   0   0   2   0   0   0   0   2   0   0   2   2   0   0   0   2   2   2   0   0   0   0   2   0   2   0   0   2   2   2   2   0   0   2   0   0   2   2   0   0   0   0   0   0   0   2   2   2   0   0   2   2   0   2   0   0   2   0   0   2   0   2   2   2   2   0   2   2   0   0   0   0   2   2   0   2   0   0   0   2   2   0   2   2   2   2   0   0   0   0   0   0   0   0   0   2   2   2   2   0   2   0   0   0   0
 MK-6-12                0   2   2   0   2   0   2   0   0   0   2   0   0   0   0   2   0   0   2   2   0   0   2   2   0   2   2   0   0   2   0   0   2   2   0   0   2   0   0   2   0   2   0   0   0   2   2   0   0   2   2   2   0   2   0   0   0   0   2   0   0   2   2   0   0   2   2   2   2   2   2   0   2   2   2   2   0   0   2   0   0   0   2   0   2   0   0   0   0   0   0   2   0   0   0   0   0   2   0   0   0   0   2   0   0   2   2   0   0   0   2   2   0   0   2   0   0   2   0   2   0   0   2   2   2   2   0   0   2   2   2   2   2   0   2   0   0   2   0   0   2   2   2   0   0   0   2   0   2   0   0   2   0   0   0   0   2   2   2   2   0   2   2   0   0   0   0   2   2   0   2   0   0   0   2   2   0   2   2   2   0   2   0   0   0   0   0   0   0   0   2   2   2   2   0   0   0   0   2   0
 MK-6-13                0   0   2   0   2   0   2   0   0   0   0   0   0   0   0   0   0   0   2   2   0   0   2   2   0   2   2   0   0   2   2   0   2   2   0   0   2   0   0   2   0   2   0   0   2   2   2   2   0   2   2   2   0   2   2   0   0   0   2   0   0   2   2   2   0   2   2   2   2   2   2   0   2   2   2   2   0   0   2   0   0   0   0   0   2   0   0   0   0   2   0   2   0   0   0   0   0   2   0   0   0   0   2   0   0   2   2   0   0   0   2   2   0   0   2   0   0   2   0   2   0   0   2   2   2   2   0   0   2   2   2   2   2   0   2   2   0   2   0   0   2   2   2   0   0   0   2   0   2   0   0   2   0   0   0   2   2   2   2   2   0   2   2   0   0   0   0   2   2   0   2   2   0   0   2   0   0   0   2   2   0   2   0   0   2   0   0   0   0   0   0   2   2   2   0   0   0   2   2   0
 MK-6-14                0   0   2   0   2   2   2   0   0   0   0   0   0   0   0   0   0   0   2   2   0   0   2   2   0   2   2   0   0   0   2   0   2   2   2   0   2   0   0   2   0   2   2   0   2   2   2   2   0   2   2   2   0   2   2   0   0   2   2   0   0   2   2   2   0   2   2   2   2   2   2   0   2   2   2   2   0   0   2   0   0   2   0   0   2   0   0   0   0   2   0   2   0   0   0   2   0   2   2   0   0   0   2   0   0   2   2   0   0   0   2   2   0   0   2   0   0   2   0   2   0   0   2   2   2   2   0   0   2   2   2   0   2   0   2   2   0   2   0   0   2   2   2   0   0   0   2   0   2   0   0   2   0   0   0   0   2   2   2   2   0   2   0   0   0   2   0   2   2   0   2   2   0   0   2   0   0   0   2   2   0   2   0   0   2   0   0   0   0   0   0   2   2   2   0   0   2   2   2   0
 MK-6-15                0   2   2   0   2   2   2   0   0   0   0   0   0   2   0   0   0   0   2   2   0   2   2   2   0   2   2   0   0   0   2   0   2   2   2   2   2   0   0   2   0   2   2   0   2   2   2   2   0   2   2   0   0   2   2   0   0   0   0   0   0   2   2   2   0   2   2   2   2   2   2   0   0   2   2   2   0   0   2   0   2   2   0   0   2   2   0   0   0   2   0   2   0   0   0   2   0   2   0   0   0   0   2   0   0   2   0   0   0   0   2   2   0   0   2   0   0   2   2   2   0   0   2   2   2   2   0   0   0   2   2   0   2   0   2   2   0   0   2   0   2   0   2   2   0   0   2   0   2   2   0   2   0   2   0   0   0   2   2   2   0   2   0   0   0   0   0   2   2   0   2   2   0   0   2   0   0   0   2   2   0   2   0   0   2   0   0   0   2   0   0   2   2   2   0   0   2   2   0   2
 MK-6-16                0   2   2   0   0   2   2   0   0   0   0   0   0   2   0   0   0   0   2   0   0   2   2   2   0   2   2   0   0   0   2   0   2   2   2   2   2   0   0   0   0   2   2   0   2   2   2   2   0   2   2   0   0   0   2   0   0   0   0   0   0   2   0   2   0   2   2   2   2   2   2   0   0   2   2   2   0   0   2   0   2   2   0   2   0   2   0   0   0   2   0   2   0   0   0   2   0   2   0   0   0   0   2   0   0   0   0   0   0   0   0   2   0   0   2   0   0   2   2   0   0   0   2   2   2   2   0   0   0   2   2   0   2   0   2   2   0   0   0   0   2   2   2   2   2   0   0   0   2   2   0   2   0   2   2   0   0   2   2   2   0   2   0   0   0   0   0   2   2   0   0   2   0   0   2   0   0   0   2   2   0   2   0   0   2   0   0   0   0   0   0   0   2   2   0   0   2   2   0   2
 
!****************************************** Phenotypic Data **********************************************************
!-100.0 is resevred for missing phenotype
SimulatedTrait1        11.0914   11.0840   11.3002   11.3212   10.4307    8.9183    8.3072    7.8431   11.6689    7.1235    7.4596   12.0332   10.7460    9.8130   10.8532    8.9737   11.9784    9.4887    9.4985    8.8286    7.7727    9.1950    8.3888   11.3449   11.5162    9.4118    9.7380   12.2302   11.2279    8.5580   11.6211   10.9519   10.0084    8.8411   12.8575   11.0811    9.3344    9.1604   10.0855    9.9895    8.4005    9.5391   11.2912    9.5882    9.9449   10.0487    9.3507    7.6813    7.9147   10.9822    9.0422    8.8411   10.4083   11.4782   10.3455   10.1524   11.8461   10.9739   11.1592    9.4682    9.1349    7.4317    8.0636    9.6455    7.9494    9.8960    9.9155   10.6905   11.1069   12.1598    9.9487   11.0009    9.9743    7.5992    9.4269    7.5216    9.8981   10.9007    9.0299   10.3649   10.5417   11.8290   10.9677   11.2196   10.9488    9.2239   12.1834    9.3921   10.2707   12.6593    8.5762    7.7120    9.5881    8.6711   12.2992    8.4483   12.3480    9.5187    9.8154   10.9333    9.6460    9.2124    8.3467    9.6175    9.4980   10.6697   11.9540    8.4221   10.1808   10.0884   10.8046   10.6713   11.7057    7.8678   10.7222    8.8238   11.3160   11.2499   11.8800   11.6389    6.5240   12.0535    9.3469   10.8232   10.1326   10.6207    8.5307    7.6779   11.9940   10.1184    9.3857    9.0610    9.7670    8.9627    9.1550   12.2927    9.6775    9.7105    7.6463    8.4509    5.8951   10.1255    8.7234   12.3758    8.7079    8.9578    9.4739    9.7785    8.2341    9.2945   11.1123    8.6468    8.9954   10.4084   10.8028    8.3247   10.7690   10.7011    9.3450    9.4055   10.0994   10.6217    8.2516   10.7014   11.1910    9.5420    9.6510    9.9558    8.9420   10.7312    9.0303    7.0110    9.2448    7.8659    9.5254   10.4940   10.4665    8.7142   10.3404    9.9609   11.2137    9.7513    8.6658   10.3276   10.7385   10.7378   10.4429    8.9113    8.5158    9.5057    9.4074    9.3265   10.0815    9.2131    9.0155    7.7395    9.1197   10.2881    8.9395    7.7918
SimulatedTrait2        14.4547   13.3839   13.5174   14.3575   14.5919   14.9423   16.5297   15.8834   15.4941   14.7617   15.0743   17.0604   17.1020   14.7659   14.1863   14.7561   13.6390   15.6604   13.4588   16.6840   15.8166   14.9078   16.9234   14.3803   15.7754   12.5160   13.7703   15.7565   17.1519   13.9466   14.4395   13.2430   14.5518   13.8973   15.7529   13.0502   15.8297   18.0004   15.3748   13.1161   13.5701   13.9014   15.4167   14.1197   15.5291   16.3871   14.9451   15.1702   13.9229   12.4345   15.1041   15.2565   15.4306   14.0574   13.4988   12.8489   12.3183   14.0108   14.7964   17.6312   18.3786   14.2501   14.7274   16.0101   15.1546   15.2482   15.2556   14.0313   14.0909   14.6526   15.1771   14.7797   15.4262   15.1599   15.4088   14.7603   16.6937   15.3716   13.9374   16.1739   14.5725   14.0175   17.0412   16.4178   16.2858   17.3262   14.0514   15.6597   14.0183   13.7232   11.8096   12.8729   13.5284   17.4257   15.6116   15.1880   15.2155   13.7034   19.1887   15.9164   14.7094   14.2249   14.2755   16.5896   14.7475   12.4497   15.2362   16.1501   18.2265   15.6995   14.2301   14.6956   16.5985   14.4415   14.4905   17.9553   15.6828   14.9841   15.9974   16.2738   13.5115   15.2141   15.0748   13.9623   15.7568   17.0417   16.4198   15.1045   15.5767   15.4197   14.7328   15.7644   13.6104   13.6353   17.2967   16.0044   14.5703   16.1954   17.6223   16.7486   14.7997   13.1489   12.4318   13.8818   16.8578   15.7901   17.5279   12.1712   12.8298   16.3412   14.5819   17.0135   16.6564   15.3881   12.4201   14.9949   14.1522   12.5248   18.3555   16.7133   17.1842   14.8759   14.3070   15.6414   16.3076   16.0382   16.2199   15.2994   16.6166   14.8920   15.9058   16.1536   14.8631   13.0262   14.6027   17.7056   13.1818   16.7437   12.7516   14.3742   14.6116   15.0098   16.0690   16.3526   16.9418   12.0450   16.9512   15.2666   16.6764   13.2006   14.6886   14.4260   15.0894   12.6737   14.0068   14.6203   13.7217   13.2310   13.3921   12.8852
 
