# Supplementary material for: Inclusive Composite Interval Mapping of QTL by Environment Interactions in Biparental Populations
Source: PLoS One. 2015 Jul 10;10(7):e0132414. doi: 10.1371/journal.pone.0132414 (PMC4498613; doi:10.1371/journal.pone.0132414)
Supplement: S3 File — (ZIP) [file pone.0132414.s003.zip › Simulation for unliked model/Simulated popualtions/run_00156.met]

!**********************Note: lines staring with "!" are remarks and will be ignored in the program********************
!*********************************General Information**********************************
!Assuming F1 = P1 x P2, populations available in QTL IciMapping are: 
!  1, P1BC1F1 = P1 x F1, the first backcrossing where P1 is used as the recurrent parent;
!  2, P2BC1F1 = P2 x F1, the first backcrossing where P2 is used as the recurrent parent;
!  3, F1DH, F1-derived doubled haploids; 
!  4, RIL or F1RIL, recombination inbred lines through the repeated selfing of F1;
!  5, P1BC1RIL, recombination inbred lines through the repeated selfing of P1BC1F1;
!  6, P2BC1RIL, recombination inbred lines through the repeated selfing of P2BC1F1;
!  7, F2, the selfing generation of F1;
!  8, F3, the selfing generation of F2;
!  9, P1BC2F1, the second backcrossing where P1 is used as the recurrent parent; 
! 10, P2BC2F1, the second backcrossing where P2 is used as the recurrent parent;
! 11, P1BC2RIL, recombination inred lines through the repeated selfing of P1BC2F1; 
! 12, P2BC2RIL, recombination inred lines through the repeated selfing of P2BC2F1; 
! 13, P1BC1F2, the selfing generation of P1BC1F1; 
! 14, P2BC1F2, the selfing generation of P2BC1F1; 
! 15, P1BC2F2, the selfing generation of P1BC2F1; 
! 16, P2BC2F2, the selfing generation of P2BC2F1; 
! 17, P1BC1DH, P1BC1F1-derived doubled haploids; 
! 18, P2BC1DH, P2BC1F1-derived doubled haploids; 
! 19, P1BC2DH, P1BC2F1-derived doubled haploids; 
! 20, P2BC2DH, P2BC2F1-derived doubled haploids; 
   3      !Mapping Population (see remarks above)
   2      !Mapping Function (1 for Kosambi; 2 for Haldane; 3 for Morgan)
   2      !Marker Space Type (1 for intervals; 2 for positions)
   1      !Marker Space Unit(1 for centiMorgans; 2 for Morgan)
   6      !Number of Chromosomes (or Linkage Groups)
 200      !Size of the mapping population
   2      !Number of environments
 
!***************************************** Chromosomes and Linkage Maps **********************************************
!Chromosome                 NumMarkers
-CH1                        16
-CH2                        16
-CH3                        16
-CH4                        16
-CH5                        16
-CH6                        16
!Linkage map (Marker name followed by position or the interval length)
 MK-1-1                1     0.000
 MK-1-2                1    10.000
 MK-1-3                1    20.000
 MK-1-4                1    30.000
 MK-1-5                1    40.000
 MK-1-6                1    50.000
 MK-1-7                1    60.000
 MK-1-8                1    70.000
 MK-1-9                1    80.000
 MK-1-10               1    90.000
 MK-1-11               1   100.000
 MK-1-12               1   110.000
 MK-1-13               1   120.000
 MK-1-14               1   130.000
 MK-1-15               1   140.000
 MK-1-16               1   150.000
 MK-2-1                2     0.000
 MK-2-2                2    10.000
 MK-2-3                2    20.000
 MK-2-4                2    30.000
 MK-2-5                2    40.000
 MK-2-6                2    50.000
 MK-2-7                2    60.000
 MK-2-8                2    70.000
 MK-2-9                2    80.000
 MK-2-10               2    90.000
 MK-2-11               2   100.000
 MK-2-12               2   110.000
 MK-2-13               2   120.000
 MK-2-14               2   130.000
 MK-2-15               2   140.000
 MK-2-16               2   150.000
 MK-3-1                3     0.000
 MK-3-2                3    10.000
 MK-3-3                3    20.000
 MK-3-4                3    30.000
 MK-3-5                3    40.000
 MK-3-6                3    50.000
 MK-3-7                3    60.000
 MK-3-8                3    70.000
 MK-3-9                3    80.000
 MK-3-10               3    90.000
 MK-3-11               3   100.000
 MK-3-12               3   110.000
 MK-3-13               3   120.000
 MK-3-14               3   130.000
 MK-3-15               3   140.000
 MK-3-16               3   150.000
 MK-4-1                4     0.000
 MK-4-2                4    10.000
 MK-4-3                4    20.000
 MK-4-4                4    30.000
 MK-4-5                4    40.000
 MK-4-6                4    50.000
 MK-4-7                4    60.000
 MK-4-8                4    70.000
 MK-4-9                4    80.000
 MK-4-10               4    90.000
 MK-4-11               4   100.000
 MK-4-12               4   110.000
 MK-4-13               4   120.000
 MK-4-14               4   130.000
 MK-4-15               4   140.000
 MK-4-16               4   150.000
 MK-5-1                5     0.000
 MK-5-2                5    10.000
 MK-5-3                5    20.000
 MK-5-4                5    30.000
 MK-5-5                5    40.000
 MK-5-6                5    50.000
 MK-5-7                5    60.000
 MK-5-8                5    70.000
 MK-5-9                5    80.000
 MK-5-10               5    90.000
 MK-5-11               5   100.000
 MK-5-12               5   110.000
 MK-5-13               5   120.000
 MK-5-14               5   130.000
 MK-5-15               5   140.000
 MK-5-16               5   150.000
 MK-6-1                6     0.000
 MK-6-2                6    10.000
 MK-6-3                6    20.000
 MK-6-4                6    30.000
 MK-6-5                6    40.000
 MK-6-6                6    50.000
 MK-6-7                6    60.000
 MK-6-8                6    70.000
 MK-6-9                6    80.000
 MK-6-10               6    90.000
 MK-6-11               6   100.000
 MK-6-12               6   110.000
 MK-6-13               6   120.000
 MK-6-14               6   130.000
 MK-6-15               6   140.000
 MK-6-16               6   150.000
!*********************************** Marker Types ********************************************************************
!Co-dominant marker: When heterozygote F1 is present, P1 is coded as 2, F1 is coded as 1, and P2 is coded as 0; Otherwise, P1 is coded as 2, and P2 is coded as 0. 
!Dominant marker: When heterozygote F1 is present, P1 and F1 are coded as 12, and P2 is coded as 0; Otherwise, P1 is coded as 2, and P2 is coded as 0.  
!Recessive markers: When heterozygote F1 is present, P1 is coded as 2, and F1 and P2 are coded as 10; Otherwise, P1 is coded as 2, and P2 is coded as 0. 
!Missing marker is coded as -1. 
 MK-1-1                 0   0   0   0   0   0   0   2   0   2   0   0   0   2   2   2   0   0   2   2   0   0   2   2   0   0   2   2   0   2   2   0   2   0   0   0   2   0   0   0   0   0   0   2   0   0   0   2   0   0   2   2   2   0   0   0   2   0   0   2   0   0   0   2   0   2   0   0   0   2   0   2   2   2   0   2   2   2   0   2   0   2   2   0   0   0   0   2   0   0   2   2   2   2   2   0   2   2   2   0   2   0   2   0   2   0   0   2   0   2   2   2   2   0   2   2   0   0   0   0   2   0   2   2   0   0   0   0   2   0   2   2   0   0   0   2   0   0   2   2   2   0   0   0   0   2   0   0   2   2   0   0   0   2   2   0   0   2   0   0   0   2   0   0   2   2   2   0   0   2   2   0   2   2   0   0   0   2   0   0   2   2   0   0   0   2   0   2   2   0   0   2   0   0   0   2   2   0   2   2
 MK-1-2                 0   0   0   0   0   0   2   2   0   2   0   0   0   2   2   2   0   0   0   2   0   0   2   2   0   0   2   2   0   2   2   0   2   0   0   0   2   0   2   0   0   0   2   2   0   0   0   2   0   0   2   0   2   0   0   0   2   0   0   0   0   0   0   2   0   2   0   0   0   2   0   2   2   2   0   0   2   2   0   2   0   2   2   0   0   0   2   2   0   0   2   2   2   2   2   0   0   2   2   0   2   2   2   0   2   2   0   2   0   2   2   2   2   0   2   2   0   0   0   0   2   0   0   2   0   0   0   0   2   0   0   2   0   0   0   2   0   2   2   2   2   0   0   0   0   0   0   0   2   0   0   0   0   2   2   0   0   2   0   0   0   2   0   2   2   2   2   0   0   2   0   0   2   2   0   0   0   2   0   0   2   2   0   0   0   2   0   2   2   0   0   0   0   2   0   0   2   0   2   2
 MK-1-3                 0   0   0   0   0   0   2   0   0   2   0   0   0   2   2   2   2   0   0   0   0   2   2   2   0   0   2   2   0   2   2   0   2   0   0   0   2   0   2   2   0   0   2   2   0   0   2   2   0   0   2   0   2   0   0   0   2   0   0   0   0   0   0   2   0   2   0   0   0   2   0   2   2   2   0   0   2   2   0   2   0   2   2   0   0   2   2   2   0   2   0   2   2   2   2   0   0   2   2   0   2   2   2   2   2   2   0   2   0   0   2   2   2   0   2   2   0   0   0   0   2   0   0   2   0   0   0   0   2   0   0   2   0   0   0   2   0   2   0   2   2   0   2   0   0   0   0   0   2   0   0   0   0   2   2   0   0   2   0   0   0   2   0   2   2   2   2   0   2   2   0   0   2   2   0   0   0   2   0   2   2   2   0   0   0   2   0   2   2   0   0   0   0   2   0   0   2   0   0   0
 MK-1-4                 0   0   0   0   0   0   2   0   0   2   0   0   0   2   2   2   2   0   0   2   0   2   2   2   0   0   2   2   0   2   2   0   2   2   0   0   2   0   2   2   0   0   2   2   0   0   2   0   0   0   2   0   2   0   0   0   2   0   0   0   0   0   0   2   0   2   2   0   0   2   0   2   2   2   0   0   2   2   0   2   2   0   2   0   0   2   2   2   0   2   0   2   2   2   0   2   0   2   2   0   2   2   2   2   2   2   0   2   0   2   2   2   2   0   2   2   0   0   2   2   0   0   0   2   2   0   0   0   2   0   0   2   0   0   0   2   0   2   0   0   2   0   2   0   0   0   0   0   2   0   0   0   0   0   0   0   0   0   0   0   2   0   0   2   2   2   2   0   2   2   0   0   2   2   0   0   0   2   0   2   2   2   0   0   0   2   0   2   2   0   0   2   0   0   0   0   2   0   2   0
 MK-1-5                 0   0   0   0   0   0   2   0   0   2   0   0   0   2   2   2   2   0   0   2   0   2   2   2   0   0   2   2   0   2   2   0   2   2   0   0   2   0   2   2   0   0   2   2   0   0   2   0   0   0   2   0   0   0   2   0   0   0   0   0   0   0   0   2   0   2   2   0   0   2   0   2   2   2   0   0   2   2   0   0   2   0   2   0   0   2   2   2   0   2   0   2   2   2   0   2   0   2   2   0   2   2   2   2   2   2   0   2   0   2   2   2   2   0   2   0   0   0   2   2   0   0   0   2   2   0   0   2   0   0   0   2   0   0   0   2   0   0   0   0   2   0   2   0   2   0   0   0   2   0   0   2   0   0   0   0   0   0   0   0   2   0   0   2   2   2   2   0   2   2   0   0   2   2   0   0   0   2   0   2   2   2   0   0   0   2   0   2   2   0   0   2   0   0   0   0   2   0   2   2
 MK-1-6                 0   0   0   0   0   0   2   0   0   0   0   0   0   2   2   2   2   0   0   2   0   2   2   2   0   0   2   2   0   2   2   0   2   2   0   0   2   2   2   2   0   0   2   2   2   0   2   0   0   0   2   0   0   0   2   0   0   2   0   0   0   0   0   2   0   2   2   0   0   2   0   0   2   2   0   0   2   2   0   0   2   0   2   2   0   2   0   0   0   2   0   2   2   2   0   2   0   0   2   0   2   2   2   2   2   2   0   2   0   2   2   2   2   0   2   0   0   0   2   2   2   0   0   2   2   2   0   2   0   2   0   2   0   0   0   2   0   0   0   2   2   0   2   0   2   0   0   2   2   0   2   2   0   0   0   0   0   0   0   0   2   0   0   2   2   2   2   0   2   2   0   0   0   2   0   0   0   2   0   2   2   2   0   0   0   0   0   2   2   0   0   2   0   0   0   0   0   0   2   2
 MK-1-7                 0   0   0   0   0   0   2   0   0   0   0   2   2   2   2   2   2   0   0   2   0   2   2   2   0   0   2   2   0   2   2   0   2   2   0   0   2   2   2   2   0   0   2   2   2   2   0   2   0   0   2   0   0   0   2   0   0   2   0   0   0   0   0   2   0   2   2   0   0   2   2   0   2   2   0   0   2   2   0   0   2   0   2   2   0   2   0   0   0   2   0   2   2   2   0   2   0   0   2   0   2   2   0   0   2   2   0   2   0   0   2   2   2   0   0   0   0   0   2   2   2   0   2   2   2   2   0   2   0   2   2   2   0   0   0   2   0   0   0   2   2   0   2   0   2   0   0   2   0   0   2   2   0   0   0   0   0   0   0   0   2   0   2   2   2   2   2   0   2   2   0   2   0   0   0   0   0   2   0   2   2   2   0   0   0   0   0   2   2   0   0   2   0   0   0   0   0   0   2   2
 MK-1-8                 0   0   0   0   0   0   2   0   2   0   0   2   0   0   2   2   2   0   2   2   0   0   2   2   0   0   0   2   0   2   2   0   2   0   0   0   2   0   0   2   0   0   2   2   2   2   0   0   2   2   2   0   0   0   2   0   0   2   0   0   0   0   0   2   0   2   2   2   0   0   2   0   2   2   0   0   2   2   0   0   2   0   2   2   0   2   0   0   0   2   2   2   2   2   0   2   0   0   2   0   2   0   0   0   2   0   0   2   0   0   2   0   2   0   0   0   2   0   2   2   2   0   2   2   2   2   0   2   0   2   2   2   0   0   0   2   0   0   0   2   2   0   0   2   2   0   0   2   0   0   2   2   0   0   0   0   0   0   0   0   2   0   2   0   2   2   0   0   2   2   0   2   0   0   0   0   0   2   0   2   2   0   2   0   0   2   0   2   2   0   0   2   2   0   0   0   0   0   2   2
 MK-1-9                 0   2   0   0   0   0   2   0   2   0   0   2   0   0   2   2   2   0   0   0   2   0   2   2   0   2   0   2   0   2   2   0   0   0   0   2   2   0   0   2   0   0   2   2   0   2   0   0   2   0   2   0   0   0   2   0   0   2   2   0   0   0   0   2   0   2   2   2   0   0   2   0   0   2   0   0   2   0   0   0   0   0   2   2   0   2   0   0   0   2   0   2   2   2   0   2   0   0   2   0   2   2   0   0   2   0   0   2   2   0   2   0   2   0   0   0   0   0   0   2   2   2   2   2   0   2   0   2   2   2   2   0   2   0   0   2   0   0   0   2   2   0   0   2   2   0   0   2   0   0   2   2   0   0   0   0   0   0   0   0   2   0   2   0   2   0   0   0   2   2   0   2   0   0   0   0   0   2   0   2   2   0   2   0   0   0   0   2   2   0   0   2   2   0   0   0   0   0   2   2
 MK-1-10                0   2   0   2   0   0   2   0   2   0   0   0   0   0   2   2   2   0   0   2   2   0   2   2   2   2   0   2   0   2   2   0   0   0   0   2   2   0   0   2   0   0   2   2   0   2   0   0   2   0   0   0   0   0   0   0   0   2   2   0   0   0   0   2   0   2   2   2   0   0   2   0   0   2   0   0   2   0   0   0   2   0   2   2   0   2   0   0   2   2   0   2   0   2   0   2   0   0   2   0   2   2   0   0   2   0   0   2   2   0   2   0   2   0   0   0   0   0   2   2   0   2   2   2   0   2   0   2   2   2   2   0   2   0   0   2   0   0   0   2   2   0   0   2   2   0   0   2   0   2   2   2   0   0   0   0   0   0   0   0   2   0   2   0   2   0   0   0   2   2   0   2   0   0   0   0   0   0   0   2   0   0   2   0   0   0   2   2   0   0   0   0   2   0   0   0   2   0   2   2
 MK-1-11                0   2   0   2   0   0   2   0   2   0   0   0   0   0   2   2   2   0   0   2   2   0   2   0   2   2   0   2   0   2   2   0   0   0   0   2   2   0   0   2   0   0   2   2   0   2   0   0   2   0   0   0   0   2   0   0   0   2   2   0   0   0   0   2   0   2   2   0   0   0   2   0   0   2   0   0   2   0   0   0   2   0   2   2   0   2   0   2   2   2   0   2   0   2   2   2   0   0   2   0   2   2   0   0   2   0   0   2   2   0   2   0   2   0   0   0   0   2   2   2   0   2   2   2   0   2   0   2   2   2   2   2   2   0   0   2   0   0   0   2   2   0   0   2   2   0   0   0   0   2   2   2   0   0   0   0   0   0   0   0   2   0   2   0   2   0   2   0   2   2   0   2   0   0   0   2   0   0   0   2   0   2   2   2   0   0   2   2   0   0   0   0   2   0   0   2   2   0   2   2
 MK-1-12                0   2   0   2   0   2   2   0   2   0   0   0   0   0   2   2   2   0   0   2   2   0   2   0   2   2   0   0   0   0   2   0   0   0   0   2   2   0   0   2   0   0   2   2   0   2   0   0   2   0   0   0   0   2   0   0   0   2   0   0   0   0   0   2   2   2   2   0   0   0   2   0   0   2   2   0   2   0   0   0   2   0   2   2   0   2   2   2   2   2   0   2   0   2   2   2   0   0   2   0   2   2   0   0   2   0   0   2   2   0   2   0   2   0   0   0   0   0   2   2   0   2   0   0   0   2   0   2   2   2   2   2   2   0   0   2   0   0   0   2   2   0   0   2   2   0   0   0   0   2   2   2   0   0   0   0   0   0   0   0   2   0   2   0   2   0   2   0   2   2   0   0   0   0   0   2   0   0   0   2   0   2   2   2   0   0   2   2   0   0   2   0   2   0   0   2   2   0   2   2
 MK-1-13                0   2   0   2   0   2   2   0   2   0   0   0   0   0   2   2   2   0   0   2   0   0   2   0   2   2   0   0   0   0   2   0   0   0   0   2   2   0   0   2   0   0   2   2   0   2   0   0   2   0   0   0   0   2   0   0   0   2   0   0   0   0   0   2   2   2   2   0   0   0   2   0   0   2   2   0   2   0   0   0   2   0   2   2   0   2   2   2   2   2   0   2   0   0   2   2   0   0   2   0   2   2   0   0   2   0   0   2   2   0   2   0   2   0   0   0   0   0   2   2   0   2   2   2   0   2   0   2   2   2   2   2   2   2   0   2   0   0   0   2   2   0   0   2   2   0   0   0   0   2   2   2   0   0   0   0   0   0   2   0   2   0   2   0   2   0   2   0   2   2   0   0   0   0   0   2   0   2   0   2   2   2   2   2   0   0   0   0   0   0   2   0   2   0   0   2   2   2   2   2
 MK-1-14                0   2   0   2   2   2   2   0   2   2   0   0   2   0   2   2   2   2   0   2   0   0   2   0   2   2   0   0   0   2   2   0   0   0   0   2   2   0   2   2   0   0   2   2   2   2   0   0   2   2   0   0   0   2   2   0   0   2   0   0   0   0   0   2   2   2   2   0   0   0   2   0   0   2   2   0   2   2   0   0   2   0   2   2   0   2   2   0   2   2   2   2   0   0   2   2   0   0   2   0   2   2   0   0   2   0   0   2   2   0   2   0   2   2   0   0   0   0   2   2   0   2   2   2   0   2   0   2   2   2   2   2   2   2   0   2   0   0   0   0   2   0   2   0   2   0   2   0   0   2   2   2   0   0   0   0   0   0   2   0   2   0   2   0   2   0   2   0   2   2   0   0   0   0   0   2   0   2   0   2   2   2   2   2   0   0   0   0   0   0   2   0   2   0   2   2   2   2   2   2
 MK-1-15                0   2   0   0   2   2   2   0   0   0   0   0   2   0   2   2   2   2   0   2   0   0   2   0   0   2   0   0   0   2   2   0   0   0   0   2   0   0   2   2   0   0   0   2   2   2   0   0   2   0   0   0   0   2   0   0   0   2   0   0   0   0   0   2   2   2   2   0   0   0   2   0   0   2   2   0   0   2   0   0   2   0   2   2   0   2   2   0   0   2   0   2   0   0   2   0   0   0   2   0   2   0   0   0   2   2   0   2   2   2   2   0   2   2   0   0   0   0   2   2   0   2   2   2   0   2   0   2   2   0   2   0   0   2   0   2   0   0   0   0   2   0   2   0   2   0   2   0   0   2   2   2   0   0   0   0   0   0   2   0   2   0   2   0   2   0   2   0   0   2   0   0   0   0   0   2   0   2   0   2   2   2   2   2   0   0   0   0   2   0   2   0   2   0   2   2   2   2   0   2
 MK-1-16                0   2   0   0   2   2   2   0   0   0   0   0   2   0   0   2   2   2   0   2   0   2   2   0   0   2   0   0   0   2   2   0   0   0   0   2   0   0   2   2   0   0   0   2   2   2   0   0   2   0   0   2   0   2   2   0   0   2   0   0   0   0   0   2   2   2   2   0   0   0   2   0   0   2   2   0   0   2   0   0   2   0   2   2   0   2   2   2   0   2   0   2   0   0   0   0   0   2   0   0   2   0   0   0   2   2   0   2   2   2   2   0   2   2   0   0   0   0   2   0   0   2   2   2   0   2   0   2   2   0   0   0   0   0   0   2   0   0   0   0   2   0   2   0   0   2   2   0   0   2   2   2   0   0   0   0   0   0   2   0   2   0   2   0   2   0   2   0   0   2   0   0   0   0   0   2   0   2   2   2   0   2   2   0   0   0   2   0   0   0   2   0   2   0   2   2   2   0   0   0
 MK-2-1                 0   2   2   0   2   2   2   2   0   0   0   0   0   0   2   0   2   2   2   2   2   0   2   0   2   2   2   2   2   2   0   0   2   0   0   2   0   2   0   2   2   2   0   2   0   2   2   2   0   0   2   0   0   0   2   2   2   0   0   0   0   0   0   0   2   2   0   2   2   2   0   0   2   0   0   2   0   0   2   2   0   2   0   2   0   0   0   2   2   2   0   2   0   0   2   2   2   2   0   0   2   2   2   0   2   2   0   2   2   0   2   2   0   2   0   0   2   2   0   2   0   0   2   0   0   2   0   0   2   0   2   0   2   2   2   2   0   0   2   2   2   2   0   0   2   0   0   2   0   0   2   0   0   2   0   0   2   2   0   0   0   2   2   0   2   2   0   0   0   2   0   0   2   0   0   0   0   2   2   2   0   2   0   2   2   0   2   0   2   0   2   0   0   0   2   2   0   0   0   0
 MK-2-2                 0   2   2   0   2   2   2   2   0   0   0   0   0   2   2   2   2   2   0   2   2   0   2   0   2   2   2   2   2   2   0   0   2   0   0   2   0   2   0   2   2   2   0   2   0   2   2   2   2   0   2   0   0   0   2   2   0   0   0   0   0   0   2   0   2   2   0   2   2   0   0   0   2   0   0   2   0   0   0   2   0   2   0   0   2   0   0   2   2   2   0   2   2   0   2   2   2   2   0   0   2   2   2   0   2   2   0   2   2   0   0   2   2   2   0   0   2   2   0   2   0   2   2   0   0   2   0   0   2   0   2   0   2   2   2   2   0   0   2   2   2   2   0   0   2   0   0   2   0   0   2   0   0   2   0   0   2   2   0   0   0   2   2   0   2   2   0   0   2   2   0   0   2   0   0   2   0   2   2   2   2   2   0   2   2   0   2   0   2   0   2   2   0   2   2   2   2   0   0   0
 MK-2-3                 0   2   2   0   2   2   2   2   0   2   0   0   0   2   2   0   2   2   0   2   2   0   2   0   0   0   2   2   2   2   0   0   2   0   0   2   0   2   0   0   2   2   0   2   0   2   2   2   0   0   2   0   0   0   2   2   0   0   0   0   0   0   0   0   2   2   0   2   2   0   0   0   2   0   0   2   0   0   0   2   0   2   0   0   2   0   0   2   2   2   0   2   2   0   0   2   2   2   2   0   0   2   2   0   2   2   0   2   2   0   0   2   2   2   0   0   0   2   0   2   2   2   2   0   0   2   0   0   2   0   2   0   2   2   0   2   0   0   0   2   2   2   0   0   2   0   0   2   0   0   2   0   0   0   0   0   2   2   0   0   0   2   2   0   2   2   0   0   2   2   0   0   2   0   2   2   0   2   2   2   2   0   0   2   2   0   2   0   2   0   2   0   0   2   0   2   2   0   0   0
 MK-2-4                 0   2   0   0   2   2   2   0   0   2   0   0   0   2   2   0   2   2   0   2   2   0   2   0   0   0   2   2   2   2   0   0   2   0   0   2   0   2   0   0   2   2   0   2   2   2   2   2   0   0   2   0   0   0   2   2   0   0   0   0   0   0   0   0   2   2   0   2   2   2   0   0   2   0   0   2   0   0   0   2   2   2   0   0   2   0   0   2   2   2   0   2   2   0   0   0   2   2   2   0   0   2   2   0   2   2   0   2   2   0   0   2   2   2   0   0   0   2   0   2   2   2   2   0   0   0   0   0   2   0   2   2   2   2   0   2   0   0   2   2   2   2   0   2   2   0   0   2   0   0   2   0   0   0   0   0   2   0   0   0   0   2   2   0   2   2   0   2   0   2   0   0   2   0   2   2   0   2   2   2   2   0   0   2   2   0   2   0   2   0   2   0   0   2   0   2   2   0   0   0
 MK-2-5                 0   2   0   0   2   0   2   0   0   2   0   0   0   2   2   0   2   2   0   2   2   0   2   0   0   2   2   2   2   2   0   0   2   0   0   0   0   2   0   0   2   2   0   2   2   2   2   2   0   2   2   0   0   0   2   2   0   0   0   0   0   0   0   2   2   2   0   2   2   2   0   0   2   0   0   2   0   0   0   2   2   2   0   0   2   2   2   2   2   2   0   2   2   2   0   0   2   2   2   0   0   2   2   0   2   2   2   2   2   0   0   2   2   2   0   0   0   2   0   2   2   2   2   2   0   0   0   0   2   0   2   2   2   2   0   2   0   0   2   2   0   2   0   2   2   0   0   2   0   0   2   0   0   0   0   0   2   0   0   0   2   2   2   0   2   2   0   2   0   2   0   0   2   0   2   2   0   2   2   2   2   2   0   2   2   0   2   0   2   0   2   0   0   2   0   2   2   0   0   0
 MK-2-6                 0   2   0   0   2   0   2   0   0   2   0   0   0   2   2   0   2   2   0   2   2   0   0   0   0   2   2   2   2   2   0   0   2   0   0   0   0   2   0   0   2   2   0   2   2   2   0   2   0   2   2   0   0   0   2   2   0   2   0   0   0   0   0   2   2   2   0   2   0   2   2   0   2   0   0   2   0   0   0   2   2   2   0   0   2   2   2   2   2   2   0   2   2   2   2   0   2   2   2   2   0   2   0   0   2   2   2   2   2   0   0   2   0   2   0   2   0   2   0   2   2   2   2   2   0   0   0   0   2   0   2   2   2   2   0   2   2   0   2   2   0   2   2   2   2   0   0   2   0   0   2   0   0   2   0   0   2   0   0   0   0   0   2   2   2   0   2   2   0   2   0   0   2   0   2   2   0   2   2   2   2   2   0   2   0   0   2   0   2   0   2   0   0   2   0   2   2   0   0   0
 MK-2-7                 0   2   0   0   2   0   2   0   0   2   0   0   0   2   2   0   2   2   2   2   2   0   0   0   0   2   2   2   2   2   0   0   2   0   0   2   0   2   0   2   2   2   0   2   2   2   0   2   0   2   0   0   0   0   2   0   0   0   0   0   0   0   0   2   2   2   0   2   0   2   2   0   0   0   0   2   0   0   0   2   2   2   0   0   2   2   2   2   2   2   0   2   2   2   2   0   2   2   2   2   0   2   2   0   2   2   2   2   2   0   0   2   0   2   0   2   0   2   2   2   2   2   2   2   0   0   0   0   2   0   2   0   2   2   0   2   2   0   2   2   0   2   0   2   2   0   0   2   0   0   0   0   0   2   0   0   2   0   0   0   0   0   2   2   2   0   2   2   0   2   0   0   2   0   2   2   0   2   2   2   2   2   0   2   2   0   2   0   2   0   2   0   0   2   0   2   2   0   0   0
 MK-2-8                 0   2   0   0   0   2   2   0   0   2   0   0   0   2   2   2   2   2   2   2   2   2   0   0   0   2   2   2   0   2   0   0   2   0   0   2   0   2   0   2   2   2   2   0   2   2   0   2   0   2   0   0   0   0   2   0   0   0   0   0   0   0   0   2   2   0   0   2   0   2   2   0   0   0   0   2   0   0   0   2   2   2   2   0   0   2   2   2   2   0   0   2   2   2   2   0   0   2   2   2   0   2   2   2   2   2   2   2   2   0   0   2   0   0   0   2   0   2   0   2   0   2   2   2   2   0   0   0   2   0   2   0   2   2   0   2   2   0   2   2   0   2   0   2   2   2   0   2   0   0   0   0   0   0   0   0   2   0   0   0   0   0   2   2   2   0   2   0   0   2   0   2   2   0   2   2   0   2   2   2   0   2   0   2   2   0   2   0   2   0   2   0   0   2   0   2   2   0   2   0
 MK-2-9                 0   2   0   0   0   2   2   0   0   2   0   2   0   2   2   2   2   2   2   0   2   2   0   2   0   2   2   0   0   2   0   0   2   0   0   2   0   2   0   2   2   2   2   0   2   2   0   2   0   2   0   0   0   0   2   0   0   0   0   0   0   0   0   2   2   0   0   2   0   2   2   0   0   0   2   0   0   0   0   2   2   2   2   0   0   2   2   2   0   2   2   2   2   2   2   0   0   2   2   2   2   2   2   2   2   2   2   2   2   0   0   2   0   0   0   0   0   2   0   2   0   2   0   2   2   0   0   0   2   0   2   2   2   2   0   2   0   0   2   2   0   2   0   2   2   2   0   2   0   0   0   0   0   0   2   0   2   0   0   0   0   0   2   2   0   0   2   0   0   2   0   2   0   0   2   2   0   2   2   2   0   2   0   2   2   2   2   0   2   0   2   2   2   2   0   2   2   0   2   0
 MK-2-10                0   2   2   0   0   2   0   0   0   2   0   2   0   2   2   2   2   2   2   0   2   2   2   2   0   2   2   0   0   2   0   0   2   0   0   2   0   2   0   2   2   2   2   0   2   2   2   2   2   2   0   0   0   0   2   0   0   0   0   0   0   0   0   2   2   0   0   2   0   2   0   0   0   0   2   0   0   0   2   0   2   2   2   0   0   2   2   2   0   2   2   2   2   2   2   0   0   2   2   2   2   2   2   2   2   2   2   2   2   0   0   2   0   0   0   0   0   0   0   0   0   2   0   2   2   0   0   0   2   0   2   2   2   2   0   0   0   0   2   2   2   2   0   2   2   2   2   2   0   0   0   0   0   0   2   0   2   0   0   0   0   0   2   2   0   0   2   0   0   2   0   2   0   0   2   2   0   2   2   2   0   0   2   2   2   0   2   0   2   0   2   0   2   2   2   2   2   0   2   0
 MK-2-11                0   2   2   0   0   2   0   0   0   2   0   2   0   2   2   2   2   2   2   0   2   2   2   2   0   2   2   2   0   2   0   0   2   0   0   2   0   0   0   2   2   2   0   0   2   2   2   2   2   2   0   0   2   0   2   0   0   0   0   0   0   0   0   2   2   0   0   2   0   2   0   0   0   0   2   0   0   0   2   0   0   2   2   0   0   2   2   2   0   2   2   2   2   0   0   0   2   2   2   2   0   2   2   2   2   2   2   2   2   0   0   2   0   0   0   2   0   0   0   0   0   2   0   2   0   0   0   2   2   0   2   2   2   2   0   0   0   0   0   2   2   0   0   2   2   2   0   2   0   0   0   0   0   0   2   0   2   0   2   0   0   0   0   0   0   2   2   0   0   2   0   2   0   0   2   2   0   2   2   2   0   0   2   2   2   0   2   0   2   0   2   0   2   2   2   0   0   2   2   0
 MK-2-12                0   2   2   0   0   2   0   0   0   2   0   0   0   2   0   2   2   2   0   0   2   2   2   2   0   2   2   2   0   2   0   0   2   0   0   2   0   0   0   2   2   2   0   0   2   2   2   0   2   2   0   0   2   0   2   0   0   0   0   0   0   0   0   2   2   0   0   2   0   2   0   0   0   0   2   0   0   0   2   0   0   2   0   2   0   0   2   2   0   2   2   2   2   0   0   0   2   2   2   2   0   2   2   2   2   2   2   2   2   0   0   2   0   0   0   2   0   2   0   0   2   2   0   2   0   0   2   2   0   0   2   0   2   2   0   0   2   0   2   2   2   0   0   2   2   2   0   0   0   0   0   0   0   0   2   0   2   0   2   0   0   0   0   2   0   2   2   0   0   0   2   2   0   0   2   2   0   2   0   2   0   0   2   2   2   0   2   0   2   0   2   0   2   2   2   0   2   2   2   0
 MK-2-13                0   0   2   0   0   0   0   0   0   2   0   0   0   2   0   2   2   2   0   0   2   2   2   2   0   2   2   2   0   2   0   0   2   0   2   2   0   0   0   2   2   2   2   0   0   2   2   0   2   0   0   0   2   0   2   0   0   0   0   0   0   0   0   2   2   2   0   2   0   2   0   0   0   0   2   0   0   0   2   0   0   2   0   2   0   0   2   2   0   2   2   2   2   2   0   0   2   2   2   2   0   2   2   2   2   2   2   2   2   0   0   2   0   0   2   0   2   2   0   0   0   2   0   0   0   0   2   2   0   0   2   0   2   2   0   2   2   0   2   2   0   0   0   2   2   2   0   0   0   2   0   0   0   0   2   0   2   0   2   0   2   0   0   2   0   2   2   0   0   0   2   2   0   0   2   2   0   2   0   0   0   0   2   0   0   0   2   0   2   0   2   0   2   2   2   0   2   2   2   0
 MK-2-14                0   0   2   0   0   0   0   0   2   2   0   0   0   2   0   2   0   2   0   0   2   2   2   0   0   2   2   2   0   2   0   0   2   0   2   2   2   0   0   2   2   2   0   0   0   2   2   0   2   0   2   0   2   2   0   0   0   0   0   0   0   0   0   2   2   2   0   2   0   2   0   0   2   0   0   0   0   0   2   0   0   0   0   2   0   0   2   2   2   0   0   2   2   0   0   0   2   2   2   2   0   2   2   2   2   2   2   2   2   0   0   2   0   0   2   0   2   2   0   0   0   0   0   0   2   0   2   0   0   0   2   0   2   2   0   2   2   0   0   2   0   0   0   2   2   2   0   0   0   2   0   0   0   0   2   0   2   0   2   0   2   0   0   2   0   2   2   0   0   0   2   2   0   0   0   2   0   2   0   0   0   0   2   0   0   0   2   0   2   0   2   0   2   2   2   0   2   2   2   0
 MK-2-15                0   0   2   2   0   0   0   0   2   2   0   0   0   2   0   2   0   0   0   0   2   2   0   0   0   2   2   2   0   2   0   0   2   0   2   0   2   0   0   2   2   0   0   0   0   2   2   0   0   0   2   0   2   2   0   0   0   0   0   0   0   0   0   2   2   2   0   2   0   2   0   2   2   0   0   0   0   0   2   2   0   0   0   0   0   0   2   2   2   0   0   2   2   0   0   0   2   2   2   2   0   2   2   2   2   2   2   2   2   0   0   2   0   0   2   0   0   2   0   0   0   0   0   0   2   0   2   0   0   0   2   0   2   2   0   2   0   0   0   2   0   0   0   2   2   2   0   0   0   0   0   0   0   0   2   0   2   0   2   0   2   0   0   2   2   2   2   0   0   0   2   2   0   0   0   2   0   2   0   0   0   0   2   2   0   0   0   0   2   0   2   0   2   0   2   0   2   2   0   0
 MK-2-16                0   2   2   2   0   0   0   0   2   0   0   0   0   0   0   2   0   2   0   0   2   0   0   0   0   2   2   2   0   2   0   0   2   2   2   0   2   0   0   2   2   0   0   0   0   2   2   2   0   0   2   0   2   2   0   0   0   0   0   0   0   2   0   2   2   0   0   2   0   2   0   2   2   0   0   0   0   0   2   2   0   0   0   2   0   0   2   2   2   0   0   2   2   0   0   0   2   2   2   2   2   2   2   0   2   2   2   2   2   0   0   2   0   0   2   0   0   2   0   0   0   0   0   0   2   0   2   0   0   0   2   0   2   2   0   2   0   0   0   2   0   0   0   2   2   2   0   0   0   0   0   0   0   0   2   0   2   0   2   0   2   0   0   2   2   0   2   0   2   2   2   2   2   0   0   0   2   2   0   0   2   0   2   2   0   0   0   0   2   0   2   0   2   0   2   2   2   2   0   0
 MK-3-1                 2   0   0   2   2   0   2   2   0   0   2   2   2   2   0   0   2   2   0   0   0   2   0   2   0   2   0   0   0   0   2   0   0   0   2   0   2   0   2   2   0   2   2   0   0   0   0   2   2   2   2   2   2   2   2   2   0   2   2   2   2   0   2   2   2   2   0   0   0   2   0   0   2   0   2   2   2   0   2   0   2   0   0   0   2   2   2   2   0   0   2   0   2   2   2   2   2   0   2   2   2   0   0   0   2   0   2   2   0   0   2   0   0   0   2   2   2   0   2   0   0   0   0   2   2   2   2   0   0   2   0   0   2   2   2   0   2   0   2   0   0   2   2   2   0   0   2   2   0   0   0   0   0   2   0   2   2   2   0   0   2   0   0   0   0   0   2   0   0   2   2   2   2   2   0   0   2   0   2   0   2   0   0   2   2   0   0   0   0   2   0   2   0   2   0   2   2   2   0   2
 MK-3-2                 2   0   2   2   2   0   2   2   0   0   2   2   2   2   0   0   2   2   0   0   0   2   0   0   0   0   0   0   0   0   2   0   0   0   2   0   2   0   2   2   0   2   2   0   0   0   0   2   2   2   2   2   2   2   2   0   0   2   2   2   2   2   2   2   2   2   0   0   0   0   0   0   2   0   2   2   2   0   2   0   2   0   0   0   2   2   2   2   0   0   2   0   2   2   2   2   2   0   2   2   2   0   0   0   2   0   2   2   0   0   2   0   0   0   2   2   2   0   2   0   0   0   0   2   2   2   2   0   0   0   0   0   2   2   0   0   2   0   2   0   0   2   0   2   0   0   2   2   0   0   0   2   0   2   0   2   2   2   0   0   2   0   0   0   0   0   2   0   0   2   2   2   2   2   0   0   2   0   2   0   2   0   0   2   2   0   0   0   0   2   0   2   0   2   0   2   2   2   0   2
 MK-3-3                 2   0   2   2   2   0   2   2   0   0   2   0   2   2   0   0   2   2   2   0   2   0   0   0   0   0   0   2   0   0   2   0   0   0   2   2   2   0   2   2   0   2   2   0   0   0   0   2   2   2   2   2   2   2   2   0   0   2   2   2   0   2   2   2   2   2   0   0   0   0   0   0   2   0   2   2   2   0   2   0   0   2   0   0   2   0   2   2   0   0   2   0   2   2   0   2   2   0   2   2   2   0   0   0   2   0   2   2   0   0   2   2   0   0   2   2   2   0   2   0   0   2   0   2   2   2   2   0   0   0   2   0   2   2   0   0   2   0   2   0   0   2   0   2   0   0   2   2   0   0   0   2   0   2   2   2   2   2   0   0   2   0   0   0   0   0   2   0   0   2   2   2   2   2   0   0   2   0   2   0   0   0   0   2   2   0   0   0   0   2   0   2   0   2   0   2   2   2   0   2
 MK-3-4                 0   0   2   0   2   0   2   2   0   0   2   0   2   2   0   0   2   2   2   2   2   0   0   0   0   0   0   2   0   0   2   0   2   0   2   2   2   0   2   2   0   2   2   0   0   0   0   2   2   0   0   2   2   2   2   0   0   2   2   2   0   2   0   2   0   2   0   0   0   2   0   0   2   0   2   2   2   0   2   0   0   2   0   0   2   0   2   2   0   0   2   0   2   2   0   2   2   0   2   2   2   0   0   0   2   0   2   2   0   0   2   2   0   0   2   2   2   0   2   0   0   2   0   2   2   2   2   0   0   0   2   2   2   2   0   0   2   0   2   0   0   2   0   2   0   0   2   2   2   0   0   2   0   2   2   2   2   2   0   0   0   0   0   0   2   0   2   0   2   2   2   2   2   2   0   0   2   0   2   2   0   0   0   2   2   0   0   0   0   0   0   2   0   2   2   2   2   2   0   2
 MK-3-5                 0   0   2   0   2   0   2   2   2   0   2   0   2   0   0   0   2   2   2   2   2   0   0   0   0   0   0   2   2   0   2   0   2   0   0   2   2   0   2   2   0   2   2   0   0   0   0   2   0   0   2   2   2   2   0   0   0   2   2   2   0   2   0   2   0   2   0   0   0   2   0   0   2   0   2   2   2   0   2   2   0   2   0   0   2   0   2   2   0   0   2   0   2   2   0   2   2   0   2   2   2   0   0   0   2   0   2   2   0   0   2   2   0   0   0   2   2   0   2   0   2   0   0   2   2   2   2   0   0   0   2   2   2   2   0   0   2   0   0   0   0   2   0   2   0   0   2   2   2   0   0   2   0   2   2   2   0   2   0   0   0   2   0   0   2   0   2   0   2   2   2   2   2   2   0   0   2   0   2   2   0   0   0   2   2   0   0   0   0   2   0   2   0   2   2   2   2   2   0   2
 MK-3-6                 0   0   0   0   2   0   2   0   2   0   2   0   2   0   0   0   2   2   2   2   2   2   0   0   0   2   0   0   0   0   2   0   2   0   0   2   2   0   2   2   0   0   2   0   2   0   0   2   0   0   2   2   2   2   0   0   0   2   2   2   0   2   0   2   0   2   0   0   0   2   0   0   2   0   2   2   2   0   2   0   0   2   0   0   2   0   2   2   0   0   2   0   2   2   0   0   2   0   0   2   2   0   0   0   2   0   2   0   0   0   2   2   0   0   0   2   2   0   2   0   2   0   2   2   0   2   2   0   2   0   2   2   2   2   0   0   0   0   0   0   0   2   2   0   0   0   2   0   2   0   0   2   2   2   2   2   0   2   0   0   0   2   2   0   2   0   2   0   2   2   2   2   2   2   0   2   2   0   2   2   0   0   0   2   2   0   0   0   0   2   0   0   0   2   2   2   2   2   0   2
 MK-3-7                 0   0   0   0   2   0   2   0   2   0   2   2   2   0   0   0   2   2   2   2   2   2   0   0   0   2   0   0   0   0   2   0   2   0   0   2   2   0   2   2   0   0   2   0   2   0   0   2   0   0   2   2   2   2   2   0   0   2   2   2   0   2   0   2   0   2   2   0   0   2   0   2   2   0   2   0   2   0   2   0   0   2   0   2   2   0   2   2   0   0   2   0   2   0   0   0   0   2   0   2   2   0   0   0   2   2   2   2   2   0   0   0   0   0   0   2   2   0   2   2   2   0   2   0   0   2   2   0   2   0   2   2   2   2   0   0   0   0   0   0   0   2   2   0   0   0   2   2   2   0   0   2   2   2   2   0   0   0   0   0   0   2   0   0   2   0   2   0   2   0   2   2   2   2   0   2   2   0   2   2   0   0   0   2   2   2   0   0   2   2   2   0   0   2   2   2   2   2   0   2
 MK-3-8                 0   0   0   0   2   0   2   0   2   0   2   2   0   0   0   0   2   2   2   2   2   2   0   0   0   2   2   0   0   0   2   0   2   0   0   2   2   2   2   2   2   0   2   0   2   0   0   2   0   0   2   2   2   2   2   0   0   2   2   2   0   2   0   2   2   2   2   0   0   2   0   2   2   0   2   0   2   0   2   0   0   2   0   2   2   0   2   2   0   0   2   0   2   0   0   0   0   2   0   2   2   0   0   0   2   2   2   2   2   2   0   0   0   0   0   0   2   0   2   2   2   0   0   0   0   2   2   2   2   0   2   2   2   0   0   0   2   0   0   0   0   2   2   0   2   2   2   2   2   2   0   0   2   2   2   0   0   0   0   0   0   2   0   0   2   2   2   0   0   0   2   2   2   0   0   2   2   0   0   0   0   0   0   2   2   2   0   0   2   2   2   0   0   2   0   2   2   2   0   2
 MK-3-9                 0   0   0   0   2   0   2   0   2   2   2   2   0   0   0   0   2   2   2   0   2   2   2   0   0   2   2   0   0   0   2   2   0   2   0   2   2   2   2   0   2   0   2   0   2   0   0   2   2   0   2   2   2   2   2   0   0   0   2   2   0   2   0   2   2   2   2   2   0   2   0   2   0   0   2   0   2   0   2   2   0   2   0   2   2   2   2   2   0   0   2   0   2   0   0   0   0   2   2   2   2   0   0   0   2   2   2   2   0   2   0   0   0   0   0   0   0   0   2   2   2   0   0   0   0   2   2   2   0   2   2   2   2   0   0   0   2   0   0   0   0   2   2   0   2   2   2   2   2   2   0   0   2   2   2   0   0   0   0   0   0   2   0   0   2   2   2   0   0   0   2   2   2   2   0   2   2   0   0   0   0   0   0   2   2   2   0   0   2   0   2   0   0   2   0   2   2   2   2   0
 MK-3-10                0   0   0   2   2   0   2   0   2   2   2   2   0   0   2   2   2   2   2   0   2   2   2   0   0   0   2   0   0   0   2   2   0   2   0   2   2   2   2   0   2   0   2   0   2   0   0   2   0   0   2   2   2   2   2   0   0   0   2   2   0   2   0   2   2   2   2   2   0   2   0   2   2   0   0   0   2   0   2   2   0   2   0   2   2   2   2   2   0   0   2   0   2   0   0   2   0   2   0   2   2   0   0   0   2   2   2   2   0   2   0   0   0   0   0   0   0   2   2   2   2   0   0   0   2   2   2   2   0   2   2   2   2   2   0   2   2   2   0   0   0   2   2   0   2   2   2   2   2   0   0   2   2   2   2   0   0   0   0   0   0   2   0   0   2   2   2   0   0   0   2   2   2   2   0   2   0   2   0   0   0   0   0   2   2   2   0   0   2   2   2   0   2   2   2   2   2   2   2   0
 MK-3-11                0   0   0   2   2   0   2   0   2   2   2   2   0   0   2   2   2   2   2   0   2   2   2   0   0   0   2   0   0   0   2   2   0   0   0   2   2   2   2   0   2   0   2   0   2   0   0   2   0   0   2   2   2   0   2   0   2   2   2   2   2   2   0   2   2   2   2   2   2   2   0   2   2   0   0   0   2   0   0   2   0   0   0   2   2   2   2   2   0   0   2   0   2   0   0   2   0   2   0   0   2   2   2   0   2   2   2   2   0   0   0   2   0   0   2   2   0   2   2   0   0   0   0   0   2   2   2   2   0   2   2   2   2   2   0   2   2   2   0   0   0   2   0   0   2   2   2   2   2   0   0   2   2   2   2   0   0   2   0   0   0   2   0   0   2   2   2   0   0   0   2   2   2   2   0   2   0   2   0   0   0   0   0   2   2   2   0   0   2   2   2   0   2   2   2   2   2   2   2   0
 MK-3-12                0   0   0   2   2   0   2   0   2   2   2   2   0   0   2   2   2   2   2   0   2   2   2   0   0   0   2   0   0   0   2   2   0   0   0   2   2   2   2   0   2   2   2   0   2   0   0   2   0   0   2   2   2   0   0   0   2   0   2   2   2   2   0   2   2   2   2   2   2   2   0   2   2   0   0   0   2   0   0   2   2   2   0   2   2   2   2   2   0   0   2   0   2   0   0   2   0   2   0   0   2   2   2   0   2   2   2   2   0   0   0   2   2   0   2   2   0   2   2   0   0   2   0   0   2   2   2   2   0   2   2   2   2   2   0   2   2   2   0   2   2   2   0   0   2   2   2   2   2   0   2   2   2   2   2   0   0   2   2   0   0   2   0   0   2   2   2   0   0   0   2   2   2   2   0   2   0   0   0   2   0   0   0   2   2   2   2   0   0   2   2   0   2   2   2   2   2   2   2   2
 MK-3-13                2   0   0   2   2   0   2   0   2   2   2   2   0   0   2   2   2   2   2   0   2   2   2   0   0   0   2   0   0   0   2   2   0   0   0   2   0   2   0   0   2   2   2   0   2   0   0   0   0   0   2   2   2   0   0   0   2   0   2   2   2   2   0   2   2   2   2   2   2   2   0   2   0   0   0   0   2   0   0   2   2   2   0   2   2   2   2   2   0   0   2   0   2   2   2   2   0   0   0   0   2   2   2   0   2   2   2   2   0   0   0   2   2   2   2   2   2   2   2   0   0   0   0   0   0   2   2   2   0   0   0   2   2   2   0   2   2   2   0   2   2   2   0   0   2   2   2   2   2   0   2   2   2   2   2   0   0   0   2   0   0   2   0   0   2   2   2   0   0   0   2   0   0   2   0   2   0   0   0   2   0   0   0   2   2   2   2   0   0   2   2   0   2   2   2   2   2   2   2   0
 MK-3-14                2   0   2   0   0   0   2   0   2   2   2   2   0   0   0   0   2   2   2   0   2   2   2   2   0   0   2   0   0   2   2   2   0   0   0   2   2   2   0   0   2   2   2   0   2   0   0   0   0   0   2   2   2   0   0   0   2   2   2   2   0   2   0   2   2   2   2   2   2   2   2   2   2   0   0   0   2   0   0   2   2   2   0   2   2   2   2   2   0   2   2   0   2   2   2   2   0   0   0   0   2   2   0   0   2   2   2   2   2   0   0   2   2   2   2   2   2   2   2   0   0   0   0   0   0   2   2   2   0   0   0   2   2   2   0   2   2   2   0   2   2   2   0   0   2   2   2   0   2   0   2   2   2   2   2   0   0   0   2   0   0   2   0   0   2   2   2   0   0   0   0   2   0   2   0   2   0   2   0   2   0   0   0   2   2   2   2   0   0   2   2   0   2   2   2   2   0   2   2   0
 MK-3-15                2   0   2   0   0   0   2   0   2   2   2   2   0   2   2   0   2   2   2   2   0   2   2   2   2   0   2   2   0   2   2   2   2   0   0   2   2   2   0   0   2   2   2   0   2   0   0   0   0   0   2   0   2   0   0   0   2   2   2   2   0   2   0   2   0   2   2   2   2   2   2   0   2   0   0   0   2   0   0   2   2   2   2   2   2   2   2   2   0   2   2   0   2   2   2   2   0   2   0   0   0   2   0   0   2   0   2   2   2   0   0   2   2   2   2   2   2   2   2   0   2   0   0   0   0   2   2   0   0   0   0   2   2   2   2   2   2   2   0   2   2   2   0   0   2   2   2   0   2   0   2   2   2   2   2   0   0   0   2   0   0   2   0   0   2   2   2   0   2   0   0   2   0   2   0   2   0   2   0   2   0   0   0   0   2   2   2   0   0   2   2   0   2   2   2   2   0   2   0   0
 MK-3-16                2   0   2   2   0   0   2   0   2   2   2   0   0   2   2   0   2   2   2   2   0   0   2   2   2   2   2   0   0   2   2   2   2   0   2   2   2   2   2   0   0   2   2   0   2   0   2   2   0   0   2   0   2   2   0   0   2   2   2   2   0   2   0   2   0   2   2   2   2   2   2   0   2   0   2   0   0   0   0   2   2   2   2   0   2   2   2   2   0   2   2   0   2   2   2   2   0   2   0   0   0   2   0   0   2   0   0   2   2   0   0   2   2   2   2   2   2   2   2   0   2   2   0   0   0   2   2   0   0   0   0   0   2   2   2   2   2   2   0   2   2   2   0   2   0   2   2   0   2   0   2   2   2   2   2   0   0   2   2   0   0   2   0   0   0   2   2   0   2   0   0   2   0   2   0   2   0   2   0   2   0   0   0   0   2   2   2   0   2   2   2   0   2   2   2   2   2   2   0   0
 MK-4-1                 0   2   0   2   2   0   0   0   0   0   0   2   2   2   2   0   2   2   2   0   0   2   2   0   2   0   0   0   2   2   2   0   0   0   2   2   2   0   0   2   2   0   0   2   2   0   2   0   2   2   2   2   2   2   0   2   2   2   0   0   0   2   0   0   0   0   0   0   0   2   2   0   0   0   2   2   0   0   0   2   0   0   0   0   2   0   0   2   2   0   0   0   2   2   0   0   0   0   0   2   2   2   2   2   0   0   0   0   0   0   2   0   0   2   2   2   2   2   0   0   0   2   2   0   0   0   0   0   2   2   2   0   0   2   2   0   2   0   2   0   0   0   0   2   2   2   0   0   2   2   0   2   0   0   2   0   0   2   2   0   2   0   0   2   0   0   2   0   2   2   2   2   2   2   2   0   2   2   0   0   0   0   2   2   0   0   0   0   0   0   2   0   0   2   0   2   2   2   0   2
 MK-4-2                 0   2   0   2   2   0   2   0   0   0   0   2   2   2   2   0   2   2   2   0   0   2   2   0   2   0   0   0   2   2   2   0   0   0   2   2   0   0   0   2   0   0   0   2   2   0   2   0   2   2   2   2   2   2   0   0   2   0   0   0   0   2   0   0   0   0   0   0   0   2   2   0   0   0   2   2   0   0   0   2   0   0   0   0   2   0   0   2   0   0   0   0   2   2   0   0   0   0   0   2   2   2   2   2   0   0   0   0   0   0   2   0   0   2   2   2   2   2   0   0   0   2   0   0   0   0   2   0   0   2   2   0   0   2   2   2   0   0   0   0   0   0   0   2   2   2   0   0   2   2   0   2   0   0   0   0   0   0   2   0   2   0   0   2   0   0   0   0   2   2   2   2   2   2   2   0   2   2   0   0   0   0   2   2   0   0   0   0   0   0   0   0   2   2   0   2   2   2   0   2
 MK-4-3                 0   2   0   2   2   0   2   0   0   0   0   2   2   2   2   0   2   2   0   0   0   2   2   0   2   0   0   0   2   2   2   0   0   0   2   2   0   0   0   2   0   0   0   2   2   0   2   0   2   0   2   2   0   2   0   0   0   2   0   0   0   2   0   2   0   0   0   0   0   2   2   0   0   0   2   2   0   0   0   2   0   0   0   0   2   2   0   2   2   0   0   0   2   2   2   0   0   2   0   2   2   2   2   0   0   0   0   0   0   2   2   0   0   2   2   2   2   2   0   0   0   2   0   0   0   0   2   0   0   2   0   0   0   2   2   2   0   0   0   0   0   0   0   2   2   2   2   0   2   2   0   2   0   0   0   0   0   0   0   0   2   2   0   2   2   0   0   0   2   2   2   2   2   2   2   0   0   2   0   0   0   2   2   2   0   0   0   0   0   0   0   0   2   2   0   2   2   2   0   2
 MK-4-4                 0   2   0   2   2   0   2   0   0   0   0   2   2   2   2   2   2   2   0   0   0   2   2   0   2   0   0   0   2   2   0   0   0   0   2   2   0   0   0   2   0   0   0   2   2   2   2   0   0   0   2   0   0   2   0   0   0   2   0   0   0   2   0   2   0   0   0   2   0   2   2   0   0   0   2   2   0   0   0   2   0   0   0   0   2   2   0   2   2   0   0   0   2   2   2   0   2   2   0   2   2   2   0   0   0   0   0   0   2   2   2   0   0   2   2   2   2   2   0   0   2   0   0   0   0   2   2   0   0   2   0   0   0   2   2   0   0   2   0   0   0   0   2   2   0   2   2   0   2   2   0   2   0   0   2   0   0   0   2   0   2   2   0   2   2   0   0   0   2   0   2   2   2   2   2   0   0   2   0   2   0   2   2   2   0   0   0   0   0   0   2   0   2   0   0   2   2   2   0   2
 MK-4-5                 0   2   0   2   2   0   2   0   0   0   0   2   2   0   2   2   2   0   0   0   0   2   2   0   2   0   0   0   2   0   0   0   0   0   2   2   0   0   0   2   0   0   0   2   2   2   2   0   0   0   2   0   0   2   0   0   0   2   0   0   0   2   0   2   0   0   0   2   2   2   2   0   0   0   2   2   0   0   0   2   0   0   0   0   2   2   0   2   2   0   0   2   2   2   2   0   0   2   0   2   2   2   0   0   0   0   0   0   2   2   2   0   0   2   2   2   2   2   0   0   2   0   0   0   0   2   2   0   0   0   2   0   2   2   2   0   0   2   0   0   0   0   2   2   0   2   2   0   2   2   0   2   2   2   2   0   2   0   2   0   2   2   0   2   2   0   0   0   2   2   2   2   2   2   2   2   0   2   0   2   0   2   2   2   0   0   0   2   0   0   2   0   2   0   0   2   2   0   0   2
 MK-4-6                 0   2   0   2   2   0   2   0   0   0   2   0   2   0   0   2   2   0   0   2   0   2   2   0   2   0   2   0   2   0   0   0   0   0   2   2   0   0   0   2   0   0   0   2   0   2   2   0   0   0   2   0   0   2   0   0   0   2   0   0   0   0   0   2   0   0   0   2   2   2   2   0   0   0   2   0   0   0   0   2   0   2   0   0   2   2   0   2   2   0   0   2   2   2   2   2   0   2   0   2   2   2   2   0   0   0   0   0   2   2   2   0   0   2   2   2   2   2   0   0   2   0   0   0   0   2   2   0   0   0   2   0   2   2   0   0   2   2   0   0   0   0   2   2   0   2   2   0   2   2   0   2   2   2   2   0   0   0   2   0   2   0   0   0   2   0   0   0   2   0   2   2   2   2   0   2   0   2   0   0   0   2   2   2   0   0   0   0   0   0   2   0   2   0   0   2   2   0   0   2
 MK-4-7                 0   2   0   2   2   0   2   0   2   0   2   0   2   2   0   2   2   0   0   0   0   2   0   0   2   0   2   0   2   0   0   0   0   0   2   2   0   0   0   2   0   0   0   2   0   2   2   0   0   0   2   0   0   0   0   0   0   2   2   0   0   0   0   2   0   2   0   2   2   2   2   0   0   0   2   0   0   0   0   2   0   2   0   0   2   2   0   2   2   0   0   2   2   2   2   2   0   0   0   2   0   2   2   0   0   0   0   0   2   2   2   2   0   2   2   2   2   2   0   0   2   0   0   0   2   2   0   0   2   0   2   0   2   2   2   0   2   2   0   0   0   0   2   2   0   2   2   0   2   2   2   2   2   0   2   0   0   0   2   0   2   0   0   0   0   2   0   0   2   0   2   2   2   2   0   2   0   2   0   0   2   2   0   2   0   0   0   0   0   0   0   0   2   0   0   0   2   0   0   2
 MK-4-8                 0   2   0   2   2   0   2   0   2   0   2   0   2   2   0   2   2   0   0   0   2   2   0   0   2   0   2   0   2   0   0   0   0   0   2   2   0   0   0   2   0   2   0   2   0   2   2   0   0   0   2   0   2   0   0   0   0   2   2   0   0   0   0   2   0   2   0   2   2   2   2   0   0   0   2   0   0   0   0   2   0   2   0   2   2   2   0   2   2   0   0   2   2   2   2   2   0   0   0   0   0   2   0   0   0   0   0   0   2   2   2   2   0   0   2   2   2   2   0   0   2   0   0   0   2   2   2   0   2   0   2   0   2   2   2   0   2   2   0   0   0   0   2   2   0   2   2   0   2   2   2   2   2   0   2   0   0   0   2   0   2   0   0   0   0   2   0   0   2   0   2   2   2   0   0   2   0   2   2   0   2   2   0   2   0   0   2   0   0   0   0   0   2   0   0   0   2   0   0   2
 MK-4-9                 0   2   0   2   2   0   2   0   2   0   2   0   2   2   0   2   2   0   2   0   2   2   0   2   2   0   2   0   0   0   0   0   0   2   2   2   0   0   0   2   0   2   0   2   0   2   2   0   0   0   2   0   2   0   0   0   0   2   2   0   0   0   0   0   0   2   0   2   2   2   2   0   0   0   2   0   0   0   0   2   0   2   0   0   2   2   0   2   2   0   0   2   0   0   2   2   0   0   0   0   0   2   0   0   0   0   2   0   2   2   2   2   0   0   2   2   2   2   0   0   0   0   0   0   2   2   2   0   2   0   2   0   2   2   2   0   2   0   0   0   0   0   2   2   0   0   2   0   2   2   2   2   2   0   0   0   0   0   2   0   2   0   0   0   0   2   0   0   2   0   2   2   2   0   0   2   0   2   2   0   2   2   0   2   0   0   2   0   0   0   0   0   2   0   0   0   2   0   0   2
 MK-4-10                0   2   2   2   2   0   2   0   2   0   2   0   2   2   0   2   0   0   2   0   2   0   0   2   2   0   2   0   0   0   0   0   0   2   2   2   0   0   0   2   0   2   0   2   0   2   2   0   0   0   2   0   2   0   0   0   0   2   2   0   0   0   0   0   0   2   0   2   0   2   2   0   2   0   2   2   2   0   0   2   0   2   0   0   2   2   0   2   2   0   0   2   0   2   2   2   2   0   2   0   0   2   0   0   2   0   2   0   2   2   2   2   0   2   2   2   2   2   0   0   0   0   0   0   2   2   2   0   2   2   2   0   2   2   2   0   0   0   0   0   0   0   2   2   0   0   2   0   2   2   2   2   2   0   2   0   0   0   0   0   2   0   2   0   0   0   0   0   2   0   2   2   2   0   0   2   2   2   2   0   2   2   0   2   0   0   2   2   0   0   0   0   2   2   0   0   2   0   2   2
 MK-4-11                0   2   2   2   2   0   0   2   2   0   2   0   2   2   0   2   0   2   2   0   2   0   0   2   2   0   2   0   0   0   0   0   0   0   0   2   0   0   0   2   0   0   0   2   0   2   2   0   0   0   2   0   2   0   0   0   0   2   2   0   0   0   0   0   0   2   0   2   0   2   2   0   2   0   2   0   2   0   0   2   0   2   0   0   2   2   0   2   2   0   0   2   0   2   2   2   2   0   2   0   0   2   0   0   2   0   2   0   2   2   2   2   0   2   2   2   2   2   0   0   0   0   0   0   2   2   2   0   2   2   2   0   2   2   2   0   0   0   0   0   0   0   2   2   2   0   2   0   2   0   2   2   2   0   0   0   0   0   2   0   0   0   2   0   0   0   0   2   2   0   2   2   2   0   0   2   2   2   2   0   2   2   0   2   0   0   2   2   0   0   0   0   2   2   2   0   2   2   2   2
 MK-4-12                0   0   2   2   2   0   0   2   2   0   2   0   2   0   0   2   2   2   2   0   2   2   0   2   0   0   0   2   0   0   0   0   0   0   0   2   0   0   0   2   0   0   0   2   0   2   0   0   0   0   2   0   2   2   0   0   0   2   2   0   0   0   0   0   0   2   0   2   0   2   2   0   0   0   2   0   2   0   0   2   0   2   0   0   2   0   0   2   2   0   2   2   2   2   2   2   0   0   2   0   0   2   0   0   2   0   2   0   2   2   2   2   0   2   2   0   2   2   0   0   0   0   0   0   2   2   2   0   2   2   2   0   2   0   2   0   0   0   0   0   0   0   2   2   2   0   0   0   2   0   2   0   2   0   0   2   0   0   2   0   0   0   2   0   0   0   0   2   2   2   2   2   2   2   0   2   2   2   2   0   2   2   0   2   0   0   2   2   0   0   2   0   2   2   2   0   2   2   2   2
 MK-4-13                0   0   2   2   2   0   0   2   2   0   2   0   2   0   2   2   2   2   2   0   2   2   0   2   0   0   0   2   0   0   2   0   0   0   0   0   0   0   2   2   0   2   0   2   0   2   0   0   0   0   2   2   2   2   0   2   0   2   2   0   0   0   0   0   0   2   0   2   0   2   2   0   0   0   2   0   2   0   0   2   0   2   0   0   0   0   0   2   2   0   0   2   2   2   2   0   0   0   2   0   0   2   0   0   2   0   2   0   2   2   2   2   0   2   2   0   2   2   0   0   0   0   0   0   2   2   2   0   2   2   2   0   2   0   2   0   0   0   0   0   0   0   2   2   2   0   0   0   2   0   2   2   2   0   2   2   0   0   2   0   0   0   2   0   0   0   0   0   0   2   2   2   2   2   0   0   2   2   2   0   2   2   0   2   0   0   2   2   0   2   2   0   2   2   2   0   2   2   2   2
 MK-4-14                2   0   2   2   2   0   0   2   2   0   2   0   0   0   2   2   2   2   2   0   2   2   0   2   0   0   0   0   0   0   2   0   0   0   0   0   0   0   2   2   0   2   2   2   0   0   0   0   0   2   2   2   2   2   0   2   0   2   2   0   0   0   0   0   0   2   0   2   0   2   0   0   0   0   2   0   2   2   0   2   0   2   0   0   0   0   0   2   2   0   0   2   2   2   2   0   0   0   2   0   0   2   0   2   2   0   2   0   0   2   2   2   0   0   2   0   2   2   0   0   0   0   0   0   0   2   2   0   2   0   2   0   2   0   0   0   0   0   0   0   0   0   2   2   2   0   0   0   2   0   2   2   2   0   2   2   0   0   2   0   2   0   2   0   0   0   0   0   0   2   2   2   2   2   0   0   2   0   2   0   2   2   0   2   0   0   2   2   0   0   2   0   2   0   2   0   2   2   2   0
 MK-4-15                2   0   2   0   2   0   0   2   2   2   2   0   0   0   2   2   2   2   2   2   2   2   2   2   0   0   0   0   0   0   2   0   2   0   0   0   0   0   2   0   0   2   2   0   0   0   2   0   2   2   2   2   2   2   0   2   0   2   2   0   0   2   0   2   0   2   0   2   0   2   2   0   2   0   2   0   2   2   0   2   0   2   0   0   0   0   0   2   0   0   0   2   2   2   2   0   0   0   2   0   0   2   0   2   2   0   2   0   0   2   2   2   0   0   0   0   2   2   0   0   0   0   0   0   0   2   0   0   2   0   2   0   2   0   0   0   2   0   2   0   2   2   2   0   2   0   0   0   2   2   2   2   2   0   2   2   0   0   2   0   2   0   2   0   0   0   0   0   0   2   0   2   2   2   0   0   2   0   0   0   2   2   0   2   0   0   2   2   0   0   0   0   2   0   2   0   2   2   2   0
 MK-4-16                2   0   2   0   2   0   0   2   0   2   2   2   0   0   2   0   0   2   2   2   2   2   2   2   0   0   0   0   0   2   2   0   0   0   0   0   0   0   2   2   2   2   2   0   0   0   2   0   0   2   2   2   2   2   0   2   0   2   2   0   0   2   0   2   0   2   0   2   0   2   2   0   2   0   2   0   0   2   0   2   0   0   0   0   0   0   0   2   0   0   2   2   2   2   0   2   2   0   2   0   0   2   0   2   2   0   2   0   0   2   2   2   0   0   2   0   2   2   0   0   2   0   0   0   0   2   0   0   2   0   2   0   2   0   0   0   2   0   2   0   2   2   2   0   2   0   0   0   2   2   2   2   2   0   0   2   0   0   2   0   2   0   2   0   0   0   0   0   0   2   2   2   0   2   0   0   2   2   0   0   2   0   0   2   0   0   2   2   0   0   2   0   2   0   2   0   2   2   2   0
 MK-5-1                 2   2   2   2   2   2   2   2   0   2   0   2   2   2   0   2   2   0   0   0   0   0   2   2   2   2   0   0   2   2   2   0   2   2   0   0   2   2   2   2   0   2   2   2   2   0   2   2   2   2   2   2   2   0   2   0   0   2   2   2   0   2   2   0   2   0   2   0   0   0   0   2   2   0   2   0   0   2   2   2   0   2   0   2   0   0   0   0   2   0   2   2   2   2   0   2   2   0   0   2   0   0   2   0   0   0   2   2   0   2   0   2   0   2   2   0   2   0   0   0   0   2   0   2   0   0   2   0   0   0   2   2   0   0   0   0   0   2   2   2   0   2   2   0   0   0   0   2   0   0   2   2   2   2   0   0   2   0   0   0   2   2   2   0   2   2   0   0   2   2   0   2   0   0   2   2   0   0   0   0   0   0   0   2   0   0   0   2   2   2   2   2   2   0   0   0   2   0   2   0
 MK-5-2                 2   2   2   2   2   2   2   0   0   2   0   2   2   2   0   0   2   0   0   0   0   0   2   2   2   2   0   0   2   2   2   0   2   2   0   0   2   0   2   2   2   2   2   2   2   0   2   2   2   2   2   2   2   0   2   0   0   2   2   2   0   2   2   0   2   0   2   2   0   0   2   2   2   0   2   0   0   2   2   2   0   2   2   2   0   0   0   0   2   0   0   2   0   2   2   2   2   0   0   2   0   0   2   0   0   0   2   2   0   2   0   2   0   0   2   0   2   0   0   0   0   2   0   2   0   0   2   0   0   0   2   2   0   0   0   0   0   2   2   2   0   2   2   0   0   0   0   2   0   0   2   2   2   2   0   0   2   0   0   0   0   2   2   0   2   2   0   0   2   2   0   2   0   2   2   2   0   0   0   0   0   0   0   2   0   0   0   2   2   2   2   2   2   0   0   0   2   0   2   0
 MK-5-3                 2   2   2   2   2   2   2   0   0   2   0   2   2   2   0   0   2   0   0   0   0   0   0   2   2   2   0   0   2   2   0   0   2   2   0   0   2   0   0   2   2   2   2   2   2   0   2   2   2   2   2   2   2   2   2   0   0   2   2   2   0   0   2   0   2   0   2   2   0   0   2   2   2   0   2   0   2   2   2   2   0   2   2   2   2   0   0   0   2   0   0   2   0   2   2   2   2   0   0   2   0   0   0   0   0   0   2   0   0   2   0   2   0   0   2   0   2   0   0   0   0   0   0   2   0   0   2   0   0   0   2   2   0   0   0   0   0   2   2   2   0   2   2   0   0   0   0   2   0   0   2   2   2   2   0   0   2   0   0   0   0   2   2   0   2   2   2   0   2   2   2   2   0   2   2   2   0   0   0   0   0   0   0   2   0   0   0   2   2   2   2   2   2   0   0   0   2   0   2   2
 MK-5-4                 2   2   2   2   2   2   2   0   0   2   0   2   2   2   0   0   0   0   0   0   0   0   0   0   2   2   0   0   0   2   0   0   2   2   0   0   2   0   0   2   2   2   2   0   2   0   2   2   0   2   2   2   2   2   2   0   0   2   2   2   0   0   2   0   2   0   2   2   0   0   2   2   2   0   2   0   2   2   2   2   0   2   2   2   2   2   0   0   2   0   0   2   0   2   2   2   2   0   0   2   0   0   0   0   2   0   2   0   0   2   2   2   0   0   2   0   2   0   0   0   0   0   0   2   0   2   2   0   0   0   2   2   0   0   0   0   0   2   2   2   0   2   2   0   0   0   0   0   0   0   2   2   2   2   0   0   2   0   0   2   0   2   2   0   2   2   2   0   2   2   2   2   0   2   2   2   0   0   0   0   0   0   0   2   0   0   0   2   2   2   2   2   2   0   0   2   2   2   2   2
 MK-5-5                 2   2   2   2   0   2   2   0   0   0   0   2   2   2   0   0   0   0   0   0   0   0   0   0   2   2   0   0   0   2   0   0   2   2   0   0   2   0   0   2   2   2   2   0   2   0   2   2   0   2   2   2   2   0   2   0   0   2   2   2   0   0   2   0   2   0   2   2   0   0   2   2   0   0   2   2   2   2   2   2   0   2   2   2   0   2   0   0   2   0   0   2   0   2   2   2   2   0   0   2   0   0   0   0   2   0   2   0   0   2   2   2   0   0   2   0   2   0   0   2   2   0   0   2   0   2   0   0   0   0   2   2   0   0   0   0   0   2   2   2   0   2   2   0   0   0   2   0   0   0   0   2   2   2   0   0   2   0   0   2   0   2   2   2   2   2   2   0   2   2   2   2   0   2   2   2   0   0   0   2   0   0   0   2   0   0   0   2   2   2   2   2   2   2   0   2   2   0   2   2
 MK-5-6                 2   2   2   2   2   2   2   0   0   0   0   2   2   2   0   0   0   0   0   0   0   0   2   0   2   2   0   0   0   2   0   0   2   0   0   0   2   2   0   2   2   2   2   0   2   0   2   2   0   2   2   2   2   0   2   0   0   2   2   2   0   0   2   0   0   0   2   2   0   0   2   2   0   0   2   2   2   2   2   2   0   2   2   2   0   2   0   0   2   0   0   2   0   2   2   2   2   0   0   2   2   0   0   0   2   2   2   0   0   2   2   2   0   0   0   0   2   0   0   2   2   0   0   2   0   2   0   0   0   0   2   2   0   0   0   0   0   2   2   2   2   2   2   0   0   0   2   0   0   2   0   0   2   2   0   0   2   0   2   0   2   2   2   2   2   2   2   0   2   2   0   2   0   2   2   0   0   0   0   2   0   0   0   2   0   0   0   2   2   2   2   2   2   2   0   0   2   0   0   2
 MK-5-7                 2   2   2   2   2   2   2   2   0   0   0   2   2   2   0   2   2   0   0   0   0   0   2   0   2   2   0   2   0   2   0   0   2   0   0   0   2   2   0   2   2   2   0   0   2   0   2   2   0   2   2   2   2   0   2   0   0   2   2   2   0   0   2   0   0   0   0   0   0   0   0   0   0   0   2   2   2   2   2   2   0   2   2   2   0   2   2   0   2   0   0   2   0   2   2   2   2   0   0   2   2   0   0   0   2   2   2   2   0   2   2   2   0   0   0   0   0   0   0   2   2   0   0   2   2   2   0   0   0   0   2   2   0   0   2   0   0   2   2   2   2   2   2   0   0   0   2   0   0   2   0   0   2   2   0   0   2   0   2   0   2   2   2   2   2   2   2   0   2   2   0   2   0   2   2   0   0   0   0   2   0   0   0   2   0   0   0   2   2   0   0   0   2   2   0   0   2   0   0   2
 MK-5-8                 2   2   2   2   2   2   2   2   2   0   0   2   2   2   0   2   2   2   0   0   0   0   2   0   2   2   0   2   0   2   0   0   2   0   0   0   2   2   0   2   0   2   0   0   2   0   2   2   0   0   2   2   2   0   2   0   0   2   2   2   0   0   2   0   0   0   0   2   0   0   0   0   2   0   2   2   2   0   2   2   0   2   2   2   0   2   0   2   2   0   0   2   0   2   2   2   2   0   0   2   2   0   2   0   2   2   2   2   0   2   2   2   0   0   0   0   0   0   0   2   2   0   0   2   2   2   2   0   0   0   2   0   0   0   2   2   0   0   2   2   2   2   2   0   0   0   2   0   0   2   0   2   2   0   0   0   2   0   2   0   2   2   2   2   2   2   2   0   2   2   0   2   0   2   2   0   0   0   0   2   0   0   0   2   0   0   0   2   2   0   0   0   2   0   0   0   0   0   0   2
 MK-5-9                 2   2   2   2   2   2   2   2   2   0   0   2   2   2   0   2   2   2   0   0   0   0   2   0   2   2   0   2   0   2   0   0   2   0   0   0   0   2   0   2   0   0   0   0   2   0   2   2   0   0   2   2   2   0   2   0   0   0   0   2   0   0   2   0   0   0   0   2   0   0   0   0   2   0   2   0   2   0   2   2   2   2   2   2   2   2   0   2   0   0   0   2   2   0   2   2   2   0   2   2   2   0   2   0   0   2   2   2   0   2   2   2   0   0   0   0   0   0   0   2   2   2   0   2   2   2   0   0   2   0   2   0   0   0   2   2   0   0   2   0   2   2   2   0   0   0   2   0   0   0   0   2   2   0   0   0   2   0   2   0   0   2   2   2   2   2   2   0   2   2   0   2   0   0   2   0   0   0   0   2   0   0   0   2   0   0   0   2   2   2   0   0   2   0   0   0   0   0   0   2
 MK-5-10                2   2   2   2   2   2   2   2   0   0   0   2   2   2   0   2   2   2   0   0   0   0   2   0   2   2   0   2   0   2   0   0   2   0   0   0   2   2   0   2   0   0   0   0   2   0   2   2   0   0   2   2   2   0   2   0   0   0   0   2   0   0   2   0   0   0   0   0   0   0   0   0   2   0   2   0   2   0   2   2   2   2   2   2   2   2   0   2   0   0   0   2   0   0   2   2   2   0   2   2   2   0   2   0   0   2   2   0   0   2   2   2   0   0   0   0   0   0   0   2   2   2   0   2   2   2   0   0   2   0   2   2   0   0   2   2   0   0   2   0   2   2   2   0   0   0   2   0   2   0   0   2   2   0   0   0   2   0   2   0   0   2   2   2   2   0   2   0   2   2   0   2   0   0   2   0   0   0   0   2   0   0   0   2   0   0   0   2   2   2   0   0   2   0   0   0   0   2   2   2
 MK-5-11                2   2   2   2   2   2   2   2   2   0   0   2   2   2   0   2   2   2   2   0   0   0   2   0   2   2   0   2   0   2   0   0   2   2   0   0   0   2   0   2   0   0   0   0   2   2   2   2   0   0   2   2   2   2   2   0   0   2   0   0   0   0   2   0   0   0   0   0   0   0   0   0   2   0   2   0   2   0   2   2   2   2   2   2   2   2   0   2   0   0   0   2   0   0   2   0   2   0   2   2   2   0   2   0   0   2   0   0   0   2   2   2   0   0   2   0   0   0   0   2   2   2   0   2   2   2   0   0   2   0   0   2   2   0   2   2   0   2   2   0   2   2   2   0   0   0   2   0   2   0   0   2   2   0   0   0   2   0   2   0   0   2   2   2   2   2   2   0   2   2   0   0   0   2   2   0   0   0   0   2   0   0   0   2   0   2   0   2   2   2   0   0   2   0   0   2   0   2   2   2
 MK-5-12                2   2   2   2   2   2   2   2   2   0   0   2   2   2   0   2   2   2   2   0   0   0   2   0   2   2   0   2   0   2   0   0   2   2   2   0   0   2   2   2   0   0   0   0   2   2   2   0   0   0   2   2   2   2   2   0   0   2   0   0   0   0   2   0   0   0   0   0   0   0   0   0   2   2   2   2   2   0   2   2   2   2   2   2   2   2   0   2   0   0   0   2   0   0   0   0   2   0   2   2   2   0   2   0   0   2   0   0   0   2   2   2   2   2   2   0   0   0   0   2   2   2   0   2   2   2   0   0   2   0   2   2   2   0   2   2   0   2   2   0   2   0   2   0   2   0   2   0   0   0   0   2   2   0   0   0   2   0   2   0   0   2   2   2   2   2   2   0   2   2   0   0   0   2   2   0   0   0   0   2   0   0   0   2   0   2   0   2   2   2   0   0   2   0   2   2   0   2   2   2
 MK-5-13                2   2   2   2   2   2   0   2   2   0   0   2   2   2   0   2   2   2   2   0   0   0   2   0   2   2   2   2   0   2   0   0   2   2   2   0   0   2   0   2   0   0   0   0   0   2   2   0   0   0   2   2   2   2   2   0   0   2   0   0   0   0   2   0   2   0   0   0   0   0   0   0   2   2   0   2   2   0   2   2   2   0   2   0   2   2   0   2   0   0   0   0   0   0   0   0   2   0   2   2   0   0   2   2   0   2   0   0   0   2   2   2   2   2   2   0   2   0   0   2   2   0   0   2   2   2   0   0   2   0   2   0   2   2   2   2   2   2   2   0   2   0   2   0   2   0   2   0   0   0   0   2   2   0   0   0   2   2   2   0   0   0   2   2   2   2   2   0   0   2   2   0   0   2   2   0   0   0   0   2   0   0   0   2   0   2   2   2   2   2   0   0   2   0   2   2   0   2   2   2
 MK-5-14                2   2   2   0   0   2   0   2   2   0   0   2   2   2   0   2   2   2   2   0   0   0   2   0   2   2   2   2   0   2   0   0   2   2   0   0   0   2   0   2   0   0   0   0   2   2   2   0   0   0   2   2   2   2   2   0   0   2   0   0   0   0   2   0   0   0   0   0   0   0   0   0   2   2   2   0   2   0   2   2   2   0   2   0   2   0   0   2   0   0   0   0   0   0   0   0   2   0   2   2   0   2   2   2   0   2   0   2   0   2   2   2   2   2   2   0   2   0   0   2   2   0   2   2   2   2   0   0   2   0   2   0   2   2   2   2   2   2   0   0   2   0   2   2   2   0   2   2   0   0   0   2   2   0   0   0   2   0   2   0   0   2   2   2   2   2   2   0   0   2   2   0   0   2   2   0   0   0   0   2   2   0   0   2   0   2   2   2   2   2   0   0   2   0   2   2   0   2   2   2
 MK-5-15                2   2   2   0   0   2   0   2   0   0   0   2   2   2   0   2   2   2   2   0   0   2   2   0   0   2   2   2   0   2   0   0   2   2   0   0   0   2   0   2   2   0   2   0   2   2   2   0   0   0   2   2   0   2   2   0   0   0   0   0   0   0   2   0   0   0   0   0   0   0   0   0   2   2   2   0   2   0   2   0   2   0   2   0   2   0   0   2   0   0   0   2   0   0   0   0   2   0   2   2   0   2   2   2   0   0   0   2   0   2   2   2   2   2   2   0   2   0   0   2   0   2   2   2   2   0   0   0   0   0   2   0   0   2   2   2   2   2   2   0   2   0   2   2   2   0   2   2   0   0   0   2   2   0   0   0   2   0   2   0   0   2   2   2   2   2   2   0   0   2   2   0   0   2   2   0   0   0   0   2   0   0   0   2   0   0   2   2   2   2   0   0   2   0   2   2   0   2   2   0
 MK-5-16                2   2   2   0   2   2   0   2   2   0   0   2   2   0   0   2   2   2   2   0   0   2   2   0   0   2   2   2   0   2   0   0   2   2   0   0   0   2   0   2   2   0   0   2   2   2   2   0   0   0   2   2   0   2   2   0   0   0   2   0   0   0   2   0   0   0   0   0   0   0   0   0   2   2   0   0   0   0   2   0   2   0   2   0   2   0   2   2   0   0   0   2   0   0   0   0   2   0   0   2   0   2   2   2   0   0   0   2   0   2   2   2   2   2   0   0   2   0   0   0   0   2   2   2   2   0   0   0   0   2   2   0   0   2   2   2   2   0   2   0   2   0   2   2   2   0   2   2   0   2   0   2   2   0   2   0   2   0   0   0   0   2   2   2   2   0   2   0   0   2   0   0   0   2   2   0   0   0   0   2   0   0   0   2   0   2   2   2   2   2   0   0   2   0   2   2   0   2   2   0
 MK-6-1                 0   0   0   0   2   2   0   0   2   2   0   2   2   0   2   0   0   0   0   0   0   2   2   2   0   2   0   0   0   0   0   0   2   0   2   2   2   2   2   0   2   2   0   0   2   0   0   0   0   2   0   0   0   0   2   2   0   2   2   2   0   2   2   2   0   2   0   0   0   2   2   2   2   0   0   2   2   0   2   2   2   0   2   0   0   2   0   0   2   0   2   0   0   2   0   0   0   2   0   0   0   2   2   2   2   2   0   0   0   0   0   2   2   0   0   0   2   0   0   2   2   0   0   2   0   2   0   0   2   0   0   0   2   2   0   2   0   0   2   2   2   2   2   2   2   2   0   2   0   2   0   0   0   2   0   2   0   2   2   0   0   2   0   2   0   0   2   2   2   2   2   2   0   0   2   0   2   2   2   2   0   0   0   0   0   2   0   2   2   2   2   2   2   2   2   2   2   2   2   2
 MK-6-2                 0   0   0   0   2   2   0   0   2   2   0   2   2   0   2   0   0   0   0   0   0   2   2   0   0   2   0   0   2   0   0   0   2   0   2   2   2   2   2   0   0   2   0   0   2   0   0   2   0   2   0   0   0   2   2   2   0   2   2   2   0   2   2   2   0   2   0   0   0   2   2   2   2   0   0   2   2   0   2   2   2   0   0   0   0   2   0   0   2   0   2   0   0   2   0   0   2   2   0   0   0   2   0   2   2   2   0   0   2   0   0   2   2   0   0   0   2   0   0   2   2   0   0   0   0   2   0   0   2   0   0   0   2   2   0   2   0   0   2   2   2   2   2   2   2   2   0   2   0   2   0   2   0   2   0   2   0   2   2   0   2   2   0   2   2   0   2   2   2   2   2   2   0   0   0   0   2   2   2   2   2   2   0   0   2   2   0   2   0   0   2   0   2   2   2   2   2   2   2   2
 MK-6-3                 0   0   0   2   2   0   2   2   2   2   0   2   2   2   2   0   0   0   0   0   2   2   2   0   0   2   0   0   2   2   0   0   2   0   2   2   2   2   2   0   0   2   0   0   0   0   0   2   2   2   0   0   0   2   2   2   0   2   2   2   0   2   2   2   0   2   0   0   0   2   2   0   2   0   0   2   2   0   2   2   2   0   2   0   0   2   0   0   2   0   2   0   0   2   0   0   2   2   0   0   0   2   0   2   2   2   0   0   2   0   0   0   0   0   2   0   2   0   0   2   2   0   0   0   0   2   0   0   2   2   0   0   2   2   0   2   0   0   2   2   2   2   2   2   2   2   0   2   0   2   0   2   0   2   0   0   0   2   2   0   2   2   0   2   0   0   2   0   2   0   2   2   0   2   0   0   2   2   2   0   2   2   0   0   2   2   2   2   0   0   2   0   2   2   2   2   2   2   2   2
 MK-6-4                 2   0   0   0   2   0   2   2   0   2   0   2   2   0   2   0   0   0   0   0   2   0   2   0   0   2   0   0   2   2   0   0   2   0   2   0   2   0   2   0   0   2   2   0   0   0   0   2   2   2   0   0   0   0   2   2   0   2   2   2   0   2   0   2   0   2   0   0   0   2   0   0   2   0   0   2   2   0   2   2   2   0   2   0   0   2   0   0   2   0   2   0   0   2   0   0   2   2   0   0   0   2   0   2   2   2   0   0   2   0   0   0   0   2   2   0   2   0   0   2   2   2   0   0   0   2   2   0   2   2   0   0   2   2   0   2   2   0   2   2   2   2   2   2   2   2   0   2   0   2   0   2   0   2   0   0   0   2   2   0   2   2   0   2   0   0   2   0   2   0   2   2   0   2   0   0   2   2   0   2   2   2   0   0   2   2   2   2   0   2   2   0   2   2   2   2   0   2   2   2
 MK-6-5                 2   0   2   0   2   0   2   2   0   2   0   2   2   0   2   0   0   0   0   0   2   0   2   0   0   2   0   0   2   2   2   0   2   0   2   0   2   0   2   0   2   2   2   2   0   2   0   2   2   2   0   0   0   0   2   2   0   2   2   2   0   0   0   2   0   2   0   0   0   2   0   0   2   0   0   2   0   0   2   2   0   0   2   0   0   2   0   0   2   0   2   0   0   2   0   0   2   2   0   0   0   2   0   2   2   2   0   0   2   0   0   0   0   2   2   2   0   0   0   2   2   2   0   0   0   2   2   0   2   2   0   0   2   2   0   0   2   0   2   2   2   2   2   0   2   2   0   2   0   2   2   2   0   2   0   2   0   2   0   0   2   2   0   2   0   0   2   0   0   0   2   2   0   2   0   0   2   2   0   2   2   2   0   0   2   2   2   2   2   2   2   0   2   2   2   0   0   2   2   0
 MK-6-6                 2   0   2   0   2   0   2   2   0   2   0   2   2   0   2   2   0   0   0   0   0   0   2   0   0   2   0   0   2   2   2   0   2   0   2   0   2   0   2   0   0   2   2   2   0   2   0   2   2   2   0   0   0   0   2   2   0   2   2   2   0   0   2   2   0   2   0   0   0   2   0   0   2   0   2   2   0   0   2   2   0   0   2   0   0   2   0   0   2   0   2   0   0   2   0   2   2   2   0   0   0   2   0   2   2   2   0   2   2   0   0   0   0   2   2   2   0   0   0   2   2   2   0   0   0   2   2   2   2   2   0   0   0   2   2   2   2   0   2   2   2   2   2   0   2   0   0   2   0   2   2   2   0   2   0   2   0   2   0   2   2   2   0   2   0   2   2   0   0   0   2   2   0   2   0   0   0   2   0   2   2   2   0   0   2   2   2   2   2   2   2   0   2   2   2   0   0   2   2   0
 MK-6-7                 2   0   2   0   2   0   2   2   0   2   0   2   2   0   2   2   0   0   0   0   0   2   0   0   0   2   0   0   2   2   2   0   2   0   2   0   2   0   2   0   0   2   2   2   2   2   0   2   2   2   0   0   0   0   2   2   0   2   2   2   2   0   2   2   0   2   2   0   0   2   2   0   2   0   2   2   0   0   2   2   0   0   2   0   0   2   0   0   2   0   2   0   0   2   0   2   2   2   0   2   2   2   0   2   2   2   0   2   2   0   0   0   0   2   2   2   0   0   0   2   2   0   0   0   0   2   2   2   2   2   0   0   0   2   0   2   2   0   2   2   2   2   2   0   2   0   0   0   2   0   2   2   2   2   0   2   0   2   0   2   2   2   0   2   0   2   2   0   0   0   2   2   0   0   0   0   0   2   2   2   2   2   0   0   2   2   0   2   2   2   2   0   2   0   2   0   2   2   2   0
 MK-6-8                 2   0   0   0   2   0   2   2   2   2   0   2   2   0   0   2   0   0   0   0   0   2   0   0   0   2   0   0   2   2   2   0   2   0   0   0   2   0   2   0   0   2   2   2   2   2   0   2   2   2   0   0   0   0   2   2   0   2   0   2   2   0   2   0   0   2   2   0   0   2   2   0   2   0   2   0   0   0   2   2   0   0   2   0   0   2   0   0   2   0   0   0   0   2   0   2   2   2   0   2   2   2   0   2   2   2   2   2   2   0   0   0   0   2   2   2   0   0   0   2   2   0   0   0   0   2   0   2   2   2   0   0   0   2   0   2   2   0   2   2   2   2   0   0   2   0   0   0   2   0   2   2   2   0   0   2   2   2   0   2   2   2   0   2   0   2   2   0   0   0   2   0   0   0   0   0   0   2   2   2   2   2   0   0   2   2   0   2   2   2   2   0   2   0   2   0   2   2   2   0
 MK-6-9                 2   0   0   0   2   0   2   2   2   2   0   0   2   2   0   2   0   0   0   0   0   2   2   0   0   2   0   0   2   2   2   0   0   0   0   0   2   0   2   0   0   2   2   2   2   2   0   2   2   2   0   0   0   0   2   0   0   0   2   2   2   0   0   0   0   2   2   0   2   2   2   0   2   0   2   0   0   2   2   2   0   0   2   2   0   2   0   0   2   0   0   0   0   2   0   2   0   2   0   2   2   2   0   0   2   2   2   2   2   2   0   0   0   2   0   2   0   0   0   2   2   0   0   0   0   2   0   0   2   2   0   0   0   2   0   2   2   0   2   2   2   2   0   2   2   0   0   0   2   0   2   2   0   0   0   2   2   2   0   2   2   2   2   2   0   2   2   0   0   2   2   0   0   0   0   0   0   2   2   2   2   2   0   0   2   2   0   2   2   2   2   0   2   0   2   0   0   2   2   0
 MK-6-10                2   0   0   0   2   2   2   2   2   2   0   2   2   0   0   0   0   0   0   0   0   2   2   0   0   2   0   0   2   0   2   0   0   0   0   0   2   0   2   0   0   2   2   2   2   2   0   2   2   0   0   0   0   0   2   0   0   0   0   2   2   0   0   0   0   2   2   2   2   2   2   2   2   0   2   0   0   2   2   2   0   0   2   2   0   2   0   0   2   0   0   2   0   2   0   2   0   2   0   2   2   2   0   0   0   0   0   2   2   2   0   0   0   2   0   2   2   0   0   2   0   0   0   0   0   2   0   0   2   2   0   0   0   2   0   2   2   0   2   0   2   2   0   2   2   0   0   0   0   0   2   2   0   0   0   2   2   2   0   2   2   2   2   0   0   2   2   0   2   2   2   0   2   0   0   0   0   0   2   2   2   2   0   0   0   2   0   2   2   2   2   0   2   0   2   0   0   2   2   0
 MK-6-11                2   0   0   0   2   2   2   0   2   2   2   2   2   0   2   0   0   0   0   0   0   2   2   0   0   2   0   2   2   0   2   0   0   0   0   0   2   0   2   0   0   0   0   2   2   0   2   2   2   0   0   0   0   0   2   0   0   0   0   2   2   0   2   0   0   2   2   2   2   0   2   2   2   0   2   0   2   2   2   2   0   0   2   2   0   2   0   0   0   0   0   2   0   2   0   2   0   0   0   2   2   2   0   0   0   0   2   2   2   2   0   2   0   2   0   2   2   0   0   2   0   0   0   2   0   2   0   0   2   2   0   0   0   2   0   2   2   0   0   0   2   2   0   2   2   0   0   0   0   0   2   2   2   0   2   2   2   2   0   2   2   2   2   0   0   2   2   2   2   2   2   0   2   0   0   0   0   0   2   2   2   2   0   0   2   0   0   2   2   2   2   2   2   0   2   0   0   2   0   0
 MK-6-12                2   0   0   0   2   2   2   0   2   2   2   2   2   0   2   0   0   0   0   0   0   2   2   0   0   2   0   2   2   0   2   0   0   0   0   0   2   0   2   0   0   0   0   2   2   0   2   2   2   2   0   0   0   0   2   0   0   0   2   2   2   0   0   2   0   2   2   2   2   2   2   2   2   0   2   0   2   2   2   2   0   0   2   2   0   0   0   0   2   0   0   0   0   2   0   2   0   0   0   2   2   2   0   0   0   0   2   2   0   2   2   2   0   2   0   2   2   0   2   2   0   2   0   2   0   2   0   0   2   2   2   0   0   2   0   2   2   0   0   0   2   2   0   2   2   0   0   0   0   0   2   0   2   0   2   2   2   2   0   2   2   2   2   0   2   2   2   2   2   2   2   0   2   0   0   0   0   0   2   0   2   2   0   0   2   0   0   2   2   2   2   2   2   0   2   0   0   2   0   0
 MK-6-13                2   0   0   0   2   2   2   0   2   0   2   2   2   0   2   0   0   0   0   0   0   2   2   0   0   2   0   2   2   0   2   0   0   2   0   0   2   0   2   0   0   0   0   2   2   0   2   2   0   2   0   0   0   0   2   2   0   0   0   2   2   0   0   0   0   2   2   2   2   2   2   0   2   0   2   0   2   2   2   2   0   0   2   2   0   0   2   2   2   2   0   0   0   2   0   2   0   0   0   2   2   0   0   0   0   0   2   2   0   2   2   2   0   2   0   2   2   0   2   2   2   2   0   2   0   2   0   0   2   0   2   0   0   2   2   2   2   2   0   0   2   2   0   2   2   0   0   0   0   0   2   2   0   0   2   2   2   2   0   2   2   2   0   0   2   2   2   2   2   2   2   2   0   0   0   0   0   0   2   0   2   2   0   0   2   0   0   2   2   2   2   2   2   0   2   0   0   2   0   0
 MK-6-14                2   2   0   2   2   2   2   0   2   0   2   2   2   0   2   0   0   2   0   0   0   2   2   0   0   2   0   2   2   0   2   2   0   2   0   0   0   0   2   0   0   0   0   2   0   0   2   2   0   2   0   2   0   0   2   2   0   0   0   2   2   0   0   0   0   2   2   2   2   2   2   0   2   0   2   0   2   2   2   2   2   0   0   2   0   0   2   2   2   2   0   0   0   2   0   2   0   2   2   2   2   0   0   0   0   2   2   2   0   2   2   2   0   2   0   2   2   0   2   2   2   2   0   2   0   2   0   0   2   0   2   0   0   2   2   2   2   2   0   0   2   2   0   2   2   0   0   0   0   2   2   2   0   0   0   2   2   2   0   2   2   0   0   2   2   0   2   2   0   2   2   2   0   0   0   0   0   0   2   0   2   2   0   0   2   0   0   2   2   2   2   2   2   0   2   0   0   2   2   2
 MK-6-15                0   2   2   0   2   2   2   0   0   0   2   2   2   0   2   0   0   2   0   0   0   2   2   0   0   2   0   2   2   0   0   2   0   2   0   0   2   0   2   0   0   2   0   2   0   0   2   2   0   2   0   2   0   0   2   2   0   0   0   2   2   2   0   0   0   0   2   2   2   2   2   2   2   0   2   0   2   2   2   2   0   0   0   2   0   0   2   0   2   2   0   0   0   2   0   2   0   2   2   2   2   0   0   0   0   2   2   0   0   2   2   2   0   2   0   2   2   0   2   2   2   2   0   2   0   2   2   0   2   0   2   0   0   0   0   2   2   0   0   2   2   2   0   2   0   0   0   2   0   2   2   2   0   0   2   0   2   2   0   2   2   0   0   2   2   0   0   2   0   2   2   2   0   0   0   0   0   0   2   0   2   0   0   0   2   2   0   2   2   2   2   2   2   0   2   0   0   2   0   2
 MK-6-16                0   2   2   0   2   2   2   0   0   0   2   2   2   0   2   0   0   2   0   0   0   2   2   0   0   2   0   0   0   0   0   2   0   2   0   0   2   2   2   2   0   2   0   2   0   0   2   2   0   2   0   2   0   2   2   2   0   0   0   2   2   2   0   0   0   0   2   2   2   2   2   2   2   2   2   0   2   2   2   0   0   0   0   2   0   0   2   0   2   2   0   2   0   2   0   2   0   2   2   2   2   0   0   2   0   0   2   0   0   2   2   2   0   0   0   2   2   0   2   2   2   2   0   2   0   2   0   0   2   2   2   0   0   0   0   2   2   2   0   2   2   2   0   2   0   0   0   2   0   2   2   2   0   0   2   2   2   2   0   2   2   0   0   2   0   2   0   2   0   0   2   2   0   0   0   0   0   0   2   0   2   2   0   0   2   2   0   2   2   2   2   0   0   0   2   0   0   2   0   2
 
!****************************************** Phenotypic Data **********************************************************
!-100.0 is resevred for missing phenotype
SimulatedTrait1         7.6001   11.6227    9.3053    9.3022   10.5447   10.2960   12.7805    9.6312    8.4642    8.6797    6.5940    9.8297   10.8697   10.4718   10.2885   11.5697   10.5369   12.1653    9.7135    8.6325    7.9537    8.9653   10.1953   10.0684   10.8534    9.2317    9.3280    9.4113   10.2398   13.5630    9.2913    9.0551    9.1124    9.6543    7.3144    9.8817    9.7147    8.5237    8.3314   12.3821   11.1834   11.3903    8.6735   10.8266    9.1928    9.7429   10.5108   12.0334    7.4532   10.5940   12.6184   10.5581    9.5510   10.6867    8.8313    8.2798   10.4782   10.8076    8.7431    6.8909    5.9501    8.2874    8.0924    9.1830    9.6065   10.5861    9.7266   13.0620    6.9512    9.5145   11.2697   10.8822   10.0736    7.4480   10.3364   11.3439    9.6320   10.6197    8.2733   12.7443    6.2826   11.4643    9.5491   11.9572    9.2440   11.0743    8.4923   11.5641    9.0905    8.4632    7.4886   10.7011   12.2954    9.4253   11.3436   10.9310    8.6594    9.0270    8.7435   11.0860   10.5552    9.9971   11.0933    9.8118   12.3962   11.2645    9.1252   12.1997    8.6186    9.3198   10.6654   11.4773    9.4912   10.0969    9.8869    8.5736   10.5715    9.9850    5.6697    9.4605   12.1353    8.9802    9.6205    9.7889    7.9007    8.0460    8.8941    7.3742    9.6879    7.7073   10.8415    9.6839    8.3268   10.1036   10.2327   10.1282    5.6355   10.1964   10.9611   10.1810   10.5765   11.0174    9.7946   10.3730   10.9900    9.8939    7.3124    8.6384    9.7560    9.8515    8.8613   10.7667    8.4070   10.8674    8.2305    8.0503    9.1607   10.2420    8.8511    8.8322    9.1488   12.1460    9.4266   11.9417   11.4103   10.2737    8.3382    9.9939    8.2758   10.9461   10.2687    9.7500    9.3242   13.6469   10.3890   10.9841    7.1614   10.6720   10.0094    8.3891    6.5750   10.6765    9.3982   11.4590    9.2782    8.4388    9.0971   11.8243   10.6527    9.0976   10.4353    9.8259    9.6755   10.5329   10.7511   10.5767   10.4119   10.3343    9.5679    9.7457
SimulatedTrait2        15.0019   12.3675   13.4638   13.3840   15.4491   14.2470   12.5935   14.2032   13.3085   13.5872   13.8164   16.4463   16.2086   16.5424   13.5072   14.2335   15.4378   13.9981   13.8787   15.7041   14.1180   14.2768   12.2141   17.2824   14.2110   15.7278   14.7228   15.1396   13.9009   14.9291   15.1827   14.0142   15.1169   16.9620   15.4770   13.0088   18.8539   12.1839   16.4705   15.5030   14.7425   15.2782   17.5805   15.1790   16.8518   12.3624   14.8137   15.8543   15.2768   15.8715   16.4392   16.3688   15.1506   16.1114   14.8712   13.4392   13.4171   16.4885   17.1567   17.1695   13.6392   14.3820   14.4765   17.4260   13.8084   13.9622   15.5526   14.1332   12.4508   17.0422   15.0925   16.2712   14.7165   15.6549   16.2771   15.0038   16.0652   16.6653   16.4277   14.8464   14.5065   15.4464   16.3218   14.9939   17.1173   15.3652   16.1689   14.8251   13.9021   13.0764   15.0411   15.6415   15.3307   16.2750   14.4938   14.9476   16.0252   13.8291   16.5188   14.8186   14.5453   14.3135   14.9300   13.5501   15.6813   13.0631   17.3875   14.4144   13.2541   15.7594   15.5596   15.8065   13.3628   13.4354   17.6384   17.4792   14.6312   12.4892   15.4863   15.0065   15.1827   14.3160   14.9687   17.0109   16.3254   13.5773   13.9420   16.1025   12.5574   15.8583   14.5951   16.2620   14.8407   13.7330   13.1720   13.3922   15.6597   16.8762   16.4375   15.9596   14.2522   13.5150   14.6089   17.0741   14.3244   13.7625   13.0658   14.0939   15.4781   13.4794   12.8061   16.0664   13.0656   15.9017   14.3179   14.5115   15.5134   14.6301   13.1766   13.8472   14.2350   15.5981   15.6030   14.3497   15.5128   13.2457   16.6434   14.0684   17.0848   15.3185   15.4128   15.9768   15.0998   18.4557   16.2827   14.0029   14.7380   14.1708   15.0714   12.7761   16.3998   13.8139   15.4506   13.3889   15.7564   14.7832   12.8866   15.6510   14.2195   16.1696   13.9496   17.0454   13.5547   15.8097   14.1495   14.7786   14.5312   15.0715   16.0772   18.5621
 
