# Supplementary material for: Inclusive Composite Interval Mapping of QTL by Environment Interactions in Biparental Populations
Source: PLoS One. 2015 Jul 10;10(7):e0132414. doi: 10.1371/journal.pone.0132414 (PMC4498613; doi:10.1371/journal.pone.0132414)
Supplement: S3 File — (ZIP) [file pone.0132414.s003.zip › Simulation for unliked model/Simulated popualtions/run_00157.met]

!**********************Note: lines staring with "!" are remarks and will be ignored in the program********************
!*********************************General Information**********************************
!Assuming F1 = P1 x P2, populations available in QTL IciMapping are: 
!  1, P1BC1F1 = P1 x F1, the first backcrossing where P1 is used as the recurrent parent;
!  2, P2BC1F1 = P2 x F1, the first backcrossing where P2 is used as the recurrent parent;
!  3, F1DH, F1-derived doubled haploids; 
!  4, RIL or F1RIL, recombination inbred lines through the repeated selfing of F1;
!  5, P1BC1RIL, recombination inbred lines through the repeated selfing of P1BC1F1;
!  6, P2BC1RIL, recombination inbred lines through the repeated selfing of P2BC1F1;
!  7, F2, the selfing generation of F1;
!  8, F3, the selfing generation of F2;
!  9, P1BC2F1, the second backcrossing where P1 is used as the recurrent parent; 
! 10, P2BC2F1, the second backcrossing where P2 is used as the recurrent parent;
! 11, P1BC2RIL, recombination inred lines through the repeated selfing of P1BC2F1; 
! 12, P2BC2RIL, recombination inred lines through the repeated selfing of P2BC2F1; 
! 13, P1BC1F2, the selfing generation of P1BC1F1; 
! 14, P2BC1F2, the selfing generation of P2BC1F1; 
! 15, P1BC2F2, the selfing generation of P1BC2F1; 
! 16, P2BC2F2, the selfing generation of P2BC2F1; 
! 17, P1BC1DH, P1BC1F1-derived doubled haploids; 
! 18, P2BC1DH, P2BC1F1-derived doubled haploids; 
! 19, P1BC2DH, P1BC2F1-derived doubled haploids; 
! 20, P2BC2DH, P2BC2F1-derived doubled haploids; 
   3      !Mapping Population (see remarks above)
   2      !Mapping Function (1 for Kosambi; 2 for Haldane; 3 for Morgan)
   2      !Marker Space Type (1 for intervals; 2 for positions)
   1      !Marker Space Unit(1 for centiMorgans; 2 for Morgan)
   6      !Number of Chromosomes (or Linkage Groups)
 200      !Size of the mapping population
   2      !Number of environments
 
!***************************************** Chromosomes and Linkage Maps **********************************************
!Chromosome                 NumMarkers
-CH1                        16
-CH2                        16
-CH3                        16
-CH4                        16
-CH5                        16
-CH6                        16
!Linkage map (Marker name followed by position or the interval length)
 MK-1-1                1     0.000
 MK-1-2                1    10.000
 MK-1-3                1    20.000
 MK-1-4                1    30.000
 MK-1-5                1    40.000
 MK-1-6                1    50.000
 MK-1-7                1    60.000
 MK-1-8                1    70.000
 MK-1-9                1    80.000
 MK-1-10               1    90.000
 MK-1-11               1   100.000
 MK-1-12               1   110.000
 MK-1-13               1   120.000
 MK-1-14               1   130.000
 MK-1-15               1   140.000
 MK-1-16               1   150.000
 MK-2-1                2     0.000
 MK-2-2                2    10.000
 MK-2-3                2    20.000
 MK-2-4                2    30.000
 MK-2-5                2    40.000
 MK-2-6                2    50.000
 MK-2-7                2    60.000
 MK-2-8                2    70.000
 MK-2-9                2    80.000
 MK-2-10               2    90.000
 MK-2-11               2   100.000
 MK-2-12               2   110.000
 MK-2-13               2   120.000
 MK-2-14               2   130.000
 MK-2-15               2   140.000
 MK-2-16               2   150.000
 MK-3-1                3     0.000
 MK-3-2                3    10.000
 MK-3-3                3    20.000
 MK-3-4                3    30.000
 MK-3-5                3    40.000
 MK-3-6                3    50.000
 MK-3-7                3    60.000
 MK-3-8                3    70.000
 MK-3-9                3    80.000
 MK-3-10               3    90.000
 MK-3-11               3   100.000
 MK-3-12               3   110.000
 MK-3-13               3   120.000
 MK-3-14               3   130.000
 MK-3-15               3   140.000
 MK-3-16               3   150.000
 MK-4-1                4     0.000
 MK-4-2                4    10.000
 MK-4-3                4    20.000
 MK-4-4                4    30.000
 MK-4-5                4    40.000
 MK-4-6                4    50.000
 MK-4-7                4    60.000
 MK-4-8                4    70.000
 MK-4-9                4    80.000
 MK-4-10               4    90.000
 MK-4-11               4   100.000
 MK-4-12               4   110.000
 MK-4-13               4   120.000
 MK-4-14               4   130.000
 MK-4-15               4   140.000
 MK-4-16               4   150.000
 MK-5-1                5     0.000
 MK-5-2                5    10.000
 MK-5-3                5    20.000
 MK-5-4                5    30.000
 MK-5-5                5    40.000
 MK-5-6                5    50.000
 MK-5-7                5    60.000
 MK-5-8                5    70.000
 MK-5-9                5    80.000
 MK-5-10               5    90.000
 MK-5-11               5   100.000
 MK-5-12               5   110.000
 MK-5-13               5   120.000
 MK-5-14               5   130.000
 MK-5-15               5   140.000
 MK-5-16               5   150.000
 MK-6-1                6     0.000
 MK-6-2                6    10.000
 MK-6-3                6    20.000
 MK-6-4                6    30.000
 MK-6-5                6    40.000
 MK-6-6                6    50.000
 MK-6-7                6    60.000
 MK-6-8                6    70.000
 MK-6-9                6    80.000
 MK-6-10               6    90.000
 MK-6-11               6   100.000
 MK-6-12               6   110.000
 MK-6-13               6   120.000
 MK-6-14               6   130.000
 MK-6-15               6   140.000
 MK-6-16               6   150.000
!*********************************** Marker Types ********************************************************************
!Co-dominant marker: When heterozygote F1 is present, P1 is coded as 2, F1 is coded as 1, and P2 is coded as 0; Otherwise, P1 is coded as 2, and P2 is coded as 0. 
!Dominant marker: When heterozygote F1 is present, P1 and F1 are coded as 12, and P2 is coded as 0; Otherwise, P1 is coded as 2, and P2 is coded as 0.  
!Recessive markers: When heterozygote F1 is present, P1 is coded as 2, and F1 and P2 are coded as 10; Otherwise, P1 is coded as 2, and P2 is coded as 0. 
!Missing marker is coded as -1. 
 MK-1-1                 2   0   2   0   2   0   2   2   2   0   0   2   0   0   0   2   0   0   0   2   0   0   2   0   2   0   0   0   2   0   0   2   2   2   2   2   0   2   0   0   2   0   2   2   0   2   2   2   0   0   2   2   2   0   2   2   0   0   2   2   0   2   0   2   0   2   0   2   2   2   0   0   2   0   0   0   2   0   2   0   0   0   2   0   2   0   0   2   2   2   0   2   2   0   2   2   0   0   0   2   0   0   2   0   2   2   2   2   2   2   0   0   2   2   2   0   2   2   2   2   0   0   0   0   0   2   0   0   0   2   0   2   0   2   2   0   2   0   0   2   2   2   2   2   0   0   2   0   0   0   2   2   2   2   0   0   2   2   0   2   2   2   0   2   0   2   2   2   0   0   0   0   0   2   2   2   2   2   0   2   0   2   2   0   0   0   0   2   2   2   2   0   2   0   0   2   0   2   0   2
 MK-1-2                 2   0   2   0   2   0   2   2   2   0   0   2   0   0   2   2   0   0   0   2   0   0   2   0   2   0   0   0   2   0   0   2   2   2   2   0   0   2   0   0   2   0   0   2   2   0   2   2   0   0   2   2   2   2   2   2   0   0   2   2   0   2   0   0   0   2   0   2   2   2   0   0   2   2   0   0   2   0   2   0   0   0   2   0   2   0   0   2   2   2   0   2   2   0   2   2   0   0   2   2   0   0   2   2   2   2   2   2   2   2   0   0   2   2   2   2   0   2   2   2   0   0   0   0   0   2   0   0   0   2   0   2   0   2   2   0   2   2   2   2   2   2   0   2   0   0   2   0   2   0   2   0   2   2   0   0   2   2   0   2   2   2   0   2   0   2   2   2   0   0   0   0   0   2   2   2   2   2   0   2   0   2   2   0   0   0   0   2   2   2   2   0   2   0   0   2   0   2   0   2
 MK-1-3                 2   0   2   0   0   0   2   2   2   0   0   2   2   0   2   2   0   0   0   2   0   0   2   0   2   2   0   0   2   0   0   2   2   2   2   0   0   2   0   0   2   0   0   0   2   0   2   2   0   0   2   2   2   2   2   2   0   0   2   2   0   2   0   0   2   2   0   2   2   2   0   0   2   2   0   0   2   0   2   0   0   0   2   0   2   0   0   2   2   2   0   2   2   0   2   2   0   0   2   2   0   2   0   2   2   0   2   2   2   2   0   0   2   2   2   2   0   2   2   2   0   0   0   0   0   2   0   0   2   2   0   2   0   2   2   0   2   2   2   2   2   2   0   2   0   2   2   0   2   0   2   0   0   2   0   0   2   2   2   2   2   2   0   2   0   2   0   2   0   0   0   0   0   2   2   2   2   2   0   2   0   2   2   0   0   2   0   2   2   2   2   0   2   0   0   2   2   2   0   2
 MK-1-4                 2   0   2   0   0   0   2   0   2   0   0   0   2   0   2   2   0   0   0   2   0   2   2   0   2   2   2   2   2   0   0   2   2   2   2   0   0   2   0   0   2   0   0   0   2   0   2   2   2   0   2   0   2   2   2   2   0   0   2   2   0   0   2   2   2   2   0   2   2   2   0   0   2   2   0   0   2   0   2   0   0   0   2   0   2   0   0   2   2   2   0   2   2   0   2   2   0   0   0   2   0   2   0   2   2   0   2   2   2   2   0   0   2   2   2   2   0   2   2   2   2   0   0   0   0   2   0   2   2   2   0   2   0   2   2   0   0   2   2   2   2   0   0   2   0   2   2   0   2   0   2   0   0   2   0   0   2   2   2   2   2   2   0   2   2   2   0   2   0   0   0   0   0   2   2   2   2   2   0   2   0   2   2   0   0   2   2   2   2   0   2   0   2   0   0   2   2   2   0   2
 MK-1-5                 2   0   2   0   0   0   2   0   2   0   0   0   2   0   2   2   0   0   2   2   0   2   2   0   2   2   0   2   2   0   0   2   2   2   2   0   0   2   0   0   2   0   0   2   0   0   2   2   2   2   2   0   2   2   2   2   0   2   2   2   0   0   2   2   2   2   0   2   2   2   0   0   2   0   0   0   2   0   0   0   0   0   2   0   2   2   0   2   2   2   2   2   2   0   2   2   0   0   0   2   0   2   0   2   2   0   2   2   2   2   0   0   2   2   2   2   0   2   2   2   2   0   2   0   0   2   0   2   0   2   0   2   0   2   0   0   2   2   2   2   2   0   0   2   2   2   2   0   2   0   2   0   0   2   0   0   2   2   2   2   2   2   0   2   2   0   0   2   0   0   0   0   0   2   2   2   2   2   0   0   0   2   2   0   0   2   2   2   2   0   0   0   2   0   0   2   0   2   0   2
 MK-1-6                 2   0   2   0   0   0   2   0   2   0   0   0   2   0   2   2   0   0   2   2   0   2   2   0   0   2   0   2   2   0   0   2   2   2   2   2   0   2   0   2   0   0   0   2   0   0   2   2   0   2   2   0   2   2   2   2   0   2   2   2   0   0   2   2   2   2   0   2   2   2   0   0   2   0   0   2   2   0   0   2   0   0   2   0   2   2   2   2   2   2   2   2   2   0   0   2   0   0   0   2   0   0   0   2   2   0   2   0   2   2   0   0   2   2   2   2   0   2   2   2   2   0   2   0   2   2   0   2   0   2   0   2   0   2   0   0   2   0   2   2   2   0   0   2   2   0   2   0   2   0   2   0   2   0   0   0   2   0   2   2   2   2   0   2   0   0   0   2   0   2   0   0   0   2   2   2   2   2   0   0   0   2   2   0   2   2   2   0   2   0   0   0   2   0   0   2   0   2   0   2
 MK-1-7                 0   0   2   0   0   0   2   0   2   0   0   0   2   0   2   2   0   0   2   2   0   2   2   2   0   2   0   2   2   0   0   2   2   2   2   2   0   2   0   2   0   0   0   2   2   0   2   2   0   2   2   0   2   2   2   2   0   2   2   2   0   0   2   2   2   2   0   2   2   2   0   0   2   0   0   2   2   0   0   2   2   0   2   0   2   2   2   2   2   2   2   2   2   0   0   2   0   0   0   2   0   0   0   2   2   0   2   0   2   2   0   0   2   2   2   2   0   2   2   2   2   0   2   0   2   2   0   2   0   2   0   2   0   2   0   0   2   0   2   2   2   0   0   2   2   0   2   2   2   0   2   0   2   0   0   0   2   0   2   2   2   2   0   2   2   0   0   2   0   2   0   0   0   2   2   2   2   2   0   0   0   2   2   0   2   2   2   0   2   0   0   0   2   0   0   2   0   2   0   2
 MK-1-8                 0   0   2   0   0   0   2   0   2   2   0   2   2   0   2   2   2   0   0   2   0   2   2   2   0   2   0   2   2   0   0   2   2   0   2   2   0   2   0   2   0   0   0   2   0   0   2   2   0   2   2   0   0   2   2   2   0   2   2   2   0   0   2   2   2   2   0   2   2   2   0   0   2   2   0   2   2   0   0   2   0   0   2   0   2   2   2   0   2   2   2   2   2   0   0   2   0   0   2   2   0   0   0   2   2   0   2   0   2   2   0   0   2   2   2   2   0   2   2   2   2   2   2   0   2   2   0   2   0   2   2   2   0   2   0   0   2   0   2   2   2   0   0   2   2   0   2   2   2   0   2   0   2   0   0   0   2   0   0   2   2   2   2   2   2   0   0   2   0   2   0   0   0   2   0   2   2   2   0   0   0   2   2   2   2   2   2   0   2   0   0   0   2   0   0   2   0   2   0   2
 MK-1-9                 0   0   2   0   0   0   0   0   2   2   0   2   2   0   2   2   2   0   0   2   0   0   2   2   0   2   0   2   2   0   0   2   2   0   2   2   0   2   0   2   0   0   0   2   0   0   2   2   0   2   2   0   0   2   2   2   0   2   2   2   0   2   2   2   2   2   0   2   2   2   0   0   2   2   0   2   0   0   0   2   0   0   2   0   2   0   2   0   2   2   2   2   2   0   0   2   0   0   2   0   0   0   0   2   2   0   2   0   2   0   0   0   0   2   2   2   0   2   2   2   2   2   2   2   2   2   0   2   0   2   2   2   0   2   0   0   2   2   0   2   2   0   0   2   0   0   2   2   2   0   2   2   2   0   0   0   2   0   0   2   2   2   2   2   2   0   0   2   2   2   0   0   2   2   0   2   2   2   0   0   0   2   2   2   2   2   2   0   2   0   0   0   2   0   0   2   0   2   0   2
 MK-1-10                0   0   2   0   0   0   0   0   2   2   0   2   2   0   0   0   2   0   2   2   0   0   2   2   0   2   0   2   2   0   0   2   2   2   2   2   0   2   0   2   0   0   0   0   0   0   2   2   0   2   0   0   0   2   2   2   0   2   2   2   2   2   0   0   2   2   0   2   2   2   2   0   0   2   0   2   2   0   0   2   0   0   2   0   2   0   2   0   2   2   2   0   2   0   0   2   0   0   2   0   0   0   0   0   2   0   2   0   2   0   0   0   0   2   2   2   0   2   2   2   2   2   2   2   0   2   0   2   0   2   2   2   0   2   0   0   0   2   0   2   2   0   0   2   0   0   2   2   2   0   2   2   2   0   0   0   0   0   0   2   2   2   2   2   2   0   0   2   2   2   0   0   0   2   0   0   2   2   0   0   0   2   2   0   2   2   2   0   2   0   2   0   2   0   0   2   0   2   0   2
 MK-1-11                0   0   2   0   0   0   0   0   0   2   0   0   2   0   0   0   2   0   2   2   0   0   2   2   0   2   0   2   2   0   0   2   2   2   2   2   0   2   0   2   0   0   0   2   0   0   2   2   0   2   0   0   0   2   2   2   2   0   2   2   2   2   0   0   2   2   0   2   2   0   2   0   0   2   0   2   2   0   0   0   0   0   2   0   2   0   2   0   2   2   2   0   2   0   2   2   0   0   2   0   2   0   2   0   2   0   2   0   2   0   0   0   0   2   2   2   0   2   2   2   2   2   2   2   0   0   0   2   0   2   2   2   0   2   0   0   0   2   0   2   2   0   0   2   0   0   2   2   2   0   2   2   2   2   0   0   0   0   2   2   2   2   2   2   2   0   0   2   2   2   0   0   0   2   0   0   2   2   0   0   2   2   2   2   2   2   2   0   2   0   2   0   2   0   0   2   0   2   0   2
 MK-1-12                0   0   2   0   0   0   0   0   0   2   0   0   2   0   2   0   2   0   2   2   0   0   2   2   0   0   0   2   2   2   0   2   2   2   2   2   0   2   0   2   0   0   0   0   0   0   2   2   0   2   0   0   2   2   0   2   2   0   2   2   2   2   0   0   2   2   0   2   2   0   2   0   0   0   0   2   0   0   0   0   0   0   2   0   2   0   2   0   2   2   2   0   2   0   2   2   0   0   2   0   2   0   0   0   2   0   2   0   2   0   2   2   0   0   2   2   0   2   2   0   0   2   2   2   2   0   0   2   0   2   2   2   0   2   0   0   2   2   0   2   2   0   0   2   0   2   0   2   2   0   2   2   2   2   0   0   0   0   0   2   2   2   2   2   2   0   0   2   2   2   0   0   0   2   0   0   2   0   0   0   2   2   2   2   2   2   2   0   2   0   0   0   2   0   0   2   0   2   0   2
 MK-1-13                0   0   2   0   0   2   0   0   0   2   0   0   2   0   2   0   0   0   0   2   0   0   2   0   0   0   0   2   2   0   0   2   2   2   0   2   2   2   0   2   2   0   0   0   0   0   2   2   0   2   0   0   2   2   2   2   2   0   2   2   0   2   0   0   2   2   0   2   2   0   2   0   0   0   0   2   0   0   0   0   0   0   2   0   2   0   2   2   2   2   2   0   2   0   2   0   0   0   2   0   2   0   0   0   2   0   2   2   2   0   0   2   2   0   2   2   2   2   0   0   0   2   2   2   2   0   0   0   2   2   2   2   0   2   0   0   2   2   0   2   2   0   0   2   0   2   0   2   2   0   2   2   0   2   2   2   0   0   0   2   2   2   2   2   2   2   0   2   0   2   2   0   0   2   0   0   0   0   2   0   2   2   2   2   2   2   2   0   2   0   0   0   2   0   0   2   0   2   0   2
 MK-1-14                0   0   2   0   0   2   0   0   0   2   0   0   2   0   2   0   0   0   0   2   0   0   2   0   0   0   2   2   2   0   0   2   2   0   0   2   2   2   0   2   2   0   0   0   0   0   2   2   0   2   0   2   2   0   2   2   2   0   2   2   0   2   0   0   2   2   0   0   2   0   0   0   0   0   0   2   0   0   0   0   2   0   2   0   0   2   2   2   2   2   2   0   2   0   2   0   0   0   2   0   2   0   0   0   2   0   0   2   2   2   0   2   0   0   2   0   2   2   0   0   0   2   2   2   2   0   0   0   2   2   2   2   0   2   0   2   2   2   0   2   2   0   0   2   0   2   2   2   2   0   0   0   0   2   2   2   0   0   0   2   0   2   2   2   0   2   0   2   0   2   2   0   0   2   0   0   0   0   2   0   2   0   0   2   0   2   2   0   2   0   0   0   2   0   0   2   0   2   0   0
 MK-1-15                0   0   2   2   2   0   0   0   0   2   0   0   2   0   0   0   0   0   0   0   0   0   2   0   0   0   2   0   2   0   2   2   2   0   0   2   2   2   0   2   2   0   0   0   0   0   2   2   0   2   0   2   2   0   0   2   2   0   2   0   0   2   0   0   2   2   0   0   2   0   2   0   0   0   0   2   0   0   0   0   0   0   2   0   0   2   2   2   2   2   2   0   2   0   2   0   0   0   2   0   2   0   0   0   0   0   0   2   2   2   0   2   2   0   2   0   2   2   0   2   0   2   2   2   2   2   0   0   2   2   2   2   0   2   2   2   2   2   0   2   2   0   0   2   0   2   2   2   2   0   0   2   0   2   2   2   0   0   0   2   0   2   2   2   0   2   0   2   0   2   2   0   0   2   0   0   0   0   2   0   0   0   0   2   0   2   0   0   2   0   0   0   2   0   0   2   0   2   0   2
 MK-1-16                0   0   0   2   2   0   0   0   0   2   0   0   2   0   0   0   0   0   0   2   0   0   2   0   0   0   2   2   2   0   2   2   2   0   0   2   2   2   0   2   0   0   2   2   0   0   2   2   0   2   0   2   2   0   0   2   2   0   2   0   2   2   0   0   2   0   0   0   2   0   2   0   0   0   0   2   0   0   0   0   0   0   2   0   0   2   2   2   2   2   2   0   2   0   2   0   0   0   2   0   2   0   0   0   0   0   2   2   2   2   0   2   2   0   2   0   2   2   0   2   0   2   0   2   2   2   0   0   2   2   2   2   0   2   2   2   0   2   0   2   2   0   0   2   0   2   2   2   2   0   0   2   0   2   2   2   0   2   0   2   0   2   2   2   0   2   0   2   0   2   2   0   0   0   0   0   0   0   2   0   0   0   0   2   0   2   0   0   0   0   0   0   2   0   0   2   2   2   0   2
 MK-2-1                 0   0   0   2   2   2   2   2   2   2   2   0   2   0   2   2   2   0   0   0   0   0   2   2   0   2   2   0   2   2   2   2   0   0   2   2   0   2   2   2   2   0   2   0   0   2   0   0   0   0   0   2   0   0   2   2   0   0   2   0   2   2   0   2   0   0   2   2   2   2   0   2   0   2   0   0   0   2   0   0   0   2   0   2   0   0   2   0   0   0   0   0   2   2   0   2   0   0   2   0   2   0   2   0   2   0   0   2   0   0   0   2   0   2   2   0   0   2   2   2   2   2   2   2   2   2   2   0   0   2   0   0   0   0   0   0   0   2   0   0   2   2   0   0   0   2   2   2   2   0   2   0   0   0   2   0   2   2   0   0   2   0   2   2   2   2   0   2   0   0   0   0   0   2   0   2   0   0   0   0   0   2   0   0   0   2   2   2   0   2   2   2   0   0   0   2   2   0   2   2
 MK-2-2                 0   0   0   2   0   2   2   0   2   2   2   0   2   0   2   2   2   0   0   0   0   0   2   2   0   2   2   0   2   2   0   2   0   0   2   2   0   2   2   2   2   0   2   0   0   2   0   0   0   0   0   0   0   0   2   2   0   0   2   0   2   2   0   2   0   0   2   2   2   2   0   2   0   2   0   0   0   2   0   0   2   2   0   2   0   0   0   0   0   0   2   0   2   0   0   2   2   0   2   0   2   0   2   0   2   0   0   0   0   0   0   2   0   2   2   0   0   2   2   2   2   2   2   2   2   2   2   0   0   2   0   0   0   0   0   0   0   2   0   0   2   2   0   0   2   2   2   2   2   0   2   2   0   0   2   0   2   2   0   0   2   0   2   0   2   2   0   2   0   0   0   0   0   2   0   0   0   2   0   2   0   2   0   0   0   2   2   2   0   0   2   2   0   2   0   2   2   0   2   2
 MK-2-3                 0   0   0   2   0   2   2   0   2   2   2   0   2   2   2   2   2   0   0   0   0   0   2   2   0   2   2   0   2   2   0   2   0   0   2   2   0   2   2   2   2   0   2   0   0   2   0   0   0   0   2   0   0   0   0   2   0   0   2   0   2   0   0   0   0   0   2   2   2   2   0   0   0   2   0   0   2   2   0   0   2   2   0   2   0   0   0   0   0   0   2   0   2   0   0   2   2   0   2   0   2   0   2   0   2   0   0   0   0   0   0   0   0   2   2   0   0   2   2   2   2   2   0   2   2   2   2   0   0   0   0   0   0   0   0   0   0   2   0   0   2   2   0   0   2   2   2   2   0   0   2   2   0   0   2   0   2   2   0   0   0   0   2   0   2   2   0   2   0   0   2   2   0   2   0   0   0   2   2   2   0   2   0   2   2   2   2   2   0   0   2   2   0   2   0   2   2   0   2   2
 MK-2-4                 0   0   0   2   0   2   2   2   0   2   2   0   0   2   2   2   2   0   0   0   0   0   2   2   0   2   2   0   2   0   0   0   0   0   2   2   0   2   2   2   0   0   2   0   0   2   0   0   0   0   2   0   0   0   0   2   0   0   2   0   0   0   0   0   0   0   2   2   0   0   0   0   0   2   0   0   2   2   0   2   0   2   0   2   0   0   0   0   0   0   2   0   2   0   0   2   2   0   2   0   2   0   2   2   2   0   0   0   2   0   0   0   2   2   2   0   0   0   2   2   0   2   0   2   2   2   2   0   0   0   0   0   0   0   0   0   0   2   0   0   2   2   0   0   2   2   2   2   0   0   2   2   0   0   2   0   2   2   0   0   0   0   0   0   2   2   0   2   0   0   2   2   0   2   2   0   0   2   2   2   0   2   0   2   2   2   2   2   0   0   2   0   0   2   0   2   0   0   2   0
 MK-2-5                 0   2   0   2   0   2   2   2   0   2   2   0   0   2   2   2   2   0   0   0   0   2   2   2   0   2   2   0   2   0   0   0   0   0   2   2   0   2   2   0   0   0   0   0   0   2   2   0   0   0   2   0   0   0   0   2   0   0   2   2   0   0   0   0   0   0   2   2   0   0   0   0   0   2   2   0   2   2   2   2   0   2   0   2   0   0   0   2   0   2   2   0   2   0   0   2   2   2   2   0   2   0   2   2   2   0   0   0   2   0   0   2   2   2   2   0   0   0   2   0   0   2   0   0   2   2   2   0   0   0   2   0   0   0   2   0   0   2   0   0   2   2   0   0   2   2   0   2   0   0   2   2   0   0   2   0   2   2   0   0   0   0   0   0   2   2   0   2   0   0   2   2   0   2   2   0   0   2   2   2   0   2   0   2   2   2   2   2   0   0   2   0   0   0   0   2   0   0   2   0
 MK-2-6                 2   2   0   2   0   2   2   2   0   2   0   0   0   2   2   2   2   0   0   0   0   2   2   2   0   2   2   2   2   0   0   0   0   0   2   2   0   2   2   0   0   0   2   0   0   2   2   0   0   0   2   0   0   0   0   2   0   0   2   2   0   0   0   0   0   0   2   2   2   0   0   0   0   2   2   0   2   2   2   2   0   2   0   2   0   0   0   0   0   0   2   0   2   0   0   0   2   2   2   0   2   0   2   2   2   0   0   2   2   0   0   2   2   2   2   0   0   0   2   0   0   2   0   0   2   2   2   0   0   0   2   0   0   0   2   0   0   2   0   0   2   2   0   0   2   2   0   2   0   0   2   2   0   0   2   0   2   0   0   0   0   0   0   0   2   2   0   2   0   0   2   2   0   2   2   0   0   2   2   2   0   2   0   0   2   2   0   2   2   0   2   0   0   0   0   2   0   0   2   0
 MK-2-7                 2   2   0   2   0   2   2   2   0   2   0   0   0   2   2   2   2   0   0   0   0   0   2   2   0   2   2   0   2   0   2   0   0   0   2   0   0   2   2   0   0   0   2   0   2   2   2   0   0   0   2   0   2   0   2   2   0   0   0   2   0   0   0   0   0   0   2   2   2   0   0   0   0   2   2   2   2   2   2   2   0   2   0   2   0   0   0   0   0   0   2   2   2   0   0   0   2   2   2   0   2   0   2   2   2   0   2   2   2   0   0   2   2   2   2   0   0   0   2   0   0   2   0   0   2   2   0   2   0   0   2   0   0   0   2   0   2   2   0   0   2   2   0   0   2   2   0   2   0   2   0   2   0   0   2   0   2   0   0   0   0   0   0   0   2   2   0   2   0   0   2   2   0   2   2   0   0   2   2   2   0   2   0   0   2   2   2   2   0   0   2   0   0   2   0   2   0   0   2   0
 MK-2-8                 2   2   0   2   0   2   2   2   0   2   0   0   0   2   2   2   2   2   0   0   0   0   2   2   0   2   2   2   2   0   2   0   0   0   2   0   0   2   2   0   2   0   2   0   2   2   2   0   0   0   2   0   2   0   2   2   0   0   0   2   0   2   0   0   0   0   2   2   2   2   0   2   0   2   2   2   2   2   2   2   0   2   0   2   2   0   0   0   0   0   2   2   2   2   0   0   2   2   2   0   2   2   2   2   2   0   2   2   2   0   0   2   2   2   2   0   2   2   2   0   0   2   0   0   2   2   2   2   0   0   2   0   0   0   2   0   2   0   0   0   2   2   0   0   2   0   0   2   0   2   0   2   0   0   2   0   2   0   2   0   0   0   0   0   2   2   0   2   0   0   2   2   2   2   2   0   0   2   2   2   0   2   0   0   2   2   2   2   0   0   2   2   2   2   0   2   2   0   2   0
 MK-2-9                 2   2   0   2   0   2   2   2   0   2   0   0   0   2   2   2   2   0   0   0   0   0   2   2   0   2   2   2   2   0   2   0   0   2   2   0   0   2   2   0   2   0   2   0   2   2   0   2   0   0   2   0   2   0   2   2   0   0   0   2   0   0   0   0   0   0   2   2   2   2   0   2   0   0   2   2   2   2   0   2   0   2   0   2   2   2   0   0   0   0   2   2   2   2   0   0   2   0   2   0   2   2   0   2   2   0   2   2   2   0   0   2   2   2   2   0   2   2   2   0   0   2   0   0   2   2   2   2   0   0   2   0   0   0   0   0   2   0   0   0   2   2   0   0   2   0   0   2   0   2   0   2   2   0   2   0   2   2   2   0   0   0   0   0   2   2   0   2   0   0   2   0   2   2   2   0   2   2   2   2   0   2   0   0   2   2   2   2   0   0   2   2   2   2   0   2   0   0   2   0
 MK-2-10                2   2   2   2   0   2   2   2   0   2   0   0   0   2   2   2   2   0   0   0   0   0   2   2   0   2   2   0   2   0   2   0   0   2   2   0   0   2   2   0   2   0   0   0   0   2   0   2   0   2   2   0   2   0   2   2   0   0   2   2   0   0   2   0   0   0   2   2   2   2   0   2   0   0   0   2   2   2   0   2   0   2   0   2   2   2   0   0   0   0   2   2   2   0   0   0   2   0   0   0   0   2   0   2   2   0   2   2   2   0   0   2   2   0   2   2   2   2   2   0   0   2   0   0   2   2   2   2   0   0   2   0   0   0   0   0   0   0   0   0   2   2   0   0   2   0   0   2   0   2   0   2   2   0   2   0   2   2   2   0   0   0   0   0   0   2   0   0   0   0   2   0   0   2   2   0   0   2   2   2   0   2   0   0   2   2   0   0   0   0   2   2   2   2   0   2   0   0   2   0
 MK-2-11                2   2   2   2   0   2   2   2   0   2   0   0   0   2   2   2   2   0   2   0   0   0   2   2   0   2   2   0   2   0   2   0   0   2   2   0   0   2   2   0   2   0   0   0   0   2   0   0   0   2   2   2   2   0   2   2   0   0   2   2   0   0   2   2   0   0   2   2   2   2   0   2   0   0   0   2   0   2   0   2   0   2   2   2   2   2   0   0   0   0   2   2   2   0   0   0   2   0   0   0   0   2   0   2   2   0   2   2   2   0   0   2   0   0   2   2   0   0   2   0   0   2   0   0   2   2   2   2   0   0   2   0   0   0   0   0   0   0   0   0   2   2   0   0   0   0   0   2   0   2   0   2   2   0   0   0   2   2   2   0   0   0   2   0   0   2   0   0   0   0   2   0   0   2   2   0   2   2   2   2   0   2   0   2   0   2   0   0   0   0   2   2   2   2   0   2   0   0   0   2
 MK-2-12                2   2   2   2   0   2   2   2   0   2   0   0   0   2   2   2   2   0   2   0   0   0   2   0   2   2   0   0   2   0   2   0   0   2   2   0   0   0   2   0   2   0   0   0   0   2   2   0   0   2   0   2   2   0   2   2   0   0   0   0   0   2   2   0   0   0   2   2   2   2   0   2   0   0   2   2   0   2   0   2   0   0   2   2   2   0   0   0   0   0   2   2   2   0   0   0   2   0   0   0   2   2   0   2   2   0   2   2   2   0   0   2   2   0   0   2   0   0   2   0   0   0   0   0   2   2   2   2   0   0   2   0   0   0   2   0   0   0   0   0   2   2   0   0   0   0   0   2   0   2   0   2   2   0   0   0   2   2   2   0   0   0   2   0   0   2   0   0   0   0   2   0   0   2   2   0   2   2   2   0   0   2   0   2   0   2   0   0   0   0   2   2   2   2   0   2   0   0   0   2
 MK-2-13                2   2   2   0   0   2   2   2   0   2   0   0   0   2   2   2   2   0   2   0   0   0   2   0   2   2   0   0   0   0   2   0   0   2   2   0   0   0   2   0   2   0   0   0   0   2   2   0   0   2   0   2   0   0   2   2   0   0   0   0   0   2   2   0   0   0   2   0   2   2   0   2   0   0   2   2   2   2   0   2   0   0   2   2   2   0   0   0   2   0   2   2   2   0   0   0   2   0   0   2   2   2   0   2   2   0   2   2   2   0   0   2   2   0   0   2   0   0   2   0   0   0   0   0   2   2   2   2   0   0   2   0   0   0   2   0   0   0   0   0   2   2   0   0   0   0   0   2   0   2   2   2   2   0   0   0   2   2   2   0   0   0   2   0   0   2   0   2   2   0   2   0   0   2   2   0   2   2   2   0   0   0   0   0   0   2   0   2   0   0   2   2   2   2   0   2   0   0   0   2
 MK-2-14                2   0   2   2   0   2   2   0   0   2   0   0   0   2   2   2   2   0   2   0   2   0   2   0   2   0   0   0   0   0   2   0   0   2   2   0   0   0   2   2   2   0   0   0   0   2   2   0   0   2   0   2   0   0   2   2   0   0   0   0   0   2   2   0   0   0   2   0   0   2   0   2   0   0   2   2   2   2   0   2   0   0   2   2   2   0   0   0   2   0   2   2   2   0   0   0   2   0   0   2   2   2   0   2   2   0   2   2   2   0   0   2   2   0   0   0   0   0   2   0   0   0   0   0   2   2   2   2   0   0   2   0   0   0   2   0   0   0   2   0   2   2   0   0   0   2   0   2   0   2   2   0   2   0   0   0   2   2   2   0   0   0   2   2   0   2   0   2   2   0   2   0   0   2   2   2   0   2   2   2   0   0   0   0   0   2   0   2   0   0   2   2   2   0   0   2   0   0   0   2
 MK-2-15                2   0   0   2   0   0   2   0   0   2   0   2   0   2   2   2   2   2   2   0   2   0   2   0   2   0   0   0   0   0   2   2   0   2   0   0   0   2   2   2   2   0   0   0   0   0   2   0   0   2   0   2   0   2   2   2   0   0   0   0   2   2   2   0   0   0   2   0   2   2   0   2   0   0   2   2   2   2   0   2   0   0   2   2   2   0   0   0   2   0   2   2   2   0   0   2   2   0   0   2   2   2   0   2   2   0   2   2   2   0   0   2   2   0   0   0   0   0   2   0   0   0   0   0   2   2   2   2   0   0   2   0   0   0   2   0   0   0   2   0   0   2   0   0   0   2   0   2   2   2   2   2   2   0   0   0   2   2   2   0   0   0   2   2   0   2   2   2   2   0   2   0   0   2   2   2   0   2   2   2   0   0   0   0   2   0   0   2   0   0   2   2   2   0   0   2   0   0   0   2
 MK-2-16                2   0   0   2   2   2   2   0   0   2   0   2   0   2   2   2   2   0   0   0   2   0   2   0   2   0   0   0   0   0   2   2   0   2   2   0   0   2   2   2   2   0   0   0   0   0   2   0   0   2   0   2   0   0   2   2   0   0   0   0   2   2   2   0   0   0   2   0   2   0   0   2   0   0   2   2   2   0   0   2   0   0   2   2   0   0   0   0   2   0   2   2   2   0   0   2   2   0   0   2   2   2   0   0   2   0   2   2   2   0   0   2   2   0   0   0   0   0   2   0   0   0   0   0   0   2   2   2   0   0   2   0   0   0   2   0   2   0   2   0   0   0   0   0   0   2   0   2   2   2   2   2   2   0   0   0   2   2   2   0   2   0   2   2   0   2   2   2   2   0   2   2   0   2   2   2   0   2   2   0   2   0   0   0   2   0   0   0   2   0   2   2   2   0   0   2   0   0   0   2
 MK-3-1                 0   0   0   2   2   0   0   0   0   2   2   0   0   0   2   2   0   2   0   2   2   0   0   2   2   0   0   2   0   2   2   0   2   2   2   2   2   0   2   2   0   2   2   0   2   0   0   0   2   2   0   0   0   2   2   2   2   2   0   2   2   0   0   0   2   2   2   0   0   0   0   2   2   0   0   0   2   2   0   0   2   0   2   2   0   2   0   0   2   0   2   2   0   2   0   2   0   0   0   0   2   0   0   2   0   2   2   0   2   0   0   0   0   0   2   0   0   0   0   0   0   0   2   2   0   2   2   2   0   2   2   0   0   2   0   0   0   2   2   0   2   0   0   0   2   0   0   2   0   0   2   2   2   0   2   0   0   2   2   0   0   0   2   0   0   0   0   2   2   2   2   2   0   2   2   0   0   0   2   0   2   0   2   2   2   0   0   0   2   2   0   0   0   2   2   2   0   0   2   2
 MK-3-2                 0   0   0   2   2   0   0   2   0   2   2   0   0   0   2   2   0   2   2   2   2   0   0   2   2   0   0   2   0   2   2   0   2   0   2   2   2   0   2   2   0   2   2   0   2   2   0   0   0   2   0   0   0   0   2   2   2   2   0   2   2   0   0   0   2   2   2   0   0   0   0   0   2   0   0   0   0   2   0   0   2   0   2   2   2   2   0   0   2   0   2   2   0   2   0   2   0   0   0   0   2   0   0   2   0   2   2   0   0   0   2   0   2   0   2   0   0   0   0   0   0   0   2   2   0   2   2   2   0   2   2   0   2   2   0   0   0   2   2   0   2   0   0   0   2   0   0   2   0   0   2   2   2   0   2   0   0   0   2   0   0   0   2   0   0   0   0   2   2   2   2   2   0   2   2   0   0   0   2   0   2   0   2   2   2   0   0   0   2   2   0   0   0   2   0   2   0   0   2   2
 MK-3-3                 0   0   0   2   2   0   2   2   0   2   2   0   0   0   2   2   0   2   2   2   2   0   0   2   2   0   0   2   0   0   2   0   2   0   2   2   0   0   2   2   0   2   2   0   2   2   0   0   0   2   2   0   0   0   2   2   2   2   0   2   2   0   0   2   2   2   2   0   2   0   0   0   2   0   0   0   0   2   0   0   2   0   2   2   2   2   0   0   2   0   2   2   0   2   0   2   0   0   2   0   2   0   2   2   0   2   2   2   0   0   2   0   2   0   2   0   0   0   0   0   0   0   2   2   0   2   2   2   0   2   0   0   2   2   0   0   0   2   2   0   2   0   0   0   2   0   0   2   0   0   2   2   2   0   2   0   0   0   2   0   0   0   2   0   0   0   0   2   2   2   2   2   0   2   0   0   0   0   2   0   0   0   2   2   2   0   2   0   2   2   0   0   0   0   0   2   0   0   0   2
 MK-3-4                 0   0   0   2   2   0   2   2   0   2   2   0   0   0   0   2   0   2   2   0   2   0   0   2   2   0   0   2   0   0   2   0   2   0   2   2   0   0   2   2   0   2   2   0   2   2   0   0   2   2   2   0   2   0   2   2   2   2   0   2   2   0   0   2   2   2   2   0   2   0   0   2   2   0   0   2   0   2   0   0   2   2   0   2   2   2   0   0   2   0   2   2   0   2   0   2   0   0   2   0   2   0   2   2   0   2   2   2   0   0   2   0   2   0   2   2   0   2   0   0   0   0   2   2   0   2   2   2   0   2   0   0   0   2   0   0   0   2   2   0   2   0   2   0   2   2   0   2   0   0   2   2   2   0   2   0   0   0   2   0   0   0   2   0   0   0   0   2   2   2   2   2   2   2   0   2   0   0   2   0   0   0   2   2   0   0   2   0   2   2   0   0   0   0   0   2   2   0   0   2
 MK-3-5                 0   0   0   2   2   0   2   2   0   2   2   0   0   0   0   2   0   2   2   0   2   0   0   2   2   0   2   2   0   0   2   0   2   0   2   2   2   0   2   2   2   2   2   0   2   2   0   0   2   2   2   2   2   0   2   2   2   2   0   2   2   0   0   2   2   2   2   0   2   0   2   2   2   0   0   2   0   2   0   0   2   2   0   0   2   2   0   0   2   0   2   2   0   2   2   2   2   0   2   0   0   0   2   2   0   2   2   2   2   0   2   0   2   0   0   2   0   0   0   2   0   0   2   2   0   2   2   2   0   2   0   0   0   2   0   0   0   0   0   0   2   0   2   0   2   2   0   2   0   0   2   2   2   0   2   2   0   0   2   0   0   0   2   0   0   0   0   2   2   0   2   2   2   2   0   2   0   0   2   0   0   0   2   2   0   0   2   0   2   2   0   0   0   0   0   2   2   0   0   2
 MK-3-6                 0   0   0   2   2   0   2   2   0   2   2   0   0   0   0   2   0   2   2   0   2   2   0   0   0   0   2   2   0   2   0   0   2   0   2   0   2   0   2   2   2   2   2   0   2   2   0   0   2   2   2   2   2   2   2   2   0   2   0   2   2   0   0   2   2   2   2   0   2   0   2   2   2   0   0   2   0   2   0   0   2   2   0   0   2   2   0   0   2   0   2   2   0   2   2   2   2   0   2   0   0   0   2   2   0   2   2   2   2   0   2   0   2   0   0   2   0   0   0   2   2   0   2   2   0   2   2   0   0   2   0   0   0   2   0   0   0   0   0   0   2   2   2   0   2   2   2   2   0   0   2   2   2   0   2   2   0   0   2   0   0   0   2   2   2   0   0   2   2   0   2   2   2   2   0   2   0   0   2   0   0   0   2   2   0   0   0   0   0   2   0   0   0   0   0   2   2   2   0   2
 MK-3-7                 0   0   0   2   2   0   2   2   0   2   0   0   0   0   0   2   0   2   2   0   0   2   0   0   0   0   2   2   0   2   0   0   2   0   2   0   0   0   2   0   2   2   0   0   2   2   0   0   2   2   2   2   2   0   2   2   0   2   0   2   2   0   0   2   2   2   2   0   2   0   2   2   2   0   0   2   0   0   0   0   2   2   0   0   2   2   0   2   2   0   0   2   0   2   2   2   0   0   2   0   0   0   2   2   0   2   2   2   2   0   2   0   2   0   0   2   0   0   0   2   2   0   2   2   0   2   2   0   0   2   2   0   2   2   0   2   0   0   0   0   0   0   2   0   2   2   2   2   0   0   2   2   2   0   0   0   0   0   2   0   0   0   2   2   2   0   0   2   2   0   2   2   2   2   0   2   0   0   2   0   0   2   2   2   0   0   2   0   2   0   0   0   0   0   0   2   2   2   0   2
 MK-3-8                 0   0   0   2   2   0   2   2   0   2   0   0   0   0   2   0   0   2   2   2   0   2   0   0   0   0   2   2   0   2   0   0   2   0   2   0   0   0   2   0   2   2   0   0   2   2   0   0   2   2   2   0   0   0   2   2   0   2   0   2   2   0   0   2   2   2   0   0   0   0   2   2   2   2   0   2   2   2   0   0   2   2   0   0   2   2   0   2   2   0   0   2   0   2   0   2   0   0   2   0   0   0   2   2   0   2   2   2   2   0   2   0   2   0   0   2   0   0   0   2   2   0   2   2   0   2   2   0   2   2   2   0   2   2   0   2   0   0   0   0   0   0   2   2   2   2   2   0   0   0   2   2   2   0   0   0   0   0   2   2   0   0   2   2   2   0   0   2   2   2   2   2   2   2   0   2   0   0   0   0   0   2   2   0   0   0   2   0   2   0   0   0   0   0   0   2   2   2   2   2
 MK-3-9                 0   0   0   2   2   0   2   2   0   2   0   0   0   0   2   0   0   2   2   2   0   2   0   0   0   0   2   2   0   2   0   0   2   0   2   0   0   0   2   0   2   2   0   0   2   2   0   0   2   2   2   0   0   0   2   2   2   2   0   2   2   0   0   2   2   2   0   0   0   0   2   2   2   2   0   2   2   2   0   0   2   2   0   0   2   2   0   2   2   0   0   2   0   2   0   2   0   0   2   0   2   0   2   2   0   2   2   2   2   2   0   0   2   0   0   2   0   0   0   2   2   0   2   2   0   2   2   0   2   2   2   0   2   2   0   2   0   0   2   2   0   0   2   2   2   2   2   0   0   0   2   2   2   0   0   0   0   0   0   2   0   0   2   2   2   0   0   2   2   2   2   2   2   2   0   2   0   0   0   0   0   2   2   0   2   0   2   0   2   0   0   0   0   0   0   2   2   2   2   0
 MK-3-10                0   0   0   0   2   2   2   2   0   2   0   0   0   0   2   0   0   2   2   2   0   2   0   0   0   0   2   2   0   2   0   0   2   0   2   0   0   0   2   2   2   2   0   0   2   2   0   0   2   2   2   0   0   0   2   2   2   2   0   2   2   2   0   2   2   2   0   0   0   0   2   2   2   2   0   2   2   2   0   0   2   2   0   0   2   2   0   2   0   0   0   2   2   2   0   2   0   0   2   0   2   0   2   2   0   2   2   2   2   2   0   0   2   2   0   2   0   0   0   2   2   0   0   2   0   2   2   0   2   2   2   0   2   2   2   2   0   0   2   2   0   0   2   2   2   2   2   0   0   0   2   0   2   0   0   0   0   0   0   0   0   0   2   0   2   0   0   2   2   2   2   2   2   2   0   2   0   0   0   0   0   2   2   0   0   0   2   0   0   0   0   0   0   0   0   2   2   2   2   0
 MK-3-11                0   0   0   0   2   2   2   0   0   2   0   0   0   0   2   0   0   2   2   2   0   2   0   0   0   0   2   2   0   2   0   0   2   0   2   0   0   0   2   2   2   2   0   0   2   2   0   0   2   2   0   0   2   0   2   2   2   2   2   2   2   2   2   2   2   2   0   0   2   0   2   2   2   2   0   2   0   2   0   0   2   2   0   0   2   2   2   0   0   2   0   2   2   2   0   2   0   0   2   2   2   0   2   2   0   2   2   2   2   2   0   0   2   2   0   2   0   2   0   2   2   0   0   2   0   2   2   0   0   0   2   0   2   2   0   2   0   0   2   2   0   0   2   2   2   2   2   0   0   0   2   2   2   0   0   0   0   0   0   0   0   0   2   0   2   0   0   2   2   2   2   2   2   2   0   2   0   0   0   0   0   2   2   0   0   0   2   2   0   0   0   2   0   0   0   2   2   2   2   0
 MK-3-12                0   0   0   0   2   2   2   0   0   2   0   0   0   0   2   0   0   2   2   2   0   2   0   0   0   0   2   2   0   2   0   2   2   0   2   0   0   0   0   2   2   2   0   0   2   2   0   0   2   2   0   0   0   0   2   2   2   2   2   2   2   2   2   2   2   2   0   0   2   0   2   2   0   2   0   2   0   2   0   0   2   2   0   0   0   0   2   0   0   2   0   2   2   0   0   2   0   0   2   2   0   2   2   2   0   2   2   2   0   2   0   0   2   2   0   2   0   2   0   2   0   2   0   2   0   2   2   0   0   0   2   0   2   2   0   2   0   0   2   2   2   0   2   2   2   2   2   0   0   0   2   2   2   0   0   0   0   2   0   0   0   0   2   0   0   0   2   2   2   2   2   0   2   2   0   2   0   0   0   0   0   2   2   0   0   0   2   2   0   0   2   2   0   0   0   2   2   2   2   0
 MK-3-13                0   0   0   0   2   2   2   0   0   2   0   0   0   0   2   0   2   2   2   2   0   2   0   0   0   0   2   2   0   2   0   0   2   0   2   0   0   2   0   2   2   2   0   0   2   2   2   0   2   2   0   0   0   0   2   2   2   2   2   2   2   2   2   2   2   2   0   0   2   0   0   0   0   2   0   2   2   2   0   0   2   0   0   0   0   0   2   2   0   2   0   2   2   0   0   2   0   0   2   2   0   2   2   2   0   2   2   2   0   2   0   0   2   2   2   2   0   2   0   2   0   2   0   2   0   0   0   0   0   0   0   0   2   2   0   2   0   0   2   0   2   0   2   2   2   2   2   0   0   0   2   2   2   0   0   0   0   2   2   0   0   0   2   0   0   0   2   2   2   2   2   0   2   0   0   2   0   0   0   0   0   2   2   0   0   0   2   2   0   0   0   2   0   0   0   2   2   0   2   0
 MK-3-14                0   0   0   2   0   2   2   0   0   2   0   0   0   0   2   0   2   2   2   2   0   2   0   0   0   0   2   2   0   0   0   0   2   0   2   0   0   2   0   2   2   2   0   0   2   2   2   0   2   2   0   0   0   0   2   2   2   2   2   2   2   0   2   2   2   2   0   0   2   0   0   0   0   2   0   2   2   2   0   0   2   0   0   0   0   0   2   2   0   2   0   2   2   0   0   2   0   0   2   2   0   2   2   2   0   2   2   2   0   2   0   0   2   2   2   2   0   2   0   2   0   2   0   2   0   0   0   0   0   0   0   0   2   2   0   2   0   0   2   0   2   0   2   2   2   2   2   0   0   0   2   0   2   0   0   0   0   2   2   0   0   2   2   2   0   0   0   2   2   2   2   0   2   0   0   2   0   0   0   0   0   2   2   0   0   0   2   2   0   0   0   2   0   0   0   2   2   2   2   0
 MK-3-15                0   0   0   2   0   2   0   0   0   2   0   0   0   0   2   0   2   2   2   2   0   0   0   0   0   0   2   0   0   0   0   0   2   0   2   0   0   2   0   2   2   2   0   0   2   2   2   2   2   2   0   0   2   0   2   2   2   2   2   2   2   0   2   0   2   2   2   0   2   0   0   2   0   2   0   2   2   2   0   0   2   0   0   0   0   0   2   2   0   2   0   2   2   0   0   2   0   0   2   2   0   2   2   2   0   2   2   2   0   2   0   0   2   2   2   2   0   2   0   2   0   2   0   0   0   0   2   0   0   0   0   0   2   2   0   2   0   0   2   0   2   0   2   2   2   2   2   0   0   0   0   0   2   0   0   0   0   2   2   0   0   2   2   2   0   0   0   2   2   2   0   0   2   0   0   2   0   0   0   0   0   2   2   0   0   0   2   2   0   0   0   2   0   0   0   0   2   2   2   0
 MK-3-16                0   2   0   0   0   2   2   0   0   2   0   0   0   0   2   0   2   2   2   0   0   0   0   0   0   0   2   0   0   0   0   0   0   0   2   0   0   2   0   2   2   2   0   0   2   2   2   0   2   2   0   2   2   0   2   2   2   2   2   2   2   2   2   0   2   2   2   0   2   0   0   0   0   0   0   2   0   2   0   0   2   0   0   0   0   0   2   2   0   2   0   0   0   0   0   2   0   0   2   2   0   2   0   2   0   2   2   2   0   2   0   0   2   2   2   2   0   0   0   2   0   0   0   0   2   0   2   0   0   0   0   0   2   2   0   2   0   0   2   0   2   0   2   2   0   2   2   0   0   0   0   2   2   0   0   0   0   2   2   0   0   2   2   2   0   0   0   2   2   0   0   0   2   0   0   2   0   0   0   0   0   2   2   0   0   0   2   2   0   0   0   2   0   0   0   0   2   2   2   0
 MK-4-1                 2   0   2   0   2   0   2   2   0   0   2   0   2   0   0   0   0   2   0   0   2   2   0   2   2   0   2   0   2   2   0   0   2   0   2   0   2   0   0   2   2   0   2   2   0   0   2   0   2   2   2   0   2   2   2   2   0   0   2   2   2   2   0   2   0   0   0   2   0   2   0   0   0   2   2   0   2   2   0   2   2   0   2   0   0   0   2   2   2   2   0   2   2   0   0   0   0   0   2   0   0   2   0   0   0   2   2   0   2   0   0   0   0   2   2   0   2   0   2   2   0   0   2   0   2   2   0   0   2   2   0   2   2   0   0   2   2   2   2   0   2   0   2   0   0   0   2   2   0   2   2   2   2   0   2   2   0   2   0   2   0   0   0   2   2   2   2   0   2   2   0   2   0   0   0   0   2   0   0   0   0   0   0   2   0   0   0   2   2   2   0   2   0   2   0   2   0   0   2   2
 MK-4-2                 2   0   2   0   2   0   2   2   0   0   2   0   2   0   0   0   0   2   0   0   2   2   0   2   2   0   2   0   2   0   0   0   2   0   2   0   2   0   0   2   2   0   2   2   0   0   2   0   2   2   2   0   2   2   2   2   0   0   2   2   2   2   0   2   0   2   0   2   0   2   0   0   0   2   2   0   0   2   0   2   2   0   2   0   0   0   2   2   2   2   0   2   2   0   0   0   0   0   2   0   0   2   0   0   0   2   2   0   2   0   0   0   0   2   2   0   2   0   2   2   0   0   2   0   2   2   0   0   0   2   0   2   0   0   0   2   2   2   2   0   0   0   0   0   0   0   2   2   0   2   0   2   2   0   0   2   0   2   0   2   0   0   0   2   2   2   2   0   2   2   0   2   0   2   0   0   2   0   0   0   0   0   0   2   0   0   0   2   2   2   0   2   0   2   0   2   0   0   2   2
 MK-4-3                 2   0   2   0   2   0   2   2   0   0   2   0   2   0   2   0   0   2   0   0   2   2   0   2   2   0   2   0   2   0   0   0   2   0   2   0   2   0   0   2   2   0   2   2   0   0   2   0   2   2   2   0   2   2   2   2   0   0   2   2   2   2   0   2   0   2   0   2   0   2   0   0   2   2   2   0   0   2   0   0   2   0   0   0   0   0   0   2   2   2   0   2   2   0   0   0   0   0   2   0   0   2   0   0   0   2   2   0   2   0   0   2   0   2   2   0   2   0   0   2   0   0   2   0   2   2   0   0   0   2   0   2   2   0   0   2   2   2   2   0   0   0   0   0   0   0   2   2   0   2   0   2   2   0   0   2   0   2   0   2   2   0   0   0   2   2   2   0   2   2   0   2   0   2   2   0   2   0   0   0   0   0   0   2   0   0   0   2   2   2   0   2   0   2   2   0   0   0   0   2
 MK-4-4                 2   0   2   0   2   0   2   0   0   0   2   0   2   0   2   0   0   2   0   2   2   0   0   2   2   0   2   0   2   0   0   0   2   0   2   0   2   0   0   2   2   0   2   2   2   2   2   0   2   2   2   0   2   2   2   2   0   0   2   2   2   2   0   2   0   2   0   2   0   2   0   0   2   2   2   0   0   2   0   0   2   0   0   0   0   0   0   2   2   2   0   2   2   0   0   0   0   2   0   0   2   0   0   0   0   0   2   0   2   0   2   2   0   2   2   0   2   2   0   2   0   0   2   0   2   2   0   0   0   2   0   2   2   0   0   2   2   2   2   0   0   0   0   0   0   0   2   2   0   2   0   2   2   2   0   2   0   2   0   2   2   0   0   0   2   2   2   0   2   2   0   2   0   2   2   0   2   0   0   0   0   0   0   2   0   0   0   2   2   2   0   2   0   2   2   0   0   0   0   2
 MK-4-5                 2   0   2   0   2   0   2   0   0   0   2   0   2   0   2   0   0   2   0   2   2   0   0   2   2   0   2   0   2   0   0   0   2   0   2   0   2   2   2   2   2   0   2   0   2   2   2   0   2   2   2   0   2   2   2   2   0   0   2   2   2   2   0   2   0   2   0   2   2   2   0   0   2   2   2   0   2   2   0   2   2   2   0   0   0   0   0   2   2   2   2   2   2   0   0   0   0   2   2   0   2   0   0   0   0   0   2   0   2   0   2   2   0   0   0   0   2   2   0   2   0   0   2   0   2   2   0   0   0   0   0   2   2   0   2   2   2   2   2   0   0   0   0   0   2   0   2   2   0   2   0   2   2   2   0   0   0   2   0   2   2   0   0   0   2   2   2   0   2   2   0   0   2   2   2   0   2   0   0   0   2   0   0   0   2   0   0   2   2   2   0   2   0   2   2   0   0   0   0   2
 MK-4-6                 2   0   2   0   2   0   2   0   0   0   2   0   2   2   2   2   0   2   0   2   2   0   0   2   2   0   2   0   2   0   0   0   2   0   2   0   2   2   2   2   0   0   2   0   2   2   2   0   2   2   2   0   0   2   2   2   0   0   2   2   2   2   0   0   0   2   0   2   0   2   0   0   2   0   2   0   2   2   0   2   2   2   0   0   0   0   0   2   2   2   2   2   0   0   0   0   0   2   2   0   2   0   0   0   0   0   0   0   2   0   2   0   0   0   0   0   2   2   2   2   0   0   2   0   0   2   0   0   0   0   0   2   2   0   2   2   2   2   2   2   0   0   0   0   2   0   2   2   0   2   0   2   2   2   0   2   0   2   0   2   2   0   0   0   2   2   2   2   2   0   0   0   2   2   2   0   2   0   0   0   2   0   0   0   2   0   0   2   0   0   0   2   0   2   2   0   2   0   0   2
 MK-4-7                 0   2   2   0   2   0   2   0   0   0   2   0   2   2   2   2   0   2   0   2   0   2   0   2   2   0   2   0   0   0   0   0   2   0   2   0   2   2   2   2   0   0   2   0   2   2   2   0   2   2   2   0   0   0   2   2   0   0   2   2   2   2   0   0   0   2   0   2   0   2   0   2   2   0   2   2   2   2   0   2   2   2   0   0   0   2   0   2   2   2   2   2   0   0   0   0   0   2   2   0   2   0   0   0   0   0   0   0   2   0   0   0   0   0   0   0   2   0   2   2   0   2   2   0   0   2   0   0   0   0   0   2   2   0   2   2   2   2   2   2   0   0   0   0   2   0   2   2   0   2   0   2   2   2   0   2   0   2   0   2   2   2   0   0   2   2   0   2   2   0   0   2   2   2   0   0   2   0   0   0   2   0   0   0   2   0   0   2   2   0   0   2   0   2   2   0   2   0   0   2
 MK-4-8                 0   2   2   0   2   0   2   2   0   0   2   0   2   2   2   2   0   2   0   2   0   2   0   2   0   0   2   0   0   0   2   0   2   0   2   0   0   2   2   2   0   0   2   0   2   2   2   0   2   2   2   0   0   0   2   2   0   0   2   2   2   2   0   0   0   2   2   0   0   2   0   2   2   0   2   2   2   2   0   2   2   2   2   0   0   2   0   2   2   2   0   2   2   0   0   0   0   0   2   0   2   0   0   0   0   0   2   2   2   0   0   2   0   0   0   0   2   0   2   2   0   2   2   0   2   2   0   0   0   0   0   2   2   0   2   2   2   2   0   2   0   0   0   0   2   0   2   2   0   2   0   2   2   2   0   2   0   2   0   2   2   2   0   2   2   2   0   2   2   0   0   0   2   2   0   0   2   0   0   2   2   0   0   0   2   0   0   2   0   0   0   2   0   2   2   0   2   0   0   2
 MK-4-9                 0   2   0   0   2   0   0   2   0   2   2   0   2   2   2   0   0   2   0   2   0   2   0   2   0   0   2   0   0   0   2   0   2   0   2   0   0   2   2   2   0   0   2   0   2   2   2   0   2   2   2   0   2   0   2   0   0   0   2   2   2   2   0   0   0   2   2   0   0   2   0   2   2   0   2   2   2   2   0   0   2   2   0   0   0   2   0   2   2   2   0   2   2   2   0   0   0   0   2   0   0   0   0   0   0   0   2   2   2   0   0   2   0   0   0   0   2   0   2   2   2   2   0   0   2   2   0   0   0   0   0   2   2   0   2   2   2   2   0   2   0   0   0   0   2   0   2   2   0   2   0   2   2   2   0   2   0   2   0   2   2   2   0   2   2   2   0   2   2   0   0   0   2   2   0   0   2   0   0   2   2   0   0   0   2   0   0   2   0   0   0   2   0   2   2   0   2   0   0   2
 MK-4-10                0   2   0   0   2   0   0   2   0   2   2   0   0   0   2   0   0   0   0   2   0   2   2   2   0   0   2   0   0   2   2   0   2   0   2   0   0   0   2   2   0   0   0   0   2   2   2   0   0   2   2   0   2   0   2   0   0   0   2   2   0   2   2   0   0   2   0   0   0   2   0   2   2   0   2   2   2   2   0   2   2   2   0   0   0   2   0   2   2   2   2   2   2   2   0   0   0   0   2   0   0   0   0   0   0   0   2   2   2   2   2   2   2   0   2   0   2   0   0   2   2   2   0   0   2   2   0   0   2   2   0   2   2   0   2   2   2   2   0   2   0   0   0   0   2   2   2   0   0   0   0   2   2   2   0   2   2   2   0   2   0   0   2   2   2   2   0   2   2   0   0   0   2   2   0   2   2   0   0   2   2   0   0   0   2   0   0   0   0   0   0   2   0   2   2   0   2   0   0   2
 MK-4-11                0   2   0   0   2   0   0   2   0   2   2   0   2   0   2   0   0   0   0   2   0   2   2   2   0   0   2   0   0   0   2   0   2   0   2   0   0   0   2   2   0   0   0   0   2   2   2   0   0   2   2   0   2   0   0   0   0   0   2   2   2   2   0   0   0   2   0   0   0   2   0   2   2   0   2   2   0   2   0   2   2   2   0   2   0   2   0   2   2   2   2   2   2   2   2   0   0   0   2   2   0   0   0   0   0   0   2   2   2   2   2   0   2   0   2   0   2   0   2   2   2   2   0   2   2   2   0   2   2   0   0   2   2   0   2   2   2   2   0   2   2   0   2   2   2   2   2   0   0   0   0   2   2   2   2   2   2   2   0   2   0   2   2   2   2   2   0   2   2   0   0   0   2   0   0   2   2   2   0   0   0   0   0   2   2   2   0   0   0   0   0   2   0   2   2   0   2   0   0   0
 MK-4-12                0   2   0   0   2   0   0   2   0   2   2   0   2   0   2   0   0   0   0   2   0   2   2   2   0   0   2   2   0   0   2   0   0   0   0   0   0   0   2   2   0   0   0   0   2   2   2   0   2   0   2   0   2   0   0   0   0   0   2   2   2   2   0   0   2   2   0   0   0   2   0   2   2   0   2   2   0   2   0   2   2   2   0   2   2   2   0   2   2   2   2   2   0   2   2   0   0   0   2   2   0   0   0   2   0   2   2   2   2   2   2   0   2   0   2   0   2   0   2   2   2   2   0   2   2   2   0   2   2   0   0   2   2   0   2   2   2   2   0   2   2   0   2   2   2   2   2   0   0   0   0   2   2   2   2   0   2   2   0   2   0   2   2   2   2   2   0   2   2   0   0   0   2   2   0   2   2   2   0   0   0   0   0   2   2   0   0   0   0   0   0   2   0   2   2   0   2   0   0   0
 MK-4-13                0   2   0   0   2   0   0   2   0   2   0   0   2   0   2   0   0   0   0   2   0   2   2   2   0   0   2   2   0   2   2   0   0   0   0   0   0   0   2   2   0   0   0   0   2   0   2   0   2   0   2   0   2   0   0   0   0   0   2   2   2   2   2   0   2   2   0   0   0   2   0   2   2   0   2   2   0   2   0   2   2   2   0   2   2   2   0   2   2   2   2   2   2   2   2   2   0   0   2   2   0   0   0   2   0   2   2   2   2   2   2   2   2   0   2   0   2   0   2   2   2   2   0   2   2   2   0   2   0   0   2   2   2   0   2   2   2   2   0   2   2   0   2   2   2   2   2   0   0   0   0   2   2   2   2   0   2   2   0   2   0   2   2   2   2   2   0   2   2   0   0   0   2   2   0   2   2   2   0   0   0   2   0   2   2   0   0   0   0   0   0   2   0   2   2   0   2   0   0   0
 MK-4-14                0   0   2   0   2   0   0   2   0   2   0   0   2   0   2   0   0   0   0   2   0   0   2   2   0   2   2   2   0   2   2   0   0   0   0   0   0   0   2   2   0   0   0   0   2   0   2   2   2   0   2   0   2   0   0   0   0   0   2   2   2   2   2   0   2   2   0   0   0   2   0   2   2   2   2   0   0   2   0   2   2   2   2   2   2   2   0   2   2   2   0   2   2   0   2   2   0   0   2   0   0   0   0   2   0   2   2   2   2   2   0   2   0   0   2   0   2   0   0   2   2   2   2   2   2   2   0   2   0   0   2   2   0   0   2   2   2   2   0   2   2   0   2   2   0   2   2   0   0   0   0   2   2   2   2   0   2   2   0   2   0   2   2   2   2   2   0   0   2   0   0   0   2   2   0   2   2   2   0   0   0   2   0   0   2   0   0   2   0   0   0   2   0   2   2   0   0   0   0   0
 MK-4-15                0   0   0   0   2   0   0   2   0   2   0   0   0   0   2   2   0   0   2   2   0   0   2   0   0   2   2   2   0   2   2   0   0   0   2   0   2   0   2   2   0   0   0   2   2   0   2   2   2   0   2   0   2   0   0   0   0   0   2   2   2   2   2   2   2   2   0   0   0   2   0   0   2   2   2   0   0   2   0   2   2   2   2   0   2   2   0   2   2   2   2   2   2   0   2   0   0   0   2   0   0   0   0   2   0   2   0   2   0   0   0   2   0   0   2   0   2   2   0   2   2   2   2   2   2   2   0   2   0   0   2   2   0   0   2   2   2   2   0   2   2   0   2   2   0   2   2   0   0   0   0   2   2   2   2   0   2   2   0   2   0   0   2   2   2   2   0   0   0   0   0   0   2   2   0   2   2   2   0   0   2   2   0   0   2   0   0   2   0   2   0   2   0   2   2   0   0   0   0   0
 MK-4-16                0   0   0   0   2   0   0   2   0   2   0   2   0   0   2   2   0   0   2   2   0   0   2   0   0   2   0   2   0   2   2   0   0   2   2   0   2   0   2   2   2   0   0   2   2   0   2   2   2   0   2   0   2   0   0   0   0   0   2   2   2   2   2   2   2   2   0   0   0   2   0   0   2   2   2   0   0   2   0   0   2   2   2   0   2   0   0   2   2   2   2   2   2   0   2   0   0   0   2   0   0   0   0   2   0   2   0   2   0   0   0   2   0   0   2   2   2   2   0   2   2   2   2   2   2   2   0   2   0   0   2   2   2   2   2   2   2   2   0   2   2   0   2   2   0   2   2   0   0   0   0   2   2   2   2   0   2   2   0   2   0   0   2   2   2   2   0   0   0   0   0   0   2   2   0   2   0   2   0   0   0   2   0   0   0   0   2   2   0   2   0   2   0   2   2   0   0   0   0   0
 MK-5-1                 2   2   2   2   0   2   0   2   2   2   0   2   0   0   0   2   0   2   0   0   2   2   0   0   2   2   0   2   2   0   2   2   2   2   0   0   2   2   2   2   2   0   0   2   2   0   2   2   0   0   0   2   0   0   2   0   2   2   2   0   2   2   2   0   0   0   0   0   0   2   0   0   0   0   2   2   2   0   2   2   0   0   2   2   0   2   0   0   2   2   0   2   2   2   2   2   2   0   2   0   0   2   0   0   2   0   0   0   0   2   0   0   2   2   2   2   0   0   0   2   0   2   0   0   2   2   2   0   0   0   2   2   0   2   0   2   0   2   2   2   0   0   0   0   0   0   0   2   0   0   0   2   0   2   0   0   0   2   0   2   0   0   2   2   0   0   0   2   0   2   2   0   2   2   2   0   0   0   2   0   0   0   0   0   2   0   2   0   2   0   0   0   0   0   0   0   2   0   2   0
 MK-5-2                 2   2   2   2   0   2   0   2   2   2   0   2   0   0   0   2   0   2   0   0   0   2   0   0   2   2   0   2   2   0   2   2   2   2   0   0   2   2   2   0   2   0   0   2   2   0   2   2   0   0   0   2   2   0   2   0   2   2   2   0   2   2   2   0   0   0   0   0   0   2   0   2   0   0   2   0   0   0   2   2   0   0   2   2   0   0   0   0   0   2   0   2   2   2   2   2   2   0   0   0   0   2   2   0   2   0   0   0   0   2   0   0   2   2   2   2   0   0   0   2   2   2   0   0   2   2   2   0   0   0   2   2   0   2   0   2   0   2   2   2   0   2   0   0   0   0   0   2   0   0   0   2   0   0   0   0   0   2   0   2   0   0   2   2   2   0   0   2   2   2   2   0   2   2   2   0   0   2   2   0   0   0   0   0   2   0   2   0   2   0   0   0   0   2   0   0   2   0   0   0
 MK-5-3                 2   2   2   2   0   0   0   2   2   2   0   2   0   0   0   0   0   2   0   0   2   2   0   0   2   0   0   2   2   0   2   2   0   2   0   0   2   2   2   0   2   2   0   2   2   0   2   2   0   0   0   2   0   0   2   0   2   2   2   0   2   0   2   0   0   0   0   0   0   2   0   2   0   0   2   0   0   0   2   0   0   0   2   2   0   0   0   0   0   2   0   2   2   2   2   2   2   0   0   0   0   2   2   2   2   0   2   0   0   0   0   0   2   2   2   2   0   0   0   2   2   2   0   0   2   2   2   2   2   0   2   2   0   2   0   0   2   2   2   2   0   2   0   0   0   0   0   2   0   0   0   0   0   0   0   0   0   2   0   0   0   0   0   2   0   0   0   2   2   2   2   0   2   2   2   0   0   2   2   2   0   2   0   0   2   0   2   0   2   0   0   0   0   2   0   0   2   0   0   0
 MK-5-4                 2   2   2   2   2   0   0   2   0   2   0   0   2   0   0   0   0   0   0   0   2   2   0   0   2   0   0   2   2   0   2   2   0   2   2   0   2   2   2   0   2   2   0   2   0   0   2   2   0   0   0   0   0   0   2   0   2   2   2   0   2   0   0   0   0   0   0   0   0   2   0   2   0   0   2   0   0   0   0   0   0   0   2   2   0   0   0   0   0   2   0   2   2   2   2   2   2   0   0   0   0   2   2   2   2   0   2   0   0   0   0   0   2   2   2   2   0   0   0   2   2   2   0   0   2   2   2   2   2   0   2   2   0   2   2   0   0   2   2   2   0   2   0   2   0   0   2   2   0   0   0   0   0   0   0   0   0   2   2   0   0   0   0   2   0   0   0   2   2   2   2   0   2   2   2   0   0   0   2   2   0   2   0   0   2   0   2   0   0   2   0   0   0   2   2   0   2   0   0   0
 MK-5-5                 2   2   2   2   2   0   0   2   2   2   0   0   2   2   0   0   2   0   0   0   2   2   0   0   2   0   0   2   2   0   2   2   0   2   2   0   2   2   0   0   2   2   0   2   0   0   2   2   0   0   0   0   0   0   2   0   2   2   2   0   2   0   0   0   0   2   0   0   0   2   0   2   0   0   2   0   0   0   0   2   0   0   2   2   0   0   0   0   0   2   0   2   2   2   2   2   2   0   0   0   0   2   2   2   2   0   2   0   0   0   0   0   2   2   2   2   0   0   0   2   2   2   0   2   2   2   2   2   0   0   2   2   0   2   2   0   0   2   2   2   2   2   0   2   0   0   2   2   0   0   0   0   0   0   0   0   0   2   2   0   0   0   0   2   0   0   0   2   2   2   2   0   2   0   2   0   0   0   2   0   0   2   0   0   2   0   2   0   0   2   0   0   0   2   0   2   2   0   0   0
 MK-5-6                 0   2   2   2   2   0   0   2   0   2   0   0   2   2   0   0   2   0   0   0   2   2   0   0   2   0   0   2   2   0   2   2   0   2   2   0   2   2   2   0   0   2   0   2   0   0   2   2   0   0   0   0   0   0   2   0   2   2   0   0   2   0   0   0   0   2   0   0   0   2   0   2   0   0   0   0   0   0   0   2   0   0   2   2   0   0   0   2   0   2   0   2   2   2   2   2   2   2   0   0   0   2   0   2   2   0   2   0   0   2   0   0   2   2   2   2   0   0   0   2   2   2   0   2   2   2   2   2   0   0   0   2   0   2   2   0   0   2   2   2   2   2   0   2   0   0   2   2   2   2   0   0   2   0   0   2   0   2   2   0   2   2   0   2   0   0   0   2   2   2   2   0   2   0   2   0   0   0   2   0   0   2   0   0   2   0   2   0   0   2   0   0   0   2   0   2   2   0   0   2
 MK-5-7                 0   2   2   2   2   2   0   2   0   2   0   0   0   2   0   0   2   0   0   0   0   2   0   2   2   0   0   0   2   0   2   2   0   2   2   0   2   2   2   0   0   2   0   2   0   0   2   2   0   0   0   0   0   0   2   0   2   2   0   0   2   0   0   0   2   2   0   0   0   2   0   2   0   0   0   0   0   0   0   0   2   0   2   2   2   0   0   2   0   2   0   2   0   2   2   2   2   2   0   0   0   2   0   2   2   0   2   0   0   2   0   0   2   2   2   2   0   0   2   0   2   2   2   2   2   2   2   2   0   0   0   2   0   2   2   0   0   2   2   2   2   2   0   2   0   0   2   2   2   2   0   0   2   0   0   2   2   2   2   0   2   2   0   2   0   0   0   2   0   0   2   0   2   0   2   0   0   0   2   0   0   2   0   0   2   0   2   0   0   2   0   0   0   2   0   2   2   0   0   2
 MK-5-8                 0   2   2   2   2   2   0   2   0   2   0   0   0   2   0   0   0   0   0   0   0   2   0   2   2   0   2   0   2   0   0   2   2   2   2   0   2   2   2   0   2   0   0   2   0   0   2   2   2   0   0   0   0   0   2   0   2   2   0   0   2   0   0   0   2   0   0   0   0   2   0   2   0   0   2   0   0   0   0   0   2   0   2   2   0   0   0   2   0   2   0   0   0   2   2   2   2   2   2   0   0   0   2   0   2   0   2   0   0   2   0   0   2   2   2   2   0   0   2   0   2   2   2   2   2   2   0   2   0   2   0   2   0   2   2   0   0   2   2   0   2   2   0   2   0   0   2   2   2   2   0   2   2   2   0   2   2   0   2   0   0   2   2   2   0   0   0   2   0   0   2   0   2   0   2   0   0   0   2   0   0   0   0   0   2   0   2   0   0   2   0   0   0   2   0   2   2   0   0   2
 MK-5-9                 0   2   2   2   2   2   0   2   0   2   0   0   0   2   2   0   0   0   0   0   2   2   0   2   2   2   2   0   2   2   0   2   2   2   2   0   2   2   2   0   2   2   0   2   0   0   2   2   2   0   0   0   0   0   0   0   2   0   0   0   2   0   0   0   2   0   0   0   0   0   2   2   0   0   0   0   0   0   0   0   2   0   2   2   0   0   0   0   0   2   0   0   0   2   2   2   2   2   2   0   0   0   2   2   0   0   2   2   0   2   0   0   2   2   2   2   0   0   2   0   2   0   2   2   2   2   0   2   0   2   0   2   0   2   0   0   0   2   2   0   2   2   0   2   0   0   2   2   2   2   0   2   2   2   0   2   2   0   2   2   0   2   2   0   0   0   0   2   0   0   2   0   2   0   0   0   0   0   2   0   0   0   2   0   2   0   2   0   2   2   0   0   2   2   0   2   2   0   0   2
 MK-5-10                0   2   2   2   2   2   0   2   0   0   2   0   0   2   2   0   0   0   0   0   2   2   0   2   2   0   2   0   2   2   0   2   2   2   2   0   2   2   2   0   2   2   0   2   0   2   2   0   2   0   2   0   0   0   0   0   2   0   2   0   2   0   0   0   2   0   0   0   0   0   2   2   2   0   0   0   0   0   0   0   2   0   2   0   2   0   0   0   0   2   0   0   0   2   2   2   2   2   2   2   0   0   2   2   0   0   2   2   0   2   0   0   0   2   2   2   0   0   2   2   2   0   2   2   2   2   0   2   0   2   0   2   0   2   0   0   0   2   2   0   2   2   0   2   0   0   2   2   2   2   0   2   2   2   0   2   2   0   2   2   0   2   2   2   0   0   0   2   0   2   2   0   2   0   0   0   0   0   2   0   0   0   2   0   2   0   0   0   2   2   0   0   2   2   0   2   2   0   2   2
 MK-5-11                0   2   2   2   2   2   0   2   0   0   2   0   0   2   0   0   0   0   2   0   2   2   0   2   2   0   2   0   2   2   0   2   2   2   2   0   2   2   0   0   2   2   0   2   0   0   2   0   2   0   2   0   0   0   0   0   2   0   2   2   0   0   0   0   2   0   0   0   0   0   2   2   2   0   0   0   0   0   0   0   2   0   2   0   2   2   0   0   2   2   0   2   0   2   2   2   2   2   2   2   0   0   2   2   0   0   2   2   0   2   0   0   0   2   2   2   0   0   2   2   2   0   2   0   2   2   0   2   0   2   0   2   0   2   0   0   0   2   2   0   2   2   0   2   0   0   2   2   2   2   0   0   2   2   0   2   2   0   2   2   0   2   2   2   0   2   0   2   0   2   0   2   2   2   0   0   0   0   2   0   0   0   2   0   2   0   0   0   2   2   0   0   2   2   0   2   2   2   2   2
 MK-5-12                0   2   2   2   2   2   0   2   0   0   2   0   0   2   0   0   0   0   2   0   2   2   0   2   2   0   2   0   2   2   0   2   2   2   2   0   2   2   0   2   2   2   0   0   0   0   2   0   2   0   2   0   0   0   0   0   2   0   2   2   0   0   0   0   2   0   0   0   0   0   2   2   2   0   0   0   0   2   2   0   2   0   2   0   2   2   0   0   0   2   0   2   0   2   2   2   0   2   0   2   2   0   2   0   0   0   0   2   0   2   0   0   2   2   0   2   0   0   2   0   2   0   2   0   2   2   0   2   0   2   0   2   0   2   0   0   0   2   2   0   0   2   0   2   0   0   2   2   2   2   0   0   2   2   2   2   2   0   2   2   0   2   2   2   0   2   0   2   2   2   0   2   2   2   0   0   0   0   0   0   0   0   2   0   2   0   0   0   0   2   0   0   2   2   0   2   2   2   2   2
 MK-5-13                2   2   2   2   2   2   2   2   0   0   2   0   0   2   0   0   0   0   2   0   2   2   0   2   2   0   2   0   2   2   0   2   2   2   2   0   2   2   0   2   2   2   0   0   0   0   2   0   2   2   2   0   0   0   0   0   2   0   2   2   0   0   2   0   2   2   0   0   0   0   2   2   0   2   0   0   0   2   2   0   2   0   2   0   2   2   0   0   2   2   0   2   0   2   2   2   0   2   0   2   0   0   2   0   0   0   0   2   0   2   0   0   2   2   0   0   2   0   2   0   2   0   2   0   2   0   0   2   0   2   0   2   0   2   0   0   0   2   2   0   0   2   0   2   0   0   2   2   2   2   0   0   2   0   2   2   2   0   2   2   0   2   2   2   2   2   0   2   2   2   0   2   2   2   0   0   2   0   0   0   0   2   2   0   2   0   0   0   0   2   0   0   2   2   0   2   2   2   2   2
 MK-5-14                2   2   2   2   2   2   2   2   0   0   2   0   0   2   0   0   0   0   2   0   2   2   0   2   2   0   2   2   2   2   2   2   2   2   2   0   2   2   0   2   2   0   0   0   0   0   2   0   2   0   2   0   0   0   0   0   2   0   2   2   0   0   2   0   2   2   0   0   0   0   0   2   0   0   0   0   0   2   2   0   2   0   2   0   2   0   0   0   2   0   0   2   0   2   2   2   0   2   0   2   0   0   2   0   0   0   0   2   0   2   0   2   2   2   0   2   2   0   2   0   2   0   2   0   2   0   0   0   0   2   0   2   0   2   0   0   2   2   0   2   0   2   0   2   0   0   2   2   2   0   0   0   2   0   2   2   0   0   2   2   0   2   2   2   2   2   0   2   2   2   0   2   2   2   0   0   2   0   0   0   0   2   0   0   2   0   0   0   0   2   0   0   2   2   0   2   2   2   2   2
 MK-5-15                2   2   2   2   2   0   0   2   0   2   2   0   0   2   0   0   0   0   2   2   2   2   0   2   2   0   2   2   2   2   0   2   0   2   2   0   2   2   0   0   2   0   0   0   0   0   2   0   2   0   2   0   0   0   0   0   0   0   2   2   0   0   2   0   0   2   0   0   0   0   0   0   0   0   0   0   0   2   2   0   2   0   0   2   2   0   0   0   2   0   2   2   0   2   2   0   0   2   0   2   2   2   2   0   2   0   0   0   0   2   0   2   2   2   0   2   2   0   2   0   2   0   2   0   2   0   0   0   0   2   0   2   0   2   0   0   2   2   0   2   0   2   0   2   0   0   2   2   2   0   0   0   2   0   2   2   0   0   2   2   0   2   2   2   2   2   0   0   2   2   2   2   2   2   0   0   2   0   0   0   0   2   0   0   2   0   0   0   0   2   0   0   2   2   0   2   0   2   2   2
 MK-5-16                2   2   2   2   0   0   0   2   0   2   2   0   0   2   0   0   0   0   2   0   2   2   0   2   2   0   2   2   2   2   0   0   0   2   2   0   2   2   0   0   2   0   0   0   0   0   2   0   2   0   0   0   2   0   0   0   0   0   2   2   0   0   2   0   0   2   0   2   0   0   0   0   0   2   0   0   0   2   2   0   2   2   2   2   2   0   0   0   2   0   2   2   0   2   0   0   0   0   0   2   2   2   2   0   2   0   0   0   0   2   0   2   2   2   0   2   2   0   2   0   2   0   2   0   2   0   0   0   2   2   0   0   0   2   0   0   2   2   2   2   0   2   0   2   2   0   2   2   2   0   0   0   2   0   2   2   2   0   2   2   0   2   2   2   2   2   0   0   2   2   2   2   2   2   0   0   0   0   0   0   0   2   2   0   2   0   2   0   0   2   2   0   2   2   0   2   0   2   2   2
 MK-6-1                 2   0   2   0   0   2   0   0   2   0   2   2   0   2   2   0   2   2   2   2   0   2   2   2   2   0   0   0   0   0   2   2   0   2   2   0   2   0   0   0   0   0   2   2   2   2   0   2   2   0   0   2   0   0   0   0   2   2   2   0   0   2   0   0   2   2   2   0   0   0   2   2   2   2   0   0   2   0   2   0   0   2   2   0   0   0   2   2   0   2   2   2   2   2   0   2   2   2   0   0   2   2   2   0   2   2   0   0   0   0   0   2   0   0   0   0   2   0   0   0   2   2   2   0   2   0   2   2   2   2   0   2   0   2   2   2   2   2   0   2   0   0   2   2   0   2   2   2   2   0   0   2   0   0   2   0   2   0   2   2   2   2   0   0   0   0   0   0   2   0   2   0   2   0   2   0   0   2   0   2   0   2   2   2   2   0   0   2   0   0   2   2   2   0   2   0   2   0   2   0
 MK-6-2                 2   0   2   0   0   2   0   0   2   0   2   2   0   2   2   0   2   2   2   2   0   2   2   2   0   0   0   0   0   0   2   2   0   2   2   0   2   0   0   2   0   0   2   2   2   2   0   0   2   0   2   2   2   0   0   0   2   0   0   0   0   2   0   0   2   2   2   0   0   0   2   2   2   2   0   0   2   0   2   0   0   2   2   0   0   0   2   2   0   2   2   2   2   2   0   2   2   2   0   0   2   2   2   0   2   2   0   0   0   0   0   2   0   0   0   0   2   2   0   0   2   2   2   0   2   0   2   2   2   2   0   2   0   2   2   2   2   2   0   2   0   0   2   2   0   2   2   2   2   0   0   2   0   0   2   0   2   0   2   2   2   2   2   0   0   0   2   0   2   0   2   0   2   0   2   0   0   2   2   2   0   2   0   2   2   2   0   2   0   0   2   2   0   0   2   0   0   0   2   2
 MK-6-3                 2   0   2   0   0   2   0   0   2   0   2   2   0   2   2   0   2   2   2   2   0   2   2   2   0   0   0   0   2   0   0   2   0   2   2   0   0   0   0   2   0   0   2   2   2   2   0   0   2   0   2   2   2   0   0   0   2   0   2   0   0   2   0   0   2   2   2   0   0   0   0   2   2   2   0   0   2   0   2   0   0   2   2   0   0   0   2   2   0   2   2   2   2   2   0   2   2   2   0   0   2   2   2   0   2   2   0   0   0   0   0   2   0   0   2   0   2   2   0   0   2   2   2   0   2   0   0   2   2   2   0   2   0   2   0   2   2   0   0   2   0   0   2   2   2   2   2   2   2   2   0   2   0   2   2   0   2   0   2   2   2   2   2   0   0   0   2   2   2   0   2   2   2   0   2   0   0   2   2   2   0   2   0   2   2   2   0   2   0   0   2   0   0   0   2   0   0   0   2   0
 MK-6-4                 2   2   0   0   0   2   0   0   2   0   2   2   0   2   2   2   2   2   2   2   0   2   0   2   0   0   0   0   2   0   0   2   0   2   2   0   0   0   0   2   0   0   2   2   2   2   0   2   2   0   2   2   2   0   0   2   2   0   2   0   0   2   0   0   2   2   2   0   0   0   0   2   0   2   2   0   0   2   2   0   0   2   2   2   0   0   2   0   0   2   2   2   2   2   0   2   2   2   0   0   2   2   2   0   2   2   0   0   0   0   0   2   0   0   2   0   2   2   0   0   0   0   2   0   2   0   0   2   2   2   0   2   0   2   2   2   2   0   0   2   0   0   2   2   2   2   2   2   2   2   0   2   0   2   0   0   2   0   2   2   2   2   2   0   0   0   2   2   2   2   2   2   2   0   2   0   0   2   2   2   0   2   0   2   2   2   0   2   0   0   2   0   0   0   2   0   0   0   2   0
 MK-6-5                 2   2   0   0   0   2   0   0   2   2   2   2   0   2   2   2   2   2   2   2   0   2   0   2   0   0   2   0   2   0   0   2   0   2   2   0   0   0   2   2   2   0   2   2   2   2   0   2   2   0   2   2   2   0   0   2   2   0   2   0   0   2   0   0   2   2   2   0   0   2   0   0   2   2   2   0   2   0   2   0   0   2   2   2   2   0   2   2   0   2   2   2   2   2   0   2   2   2   0   0   2   2   2   0   2   0   0   0   0   0   0   2   0   0   2   0   2   2   2   0   0   0   2   0   2   0   0   2   2   2   0   2   0   2   2   2   2   0   0   2   0   0   2   2   2   2   2   2   2   2   0   2   2   2   0   2   2   2   2   2   2   2   2   0   0   0   2   2   2   2   2   2   2   0   2   0   0   2   2   2   0   0   0   2   2   2   0   2   0   0   2   0   0   0   2   0   0   0   2   0
 MK-6-6                 2   2   0   0   0   2   0   0   2   2   2   2   0   2   2   2   2   2   2   2   0   2   0   2   0   0   2   0   2   0   0   2   0   2   2   0   0   2   2   2   2   0   2   2   2   2   0   2   2   0   2   2   2   0   0   2   2   2   2   0   0   2   0   2   0   0   2   0   0   2   0   0   0   2   2   0   2   0   2   2   0   2   2   2   2   0   2   2   0   2   2   2   2   2   0   2   2   2   0   2   2   2   2   0   2   0   0   2   0   0   0   2   0   2   2   0   2   2   2   0   0   0   2   0   2   0   0   2   2   2   0   0   0   0   2   2   2   0   0   2   2   0   2   2   2   2   2   0   2   2   0   2   2   2   0   2   2   2   2   2   2   2   2   0   0   0   2   2   0   2   2   2   2   0   2   0   0   2   2   2   0   0   2   2   2   2   2   2   0   0   2   0   2   2   2   0   0   0   2   0
 MK-6-7                 2   0   0   0   0   0   0   0   0   0   2   2   0   2   0   2   0   0   2   2   0   2   0   2   2   0   2   0   2   2   0   2   0   2   2   0   0   2   2   2   2   0   2   0   2   2   0   2   2   0   2   2   2   0   0   2   2   2   2   0   2   2   0   0   0   0   2   0   0   2   0   0   0   2   2   0   2   0   2   2   0   2   2   2   2   0   0   2   0   2   2   2   2   2   0   2   2   2   2   2   2   2   2   2   2   0   0   2   0   0   0   2   2   2   2   0   2   0   2   0   0   0   2   0   0   0   0   2   2   2   0   0   0   0   2   2   2   0   0   2   2   0   2   2   2   0   2   2   2   2   0   2   2   2   0   2   2   2   2   2   2   2   2   0   0   0   2   0   0   0   2   2   0   0   2   0   0   2   2   0   0   0   2   2   2   2   2   2   0   0   2   0   2   2   2   0   0   0   2   2
 MK-6-8                 2   2   0   0   0   0   0   0   2   0   2   2   0   2   2   2   0   0   2   2   0   0   2   2   2   0   2   0   2   2   0   2   0   2   2   0   0   0   2   2   2   2   2   0   0   2   0   2   2   0   2   2   2   0   0   0   2   2   2   0   0   2   0   0   0   0   2   0   0   0   0   2   0   2   2   0   2   0   2   2   0   2   2   2   2   0   0   2   0   2   2   2   2   2   2   2   2   2   0   2   2   2   2   2   2   0   2   2   0   0   0   2   2   2   2   0   2   2   2   0   0   0   2   0   2   2   0   2   2   2   2   0   0   0   2   2   2   0   0   2   2   0   2   2   2   0   0   2   2   0   0   2   2   2   0   2   2   2   2   0   2   2   0   0   0   0   2   0   0   0   2   2   0   0   2   0   0   2   2   0   0   0   2   2   2   2   0   2   0   0   2   2   2   0   2   0   0   0   2   2
 MK-6-9                 2   2   0   0   0   0   0   0   2   0   2   2   0   2   2   2   0   0   2   0   0   0   2   2   2   0   2   0   2   0   0   2   0   2   2   0   0   0   2   2   2   2   2   0   0   2   0   2   2   0   2   2   2   0   0   2   2   2   2   0   0   0   0   0   0   0   2   0   0   0   0   2   0   2   2   0   2   0   2   2   0   2   2   2   2   0   0   0   0   0   2   2   2   2   2   2   2   2   0   2   2   2   2   2   2   0   2   2   0   0   0   2   2   2   2   2   2   2   2   0   0   2   2   0   0   2   0   2   0   2   2   0   2   0   2   2   2   0   0   2   2   0   2   2   2   0   0   0   2   0   0   2   2   0   0   2   2   0   2   0   2   2   0   0   0   0   2   0   0   0   2   2   0   0   2   0   0   2   2   0   0   0   0   2   2   2   0   2   2   0   2   0   2   0   2   0   0   0   2   2
 MK-6-10                2   2   2   0   0   0   0   0   2   0   2   2   0   2   2   2   0   2   0   0   0   2   0   2   2   0   2   0   2   0   0   2   0   2   2   0   2   0   0   2   2   2   0   0   2   2   0   2   2   0   2   2   2   2   2   2   2   2   0   0   0   0   0   0   0   0   2   0   0   0   0   2   2   2   2   0   2   0   0   2   0   2   2   2   2   2   0   0   0   0   2   2   2   2   2   0   2   2   0   2   2   2   2   2   2   0   2   2   0   0   0   2   2   2   2   2   0   0   2   0   0   2   2   0   0   2   0   2   0   2   2   0   2   0   2   0   2   0   0   2   2   0   2   2   0   0   0   0   2   0   0   2   2   0   0   2   2   0   2   0   2   2   2   0   0   0   2   0   0   0   2   2   0   0   0   0   0   2   0   2   0   0   0   2   2   2   0   2   2   0   2   0   2   0   2   0   0   0   2   2
 MK-6-11                2   2   2   0   0   0   0   0   2   0   2   2   0   2   2   2   2   2   0   0   0   2   0   2   2   0   2   2   2   0   0   2   0   2   2   0   2   0   0   2   2   2   0   0   2   2   0   2   2   0   2   2   0   2   2   2   2   0   0   0   0   0   2   0   0   0   2   0   0   0   0   2   2   2   0   2   2   2   0   2   0   2   2   2   2   0   0   0   0   0   2   2   2   2   2   0   2   2   0   2   2   2   2   2   2   0   0   2   0   0   0   2   2   2   2   2   0   2   2   0   0   2   2   0   0   2   0   2   0   2   2   0   2   0   2   0   2   0   0   2   2   0   0   2   0   0   0   0   2   0   0   2   0   0   0   0   2   0   2   2   2   2   0   0   0   2   2   0   0   0   2   2   0   2   0   0   0   2   0   2   0   0   0   0   2   2   2   2   2   0   2   0   0   0   2   0   0   2   2   2
 MK-6-12                2   2   2   0   0   0   0   0   2   0   2   2   0   2   2   2   2   2   0   0   0   2   0   2   2   0   2   2   2   0   0   0   0   0   2   0   0   0   0   2   2   2   2   0   2   2   0   2   2   0   2   2   0   2   2   2   2   0   0   0   0   2   2   0   0   0   2   0   2   0   0   2   0   2   0   2   2   2   0   2   2   2   2   2   0   0   0   0   0   2   2   0   2   2   2   0   2   2   0   2   2   2   2   2   2   0   0   2   0   0   0   2   2   0   2   2   0   2   2   0   0   2   2   0   0   2   0   2   0   2   2   0   2   0   2   0   0   2   0   2   2   0   0   2   0   0   0   0   0   0   2   2   0   0   0   0   2   0   2   0   0   2   2   0   2   2   2   0   0   0   2   2   2   2   0   0   0   2   0   2   0   0   0   0   2   2   2   0   0   0   2   0   0   2   2   0   0   2   2   2
 MK-6-13                2   2   2   0   0   0   0   0   2   0   2   0   0   2   2   2   2   2   0   0   0   2   0   2   2   0   2   2   2   0   0   0   0   0   2   0   2   0   2   2   2   2   2   2   2   2   0   2   2   0   2   2   0   2   2   2   2   0   0   0   0   2   2   0   2   2   2   2   2   0   0   2   0   2   0   2   2   2   0   2   2   2   2   2   0   0   0   0   0   2   2   0   2   2   2   0   2   2   0   0   2   2   2   2   2   0   0   2   0   0   0   2   2   0   2   2   2   2   2   0   0   2   2   2   0   2   0   2   0   2   2   0   2   0   2   0   0   2   2   2   2   0   0   2   2   0   0   0   2   0   2   0   0   0   0   0   2   0   0   2   0   2   2   0   2   2   2   0   0   0   2   2   2   0   2   0   0   2   0   2   0   0   0   0   2   2   2   0   0   0   2   0   0   2   2   0   2   2   2   2
 MK-6-14                2   2   2   2   0   0   0   0   2   0   2   0   0   2   0   2   2   2   0   0   0   2   0   2   2   0   2   2   2   2   0   2   0   0   2   0   2   0   2   0   2   2   2   2   2   2   0   2   2   0   2   2   0   2   2   2   2   0   2   0   0   2   2   2   2   2   2   2   2   0   0   2   0   2   0   2   2   2   0   2   2   2   2   2   0   0   0   0   0   2   2   0   2   2   2   0   2   0   0   0   2   2   2   0   2   0   0   2   0   2   0   2   2   0   2   2   0   2   0   0   0   2   2   2   0   0   0   2   2   2   0   0   2   0   0   0   0   2   0   2   2   0   0   2   2   0   0   0   2   0   2   0   0   0   0   0   2   0   2   2   0   2   2   0   2   2   2   0   0   0   2   2   2   2   2   0   0   2   0   2   0   0   0   0   2   2   2   0   0   0   2   0   0   2   2   0   2   2   2   2
 MK-6-15                2   2   2   2   2   0   0   0   2   0   2   0   0   2   0   2   2   2   0   0   0   0   0   2   2   0   2   2   2   2   0   2   0   0   2   0   2   0   2   0   2   2   2   2   2   2   0   2   2   0   2   0   0   2   2   2   2   0   2   0   0   2   2   2   2   2   0   2   2   0   0   0   0   0   0   2   2   2   0   2   2   2   2   2   0   0   0   0   0   2   2   0   2   2   2   0   0   0   0   0   2   2   2   0   2   2   0   2   0   0   0   2   2   0   2   2   0   2   0   0   0   2   2   2   0   0   0   2   2   0   0   0   2   0   0   0   0   2   0   2   2   0   0   2   2   0   0   0   2   0   2   0   0   0   0   0   2   0   2   2   0   2   2   0   2   2   0   2   0   0   2   2   2   0   2   0   0   2   0   2   0   0   2   0   2   2   2   0   0   2   2   0   2   2   0   0   0   2   2   2
 MK-6-16                2   2   2   2   2   0   2   0   2   2   2   0   0   0   2   0   0   2   2   0   0   0   0   2   2   0   2   2   2   2   0   2   0   0   2   0   2   0   2   0   2   2   2   2   2   2   0   2   2   0   2   0   0   2   2   0   2   0   2   2   0   2   2   2   2   2   0   2   2   0   0   0   0   0   0   2   2   2   0   2   2   2   2   2   0   2   0   0   0   2   2   0   2   2   2   0   0   0   0   0   2   2   2   2   2   2   0   2   0   2   0   2   2   0   2   2   0   2   0   0   0   2   2   2   0   0   0   2   2   0   0   0   2   0   0   0   0   2   0   2   2   0   2   2   0   2   0   0   2   0   2   0   0   2   0   0   2   0   2   2   0   2   0   0   2   2   0   2   0   0   2   2   2   0   2   0   0   2   0   2   0   0   2   0   2   0   2   0   2   2   2   2   2   2   0   0   0   2   2   2
 
!****************************************** Phenotypic Data **********************************************************
!-100.0 is resevred for missing phenotype
SimulatedTrait1        11.8746    8.1755   11.6320    9.6277   11.1488    9.8454   12.0785    9.7055    8.9296    8.9648    9.1189   10.3080   11.9020    6.8933   12.8738   12.0015    9.2921   10.7953    8.9171   11.0680   10.2861   11.5911   10.2657    8.4814   10.9071    8.7733    9.6737   10.6547   11.3068    8.7196    8.5282   11.6267    8.8099    9.1723   10.8668    9.6796    9.8722   10.4167   10.6608    8.9184   11.5539    9.3391   10.4778   10.6961    8.5250   10.1539    9.6128   11.4826    8.6503    8.7908    9.3831    9.0460    9.8484    8.6435   11.8126   11.0718    8.4875    9.6388   12.5785    8.1014   11.0295   10.0104    8.7213    8.5898    9.5287    9.9000    8.8052   11.1972   10.3734   12.6338    7.7459    9.6607    9.2288    9.8295    9.0960    8.4162   10.3998    9.7626   10.3705    8.8628    9.9117    8.7064   11.1315    8.9203    9.4578    7.1233    9.1817   11.0030    8.7159   10.6080    7.9540   10.7752   13.0771   10.2729    8.3619   11.7254    7.9022    7.2124   10.9329    9.4190    9.5805   10.6497   11.0387   11.1409   11.6642    8.3162   10.3779    7.8182    9.1156    9.2903    7.7086    9.1946   10.7273   13.1557   11.1820    8.7696    8.4739   12.0691    9.6514   12.6041   10.2988   11.0193    9.0043   10.7965   11.5002   12.7248   10.4016    8.6911    9.5146    8.5818    8.4035   10.4927   10.6063   10.8250    9.1164    9.0597   11.5508   13.5057   13.1488    9.7592   12.1312   12.5972    8.2763   10.4457    8.2762    6.1178   10.8781   10.0525   10.5578    7.8428    9.8182   10.1687    9.5347   11.0352    9.5685    9.0693    9.0527   10.6634    9.2874   11.5574   11.3361    8.8206    9.0627   10.9157   10.6381   10.2462   10.6533   10.3606   11.1184   10.1638    8.8846    8.2599    9.1582    9.6432   11.0276   10.6532    8.9407    9.4343    9.2555    7.9005    7.7169   12.9334    9.6141    8.9318    9.6559   10.4418    8.6056   10.4851    9.8627   13.0317    9.9407   10.8185    7.4603   10.2246   10.7565    9.0516   11.8510   10.2121    9.5290   10.0490
SimulatedTrait2        15.4670   15.2961   16.7378   14.2717   17.8274   12.0589   14.8825   14.7376   15.0857   18.0272   12.5883   13.3215   14.4568   14.3579   14.3043   14.6589   14.5396   13.2439   14.2164   16.0978   15.7579   15.4066   14.7011   15.8392   17.9307   14.1042   12.0909   16.7196   15.4490   12.9068   16.9523   15.3049   16.1347   15.0874   15.4951   14.3114   15.5694   16.3795   15.9952   13.6585   16.7300   14.9842   12.6279   15.7778   17.3838   11.4088   15.7907   15.6807   15.2065   14.5513   19.4121   15.5550   14.8101   15.1209   14.7728   14.4660   17.3864   16.9234   13.7770   15.1747   17.0840   15.6466   13.4462   13.5844   15.1676   18.0397   13.6950   13.6826   14.5013   14.8535   13.0750   15.0797   15.8993   13.8985   15.2319   14.6618   15.8639   14.2214   13.0124   14.4970   14.8414   11.9881   17.6357   13.8354   14.5087   15.8195   11.6193   13.8420   16.3029   14.9075   14.1521   17.2477   13.5811   15.3442   17.9798   14.7792   14.9174   14.8669   13.1406   14.4951   13.3225   14.5712   13.8825   17.4405   14.9090   15.5050   18.0661   16.4836   16.7925   15.2397   14.7604   13.0921   17.2470   14.1271   15.2508   16.8176   14.8926   14.2907   13.5446   14.4714   11.5590   15.5875   14.8565   11.9816   13.0793   15.7222   16.2964   16.9400   16.6784   14.2233   15.7410   17.3339   12.5682   17.4732   13.7209   12.7180   16.7160   15.5871   18.2135   15.5588   15.0344   13.4446   16.2465   14.9856   13.9985   14.0943   15.6489   15.9836   15.4025   13.5073   14.4215   13.9438   14.1925   15.6862   13.1800   14.4895   12.2985   16.1893   16.5903   13.4820   14.2363   17.1869   13.3846   14.9758   13.6988   14.4056   14.8179   15.7871   15.6066   12.4585   15.9494   13.9560   16.2297   14.9086   17.5376   14.6207   15.1861   15.2481   17.6748   16.7621   13.3692   16.2299   15.6164   15.3175   14.6017   13.5808   14.1117   13.7227   16.2867   14.7690   14.7531   13.7199   14.6658   14.5808   15.5155   14.3043   16.9452   14.2100   13.3773   15.4090
 
