# Supplementary material for: Inclusive Composite Interval Mapping of QTL by Environment Interactions in Biparental Populations
Source: PLoS One. 2015 Jul 10;10(7):e0132414. doi: 10.1371/journal.pone.0132414 (PMC4498613; doi:10.1371/journal.pone.0132414)
Supplement: S3 File — (ZIP) [file pone.0132414.s003.zip › Simulation for unliked model/Simulated popualtions/run_00158.met]

!**********************Note: lines staring with "!" are remarks and will be ignored in the program********************
!*********************************General Information**********************************
!Assuming F1 = P1 x P2, populations available in QTL IciMapping are: 
!  1, P1BC1F1 = P1 x F1, the first backcrossing where P1 is used as the recurrent parent;
!  2, P2BC1F1 = P2 x F1, the first backcrossing where P2 is used as the recurrent parent;
!  3, F1DH, F1-derived doubled haploids; 
!  4, RIL or F1RIL, recombination inbred lines through the repeated selfing of F1;
!  5, P1BC1RIL, recombination inbred lines through the repeated selfing of P1BC1F1;
!  6, P2BC1RIL, recombination inbred lines through the repeated selfing of P2BC1F1;
!  7, F2, the selfing generation of F1;
!  8, F3, the selfing generation of F2;
!  9, P1BC2F1, the second backcrossing where P1 is used as the recurrent parent; 
! 10, P2BC2F1, the second backcrossing where P2 is used as the recurrent parent;
! 11, P1BC2RIL, recombination inred lines through the repeated selfing of P1BC2F1; 
! 12, P2BC2RIL, recombination inred lines through the repeated selfing of P2BC2F1; 
! 13, P1BC1F2, the selfing generation of P1BC1F1; 
! 14, P2BC1F2, the selfing generation of P2BC1F1; 
! 15, P1BC2F2, the selfing generation of P1BC2F1; 
! 16, P2BC2F2, the selfing generation of P2BC2F1; 
! 17, P1BC1DH, P1BC1F1-derived doubled haploids; 
! 18, P2BC1DH, P2BC1F1-derived doubled haploids; 
! 19, P1BC2DH, P1BC2F1-derived doubled haploids; 
! 20, P2BC2DH, P2BC2F1-derived doubled haploids; 
   3      !Mapping Population (see remarks above)
   2      !Mapping Function (1 for Kosambi; 2 for Haldane; 3 for Morgan)
   2      !Marker Space Type (1 for intervals; 2 for positions)
   1      !Marker Space Unit(1 for centiMorgans; 2 for Morgan)
   6      !Number of Chromosomes (or Linkage Groups)
 200      !Size of the mapping population
   2      !Number of environments
 
!***************************************** Chromosomes and Linkage Maps **********************************************
!Chromosome                 NumMarkers
-CH1                        16
-CH2                        16
-CH3                        16
-CH4                        16
-CH5                        16
-CH6                        16
!Linkage map (Marker name followed by position or the interval length)
 MK-1-1                1     0.000
 MK-1-2                1    10.000
 MK-1-3                1    20.000
 MK-1-4                1    30.000
 MK-1-5                1    40.000
 MK-1-6                1    50.000
 MK-1-7                1    60.000
 MK-1-8                1    70.000
 MK-1-9                1    80.000
 MK-1-10               1    90.000
 MK-1-11               1   100.000
 MK-1-12               1   110.000
 MK-1-13               1   120.000
 MK-1-14               1   130.000
 MK-1-15               1   140.000
 MK-1-16               1   150.000
 MK-2-1                2     0.000
 MK-2-2                2    10.000
 MK-2-3                2    20.000
 MK-2-4                2    30.000
 MK-2-5                2    40.000
 MK-2-6                2    50.000
 MK-2-7                2    60.000
 MK-2-8                2    70.000
 MK-2-9                2    80.000
 MK-2-10               2    90.000
 MK-2-11               2   100.000
 MK-2-12               2   110.000
 MK-2-13               2   120.000
 MK-2-14               2   130.000
 MK-2-15               2   140.000
 MK-2-16               2   150.000
 MK-3-1                3     0.000
 MK-3-2                3    10.000
 MK-3-3                3    20.000
 MK-3-4                3    30.000
 MK-3-5                3    40.000
 MK-3-6                3    50.000
 MK-3-7                3    60.000
 MK-3-8                3    70.000
 MK-3-9                3    80.000
 MK-3-10               3    90.000
 MK-3-11               3   100.000
 MK-3-12               3   110.000
 MK-3-13               3   120.000
 MK-3-14               3   130.000
 MK-3-15               3   140.000
 MK-3-16               3   150.000
 MK-4-1                4     0.000
 MK-4-2                4    10.000
 MK-4-3                4    20.000
 MK-4-4                4    30.000
 MK-4-5                4    40.000
 MK-4-6                4    50.000
 MK-4-7                4    60.000
 MK-4-8                4    70.000
 MK-4-9                4    80.000
 MK-4-10               4    90.000
 MK-4-11               4   100.000
 MK-4-12               4   110.000
 MK-4-13               4   120.000
 MK-4-14               4   130.000
 MK-4-15               4   140.000
 MK-4-16               4   150.000
 MK-5-1                5     0.000
 MK-5-2                5    10.000
 MK-5-3                5    20.000
 MK-5-4                5    30.000
 MK-5-5                5    40.000
 MK-5-6                5    50.000
 MK-5-7                5    60.000
 MK-5-8                5    70.000
 MK-5-9                5    80.000
 MK-5-10               5    90.000
 MK-5-11               5   100.000
 MK-5-12               5   110.000
 MK-5-13               5   120.000
 MK-5-14               5   130.000
 MK-5-15               5   140.000
 MK-5-16               5   150.000
 MK-6-1                6     0.000
 MK-6-2                6    10.000
 MK-6-3                6    20.000
 MK-6-4                6    30.000
 MK-6-5                6    40.000
 MK-6-6                6    50.000
 MK-6-7                6    60.000
 MK-6-8                6    70.000
 MK-6-9                6    80.000
 MK-6-10               6    90.000
 MK-6-11               6   100.000
 MK-6-12               6   110.000
 MK-6-13               6   120.000
 MK-6-14               6   130.000
 MK-6-15               6   140.000
 MK-6-16               6   150.000
!*********************************** Marker Types ********************************************************************
!Co-dominant marker: When heterozygote F1 is present, P1 is coded as 2, F1 is coded as 1, and P2 is coded as 0; Otherwise, P1 is coded as 2, and P2 is coded as 0. 
!Dominant marker: When heterozygote F1 is present, P1 and F1 are coded as 12, and P2 is coded as 0; Otherwise, P1 is coded as 2, and P2 is coded as 0.  
!Recessive markers: When heterozygote F1 is present, P1 is coded as 2, and F1 and P2 are coded as 10; Otherwise, P1 is coded as 2, and P2 is coded as 0. 
!Missing marker is coded as -1. 
 MK-1-1                 0   2   0   0   0   0   0   2   0   2   2   2   0   2   0   2   2   0   2   0   0   2   0   0   2   0   2   0   2   0   0   2   2   0   0   0   0   2   0   2   0   2   0   2   2   0   2   2   2   2   0   2   0   2   0   2   0   2   2   2   2   0   0   2   2   0   2   0   2   0   0   0   2   0   0   2   0   0   0   2   0   0   0   2   2   0   0   2   0   0   0   2   2   2   0   0   0   2   2   2   0   2   2   0   0   0   0   2   0   0   0   0   2   0   0   2   0   2   2   0   2   0   2   0   2   2   2   0   2   0   2   2   0   2   2   2   2   2   0   0   0   2   2   2   2   2   2   0   0   0   2   2   2   2   2   0   0   2   2   2   0   0   2   2   0   0   2   0   0   2   0   2   2   2   2   2   2   2   2   0   2   2   0   0   2   2   2   2   0   2   0   2   2   0   2   0   2   2   2   2
 MK-1-2                 0   2   0   0   0   0   2   2   0   2   2   2   0   2   2   2   2   0   2   0   0   2   0   0   0   0   2   0   2   0   0   2   2   2   0   0   0   2   0   2   0   2   0   2   2   0   2   2   2   2   0   2   0   0   0   2   0   2   2   2   2   0   0   2   2   0   2   0   2   0   0   2   2   0   0   0   0   0   0   2   0   0   0   2   2   0   0   2   0   0   0   2   2   0   0   0   0   2   2   2   2   2   2   0   0   0   0   2   0   0   0   0   0   0   0   2   0   2   2   0   2   0   2   0   2   2   2   0   2   2   0   2   0   2   2   2   2   2   0   0   0   2   2   2   2   2   2   0   0   0   2   2   2   2   0   0   0   2   0   2   0   0   2   2   0   0   0   0   0   2   0   2   2   2   2   2   0   2   2   0   0   0   0   0   2   2   2   2   0   2   0   2   2   0   2   0   2   2   0   2
 MK-1-3                 0   2   0   2   0   2   2   2   0   2   2   2   0   2   2   2   2   0   2   0   2   2   0   0   2   0   2   0   2   0   0   2   2   2   0   2   0   2   0   2   0   2   0   2   0   0   2   2   2   2   0   2   0   2   0   2   0   2   2   2   2   0   0   2   2   0   0   0   2   0   0   0   2   0   0   0   0   0   0   2   0   0   0   2   2   0   0   2   0   0   0   2   2   0   0   0   0   2   2   2   2   2   2   0   0   0   0   2   0   0   0   0   0   0   0   2   0   2   2   0   2   0   2   0   2   2   0   0   2   2   0   2   0   2   2   2   0   2   0   0   0   2   2   2   2   0   2   0   0   0   2   2   2   2   0   0   0   2   0   2   0   0   2   2   0   0   0   0   0   2   0   2   2   2   0   2   0   2   2   0   0   0   0   0   2   2   2   2   0   2   0   2   2   0   2   2   2   2   0   2
 MK-1-4                 0   2   2   2   0   2   2   2   0   2   0   2   2   2   2   2   2   0   2   0   2   2   0   0   2   0   2   0   2   0   0   2   2   2   0   2   0   0   0   2   0   0   0   2   0   0   2   2   2   2   0   2   2   2   0   2   0   2   2   2   2   0   0   2   2   0   2   0   0   0   0   0   2   0   0   0   0   0   0   2   2   0   0   2   2   0   0   2   0   0   0   0   2   0   0   0   0   2   2   2   2   2   0   0   0   0   0   2   0   0   0   0   0   0   2   2   2   2   0   0   2   0   2   0   2   2   0   0   2   2   0   2   0   2   2   2   0   2   0   0   0   2   2   2   0   0   2   0   0   2   0   2   2   2   0   0   0   2   0   2   0   0   2   2   0   0   0   0   0   2   0   2   2   2   0   2   0   2   2   0   0   0   0   0   2   2   2   2   0   2   0   2   2   0   2   2   2   2   0   2
 MK-1-5                 0   2   0   2   0   2   2   2   0   2   0   2   2   2   2   2   2   0   0   0   2   2   0   0   2   0   2   0   2   0   0   0   0   2   0   2   2   0   0   2   0   0   0   2   0   0   2   2   2   2   0   2   2   2   0   2   0   2   2   2   2   0   0   0   2   0   2   0   0   0   0   2   2   0   0   0   0   0   0   2   2   2   0   2   2   0   0   2   0   0   0   0   2   0   0   0   0   2   2   2   2   2   0   0   0   0   0   2   0   0   0   0   0   0   2   2   2   2   0   0   2   0   2   0   2   2   0   0   2   2   0   2   0   2   2   2   0   0   0   0   0   2   2   2   0   0   2   0   0   0   0   2   2   2   0   0   2   2   0   2   0   0   2   2   0   0   0   0   0   2   0   2   2   2   0   0   0   2   2   0   0   0   0   0   2   2   2   2   0   2   0   2   2   0   2   2   2   2   0   2
 MK-1-6                 0   2   0   2   2   2   2   2   0   2   0   2   2   2   2   2   2   0   2   0   2   2   0   0   2   0   2   0   2   0   0   0   0   2   0   2   2   0   0   2   2   0   0   2   0   0   2   2   2   2   2   2   0   2   0   2   0   2   2   2   2   0   0   0   2   2   2   0   0   0   0   2   2   0   0   0   0   0   0   2   2   2   0   2   2   0   0   2   0   2   0   0   2   0   0   0   0   2   2   2   2   0   0   0   0   0   0   2   0   0   0   0   2   0   2   2   2   2   0   2   2   0   2   0   0   2   0   0   0   2   0   2   0   2   2   2   0   0   0   0   0   2   2   2   0   0   2   0   0   0   0   2   2   2   2   0   0   2   0   2   0   0   2   2   2   0   0   0   0   2   0   2   2   2   0   0   0   2   2   2   2   0   0   0   2   2   2   2   0   2   0   2   2   0   2   2   2   2   0   2
 MK-1-7                 0   2   0   2   2   0   0   2   0   2   0   2   2   2   2   2   2   0   2   2   2   2   0   0   2   0   2   0   2   0   0   0   0   2   0   2   2   0   0   2   2   0   0   2   0   0   2   2   2   2   2   2   0   2   0   2   0   0   2   2   2   0   0   0   2   2   2   0   0   0   0   0   2   0   0   0   0   0   0   2   2   2   0   2   0   0   0   2   0   2   0   0   2   0   2   2   0   2   2   2   2   2   0   0   0   0   0   2   0   0   0   0   2   0   2   2   2   2   0   2   2   0   2   0   0   2   0   0   0   2   0   2   0   0   2   2   0   0   0   0   0   2   2   2   0   2   2   2   0   2   0   2   2   0   2   0   0   2   0   2   0   0   2   2   2   0   2   2   0   0   0   2   2   2   2   0   0   2   2   2   2   0   0   0   2   2   2   0   0   2   0   0   2   0   2   2   2   2   0   2
 MK-1-8                 0   2   2   2   2   0   0   2   0   2   0   2   2   2   2   2   2   0   2   2   2   2   0   0   2   2   2   0   2   0   0   0   0   2   2   2   2   0   0   2   2   2   0   2   0   0   2   2   2   2   2   2   2   2   0   2   0   0   2   2   2   0   0   2   2   2   2   0   0   0   0   0   2   0   0   0   0   0   0   2   0   0   0   2   0   0   0   2   0   2   0   0   2   0   2   2   0   0   2   2   2   2   0   0   0   0   0   2   0   0   0   0   2   0   2   2   2   2   0   2   2   0   2   0   0   2   0   0   2   2   0   2   0   0   2   2   0   0   0   0   0   2   2   2   0   2   2   2   0   2   0   2   2   0   2   2   0   2   0   2   0   0   2   2   2   0   2   2   0   2   0   2   2   2   2   0   0   2   2   2   0   0   0   0   2   2   2   0   2   2   0   0   2   0   2   2   2   2   2   2
 MK-1-9                 0   2   2   2   2   0   0   2   0   2   0   2   2   2   2   2   2   0   2   2   2   2   0   0   2   2   2   0   2   0   0   2   0   2   2   2   2   0   0   2   2   2   0   2   0   0   2   2   2   2   2   2   2   0   0   2   0   2   2   2   2   0   0   0   2   2   2   0   0   0   0   0   2   0   0   0   0   0   0   2   0   0   0   2   0   0   0   2   0   2   0   0   2   0   2   2   0   0   2   2   2   2   0   0   0   0   0   2   0   2   0   0   2   0   2   2   2   2   0   2   2   0   2   0   2   2   0   0   2   2   0   0   0   0   2   2   0   0   0   0   2   2   2   2   0   2   2   2   0   2   0   2   2   0   2   2   2   2   0   2   0   0   2   2   2   0   2   2   0   2   0   2   2   2   2   2   0   2   2   2   0   0   0   0   2   2   2   0   2   0   0   0   2   0   2   2   2   2   2   2
 MK-1-10                0   2   2   2   2   0   0   2   0   2   0   2   2   2   2   2   2   0   2   2   2   2   0   0   2   2   2   0   2   0   0   2   0   2   2   0   0   0   0   2   2   2   0   2   0   0   2   2   2   2   2   2   2   0   0   2   0   2   2   2   2   0   2   0   2   2   2   0   0   0   0   2   2   0   0   0   0   0   0   2   0   0   0   2   2   0   0   2   0   2   0   0   2   0   2   2   0   0   2   2   2   2   0   0   0   0   0   2   0   2   0   0   2   0   2   2   0   0   0   2   2   0   2   0   2   2   0   0   2   2   0   0   0   0   2   2   0   0   0   0   2   2   2   2   0   2   2   2   0   2   2   2   2   0   2   2   0   0   0   2   0   0   0   2   2   0   2   2   0   2   0   2   2   0   2   2   0   2   2   2   0   0   0   0   2   2   2   0   2   0   0   0   2   0   2   2   2   2   2   2
 MK-1-11                0   2   2   2   2   0   0   2   0   0   0   2   2   2   2   2   2   0   2   2   2   2   0   0   2   0   2   0   2   0   0   2   0   2   2   2   0   0   0   2   2   2   0   2   0   0   2   2   2   2   2   2   2   0   0   2   0   2   0   2   2   0   2   0   2   2   2   2   0   2   0   2   2   0   2   0   0   0   0   2   0   0   0   2   2   0   2   0   0   2   0   0   2   0   2   2   0   0   2   2   2   2   0   0   0   0   0   2   0   2   0   0   2   0   2   2   0   0   0   2   2   0   2   0   2   2   0   0   2   2   0   0   0   0   2   2   0   0   2   0   2   2   2   2   0   2   2   2   2   2   0   2   2   0   2   2   0   0   0   2   0   0   0   2   2   0   2   2   0   2   0   0   2   0   2   2   0   2   2   2   0   0   0   2   0   0   2   0   2   0   0   0   2   0   2   2   2   2   2   2
 MK-1-12                0   2   2   2   2   0   2   2   0   0   0   2   2   2   2   2   2   0   2   2   2   2   0   0   2   0   2   0   2   0   0   2   0   2   2   2   2   0   0   2   2   2   0   2   0   0   2   2   2   2   2   2   2   0   0   2   0   2   0   0   2   0   2   0   2   2   2   2   2   2   0   2   2   2   2   0   2   2   0   2   0   0   0   2   2   0   2   0   0   2   0   0   2   2   2   2   0   0   2   2   2   2   0   0   0   0   0   2   0   2   2   0   2   0   2   2   0   0   0   2   2   0   2   0   2   2   0   0   2   2   0   0   2   0   2   2   0   0   0   0   2   2   2   2   0   2   2   2   2   2   0   2   2   0   2   2   0   0   0   2   0   0   0   2   2   0   2   2   2   0   0   0   2   0   2   2   0   2   2   2   0   0   0   2   0   2   2   0   2   0   0   0   2   2   2   2   2   2   2   2
 MK-1-13                0   2   2   2   0   0   2   2   0   0   0   2   2   2   2   2   2   0   0   2   0   2   0   0   2   0   2   0   2   0   0   2   2   2   2   2   0   2   0   0   0   0   0   2   0   0   2   0   2   2   2   2   2   0   0   2   0   0   0   0   2   0   2   0   2   2   2   2   2   2   0   2   2   2   0   0   2   2   0   2   0   0   0   2   2   0   2   2   2   2   0   0   2   2   2   2   0   0   2   0   2   2   0   0   0   0   0   2   0   0   2   0   2   0   2   2   0   0   0   0   2   0   2   0   2   2   0   0   2   2   2   0   2   0   2   2   0   0   0   0   2   0   0   2   0   2   2   2   2   2   0   2   2   0   2   2   0   0   0   2   0   0   0   2   2   0   2   2   2   0   0   0   2   0   2   2   0   2   2   2   0   0   0   2   0   2   0   2   2   0   0   0   2   0   2   2   2   2   2   2
 MK-1-14                0   0   2   2   0   0   2   2   0   0   0   2   2   2   2   2   2   0   0   2   2   2   2   0   2   0   0   0   2   2   0   2   2   2   2   2   0   2   2   0   0   0   0   2   0   0   2   0   2   2   2   2   2   0   0   2   0   0   0   0   2   0   2   0   2   2   2   2   2   2   0   2   2   2   0   0   2   2   0   2   0   0   0   2   2   0   2   2   2   2   0   0   0   2   2   2   0   0   2   0   2   2   0   0   0   0   0   2   0   2   2   0   2   0   2   2   0   0   0   2   2   0   2   0   2   0   0   0   2   2   2   2   2   0   2   2   0   0   0   0   0   0   0   2   0   2   2   2   2   2   0   2   2   0   2   2   0   0   0   2   0   0   0   2   2   0   2   2   2   0   0   0   2   0   2   2   0   2   2   2   0   0   0   2   0   2   0   2   2   0   0   0   2   0   2   2   2   2   2   2
 MK-1-15                0   0   2   0   0   0   2   2   0   2   0   2   2   2   2   2   2   0   0   2   2   2   2   0   2   0   0   0   2   2   0   2   2   0   2   2   0   2   2   0   0   0   0   2   0   0   2   0   2   2   2   2   2   0   0   2   0   0   0   0   2   0   0   0   2   2   2   2   2   2   0   2   2   2   0   0   2   2   0   2   0   0   0   2   2   2   2   2   0   0   2   0   0   2   2   2   2   0   2   0   2   2   0   0   0   0   0   2   0   2   2   0   2   0   2   2   0   0   0   2   2   0   2   0   2   0   0   0   2   2   2   0   2   0   2   2   0   0   0   0   0   0   0   2   0   2   2   2   2   2   0   2   2   0   2   2   0   0   0   2   0   0   0   2   2   0   2   2   2   0   0   0   2   0   0   2   0   2   2   2   0   0   2   2   2   2   0   2   2   0   0   2   2   0   2   2   2   2   2   2
 MK-1-16                2   0   2   0   0   0   2   2   0   2   0   2   2   0   2   2   2   0   0   2   0   2   2   0   2   0   2   0   2   2   0   2   2   0   2   0   0   2   2   0   0   0   0   2   0   0   2   0   2   2   2   2   2   0   0   2   0   0   0   0   2   2   0   0   2   2   2   2   2   2   0   2   2   2   0   0   2   2   0   2   0   0   0   2   2   2   2   2   0   0   2   0   0   2   0   2   2   0   2   0   2   0   0   0   0   0   0   2   0   2   2   0   0   0   2   0   0   0   0   2   2   0   2   0   2   0   0   0   2   2   2   0   2   2   2   2   0   0   0   0   0   0   0   2   0   0   2   2   2   2   0   2   2   0   2   2   0   2   0   2   0   0   0   2   2   0   2   2   2   0   0   0   0   0   0   2   0   2   2   2   0   0   2   2   2   2   0   2   2   0   2   2   2   0   0   2   2   2   2   2
 MK-2-1                 0   0   2   2   0   0   0   2   0   2   0   2   0   2   0   2   0   0   2   2   0   2   2   2   0   0   2   0   0   0   2   2   0   0   2   0   0   2   2   0   2   0   2   2   0   2   2   2   2   2   2   2   2   2   2   0   2   0   2   2   0   0   2   0   2   2   0   2   2   0   2   2   2   0   0   2   0   2   0   0   2   2   2   2   0   2   2   2   0   0   2   2   0   2   0   2   0   0   0   2   0   2   0   2   0   0   0   0   2   0   0   2   0   0   2   2   0   0   0   0   2   0   2   0   0   0   0   0   2   0   2   0   2   2   2   0   0   0   0   0   2   0   0   0   2   0   0   2   2   0   0   0   2   0   2   0   0   0   0   2   2   2   2   2   2   2   2   2   2   0   2   2   0   0   0   0   2   2   2   2   0   2   2   0   0   2   0   2   2   0   2   0   2   0   0   0   0   2   2   2
 MK-2-2                 0   0   2   2   0   0   2   2   0   2   0   2   0   2   0   2   0   0   2   0   0   2   2   2   0   0   2   0   2   0   2   2   0   0   2   0   0   2   2   0   2   0   2   2   0   2   2   2   2   2   2   2   2   2   2   0   2   0   2   2   0   0   2   0   0   2   0   0   2   0   2   2   2   0   0   2   0   2   0   0   2   2   2   2   0   0   2   2   2   0   2   2   0   2   0   2   0   0   0   2   0   2   0   0   0   0   0   0   2   0   0   2   0   0   2   2   0   0   0   2   2   0   2   0   0   0   0   0   2   0   2   2   2   2   2   0   0   0   0   0   2   0   0   0   2   0   0   2   2   0   0   0   2   0   2   0   0   0   0   2   2   2   2   2   2   2   2   2   2   0   2   2   0   0   2   0   2   2   2   2   0   2   2   0   0   0   0   2   2   0   2   0   2   0   0   0   0   2   2   2
 MK-2-3                 0   0   2   2   0   0   2   2   0   2   0   2   0   2   0   2   0   0   2   0   0   2   2   2   0   0   2   2   2   0   2   2   0   0   2   0   0   2   2   0   2   0   2   0   2   2   2   2   2   2   2   2   2   2   2   0   2   0   2   2   0   0   2   0   0   0   0   0   0   0   0   2   2   0   0   2   0   2   0   0   2   2   2   2   0   0   2   2   2   0   2   2   0   2   0   2   0   2   0   2   0   2   0   0   2   0   0   0   2   0   0   2   0   0   2   2   2   0   0   2   2   0   2   0   0   0   0   0   2   0   0   2   2   2   2   0   0   0   0   2   0   0   0   0   0   0   0   2   2   0   0   0   2   0   2   0   0   0   0   2   2   2   0   2   2   2   2   2   2   0   2   2   0   0   2   0   2   2   2   2   0   2   2   2   0   0   0   2   2   0   2   0   2   0   0   2   0   2   2   0
 MK-2-4                 0   0   2   2   0   2   2   0   0   2   0   0   0   0   0   2   0   0   2   0   0   2   2   2   0   0   2   2   0   0   2   2   0   0   2   0   0   2   2   0   2   0   2   0   2   2   2   2   2   2   2   0   0   2   0   0   0   0   2   2   0   0   2   0   0   0   0   0   0   0   0   2   2   0   0   2   0   2   0   0   0   2   0   2   0   0   2   2   2   0   2   2   0   0   0   2   0   2   0   2   0   2   2   2   2   0   0   0   2   0   0   2   0   0   0   2   2   2   0   2   2   0   2   0   0   0   0   0   2   0   0   2   2   2   0   0   0   0   0   2   0   0   0   0   0   0   0   2   2   0   0   0   2   0   2   0   0   0   0   2   0   2   0   2   0   2   2   2   2   0   2   2   0   2   0   0   2   2   2   2   0   0   2   2   0   0   0   2   2   0   2   0   2   0   0   2   0   2   0   0
 MK-2-5                 0   0   2   2   0   2   2   0   0   2   0   0   0   0   0   2   0   2   2   2   0   2   0   2   0   0   2   2   0   0   2   2   0   0   2   0   0   2   0   0   0   0   2   0   2   2   2   2   2   2   2   0   0   2   0   0   0   0   2   2   0   0   2   0   0   0   0   0   0   0   0   0   2   0   0   2   0   2   0   0   0   2   0   2   0   0   2   2   2   0   2   2   0   0   0   2   0   2   0   2   0   2   2   0   2   0   0   0   2   0   0   2   0   0   2   2   2   2   0   2   2   0   2   0   0   0   0   0   2   0   0   2   2   2   0   0   0   0   0   0   0   0   0   0   0   2   0   2   2   0   2   0   2   0   2   0   0   0   0   2   0   2   0   2   0   2   2   2   2   0   2   2   0   2   0   0   2   2   2   2   0   0   2   2   0   0   0   2   2   0   2   0   2   0   0   2   0   2   0   0
 MK-2-6                 0   0   2   2   0   2   2   0   0   2   0   0   0   2   0   2   0   2   2   2   0   2   0   2   0   0   2   0   0   0   2   2   0   0   2   0   0   2   0   0   0   0   2   0   2   2   2   2   2   2   2   0   0   2   0   0   0   0   2   2   2   0   2   0   0   0   0   0   0   0   0   0   2   0   2   2   0   2   0   0   0   2   0   2   0   2   2   2   2   0   2   2   0   0   0   2   0   2   0   2   0   2   2   0   0   0   0   0   2   0   0   2   0   0   2   2   0   0   0   2   2   2   2   0   0   0   0   2   2   2   0   2   2   2   0   0   0   0   0   0   0   0   0   0   0   2   0   2   2   0   2   0   0   0   2   0   0   0   0   2   0   2   2   2   0   2   2   2   2   0   2   2   0   2   0   0   2   2   2   2   0   0   0   2   0   0   0   2   2   0   2   0   2   0   0   2   0   2   2   0
 MK-2-7                 0   0   2   2   0   2   2   0   0   2   0   0   2   2   0   2   0   2   2   2   0   2   0   0   0   0   2   0   2   0   2   2   0   0   2   0   0   2   0   0   0   0   2   0   2   0   2   2   2   2   2   0   0   2   0   0   0   0   2   0   2   0   2   0   0   0   0   2   0   2   0   0   2   0   2   2   0   2   0   0   0   2   0   2   0   2   2   2   2   0   2   2   0   0   0   2   0   2   0   2   0   0   2   0   0   0   0   0   2   0   0   2   0   2   0   2   0   0   0   2   0   2   2   0   0   0   0   2   2   2   0   2   2   2   0   0   0   2   0   0   0   0   0   2   0   2   0   2   2   0   2   0   2   0   2   0   0   0   2   2   0   2   2   2   0   2   2   2   2   0   2   0   0   0   0   0   2   0   2   2   0   0   0   2   0   2   0   2   2   0   2   0   2   0   0   2   0   2   2   0
 MK-2-8                 0   0   2   2   0   2   2   0   0   2   0   0   2   2   0   2   0   2   2   2   0   2   0   0   0   0   2   0   2   0   2   2   0   0   2   0   0   2   0   0   0   0   2   0   2   0   2   0   2   2   2   0   0   2   0   2   0   0   2   0   2   0   2   0   0   0   2   2   0   2   0   0   2   0   2   2   0   2   2   0   0   2   0   2   0   2   2   2   2   0   2   2   0   0   0   2   0   2   0   0   2   0   2   0   0   0   2   0   2   0   0   2   0   2   0   2   0   0   0   2   0   2   2   0   0   0   0   2   2   2   0   2   2   2   0   0   2   2   0   0   0   0   0   2   0   2   0   2   2   0   0   2   2   0   2   2   0   0   2   2   0   2   2   2   0   2   2   2   2   0   2   0   0   0   0   0   2   0   2   2   0   0   0   2   0   2   0   2   2   0   2   0   2   0   0   2   2   2   2   0
 MK-2-9                 0   0   2   2   0   2   2   0   0   2   0   0   2   2   0   2   0   2   2   2   0   2   0   0   0   0   2   0   2   0   0   2   2   0   2   0   0   2   0   0   0   0   2   0   2   0   2   2   2   2   2   0   0   0   0   2   0   0   2   0   0   0   2   0   0   0   2   2   0   2   0   0   2   0   2   0   0   2   0   0   0   2   0   2   0   2   2   2   2   0   2   2   0   0   0   2   0   2   0   0   2   0   2   0   0   2   2   0   2   0   0   0   0   2   0   2   0   0   0   2   0   2   2   0   0   0   0   2   0   2   0   2   2   2   0   0   2   2   0   0   0   0   0   2   0   2   0   2   2   0   0   0   2   0   2   0   0   0   2   0   0   2   2   2   0   2   2   2   2   0   2   0   0   2   2   0   2   0   2   2   0   0   0   2   0   2   0   2   2   0   2   0   0   0   0   2   0   2   2   0
 MK-2-10                0   0   2   0   0   2   2   0   2   2   0   0   2   2   0   2   0   2   2   2   0   2   0   0   2   0   2   0   2   0   2   2   0   2   2   0   0   2   0   0   0   0   2   0   2   2   2   2   2   0   2   0   0   0   0   2   0   0   2   0   0   0   2   0   0   0   2   2   0   2   0   0   2   0   2   0   0   2   0   0   0   2   0   2   0   2   2   2   2   0   2   2   2   0   0   2   0   2   0   0   2   0   2   0   0   2   2   0   2   2   0   0   0   2   2   2   0   0   0   2   0   0   2   0   0   0   0   2   0   2   0   2   2   2   0   0   2   0   0   0   0   0   0   2   0   2   0   0   2   0   0   0   2   0   2   0   0   0   2   0   2   2   2   2   0   2   2   2   2   0   2   0   0   2   2   0   0   0   2   2   0   0   0   2   2   2   2   2   2   0   2   0   0   0   0   2   0   2   2   0
 MK-2-11                0   0   2   0   0   2   2   0   2   0   0   0   2   2   0   2   0   2   2   2   0   2   0   0   2   0   2   0   2   0   2   0   0   2   2   0   0   0   0   0   0   0   2   0   0   2   2   0   2   0   0   0   0   0   0   2   0   0   2   0   0   0   2   0   0   0   2   2   0   2   0   0   2   2   2   0   0   2   0   0   0   2   0   2   0   2   2   0   2   0   0   2   0   0   0   2   0   2   0   0   2   0   2   0   0   2   2   0   2   2   0   0   0   2   2   0   0   0   0   2   0   0   0   2   0   0   2   2   0   2   0   2   2   2   0   0   2   0   2   2   0   0   0   2   0   2   2   0   2   0   0   0   2   0   2   0   2   0   2   0   2   2   2   2   0   2   2   2   2   0   2   0   0   2   2   0   2   0   2   2   0   0   0   0   2   2   2   2   2   0   2   0   0   0   0   2   0   2   2   0
 MK-2-12                0   0   2   0   2   2   2   0   2   0   0   0   2   2   0   2   0   0   2   2   0   2   0   0   2   0   2   2   2   0   2   0   2   2   2   0   0   0   0   0   0   0   2   0   0   2   2   0   2   0   0   0   0   0   0   2   0   0   0   0   0   0   2   0   0   0   2   2   0   2   0   0   2   2   2   0   0   2   0   2   0   2   0   2   2   2   2   0   2   0   0   2   0   2   0   0   2   2   0   0   0   0   2   0   0   2   0   0   2   2   0   0   0   0   2   0   0   0   0   2   0   0   2   2   0   2   2   2   0   2   0   2   2   2   0   2   2   0   2   2   0   0   2   2   0   2   0   0   2   0   0   0   2   0   2   0   2   0   2   0   2   2   2   2   0   2   2   2   2   0   2   0   0   2   2   2   0   0   2   2   0   2   0   0   2   2   2   2   2   0   0   0   0   0   0   2   0   2   2   0
 MK-2-13                0   0   2   0   0   2   2   0   2   0   0   0   2   2   0   2   0   0   2   2   0   2   0   0   2   0   2   2   0   0   2   0   0   2   2   0   0   2   0   0   0   2   2   0   0   2   2   0   2   0   0   0   0   0   0   2   0   0   0   0   2   0   2   0   0   0   2   2   0   2   0   0   2   2   2   0   0   2   0   2   0   2   2   2   0   2   2   0   2   0   2   2   2   2   0   0   2   2   0   0   0   0   0   0   2   0   0   0   2   2   0   0   0   0   2   0   0   0   0   2   0   0   2   2   2   2   2   0   0   2   0   2   2   2   0   2   0   0   2   2   0   0   2   2   0   2   2   0   0   0   0   0   2   0   2   0   2   0   2   0   0   2   2   2   0   2   2   2   2   0   0   0   2   2   2   2   0   0   2   2   2   2   0   0   0   2   0   2   2   0   0   0   0   0   0   0   0   2   0   0
 MK-2-14                0   0   2   0   2   2   2   0   2   0   0   0   2   2   2   2   0   0   2   2   0   2   0   0   2   0   2   2   0   0   2   0   0   2   2   0   0   0   0   0   0   2   2   0   0   2   2   0   2   0   2   0   0   0   0   2   0   0   0   0   2   0   2   0   0   0   2   2   0   2   0   0   2   2   2   0   0   2   0   2   0   2   2   2   0   2   2   2   2   0   2   2   2   2   0   2   2   2   0   2   2   0   0   0   2   0   0   2   0   2   0   0   0   0   2   0   0   0   0   2   0   2   2   0   2   2   2   0   0   2   0   2   0   2   0   2   0   0   2   2   0   0   2   2   0   2   2   0   0   0   0   0   2   0   2   0   2   0   2   0   2   2   2   2   0   2   2   2   2   0   0   0   2   2   2   2   0   0   2   0   2   2   0   0   0   2   0   0   2   0   0   0   0   0   0   0   0   2   0   0
 MK-2-15                0   0   2   0   2   2   0   2   2   0   0   0   0   2   2   2   0   0   2   0   0   2   0   2   2   0   0   2   0   0   2   2   0   2   2   0   2   0   0   0   0   2   2   2   0   2   2   0   2   0   2   0   0   0   0   2   2   0   0   2   2   0   2   0   2   0   0   2   0   0   0   2   2   2   2   0   0   2   0   2   0   2   2   0   0   2   2   2   2   0   2   2   2   2   0   2   2   0   0   2   2   2   0   0   2   0   0   2   0   2   2   0   0   0   2   0   0   2   0   2   0   2   2   0   2   2   2   0   0   2   0   2   0   2   0   2   0   0   2   2   0   0   2   2   0   2   2   0   0   0   0   0   2   0   2   2   2   0   0   0   2   2   2   2   0   2   2   0   2   0   0   2   2   2   2   2   0   0   2   2   2   0   0   2   2   2   0   0   2   0   0   0   0   0   0   2   0   2   2   0
 MK-2-16                2   0   2   0   2   0   0   2   2   0   0   0   0   2   2   2   0   0   2   0   0   2   0   2   2   0   0   0   0   2   2   2   0   2   2   0   2   0   0   0   0   2   2   2   2   2   2   0   2   2   2   0   0   0   0   2   2   2   0   2   2   0   2   0   2   0   0   0   0   0   0   0   2   2   2   0   0   2   0   0   0   2   2   0   0   0   2   2   2   0   2   2   2   2   0   2   2   0   0   2   2   2   0   0   2   0   0   2   0   2   2   0   0   0   2   0   0   2   2   2   2   2   2   0   2   2   2   0   0   2   0   0   0   2   2   2   0   0   2   2   0   2   2   2   0   2   2   0   2   0   0   0   2   0   2   2   2   0   0   0   2   2   2   2   0   2   2   0   2   0   0   2   2   2   2   2   0   0   2   2   0   0   0   2   2   2   0   0   2   0   0   0   0   0   0   2   0   0   2   0
 MK-3-1                 0   0   2   2   2   0   2   2   2   0   2   0   0   2   2   2   2   2   0   2   2   0   0   0   2   0   0   0   2   0   0   2   0   2   0   2   2   0   2   2   2   0   0   2   2   2   2   0   0   2   2   0   0   2   0   2   2   2   0   2   2   0   0   0   0   0   0   0   0   2   2   2   2   0   2   0   2   0   2   0   2   2   0   0   2   0   2   0   2   0   0   2   0   2   2   0   0   0   0   2   0   2   0   2   2   0   2   2   0   2   0   0   0   0   2   0   2   0   0   2   0   2   0   2   2   0   2   2   2   2   0   2   0   0   2   0   0   0   0   0   0   0   0   2   0   0   0   2   2   2   0   2   0   2   0   0   2   0   2   0   2   0   2   2   0   2   0   0   0   2   2   2   2   0   2   0   2   0   0   0   2   2   2   2   2   0   0   2   2   2   2   0   2   2   2   0   0   0   0   0
 MK-3-2                 0   0   2   2   2   0   2   2   2   0   2   0   0   2   2   2   0   2   0   2   2   0   2   0   2   0   0   0   2   2   0   2   0   2   0   2   2   0   2   2   0   0   0   2   2   0   2   0   0   2   2   0   0   0   0   2   2   0   0   2   0   0   0   0   0   0   0   0   0   0   2   2   0   0   2   0   2   0   2   0   2   2   0   0   2   0   2   2   2   0   0   2   2   2   2   0   0   0   0   2   0   2   0   2   2   0   2   2   0   2   0   0   0   0   2   0   2   0   0   2   0   2   0   2   2   0   2   2   2   2   0   2   0   0   2   0   2   0   0   0   0   0   2   2   0   2   0   2   2   2   0   2   0   2   0   0   2   0   2   2   2   0   2   2   0   2   0   0   0   2   2   2   0   0   0   0   2   0   0   0   2   2   2   2   0   0   0   2   2   2   2   2   2   0   2   0   0   0   0   0
 MK-3-3                 0   0   2   0   2   0   2   2   2   0   2   0   2   2   2   2   0   2   0   2   2   0   2   0   2   2   0   0   2   2   0   0   0   2   0   2   2   0   2   2   0   0   0   2   2   0   2   0   0   2   0   0   0   0   0   2   2   0   0   2   2   2   0   0   0   2   0   0   0   2   2   2   0   0   2   0   2   0   2   0   2   2   0   0   2   0   2   2   2   0   0   2   2   2   2   0   0   0   0   2   0   2   0   0   2   0   2   2   0   2   0   0   0   0   2   0   2   0   2   2   2   2   0   2   2   0   2   2   2   0   0   2   0   0   2   0   2   0   0   0   0   0   2   2   0   2   0   2   2   2   0   2   0   2   0   0   0   0   0   2   2   0   2   2   0   2   0   0   0   2   2   2   0   0   0   0   2   0   0   0   2   2   2   2   0   2   0   2   2   2   2   2   0   0   2   0   0   0   0   2
 MK-3-4                 0   0   2   0   2   0   2   0   2   0   2   0   0   2   2   2   2   2   0   2   2   0   2   0   2   2   0   0   2   2   0   0   0   2   0   2   2   0   2   2   0   0   0   2   2   0   2   0   0   2   0   0   0   0   0   2   2   0   2   2   2   2   0   0   0   2   0   0   0   2   2   2   0   0   2   0   2   0   2   0   2   2   0   0   2   0   2   2   2   0   0   2   0   2   2   0   0   0   0   2   0   2   0   0   2   0   2   2   0   2   0   2   0   0   0   0   2   0   2   0   2   2   0   0   2   0   2   2   2   2   0   2   0   0   2   0   2   0   0   2   2   0   2   0   0   2   0   2   2   2   0   2   0   2   0   0   0   0   0   2   2   0   2   2   0   2   2   0   0   2   2   2   0   0   0   0   2   0   0   0   2   2   2   2   0   0   0   2   2   2   2   2   0   0   2   0   0   2   0   2
 MK-3-5                 0   0   0   0   2   0   2   0   0   2   2   0   2   2   2   2   2   2   0   2   2   0   2   0   2   2   0   0   2   2   0   0   0   0   0   2   0   0   2   2   0   0   0   2   2   0   0   0   0   2   2   2   0   0   0   2   2   0   2   2   2   2   0   0   0   2   2   0   0   2   2   2   0   0   2   0   2   0   2   0   2   2   0   0   2   0   2   0   2   0   0   2   0   2   2   0   0   0   0   2   0   2   0   0   2   0   2   2   0   2   2   2   0   0   0   2   2   0   2   0   2   2   0   0   2   0   2   0   2   2   0   2   0   0   2   0   2   0   0   0   2   0   2   0   0   0   0   2   2   2   0   2   0   2   0   0   0   0   0   2   2   0   2   2   0   0   2   0   0   2   2   2   0   0   0   0   2   2   0   2   2   2   2   2   2   0   0   2   2   2   2   2   0   0   0   0   0   2   0   2
 MK-3-6                 0   0   0   2   2   0   2   0   0   2   2   0   2   0   2   2   0   2   0   2   2   0   0   0   2   2   0   0   2   2   0   0   0   0   0   2   0   0   2   0   2   0   0   0   2   0   0   0   0   2   2   2   0   0   0   2   2   2   2   2   2   2   0   0   0   2   2   0   0   2   2   2   0   0   2   0   2   0   2   0   2   2   0   0   2   0   2   0   2   0   2   2   0   2   2   0   0   0   0   2   0   0   0   0   2   0   2   2   0   2   2   2   0   0   0   2   2   0   2   0   2   2   0   0   2   0   2   0   2   2   0   2   0   0   2   0   2   0   0   0   2   0   0   2   0   0   0   2   2   2   0   2   0   2   0   0   0   0   0   0   2   2   2   2   0   0   2   0   0   2   0   0   0   0   0   0   2   2   0   2   2   2   2   2   2   0   0   2   2   2   2   2   0   0   0   0   0   2   0   2
 MK-3-7                 0   0   0   2   2   0   2   0   0   2   2   0   2   0   2   2   0   2   0   2   2   0   2   0   2   2   0   0   2   2   0   0   0   0   0   2   0   0   2   2   2   0   2   0   2   2   0   0   0   2   2   2   0   2   0   2   0   2   2   2   2   2   0   0   0   2   2   0   0   2   2   2   0   0   2   0   2   2   2   0   2   2   0   0   2   0   2   0   2   0   2   2   0   2   2   0   0   2   0   2   0   0   0   0   0   0   2   2   0   2   2   2   0   0   2   2   2   0   2   2   2   2   0   0   2   0   2   0   2   2   0   2   0   0   2   0   2   2   0   0   2   0   0   2   0   0   0   2   2   2   2   0   0   2   2   0   2   0   0   0   0   2   2   2   0   0   2   0   0   2   0   0   0   0   0   0   2   2   0   2   2   2   2   2   2   0   2   2   2   0   2   2   0   0   0   0   0   2   0   2
 MK-3-8                 0   0   0   2   2   0   2   0   0   2   2   0   0   2   2   2   0   2   0   2   2   0   2   2   0   2   0   0   2   2   0   0   2   0   0   2   0   0   2   2   2   0   2   0   2   2   0   0   0   0   2   2   0   2   0   0   0   2   2   2   2   2   0   0   0   2   0   0   0   2   2   2   0   0   2   0   2   2   2   0   2   2   0   2   2   0   2   0   2   0   2   2   0   2   2   0   0   2   0   2   0   0   0   0   0   0   2   2   0   2   2   2   0   0   2   2   2   0   2   2   2   0   0   0   2   0   2   0   2   2   0   2   0   0   2   0   2   2   0   0   2   0   0   0   0   0   0   2   2   2   2   0   0   2   2   0   2   0   0   0   2   2   2   2   0   0   0   2   0   2   0   0   0   0   0   0   2   2   0   2   0   2   2   2   2   0   2   2   2   0   2   2   0   0   0   0   0   2   0   2
 MK-3-9                 0   2   0   2   2   0   2   0   0   2   0   0   0   2   2   2   0   2   0   2   2   0   2   2   0   2   0   2   2   2   0   0   2   0   0   2   0   2   0   2   2   0   2   0   2   2   0   0   0   0   2   2   0   0   0   0   0   2   2   0   2   2   0   0   0   2   0   0   0   2   2   2   0   0   2   0   2   2   2   0   2   2   0   2   2   0   2   0   2   0   2   2   0   2   2   0   0   0   0   0   0   0   0   0   0   0   2   2   0   2   2   2   0   0   0   2   0   0   2   0   0   0   0   0   2   0   2   0   0   0   0   0   0   0   2   0   0   2   0   0   2   0   0   0   0   0   0   2   2   2   2   2   2   2   2   0   2   0   2   0   2   2   2   0   0   2   0   2   0   2   0   0   0   0   0   0   2   2   0   2   0   2   2   2   2   2   2   2   2   0   2   2   0   0   0   0   0   0   0   2
 MK-3-10                0   2   0   2   2   0   2   0   0   2   2   0   0   2   2   2   0   2   0   2   2   0   2   0   0   0   0   2   2   2   2   0   2   0   0   2   0   2   0   2   2   0   2   0   2   2   0   0   0   0   2   2   0   0   0   0   0   2   2   0   0   2   0   2   0   0   0   2   0   2   0   2   0   0   2   0   2   0   2   0   2   2   0   2   2   0   0   0   2   0   2   2   2   0   2   0   0   0   0   2   0   0   0   0   0   0   0   2   0   2   2   2   0   0   0   2   0   0   2   0   0   0   0   0   2   0   2   0   0   0   2   0   0   0   2   0   0   2   0   0   2   0   0   0   0   0   0   2   2   2   0   2   2   2   2   0   2   0   2   0   2   2   0   0   0   2   0   0   0   2   0   0   0   0   0   0   2   0   0   2   0   2   2   2   2   2   2   0   2   0   2   2   0   0   0   0   0   0   0   2
 MK-3-11                0   2   0   2   2   0   0   0   0   2   2   0   0   2   2   2   0   2   0   2   2   0   2   0   0   0   0   0   2   2   2   0   2   0   0   2   0   2   0   2   2   0   2   0   2   2   2   2   0   0   2   0   0   0   0   0   0   2   2   0   0   2   0   2   0   2   0   0   2   2   2   2   0   0   2   0   2   2   2   0   2   2   0   2   2   0   0   0   2   0   2   2   2   0   2   0   0   0   0   2   0   0   0   0   0   0   0   2   0   2   2   2   0   0   0   2   0   0   2   0   0   2   0   0   0   0   2   0   0   0   0   0   0   0   2   0   0   2   0   0   2   0   0   0   0   0   0   2   2   2   0   2   2   2   2   0   2   2   2   0   2   0   0   0   0   2   0   0   0   2   0   0   0   0   0   0   2   0   0   2   0   2   0   2   2   2   2   0   2   0   2   2   0   0   0   0   0   0   0   2
 MK-3-12                0   0   0   2   2   0   0   0   0   2   2   0   0   2   2   2   0   2   0   0   2   0   2   0   0   0   0   0   2   2   2   0   2   0   0   2   0   2   0   2   2   0   2   0   2   2   2   2   0   0   0   0   0   0   0   0   0   2   2   0   0   2   0   2   0   2   0   0   2   2   2   2   0   2   2   2   2   2   2   2   2   2   0   2   2   0   0   0   2   0   2   2   2   0   2   0   0   2   0   2   0   0   0   0   0   0   0   2   0   2   2   0   0   0   0   2   0   0   2   0   0   2   2   0   0   0   2   0   0   0   0   0   0   0   2   0   2   2   0   0   2   0   0   0   0   0   0   2   2   2   0   2   2   2   2   0   2   2   2   2   2   0   0   0   0   2   2   0   0   2   0   0   0   0   0   0   2   0   0   2   0   2   0   2   2   0   2   0   2   0   2   0   0   0   0   0   0   2   0   2
 MK-3-13                0   0   0   2   2   0   2   2   0   2   2   0   0   2   2   0   0   2   0   0   0   0   2   0   0   0   0   0   2   2   2   0   2   0   0   2   0   2   0   2   2   0   2   0   2   2   2   2   0   0   0   0   0   0   0   0   0   2   2   0   0   2   0   2   0   2   0   0   2   2   2   2   0   0   2   2   0   0   2   2   0   2   0   2   2   0   0   0   2   0   2   2   2   0   2   0   0   2   2   2   0   2   0   0   0   0   0   2   0   2   2   0   0   0   0   2   2   0   2   0   0   2   2   0   0   0   2   0   0   0   2   0   0   0   2   0   2   2   0   0   2   0   0   0   0   0   0   2   2   2   0   2   2   2   2   0   2   2   2   2   2   0   0   0   0   2   2   0   0   2   0   0   0   0   0   0   2   0   0   2   2   2   0   2   0   0   2   0   2   0   0   2   2   0   0   0   0   2   0   2
 MK-3-14                0   0   0   0   2   2   2   2   0   2   2   0   0   2   2   0   0   2   0   0   0   0   2   0   0   0   0   0   0   2   2   0   2   0   0   2   2   2   0   2   2   0   2   0   2   2   2   2   0   0   0   0   0   0   2   0   0   2   2   0   0   2   0   2   2   2   0   0   2   2   2   2   0   0   2   2   0   0   2   2   0   2   0   2   2   0   0   0   2   0   2   2   0   0   2   0   0   2   2   2   0   2   0   0   0   0   0   2   0   2   2   0   2   0   0   2   0   0   2   2   0   2   2   0   0   0   2   0   0   0   2   0   0   0   2   0   2   2   0   0   2   0   0   0   0   0   0   2   2   2   0   2   2   2   2   0   2   2   2   2   2   2   0   0   0   2   2   0   0   2   0   2   2   0   0   0   2   2   0   2   2   2   0   2   0   0   2   0   2   0   0   2   2   0   0   0   0   2   0   2
 MK-3-15                2   0   0   0   0   2   2   2   0   2   2   0   0   2   2   2   0   2   0   0   0   0   2   0   0   0   0   0   2   2   2   0   2   0   2   2   2   0   0   2   2   0   2   0   2   2   2   2   0   0   0   0   0   0   2   0   0   2   2   0   0   2   0   2   2   0   0   2   0   2   2   2   0   0   2   2   0   0   2   2   2   2   0   0   2   0   0   0   2   0   2   2   0   0   2   2   0   2   2   2   0   2   0   0   0   2   2   2   0   0   2   0   2   0   2   2   0   0   2   2   0   2   2   0   0   0   2   0   0   0   2   2   0   0   2   0   2   2   0   0   0   0   0   0   0   0   0   2   2   2   2   2   2   2   2   0   2   2   2   2   2   2   0   0   0   2   2   2   0   2   0   2   2   0   0   0   2   2   0   2   2   0   0   2   0   0   2   0   0   0   0   2   2   0   0   0   0   0   0   2
 MK-3-16                2   0   2   0   0   2   0   2   0   2   2   0   0   2   0   2   0   2   2   0   2   0   2   0   0   0   0   0   2   2   2   2   2   0   2   2   2   0   0   2   2   0   0   2   2   2   2   2   0   0   0   0   0   0   2   0   0   2   2   0   0   0   0   2   2   0   0   2   0   2   2   2   0   0   2   2   0   0   2   2   2   2   0   0   2   0   2   0   2   0   2   2   0   0   2   2   0   2   2   2   0   2   0   0   0   2   2   2   0   0   2   0   2   0   2   2   0   2   2   2   0   2   2   2   0   0   0   0   0   2   2   0   0   0   2   0   2   0   0   0   0   0   0   0   0   0   0   2   2   0   2   2   2   2   2   0   2   2   2   2   2   2   0   0   0   2   2   2   0   2   0   2   2   0   2   0   2   2   0   2   0   0   0   2   0   0   2   0   0   0   0   2   2   0   0   0   0   0   0   2
 MK-4-1                 2   2   2   2   2   0   0   0   2   2   0   2   0   0   0   0   2   0   2   2   2   0   2   0   2   0   2   2   0   2   2   0   0   2   0   0   0   0   2   0   2   0   0   0   2   0   2   2   0   0   2   0   2   0   2   0   0   2   2   2   2   2   2   2   0   0   2   0   0   2   2   2   2   0   0   0   0   0   2   0   2   0   2   2   2   2   2   0   0   0   2   0   0   0   2   0   0   0   2   2   2   2   0   2   0   2   0   2   2   0   0   2   0   0   0   0   2   0   0   2   2   2   0   2   2   2   2   0   0   2   2   2   2   2   0   2   0   2   2   2   2   2   2   2   2   0   0   0   2   0   0   0   0   0   0   2   0   2   2   0   2   0   2   0   2   0   0   2   2   0   0   0   2   2   2   2   0   0   2   2   0   0   0   0   2   0   2   0   0   0   0   2   0   0   2   2   0   0   2   2
 MK-4-2                 0   2   2   2   2   0   0   0   0   2   0   2   0   0   0   0   2   0   2   0   2   0   2   0   2   0   2   2   0   2   0   0   0   2   0   0   0   0   2   0   2   0   0   0   2   0   2   2   0   0   2   0   2   0   2   0   0   2   2   2   2   2   2   2   0   0   2   0   0   2   2   2   2   0   0   0   0   0   2   0   2   0   2   0   0   2   2   2   0   0   0   0   0   0   2   0   0   0   2   2   2   2   0   0   0   0   0   2   2   2   0   2   0   0   0   0   2   0   0   2   2   2   0   2   2   2   2   0   2   2   0   2   2   2   0   2   0   2   2   2   0   2   2   2   2   0   0   0   2   0   0   0   0   0   0   2   0   2   2   0   2   0   2   0   2   2   0   2   2   0   0   2   0   2   0   2   0   0   2   2   0   0   0   0   2   0   2   0   0   0   0   2   0   0   2   2   0   0   2   2
 MK-4-3                 0   2   2   2   2   0   0   0   0   2   0   2   0   0   0   0   2   0   2   0   2   2   2   0   2   0   2   2   0   2   0   0   0   2   0   0   0   0   2   0   2   0   0   0   2   0   0   2   0   0   2   0   2   0   2   0   0   2   2   2   2   2   2   2   0   0   2   0   0   0   2   2   2   0   0   0   0   0   2   0   2   0   2   0   0   2   2   2   0   0   0   0   0   0   2   0   0   0   0   2   2   2   0   2   0   0   0   0   2   2   0   2   0   0   0   0   2   0   0   2   2   0   0   2   2   2   2   0   2   2   0   2   2   2   0   2   0   0   2   2   0   2   2   2   2   0   0   0   2   0   0   0   0   0   0   2   0   2   2   0   2   0   2   0   2   2   0   2   0   0   2   2   0   2   0   2   0   0   2   2   0   0   0   0   2   0   2   0   0   0   0   2   0   0   2   2   0   0   0   2
 MK-4-4                 0   2   2   2   2   0   0   0   0   2   0   2   0   0   0   0   2   0   2   2   2   2   2   0   2   0   2   2   0   2   0   2   2   2   0   0   0   0   2   2   2   0   0   0   2   0   0   2   0   0   2   0   2   2   2   0   0   2   2   2   2   2   2   2   0   0   2   2   0   0   2   2   2   0   0   0   0   0   2   0   2   0   2   0   0   2   0   2   0   0   0   0   0   0   2   0   0   0   2   2   2   2   0   2   0   0   0   0   2   2   0   2   0   0   0   0   2   0   0   2   2   0   0   2   2   2   2   0   2   0   0   2   2   2   0   2   0   0   2   2   0   2   2   2   2   0   0   0   2   0   0   0   0   0   0   2   0   2   2   0   2   0   0   0   2   2   0   0   0   0   2   2   0   2   2   2   0   0   2   2   0   2   2   0   2   0   2   0   0   0   0   2   0   0   2   2   0   0   0   2
 MK-4-5                 0   2   2   2   2   0   0   0   0   2   2   2   0   0   0   0   2   0   2   2   2   0   2   0   2   2   2   2   0   2   0   2   2   2   2   0   0   2   2   2   2   0   0   0   2   0   0   2   0   0   2   0   2   2   2   0   0   2   2   2   2   2   2   0   0   0   2   2   0   0   2   2   2   0   0   0   0   2   2   0   2   0   2   0   0   2   0   2   0   0   0   0   0   0   2   0   0   0   2   2   2   2   2   2   0   0   0   0   2   2   0   2   0   0   0   0   2   0   0   2   2   0   2   2   2   2   2   0   2   0   0   2   2   2   0   2   0   0   2   0   0   2   0   2   2   0   0   0   2   0   0   0   0   0   0   2   0   2   2   0   2   0   0   0   2   2   0   0   0   0   2   2   0   2   2   0   0   0   0   2   0   2   2   2   2   0   2   0   0   0   0   2   0   0   2   2   0   0   0   2
 MK-4-6                 0   2   2   2   2   0   0   0   0   2   2   2   0   0   0   0   2   0   2   2   2   0   2   0   2   2   2   0   0   2   0   0   2   2   0   0   0   2   2   2   2   0   0   0   2   0   0   2   0   0   2   0   2   2   2   0   0   2   2   2   2   2   2   0   0   0   2   2   0   2   2   2   2   0   0   2   0   2   2   0   2   0   2   2   0   2   0   2   2   0   0   0   0   0   2   0   2   0   2   2   2   2   2   2   0   0   0   0   0   0   2   2   0   0   0   0   2   0   0   2   2   0   2   0   2   2   2   0   2   2   0   2   2   0   2   2   0   0   2   0   0   2   0   2   2   0   0   0   2   0   0   0   0   0   0   2   0   2   0   0   0   0   0   0   0   2   0   0   0   2   0   2   0   2   2   0   0   0   0   2   0   2   2   2   2   0   2   0   0   0   0   2   0   0   2   2   0   0   0   2
 MK-4-7                 0   2   0   2   0   0   0   0   0   2   2   0   0   0   2   0   2   2   2   2   2   0   2   0   2   2   2   2   0   2   0   0   2   2   0   0   0   2   2   2   2   0   0   0   2   0   0   2   0   0   2   0   2   2   2   0   0   2   2   2   0   2   2   0   0   0   2   2   0   2   2   2   2   0   0   2   0   2   2   0   2   0   2   2   0   2   0   2   2   0   0   0   0   0   2   0   2   0   2   0   2   2   2   2   0   2   0   0   0   0   2   2   0   0   0   0   2   2   0   2   2   0   2   2   2   2   2   0   2   2   0   0   2   0   2   2   0   0   2   0   0   2   0   2   2   2   0   0   2   0   0   0   0   0   0   2   0   2   0   0   0   0   0   0   0   0   0   0   0   0   0   2   0   2   2   0   0   0   0   2   0   2   2   2   2   0   2   0   0   0   0   2   0   0   0   2   0   2   0   0
 MK-4-8                 0   2   0   2   0   0   0   0   0   2   2   0   0   2   0   0   2   2   2   2   2   0   2   0   2   0   2   2   0   2   0   0   2   2   0   0   0   2   2   2   2   0   0   0   0   0   0   2   0   0   2   2   2   2   2   0   2   2   2   2   0   2   2   0   0   0   2   0   0   2   2   2   2   0   0   2   0   2   2   0   2   0   2   2   0   2   2   2   2   0   0   0   0   0   2   0   2   0   2   0   2   2   2   2   0   2   0   0   2   0   2   2   0   0   0   0   2   2   0   2   2   2   2   2   0   2   2   0   2   2   0   0   2   0   2   2   0   0   2   0   0   2   0   2   2   2   0   0   2   0   0   2   2   0   0   2   0   2   0   2   0   0   2   0   0   2   0   0   0   0   0   2   0   2   2   0   0   0   0   2   0   2   2   2   2   0   2   0   0   0   0   2   2   0   0   2   0   2   0   0
 MK-4-9                 2   2   0   2   0   0   0   0   0   2   2   0   0   2   0   0   2   2   2   2   2   0   2   0   2   0   2   2   0   2   0   0   2   2   0   0   0   0   2   2   2   0   0   0   0   0   0   2   0   0   2   2   2   2   2   0   2   2   2   2   0   2   2   0   2   0   2   0   0   2   2   2   2   0   0   0   0   2   2   2   2   0   0   2   0   2   2   0   2   0   0   0   0   0   2   0   2   0   2   0   2   2   2   2   0   2   0   0   2   0   2   0   0   0   2   0   2   2   0   2   2   0   2   2   0   2   2   0   2   2   0   2   2   0   2   2   0   0   2   0   2   2   0   2   2   2   0   0   0   0   0   2   2   0   0   2   0   2   0   2   0   0   2   0   0   2   0   0   0   0   0   0   0   2   2   0   0   0   2   2   0   2   2   2   2   0   2   0   0   0   0   2   2   0   0   2   0   2   0   0
 MK-4-10                2   2   0   2   0   0   0   0   0   2   2   0   0   2   0   0   2   2   2   2   2   0   2   0   2   0   2   2   0   0   0   2   2   2   0   0   0   0   2   2   2   0   2   0   2   0   0   2   0   0   2   2   2   2   2   2   2   2   2   2   0   2   2   0   2   0   2   0   0   0   2   2   2   0   0   0   0   0   2   2   2   0   0   2   0   2   2   0   2   0   0   0   0   0   2   0   2   0   2   0   2   2   2   2   0   2   0   0   2   0   2   0   0   0   2   0   2   2   0   2   2   0   2   2   0   2   2   0   2   2   0   2   0   0   2   2   0   0   2   0   2   2   0   2   2   2   2   0   2   0   0   2   2   0   0   2   0   2   0   2   0   0   2   2   2   2   0   0   0   0   2   0   2   2   2   0   0   2   2   2   0   2   2   2   2   0   2   0   0   0   2   2   2   0   0   2   0   2   0   0
 MK-4-11                2   2   0   0   0   0   0   0   0   2   2   0   2   2   0   0   2   2   2   2   2   0   2   0   2   0   2   2   0   0   0   2   2   2   0   0   0   0   2   2   2   0   2   0   2   2   0   2   0   0   2   2   2   0   2   2   2   2   2   2   0   2   2   0   2   0   2   2   0   0   2   2   2   0   0   0   0   0   2   2   2   0   0   2   0   2   0   0   2   0   0   0   0   0   2   0   2   0   2   0   2   2   2   2   0   2   0   0   2   0   2   2   0   0   2   0   2   2   0   2   2   0   2   2   0   2   2   2   2   2   2   2   0   2   2   2   0   0   2   0   2   0   0   2   2   2   2   0   2   0   2   2   2   0   0   2   0   2   0   2   0   2   2   2   2   2   0   0   0   0   2   0   2   2   2   0   0   2   2   2   0   2   2   2   2   0   2   0   0   0   2   2   2   0   0   2   0   2   0   0
 MK-4-12                2   2   0   0   0   0   0   0   0   2   2   0   2   2   0   0   2   2   2   2   0   0   2   0   2   0   2   2   0   0   2   2   2   2   0   2   0   0   2   2   2   0   2   0   2   2   0   2   0   0   0   2   2   0   2   2   2   2   2   0   0   2   2   0   2   0   2   2   0   0   2   2   2   0   0   0   2   0   2   2   2   0   0   0   0   2   0   0   2   0   0   0   0   0   2   0   2   0   2   2   2   2   0   2   0   2   0   0   2   0   2   2   0   0   0   0   2   2   0   2   2   0   0   2   0   2   2   0   2   2   0   2   0   2   2   2   0   0   2   0   0   0   2   2   2   0   0   2   2   0   2   2   2   0   0   2   0   2   0   2   0   2   2   2   2   2   0   2   0   0   2   0   0   2   2   0   0   2   2   2   0   2   2   2   0   0   2   0   2   0   2   2   2   0   0   0   0   2   0   0
 MK-4-13                2   2   2   0   0   2   0   0   0   2   2   0   2   2   0   0   2   2   2   2   0   0   2   0   2   0   2   2   0   0   2   2   0   2   0   0   2   0   2   2   2   2   2   0   2   0   0   2   0   0   0   2   2   0   2   2   2   2   2   0   0   0   2   0   2   0   2   2   0   0   2   2   2   0   0   0   0   0   2   2   2   0   0   0   2   2   0   0   2   0   0   0   0   0   2   0   2   0   2   2   2   2   0   2   0   2   0   0   2   0   2   2   0   0   0   0   2   2   0   2   2   0   0   2   0   2   2   0   2   2   0   2   0   2   2   2   0   0   2   0   0   0   2   2   2   0   0   2   2   0   2   2   2   0   2   2   0   2   0   2   0   2   2   2   2   2   2   2   0   0   2   0   0   2   2   2   0   2   2   2   0   0   2   0   2   0   2   0   0   0   2   2   2   0   0   0   0   2   0   0
 MK-4-14                2   0   2   0   2   2   0   0   0   2   2   0   2   2   2   0   2   2   0   2   0   0   2   0   2   0   2   2   0   0   2   2   2   2   0   2   2   0   2   2   2   2   2   2   2   0   0   2   0   0   0   2   2   0   2   2   2   2   2   0   2   0   2   0   2   0   0   2   0   0   0   2   2   0   0   0   0   2   2   2   0   0   0   0   0   2   0   0   2   0   0   0   0   0   2   0   2   0   2   2   2   2   0   2   0   2   0   0   2   0   2   2   0   0   0   0   2   2   0   0   2   0   0   0   0   2   2   0   2   2   0   0   0   2   2   2   0   0   2   0   0   0   2   0   2   0   0   2   2   0   2   2   2   0   2   2   0   2   0   2   0   0   2   2   2   2   2   2   0   0   2   0   0   2   2   0   0   2   2   2   0   0   2   0   2   0   2   0   0   0   2   2   2   0   0   0   0   2   2   0
 MK-4-15                2   0   2   2   2   2   2   0   0   2   2   0   2   2   2   0   2   2   0   2   0   0   2   0   0   0   2   2   0   0   0   2   2   2   0   2   2   0   2   2   2   2   2   2   2   0   0   2   2   0   0   2   2   0   2   2   2   2   2   0   2   0   2   0   2   0   0   2   0   2   0   2   2   0   0   0   0   2   2   2   0   0   0   0   0   2   0   0   2   0   0   0   0   0   2   0   2   0   2   2   2   2   0   2   0   0   0   0   2   0   2   2   0   2   0   0   2   2   0   0   2   0   0   0   0   2   2   0   2   2   0   0   0   2   2   2   0   2   2   2   0   0   2   0   2   0   0   2   2   0   2   2   2   0   2   2   0   2   0   2   0   0   2   2   2   2   2   2   0   0   2   0   0   0   2   0   0   2   2   2   0   0   2   0   2   0   2   2   0   2   2   2   2   0   0   0   0   2   2   0
 MK-4-16                2   0   0   0   2   2   2   0   0   2   2   0   2   2   0   0   2   2   0   2   0   0   2   2   0   0   2   0   0   0   2   0   2   2   2   2   2   0   2   0   2   2   2   2   2   2   0   2   2   0   0   2   2   0   2   2   0   2   2   0   2   0   2   0   2   0   0   2   0   2   0   2   2   0   0   2   0   2   2   2   0   0   0   0   2   0   0   0   2   0   0   0   0   2   2   2   2   0   2   2   2   2   0   2   0   0   0   0   0   0   2   2   0   2   0   0   2   0   0   0   2   2   0   2   0   2   2   0   2   2   0   0   0   0   2   2   0   2   2   2   2   0   2   0   2   0   0   2   2   0   2   2   2   0   2   2   0   2   0   2   0   0   2   2   2   2   0   2   2   0   2   0   0   0   2   0   0   2   2   2   0   2   2   0   2   0   2   2   0   2   2   2   2   0   0   0   0   2   2   0
 MK-5-1                 2   0   0   2   0   2   0   0   2   2   0   2   0   0   2   0   0   2   0   0   0   2   2   2   2   2   2   0   2   2   0   2   2   0   2   2   2   2   0   2   0   0   2   0   0   2   2   0   0   0   0   0   2   0   0   0   2   2   2   2   2   2   0   2   2   0   2   2   2   2   2   2   0   2   0   0   0   2   0   2   2   2   2   2   0   2   2   2   2   0   0   0   0   2   2   2   2   2   2   0   0   0   2   0   0   0   2   2   0   0   0   2   2   0   2   0   0   2   2   0   0   0   0   2   0   2   2   0   0   0   2   0   2   0   0   0   2   2   2   2   2   0   0   0   0   2   0   0   2   2   2   2   2   2   2   0   0   2   2   2   0   0   0   0   2   0   2   0   0   0   0   2   0   2   0   2   2   0   2   0   2   2   2   0   2   0   0   0   2   0   0   2   2   0   2   2   2   2   0   0
 MK-5-2                 2   0   0   2   0   2   0   0   2   2   0   0   0   0   2   0   0   2   0   0   0   0   2   2   2   2   2   0   2   2   0   2   2   0   2   2   2   2   0   2   0   0   2   0   0   2   2   0   0   0   0   0   0   0   0   2   2   2   2   2   2   2   0   2   2   0   2   2   2   2   2   2   0   2   0   2   0   2   2   0   2   2   0   2   0   2   2   2   2   0   0   0   0   0   2   2   2   2   0   0   0   0   2   0   0   0   2   2   0   0   0   2   2   0   2   0   0   2   2   0   2   0   0   2   0   2   2   0   0   0   2   0   2   0   0   0   2   0   0   2   2   2   0   0   0   2   0   0   2   2   2   2   2   2   2   0   2   2   0   2   0   2   0   0   2   0   2   0   0   0   0   2   0   2   0   2   2   0   2   0   2   2   2   2   2   0   0   0   2   0   0   2   2   0   2   0   2   2   0   0
 MK-5-3                 2   0   0   2   0   2   2   0   2   2   0   0   0   0   2   0   0   2   0   0   0   0   0   2   2   2   2   0   2   2   0   2   2   0   0   2   2   2   0   2   0   2   2   0   0   2   2   0   0   0   0   0   0   0   0   2   2   2   2   2   0   2   0   2   0   0   2   0   2   2   0   2   0   2   0   2   0   2   2   0   2   2   0   2   0   2   2   2   2   0   0   0   0   0   2   2   2   0   0   0   0   0   0   0   0   0   2   2   0   0   0   2   2   2   2   0   0   2   0   0   2   0   0   2   0   2   0   0   0   2   2   0   2   2   2   0   2   0   2   0   2   2   0   0   0   2   0   0   2   2   2   2   2   0   2   0   2   2   0   0   0   2   0   0   2   0   2   0   0   0   0   2   2   2   0   0   0   0   2   0   2   2   2   2   2   0   0   0   2   0   0   2   2   0   2   0   2   2   0   0
 MK-5-4                 2   2   0   2   0   2   0   0   2   2   0   0   0   0   2   0   0   2   0   0   2   0   0   0   2   2   2   0   2   2   0   2   2   0   0   2   2   2   0   2   0   2   2   0   0   2   2   0   0   0   2   0   0   0   0   2   2   2   2   2   0   2   0   2   0   0   2   0   2   2   0   2   0   2   2   2   0   2   2   2   2   2   0   2   0   2   0   2   2   0   0   2   0   0   2   2   2   0   0   0   0   0   0   0   0   0   2   2   0   0   0   2   2   2   2   0   0   2   0   0   2   2   0   2   0   2   2   0   0   2   2   0   2   2   2   0   2   0   2   0   2   2   2   0   0   2   0   0   2   2   2   2   2   0   2   0   2   2   2   0   0   2   0   0   0   0   2   0   0   0   0   2   2   2   0   0   0   0   0   0   2   2   2   2   2   0   0   0   2   0   0   2   2   0   2   0   2   2   0   2
 MK-5-5                 2   2   0   2   0   2   0   0   2   2   0   0   0   0   2   0   2   2   0   0   2   2   0   0   2   2   2   0   2   2   0   2   2   0   0   2   2   2   0   2   2   2   2   0   0   2   2   0   0   0   2   0   0   0   0   2   2   2   2   2   0   0   0   2   0   0   2   0   0   2   0   2   0   0   2   2   0   2   0   2   0   2   0   2   2   2   0   0   2   0   0   2   0   0   2   2   2   0   0   0   0   0   0   0   0   0   2   2   0   2   0   2   2   2   2   0   0   2   0   0   2   2   0   2   0   2   2   0   0   2   2   0   2   2   2   0   2   0   2   0   2   2   2   0   2   2   2   0   2   2   2   2   2   0   2   2   2   2   2   2   0   2   0   0   0   0   2   2   0   0   0   2   2   2   2   0   0   0   0   0   2   2   2   2   2   0   0   0   2   0   0   2   2   0   2   0   2   0   0   2
 MK-5-6                 2   2   0   2   0   2   0   0   2   2   0   0   0   0   2   0   2   2   0   2   2   2   0   0   2   2   2   0   2   2   0   2   2   0   0   2   2   2   0   2   2   2   2   0   0   2   2   0   2   0   2   0   0   0   0   2   2   2   2   2   2   2   0   2   0   0   2   0   0   2   0   2   0   0   2   2   0   2   0   2   0   2   0   2   0   2   0   0   0   2   0   2   0   0   2   0   2   0   0   0   0   0   0   0   0   0   2   2   0   2   0   2   0   2   2   0   0   2   0   0   0   0   0   2   0   2   2   0   0   2   2   0   2   2   2   0   2   0   2   0   2   2   2   0   2   2   2   0   2   2   2   2   2   0   2   2   2   2   2   2   0   2   0   0   0   0   2   2   0   0   0   0   2   2   0   0   0   0   2   0   2   2   2   2   2   0   0   0   2   0   0   2   2   0   2   0   2   0   0   2
 MK-5-7                 2   2   0   2   0   0   2   0   2   2   2   0   0   0   2   0   2   2   0   2   2   2   0   0   2   2   2   0   2   2   0   2   2   0   2   2   2   2   0   2   2   2   2   0   0   2   2   0   2   0   2   2   0   0   0   2   2   2   2   0   2   0   0   2   0   2   2   0   0   2   0   2   0   0   2   2   0   0   0   2   0   2   0   0   0   2   0   0   0   2   2   2   0   0   2   0   2   2   0   0   0   0   0   0   0   0   2   2   0   2   0   0   0   2   2   0   0   2   0   0   0   0   0   2   0   2   2   0   0   2   2   0   2   2   2   0   2   0   2   0   2   2   2   0   2   2   2   0   2   2   2   2   2   0   2   2   2   2   2   2   0   2   2   0   2   0   0   2   0   0   0   0   2   2   0   0   0   0   2   0   2   2   2   0   2   0   0   0   2   0   0   0   2   0   2   0   2   0   0   2
 MK-5-8                 2   2   0   0   0   0   2   0   2   2   2   0   0   0   2   2   2   2   0   2   2   2   0   0   2   2   2   0   2   2   0   2   2   0   2   2   2   2   0   2   2   2   2   0   0   2   2   0   2   0   2   2   0   0   0   2   0   2   2   0   2   0   0   2   0   2   2   0   0   2   0   0   0   0   2   2   0   0   0   2   0   2   0   0   0   2   0   2   0   2   2   2   0   0   2   2   2   2   0   0   0   2   0   0   2   0   2   2   0   2   0   0   0   2   2   0   2   2   0   0   0   0   0   2   0   2   2   0   2   2   2   2   2   0   2   0   2   0   2   0   2   2   2   2   2   2   2   0   2   2   2   2   2   0   2   2   0   2   0   2   0   2   2   0   2   0   2   2   0   0   0   0   2   2   0   2   0   2   2   2   2   2   2   0   2   0   0   0   2   0   0   0   2   0   2   0   2   0   0   2
 MK-5-9                 2   2   0   0   0   0   2   0   2   2   2   0   0   0   0   0   2   2   0   2   2   2   0   0   2   2   0   0   2   2   0   0   2   0   2   2   2   2   0   2   2   2   2   0   0   2   2   0   2   2   2   2   0   0   2   2   0   2   2   0   2   0   0   2   0   2   2   0   0   2   0   0   0   0   2   2   0   0   2   2   0   2   0   0   0   2   0   2   0   2   2   2   0   0   0   2   2   2   0   0   0   0   0   0   2   0   0   0   0   2   0   0   0   2   2   2   2   2   0   0   0   0   0   2   0   2   2   0   2   2   2   2   2   0   2   2   2   0   2   0   2   2   2   2   2   2   2   0   2   2   2   2   2   0   2   2   0   2   0   2   2   2   2   0   2   0   2   2   0   0   0   0   2   2   0   2   0   2   2   0   2   2   2   0   2   0   0   0   2   0   0   0   2   0   2   0   0   0   0   2
 MK-5-10                2   2   0   2   0   0   2   0   2   2   2   0   0   0   0   0   0   2   0   2   2   2   0   0   2   2   0   0   2   0   0   0   2   0   2   0   2   2   0   2   0   2   0   0   0   2   0   0   2   2   2   2   0   0   2   0   0   2   2   0   0   0   0   2   0   2   2   0   0   2   0   2   0   0   2   2   0   0   0   2   0   2   0   0   0   2   0   2   2   0   2   2   2   2   0   2   2   2   0   0   0   0   0   0   2   0   0   0   0   2   0   0   0   2   2   2   2   2   0   2   2   0   0   2   0   2   2   2   2   2   2   2   2   2   2   2   2   0   2   0   2   2   2   2   2   2   2   0   2   2   2   2   2   0   2   0   0   2   0   2   2   2   0   2   2   0   2   2   0   0   0   0   2   0   0   2   0   2   2   0   2   2   2   0   2   0   0   0   2   0   0   0   2   0   2   0   0   0   0   2
 MK-5-11                2   0   0   2   0   0   2   0   2   2   2   0   0   0   0   0   0   2   2   2   2   2   0   0   0   0   0   0   2   0   0   0   2   0   2   2   2   2   0   2   0   2   2   0   0   2   0   0   0   2   2   2   0   0   2   2   0   2   2   0   0   0   0   2   0   2   2   0   0   2   0   2   0   0   2   2   0   0   0   2   0   2   0   0   0   2   2   2   2   0   2   2   2   2   0   2   2   2   0   0   0   0   0   0   2   0   0   0   0   2   0   0   0   2   2   2   2   2   0   2   2   0   0   2   0   2   2   2   2   2   2   2   2   2   2   2   2   0   2   0   2   0   2   2   2   2   2   0   0   2   2   2   2   0   2   0   0   2   2   2   2   2   0   2   2   0   2   2   0   0   0   0   2   0   0   2   0   2   2   0   2   2   2   2   2   0   0   0   2   0   0   0   2   0   2   0   0   0   0   2
 MK-5-12                2   0   0   2   0   0   2   0   2   2   2   0   2   0   0   0   0   2   2   0   2   2   0   0   0   0   0   0   2   0   0   0   2   0   2   2   2   2   0   2   0   2   2   0   0   2   0   0   0   0   2   2   0   0   2   2   0   2   2   0   0   0   0   2   0   2   2   2   0   2   0   2   0   0   2   2   0   0   0   0   0   2   0   0   0   2   2   2   2   0   2   2   2   2   0   2   2   2   0   0   2   0   0   0   2   0   0   2   0   0   0   0   0   2   2   2   2   2   0   2   2   0   0   2   0   2   2   2   2   2   2   2   2   2   2   2   2   0   2   0   2   0   2   2   2   2   2   0   0   2   2   2   2   0   0   0   0   2   2   2   0   0   0   2   2   0   2   2   0   0   0   0   2   0   0   2   0   2   2   0   2   0   0   2   2   0   0   0   2   0   0   0   2   0   2   0   0   0   2   2
 MK-5-13                2   0   0   2   2   2   2   0   2   2   2   0   2   0   0   2   0   2   2   0   2   0   0   0   0   0   0   0   2   0   0   0   2   0   2   0   2   2   2   2   0   2   2   0   0   2   0   2   0   0   2   2   0   2   2   2   0   2   2   0   0   0   0   2   0   2   2   0   0   2   0   2   0   0   2   2   0   0   0   0   0   2   0   0   0   2   2   2   2   0   2   2   2   2   0   2   2   2   0   0   2   0   0   0   2   0   0   2   0   2   0   0   0   2   2   2   2   2   0   2   2   0   0   2   0   2   2   2   2   2   2   2   0   2   2   2   2   0   2   2   2   0   2   2   2   2   2   0   0   2   2   2   2   0   0   0   0   2   2   2   0   0   0   2   2   0   2   2   2   0   0   0   2   0   0   0   0   2   2   0   2   0   0   2   2   0   0   0   2   0   0   0   2   0   2   0   0   0   2   2
 MK-5-14                0   0   0   2   2   2   2   0   2   2   2   0   2   0   0   2   0   2   2   0   2   0   0   0   0   0   0   0   0   2   0   2   0   0   2   0   2   2   2   2   2   2   2   0   0   2   0   2   0   0   2   2   0   2   2   2   0   2   0   2   2   0   0   2   0   2   2   0   0   2   0   2   0   0   2   2   0   0   0   0   0   2   0   0   0   2   2   2   2   0   2   2   2   2   0   2   2   2   0   0   2   0   2   2   2   0   2   2   0   0   2   0   0   0   2   2   2   2   2   2   2   0   2   2   0   0   2   2   2   2   2   2   0   2   2   2   2   2   2   2   2   0   2   0   2   2   2   0   0   2   2   2   2   0   0   0   0   2   2   2   0   0   0   2   2   0   2   2   2   2   0   0   2   0   0   0   0   2   2   0   2   0   0   0   2   2   0   0   2   2   0   2   2   0   2   0   0   0   0   2
 MK-5-15                0   2   0   2   2   2   2   0   2   2   2   0   0   0   0   2   0   2   2   0   2   0   0   0   0   0   0   0   0   2   0   2   0   0   2   0   2   2   0   2   2   2   2   0   0   2   0   2   0   0   2   0   0   2   2   2   2   2   0   2   2   0   0   2   0   2   2   0   0   2   0   2   0   0   0   2   0   0   0   0   0   2   0   0   0   2   2   2   2   0   2   2   2   2   0   2   2   2   0   0   2   0   2   0   2   0   2   2   0   0   2   0   0   0   2   2   2   2   2   2   2   0   2   0   0   0   2   2   2   2   2   2   0   2   2   2   2   2   2   2   0   0   0   2   2   2   2   0   0   2   2   2   2   0   0   0   0   2   2   2   0   0   0   2   2   2   2   2   2   2   0   0   2   0   0   0   0   2   2   0   2   0   0   0   2   2   0   0   2   2   0   2   2   0   2   0   0   0   0   2
 MK-5-16                0   2   0   2   2   2   2   0   2   2   2   0   0   0   0   2   0   2   2   0   2   0   0   0   0   0   2   0   0   2   0   2   2   0   2   0   2   2   0   2   2   2   2   0   0   2   0   2   0   0   2   0   2   2   2   2   2   2   0   2   2   0   0   2   0   2   2   0   0   2   0   2   0   0   0   2   0   0   0   0   0   2   0   0   0   2   2   2   2   0   0   2   2   2   2   2   2   2   0   0   2   0   2   0   2   0   2   2   0   0   2   2   0   0   2   2   2   2   2   2   2   0   2   0   0   2   2   2   2   0   2   2   0   2   2   2   2   2   0   2   0   0   0   2   2   2   2   0   0   2   2   2   2   0   0   0   0   2   2   2   0   0   0   2   2   2   0   2   2   2   0   0   2   2   0   0   0   2   2   0   2   0   0   0   2   0   0   0   2   2   0   0   2   0   2   0   0   0   0   2
 MK-6-1                 0   2   0   2   0   2   0   0   2   2   2   2   2   2   0   0   0   2   2   0   2   0   0   0   2   2   2   2   2   2   2   0   2   2   2   2   0   2   0   0   2   2   2   0   0   2   0   0   0   2   2   0   2   2   0   0   0   2   0   2   2   2   0   2   0   0   0   0   0   2   2   0   2   2   2   0   0   2   2   2   2   0   2   2   2   0   0   2   2   0   0   2   2   2   2   0   2   0   0   2   2   0   2   2   2   0   0   0   0   0   2   2   2   0   2   2   2   2   0   0   0   0   2   0   2   2   2   2   0   2   2   0   2   0   2   2   0   2   0   2   2   0   2   2   0   2   0   0   0   2   0   2   0   0   2   2   2   0   0   0   0   2   0   0   2   0   2   0   2   2   0   0   2   0   0   2   2   2   0   0   0   0   0   2   2   0   0   2   0   0   0   2   2   0   2   0   0   0   2   0
 MK-6-2                 0   2   0   2   0   2   0   0   2   2   2   2   2   2   0   0   0   2   2   0   2   0   0   2   2   2   2   2   2   2   2   0   2   2   2   2   0   2   0   0   2   2   0   0   0   2   0   0   2   2   0   0   2   2   0   0   0   2   0   2   2   2   0   2   0   0   0   0   2   2   2   0   2   2   2   0   0   2   2   2   2   0   2   0   2   2   0   2   2   0   0   2   2   2   2   0   2   0   2   2   2   0   2   2   0   0   0   0   0   0   2   2   0   0   2   2   2   2   0   0   0   0   2   0   2   2   2   2   0   0   2   0   2   0   0   2   0   2   0   2   2   0   2   2   0   2   0   0   0   2   0   2   0   0   2   2   2   0   0   0   0   0   0   0   2   0   2   0   2   2   0   0   2   0   0   2   2   2   0   0   0   0   0   2   2   0   0   2   0   0   2   2   2   0   2   0   0   0   2   0
 MK-6-3                 0   0   0   2   0   2   0   0   2   2   2   2   2   2   0   0   0   2   2   2   0   0   0   2   2   2   2   2   2   2   2   0   2   2   2   2   0   2   0   0   2   2   0   0   0   2   2   0   2   2   0   0   2   2   0   0   0   2   0   2   2   2   0   2   0   0   0   2   2   2   2   0   0   2   2   0   0   2   2   2   2   0   0   0   2   2   0   2   0   0   0   2   2   2   2   0   2   0   2   2   2   0   2   2   0   0   0   0   0   2   2   2   0   0   2   2   2   2   0   0   0   0   2   0   2   2   0   0   0   0   2   0   2   0   0   2   0   2   0   2   2   0   2   2   0   2   2   0   0   2   0   2   0   0   2   2   2   0   0   0   0   0   0   0   2   0   2   0   2   2   0   0   2   0   0   2   0   2   0   0   0   0   0   2   2   0   0   2   0   0   2   2   2   0   2   0   0   0   2   0
 MK-6-4                 0   0   0   2   0   0   0   0   2   2   2   2   2   2   0   0   2   2   2   2   0   0   0   2   2   2   2   2   2   2   0   0   2   0   2   2   2   2   0   0   0   2   0   0   0   2   2   0   2   2   2   0   2   2   0   0   0   2   0   2   2   2   0   2   0   2   0   2   2   2   2   0   0   2   2   0   0   2   0   2   2   2   2   0   2   0   0   2   0   0   2   2   2   2   2   0   2   0   2   2   2   0   2   2   0   0   0   0   0   2   2   2   0   0   2   2   2   2   0   0   0   2   0   0   2   2   2   0   0   0   0   0   2   0   0   2   0   2   0   2   0   0   2   2   0   2   2   0   0   2   0   2   0   0   2   2   2   0   0   0   0   2   0   0   2   0   2   0   2   2   0   0   2   0   0   2   0   2   0   0   2   0   0   2   2   0   0   2   2   0   2   2   2   0   2   2   0   0   2   0
 MK-6-5                 0   0   0   2   0   0   0   0   2   2   2   2   2   2   0   0   2   2   2   2   0   0   0   2   2   2   2   2   2   2   0   0   2   0   2   2   2   2   2   0   0   2   0   0   0   2   0   0   2   2   2   0   2   2   0   0   0   2   0   2   2   2   0   2   0   2   0   2   2   2   2   0   2   2   2   0   0   2   0   2   2   2   2   2   2   0   0   0   0   0   2   2   2   2   2   0   2   0   2   2   2   0   2   0   0   0   0   0   0   2   2   2   2   2   2   2   2   2   0   0   0   2   0   0   2   2   2   0   0   0   0   2   2   0   0   2   0   2   0   2   0   0   2   2   2   0   2   0   0   2   2   2   0   0   2   2   2   0   0   0   0   2   0   2   0   0   2   0   2   2   0   0   2   0   2   2   0   2   0   0   2   0   0   0   2   0   0   2   2   0   2   2   2   2   2   0   0   0   2   0
 MK-6-6                 0   0   0   2   0   0   0   0   2   2   2   2   2   2   0   0   2   2   0   2   0   0   0   2   2   2   2   2   0   2   0   0   2   0   2   2   2   2   2   2   0   2   0   0   0   2   0   0   2   2   2   2   2   2   2   0   0   2   2   2   2   2   0   2   2   2   0   2   2   2   2   0   2   2   2   0   0   2   0   2   0   2   2   2   2   0   2   0   0   0   2   0   2   2   2   0   2   0   2   0   0   0   2   0   0   0   0   0   0   2   2   2   2   0   2   2   2   2   0   0   0   2   0   0   2   2   2   0   2   0   0   2   0   0   0   2   0   2   2   2   0   0   2   2   2   0   2   0   0   2   2   2   0   0   2   2   2   0   0   0   0   2   2   2   0   0   2   0   2   2   0   0   2   0   2   2   0   2   2   0   2   0   0   2   2   0   2   2   0   0   2   2   2   2   2   0   2   0   2   0
 MK-6-7                 0   0   0   2   0   0   0   0   2   2   2   2   2   2   0   0   2   2   0   2   0   0   0   2   2   2   2   2   0   2   0   0   0   2   2   2   2   2   2   2   0   2   0   0   0   2   0   0   2   2   2   2   2   2   2   0   0   2   2   2   2   2   2   2   2   2   0   2   2   0   2   0   2   2   0   2   2   2   0   2   0   0   2   2   0   0   2   0   0   0   2   0   2   2   2   0   2   0   2   0   0   0   2   0   0   0   0   2   0   2   2   2   2   0   2   2   0   2   0   2   0   2   0   0   2   2   2   0   2   0   0   0   0   0   0   2   0   2   0   2   0   0   2   2   2   0   2   0   0   2   2   0   0   2   2   2   2   0   0   0   0   2   2   2   0   2   2   0   2   2   2   0   2   0   2   2   0   2   0   0   2   0   0   2   2   0   2   2   0   0   2   2   2   2   2   0   2   0   2   0
 MK-6-8                 0   0   0   2   0   0   2   0   2   2   2   2   2   2   0   0   2   2   0   2   0   0   2   2   2   2   2   2   0   2   0   0   2   2   2   2   0   2   0   0   0   2   2   0   0   2   0   0   2   2   2   2   0   2   2   0   0   2   2   2   2   2   0   2   2   2   0   2   2   0   2   0   2   2   0   2   2   2   0   2   0   0   2   0   0   0   2   0   0   0   0   0   2   2   2   0   2   0   2   0   0   0   2   0   2   0   0   2   0   2   2   2   2   0   2   0   0   2   0   2   2   2   0   0   0   0   2   0   2   0   0   0   0   0   0   2   0   2   0   2   0   0   2   2   2   0   2   0   2   2   2   0   0   2   2   2   2   0   0   0   0   2   2   0   0   2   2   0   2   2   2   0   2   0   2   2   0   0   0   0   2   0   0   2   2   0   2   2   0   0   2   2   2   0   2   0   0   0   2   0
 MK-6-9                 0   0   0   2   0   0   2   0   2   2   0   2   2   2   2   0   2   2   0   2   0   0   2   2   2   2   2   2   0   0   0   0   2   2   2   0   0   2   0   0   0   2   2   0   0   2   0   0   2   2   2   0   0   2   2   0   0   2   2   2   2   2   0   2   2   2   0   0   2   0   2   0   2   2   0   2   2   2   0   0   0   0   2   0   0   0   2   2   0   0   0   0   2   0   2   0   2   0   2   0   0   0   0   2   2   0   0   2   0   2   2   2   0   0   2   0   0   2   0   2   2   0   0   0   0   0   2   0   2   0   0   2   0   0   0   2   0   2   0   2   0   0   2   2   2   0   2   0   2   2   2   0   0   2   0   2   2   0   0   0   0   0   2   0   0   2   0   0   2   2   2   0   2   0   2   2   0   2   0   0   2   0   0   2   2   0   2   2   0   0   2   2   2   0   2   0   2   0   2   0
 MK-6-10                0   0   0   2   0   0   2   0   2   2   2   2   2   2   2   0   2   2   0   2   0   0   2   2   2   2   2   2   0   0   0   0   2   2   2   0   0   2   0   0   2   2   2   0   0   2   0   0   2   2   2   0   0   2   2   0   0   2   2   2   2   2   0   2   2   2   0   0   2   0   2   0   0   0   2   2   2   2   0   0   0   0   2   0   0   0   2   0   0   0   0   0   0   0   2   0   2   0   2   0   0   0   0   2   0   2   2   2   0   2   2   2   0   0   2   0   0   2   0   2   0   2   0   0   2   0   2   0   2   0   0   2   0   0   0   0   0   2   0   2   0   0   2   2   2   0   0   0   2   2   2   0   0   2   0   2   2   0   0   0   0   0   2   0   0   0   0   0   2   2   2   2   2   0   2   2   0   2   0   0   2   0   0   2   2   0   2   2   0   0   2   2   2   0   2   0   2   2   2   0
 MK-6-11                0   0   0   2   0   0   2   0   2   2   2   2   2   2   2   2   2   2   0   2   0   2   2   2   0   2   2   2   0   0   0   0   2   2   0   0   0   2   0   2   0   2   2   0   0   2   0   0   2   2   2   0   2   2   2   0   0   2   0   2   0   2   0   2   2   2   0   0   2   0   2   0   0   0   2   2   2   0   0   0   0   2   2   2   2   0   2   0   0   0   0   0   0   0   2   0   2   0   2   0   0   2   0   0   0   2   2   2   0   2   2   2   0   0   2   2   0   2   0   2   0   2   0   0   2   0   2   0   2   0   0   2   0   0   2   0   0   2   2   0   0   0   2   0   2   0   0   0   2   2   0   0   0   2   0   2   2   0   0   0   0   0   2   0   0   0   0   0   2   0   2   2   2   0   2   2   0   2   0   0   2   0   0   0   2   0   2   2   0   0   2   2   2   0   2   0   2   2   2   0
 MK-6-12                0   0   0   2   0   0   2   0   2   2   2   2   2   2   2   2   2   0   0   2   0   2   2   2   0   2   2   2   0   0   2   0   2   2   0   0   0   2   2   2   0   2   2   0   2   2   2   0   2   2   2   0   2   2   2   0   0   2   0   2   0   2   0   2   2   2   0   0   2   0   2   0   0   2   0   2   2   0   0   0   0   2   2   2   2   0   2   0   0   2   0   0   0   0   2   0   2   0   2   0   0   2   0   0   2   2   2   2   0   2   2   2   0   0   2   2   0   2   0   2   2   2   0   0   2   0   2   0   2   0   0   2   0   0   2   0   0   2   2   0   2   0   2   2   2   0   2   0   2   2   0   0   2   2   2   2   2   0   0   0   0   0   2   0   0   0   0   0   2   2   2   2   2   0   2   2   0   2   0   0   2   0   0   0   0   0   2   2   0   0   2   2   2   0   2   0   2   2   2   0
 MK-6-13                0   0   0   2   0   0   2   0   2   2   2   0   2   2   2   0   2   0   0   2   0   2   2   2   0   2   2   2   0   0   2   0   2   0   0   0   0   2   2   2   0   2   2   0   2   2   2   0   2   0   0   0   2   2   2   0   0   2   0   2   0   2   0   2   2   2   0   0   2   0   2   0   2   0   0   2   2   0   0   0   0   0   0   2   2   0   2   0   0   2   0   0   0   2   2   0   2   0   2   0   0   2   0   0   2   2   2   2   0   2   2   2   0   0   2   2   0   2   0   0   2   2   0   0   2   0   0   0   2   0   0   2   2   0   2   0   0   2   0   0   2   0   2   2   2   0   2   0   2   2   0   2   2   2   2   2   2   0   0   0   0   0   2   0   0   0   0   0   2   2   2   2   2   0   2   2   0   0   0   0   2   0   0   0   0   0   2   2   2   0   0   2   2   0   2   0   2   2   2   0
 MK-6-14                0   0   0   2   0   0   2   0   2   2   2   0   2   2   0   0   2   0   0   2   0   2   2   2   0   2   2   2   0   0   0   0   2   0   0   0   0   2   2   2   0   2   2   0   2   2   2   0   2   0   0   0   2   0   2   0   0   2   2   2   0   2   0   2   2   2   2   0   0   0   2   0   2   2   0   2   2   0   0   0   2   0   0   2   2   0   2   0   0   2   0   0   0   2   2   0   2   0   2   0   0   2   0   0   2   2   2   2   0   2   2   2   2   0   2   2   0   2   0   0   2   2   0   0   2   0   0   0   0   0   0   2   2   0   2   0   0   2   0   0   2   0   2   2   2   0   2   0   2   2   2   2   2   2   2   2   2   0   0   2   0   0   2   0   0   0   0   2   2   2   2   2   2   0   0   2   0   0   0   0   2   0   0   0   0   2   2   2   2   0   0   2   2   2   2   0   2   2   2   0
 MK-6-15                0   0   0   0   0   0   2   0   2   2   2   0   2   2   0   0   2   0   0   2   0   2   2   0   0   2   2   2   0   0   0   2   2   0   0   2   0   2   2   2   0   2   2   0   2   2   0   0   2   0   0   0   2   0   2   0   0   2   0   2   0   2   0   2   2   2   2   0   0   0   2   0   2   2   0   2   2   0   0   0   2   0   0   2   2   0   2   0   0   2   2   0   0   2   2   0   2   0   2   0   0   2   0   0   2   2   2   2   0   2   2   2   2   0   0   2   0   2   0   2   2   2   0   0   0   0   0   2   0   0   0   2   2   0   2   2   0   2   0   0   0   0   2   2   2   0   2   0   2   2   2   0   2   2   2   2   2   0   0   2   0   0   0   2   0   0   0   0   2   2   2   2   2   0   0   2   0   0   0   0   2   0   0   0   0   2   2   2   2   2   0   2   2   2   2   0   2   0   2   0
 MK-6-16                0   0   2   0   0   0   2   0   2   2   2   0   2   2   0   0   2   0   0   2   0   2   2   0   0   2   2   2   0   0   2   2   2   0   0   0   0   2   2   2   0   2   2   0   2   2   0   0   2   0   0   2   2   0   2   0   0   2   0   2   0   2   0   2   2   2   2   0   0   0   2   0   2   2   0   2   2   0   0   0   0   0   0   2   2   0   0   0   0   0   2   0   0   0   2   0   2   0   2   0   0   2   0   0   2   0   0   0   0   2   2   2   2   0   0   2   0   2   0   2   2   2   0   0   2   0   0   0   0   2   0   2   2   0   0   2   0   2   0   0   0   0   2   2   2   0   2   0   2   2   0   0   2   2   2   2   2   0   0   2   0   0   0   2   0   0   0   0   0   2   2   2   0   2   0   2   0   0   0   0   2   0   0   0   0   2   2   2   2   2   0   2   2   2   2   0   2   0   2   0
 
!****************************************** Phenotypic Data **********************************************************
!-100.0 is resevred for missing phenotype
SimulatedTrait1        10.2782   11.7777   11.0427   12.6714    9.3262    9.7576    9.3644   11.3722    8.0055   11.7421    8.7383   10.9116    8.4509    8.8875   10.0783   11.0432   11.2317    9.6798   10.1974    9.7231    8.1339   10.7464    9.1318    7.8597   10.2753    9.6196   13.4471    8.1156   10.4199    8.9984   10.5315   11.2227   11.6427    9.6901    8.4787   11.5302    8.7437   10.0467    9.5936   10.0440    9.3079   10.9128    8.5586    9.2096    9.5518    9.6507    9.9087   11.7396   11.3362   10.1036    9.7876   12.3287   10.1631   10.8969   11.3822    9.4356    9.7236   11.3555   11.2882   12.1075   10.5274    9.7113   12.2571    9.9535    7.8895    8.6885   10.9532    8.7186    9.3613    9.1723   10.5284   10.0853   11.7924    8.4034    9.5713   10.2156    7.7301   11.3552   12.3762    9.3042    8.6661   10.3719    9.5162    8.9413   10.6310   11.0657    9.7953   13.7880    7.4778    7.4441   10.4916   10.5794   10.5204    7.6039    9.3524    9.4108   10.1394    9.7209    7.8372   10.0215   10.0836   12.1183    9.2157    8.4874    8.2722    6.7282   10.0924    8.9123   10.8153   10.2737    9.1844   10.3697    7.0787    8.6909    9.3428   12.2855    8.2126   10.0292    7.8411    8.0356   11.7274    8.9338   12.8055   10.1745   10.9009   12.1038   11.0688    9.4927   10.5772   10.9855   10.2437    8.3036    9.5011   11.9210   10.6462   10.2167   10.4960    8.7811   10.6520    8.7869    9.9325   10.9252   13.1070   11.1453   12.8875   10.6235   11.2909   10.3359   10.0356    9.8457   10.0155    7.4142   10.3287    9.2303   11.0319   11.2287    8.4219   11.5008   10.4914    9.0925   10.5575    8.8385   10.1056   11.1433   10.5305    9.5307    8.5960    9.7159   10.7006    9.1578   10.1976   10.9552    8.6992    9.4327   10.7140   11.4195    9.3236    8.3926   12.0194    9.7381    8.0372   12.7575    9.6624    8.8088   11.6399    8.7462    9.6199   11.5292   10.9290    8.6089    9.1388   10.9930   11.8431    8.6638    9.6111    9.0928    9.7599   11.2014    9.7369   11.2948
SimulatedTrait2        14.6287   15.5235   13.6843   12.8778   13.8823   17.5964   16.2765   13.6485   16.4658   15.7489   17.5597   12.1728   13.2858   15.5156   18.6693   14.1913   15.2429   16.8380   13.9794   15.1030   15.9898   15.7605   14.5141   12.4588   16.4160   16.1996   12.6121   13.4159   17.7105   16.0433   12.6947   14.7403   16.9139   15.2777   14.7609   17.6367   16.0180   13.7349   15.2605   17.0341   13.3786   15.8005   14.7394   13.0840   15.0619   12.3636   15.3799   11.7652   12.9264   15.6786   15.5418   15.3142   13.5175   16.7567   11.7431   15.8490   15.7201   14.3663   15.9590   15.7625   15.6218   15.5448   13.7309   16.4844   14.5117   15.2350   16.6348   15.5807   15.8954   15.1131   14.6227   15.4397   13.1484   16.0102   17.8304   14.6547   14.5053   12.8177   16.4563   14.9029   15.0081   16.0423   14.2332   17.1134   17.2771   13.8397   12.0039   16.5758   15.6952   13.6052   12.0516   15.9051   17.3184   14.7307   16.1717   13.8350   14.5000   17.2582   15.8078   14.5052   16.4458   14.0521   14.9780   13.2901   15.2542   13.3934   16.0797   17.2966   12.3703   15.1236   14.3183   15.9907   15.2859   15.9319   13.6859   12.3194   14.8534   16.1255   17.9269   15.0551   15.7593   15.5625   12.4202   14.6097   14.9568   14.6751   16.4792   15.6943   15.4544   17.2676   14.3723   14.1704   14.4992   16.1659   17.7596   14.5868   17.1904   15.1580   15.1417   15.1332   15.4418   18.4503   17.1410   15.7218   15.6434   15.0966   15.2906   13.1892   15.5731   14.3820   15.4054   16.3375   13.3206   14.9415   12.1835   14.4463   15.3262   16.2397   17.0500   14.9964   14.2371   13.4661   13.5390   15.5068   13.5861   14.8350   14.4285   14.9158   12.6451   16.1149   12.9879   16.6427   17.4473   16.1669   16.3217   15.0864   13.4405   15.4529   12.3788   12.8098   15.2925   14.4569   14.1357   15.0728   15.9081   15.5580   14.9257   16.1736   15.8444   15.5953   14.1247   18.4720   15.6445   13.4765   15.5027   16.4730   16.2798   16.4037   11.7393   17.0149
 
