# Supplementary material for: Inclusive Composite Interval Mapping of QTL by Environment Interactions in Biparental Populations
Source: PLoS One. 2015 Jul 10;10(7):e0132414. doi: 10.1371/journal.pone.0132414 (PMC4498613; doi:10.1371/journal.pone.0132414)
Supplement: S3 File — (ZIP) [file pone.0132414.s003.zip › Simulation for unliked model/Simulated popualtions/run_00160.met]

!**********************Note: lines staring with "!" are remarks and will be ignored in the program********************
!*********************************General Information**********************************
!Assuming F1 = P1 x P2, populations available in QTL IciMapping are: 
!  1, P1BC1F1 = P1 x F1, the first backcrossing where P1 is used as the recurrent parent;
!  2, P2BC1F1 = P2 x F1, the first backcrossing where P2 is used as the recurrent parent;
!  3, F1DH, F1-derived doubled haploids; 
!  4, RIL or F1RIL, recombination inbred lines through the repeated selfing of F1;
!  5, P1BC1RIL, recombination inbred lines through the repeated selfing of P1BC1F1;
!  6, P2BC1RIL, recombination inbred lines through the repeated selfing of P2BC1F1;
!  7, F2, the selfing generation of F1;
!  8, F3, the selfing generation of F2;
!  9, P1BC2F1, the second backcrossing where P1 is used as the recurrent parent; 
! 10, P2BC2F1, the second backcrossing where P2 is used as the recurrent parent;
! 11, P1BC2RIL, recombination inred lines through the repeated selfing of P1BC2F1; 
! 12, P2BC2RIL, recombination inred lines through the repeated selfing of P2BC2F1; 
! 13, P1BC1F2, the selfing generation of P1BC1F1; 
! 14, P2BC1F2, the selfing generation of P2BC1F1; 
! 15, P1BC2F2, the selfing generation of P1BC2F1; 
! 16, P2BC2F2, the selfing generation of P2BC2F1; 
! 17, P1BC1DH, P1BC1F1-derived doubled haploids; 
! 18, P2BC1DH, P2BC1F1-derived doubled haploids; 
! 19, P1BC2DH, P1BC2F1-derived doubled haploids; 
! 20, P2BC2DH, P2BC2F1-derived doubled haploids; 
   3      !Mapping Population (see remarks above)
   2      !Mapping Function (1 for Kosambi; 2 for Haldane; 3 for Morgan)
   2      !Marker Space Type (1 for intervals; 2 for positions)
   1      !Marker Space Unit(1 for centiMorgans; 2 for Morgan)
   6      !Number of Chromosomes (or Linkage Groups)
 200      !Size of the mapping population
   2      !Number of environments
 
!***************************************** Chromosomes and Linkage Maps **********************************************
!Chromosome                 NumMarkers
-CH1                        16
-CH2                        16
-CH3                        16
-CH4                        16
-CH5                        16
-CH6                        16
!Linkage map (Marker name followed by position or the interval length)
 MK-1-1                1     0.000
 MK-1-2                1    10.000
 MK-1-3                1    20.000
 MK-1-4                1    30.000
 MK-1-5                1    40.000
 MK-1-6                1    50.000
 MK-1-7                1    60.000
 MK-1-8                1    70.000
 MK-1-9                1    80.000
 MK-1-10               1    90.000
 MK-1-11               1   100.000
 MK-1-12               1   110.000
 MK-1-13               1   120.000
 MK-1-14               1   130.000
 MK-1-15               1   140.000
 MK-1-16               1   150.000
 MK-2-1                2     0.000
 MK-2-2                2    10.000
 MK-2-3                2    20.000
 MK-2-4                2    30.000
 MK-2-5                2    40.000
 MK-2-6                2    50.000
 MK-2-7                2    60.000
 MK-2-8                2    70.000
 MK-2-9                2    80.000
 MK-2-10               2    90.000
 MK-2-11               2   100.000
 MK-2-12               2   110.000
 MK-2-13               2   120.000
 MK-2-14               2   130.000
 MK-2-15               2   140.000
 MK-2-16               2   150.000
 MK-3-1                3     0.000
 MK-3-2                3    10.000
 MK-3-3                3    20.000
 MK-3-4                3    30.000
 MK-3-5                3    40.000
 MK-3-6                3    50.000
 MK-3-7                3    60.000
 MK-3-8                3    70.000
 MK-3-9                3    80.000
 MK-3-10               3    90.000
 MK-3-11               3   100.000
 MK-3-12               3   110.000
 MK-3-13               3   120.000
 MK-3-14               3   130.000
 MK-3-15               3   140.000
 MK-3-16               3   150.000
 MK-4-1                4     0.000
 MK-4-2                4    10.000
 MK-4-3                4    20.000
 MK-4-4                4    30.000
 MK-4-5                4    40.000
 MK-4-6                4    50.000
 MK-4-7                4    60.000
 MK-4-8                4    70.000
 MK-4-9                4    80.000
 MK-4-10               4    90.000
 MK-4-11               4   100.000
 MK-4-12               4   110.000
 MK-4-13               4   120.000
 MK-4-14               4   130.000
 MK-4-15               4   140.000
 MK-4-16               4   150.000
 MK-5-1                5     0.000
 MK-5-2                5    10.000
 MK-5-3                5    20.000
 MK-5-4                5    30.000
 MK-5-5                5    40.000
 MK-5-6                5    50.000
 MK-5-7                5    60.000
 MK-5-8                5    70.000
 MK-5-9                5    80.000
 MK-5-10               5    90.000
 MK-5-11               5   100.000
 MK-5-12               5   110.000
 MK-5-13               5   120.000
 MK-5-14               5   130.000
 MK-5-15               5   140.000
 MK-5-16               5   150.000
 MK-6-1                6     0.000
 MK-6-2                6    10.000
 MK-6-3                6    20.000
 MK-6-4                6    30.000
 MK-6-5                6    40.000
 MK-6-6                6    50.000
 MK-6-7                6    60.000
 MK-6-8                6    70.000
 MK-6-9                6    80.000
 MK-6-10               6    90.000
 MK-6-11               6   100.000
 MK-6-12               6   110.000
 MK-6-13               6   120.000
 MK-6-14               6   130.000
 MK-6-15               6   140.000
 MK-6-16               6   150.000
!*********************************** Marker Types ********************************************************************
!Co-dominant marker: When heterozygote F1 is present, P1 is coded as 2, F1 is coded as 1, and P2 is coded as 0; Otherwise, P1 is coded as 2, and P2 is coded as 0. 
!Dominant marker: When heterozygote F1 is present, P1 and F1 are coded as 12, and P2 is coded as 0; Otherwise, P1 is coded as 2, and P2 is coded as 0.  
!Recessive markers: When heterozygote F1 is present, P1 is coded as 2, and F1 and P2 are coded as 10; Otherwise, P1 is coded as 2, and P2 is coded as 0. 
!Missing marker is coded as -1. 
 MK-1-1                 2   0   2   2   2   0   0   2   2   0   0   0   0   0   0   2   0   2   2   0   0   0   2   2   0   2   2   0   0   0   2   0   0   0   0   0   0   0   0   2   0   0   2   2   2   0   0   2   0   2   0   2   2   0   0   2   0   0   0   2   2   2   0   0   0   2   0   0   2   2   0   2   0   0   0   0   0   0   0   2   0   2   2   0   2   0   2   0   2   0   2   0   2   0   0   0   2   2   2   2   0   2   0   2   2   2   2   2   0   2   0   0   0   2   0   2   0   0   0   0   2   2   0   0   0   0   2   2   0   2   2   2   0   0   0   2   0   0   0   0   0   0   0   0   0   0   2   0   0   2   2   0   0   0   0   2   0   0   2   0   2   0   2   2   2   0   0   0   0   0   2   0   2   2   2   0   0   0   2   2   2   0   2   2   2   2   2   2   0   2   2   2   2   0   2   0   2   2   2   0
 MK-1-2                 2   0   2   2   2   0   0   2   2   0   0   0   2   2   0   2   0   2   2   0   2   0   2   2   0   2   2   2   0   0   2   0   0   2   0   0   0   0   0   2   0   0   2   2   2   0   0   2   0   2   0   2   2   0   2   2   0   0   2   2   2   2   0   0   0   2   0   0   2   2   0   2   0   0   2   0   0   2   0   2   0   2   2   0   2   0   2   0   0   2   2   0   2   0   0   0   2   2   2   2   0   2   0   2   2   2   2   2   0   2   0   0   2   0   0   2   2   0   0   0   2   0   0   0   0   0   2   2   0   2   2   2   0   0   0   2   0   2   0   0   0   0   0   0   0   0   0   0   0   2   2   0   0   0   0   2   0   0   2   2   2   0   2   2   2   0   0   0   0   2   2   0   0   2   2   0   0   0   2   2   2   0   2   2   2   2   2   0   0   2   2   2   2   0   2   2   2   2   2   0
 MK-1-3                 2   0   2   2   0   0   0   2   0   0   0   0   2   2   2   2   2   2   2   0   2   0   2   2   0   2   2   2   0   0   2   0   2   2   0   0   0   0   0   2   2   0   2   2   2   0   0   2   0   2   0   2   0   0   2   2   0   0   2   2   2   2   0   0   0   2   0   0   2   2   0   0   0   2   2   0   0   2   2   2   0   2   2   0   2   0   2   0   0   2   2   0   2   0   2   0   2   2   2   2   0   2   0   2   2   2   0   0   0   2   0   0   2   0   2   2   2   2   0   0   2   0   0   0   2   2   2   2   0   2   2   2   0   0   0   2   0   2   0   0   0   0   0   0   0   0   0   0   0   2   2   0   0   2   2   2   0   0   2   2   2   0   2   2   0   0   0   0   0   2   2   0   0   2   0   0   0   0   2   0   2   0   2   2   2   2   2   0   0   2   2   2   2   0   2   2   2   0   2   0
 MK-1-4                 0   0   2   2   0   0   0   2   0   0   0   0   2   2   2   2   2   2   2   0   2   0   2   2   0   2   2   2   0   0   2   0   2   0   2   2   0   0   0   2   2   0   2   2   2   0   0   2   0   2   0   2   0   0   0   2   0   2   2   2   2   2   0   0   0   2   0   0   2   0   0   0   0   0   0   0   0   2   2   2   0   2   2   0   2   0   2   0   0   2   2   0   2   0   2   0   0   2   2   2   0   2   0   2   2   2   0   0   0   2   0   0   2   0   2   2   2   2   0   0   2   0   0   0   0   2   2   2   2   2   2   2   2   0   0   2   0   2   0   0   2   0   0   0   0   0   0   0   0   2   2   0   0   2   2   2   0   0   2   2   2   0   2   2   0   0   0   0   0   2   2   0   0   2   0   0   0   0   2   0   0   0   0   2   0   2   2   0   0   2   2   2   2   0   2   2   2   0   2   0
 MK-1-5                 0   0   0   2   0   0   0   2   0   0   0   0   2   2   2   2   2   2   2   0   2   0   2   2   0   2   2   0   0   0   2   0   2   0   2   2   0   0   0   0   2   0   2   2   2   0   0   2   0   2   0   2   0   0   0   2   2   2   2   2   2   2   0   0   0   2   0   2   2   0   0   0   2   0   0   0   0   2   2   2   0   0   2   0   2   0   2   0   0   0   2   0   2   2   0   0   0   2   2   2   0   2   0   2   0   2   0   0   0   2   0   0   0   0   2   2   2   2   0   0   2   0   0   0   0   2   2   2   2   2   2   2   2   0   0   2   0   2   0   0   2   0   0   0   0   0   0   0   0   2   0   2   0   2   2   2   0   0   2   2   2   0   2   2   0   0   0   0   0   2   2   0   0   2   0   0   0   0   2   0   0   0   0   2   0   2   0   0   0   2   2   2   0   2   2   2   2   0   2   0
 MK-1-6                 0   0   0   2   0   0   0   2   0   0   0   0   2   2   2   2   2   2   2   0   2   0   0   2   0   2   2   2   0   0   2   2   2   0   2   2   0   0   0   0   2   0   2   2   2   0   0   2   0   2   0   2   0   0   0   2   2   2   2   2   2   2   0   0   0   2   2   2   2   0   0   0   2   0   2   0   0   2   2   2   0   0   2   0   2   0   2   0   0   0   0   0   2   2   2   0   0   2   0   2   0   2   0   0   0   2   0   0   0   2   0   0   0   0   0   2   2   0   0   0   2   0   0   0   2   2   2   0   0   2   2   2   0   0   0   2   0   2   0   0   2   0   0   0   2   0   0   2   0   0   0   2   0   2   2   2   0   0   2   2   2   0   2   2   0   0   0   0   0   2   2   2   0   0   2   0   2   0   2   0   0   0   0   2   0   2   0   0   0   2   2   2   0   2   2   2   2   2   2   0
 MK-1-7                 2   0   2   2   0   0   0   2   0   0   0   0   0   2   2   2   2   2   2   0   2   0   0   2   0   2   2   2   0   2   2   2   2   0   2   2   0   2   0   0   2   0   2   2   2   0   0   2   0   2   0   2   0   0   0   2   2   2   2   2   2   2   0   0   0   2   2   2   2   0   0   0   2   0   2   0   0   2   2   2   0   0   2   0   0   0   2   0   0   0   0   0   2   2   0   0   0   2   0   2   0   2   0   0   0   2   0   0   0   2   0   0   0   0   0   2   2   0   0   0   2   0   0   0   2   2   2   0   2   2   2   2   0   0   0   2   2   0   0   0   2   0   0   0   2   0   0   2   0   0   0   2   2   2   2   2   0   0   2   2   2   0   2   2   0   0   0   0   0   2   2   2   0   0   2   0   2   0   2   0   0   0   0   2   0   2   0   2   0   2   2   2   0   2   2   2   2   2   2   0
 MK-1-8                 2   0   2   2   0   0   0   2   0   0   2   0   2   2   2   2   2   0   2   0   2   0   0   0   0   2   2   2   0   0   2   2   2   0   2   0   2   0   0   0   2   0   0   2   2   0   0   0   0   2   2   2   0   0   0   2   2   2   2   2   2   2   0   0   0   2   2   2   2   0   0   0   2   2   2   0   0   0   2   2   0   0   2   0   0   0   0   0   0   0   0   0   2   2   0   0   0   2   0   2   0   2   0   0   0   0   0   0   0   2   0   0   0   0   0   2   2   0   0   0   2   0   0   0   2   2   2   0   2   2   2   2   0   0   0   0   2   0   0   0   2   0   0   0   2   0   0   2   0   0   0   2   2   2   2   2   0   0   2   2   2   0   2   2   0   0   2   0   0   2   0   2   0   0   2   0   0   0   2   0   0   0   0   2   0   2   0   2   0   2   2   2   2   2   2   2   2   2   2   0
 MK-1-9                 2   0   2   2   0   0   0   2   0   0   2   0   0   2   2   0   2   0   2   2   2   0   0   0   0   2   2   2   0   0   2   0   2   0   0   2   2   0   0   0   2   0   0   2   2   2   0   0   0   2   2   2   0   0   0   2   2   2   2   2   2   2   0   0   0   2   2   0   2   0   0   0   2   2   2   0   0   0   2   2   0   0   2   0   0   0   0   0   0   0   0   2   2   2   0   0   0   2   0   2   0   2   0   0   0   0   0   0   0   2   0   0   0   0   0   0   2   0   2   0   2   2   0   0   2   2   2   0   2   0   2   2   0   0   0   0   2   0   0   0   2   0   2   0   2   0   0   2   0   0   0   2   2   2   2   2   0   0   2   2   2   0   2   2   0   0   2   0   0   2   0   2   2   0   2   0   0   0   2   0   0   0   2   2   0   2   0   2   0   2   2   2   2   2   2   2   2   2   0   0
 MK-1-10                2   0   2   2   0   2   0   2   0   0   2   2   0   2   2   0   2   2   2   2   2   0   0   0   0   2   2   2   0   0   2   0   2   0   0   2   2   0   0   0   2   0   0   2   2   0   2   0   0   2   2   2   0   0   0   2   2   2   2   2   2   2   0   0   2   2   2   0   2   0   0   0   2   0   2   0   0   0   2   2   0   0   2   0   0   0   0   0   0   0   0   2   2   2   0   0   2   2   0   2   0   2   0   0   2   0   0   0   0   2   0   2   0   2   0   0   2   0   2   0   2   0   0   0   2   0   2   0   2   0   2   2   0   0   0   0   2   0   0   0   2   0   0   0   2   0   0   2   0   0   0   2   2   2   2   0   0   2   2   2   2   0   2   2   0   0   2   0   0   2   0   2   2   0   0   0   0   0   2   0   0   0   2   2   0   2   0   0   0   2   2   2   2   2   2   2   2   2   0   0
 MK-1-11                2   0   2   2   0   2   0   2   2   0   2   0   0   2   2   2   2   2   2   2   2   0   0   0   0   2   2   2   0   0   2   0   2   0   0   2   2   0   0   2   2   0   0   2   2   0   2   0   0   2   2   2   2   0   0   2   2   2   2   2   2   2   0   0   2   2   2   0   2   0   0   0   2   0   2   0   0   0   2   2   0   0   2   0   0   0   0   0   0   0   0   2   2   2   0   0   2   2   0   2   0   0   0   0   2   0   0   0   0   2   0   0   0   2   2   2   2   0   2   0   2   0   0   0   2   0   2   0   0   0   2   2   0   2   0   0   2   0   0   0   2   0   0   0   0   0   0   2   0   0   0   2   2   2   2   0   0   2   2   2   0   0   2   2   0   0   0   0   0   2   0   2   2   2   0   0   0   0   2   0   0   0   2   2   0   2   0   0   0   2   2   2   2   2   2   2   2   2   0   0
 MK-1-12                2   0   2   2   0   0   2   2   2   0   2   0   0   2   2   2   2   2   2   2   2   0   0   0   0   2   2   2   0   0   2   0   2   0   0   2   0   0   0   2   2   0   0   2   2   0   2   0   0   2   2   2   2   0   0   2   2   0   2   2   2   2   0   0   2   2   2   0   2   0   0   0   2   0   2   2   0   0   2   2   0   0   2   0   0   0   0   0   0   0   0   0   2   2   0   0   0   2   0   2   0   0   0   0   2   0   0   0   0   2   0   2   0   2   2   2   2   0   2   0   2   0   0   2   2   0   2   0   0   0   2   2   0   2   0   0   2   0   0   0   2   0   0   0   0   0   0   2   0   0   0   0   2   2   2   0   0   2   2   2   0   0   2   2   0   0   0   0   0   2   0   2   2   2   0   0   0   0   0   0   0   0   2   2   0   2   0   0   0   2   2   0   2   2   2   2   2   2   0   0
 MK-1-13                2   0   2   2   0   0   2   2   2   0   2   0   0   2   2   2   2   0   2   2   2   0   0   0   0   2   2   2   0   0   0   0   2   0   0   2   0   0   0   2   2   0   0   2   2   0   2   0   0   2   2   0   2   0   0   2   2   0   2   2   2   0   2   0   2   2   2   0   0   0   0   0   2   0   2   2   0   0   2   2   0   2   2   0   2   0   0   0   0   0   0   0   2   0   0   0   0   2   0   2   0   0   0   0   2   0   0   0   0   2   0   2   0   2   2   2   2   0   2   0   2   0   0   2   2   0   2   0   0   0   2   2   0   2   0   2   2   0   0   0   2   0   0   0   0   0   0   2   0   0   0   0   2   2   2   0   0   0   2   2   0   0   2   2   0   0   0   0   0   2   2   2   2   2   0   2   0   0   0   0   0   0   2   2   0   2   0   0   0   2   2   0   2   2   0   0   2   0   0   2
 MK-1-14                2   0   2   2   0   2   2   2   2   0   2   0   0   2   2   2   2   2   2   2   0   0   0   0   2   2   2   2   0   0   0   0   2   0   0   2   0   2   0   2   2   0   2   2   2   0   2   0   0   2   2   0   2   0   0   2   2   0   2   0   0   0   2   0   2   2   2   0   0   0   0   0   2   0   2   2   0   0   2   2   0   2   2   0   2   0   0   0   0   0   0   0   2   0   0   0   2   2   2   2   0   0   0   0   2   0   0   0   0   2   0   2   0   2   0   2   2   0   2   0   2   0   0   2   2   0   2   0   0   0   2   0   0   2   0   2   2   0   0   0   2   0   0   0   0   0   0   2   0   0   0   0   2   2   2   0   0   0   2   2   0   0   2   2   0   0   0   0   2   2   2   2   0   2   0   2   0   0   0   0   0   0   2   2   0   0   0   0   0   2   2   0   2   2   0   0   2   0   0   2
 MK-1-15                0   0   2   2   0   0   2   2   0   0   2   0   0   2   2   2   2   2   2   2   0   0   0   0   2   2   2   2   0   0   2   0   2   0   0   2   0   2   2   0   2   0   2   2   2   0   2   0   0   2   2   0   2   0   0   2   2   0   0   0   0   0   2   0   2   2   2   0   0   0   0   0   2   0   0   2   0   0   2   2   0   2   2   0   2   0   0   0   2   0   0   0   2   0   0   0   2   2   2   2   0   0   0   0   2   2   0   0   0   2   0   2   2   2   0   2   2   0   2   0   2   0   0   2   2   0   2   0   0   0   0   0   0   2   0   2   2   0   0   0   2   0   0   0   0   0   0   0   2   0   0   0   2   2   2   0   0   0   2   0   0   2   2   2   0   0   0   0   2   2   2   2   0   2   0   2   0   0   0   0   0   2   2   2   0   0   0   0   0   2   2   0   2   2   0   0   2   0   0   2
 MK-1-16                0   0   2   2   0   0   0   2   2   0   2   0   0   2   2   2   2   2   2   2   0   0   0   0   2   2   2   2   0   0   2   2   2   0   0   2   0   0   2   0   2   0   2   2   2   0   2   0   0   2   0   0   2   0   2   0   2   0   0   0   0   0   0   0   2   2   2   0   0   0   0   0   2   0   0   2   0   0   2   2   0   2   2   0   2   0   0   0   2   0   0   0   2   0   0   2   2   2   0   2   0   0   0   0   2   2   0   0   0   2   0   0   2   0   0   2   2   0   2   0   2   0   0   2   2   0   2   0   0   0   0   0   0   0   0   2   2   0   0   2   2   2   0   0   2   0   0   0   2   0   0   0   2   2   2   0   2   2   2   0   0   2   2   2   0   0   0   0   2   2   2   2   0   2   0   2   0   0   0   0   0   2   2   2   0   0   0   0   0   2   2   0   2   2   0   0   2   0   0   2
 MK-2-1                 2   2   0   0   2   2   2   2   2   0   2   2   2   0   2   0   2   0   2   2   0   0   2   0   2   2   2   0   2   2   2   0   0   2   0   2   2   0   2   2   0   2   0   2   2   2   2   0   0   0   2   0   0   0   2   2   2   2   2   2   0   0   2   0   0   2   0   2   2   2   2   0   2   0   2   2   0   2   2   0   0   2   0   2   2   2   0   2   2   0   0   0   2   0   0   0   2   0   0   0   2   0   0   2   0   2   0   0   2   0   2   2   2   0   0   2   2   0   2   2   0   2   2   2   0   2   2   2   0   2   0   0   2   2   2   0   0   0   2   0   2   2   0   0   2   2   0   0   0   0   2   2   0   0   0   2   2   0   2   0   2   0   0   0   0   2   2   0   2   0   2   2   0   2   0   2   2   2   2   0   2   0   0   2   2   2   2   0   2   2   2   2   0   0   0   2   2   0   0   2
 MK-2-2                 2   2   0   0   2   2   2   2   2   0   2   2   2   0   2   0   2   0   2   2   0   0   2   0   2   2   2   0   2   2   2   2   0   2   0   2   2   0   2   2   0   2   0   0   2   2   2   0   0   0   0   0   0   0   2   2   2   2   2   2   0   0   0   2   0   2   0   2   2   2   2   0   2   0   2   2   0   2   2   0   0   2   0   2   2   0   0   2   0   0   0   0   2   0   0   0   2   0   0   0   2   0   0   2   0   0   0   0   2   0   2   2   2   0   2   2   2   0   2   2   0   0   0   2   0   2   2   2   0   2   0   0   0   2   2   0   0   0   2   0   2   2   0   0   2   2   0   2   0   0   2   2   0   0   0   2   2   0   2   0   2   0   0   0   0   2   2   0   2   0   2   2   0   2   2   0   2   2   0   0   2   2   0   2   2   2   0   2   2   2   2   2   0   0   0   2   2   0   2   2
 MK-2-3                 0   2   0   0   2   2   2   2   2   0   2   2   2   0   2   0   2   0   2   2   0   0   2   0   2   2   2   0   2   2   2   2   0   2   0   2   0   0   2   2   2   2   0   0   2   2   2   0   0   0   0   2   0   0   2   2   0   2   2   2   0   0   0   2   0   2   0   2   2   2   2   0   2   2   2   2   0   2   2   0   0   2   0   2   2   0   0   2   0   0   0   0   2   0   0   0   2   0   0   2   2   2   0   2   0   0   0   0   2   0   2   2   2   0   2   2   2   0   2   2   2   0   2   2   0   2   2   2   2   2   0   0   0   2   2   0   0   0   2   2   2   2   0   0   2   2   0   2   0   2   2   2   0   0   0   2   2   0   2   0   0   0   0   0   0   2   2   0   2   0   0   2   0   2   2   0   2   2   0   2   2   2   2   2   2   2   0   0   2   2   2   2   0   0   0   2   2   0   2   2
 MK-2-4                 0   2   0   0   2   2   2   2   2   0   2   2   2   2   2   0   2   2   2   2   0   0   0   0   2   2   2   0   2   2   2   2   0   2   2   2   0   0   2   2   2   2   0   0   2   2   2   0   0   0   0   2   0   0   2   2   0   2   2   2   2   0   0   2   0   2   0   2   2   2   2   0   2   2   2   2   2   2   2   0   0   2   0   2   2   0   0   0   0   0   0   0   2   0   0   0   0   0   0   2   2   2   0   2   0   0   0   2   2   2   0   2   2   2   2   2   2   0   0   2   2   2   0   2   0   2   2   2   2   2   0   0   0   2   2   0   0   0   2   2   2   2   0   0   2   2   0   2   0   2   2   2   0   0   0   2   2   0   2   0   0   0   0   0   0   2   2   0   2   0   0   2   0   2   2   0   2   0   0   2   0   0   0   2   2   2   0   0   2   2   2   2   0   2   0   2   2   0   2   0
 MK-2-5                 0   2   0   0   2   2   2   2   2   0   2   2   2   2   2   0   2   2   2   2   0   0   0   0   2   0   2   0   2   2   2   2   0   2   2   2   0   0   2   2   2   2   0   0   0   0   0   0   0   0   0   2   0   0   2   2   0   2   2   2   2   0   0   2   0   2   0   0   2   2   2   0   0   2   2   2   2   0   2   0   0   0   0   2   2   0   0   2   0   0   0   0   2   0   2   0   0   0   0   2   2   2   0   2   0   2   0   2   2   2   0   2   2   2   2   0   2   0   0   2   2   2   0   2   0   2   2   0   2   0   0   0   0   2   2   0   0   0   0   2   2   2   2   0   2   2   0   2   0   2   2   2   0   2   0   2   2   0   2   0   0   0   0   0   0   2   2   0   2   0   2   2   0   2   2   0   2   0   0   0   0   0   0   0   2   2   0   0   2   2   2   2   0   2   0   2   2   0   2   0
 MK-2-6                 0   0   0   2   2   2   2   2   2   0   2   2   2   2   2   0   2   2   2   2   2   0   0   0   0   0   2   0   2   2   2   2   0   2   2   2   0   0   2   2   2   2   0   0   0   0   2   0   0   0   0   2   0   0   0   2   0   2   2   2   2   0   0   2   0   2   2   0   2   2   2   0   2   2   2   2   2   0   2   0   0   0   0   2   2   0   0   2   0   2   0   0   2   0   2   2   2   0   0   2   2   2   0   2   0   2   0   2   2   2   0   2   2   2   2   0   2   0   0   2   2   2   0   2   0   2   2   2   2   0   0   0   0   2   2   0   0   0   2   2   2   0   2   0   2   2   0   2   0   2   2   0   0   2   0   2   2   0   2   0   0   0   0   0   0   2   2   2   2   0   2   2   0   2   2   0   2   0   0   2   0   0   0   0   2   2   0   0   0   2   2   2   0   2   0   2   2   0   2   0
 MK-2-7                 0   0   0   2   2   2   0   0   0   0   2   2   2   2   2   0   2   2   2   2   2   0   0   0   0   0   2   0   2   2   2   0   0   2   2   2   0   0   2   2   2   0   0   0   0   2   2   0   0   0   0   2   0   0   0   2   0   2   2   2   2   0   0   2   0   2   2   0   2   0   2   0   2   2   2   2   2   2   2   0   0   0   0   2   2   0   0   2   0   2   0   0   2   0   2   2   2   0   0   2   2   2   0   2   0   2   0   2   2   2   0   2   2   0   2   0   2   0   0   2   2   2   0   2   0   0   0   0   2   0   0   0   0   2   2   0   0   0   2   2   0   0   2   0   2   2   0   2   0   2   2   0   2   2   0   0   2   0   2   0   0   0   0   0   0   0   0   0   2   0   2   2   0   2   2   0   2   0   0   2   0   0   0   0   2   2   0   0   0   2   2   2   0   2   2   2   2   0   2   0
 MK-2-8                 0   0   0   2   2   2   0   0   0   0   2   2   2   2   2   0   0   2   2   2   2   0   0   2   0   0   2   0   2   0   2   2   2   2   2   2   0   0   2   2   2   0   0   0   0   2   2   0   0   2   0   2   0   0   2   2   0   0   2   0   2   2   2   2   0   2   2   0   2   0   2   0   2   2   2   2   2   2   2   0   2   0   0   2   2   0   0   0   0   2   0   0   2   0   2   2   2   0   0   2   2   2   0   2   0   2   0   2   2   2   0   0   2   0   2   0   2   0   0   2   2   2   0   2   0   2   0   0   2   0   0   0   0   2   2   0   0   0   0   2   0   0   2   0   2   2   0   2   0   2   2   0   2   2   0   0   2   0   2   0   0   0   2   0   0   0   2   0   2   0   2   2   2   2   2   2   2   0   0   2   0   0   0   2   2   0   0   0   0   2   2   2   0   2   2   2   2   0   2   0
 MK-2-9                 0   0   2   2   0   2   2   0   2   0   0   2   2   2   0   0   0   2   2   2   2   0   0   2   0   0   2   0   2   0   2   2   2   2   2   2   0   0   2   2   2   0   0   0   0   2   2   2   0   2   0   2   0   0   2   2   0   2   2   0   2   2   2   2   2   2   2   0   2   0   2   0   2   2   2   0   2   2   2   0   2   0   0   2   2   0   2   0   0   2   0   0   2   0   2   2   0   0   0   2   2   2   0   2   0   2   0   0   2   2   2   0   0   0   2   0   2   2   0   2   2   2   0   2   0   2   2   0   2   0   0   0   0   2   2   0   0   0   0   2   0   0   2   2   2   2   0   2   0   2   2   0   2   0   0   0   2   0   2   0   0   0   2   0   0   0   0   0   2   0   2   2   2   2   2   2   0   0   0   2   0   0   0   2   2   0   0   0   0   0   2   2   0   2   2   2   2   0   2   0
 MK-2-10                0   0   2   2   0   2   2   0   2   0   2   2   2   2   0   0   0   2   2   2   2   0   0   2   0   0   2   0   2   0   2   2   2   2   2   2   0   0   2   2   2   0   0   0   0   2   2   0   0   2   0   2   0   0   2   2   0   2   2   0   2   2   2   2   2   2   2   0   2   2   2   0   2   2   2   0   2   2   0   0   0   0   0   2   2   0   2   0   0   2   0   0   2   0   2   2   0   0   0   2   2   2   0   2   0   2   0   0   2   2   2   0   0   0   2   0   2   2   0   2   2   0   0   2   0   2   2   0   2   0   0   0   2   2   2   0   0   0   2   2   0   0   0   2   2   2   0   2   0   2   2   0   2   0   0   0   0   2   2   0   0   0   2   0   0   2   0   0   0   0   2   2   0   2   2   2   0   0   0   2   0   0   0   2   2   0   0   0   0   0   2   2   0   2   2   2   2   0   2   0
 MK-2-11                0   0   2   2   0   2   2   0   2   0   0   2   2   2   0   2   0   2   2   2   2   0   0   2   0   0   2   0   2   0   2   0   2   2   2   2   0   0   2   2   2   0   0   0   0   2   0   0   0   2   0   2   0   0   2   2   0   2   2   0   2   2   2   2   2   2   2   0   2   2   2   0   2   2   2   0   2   2   0   0   0   0   0   2   2   0   2   0   0   2   0   0   2   0   2   2   0   0   0   2   2   2   0   2   2   2   2   2   2   2   2   0   0   0   2   0   2   0   0   2   2   0   0   2   0   2   0   0   2   0   0   2   2   2   2   2   0   0   2   2   0   0   0   2   2   2   0   0   0   2   2   0   2   0   0   0   0   2   2   2   0   2   2   0   0   2   0   0   2   0   2   2   2   2   2   2   0   0   0   2   0   0   0   2   2   0   0   0   0   0   2   2   0   2   2   2   0   0   2   0
 MK-2-12                0   0   2   2   0   2   2   0   2   0   0   2   2   2   0   2   0   2   2   2   2   0   2   2   0   0   2   2   2   0   2   2   2   2   2   2   0   0   2   2   2   0   0   0   0   2   0   0   0   2   0   2   0   0   2   2   0   2   2   0   2   2   0   2   2   2   0   0   0   2   2   0   2   2   0   0   2   2   0   0   0   0   0   2   2   2   2   0   0   0   0   0   2   0   2   2   0   0   0   2   2   2   0   2   2   2   2   2   0   2   2   0   0   0   2   0   2   0   0   2   2   0   0   2   0   2   0   0   0   0   0   2   2   2   2   2   0   0   2   2   0   0   0   2   2   2   0   0   0   2   2   2   2   2   0   0   0   2   2   2   0   0   2   0   0   2   0   0   2   0   2   2   2   2   2   2   0   0   0   2   0   2   0   2   2   0   0   0   0   0   2   2   0   2   0   2   0   0   2   0
 MK-2-13                0   0   2   2   0   0   2   0   2   0   0   2   2   2   0   2   0   2   0   2   2   2   2   0   0   0   2   2   2   0   2   0   2   2   2   2   0   0   2   2   2   0   0   0   0   2   0   0   2   2   0   2   0   0   2   2   0   2   2   0   2   2   0   0   2   2   0   2   2   2   2   0   2   2   0   0   2   2   2   0   0   0   0   2   0   2   2   0   0   0   0   2   2   0   0   2   0   0   0   2   2   2   0   2   2   2   0   0   0   2   2   0   0   2   2   0   2   0   0   2   2   0   0   0   0   2   0   0   0   0   0   2   2   2   2   2   0   0   0   2   0   0   0   2   0   2   0   0   0   2   2   2   2   2   0   0   0   2   2   0   0   0   2   0   0   2   0   0   2   0   2   2   2   0   0   2   0   0   2   2   0   2   0   2   2   0   0   0   0   0   2   2   0   2   0   2   0   2   2   0
 MK-2-14                0   0   0   0   0   0   2   0   2   0   0   2   2   2   0   2   0   2   0   2   2   2   2   0   0   2   2   2   2   0   2   2   2   2   2   0   2   0   2   0   2   0   0   0   0   2   0   2   2   2   0   2   0   0   2   2   0   2   2   0   2   2   0   0   2   0   0   2   2   2   2   0   2   2   0   0   2   2   2   0   0   0   0   2   0   2   2   0   0   0   0   0   2   2   0   2   0   2   0   0   2   2   0   2   0   2   0   0   0   0   2   0   0   2   2   0   2   0   0   2   2   0   0   0   0   2   0   0   2   2   0   2   2   0   2   2   0   0   0   2   0   0   0   2   0   2   0   0   2   2   2   2   2   2   0   0   0   2   2   0   0   0   2   0   0   0   0   0   2   2   2   0   0   0   0   2   0   0   2   2   2   2   0   2   2   0   0   0   0   0   2   0   0   2   0   2   0   2   2   0
 MK-2-15                0   0   0   0   2   0   2   0   2   0   0   2   2   2   0   2   0   2   0   2   2   2   2   0   0   2   2   2   2   2   0   2   2   2   0   0   0   0   2   0   2   0   0   0   0   2   0   2   2   2   0   2   2   0   2   2   0   2   2   0   2   2   0   0   2   0   0   2   2   0   2   0   2   0   0   0   2   2   0   2   0   0   2   0   0   0   2   0   0   0   0   2   2   2   0   2   0   0   0   0   2   2   0   2   0   2   0   0   0   0   2   0   0   2   0   0   2   0   0   0   2   0   0   0   0   2   0   0   2   2   0   2   2   0   2   2   0   0   0   2   0   0   2   2   2   2   0   0   2   2   2   2   2   2   0   0   0   2   2   0   0   2   2   0   0   0   0   0   2   2   2   0   0   0   0   2   0   0   2   2   2   2   0   2   2   0   0   0   0   0   2   0   0   2   0   2   0   2   2   0
 MK-2-16                0   0   0   0   2   0   2   0   2   0   0   2   2   2   0   2   0   2   0   2   2   2   0   0   2   2   2   0   2   2   0   2   2   2   0   0   0   0   0   2   2   0   2   0   0   2   0   2   0   0   0   2   2   0   2   2   0   2   2   0   0   2   0   0   2   0   0   2   2   2   2   0   2   0   0   0   0   2   0   2   0   0   2   0   0   0   2   0   0   0   0   2   2   2   0   2   0   0   0   0   2   2   0   2   2   2   2   0   0   2   2   0   0   2   0   0   2   0   0   0   2   0   0   0   0   2   0   0   2   2   0   2   2   0   2   2   0   0   0   2   0   0   2   2   2   2   0   0   2   2   2   2   0   2   0   0   0   2   2   0   0   2   2   0   0   0   0   0   2   2   2   0   0   0   2   2   0   0   2   2   2   2   0   2   2   0   0   0   0   0   2   0   0   2   0   2   0   0   2   0
 MK-3-1                 0   0   0   2   0   2   0   0   0   2   2   0   0   0   0   2   2   2   0   2   2   2   2   2   0   0   0   0   0   0   0   0   0   2   0   0   2   2   0   0   2   2   2   2   0   2   0   0   2   0   2   0   0   2   2   0   0   0   2   2   2   2   2   0   2   0   2   0   2   0   2   0   2   2   0   2   0   2   2   0   0   2   2   2   2   0   2   0   0   2   0   0   0   0   0   2   2   0   0   2   0   2   2   2   2   0   0   0   0   2   0   0   0   0   2   2   2   2   2   0   0   0   0   2   2   2   2   2   2   2   0   2   2   0   2   0   0   0   2   0   0   0   2   2   2   2   0   2   0   0   2   0   2   2   0   2   2   2   2   0   0   2   0   2   2   2   0   0   0   0   2   0   0   2   2   0   2   0   0   2   2   2   2   0   0   2   0   0   2   0   0   0   0   2   2   0   0   2   2   2
 MK-3-2                 0   2   0   2   0   2   2   0   0   2   2   0   0   0   0   2   2   0   0   2   2   2   2   2   0   0   2   0   2   0   2   0   0   2   0   0   0   2   0   0   0   2   2   2   2   2   0   0   2   0   2   0   0   0   2   0   0   0   2   2   2   2   2   0   2   0   2   2   2   0   0   0   2   2   0   2   0   2   2   0   0   2   2   2   2   0   2   0   0   2   0   0   0   0   0   2   2   0   0   2   0   2   2   2   2   0   0   0   0   2   0   0   0   0   2   2   2   2   2   2   0   0   0   2   2   2   2   0   2   2   0   2   2   0   2   0   0   2   0   0   0   0   2   2   2   2   2   2   0   0   2   0   2   2   0   2   2   2   2   0   0   2   0   2   0   0   0   0   0   0   2   0   0   0   2   0   2   0   0   2   2   2   2   0   2   2   0   0   2   0   0   0   0   2   2   0   0   2   2   2
 MK-3-3                 0   2   0   2   0   0   2   0   0   2   2   0   0   0   0   0   2   2   0   2   2   2   2   2   0   0   2   2   2   0   2   0   0   0   0   0   0   2   2   2   0   2   2   2   2   2   0   0   2   2   2   0   2   0   0   2   0   0   2   2   2   2   0   0   0   0   2   2   2   0   2   0   2   2   0   2   0   2   2   0   0   2   2   2   2   0   2   0   0   2   0   0   0   0   2   2   2   0   0   2   0   2   2   2   2   0   0   0   0   2   0   0   0   0   2   2   2   2   2   2   2   0   0   0   2   0   2   0   2   2   2   2   0   0   2   0   0   2   0   0   0   0   2   2   2   2   0   2   0   0   2   0   0   2   0   2   2   2   2   0   0   2   0   0   0   0   0   0   0   0   2   0   2   0   2   0   2   0   0   2   2   2   2   0   2   0   0   0   2   0   0   0   0   0   2   0   0   2   2   2
 MK-3-4                 0   2   0   2   0   0   2   0   0   2   2   0   0   0   0   0   2   2   0   2   2   0   2   2   0   0   0   0   2   0   2   0   0   2   0   0   0   2   2   0   0   2   2   2   2   2   0   0   2   2   2   0   2   0   0   2   0   0   2   2   0   2   0   0   0   0   0   2   2   0   2   0   2   2   0   2   0   2   2   0   0   0   2   0   2   0   2   0   0   2   0   0   0   0   2   2   2   2   0   2   0   2   2   0   2   0   0   0   0   2   0   0   0   0   2   2   0   0   2   2   2   0   0   0   2   2   2   0   2   2   2   0   0   0   2   0   0   2   0   0   0   0   2   2   0   2   0   2   0   0   0   0   0   0   2   2   2   2   0   0   0   2   0   0   0   0   0   0   0   0   0   0   2   0   0   0   2   0   0   2   2   2   2   2   2   0   0   0   2   0   2   0   0   0   2   0   0   2   2   2
 MK-3-5                 0   2   0   2   0   0   2   0   0   2   2   0   0   0   0   0   0   2   0   2   2   0   0   0   0   0   0   0   2   0   2   0   0   2   0   2   0   0   0   0   0   2   2   0   2   2   0   0   2   2   2   0   2   0   0   2   0   0   2   0   0   0   0   0   0   0   0   2   2   0   0   0   2   2   2   2   2   2   0   0   0   0   2   0   2   0   2   0   0   2   2   0   0   0   2   2   2   2   0   2   0   2   2   0   2   0   0   2   0   2   0   0   0   0   2   2   0   0   0   2   2   0   0   0   2   2   2   0   2   2   2   0   0   0   2   0   0   2   0   0   0   0   2   2   0   0   0   2   0   0   0   0   0   0   2   2   2   2   0   0   0   2   0   0   0   0   0   0   0   0   0   0   2   0   0   0   0   0   0   2   2   2   2   2   2   0   0   0   2   0   2   0   0   0   2   0   0   2   2   2
 MK-3-6                 0   2   0   0   0   2   2   0   0   2   2   0   0   2   0   0   0   2   0   2   2   0   0   2   0   0   0   0   2   0   2   2   0   2   0   2   0   0   0   0   0   2   2   0   0   2   0   0   2   2   2   0   2   0   0   2   0   0   2   0   0   0   0   0   0   0   0   2   2   0   2   0   0   2   2   2   2   0   0   0   0   0   2   0   2   0   2   0   0   2   2   0   0   0   2   2   2   2   0   2   0   2   2   0   2   0   0   2   0   2   0   2   0   0   2   2   0   0   0   2   2   0   0   0   2   2   2   0   2   2   2   0   0   0   2   0   0   2   0   0   0   0   2   2   0   0   0   2   0   0   0   0   0   0   2   2   2   2   0   0   0   2   0   0   0   0   0   0   0   0   0   0   2   0   0   0   0   0   0   2   2   2   2   2   2   0   2   0   2   0   2   0   0   0   2   0   0   2   2   0
 MK-3-7                 0   2   0   0   0   2   2   0   0   2   2   0   2   0   0   0   0   2   0   2   2   0   0   0   2   0   0   0   2   0   0   2   0   2   0   2   0   0   0   0   0   2   2   0   0   2   0   0   2   0   2   0   2   2   0   2   0   0   2   0   0   0   0   0   0   0   0   2   2   0   2   2   0   2   2   2   2   0   0   0   0   0   0   0   2   0   0   0   0   2   2   0   0   0   2   0   2   2   0   2   0   2   2   0   2   0   0   2   0   2   0   2   0   0   2   2   0   0   0   2   2   2   2   2   2   2   2   0   2   2   2   0   0   0   2   0   0   2   0   0   0   0   2   2   0   0   0   2   0   0   0   0   0   0   0   2   2   2   0   0   0   2   2   0   0   0   0   0   2   0   0   0   2   0   0   0   0   0   0   2   2   2   2   2   2   2   0   0   2   0   2   2   0   0   0   2   0   2   2   0
 MK-3-8                 0   2   0   0   0   2   2   0   0   2   2   0   2   0   0   2   0   2   0   2   2   0   0   0   2   2   0   0   2   0   0   0   0   2   0   2   0   0   0   0   0   2   2   0   0   2   2   0   2   0   0   0   2   2   0   2   0   0   2   0   0   0   2   2   0   0   0   2   2   0   2   2   0   2   2   2   2   0   0   0   2   0   2   0   2   0   2   2   2   2   2   0   0   0   2   0   2   2   0   2   0   2   2   0   2   0   0   2   0   0   0   0   0   0   2   2   0   0   0   2   2   2   0   2   2   2   2   0   2   2   2   0   0   0   2   0   0   2   0   0   0   0   2   2   0   2   0   2   0   0   0   0   0   0   0   2   2   2   0   0   0   2   2   0   0   2   0   0   2   0   0   0   2   0   0   2   0   0   0   2   2   2   2   2   2   2   0   0   2   0   0   2   0   0   0   2   0   2   2   0
 MK-3-9                 0   2   0   0   0   0   2   0   0   2   0   0   0   2   0   2   0   2   0   2   2   0   0   0   2   2   2   0   0   0   0   2   0   2   0   2   2   0   0   0   2   2   2   0   0   2   2   0   2   0   0   0   2   2   2   2   0   0   2   0   0   0   2   0   0   0   0   2   2   0   2   2   0   2   2   2   2   0   0   2   2   0   2   0   2   0   2   0   2   2   2   2   0   2   2   0   2   2   0   2   0   2   2   0   2   0   0   2   0   0   0   0   0   0   2   2   0   0   0   2   2   2   0   2   2   2   2   2   2   2   2   0   0   0   2   0   0   0   0   0   0   0   2   2   0   2   0   2   0   0   0   0   0   0   2   2   2   0   0   0   0   2   2   0   0   2   2   0   2   0   0   0   2   0   0   2   2   0   2   2   2   0   2   2   2   2   0   0   2   0   0   2   0   0   0   2   0   2   0   0
 MK-3-10                0   2   0   0   0   0   2   0   0   0   0   0   0   2   0   2   2   2   0   0   2   0   0   0   2   2   2   0   0   0   0   2   0   2   0   2   2   0   0   0   2   2   2   0   0   2   2   0   2   0   0   0   2   2   2   2   0   0   2   2   0   0   2   0   0   0   0   2   2   0   2   2   0   2   2   2   2   0   0   2   0   0   2   0   2   0   2   0   2   2   0   2   0   2   2   0   2   2   0   2   0   2   2   0   2   0   2   2   0   0   0   2   0   2   2   2   0   0   0   2   2   2   0   2   2   2   0   2   2   2   2   0   0   0   2   0   0   0   0   0   0   0   2   2   0   2   0   2   0   0   0   0   0   0   2   2   2   0   0   0   0   2   2   0   0   2   2   0   2   0   0   2   2   0   0   2   2   0   2   2   2   0   2   2   2   2   0   0   2   0   0   2   0   0   0   2   0   2   0   0
 MK-3-11                0   2   0   0   0   0   2   0   0   0   0   0   0   2   0   2   2   2   0   0   2   0   0   0   2   2   2   0   0   0   2   2   2   2   0   2   2   0   0   0   2   2   2   0   0   2   2   0   2   0   0   0   2   2   0   0   2   0   2   2   0   0   2   0   0   0   2   2   2   0   2   2   0   2   2   0   2   0   0   2   0   0   2   0   2   0   0   0   2   2   0   2   0   0   2   0   2   2   0   2   0   2   2   0   2   0   2   2   0   0   0   2   0   2   2   2   0   0   0   2   2   2   0   2   2   2   0   2   2   2   2   0   0   0   2   0   0   0   2   0   0   0   2   2   0   2   2   2   0   0   2   0   0   0   2   2   2   0   2   0   2   2   2   0   0   2   2   0   2   0   0   2   2   0   0   0   2   0   2   2   2   0   2   2   2   2   0   0   2   0   0   2   0   0   0   2   0   2   0   0
 MK-3-12                0   2   0   0   0   0   2   0   0   0   0   0   0   2   2   2   2   2   0   2   2   0   0   0   2   2   0   0   0   0   2   2   2   2   0   0   2   0   0   0   2   2   2   0   0   2   2   0   2   0   0   0   2   0   0   0   2   2   2   2   0   0   2   0   0   0   2   2   2   0   2   2   0   0   2   0   2   0   0   2   0   0   2   2   2   0   0   0   2   2   0   2   0   0   0   0   2   0   0   2   0   2   2   0   2   0   0   2   0   0   0   2   0   2   2   2   0   0   0   2   2   2   0   2   2   2   0   2   2   2   2   0   0   2   2   0   0   0   2   0   0   0   2   2   0   2   2   2   0   0   2   0   2   0   2   2   2   0   2   0   2   2   2   0   0   2   2   0   2   0   0   2   2   0   0   0   2   0   2   2   2   0   2   2   2   2   0   0   2   0   0   2   0   0   0   2   0   2   0   0
 MK-3-13                2   2   0   0   0   0   2   0   2   0   0   0   0   2   2   0   2   2   0   2   0   0   0   0   2   2   0   0   0   0   2   2   2   2   0   0   2   0   0   0   2   2   2   0   0   2   2   2   2   0   0   0   0   0   0   2   2   2   2   2   0   0   2   0   0   0   2   2   2   0   2   2   0   0   2   0   2   0   0   2   0   0   2   2   2   0   0   0   2   0   0   2   0   0   0   0   2   0   0   2   0   2   2   0   0   2   0   2   0   0   0   2   0   2   2   2   2   0   0   0   2   2   0   2   2   2   0   2   2   0   2   0   2   2   2   0   0   0   2   0   0   0   0   2   0   2   2   2   2   0   2   2   0   0   2   2   0   2   2   2   2   2   0   0   0   2   2   0   2   0   2   2   2   0   0   0   0   0   2   0   2   2   0   2   2   2   0   0   2   0   2   2   0   2   0   2   0   2   0   0
 MK-3-14                2   2   0   0   0   0   2   0   0   0   0   0   0   0   2   0   2   2   0   2   0   0   0   0   2   2   2   0   0   0   2   2   2   0   0   0   2   0   0   0   2   2   2   0   0   2   2   2   2   0   0   0   0   0   0   2   2   0   2   2   0   0   2   0   0   0   2   2   2   0   2   2   0   0   2   0   2   0   0   2   0   0   2   2   0   0   0   0   2   0   0   2   2   0   0   0   2   0   2   2   0   2   2   0   0   2   0   2   0   2   0   2   0   0   2   2   0   0   0   0   2   0   0   2   2   2   0   2   2   0   2   0   2   2   2   0   0   0   2   0   0   0   0   2   0   2   0   2   2   2   2   2   0   0   2   0   0   2   0   2   2   2   0   0   0   2   2   0   2   0   2   2   2   0   0   2   0   0   2   0   2   2   0   2   2   2   0   0   0   0   2   2   0   2   0   2   2   2   0   0
 MK-3-15                2   2   0   0   0   0   0   0   0   0   2   0   0   0   2   0   2   2   0   2   0   0   0   0   2   2   2   0   0   2   2   0   2   0   0   0   2   0   0   0   2   2   2   0   2   2   0   2   2   0   0   0   0   0   0   2   2   0   0   2   0   0   2   0   0   0   2   2   2   0   2   2   0   0   2   0   2   0   2   2   0   0   2   2   0   0   2   0   2   0   2   2   2   0   0   2   2   0   2   0   0   2   2   0   0   2   0   2   0   2   0   2   0   0   2   2   0   0   0   0   0   0   0   2   2   2   0   2   2   0   2   0   2   2   2   0   0   0   2   0   0   0   0   2   0   2   0   2   2   2   2   2   0   0   2   0   0   2   0   2   2   2   0   0   0   2   2   0   2   0   2   2   0   0   0   2   0   2   0   0   2   2   0   2   2   2   2   0   0   0   2   2   0   2   0   2   0   2   0   0
 MK-3-16                2   2   0   0   0   0   0   0   0   0   2   0   0   0   2   0   2   2   0   2   0   0   0   2   2   2   2   0   2   2   2   0   2   0   0   0   2   0   0   0   2   2   2   0   2   2   0   2   2   0   0   2   0   0   0   2   2   0   0   2   0   0   2   0   0   0   2   2   2   0   2   2   0   2   2   0   2   0   2   2   0   0   2   2   0   0   2   0   2   0   2   2   2   0   0   0   2   0   2   0   0   2   2   0   0   2   0   2   0   2   0   2   2   0   2   2   0   0   0   0   0   0   0   2   0   2   2   2   2   0   2   0   2   2   2   0   0   0   2   0   0   2   0   2   0   2   0   2   2   2   2   2   0   0   2   0   0   2   0   2   2   2   0   0   0   2   2   0   2   0   2   2   0   2   0   2   0   2   0   0   2   2   0   2   2   2   0   0   2   2   0   2   0   0   0   2   0   0   0   0
 MK-4-1                 0   0   2   2   0   2   0   2   2   2   2   2   0   2   2   0   0   0   2   0   0   0   0   2   0   2   0   2   0   2   0   0   2   2   0   2   0   2   2   0   2   2   0   2   0   0   0   2   0   0   2   0   2   0   0   2   0   0   2   0   2   0   2   0   2   2   0   0   0   2   2   0   2   0   2   0   0   0   2   0   2   0   2   2   2   0   2   0   0   0   0   2   2   0   2   2   2   0   0   2   2   2   0   2   2   0   0   2   2   0   0   0   0   2   0   2   2   2   2   2   0   2   0   2   2   0   2   0   0   0   0   0   2   2   0   0   0   2   2   2   0   2   0   0   0   0   0   0   0   0   0   0   2   0   0   2   0   0   0   0   0   2   0   0   2   0   2   2   0   0   2   0   2   2   2   0   0   0   2   2   2   2   2   2   2   0   0   2   2   0   0   0   2   0   2   0   2   2   2   2
 MK-4-2                 2   0   2   2   0   2   0   2   2   2   0   2   0   2   2   0   0   0   2   0   0   0   0   2   0   2   0   2   0   2   0   2   2   2   0   0   0   2   2   0   2   2   0   2   0   0   0   2   0   0   2   0   2   0   0   2   0   2   2   0   2   2   2   2   2   2   0   0   0   2   2   0   2   0   2   2   0   0   2   0   2   0   2   2   2   0   2   0   0   0   0   2   2   0   2   2   2   2   0   2   2   0   0   2   2   0   0   2   2   0   0   0   0   2   2   2   2   2   2   2   0   2   0   2   2   0   0   0   2   0   0   0   2   2   0   2   2   2   2   0   0   0   0   0   0   2   0   0   0   0   0   0   2   2   0   2   0   0   0   0   0   0   0   0   2   0   2   2   0   0   2   0   2   2   2   0   0   0   0   2   2   2   2   2   2   0   0   0   2   0   0   0   2   0   2   0   2   0   2   2
 MK-4-3                 2   0   2   2   0   2   0   2   2   2   0   2   0   2   2   0   0   0   2   0   0   0   0   2   0   2   0   0   0   2   0   2   2   2   2   0   0   2   2   0   2   2   0   2   0   0   0   2   0   0   2   0   0   0   0   2   0   2   2   0   2   2   2   2   2   2   0   0   0   0   2   0   2   0   2   2   0   0   2   0   2   0   2   0   2   0   2   0   2   0   2   2   2   0   0   2   2   2   0   2   2   0   0   2   2   0   0   2   2   2   0   0   0   0   2   2   2   0   2   2   0   2   0   2   2   0   2   0   2   0   2   0   2   2   0   2   2   0   2   0   0   0   0   0   0   2   0   0   0   0   0   2   2   0   0   2   0   0   0   0   0   0   0   0   2   0   2   2   0   0   2   0   0   2   2   0   2   0   0   2   2   2   0   2   2   0   0   0   0   0   0   0   2   0   2   0   2   0   0   2
 MK-4-4                 2   0   2   2   0   2   0   2   2   0   0   2   0   2   2   0   0   0   2   0   0   0   0   2   0   2   0   0   0   2   0   2   2   0   2   0   0   2   2   0   2   2   0   2   0   0   0   2   0   0   2   0   0   0   0   2   0   2   2   0   2   2   2   2   2   2   0   0   0   2   2   0   2   0   2   2   0   0   2   0   2   0   0   0   2   0   2   0   0   0   2   2   0   0   0   0   2   0   0   2   2   0   0   2   2   2   0   2   2   2   0   0   0   0   2   2   2   2   2   2   2   2   0   2   2   0   2   0   2   0   2   0   2   2   0   2   2   0   2   0   0   0   0   0   2   2   0   0   0   0   0   2   2   0   0   0   0   2   0   0   0   0   0   0   2   0   2   2   0   0   2   0   0   2   2   0   2   0   2   0   2   2   0   2   2   0   0   2   0   0   0   2   2   0   0   0   2   0   0   2
 MK-4-5                 2   0   2   2   0   2   0   2   2   0   0   2   0   2   2   0   0   0   0   2   0   2   0   0   0   2   0   0   0   2   0   2   2   0   2   0   0   2   2   0   2   2   0   2   0   0   0   2   0   0   2   0   0   0   2   2   0   2   2   0   2   2   2   2   2   2   0   0   0   2   2   0   2   0   2   0   0   2   2   0   2   0   0   2   2   0   2   2   2   0   2   2   0   0   0   0   2   0   0   2   2   2   0   0   0   2   0   2   2   2   2   0   0   0   2   2   2   2   2   0   0   2   0   2   2   0   2   0   2   0   2   0   0   0   0   0   2   0   2   0   0   0   0   0   2   2   0   0   2   2   0   2   2   0   0   0   0   2   0   0   0   0   0   2   2   0   2   2   0   2   2   0   0   2   2   0   2   0   2   0   2   2   2   2   2   0   0   2   0   0   0   2   2   0   0   0   2   0   0   2
 MK-4-6                 2   0   2   0   0   0   0   2   2   0   0   2   0   2   2   0   0   0   0   2   0   2   0   2   0   2   0   0   0   2   0   0   2   0   2   2   0   0   2   0   2   2   0   2   0   0   0   2   0   0   2   0   0   2   2   2   0   2   0   0   2   2   2   2   2   2   0   2   0   2   2   0   2   0   2   0   0   2   2   0   2   0   0   2   2   0   2   2   2   0   2   2   0   0   0   0   0   0   0   2   2   2   0   0   2   2   0   2   2   2   2   0   0   0   2   2   2   2   2   0   0   2   0   2   2   0   2   0   0   0   2   0   2   0   0   0   2   2   2   0   0   0   0   0   2   2   0   0   0   2   0   0   2   0   0   2   0   2   0   0   0   0   0   2   2   0   2   2   0   2   2   0   0   0   2   0   2   0   2   0   2   2   2   2   2   0   0   2   0   0   0   0   2   0   0   0   2   2   0   2
 MK-4-7                 2   0   2   0   0   0   0   2   2   0   0   2   0   2   2   0   0   0   0   0   0   2   0   2   0   2   0   2   0   2   2   0   2   0   2   2   0   0   2   0   2   2   0   2   0   0   0   2   0   0   2   0   2   2   0   2   0   2   0   0   2   2   2   2   0   2   0   2   0   2   2   0   2   0   2   0   0   2   2   2   2   0   0   2   2   0   2   2   2   0   2   2   2   0   0   2   0   0   0   2   2   2   0   0   2   2   0   2   2   2   2   0   0   2   2   2   2   0   2   0   0   2   2   2   2   0   2   0   0   0   2   0   2   0   0   2   2   0   2   2   0   0   0   0   2   2   0   0   0   2   0   0   2   0   0   0   0   2   0   0   2   0   0   2   2   0   2   2   0   2   0   0   0   0   2   0   0   0   2   0   0   0   2   2   2   0   0   2   0   0   0   0   2   0   0   0   2   2   0   2
 MK-4-8                 2   0   2   0   0   0   0   2   2   0   0   0   0   2   2   2   0   0   2   0   0   2   0   2   0   2   0   2   0   2   2   0   2   0   2   2   0   0   2   2   2   2   0   2   0   0   0   2   0   0   2   0   2   2   0   2   0   2   0   0   2   2   2   2   0   2   0   0   2   2   2   0   2   0   2   0   0   2   2   2   2   0   0   2   0   0   2   2   2   0   2   2   2   0   0   2   0   0   2   2   2   2   0   2   0   2   0   2   2   2   2   0   0   2   0   0   2   2   2   0   0   2   2   0   0   2   2   0   0   0   2   0   2   0   0   2   2   0   2   2   0   0   0   0   2   2   0   0   0   2   0   0   2   0   0   0   0   2   0   0   2   0   0   2   2   0   2   2   2   2   2   0   0   0   2   2   0   0   2   0   0   0   2   2   2   0   0   0   0   0   0   0   2   0   0   0   2   2   0   2
 MK-4-9                 2   0   2   0   0   2   0   2   2   0   0   0   0   2   2   2   0   2   2   0   0   2   0   2   0   2   0   2   0   2   2   0   2   0   2   2   0   0   2   2   2   2   0   2   0   0   0   2   0   0   2   0   2   2   0   2   0   2   0   0   0   0   2   2   0   2   0   0   0   2   2   0   2   0   2   0   0   2   2   2   2   0   0   2   0   2   2   2   2   0   2   2   2   0   0   2   0   0   2   2   2   2   0   2   0   2   0   2   2   2   2   0   0   2   0   2   2   2   2   0   0   2   2   0   0   2   2   0   0   0   2   0   2   0   0   2   2   0   2   2   0   2   0   0   0   2   2   0   0   2   0   0   2   0   0   0   0   2   0   0   2   0   0   2   2   0   2   2   2   2   2   0   0   0   0   2   0   2   2   0   0   0   2   2   2   0   0   0   0   0   0   0   2   0   0   0   0   2   0   2
 MK-4-10                2   0   2   0   0   2   0   2   2   0   0   2   0   2   2   2   0   2   2   0   0   2   2   2   0   2   0   2   0   2   2   0   2   0   2   2   0   0   2   2   2   2   0   0   0   2   2   2   0   0   2   0   2   2   2   2   0   2   0   0   0   0   2   2   0   2   0   0   0   2   2   0   2   0   2   2   0   2   2   2   2   0   0   0   0   2   2   2   2   0   2   2   2   2   0   2   0   0   2   2   2   2   0   2   0   2   0   2   2   2   2   0   0   2   0   2   2   2   2   0   0   2   0   0   0   2   2   0   2   2   2   0   2   0   0   2   2   0   2   2   0   0   0   0   0   2   0   0   0   2   0   2   2   0   0   0   2   2   2   0   2   0   0   2   2   0   2   2   2   2   2   0   0   0   0   2   0   2   0   0   0   0   2   2   2   0   2   0   0   0   2   0   0   0   0   0   0   2   0   2
 MK-4-11                2   0   2   2   0   2   0   2   2   0   0   2   0   2   2   2   0   0   0   0   2   2   2   2   0   2   0   2   0   2   2   0   2   0   2   2   0   0   2   2   2   0   0   0   0   2   2   2   0   0   2   0   2   2   2   2   0   0   0   0   2   2   2   2   0   2   2   0   0   2   2   0   2   0   2   2   0   2   2   2   2   0   0   0   0   0   0   2   2   0   2   2   2   2   0   0   0   0   2   2   2   0   0   2   0   2   0   2   2   2   2   0   0   2   0   2   2   0   2   0   0   2   0   0   0   0   2   2   2   2   2   0   2   0   0   2   2   0   2   2   0   0   0   0   2   2   0   0   0   2   0   2   2   2   0   2   2   2   2   0   2   0   0   2   2   0   2   2   2   2   2   2   0   0   0   2   0   2   0   0   0   0   2   2   2   0   2   0   0   0   2   0   0   0   0   0   0   2   0   2
 MK-4-12                2   0   2   2   0   2   2   2   2   0   0   2   0   2   2   2   0   0   0   0   2   2   2   2   0   2   0   2   0   2   2   0   2   0   2   2   0   0   2   2   2   0   0   0   0   2   2   2   0   0   2   0   2   2   2   2   0   0   0   0   2   2   2   2   0   2   0   0   0   2   2   0   2   0   2   0   0   2   2   2   0   0   0   0   0   0   0   2   2   0   2   2   2   2   2   0   0   0   2   0   2   0   2   2   0   2   0   0   2   2   2   0   0   0   0   2   2   0   2   0   2   2   0   0   0   2   2   0   2   2   2   0   2   0   0   2   2   0   2   2   0   0   0   0   2   0   0   0   0   0   0   2   2   2   0   2   2   2   2   0   2   0   0   2   2   0   2   2   2   2   2   2   0   0   0   2   0   2   0   0   0   0   2   2   2   0   2   0   0   0   2   0   0   2   0   0   2   0   0   2
 MK-4-13                2   0   2   2   2   2   2   0   2   0   0   0   0   2   2   2   0   0   0   0   2   2   2   2   0   2   0   2   0   2   2   0   2   0   2   2   0   0   2   2   2   0   0   0   0   2   2   2   0   0   2   0   2   2   2   2   0   0   0   0   2   2   2   2   0   2   0   0   0   2   0   0   2   0   2   0   0   2   2   2   0   0   0   2   0   0   2   2   2   2   2   2   2   2   2   0   0   0   2   2   0   0   2   2   0   2   0   2   2   2   0   0   0   0   2   2   2   0   2   0   2   2   0   2   0   2   2   0   2   2   2   0   2   0   0   2   2   0   2   2   0   0   0   0   2   0   0   0   0   0   0   2   2   2   0   2   2   2   2   0   2   0   0   2   0   0   2   2   2   2   2   2   0   0   0   2   0   2   0   0   0   0   2   2   2   0   2   0   0   0   2   0   0   2   0   0   2   0   0   2
 MK-4-14                2   0   2   2   2   2   2   0   2   2   0   0   0   2   2   2   0   0   0   0   2   2   2   2   0   2   0   2   0   2   2   0   2   0   2   2   0   0   2   2   2   0   0   0   0   2   0   2   0   0   2   0   2   2   0   0   2   0   0   0   2   2   2   2   0   2   0   2   0   2   0   0   2   0   2   0   0   2   2   2   0   0   0   2   0   0   2   2   2   2   2   2   2   2   2   0   0   0   2   2   0   0   0   2   0   2   0   2   2   2   2   0   0   0   2   2   2   0   0   2   2   2   0   2   0   2   2   0   2   2   2   0   2   0   0   2   0   0   2   2   0   2   2   0   2   0   0   0   0   0   0   2   2   2   0   2   0   0   2   0   2   0   0   2   0   0   2   2   2   2   2   2   0   0   0   2   0   2   0   0   0   0   2   0   2   2   2   0   0   0   2   2   2   2   0   0   2   0   0   2
 MK-4-15                2   0   2   2   2   2   2   2   2   0   0   0   0   2   2   2   0   0   0   0   2   2   2   2   0   2   0   2   0   2   2   0   2   0   2   2   0   0   2   2   2   0   2   0   0   0   0   2   0   0   0   0   2   2   0   0   2   0   0   0   2   0   2   2   0   0   0   2   0   0   0   0   0   0   2   0   0   2   2   0   0   0   0   2   0   0   2   2   0   2   2   2   2   2   2   0   0   0   2   2   0   0   2   2   2   2   0   2   0   2   2   0   0   0   2   2   2   0   2   2   2   2   0   2   0   2   2   0   2   2   2   0   0   0   0   2   0   0   2   2   0   2   2   0   2   0   0   0   0   0   0   2   2   2   0   2   0   0   2   0   2   0   0   2   0   0   2   0   2   2   2   2   0   0   0   2   0   2   0   2   0   0   2   0   2   2   2   0   0   0   2   2   2   2   0   0   2   0   0   2
 MK-4-16                2   0   2   2   2   2   0   2   2   0   0   0   2   0   2   2   0   0   0   0   0   2   2   2   0   2   2   2   0   2   2   0   2   0   2   2   0   0   2   2   2   0   2   0   0   0   0   2   0   0   0   0   2   2   0   0   2   0   0   0   2   2   2   2   0   0   0   2   0   0   0   0   0   0   2   0   0   2   2   0   0   0   0   2   0   0   2   2   0   2   2   2   2   2   2   0   0   2   2   2   0   0   2   2   2   2   0   2   0   2   2   0   0   0   2   2   2   0   2   2   2   2   0   2   0   2   2   0   2   0   2   0   0   0   0   0   0   2   2   2   0   2   2   0   2   0   0   0   0   0   0   2   2   2   0   2   2   0   2   2   2   0   0   2   0   0   2   0   2   0   2   2   0   0   0   2   0   2   0   2   0   0   2   0   2   2   2   0   2   0   2   2   2   2   0   0   2   0   0   2
 MK-5-1                 2   0   0   0   2   2   0   0   2   0   2   0   2   0   0   0   0   2   0   2   0   2   2   0   0   0   2   0   0   2   0   0   0   2   0   0   0   0   0   0   0   0   2   0   2   0   2   2   0   0   2   0   2   0   2   2   0   2   2   0   0   2   2   2   2   2   2   2   2   0   0   0   0   2   2   2   0   2   0   2   2   0   0   2   0   2   2   2   0   0   0   2   0   2   0   0   2   0   0   0   0   0   0   0   0   0   0   0   0   2   2   0   2   0   2   0   2   0   2   2   0   2   0   2   2   0   0   2   0   0   2   2   0   0   2   0   0   0   2   0   2   2   2   2   2   2   2   0   2   0   2   0   0   2   0   0   2   2   0   0   0   0   0   2   2   0   0   2   0   0   2   0   2   0   0   2   2   0   0   2   2   0   0   2   0   0   2   2   2   2   2   0   0   0   2   2   2   2   2   0
 MK-5-2                 2   0   0   0   2   2   0   0   2   0   2   0   2   0   0   0   0   0   0   0   0   0   2   0   0   0   2   0   0   2   0   0   0   2   0   2   0   0   0   0   0   0   2   0   2   0   2   2   0   0   2   2   2   0   2   2   0   2   2   0   0   2   2   2   2   2   2   2   2   0   0   0   0   2   2   2   2   2   0   2   2   2   0   2   0   2   2   0   0   0   0   2   2   2   0   0   2   0   0   0   0   0   0   0   0   0   0   2   2   2   2   0   2   0   2   0   0   0   0   0   0   2   0   2   2   0   2   2   0   0   2   2   0   0   0   0   0   0   2   0   2   2   2   2   2   2   2   0   2   0   2   0   0   2   0   0   2   2   0   0   0   0   0   2   0   0   0   2   0   0   2   2   2   0   0   2   2   0   0   2   2   0   0   2   0   0   2   2   2   2   2   0   0   0   2   2   0   2   2   0
 MK-5-3                 2   2   0   0   2   2   0   0   2   0   2   0   2   0   0   0   0   0   0   0   0   0   2   0   0   0   2   0   0   2   0   0   0   2   0   2   0   2   2   0   0   0   2   0   2   0   2   2   0   0   2   2   2   0   2   2   0   2   2   0   0   0   2   2   2   2   2   2   2   0   0   0   0   2   2   2   2   0   0   2   2   2   0   2   0   2   2   0   2   0   0   2   2   2   0   0   2   0   2   0   0   0   0   2   0   0   0   2   2   0   2   0   2   0   2   0   0   0   0   0   0   0   0   2   0   0   2   2   0   0   2   2   0   0   0   0   0   2   0   0   2   2   2   0   2   2   2   0   2   0   2   0   0   2   0   2   2   2   0   0   0   0   2   2   0   0   0   2   0   0   2   2   0   2   0   2   2   2   0   2   0   0   0   2   0   0   2   2   0   2   0   0   0   2   0   2   0   2   2   0
 MK-5-4                 2   2   0   0   2   2   0   0   2   0   2   0   2   2   0   0   0   0   0   0   0   0   2   0   0   0   2   0   0   2   2   0   0   2   0   2   0   2   2   0   0   0   0   2   2   0   2   2   0   0   2   2   0   0   2   2   0   2   2   0   0   0   0   2   2   2   2   2   2   2   0   0   0   2   0   2   2   0   0   2   2   2   0   2   0   2   2   0   2   2   0   2   2   2   0   0   0   2   2   0   0   0   0   2   0   0   0   2   2   0   2   0   2   2   2   2   0   0   0   0   0   2   0   2   0   0   2   2   0   0   2   2   0   0   0   0   0   2   2   0   2   2   2   0   0   0   2   0   2   0   2   0   2   0   0   2   2   2   2   0   0   0   2   2   0   0   0   2   0   0   2   0   0   2   0   2   2   2   0   2   0   2   0   2   0   0   0   2   0   2   0   0   0   2   0   2   0   2   2   0
 MK-5-5                 2   0   0   0   2   2   0   0   2   0   0   0   2   2   0   0   0   0   0   0   0   0   2   2   0   2   2   0   0   2   0   0   0   0   0   0   0   0   2   0   0   0   0   2   2   0   2   2   0   0   2   2   0   0   2   2   0   2   2   2   0   0   0   2   2   2   2   2   2   0   2   0   0   2   0   2   2   0   0   2   2   2   0   2   0   2   2   2   2   2   0   2   2   2   0   0   0   2   2   0   0   0   0   2   0   0   0   2   2   0   2   0   2   2   2   2   0   0   0   0   0   2   0   2   0   0   2   2   0   0   2   2   0   0   0   2   0   2   2   0   2   2   2   0   0   0   2   0   2   0   2   0   2   0   0   2   2   2   0   0   0   0   2   2   0   0   0   2   0   0   2   0   0   2   0   2   2   2   0   2   0   2   0   2   0   0   0   2   0   2   0   0   0   2   0   2   0   2   2   0
 MK-5-6                 2   0   0   0   2   2   0   0   2   2   0   0   2   2   0   0   0   0   0   2   0   0   2   2   0   2   2   0   0   2   0   0   0   0   0   0   0   0   2   0   0   0   0   2   2   0   2   2   0   0   2   2   0   0   2   2   0   2   2   2   0   0   0   2   2   2   2   2   2   0   0   0   2   2   0   2   2   0   0   2   2   2   0   2   0   2   2   2   2   2   0   2   2   2   0   0   0   2   2   0   2   0   0   2   0   0   0   2   0   0   2   0   2   2   2   0   0   0   0   0   0   2   0   2   0   0   2   2   0   0   2   0   0   0   2   2   0   2   2   0   2   2   2   0   0   0   2   0   2   0   2   0   2   0   0   2   2   2   0   0   0   0   2   2   0   0   0   2   0   0   2   0   0   2   0   2   2   2   0   2   0   2   0   2   0   0   0   2   0   2   0   0   0   2   0   2   0   2   2   0
 MK-5-7                 2   0   0   0   2   2   0   0   0   2   0   0   2   2   0   0   0   0   0   2   0   0   2   2   0   2   2   0   0   2   0   0   0   0   0   0   0   0   2   0   0   0   0   2   0   0   2   2   0   0   0   2   0   0   0   2   0   2   2   2   0   0   2   2   2   2   2   2   2   0   0   0   2   2   0   2   2   0   0   2   2   2   0   2   0   2   2   2   2   2   0   2   2   2   0   0   0   2   2   0   2   0   0   2   0   0   0   2   0   0   2   0   2   2   2   2   0   0   0   0   0   2   0   2   0   0   2   2   0   2   2   0   0   0   2   2   0   0   2   0   2   2   2   0   0   2   2   0   2   0   2   0   2   0   0   2   2   2   0   0   0   0   2   2   0   0   0   2   2   0   2   0   0   2   0   2   2   2   0   2   0   2   0   2   0   0   0   2   0   2   0   0   0   2   0   2   2   2   2   0
 MK-5-8                 2   0   0   0   2   2   0   0   0   2   0   0   0   2   0   0   0   0   0   2   0   0   2   2   0   2   2   0   2   2   0   0   0   0   0   2   2   2   2   0   0   0   0   2   0   0   2   0   0   0   0   2   0   0   0   0   0   2   2   2   0   0   2   2   2   2   2   2   2   0   0   0   2   2   2   2   2   0   0   2   2   2   0   2   0   2   2   2   2   2   0   2   2   0   0   0   0   2   2   0   2   0   0   2   0   0   0   0   0   2   2   0   2   2   2   2   0   0   0   0   0   2   0   2   0   0   2   2   0   2   2   0   2   2   2   2   0   0   2   0   2   2   2   0   0   2   2   0   0   0   2   0   2   0   0   2   2   2   0   0   0   0   2   2   0   0   0   2   0   0   2   0   0   2   0   2   2   2   0   2   0   2   0   2   0   0   0   2   0   2   0   2   0   2   0   2   2   2   2   0
 MK-5-9                 2   0   0   0   2   2   2   2   0   2   2   0   0   2   0   0   2   0   0   2   0   0   2   2   0   2   2   0   2   2   0   0   0   0   0   2   2   2   2   2   0   0   0   0   2   0   2   0   0   0   0   2   0   0   2   0   0   2   2   2   0   2   2   2   2   2   2   2   2   0   0   0   2   2   2   2   2   0   0   2   2   2   0   2   0   2   2   0   2   2   0   2   2   2   0   0   0   2   2   2   2   0   0   2   0   0   0   0   0   2   2   0   2   0   2   2   0   0   0   0   0   2   0   2   0   0   2   2   0   2   2   2   2   2   2   2   0   2   2   0   2   2   2   0   0   2   2   0   0   0   2   2   0   0   0   2   2   0   2   0   0   0   2   2   0   0   0   2   0   0   2   0   0   2   0   2   2   0   0   2   0   2   0   2   2   2   0   2   0   2   2   0   0   2   0   2   2   2   2   0
 MK-5-10                2   0   0   0   0   2   2   2   0   2   2   0   0   2   0   0   2   0   0   2   0   0   2   2   0   2   2   0   2   2   0   0   0   0   0   2   2   2   2   2   0   0   2   0   2   0   2   0   0   0   2   2   0   0   2   0   0   2   2   2   0   2   2   2   2   2   2   2   2   0   0   0   2   2   2   2   2   0   0   2   2   2   0   2   0   2   2   0   2   0   0   2   2   2   2   2   0   0   2   2   2   0   2   2   0   2   0   0   0   2   2   0   2   0   2   2   2   0   0   0   2   2   2   2   0   0   2   2   0   2   2   2   2   2   2   0   0   2   2   0   2   2   2   2   0   2   2   0   0   0   2   0   0   0   0   2   2   0   2   0   2   0   2   2   0   0   0   2   0   0   2   0   0   2   0   2   0   0   0   2   0   0   0   2   2   2   0   2   0   2   2   0   0   2   0   2   2   2   2   0
 MK-5-11                2   2   0   0   0   2   2   0   0   2   2   0   0   2   0   0   2   0   0   2   0   0   2   2   0   0   2   0   2   2   0   0   2   0   0   0   2   2   2   0   0   0   2   0   0   0   2   0   0   0   2   2   0   0   2   0   0   2   2   2   0   2   2   2   2   2   2   2   2   0   0   0   2   2   0   0   2   0   0   2   2   2   0   2   0   2   2   2   2   0   0   2   2   2   2   2   0   0   0   2   2   0   2   2   0   2   0   0   0   2   2   0   2   0   2   2   2   0   0   0   2   0   2   2   0   0   0   2   0   0   2   2   2   2   0   0   0   2   2   0   2   2   2   2   0   2   2   0   0   0   2   2   0   0   0   2   2   0   2   0   2   0   2   2   0   2   0   0   2   0   2   0   0   2   0   2   0   0   0   0   0   0   0   2   2   2   0   2   0   2   2   0   0   2   0   2   0   2   2   0
 MK-5-12                2   2   0   0   0   2   2   0   0   2   2   0   0   2   0   0   0   0   0   2   0   2   2   2   2   0   2   0   2   2   0   0   2   0   0   2   2   2   2   0   0   0   2   0   0   0   2   0   2   0   2   2   0   0   2   0   0   2   0   2   0   2   2   2   2   2   2   2   2   0   0   0   2   2   0   0   2   0   0   2   2   2   0   2   0   2   2   0   2   0   0   2   2   2   2   2   0   0   0   2   2   0   0   2   0   2   0   0   0   2   2   0   2   0   2   2   2   0   0   0   2   0   2   2   0   0   0   2   0   0   2   2   2   2   0   0   0   2   2   2   0   2   2   2   0   2   0   0   0   0   2   2   0   0   2   2   2   0   2   0   2   2   2   2   0   2   0   0   2   0   2   0   0   2   2   2   0   0   2   2   0   0   0   2   2   2   0   2   0   2   2   2   0   2   2   2   0   2   0   0
 MK-5-13                2   2   0   0   0   2   2   0   0   2   0   0   0   2   0   0   0   0   0   2   0   2   2   2   2   0   0   0   0   2   0   0   2   0   0   2   2   2   2   0   0   0   2   0   2   0   0   0   2   2   2   2   0   0   2   0   0   2   0   2   0   2   2   2   2   2   2   2   2   0   2   0   2   2   0   0   2   2   2   2   2   2   0   2   0   2   2   0   2   0   0   2   2   2   2   2   0   0   0   2   2   0   0   2   0   2   0   0   0   2   2   0   2   0   2   2   2   0   0   0   2   0   2   2   0   0   0   2   0   0   2   2   0   2   0   0   0   2   2   2   0   0   2   2   0   2   2   0   0   0   2   2   0   0   2   2   2   2   0   0   2   0   2   0   0   2   0   0   2   0   2   0   0   2   2   2   0   0   0   2   0   0   0   2   2   2   0   2   0   2   2   2   2   2   2   2   2   2   0   0
 MK-5-14                2   2   0   0   0   2   2   0   0   2   2   0   0   2   0   0   0   0   0   2   2   2   2   0   2   0   0   0   2   0   0   0   2   0   0   2   2   2   2   0   0   2   2   0   2   0   0   0   2   2   2   2   0   0   0   0   0   2   0   2   2   2   2   2   2   2   2   2   0   2   2   0   2   0   0   0   2   2   2   2   2   2   0   2   0   2   2   0   2   0   2   2   2   2   2   2   0   0   0   2   0   0   0   2   0   2   0   0   0   2   2   0   2   0   2   2   2   2   0   0   2   0   2   2   0   0   0   2   0   0   2   2   0   2   0   2   0   2   2   2   0   0   2   2   0   2   2   0   0   0   2   2   0   0   2   2   2   2   0   0   2   0   2   0   0   2   0   0   2   0   2   0   0   0   2   2   0   0   0   2   0   2   0   2   2   2   0   2   0   2   2   2   2   2   2   0   2   2   0   0
 MK-5-15                2   2   0   0   0   2   2   0   0   2   2   2   0   2   0   0   0   0   0   2   2   2   2   2   2   0   0   0   2   0   0   0   0   0   0   2   0   2   2   0   0   2   2   0   2   2   0   0   2   2   2   2   0   0   0   0   0   2   0   2   2   2   0   2   2   2   2   2   0   2   2   2   2   0   0   0   2   2   2   2   2   2   0   2   0   2   2   0   2   0   2   2   2   2   2   2   0   0   2   2   0   0   2   2   0   2   2   0   0   2   0   0   2   0   0   2   2   2   0   0   2   0   0   2   0   0   2   2   0   0   2   2   0   2   0   2   0   2   2   2   0   0   2   0   0   2   2   0   2   0   2   2   0   0   0   2   0   2   0   0   2   0   2   0   0   2   0   0   2   0   2   0   0   2   2   2   0   0   0   2   0   2   2   2   0   2   0   2   0   2   2   2   2   0   0   0   2   2   0   0
 MK-5-16                2   2   0   0   0   2   2   0   0   2   2   2   0   2   0   0   0   0   0   2   2   0   2   0   2   0   0   0   2   0   0   2   2   0   0   0   0   2   2   0   2   0   2   2   2   2   0   0   2   2   2   0   0   0   0   0   0   2   0   2   2   2   0   2   2   2   2   2   0   2   2   0   2   0   0   0   2   2   2   0   2   2   0   2   0   2   2   0   0   0   2   2   2   2   2   2   0   0   2   2   0   0   2   2   0   2   2   2   0   2   0   0   2   0   2   2   2   2   0   0   2   0   0   2   0   0   2   2   0   0   2   2   0   2   0   2   2   0   2   2   0   0   2   0   0   2   2   0   2   0   0   2   0   0   0   2   0   2   0   0   2   0   2   0   0   2   0   2   2   0   2   0   0   2   2   2   0   0   0   2   0   2   2   2   0   2   0   2   0   2   2   2   2   0   0   0   2   2   0   0
 MK-6-1                 2   0   0   2   0   2   2   2   0   2   2   0   0   0   0   0   0   2   0   0   2   0   2   2   0   2   0   2   2   0   0   0   0   0   0   2   0   0   0   0   2   0   2   0   0   0   0   2   2   0   2   0   0   2   0   0   2   2   2   2   2   2   2   0   0   2   2   2   0   0   0   2   0   0   2   2   2   2   0   0   0   2   0   2   2   2   2   2   2   2   0   2   0   2   0   2   2   2   2   0   0   0   0   0   0   0   0   2   2   2   2   2   2   0   2   0   0   2   2   2   2   0   0   0   0   0   0   0   0   0   0   0   2   2   2   0   2   2   2   2   2   2   2   0   2   0   2   0   0   2   2   2   0   0   0   0   2   0   0   2   0   0   0   0   0   0   2   0   2   0   2   2   2   0   0   0   2   0   2   0   2   2   2   0   0   2   0   2   2   0   0   2   2   2   0   2   0   0   2   2
 MK-6-2                 2   0   0   2   0   2   0   2   0   2   2   0   0   0   0   0   0   2   0   0   2   2   2   2   0   2   0   2   2   0   0   0   0   0   0   2   0   0   0   0   2   0   2   0   0   0   0   2   2   0   2   0   0   2   0   0   2   2   2   0   2   2   2   0   0   2   2   2   0   0   0   2   0   0   2   2   2   2   0   0   0   2   0   2   2   2   2   2   2   2   0   2   0   2   0   2   2   2   2   0   0   0   0   0   0   0   0   0   2   2   2   0   2   0   2   0   0   0   2   2   2   2   0   0   0   0   2   2   0   0   0   0   2   2   2   0   2   2   2   2   0   2   2   0   2   2   2   0   0   0   0   2   0   0   0   0   2   0   0   2   0   0   0   0   0   0   2   0   2   0   2   2   2   0   0   0   2   0   2   0   2   2   2   0   0   2   0   0   0   0   0   2   2   2   0   2   2   2   2   2
 MK-6-3                 2   0   0   2   0   2   0   2   0   2   2   0   2   0   0   0   0   2   0   2   2   2   2   2   2   2   0   2   2   0   0   0   0   0   0   2   0   0   0   0   2   0   2   0   0   0   0   2   2   0   2   0   0   2   0   0   2   0   2   0   2   2   0   2   0   2   2   2   0   0   0   2   0   0   2   2   2   2   0   0   0   2   0   0   0   2   2   2   2   2   0   2   2   0   0   2   0   0   2   2   0   0   0   0   2   0   2   0   2   2   2   0   2   0   2   0   0   0   2   2   2   2   0   0   0   0   2   2   0   0   0   2   2   2   2   0   2   2   2   0   0   2   2   0   2   2   0   0   0   0   0   2   0   0   0   0   2   0   0   2   0   0   0   0   0   0   2   0   2   0   2   2   0   0   0   0   2   0   2   0   2   2   2   0   0   2   0   0   0   0   0   2   2   2   0   2   2   2   2   2
 MK-6-4                 2   2   0   2   0   2   0   2   0   2   2   0   2   0   0   0   0   2   2   2   0   2   2   2   2   2   0   2   2   0   0   0   2   0   0   2   0   0   0   0   2   0   2   0   0   0   0   2   2   0   0   0   0   2   0   0   2   0   2   0   2   0   0   2   0   2   2   0   0   0   0   2   0   0   2   2   2   2   0   0   0   2   0   0   0   2   2   2   2   2   0   2   2   0   0   2   2   0   0   2   0   2   2   0   2   0   2   0   2   2   2   0   2   2   2   0   0   0   2   2   2   2   0   0   0   2   2   2   0   0   0   0   0   2   2   0   0   2   2   0   0   2   2   2   0   2   0   0   2   0   0   2   0   0   0   0   2   0   0   2   0   0   0   0   0   0   0   0   2   0   2   2   0   0   0   0   2   0   2   0   2   2   2   0   0   2   0   0   0   0   0   2   2   0   0   2   2   2   2   2
 MK-6-5                 2   2   0   2   0   2   0   2   0   2   2   0   2   0   0   0   0   2   2   2   0   2   0   2   2   2   0   0   0   0   0   0   2   0   0   2   2   2   0   0   2   0   2   0   0   0   0   0   2   0   0   0   0   2   0   2   2   0   2   0   2   0   0   0   2   0   2   0   0   0   0   2   0   0   2   2   2   2   0   2   0   2   2   0   0   2   2   2   2   2   2   2   2   0   2   2   2   0   0   2   0   2   2   0   0   0   2   0   2   0   0   0   2   2   2   0   0   0   2   2   2   2   0   0   2   2   2   2   0   2   0   0   0   2   2   0   0   2   2   2   0   2   2   2   0   2   0   0   2   0   0   2   0   0   0   0   2   0   0   2   0   0   0   0   2   0   0   0   2   0   2   2   0   0   0   0   2   0   2   0   2   2   2   0   0   2   0   0   0   0   0   2   2   2   0   2   2   2   2   2
 MK-6-6                 2   2   0   2   2   2   0   2   0   2   2   0   2   0   0   0   0   2   2   2   0   2   0   2   2   2   0   2   0   0   0   0   2   0   0   2   2   2   2   0   2   2   2   0   0   0   0   0   2   0   0   0   0   2   2   2   2   0   2   0   2   0   0   0   2   0   2   0   0   0   0   2   0   0   2   2   2   2   0   2   0   2   2   0   0   2   2   0   2   2   2   2   2   0   2   2   0   0   0   2   0   2   2   0   0   0   2   0   2   0   0   0   2   2   2   0   0   0   2   2   2   2   0   0   2   2   2   2   0   2   0   0   0   2   2   2   0   2   2   2   2   2   2   2   0   2   0   0   2   0   0   2   0   0   0   0   2   0   0   2   0   0   0   0   2   0   0   0   2   0   2   2   0   0   0   0   2   0   2   0   2   2   2   0   0   2   0   0   2   0   2   2   2   2   0   2   2   2   0   2
 MK-6-7                 2   2   0   2   2   2   0   2   0   2   2   0   0   0   0   0   2   2   2   2   0   2   0   2   2   2   2   2   0   0   0   0   2   0   0   2   2   2   2   0   2   0   2   2   0   2   0   2   2   0   0   2   0   0   2   2   0   0   2   0   0   0   0   0   2   0   2   0   0   0   0   2   0   0   2   2   2   2   2   2   0   2   0   0   0   2   2   0   2   2   2   2   2   0   2   2   0   0   0   0   0   2   2   2   0   0   2   0   0   0   0   0   0   2   2   0   0   0   0   2   2   2   0   0   0   2   2   2   0   0   0   0   0   2   2   2   0   2   2   2   0   2   2   2   2   2   2   0   2   0   0   2   0   0   0   0   2   0   0   2   0   2   2   0   2   0   0   0   2   0   2   2   0   0   0   0   2   0   0   0   2   2   2   0   0   2   0   0   0   0   2   2   2   0   0   0   2   2   0   2
 MK-6-8                 2   2   0   2   2   2   0   2   0   2   2   0   0   2   0   0   0   2   2   2   0   2   0   2   2   2   2   2   0   0   0   0   2   2   0   2   2   2   2   0   2   0   2   2   0   2   0   2   2   0   0   2   0   0   2   0   0   0   2   0   0   0   0   0   2   0   2   0   2   0   0   2   0   0   2   2   2   2   2   2   0   2   0   0   0   2   2   0   2   2   2   2   2   0   2   2   0   0   0   0   0   2   2   2   0   0   2   0   0   0   0   0   0   2   2   0   0   0   0   2   2   2   0   0   2   2   2   2   0   0   0   0   0   2   2   2   0   2   2   2   0   2   2   2   2   2   2   0   2   0   0   2   0   0   0   0   2   0   0   2   0   2   2   0   2   0   0   0   2   0   2   2   0   0   0   0   2   0   0   0   2   2   2   0   2   2   0   0   0   0   2   2   0   2   0   0   2   2   0   2
 MK-6-9                 2   2   2   2   2   2   0   2   0   2   2   0   0   2   0   2   0   2   2   2   0   2   2   2   2   2   2   2   0   0   0   0   2   2   0   2   2   2   2   0   2   0   0   2   0   2   0   2   2   0   0   2   0   0   2   0   0   0   2   0   0   0   0   0   2   0   2   0   2   0   0   2   0   0   2   2   2   2   2   2   0   2   0   0   2   2   2   0   2   2   2   2   2   0   2   2   0   0   0   0   0   2   2   2   0   0   2   0   0   0   2   0   0   2   2   0   0   0   0   0   2   2   0   0   2   0   2   2   0   0   0   0   0   2   2   2   0   2   2   2   2   2   2   2   2   2   2   0   2   0   0   2   0   0   0   0   2   0   0   0   0   2   2   0   2   0   0   0   2   0   2   0   0   0   0   0   2   0   2   0   2   2   2   0   2   2   0   0   0   0   2   2   0   2   2   0   2   2   0   2
 MK-6-10                2   2   2   2   2   2   0   2   0   2   2   0   0   2   0   2   0   2   2   2   0   2   2   0   2   2   2   0   0   0   0   0   2   2   0   2   0   2   2   0   2   0   0   2   0   2   0   2   2   0   0   2   0   0   2   0   0   0   2   0   0   0   0   0   2   0   2   0   2   0   0   2   0   0   2   2   2   2   2   2   0   2   0   0   2   2   2   0   2   2   2   2   2   0   2   2   0   0   2   0   0   2   2   2   0   0   2   0   0   0   2   2   2   2   2   0   0   0   0   0   2   2   0   0   2   0   2   2   0   0   0   0   2   2   2   2   0   2   2   0   2   2   2   0   2   2   2   0   2   0   0   2   0   0   0   0   2   0   0   0   0   2   2   0   2   0   0   0   2   0   2   0   0   0   0   0   2   0   2   0   2   2   2   0   2   2   0   0   0   2   2   2   0   2   2   0   2   2   0   2
 MK-6-11                2   2   0   2   2   2   0   2   0   2   2   0   0   2   0   2   0   2   2   2   0   2   2   0   2   2   2   0   0   0   0   0   2   2   0   2   0   2   2   0   0   0   0   2   0   2   0   2   2   0   0   2   0   0   2   0   0   0   2   0   0   2   2   0   2   0   2   0   2   0   0   2   0   0   2   0   2   2   2   2   0   2   0   0   0   2   2   0   2   2   2   2   2   0   2   2   0   0   2   0   0   2   2   2   0   0   2   0   0   0   2   2   2   2   2   0   0   0   0   0   2   2   0   0   2   0   2   2   0   0   0   2   0   2   2   2   0   2   0   0   0   2   0   0   2   2   2   0   2   0   0   2   0   0   0   0   2   0   0   0   0   2   2   0   0   2   0   0   2   2   0   0   0   0   2   0   2   0   2   0   2   2   2   0   0   2   0   0   0   0   0   2   0   2   2   0   0   2   0   2
 MK-6-12                2   2   0   2   2   0   0   0   0   2   2   0   0   2   0   2   0   2   2   2   0   2   2   0   2   2   2   0   0   0   0   0   2   2   2   2   0   2   2   0   2   0   2   2   2   2   0   2   2   0   2   2   0   0   2   0   0   2   2   0   0   0   0   0   2   0   2   0   2   0   0   2   0   0   2   0   2   2   2   2   0   2   0   0   2   2   2   0   2   2   2   2   2   0   2   2   0   0   2   0   0   0   2   0   0   0   2   0   0   0   2   2   2   0   2   0   2   0   0   0   2   2   0   0   2   0   2   2   0   0   0   2   0   2   2   0   0   2   0   0   0   0   0   0   2   2   2   0   2   0   0   2   0   0   0   0   2   0   0   0   0   2   2   0   0   2   2   0   2   2   0   0   0   0   2   0   2   0   2   0   2   2   2   0   0   2   0   2   0   0   0   0   0   2   2   0   0   0   0   2
 MK-6-13                2   0   0   2   2   0   0   2   0   2   2   0   0   2   0   2   0   0   2   2   0   2   2   0   2   2   2   0   0   2   2   0   2   2   2   2   2   2   2   0   2   0   2   2   2   2   2   2   2   0   2   2   0   0   2   0   0   2   2   0   0   0   0   0   2   0   2   0   2   0   0   2   0   0   2   0   2   2   2   2   0   2   2   0   2   0   2   0   2   2   0   2   2   0   2   2   0   0   2   0   0   2   2   0   0   0   2   2   0   0   2   2   2   0   2   0   2   0   2   0   2   2   0   0   2   0   0   2   0   0   0   0   0   2   2   0   0   2   2   0   0   0   0   0   2   2   2   0   2   0   0   2   0   0   0   0   2   0   0   0   0   2   2   0   0   2   2   0   2   2   0   2   0   0   2   0   0   0   2   0   0   2   2   0   0   2   0   2   0   0   0   0   0   2   2   0   0   0   0   2
 MK-6-14                2   0   0   2   2   0   0   2   0   0   2   0   0   2   0   2   0   0   2   2   0   2   2   0   2   2   2   0   0   2   2   0   2   2   2   2   0   2   2   0   0   0   2   2   2   2   0   2   2   0   2   2   0   0   2   0   0   2   2   0   0   0   0   0   2   0   2   0   2   0   0   2   0   0   2   0   2   0   2   2   0   2   2   0   2   0   2   0   2   2   0   2   2   2   2   2   0   2   2   0   0   2   2   0   0   0   2   2   0   0   2   2   2   0   2   0   2   0   2   0   0   2   0   0   2   0   0   0   0   0   0   0   0   2   2   0   0   2   2   0   0   0   0   0   2   2   2   0   2   0   0   2   0   0   0   0   2   0   2   0   0   2   2   0   0   2   2   0   2   2   0   0   0   0   2   0   0   0   2   0   0   2   2   0   0   2   0   2   2   0   0   0   2   2   2   2   0   0   0   2
 MK-6-15                2   0   0   2   2   0   0   2   0   0   2   0   0   2   0   2   0   0   2   2   0   2   0   0   2   2   0   0   2   2   2   0   2   2   2   2   0   2   0   0   0   0   2   0   2   2   0   2   2   0   2   2   0   0   2   0   0   2   0   0   0   2   2   0   2   0   2   0   2   2   0   2   0   0   2   0   2   0   2   2   0   2   2   0   2   0   2   0   2   2   0   2   2   2   2   2   0   2   2   0   0   2   2   0   0   0   2   2   0   0   2   2   2   0   2   0   2   0   2   0   0   2   0   0   2   0   2   2   2   0   0   0   0   2   2   0   2   2   2   0   0   2   2   2   2   2   2   0   2   0   0   2   0   0   0   0   2   2   2   0   0   2   2   0   0   2   2   0   2   2   0   0   0   0   2   0   0   2   2   0   0   2   2   0   0   2   0   2   2   0   0   0   2   2   0   2   0   0   2   2
 MK-6-16                2   0   0   2   2   0   0   2   2   0   0   0   0   2   0   2   0   0   2   2   2   2   0   0   2   2   0   0   2   2   2   0   2   0   2   0   0   2   0   0   0   0   0   0   2   2   0   2   2   0   2   2   0   0   2   0   0   2   0   0   0   0   2   0   2   0   2   0   2   2   0   2   0   0   2   0   2   0   2   2   0   2   2   0   2   0   2   0   2   0   0   2   2   2   2   2   0   2   2   0   0   2   2   0   0   0   2   2   0   0   2   2   2   0   2   0   2   0   2   0   0   2   0   0   2   0   2   2   2   0   0   0   0   2   2   0   2   2   2   0   0   2   2   2   2   2   0   2   2   0   0   2   0   0   0   0   2   2   2   0   0   2   2   0   0   0   0   0   2   2   0   0   2   0   2   0   0   2   2   0   0   2   0   0   0   0   0   2   2   0   0   0   0   2   0   2   0   0   2   0
 
!****************************************** Phenotypic Data **********************************************************
!-100.0 is resevred for missing phenotype
SimulatedTrait1        12.0875    9.0357    9.7871    8.9032   10.8271   11.0246    8.0130   11.0880   11.2506    8.0184    9.8388    9.3408   11.1870   11.0869   12.1902    9.9705    8.7061    9.9990    9.2037   10.6744    9.7496    7.4127   10.8963   11.0693   11.2314   12.0945   11.5690    8.9365   10.2724   11.7048    9.5201    7.1480    8.4459   11.2445    9.6203    8.7558   10.6297    9.0651   11.7430    9.8854   10.6077   11.8730   10.3423   10.5437   11.0292    8.2315   11.2328   12.6196    6.5803    8.4410    9.9012    9.6285    8.3073    8.3509   11.2661   11.0475    9.0772   10.4092   11.4252    9.3978    9.0509   11.8546    9.4302   10.2477    9.5377   10.3908    8.4575   10.4326   10.1609    9.7995   10.2461    7.6988    9.1244    8.8000   10.9794   10.9359    8.8745   11.3058    8.5450   10.5792    9.7070    9.2836    9.4944    9.1979   10.0639   11.2899   10.7773    9.1437    9.5007    8.8563   10.8371    9.8606    9.1802    9.0738    7.6808    8.2087   10.7365   11.1380   10.4490   11.2233   11.0174    9.0439    6.1804   11.9458   11.1563   10.1423    7.7513    8.9302   10.3666    9.0297    8.7890   10.7939    9.8268    8.3331   11.7432   12.6371   12.1577    7.9768    8.8053    9.7531    8.0838   11.0987    8.0592   10.0582    8.4677    9.1296   11.4388   10.3540    8.9059    8.4378   10.7122   10.9711   10.0840   10.9866    6.8617   10.0065    9.2491   11.1287    9.5237    7.6665   10.1138   10.7319    7.7956    9.3939    9.2329    8.6341    8.9640   10.5679    9.0108    8.1981   12.9956    7.8226    9.2224   10.8873    9.2559   12.3179    9.2648   11.1057   11.4105    7.9601   10.9463    8.7659    8.4760   10.6194    8.4674    8.0366   10.8504    9.4260    9.6426    7.8116   12.2171    8.4740    5.6361   13.1268   10.6826   10.9924   10.8011   10.5158   10.8902    7.8421   12.1054    9.4865    8.8596   10.0076   10.0059    9.1185   10.5952    9.1071    7.2669   11.7853   12.2850   10.5900   11.6385   10.4405    9.6309   10.1800   12.3287   10.7679   12.3268    8.4496
SimulatedTrait2        15.7930   14.1825   15.1094   15.9204   14.1802   12.6599   13.1962   12.7091   15.7914   17.0994   13.6581   12.3594   17.3786   16.1233   12.6593   14.2789   12.7106   16.0858   15.6001   14.4734   15.7024   13.0495   16.9070   16.5587   14.5977   15.0305   15.3045   15.8828   14.2005   14.0334   14.3500   14.5373   15.9619   16.3327   14.2823   13.2111   14.1664   15.7355   14.8690   14.3106   13.5700   13.9115   16.4748   16.1926   16.9885   15.5010   13.4300   16.4714   14.4568   17.8612   15.3496   17.6650   16.2992   13.1269   15.5771   15.7736   14.2551   13.1832   17.6866   14.2226   15.4556   13.3981   12.8745   15.4469   14.4356   15.3244   15.1508   13.7644   17.5339   14.7113   16.8971   14.1881   14.0412   15.5802   14.7679   15.8722   14.7950   15.5443   13.3230   15.8837   16.1638   14.5880   16.5229   13.7675   15.8595   12.9038   16.5521   13.7525   13.7581   16.2907   17.9924   13.0307   14.0964   13.5720   17.0141   14.8005   15.4129   14.4178   15.2010   14.5808   12.8291   17.1239   14.8322   15.7689   16.4470   14.5027   13.4567   16.0516   15.0770   16.4078   14.6152   12.5914   13.3837   16.1170   16.9169   16.7286   12.8556   13.3608   12.0143   14.4702   15.6609   13.3439   14.7909   14.3427   16.5711   14.3152   15.5780   15.1538   16.6226   14.7335   17.7575   16.1779   12.7611   11.3335   15.5741   17.2673   14.1219   16.8363   13.7994   14.6177   14.7125   14.5999   18.1988   15.2897   12.3154   13.2234   14.7984   13.4961   13.9980   14.7467   15.2057   13.7995   14.7962   16.5696   15.4781   15.0808   16.3413   15.7198   14.1816   16.3430   13.1829   14.7581   16.5957   16.7050   13.2258   14.0353   12.7773   15.6030   11.6495   15.1658   15.4278   11.7801   13.5394   18.1918   13.2390   14.8638   12.9013   15.2913   14.1022   15.5893   14.9362   17.5122   17.3947   15.8288   14.3297   14.6902   12.4178   13.4318   12.9655   15.6790   13.7728   14.9091   15.5049   15.5348   17.7870   14.9026   14.3102   16.5292   15.5738   14.7798
 
