# Supplementary material for: Inclusive Composite Interval Mapping of QTL by Environment Interactions in Biparental Populations
Source: PLoS One. 2015 Jul 10;10(7):e0132414. doi: 10.1371/journal.pone.0132414 (PMC4498613; doi:10.1371/journal.pone.0132414)
Supplement: S3 File — (ZIP) [file pone.0132414.s003.zip › Simulation for unliked model/Simulated popualtions/run_00161.met]

!**********************Note: lines staring with "!" are remarks and will be ignored in the program********************
!*********************************General Information**********************************
!Assuming F1 = P1 x P2, populations available in QTL IciMapping are: 
!  1, P1BC1F1 = P1 x F1, the first backcrossing where P1 is used as the recurrent parent;
!  2, P2BC1F1 = P2 x F1, the first backcrossing where P2 is used as the recurrent parent;
!  3, F1DH, F1-derived doubled haploids; 
!  4, RIL or F1RIL, recombination inbred lines through the repeated selfing of F1;
!  5, P1BC1RIL, recombination inbred lines through the repeated selfing of P1BC1F1;
!  6, P2BC1RIL, recombination inbred lines through the repeated selfing of P2BC1F1;
!  7, F2, the selfing generation of F1;
!  8, F3, the selfing generation of F2;
!  9, P1BC2F1, the second backcrossing where P1 is used as the recurrent parent; 
! 10, P2BC2F1, the second backcrossing where P2 is used as the recurrent parent;
! 11, P1BC2RIL, recombination inred lines through the repeated selfing of P1BC2F1; 
! 12, P2BC2RIL, recombination inred lines through the repeated selfing of P2BC2F1; 
! 13, P1BC1F2, the selfing generation of P1BC1F1; 
! 14, P2BC1F2, the selfing generation of P2BC1F1; 
! 15, P1BC2F2, the selfing generation of P1BC2F1; 
! 16, P2BC2F2, the selfing generation of P2BC2F1; 
! 17, P1BC1DH, P1BC1F1-derived doubled haploids; 
! 18, P2BC1DH, P2BC1F1-derived doubled haploids; 
! 19, P1BC2DH, P1BC2F1-derived doubled haploids; 
! 20, P2BC2DH, P2BC2F1-derived doubled haploids; 
   3      !Mapping Population (see remarks above)
   2      !Mapping Function (1 for Kosambi; 2 for Haldane; 3 for Morgan)
   2      !Marker Space Type (1 for intervals; 2 for positions)
   1      !Marker Space Unit(1 for centiMorgans; 2 for Morgan)
   6      !Number of Chromosomes (or Linkage Groups)
 200      !Size of the mapping population
   2      !Number of environments
 
!***************************************** Chromosomes and Linkage Maps **********************************************
!Chromosome                 NumMarkers
-CH1                        16
-CH2                        16
-CH3                        16
-CH4                        16
-CH5                        16
-CH6                        16
!Linkage map (Marker name followed by position or the interval length)
 MK-1-1                1     0.000
 MK-1-2                1    10.000
 MK-1-3                1    20.000
 MK-1-4                1    30.000
 MK-1-5                1    40.000
 MK-1-6                1    50.000
 MK-1-7                1    60.000
 MK-1-8                1    70.000
 MK-1-9                1    80.000
 MK-1-10               1    90.000
 MK-1-11               1   100.000
 MK-1-12               1   110.000
 MK-1-13               1   120.000
 MK-1-14               1   130.000
 MK-1-15               1   140.000
 MK-1-16               1   150.000
 MK-2-1                2     0.000
 MK-2-2                2    10.000
 MK-2-3                2    20.000
 MK-2-4                2    30.000
 MK-2-5                2    40.000
 MK-2-6                2    50.000
 MK-2-7                2    60.000
 MK-2-8                2    70.000
 MK-2-9                2    80.000
 MK-2-10               2    90.000
 MK-2-11               2   100.000
 MK-2-12               2   110.000
 MK-2-13               2   120.000
 MK-2-14               2   130.000
 MK-2-15               2   140.000
 MK-2-16               2   150.000
 MK-3-1                3     0.000
 MK-3-2                3    10.000
 MK-3-3                3    20.000
 MK-3-4                3    30.000
 MK-3-5                3    40.000
 MK-3-6                3    50.000
 MK-3-7                3    60.000
 MK-3-8                3    70.000
 MK-3-9                3    80.000
 MK-3-10               3    90.000
 MK-3-11               3   100.000
 MK-3-12               3   110.000
 MK-3-13               3   120.000
 MK-3-14               3   130.000
 MK-3-15               3   140.000
 MK-3-16               3   150.000
 MK-4-1                4     0.000
 MK-4-2                4    10.000
 MK-4-3                4    20.000
 MK-4-4                4    30.000
 MK-4-5                4    40.000
 MK-4-6                4    50.000
 MK-4-7                4    60.000
 MK-4-8                4    70.000
 MK-4-9                4    80.000
 MK-4-10               4    90.000
 MK-4-11               4   100.000
 MK-4-12               4   110.000
 MK-4-13               4   120.000
 MK-4-14               4   130.000
 MK-4-15               4   140.000
 MK-4-16               4   150.000
 MK-5-1                5     0.000
 MK-5-2                5    10.000
 MK-5-3                5    20.000
 MK-5-4                5    30.000
 MK-5-5                5    40.000
 MK-5-6                5    50.000
 MK-5-7                5    60.000
 MK-5-8                5    70.000
 MK-5-9                5    80.000
 MK-5-10               5    90.000
 MK-5-11               5   100.000
 MK-5-12               5   110.000
 MK-5-13               5   120.000
 MK-5-14               5   130.000
 MK-5-15               5   140.000
 MK-5-16               5   150.000
 MK-6-1                6     0.000
 MK-6-2                6    10.000
 MK-6-3                6    20.000
 MK-6-4                6    30.000
 MK-6-5                6    40.000
 MK-6-6                6    50.000
 MK-6-7                6    60.000
 MK-6-8                6    70.000
 MK-6-9                6    80.000
 MK-6-10               6    90.000
 MK-6-11               6   100.000
 MK-6-12               6   110.000
 MK-6-13               6   120.000
 MK-6-14               6   130.000
 MK-6-15               6   140.000
 MK-6-16               6   150.000
!*********************************** Marker Types ********************************************************************
!Co-dominant marker: When heterozygote F1 is present, P1 is coded as 2, F1 is coded as 1, and P2 is coded as 0; Otherwise, P1 is coded as 2, and P2 is coded as 0. 
!Dominant marker: When heterozygote F1 is present, P1 and F1 are coded as 12, and P2 is coded as 0; Otherwise, P1 is coded as 2, and P2 is coded as 0.  
!Recessive markers: When heterozygote F1 is present, P1 is coded as 2, and F1 and P2 are coded as 10; Otherwise, P1 is coded as 2, and P2 is coded as 0. 
!Missing marker is coded as -1. 
 MK-1-1                 2   2   2   0   2   0   2   2   0   2   0   2   0   2   0   2   2   0   2   0   2   0   0   2   0   2   2   2   0   2   0   2   0   0   0   2   0   2   0   2   2   2   0   2   0   0   2   0   2   2   2   2   2   2   2   2   2   0   0   0   2   2   2   2   0   2   2   0   0   0   2   0   2   0   0   2   0   0   2   0   2   2   2   0   2   2   0   2   2   0   2   0   2   2   0   2   2   2   0   0   2   0   2   2   0   2   0   2   0   2   0   2   0   2   2   2   2   0   2   2   0   2   0   0   2   2   0   0   0   0   2   2   0   0   0   0   0   0   0   2   2   2   0   2   2   0   0   0   2   2   2   2   0   0   0   0   2   0   0   0   0   2   0   2   0   2   2   2   0   2   0   2   2   0   0   0   0   2   2   0   2   0   2   0   0   0   2   2   2   0   0   2   0   0   2   2   0   2   0   0
 MK-1-2                 2   2   2   0   2   0   2   2   0   2   2   2   0   2   0   2   0   0   2   2   2   0   0   2   0   2   2   2   0   2   2   2   2   0   0   0   0   2   0   0   2   2   0   2   0   0   0   0   2   2   2   2   2   2   2   2   2   0   0   0   2   2   2   2   0   2   0   0   0   0   2   0   2   0   0   2   0   2   2   2   0   2   2   0   2   2   0   2   2   2   0   0   0   2   2   2   2   0   0   0   2   0   2   2   0   2   0   2   0   2   0   2   0   2   2   2   2   0   2   2   0   2   0   0   2   2   2   0   0   0   2   0   0   0   0   0   0   0   0   2   2   2   0   2   2   0   0   0   2   2   2   0   0   0   0   2   2   2   0   0   0   2   0   0   0   2   2   0   0   2   0   0   2   0   0   0   2   2   2   0   2   0   0   0   0   0   2   2   2   0   0   2   0   0   2   2   2   2   0   0
 MK-1-3                 2   2   0   0   2   0   2   2   0   2   2   2   0   2   0   2   0   0   0   2   2   0   0   2   0   2   2   2   0   2   0   2   2   0   0   0   2   2   0   0   2   2   0   2   2   0   0   0   2   0   2   2   2   2   0   2   2   0   0   0   2   2   2   2   0   2   0   0   0   0   2   0   2   0   2   2   0   2   2   2   0   2   2   2   2   2   0   2   0   2   0   2   0   2   2   2   2   0   0   0   2   0   2   2   0   2   0   2   0   2   0   2   0   2   2   2   2   0   2   2   0   2   0   0   2   2   2   0   0   0   2   0   0   2   0   0   0   0   0   2   2   0   2   2   2   0   0   0   2   2   2   0   0   0   0   2   2   2   0   0   0   2   0   0   0   2   2   0   0   2   0   0   2   0   0   0   2   2   2   0   2   0   0   2   0   0   2   2   2   0   0   2   0   0   2   0   2   2   0   0
 MK-1-4                 2   2   0   0   2   0   2   2   0   2   2   2   0   2   0   2   0   0   0   2   0   0   0   2   0   2   0   0   0   2   0   2   2   0   0   0   2   2   0   0   2   2   0   2   2   0   0   0   2   0   2   2   2   2   0   2   2   2   0   2   2   2   2   2   0   2   0   0   0   0   2   0   2   0   2   2   0   0   2   2   0   2   2   2   0   2   0   2   0   2   0   0   0   2   2   2   2   0   0   0   2   0   2   2   0   2   0   2   0   2   0   2   2   2   2   2   2   0   2   2   0   2   0   0   2   2   2   0   2   0   2   0   2   2   0   0   0   0   0   2   2   0   2   2   2   0   0   0   2   2   2   0   0   0   0   2   2   2   0   0   0   2   0   0   0   2   2   0   0   2   0   0   2   0   0   0   2   2   2   2   2   0   0   2   0   0   2   2   2   0   0   2   0   0   0   0   2   2   0   0
 MK-1-5                 2   2   0   0   2   0   2   2   0   2   2   2   0   2   2   2   0   2   2   2   2   0   0   2   0   2   2   0   0   2   0   2   2   0   2   0   2   0   0   0   2   2   0   2   2   0   0   0   2   0   2   2   0   2   0   2   2   2   0   2   2   2   2   2   0   2   0   0   0   0   2   0   2   2   0   0   0   0   2   2   0   2   2   2   0   2   0   2   0   2   0   0   0   2   2   2   2   0   0   0   2   0   2   2   0   0   0   2   0   2   0   2   2   2   2   2   2   0   2   2   0   2   0   0   2   2   2   0   2   0   2   0   0   2   0   0   0   0   0   2   2   0   2   2   0   2   0   0   2   2   2   0   0   2   0   2   0   2   0   2   2   2   0   0   2   2   2   0   0   0   0   0   2   0   0   0   2   2   2   2   2   0   0   2   0   0   2   2   2   0   0   2   0   0   0   2   2   0   0   0
 MK-1-6                 2   2   0   2   2   0   2   0   0   2   2   2   0   2   2   0   0   2   2   2   2   2   0   2   0   0   0   0   0   2   0   2   2   0   2   0   2   0   0   0   2   2   0   2   2   0   0   2   2   0   2   2   0   2   0   2   2   2   0   0   2   2   2   2   0   0   0   0   0   0   2   0   2   2   0   0   0   0   2   2   0   2   0   2   0   2   0   2   0   2   2   0   0   2   2   2   2   0   0   0   2   0   2   2   0   0   0   2   0   2   0   2   2   2   2   2   2   0   2   0   0   2   0   0   2   2   2   0   2   0   2   0   0   2   0   0   0   0   2   2   2   0   2   2   0   2   0   0   2   2   2   0   2   2   0   2   0   2   0   2   2   2   2   2   2   2   2   0   0   0   0   0   2   0   0   0   2   2   2   2   2   0   0   2   0   0   0   2   0   2   0   2   0   0   0   2   2   0   0   0
 MK-1-7                 2   2   0   2   2   0   0   0   0   2   2   0   0   2   2   0   0   2   2   2   2   2   0   2   0   0   2   0   0   2   0   2   2   0   2   0   2   0   0   0   2   2   0   2   2   0   0   2   2   2   2   2   2   2   0   2   2   2   0   0   2   2   2   2   0   0   0   0   0   0   0   2   2   2   0   0   0   0   2   2   0   2   0   0   0   2   0   2   0   2   2   0   2   2   2   2   2   0   0   0   2   0   2   2   0   0   0   2   0   2   0   2   2   2   2   2   2   0   2   0   0   0   0   2   2   0   2   0   0   0   2   0   0   2   2   0   0   0   2   2   2   0   2   2   0   2   0   0   2   2   2   2   2   2   0   2   0   2   0   2   2   2   2   2   2   2   2   0   0   0   0   0   2   2   0   2   2   2   2   2   0   0   0   2   0   0   0   2   0   2   0   2   0   0   0   2   2   0   0   0
 MK-1-8                 2   2   0   2   2   0   0   0   0   0   2   0   0   2   2   0   0   2   2   2   2   0   0   2   0   0   2   0   0   2   0   2   0   2   2   0   2   0   0   0   2   2   2   2   2   0   0   2   2   2   2   2   2   2   0   2   2   2   0   0   2   2   2   2   0   0   0   2   0   0   0   2   2   2   0   0   0   0   2   2   2   2   0   0   0   2   0   2   0   2   2   0   2   2   2   2   2   0   0   0   2   0   2   2   0   0   0   2   0   2   0   2   2   2   2   2   2   0   2   0   0   2   0   2   2   0   2   0   0   0   2   0   0   2   2   0   0   0   2   2   2   0   2   2   2   2   0   0   2   2   2   2   2   2   0   2   0   2   0   0   2   2   2   2   2   2   2   0   0   0   0   2   2   2   0   0   2   2   2   2   0   0   0   2   0   0   0   2   0   2   0   2   0   0   0   2   2   0   0   0
 MK-1-9                 2   2   0   2   2   2   0   0   0   0   2   0   0   2   2   0   0   2   2   2   0   0   0   2   0   0   2   2   0   2   0   2   0   2   2   0   2   2   0   0   2   0   0   0   2   2   0   2   2   2   2   2   2   2   0   2   2   2   0   0   2   2   2   0   0   0   0   2   0   0   0   2   2   2   0   0   0   0   2   2   2   2   0   0   0   2   0   2   0   2   2   0   2   2   2   2   2   0   0   0   0   0   2   0   0   0   0   2   0   2   0   2   2   2   0   2   2   0   0   0   0   2   0   2   2   0   2   0   0   0   2   0   0   0   2   0   0   0   2   2   2   0   2   0   2   2   0   0   2   2   2   2   2   2   0   2   2   2   0   2   2   0   2   2   2   2   2   0   0   0   0   2   2   2   0   0   0   2   2   0   0   0   2   2   0   0   0   2   2   2   0   2   0   0   0   2   2   0   0   0
 MK-1-10                0   2   0   2   2   0   0   0   0   0   2   0   0   2   2   0   0   2   0   2   0   0   0   2   2   0   2   2   2   2   0   2   2   2   2   0   2   2   2   0   2   0   0   0   2   2   0   2   2   2   2   2   2   2   0   2   2   2   2   0   2   2   0   0   0   2   0   2   2   0   0   0   2   2   0   0   0   0   2   2   2   2   0   0   0   2   0   2   0   2   2   0   2   2   2   2   2   0   2   0   0   0   2   0   0   0   0   0   0   2   2   2   2   2   0   2   2   0   0   0   0   2   0   2   2   0   2   0   0   0   2   0   0   0   2   0   0   0   2   2   2   0   2   0   2   0   0   0   2   2   2   2   0   2   0   2   0   2   0   2   2   0   2   2   2   2   2   0   0   0   0   2   2   2   0   0   0   2   0   0   0   2   2   2   0   0   0   0   2   2   0   2   0   0   0   2   2   0   0   0
 MK-1-11                0   2   0   2   2   0   0   0   0   0   2   0   0   2   2   0   0   2   0   0   0   0   0   2   2   0   2   2   2   2   0   2   2   2   2   0   2   2   2   0   2   2   0   0   2   0   0   2   2   2   2   2   2   2   0   2   2   2   2   0   2   2   0   0   0   2   0   2   2   0   0   0   2   2   2   0   0   0   2   0   2   0   0   0   0   2   0   2   0   0   2   0   2   2   2   2   2   0   2   0   0   0   2   0   2   0   0   0   0   0   2   2   2   2   0   2   2   2   0   0   0   2   0   2   2   0   2   0   0   0   0   0   0   0   2   0   0   0   2   2   2   0   2   0   0   0   0   0   2   2   2   2   0   2   0   0   0   2   0   2   0   0   0   2   2   2   2   0   0   0   0   2   2   2   0   0   0   2   0   0   0   2   2   2   0   0   0   0   2   2   0   2   0   0   0   2   0   2   0   0
 MK-1-12                2   0   0   2   2   2   0   0   0   0   2   0   0   2   2   0   0   2   0   0   0   2   2   0   2   0   2   2   2   2   2   2   2   2   0   0   2   2   2   0   2   2   0   0   2   0   0   2   2   2   2   2   2   2   0   2   2   2   0   2   2   2   0   2   0   2   0   2   2   0   0   0   2   2   2   0   0   2   2   0   2   0   0   0   0   2   0   2   0   0   2   0   2   2   2   2   2   0   2   0   0   0   2   0   2   0   0   0   0   0   2   0   2   0   0   2   2   2   0   0   0   2   0   2   2   0   2   0   0   0   0   0   0   0   2   0   0   0   2   2   2   0   0   0   0   0   0   0   2   2   2   2   0   2   2   0   0   2   0   2   0   0   0   2   2   2   2   0   0   0   0   2   2   2   0   0   0   2   0   2   0   0   2   2   0   0   0   0   2   2   0   2   0   0   0   2   0   2   0   0
 MK-1-13                2   0   0   2   2   0   0   0   0   0   0   0   0   2   2   0   2   2   0   0   0   2   2   0   2   2   2   2   2   2   2   2   0   2   0   0   2   2   2   0   0   2   0   0   2   0   2   0   2   2   2   2   2   2   0   2   2   2   0   2   2   2   0   2   0   2   0   0   2   0   0   0   2   2   2   0   0   2   2   0   2   2   0   0   0   2   0   2   0   0   2   0   2   2   2   2   2   0   2   0   0   0   2   0   2   0   0   0   0   0   2   0   2   0   0   2   2   2   0   0   0   2   0   2   2   0   2   0   0   0   0   0   0   0   2   0   0   0   2   2   2   0   0   2   0   0   0   0   2   2   2   2   0   0   2   0   0   2   0   2   0   0   0   2   2   2   2   2   0   0   0   2   2   2   0   0   2   2   0   2   0   0   2   2   0   0   0   0   2   2   0   2   2   0   0   2   0   2   0   0
 MK-1-14                2   0   0   2   2   0   0   0   2   0   0   0   0   2   2   0   2   2   0   0   0   2   2   0   2   0   2   2   2   0   2   0   2   2   0   0   2   2   0   0   0   2   0   0   2   0   2   0   2   2   2   2   2   2   0   2   2   2   0   2   2   2   0   0   0   2   2   0   2   0   2   2   2   2   2   0   0   0   2   0   2   2   0   0   0   2   0   2   0   2   2   0   2   2   2   0   2   0   2   2   0   0   2   2   2   0   0   0   2   0   2   0   2   0   0   2   2   2   0   0   0   2   2   2   2   2   2   0   0   0   0   2   0   0   2   0   0   0   2   0   2   0   0   2   0   0   0   0   2   2   2   2   0   0   2   2   0   2   2   2   0   2   0   2   0   2   2   2   0   2   0   2   2   2   0   0   2   2   0   2   0   0   2   2   0   0   0   0   2   0   0   2   2   0   0   2   0   2   0   0
 MK-1-15                2   0   0   2   0   0   0   0   2   0   0   0   0   2   2   0   2   2   0   0   2   2   2   2   2   0   2   2   2   0   2   2   2   2   2   0   2   2   0   0   0   2   0   0   2   0   2   2   2   2   2   2   2   2   0   0   0   2   0   2   2   0   2   0   2   2   2   0   2   0   2   2   2   2   2   0   0   0   2   0   2   2   0   0   0   2   2   2   0   2   2   0   2   2   2   0   2   2   2   2   0   0   2   2   2   0   2   0   2   0   2   0   2   0   0   2   2   2   0   0   2   2   2   2   2   2   2   0   0   0   0   2   0   2   2   0   0   0   2   2   2   2   0   2   0   0   0   0   2   2   2   2   0   0   2   2   0   2   0   2   0   2   0   2   0   2   2   2   0   2   0   2   2   0   0   0   2   2   0   2   0   0   2   2   0   0   0   0   2   2   0   2   2   0   0   2   2   2   0   0
 MK-1-16                2   0   0   2   0   0   0   0   2   0   0   0   0   2   2   0   2   2   0   0   2   2   2   2   2   0   2   2   2   0   2   2   2   2   2   0   0   0   0   0   0   2   0   0   0   0   2   0   2   2   2   2   2   2   0   2   0   2   0   2   2   0   2   0   2   2   2   0   2   0   2   2   2   2   2   0   0   0   2   0   2   0   2   0   0   2   2   2   0   2   2   0   2   2   2   0   2   2   2   0   0   0   2   2   2   0   2   0   2   0   0   0   2   0   0   2   2   0   0   0   0   2   2   2   2   2   2   0   0   0   0   2   0   0   2   0   0   0   0   2   2   2   2   0   0   0   0   0   2   2   2   2   0   0   2   2   0   2   0   2   0   0   0   2   0   2   2   2   0   2   0   2   2   0   0   0   2   2   0   0   0   2   2   0   0   0   0   0   2   2   0   2   2   0   0   2   0   2   0   0
 MK-2-1                 2   0   0   2   2   0   2   0   0   0   2   0   2   0   2   0   0   2   2   0   0   0   0   0   2   2   0   2   0   0   2   2   2   0   0   2   0   2   2   0   0   2   0   0   2   2   2   2   2   2   0   0   0   2   0   2   2   2   0   2   0   2   2   0   0   0   0   2   0   2   2   2   0   0   2   2   0   0   2   2   0   0   2   0   2   0   2   0   0   0   0   0   0   0   0   0   0   2   0   0   2   0   0   0   0   0   0   0   0   0   0   0   0   0   2   0   2   2   2   0   0   2   2   2   2   2   0   0   0   0   2   0   0   0   0   0   0   0   0   0   0   2   2   0   0   2   0   2   2   2   0   0   0   0   0   0   2   2   2   0   0   2   0   0   2   2   0   0   2   2   2   2   2   2   2   2   0   2   0   0   2   0   2   0   2   2   0   2   0   2   2   0   0   2   0   0   0   2   2   0
 MK-2-2                 2   0   0   2   2   0   2   0   0   0   2   0   0   0   2   0   0   2   2   0   0   0   2   0   2   2   0   2   2   0   2   2   2   0   0   2   0   2   2   0   0   2   0   2   2   2   2   0   2   2   0   0   0   2   0   2   0   2   0   2   0   2   2   0   0   2   0   2   2   2   2   2   0   0   2   2   0   0   2   2   0   0   2   0   2   0   2   2   0   0   0   0   0   0   0   0   0   2   0   2   2   0   2   0   0   0   0   0   0   0   0   0   0   0   2   2   2   2   2   0   0   2   2   2   2   2   0   0   0   0   2   0   0   0   0   0   0   0   0   0   0   0   0   0   0   2   0   2   2   0   0   0   0   0   0   0   0   2   0   0   0   2   0   0   2   2   0   0   2   0   2   2   2   2   2   2   0   0   0   0   2   0   2   0   2   2   2   2   0   2   2   0   0   2   0   0   0   2   2   0
 MK-2-3                 2   2   0   2   2   0   2   0   0   0   2   0   0   0   2   0   0   2   2   0   0   0   2   0   2   2   0   0   2   0   2   2   2   0   2   2   0   2   2   0   0   2   2   0   2   2   2   2   2   0   0   0   0   2   2   0   0   0   0   2   0   2   2   0   0   2   0   2   2   2   2   2   0   2   2   2   2   0   2   2   0   0   2   0   2   0   2   0   0   0   0   0   0   0   0   2   0   2   0   2   2   0   2   0   0   0   0   0   0   0   0   2   0   0   2   2   2   2   2   0   0   2   2   2   2   2   0   0   0   0   2   0   0   0   0   0   0   0   2   0   0   0   0   2   0   2   0   2   2   0   0   0   0   0   0   0   0   2   0   0   0   2   0   0   2   2   0   0   2   0   2   2   2   2   2   2   0   0   0   0   0   0   2   0   0   2   2   2   0   2   2   0   0   2   0   0   0   0   2   0
 MK-2-4                 2   2   0   2   2   0   2   0   0   0   2   0   2   0   2   0   0   2   2   0   0   0   2   0   2   0   0   0   2   0   2   2   2   0   2   0   0   2   2   0   0   2   2   0   2   0   2   2   2   0   0   0   0   2   2   2   0   0   2   2   0   2   2   0   0   2   0   2   2   2   2   2   0   2   2   2   2   0   2   2   0   0   2   0   2   0   2   2   0   0   0   0   0   0   0   2   0   2   0   2   2   0   2   0   0   0   0   0   0   0   0   2   0   0   2   2   2   2   2   2   0   2   2   0   2   2   0   0   0   2   0   0   0   0   0   0   0   0   2   0   0   0   0   2   2   2   0   2   2   0   2   0   0   0   0   0   0   2   0   0   0   2   0   0   2   0   0   0   2   0   2   2   2   2   2   2   0   0   0   0   0   0   0   0   0   2   2   2   0   2   2   0   0   2   0   0   0   0   2   0
 MK-2-5                 2   2   0   2   0   0   2   0   0   0   2   0   2   0   2   2   0   2   2   0   0   2   2   0   2   0   2   2   2   0   2   2   2   0   2   2   0   2   2   0   2   2   2   0   2   0   0   0   0   0   0   2   0   2   2   2   0   0   2   2   0   2   0   0   0   2   0   2   2   2   2   2   2   2   2   2   2   0   2   2   0   0   2   0   2   0   2   2   0   0   0   0   0   0   0   2   0   2   0   2   2   0   2   0   0   0   0   0   0   0   0   2   0   0   2   2   2   2   2   2   0   2   2   0   2   2   0   0   0   2   0   2   2   0   0   0   0   0   2   0   0   0   0   2   2   2   0   2   2   0   2   0   0   0   0   0   0   2   0   0   0   2   0   0   2   0   0   0   0   0   2   2   2   2   0   2   0   2   0   0   0   2   0   0   0   2   2   2   0   0   2   0   0   2   0   0   0   0   2   0
 MK-2-6                 0   2   0   2   0   2   2   0   0   0   2   2   2   0   2   2   0   2   0   0   0   2   2   0   2   0   2   2   2   0   2   2   2   0   2   2   0   2   2   0   2   2   2   0   2   0   0   0   0   0   0   2   0   2   2   2   0   0   2   2   0   2   0   0   0   2   0   2   2   2   2   2   2   2   2   2   2   2   2   2   0   0   2   0   2   0   2   2   0   0   0   0   0   0   2   2   0   2   0   2   2   0   0   0   0   0   0   0   2   0   2   2   0   2   2   2   2   2   2   2   0   2   0   0   2   2   0   0   0   2   0   2   0   2   0   0   2   0   2   0   0   0   0   2   2   2   0   2   2   0   0   0   0   0   0   0   2   2   0   2   0   2   0   0   2   0   0   0   0   2   2   2   2   2   0   2   2   2   0   2   0   2   0   0   0   2   2   2   0   0   0   0   0   2   0   0   0   0   2   0
 MK-2-7                 0   2   0   2   0   2   2   0   0   0   2   2   2   0   2   2   0   2   0   0   0   2   2   2   0   0   0   2   2   0   2   2   2   0   2   2   0   2   0   0   2   2   2   0   2   0   0   0   0   0   0   2   0   2   2   2   0   0   2   2   0   2   0   0   0   2   0   2   2   2   2   2   0   2   2   2   2   2   2   2   0   0   2   0   2   0   2   2   0   0   0   0   0   0   2   2   0   2   0   2   2   0   0   0   0   0   0   0   2   0   2   2   0   2   2   2   2   2   2   2   0   2   0   0   0   2   0   0   0   2   0   2   0   2   0   0   2   2   2   0   2   0   0   2   2   2   2   0   2   0   0   0   0   0   0   0   2   2   2   2   0   2   0   0   2   2   0   0   0   2   2   2   2   2   0   2   2   2   0   2   0   2   0   0   0   2   2   2   0   0   0   0   0   2   2   0   0   0   2   0
 MK-2-8                 0   2   0   2   0   2   2   0   0   0   2   2   2   0   2   2   0   2   0   0   0   2   2   2   0   0   0   2   2   0   2   2   2   0   2   2   0   2   0   0   2   0   0   0   2   0   0   0   2   0   0   2   2   2   2   2   0   0   2   2   0   2   0   0   0   2   0   2   0   2   2   2   2   2   2   2   2   2   2   2   0   0   0   0   0   0   2   2   0   0   0   0   0   0   2   2   0   2   0   2   2   0   0   0   0   0   0   0   2   0   2   2   0   2   2   2   2   2   2   2   0   2   0   0   0   2   0   0   0   2   0   2   2   2   0   0   2   2   2   0   2   0   0   2   0   2   2   0   2   0   0   0   0   0   0   0   0   2   2   2   0   2   0   0   2   2   0   0   0   2   2   2   2   0   0   2   2   2   0   2   0   2   0   0   0   2   2   2   0   0   0   0   0   2   2   0   0   0   2   0
 MK-2-9                 0   2   2   2   0   2   2   0   0   0   2   2   2   0   2   2   0   2   0   0   0   2   2   2   0   0   0   2   2   0   2   2   2   0   2   2   2   2   0   0   2   0   0   0   0   0   0   0   0   0   0   2   0   2   2   2   2   0   2   0   0   2   0   2   0   2   0   2   2   2   2   2   2   2   2   2   2   2   2   2   2   0   0   0   0   2   0   2   0   0   2   0   0   0   2   2   0   2   0   2   2   0   0   0   0   0   2   0   2   0   0   0   0   0   2   2   2   2   2   2   0   2   0   2   0   2   0   0   0   2   0   2   2   2   0   0   2   2   2   0   2   0   0   2   0   2   0   0   2   0   0   0   0   0   2   0   0   2   2   2   0   2   2   0   2   2   0   0   0   2   2   2   2   2   0   2   2   2   0   2   2   2   0   0   0   2   2   2   2   0   0   0   0   2   0   2   0   0   2   0
 MK-2-10                2   2   2   2   2   2   2   2   0   0   2   0   2   0   2   2   2   2   0   0   0   2   2   2   0   0   0   2   0   2   2   2   2   0   2   2   2   0   0   0   2   2   0   0   0   2   0   0   0   0   0   2   0   0   2   2   2   2   2   2   0   2   0   2   0   2   0   2   2   2   0   2   2   2   2   2   2   0   2   2   2   0   0   0   0   2   0   2   0   0   2   2   0   0   2   0   0   2   0   2   0   0   0   0   0   0   2   0   2   0   2   0   0   0   2   2   2   2   2   2   0   2   0   2   0   2   0   0   0   2   0   2   2   2   0   2   2   2   2   0   2   0   0   2   0   2   0   0   2   0   0   0   0   0   2   0   0   2   2   2   0   2   2   0   2   2   0   0   0   2   2   2   2   2   0   2   2   2   2   2   2   2   0   0   0   2   2   2   2   0   0   0   0   2   0   2   0   0   2   0
 MK-2-11                2   2   2   2   0   2   2   2   0   0   2   2   2   0   2   0   2   2   0   0   0   2   2   2   0   0   2   0   0   2   2   2   2   0   0   2   2   0   0   0   2   2   0   0   0   2   0   0   0   0   0   2   0   0   2   0   2   0   2   2   0   2   0   0   0   2   0   2   2   2   0   2   2   2   2   2   2   2   2   2   2   0   0   0   0   2   0   2   0   0   2   2   0   0   2   0   2   2   0   2   0   0   2   2   0   0   2   0   0   0   2   0   0   0   2   2   2   2   2   2   0   2   0   2   0   2   0   0   0   2   0   2   2   2   0   2   0   2   2   0   2   0   0   2   0   2   0   0   2   0   0   0   0   0   2   0   0   0   2   2   0   2   2   0   2   0   0   0   2   2   2   2   2   2   0   2   2   2   2   0   2   2   0   2   0   2   0   2   2   2   2   0   0   2   0   2   0   0   2   2
 MK-2-12                2   2   2   2   0   2   2   2   0   0   2   2   2   2   0   0   2   2   0   0   0   2   2   2   0   0   2   0   0   2   2   2   2   0   0   2   2   0   0   2   2   2   0   0   0   2   0   0   0   0   0   2   0   0   2   0   2   0   2   2   0   2   0   0   0   2   0   2   0   2   0   0   2   2   2   2   2   2   2   2   2   2   0   0   0   2   0   2   2   0   2   2   0   2   2   0   2   2   0   2   0   0   2   2   0   0   2   0   0   0   2   0   0   0   2   2   0   2   2   2   0   2   0   0   2   2   0   0   0   0   0   2   2   2   0   2   0   2   2   0   2   0   0   2   0   2   2   0   2   0   0   0   0   2   0   0   0   0   2   2   0   0   2   0   2   2   0   0   2   2   2   2   2   2   0   2   2   2   0   0   2   2   0   2   0   2   0   2   2   2   2   2   0   2   0   2   0   0   2   2
 MK-2-13                2   2   2   0   0   2   2   2   0   2   2   0   2   2   0   0   2   2   2   0   0   2   2   2   0   0   2   0   0   2   2   2   2   0   0   2   2   2   0   2   2   2   0   0   0   2   0   0   0   0   0   0   0   0   2   0   2   0   2   2   0   2   0   0   0   2   0   2   0   2   0   0   2   0   2   0   2   2   2   2   2   2   2   0   0   2   0   2   2   0   2   2   0   2   2   0   0   2   0   0   0   0   2   2   0   0   2   2   0   0   2   0   0   0   2   2   0   2   2   0   0   2   0   0   2   2   0   0   0   0   0   2   2   2   0   2   0   2   2   0   2   0   0   2   0   2   2   0   2   0   0   0   0   2   2   0   0   0   2   2   0   2   2   0   2   2   0   0   2   2   2   0   0   2   0   2   2   2   0   0   2   2   2   2   0   0   0   2   2   2   2   2   0   2   0   2   0   0   2   2
 MK-2-14                2   2   2   0   0   2   2   0   0   0   2   0   2   2   0   0   2   2   2   0   0   0   2   2   0   0   2   2   0   2   2   2   2   0   0   2   2   2   0   2   2   0   0   0   0   2   0   0   0   0   0   0   0   0   0   0   2   0   2   2   0   2   0   0   0   2   0   2   0   2   2   0   2   0   2   0   2   2   2   2   2   2   2   0   0   2   0   2   2   0   2   2   0   2   2   0   0   2   0   0   0   0   2   2   0   0   2   2   0   0   2   0   0   0   2   2   0   2   2   0   0   2   0   2   2   2   0   0   0   0   2   2   2   2   0   0   0   2   2   0   2   0   0   2   0   2   2   0   2   0   0   0   0   2   2   0   0   0   2   2   0   2   0   2   2   2   0   0   2   2   2   0   0   2   0   2   2   2   2   0   2   2   0   2   0   0   0   2   2   2   2   2   0   2   0   2   0   0   0   2
 MK-2-15                2   2   2   0   0   2   2   0   0   0   2   2   2   2   0   0   2   2   2   0   0   0   2   2   0   0   0   2   0   2   2   2   2   0   0   0   2   2   0   2   2   0   0   0   0   2   0   2   0   0   2   0   0   0   0   0   2   0   2   2   2   0   0   0   0   2   0   2   0   2   2   0   0   0   0   0   2   2   2   2   0   2   2   0   0   2   0   2   2   0   2   2   0   2   2   0   0   2   0   0   0   0   2   2   0   0   2   2   2   0   0   2   0   0   2   0   0   2   2   0   0   2   0   2   2   2   0   0   0   0   2   2   2   2   0   0   0   2   2   0   2   0   0   0   0   2   2   0   2   0   0   0   0   2   2   2   0   0   0   2   0   0   0   2   2   2   0   0   2   0   2   2   0   2   0   2   2   2   2   0   2   2   0   2   0   0   2   2   2   2   0   2   0   2   0   2   0   0   0   2
 MK-2-16                2   2   2   0   0   2   2   0   2   0   2   0   2   2   0   0   2   2   2   0   0   0   2   2   0   0   0   2   0   2   2   2   2   0   0   0   0   2   0   0   2   0   0   0   0   2   2   2   0   0   2   0   2   0   0   0   2   0   2   2   2   2   0   0   0   2   0   2   0   2   2   0   0   0   0   0   2   2   2   0   0   0   0   0   0   2   0   2   2   0   0   2   0   0   2   0   0   2   0   0   2   0   2   2   0   0   2   2   2   0   0   2   0   0   2   0   0   2   2   0   0   2   0   2   2   2   0   0   0   0   2   2   2   2   0   0   0   2   2   2   2   0   0   0   0   2   2   0   2   0   0   0   0   2   2   0   0   0   2   2   0   0   0   2   2   2   0   0   0   0   2   2   0   2   2   2   2   2   2   0   2   2   0   2   0   0   2   0   2   2   0   2   0   2   0   2   0   0   0   2
 MK-3-1                 0   2   2   0   2   2   0   0   2   2   2   0   2   0   2   2   0   0   2   2   2   0   2   0   0   0   0   0   2   0   2   0   0   0   0   2   0   2   2   0   0   0   2   0   0   2   0   0   2   2   2   2   2   2   0   2   2   0   0   0   2   0   0   2   2   2   0   2   0   0   0   2   2   2   2   2   2   0   2   2   0   0   0   0   2   2   2   0   0   0   0   0   2   0   2   2   2   2   0   2   0   0   0   2   0   2   2   0   0   2   0   0   2   2   0   0   0   2   2   2   2   2   2   0   0   0   0   2   0   0   0   0   2   0   0   2   2   2   2   0   2   0   2   0   0   2   2   2   2   0   0   2   2   0   0   2   0   2   0   0   2   2   0   2   0   2   0   0   0   2   2   2   2   2   0   0   0   2   2   2   0   0   0   0   2   2   0   2   2   0   2   2   0   2   0   2   0   2   2   2
 MK-3-2                 0   2   2   0   2   2   0   0   2   2   2   0   2   0   2   2   2   0   2   2   2   0   2   0   0   0   0   2   2   0   2   0   2   0   0   2   0   2   2   0   0   0   2   0   0   2   0   0   2   2   2   2   2   2   0   2   2   2   0   0   2   0   0   2   2   2   0   2   0   0   2   0   2   2   2   0   2   0   2   2   0   2   0   0   2   2   2   0   0   0   0   0   2   0   2   2   0   2   0   2   0   0   0   0   0   2   2   0   0   2   0   0   2   2   0   0   0   0   2   2   0   2   2   0   0   0   0   2   0   0   0   0   2   2   0   2   0   2   2   0   2   0   2   0   0   2   2   2   2   0   0   2   2   0   0   0   0   2   2   0   2   2   0   2   0   0   0   0   2   2   2   2   2   2   0   0   0   2   2   0   0   0   0   0   2   2   0   2   2   0   2   2   0   2   0   2   0   2   2   2
 MK-3-3                 2   2   2   0   2   2   0   0   2   2   2   2   2   0   2   2   2   0   2   2   2   0   2   0   0   2   0   2   2   0   2   0   2   0   0   2   0   0   2   0   0   0   2   0   0   2   0   0   2   2   2   2   2   2   0   2   2   0   0   0   2   0   0   2   2   2   0   2   0   0   2   0   2   2   2   0   2   0   2   0   0   2   0   0   2   0   2   2   0   0   0   0   2   0   2   2   0   2   0   2   0   0   0   0   0   2   2   0   0   2   0   2   2   2   0   0   0   0   2   2   2   2   2   0   0   0   0   2   2   0   0   0   2   2   0   2   0   2   2   0   2   0   2   0   0   2   2   2   2   0   0   2   2   0   0   0   0   0   0   0   2   2   0   2   2   0   0   0   2   2   2   0   2   0   0   2   0   2   2   0   0   0   0   0   2   2   0   2   2   0   2   2   0   2   0   0   0   0   2   2
 MK-3-4                 2   2   0   0   2   2   0   0   2   2   2   2   2   0   2   2   0   0   2   2   2   0   2   0   0   2   0   2   2   0   2   0   2   0   0   2   0   0   2   0   0   0   2   0   0   2   0   2   2   2   2   2   2   2   0   2   2   0   2   0   0   0   0   2   2   2   0   2   0   0   2   0   2   2   2   0   2   0   2   0   0   2   0   0   0   0   2   2   0   0   0   0   2   0   2   2   0   2   0   2   2   0   0   0   0   2   2   0   0   2   0   2   2   2   0   0   2   0   2   2   2   2   2   0   0   0   0   2   2   0   2   0   2   2   0   2   2   2   2   0   2   0   2   0   0   2   2   2   2   0   0   0   2   2   0   2   0   0   0   0   0   2   0   2   2   0   0   0   0   2   0   0   2   0   0   2   0   2   2   0   0   0   0   0   2   2   0   2   2   0   2   2   0   2   0   0   0   0   0   2
 MK-3-5                 2   2   0   0   2   2   0   2   2   2   2   2   2   0   2   2   2   0   2   2   2   0   2   0   0   2   0   2   2   0   2   0   2   0   0   2   0   0   2   0   0   0   2   0   0   2   0   2   2   2   2   2   2   2   0   2   2   0   0   0   0   0   0   2   0   2   0   2   0   0   2   0   2   2   0   0   2   0   2   0   0   2   0   0   0   0   2   2   0   0   2   0   2   0   2   2   0   2   0   2   2   0   0   0   0   2   2   0   0   2   0   2   2   2   0   0   2   0   0   2   2   2   0   0   0   0   2   2   2   0   2   0   2   2   0   2   2   2   2   0   2   0   2   0   0   0   2   2   2   0   0   0   2   2   0   2   2   0   2   0   0   2   0   2   2   0   0   0   0   2   0   0   2   0   0   2   0   2   0   0   0   0   0   0   2   2   2   2   2   0   2   2   0   2   2   0   0   0   0   2
 MK-3-6                 2   2   0   0   2   2   0   2   2   0   0   2   2   0   2   2   2   0   2   2   2   0   2   0   0   2   0   2   2   0   2   0   2   0   0   2   0   0   2   0   0   0   2   0   0   2   0   2   2   2   2   2   2   2   0   2   0   0   0   0   0   0   0   2   2   2   0   2   0   0   0   0   2   2   0   0   2   0   0   0   0   2   0   0   0   2   2   2   0   0   2   2   2   2   2   2   0   2   0   2   2   0   0   0   0   2   2   0   0   2   2   2   2   2   0   0   2   0   0   2   2   0   0   0   0   0   2   2   2   0   2   0   0   2   0   2   2   2   2   0   2   0   2   0   0   0   2   2   2   0   0   0   2   2   0   2   2   0   2   0   0   2   0   2   2   0   0   0   0   2   0   0   2   2   0   2   0   2   0   0   0   0   0   0   2   2   2   2   2   0   2   2   2   2   0   0   0   0   0   2
 MK-3-7                 2   2   0   0   2   2   0   0   0   0   0   2   2   0   2   2   2   0   2   2   2   0   2   0   0   2   0   2   2   0   2   2   2   0   0   2   2   0   2   0   0   0   2   0   2   2   0   2   2   2   2   2   2   2   0   2   0   0   0   0   0   0   0   2   2   2   0   2   0   0   0   0   2   2   0   0   0   0   0   0   0   2   0   2   0   2   2   2   0   2   2   2   2   2   2   2   0   2   2   2   2   0   0   0   0   2   0   2   0   2   2   2   2   2   0   0   2   0   0   2   2   0   0   0   0   0   2   2   0   0   2   0   0   2   0   2   2   2   2   0   2   0   2   0   0   0   2   2   2   0   2   0   2   0   0   2   2   2   2   0   0   0   0   2   2   0   0   0   0   2   0   0   2   2   0   0   0   0   0   0   0   0   0   0   2   2   2   2   0   0   0   2   2   2   0   0   0   0   0   2
 MK-3-8                 2   2   0   2   2   2   0   0   0   0   0   2   2   0   2   2   2   0   2   2   2   0   2   2   0   0   0   2   0   2   2   2   2   0   0   2   2   0   2   2   0   0   2   0   2   2   2   0   2   2   2   0   2   2   0   2   0   0   0   0   0   2   0   2   2   2   0   2   0   0   0   0   2   2   0   0   0   0   0   0   0   2   0   2   0   2   0   2   0   2   2   2   2   2   2   2   0   2   2   2   2   0   0   0   0   2   0   0   0   0   2   2   2   2   0   0   2   0   0   2   0   0   0   0   0   0   2   2   2   0   2   0   0   0   0   2   2   2   2   0   2   0   2   0   0   0   2   2   2   0   2   0   2   0   0   2   2   2   2   0   0   0   0   2   2   0   0   0   0   2   0   0   2   2   0   0   0   0   0   0   0   0   0   0   2   2   2   2   0   0   0   2   2   2   0   0   0   0   0   2
 MK-3-9                 0   2   0   2   0   2   0   0   0   0   0   2   2   0   2   2   2   0   2   2   2   0   2   2   0   0   0   2   0   0   2   2   2   0   0   2   2   0   2   2   0   0   2   0   2   2   2   0   2   0   2   0   0   2   0   2   0   2   0   0   0   2   0   0   2   2   0   2   0   0   0   0   2   2   2   0   2   0   0   0   0   2   0   2   0   2   0   2   2   2   2   2   2   2   2   0   0   0   2   2   2   0   0   0   0   2   0   0   2   0   2   0   2   2   0   0   2   0   0   2   0   0   0   0   0   0   2   2   2   0   2   2   0   0   0   0   2   2   2   0   2   2   2   0   0   0   2   0   2   0   2   0   2   0   0   2   2   0   2   0   0   0   0   2   2   0   0   0   0   2   0   0   2   2   0   0   0   0   0   2   0   2   2   0   2   2   2   2   0   0   0   2   2   2   0   0   0   0   0   2
 MK-3-10                2   2   0   2   0   2   0   2   0   0   0   2   2   0   2   2   2   0   2   2   0   0   0   2   0   0   0   2   0   0   2   2   2   0   0   2   2   2   2   2   0   0   2   0   2   2   2   0   2   0   0   0   2   2   0   0   0   2   0   2   0   2   0   0   2   0   0   2   0   0   0   0   2   2   2   0   0   0   0   0   0   2   0   2   0   2   0   0   2   0   2   2   2   2   2   0   0   2   2   2   2   0   0   0   0   2   0   0   0   0   2   0   2   2   0   0   2   0   0   2   0   0   0   0   0   0   2   2   2   0   2   2   0   2   0   0   2   2   2   0   0   2   2   0   0   0   2   0   2   0   2   0   2   0   0   2   2   0   2   0   0   0   0   2   2   0   0   0   0   2   0   0   2   2   2   0   0   0   0   2   0   2   2   0   0   2   2   2   0   0   0   2   2   2   0   0   0   0   0   2
 MK-3-11                2   2   0   2   0   2   0   2   0   0   0   2   2   0   2   2   2   2   2   2   0   0   0   2   0   0   0   2   0   0   2   2   0   0   0   2   2   2   2   2   0   0   2   0   0   0   2   0   2   2   0   0   0   2   2   0   0   2   0   2   0   2   0   0   2   0   2   0   2   0   0   0   2   2   2   0   0   0   0   0   0   2   0   2   0   2   0   2   2   0   2   2   0   2   2   0   0   2   2   2   2   0   0   0   0   2   0   0   0   0   2   0   0   0   0   0   2   0   0   2   0   0   0   2   0   0   2   2   2   0   2   2   0   2   0   0   2   2   2   0   0   2   2   0   0   0   2   0   2   2   0   0   0   0   0   2   0   0   2   0   0   0   0   2   0   2   0   0   0   2   0   0   0   2   2   0   0   0   0   2   0   2   2   0   0   2   2   2   0   2   0   2   2   2   0   2   0   0   2   2
 MK-3-12                2   2   0   2   0   2   0   2   0   0   0   2   2   0   2   2   0   2   2   2   0   0   0   0   0   0   2   2   0   0   2   2   0   0   0   2   2   2   2   2   0   0   2   0   0   0   2   0   2   2   0   0   0   2   0   2   0   2   0   2   0   2   0   0   0   0   2   0   2   0   0   0   2   2   2   0   0   2   0   0   0   2   0   2   0   2   0   2   2   0   2   2   0   2   2   0   0   2   2   2   2   0   0   0   0   2   0   0   0   0   2   0   0   0   0   2   2   0   0   2   2   0   0   2   0   0   2   2   2   0   2   2   0   2   0   0   2   2   0   0   0   2   2   0   0   0   2   0   2   2   0   0   0   0   0   2   0   0   2   0   0   0   0   2   0   2   0   0   0   2   0   0   0   2   0   0   0   0   0   2   0   0   2   0   0   2   2   2   0   2   0   0   2   2   0   2   0   0   2   0
 MK-3-13                2   2   0   2   0   2   0   2   0   0   0   2   2   2   2   2   0   2   2   2   2   0   0   2   0   0   2   0   2   0   2   2   0   0   0   2   0   2   0   2   0   0   2   0   0   0   2   0   2   2   0   2   0   2   0   2   0   2   2   2   0   2   0   0   0   0   2   0   2   0   2   0   2   2   2   0   0   2   0   0   0   2   0   2   0   2   0   2   2   0   2   2   0   2   2   0   0   2   2   2   2   0   0   0   0   2   0   0   0   0   2   2   0   0   0   2   2   0   0   0   2   0   0   2   0   2   2   2   2   0   2   2   2   2   0   0   2   2   0   0   0   2   2   0   0   0   2   0   2   2   0   0   0   0   2   2   0   0   2   2   2   0   0   0   0   2   2   0   0   2   0   0   0   2   0   0   0   0   0   2   0   0   2   0   0   2   2   2   0   2   0   0   2   2   0   0   0   2   2   2
 MK-3-14                2   2   0   2   0   2   0   2   2   0   0   2   2   2   0   2   0   2   2   2   0   0   0   2   2   0   2   0   2   0   2   2   0   0   0   2   0   2   0   2   0   0   2   0   0   0   2   2   2   2   0   2   0   2   0   2   0   0   2   2   0   2   0   0   0   0   2   2   2   0   2   0   2   0   2   2   0   2   0   0   0   2   0   2   0   2   0   0   2   0   2   2   0   0   2   0   0   2   2   2   2   0   0   0   0   2   0   0   2   0   0   0   0   0   0   2   2   0   2   0   2   0   0   2   0   2   2   2   2   2   2   2   2   2   0   0   2   2   0   2   0   2   2   0   2   0   2   2   2   2   0   0   0   0   2   2   0   0   2   2   2   0   0   0   0   2   2   0   0   2   2   0   0   2   0   0   0   2   0   2   0   0   2   0   0   2   2   2   0   2   0   0   2   2   0   0   0   2   2   2
 MK-3-15                2   2   0   2   2   2   0   2   2   0   0   2   2   2   0   2   2   2   2   2   0   2   0   2   2   0   2   0   2   0   2   2   0   0   0   2   0   2   0   2   0   0   2   0   0   0   2   2   2   2   2   2   0   2   0   0   0   0   2   2   0   2   2   0   0   0   2   2   2   0   2   0   2   2   2   2   0   2   0   0   0   0   0   2   0   2   2   0   2   0   2   0   0   0   2   0   0   2   2   0   2   0   0   0   0   2   0   2   2   0   0   0   0   0   0   2   2   0   2   0   2   0   0   2   0   2   2   2   2   2   2   0   2   2   0   0   2   0   0   2   0   2   2   0   0   0   2   2   2   2   0   0   0   2   2   2   0   0   2   2   2   0   2   0   0   2   2   0   0   2   2   0   0   2   0   0   0   0   0   2   0   0   2   0   0   0   2   2   0   2   0   0   2   2   0   0   0   2   0   2
 MK-3-16                2   2   0   2   2   2   0   0   0   0   0   2   2   0   0   0   0   0   2   2   0   2   0   2   2   0   0   0   2   0   2   2   0   0   0   2   0   2   0   2   0   0   2   0   0   0   2   2   2   2   2   2   0   2   0   0   0   2   2   0   0   2   2   0   0   0   2   2   2   0   2   0   2   2   2   2   0   2   0   0   0   0   0   2   2   2   2   0   2   2   2   0   0   2   2   0   0   2   2   0   2   0   0   2   0   2   0   2   2   2   0   0   0   0   2   2   2   0   2   0   2   0   0   2   0   2   2   2   2   2   2   0   2   2   0   2   2   0   0   2   0   2   2   0   0   2   2   2   2   2   0   0   0   2   2   2   0   0   2   2   2   0   2   0   0   2   2   0   0   2   2   2   0   2   2   0   0   0   0   2   0   0   2   0   0   0   2   2   0   2   0   0   2   2   0   0   2   2   0   2
 MK-4-1                 0   0   0   0   2   0   0   2   2   2   0   2   0   2   0   2   0   0   2   0   0   0   2   0   0   2   0   0   0   0   2   2   2   0   2   2   2   0   2   2   2   2   2   0   2   0   2   2   0   0   0   2   2   2   0   2   2   0   0   0   0   2   2   0   2   0   0   2   0   2   2   2   0   0   2   2   0   0   0   0   2   0   2   2   2   2   0   0   0   0   0   2   2   0   0   0   0   2   2   0   0   2   0   0   0   0   0   2   2   2   0   2   0   2   2   2   0   2   2   2   2   0   2   2   0   2   2   0   0   0   2   0   0   2   2   2   2   0   2   0   0   0   2   2   0   2   2   2   2   0   0   2   2   0   0   0   0   0   0   0   0   0   2   2   2   0   2   0   2   0   2   2   0   0   0   2   0   2   0   2   0   2   2   2   0   2   2   0   0   0   2   2   2   2   2   2   2   0   0   0
 MK-4-2                 0   0   0   0   2   0   0   2   2   2   0   2   0   2   0   2   2   0   2   0   0   0   2   0   0   2   0   0   0   0   2   2   2   0   2   2   2   2   2   2   2   2   2   0   2   0   2   2   0   0   0   2   2   2   0   0   2   0   0   0   0   0   2   0   2   0   0   2   0   2   2   2   0   0   2   2   2   0   0   0   2   0   2   2   2   2   0   0   0   0   0   2   2   0   0   0   0   0   2   0   2   2   0   2   0   0   0   2   2   2   0   2   0   0   2   2   0   2   2   2   2   0   2   2   0   2   2   0   0   0   2   0   0   2   2   0   2   0   2   0   0   0   2   2   0   2   0   2   2   0   2   2   2   0   0   0   0   0   0   2   0   0   2   2   2   2   2   0   2   0   2   2   0   0   0   2   0   2   0   2   0   2   2   0   0   2   2   0   0   0   2   2   2   2   2   2   0   0   0   0
 MK-4-3                 0   0   0   0   2   0   0   2   2   2   0   2   0   2   0   0   2   0   2   2   0   0   2   0   0   2   2   0   2   0   2   2   2   0   2   2   2   2   2   2   2   2   0   0   2   0   2   2   0   0   0   2   2   2   0   0   2   0   0   0   0   0   2   0   2   0   0   2   0   2   2   2   0   0   2   2   2   0   0   2   0   0   2   2   0   2   0   0   0   0   0   2   2   2   0   2   2   0   2   0   2   2   2   2   0   0   2   2   2   2   0   2   0   0   2   2   0   2   2   2   2   0   2   2   2   2   0   0   0   0   2   0   2   2   2   2   2   0   2   0   0   0   2   2   0   2   0   2   2   0   0   0   2   0   0   0   0   0   0   2   0   0   2   2   0   2   0   0   2   0   2   2   0   0   0   2   0   2   0   2   0   2   2   0   0   2   2   0   0   0   0   2   2   0   2   2   0   2   0   0
 MK-4-4                 0   0   0   0   2   0   0   2   2   2   0   2   0   2   0   0   0   0   2   2   0   0   2   0   0   2   2   0   2   0   2   2   2   0   2   0   2   2   2   2   2   2   0   0   2   0   2   2   0   0   0   2   2   2   0   0   2   0   0   0   0   0   2   0   2   0   0   2   0   2   2   2   0   0   2   2   2   0   0   2   0   0   2   2   0   2   0   0   0   0   0   2   2   2   0   2   2   2   0   0   2   2   0   2   0   0   2   2   2   2   0   2   0   0   2   2   0   0   2   2   2   0   2   2   2   2   0   0   0   0   2   0   2   2   2   2   2   2   2   0   0   2   2   2   0   2   2   2   2   0   0   0   2   0   0   0   0   0   0   2   0   0   2   0   0   2   2   0   2   0   2   0   0   0   0   2   0   2   0   2   0   2   2   0   0   2   2   0   2   0   0   2   2   0   2   0   0   2   0   0
 MK-4-5                 0   2   0   0   2   2   0   2   2   2   0   2   0   2   2   0   0   0   2   0   0   0   2   0   0   2   2   0   2   0   2   2   2   0   0   0   2   2   2   2   0   2   0   0   2   0   0   2   0   0   0   2   2   2   0   0   2   0   0   0   2   0   2   0   2   0   0   2   0   2   2   2   0   0   2   0   2   0   0   2   0   0   2   2   0   2   0   0   0   0   0   2   2   2   0   2   2   2   0   0   2   2   0   0   0   0   2   2   2   2   0   2   0   0   2   2   0   0   2   0   2   0   2   2   2   2   0   0   0   0   2   0   2   2   2   0   2   2   2   0   0   2   2   2   0   2   2   2   2   0   0   0   2   0   0   2   0   0   0   2   0   0   2   0   2   2   2   0   2   0   2   0   0   0   0   2   2   2   0   2   0   2   2   0   0   2   2   0   2   0   0   2   2   0   2   0   0   2   0   0
 MK-4-6                 2   2   0   0   2   2   0   2   2   2   0   2   0   2   0   0   0   2   2   0   0   2   2   0   0   2   0   0   2   0   2   2   2   2   0   0   2   2   2   2   0   2   0   0   2   2   0   2   2   0   0   2   2   2   0   0   2   0   0   0   2   0   2   0   2   0   0   2   0   2   2   2   0   0   2   0   2   0   0   2   0   0   2   2   0   2   0   0   0   2   0   2   0   0   0   2   2   2   2   0   2   2   0   0   0   0   2   2   2   0   0   2   0   0   2   2   2   0   2   0   2   0   2   2   2   2   0   0   0   0   2   0   0   2   0   0   2   0   2   2   0   2   2   2   0   0   2   2   2   0   2   0   2   0   0   2   0   0   0   2   0   2   2   0   2   2   2   0   2   2   2   0   0   0   0   2   2   2   0   0   0   2   2   0   0   2   2   0   0   0   0   2   2   2   2   0   0   2   0   0
 MK-4-7                 2   0   0   2   2   2   0   2   0   2   0   2   2   2   0   0   0   0   2   0   0   2   2   0   0   2   0   0   2   0   2   2   2   2   0   0   0   2   2   2   0   2   0   0   2   2   0   2   2   0   0   2   2   2   0   0   2   0   0   0   2   0   2   0   2   0   0   2   0   2   2   2   0   0   2   0   2   0   0   2   0   0   2   2   0   2   0   0   0   2   0   2   0   0   0   2   2   2   2   2   2   2   0   0   0   0   2   2   2   0   0   2   0   0   2   2   2   0   0   0   2   0   2   2   2   2   0   0   0   2   2   0   2   2   0   0   2   2   2   2   2   2   2   2   0   0   2   2   0   0   2   0   2   0   0   2   0   0   0   0   0   2   2   0   2   2   2   0   2   2   2   0   2   0   0   2   2   2   0   0   0   0   2   2   0   2   2   0   0   0   0   2   2   2   0   0   0   2   0   0
 MK-4-8                 2   0   0   2   2   2   0   2   0   2   0   2   2   2   0   0   0   0   2   0   0   2   2   0   0   2   0   0   2   0   2   2   2   2   0   0   0   2   2   2   0   2   0   0   2   0   0   2   2   0   0   2   2   2   0   0   2   0   0   0   2   2   2   0   2   0   0   2   0   2   2   2   0   0   2   0   2   0   0   2   0   0   2   2   0   2   0   0   0   2   2   0   0   0   0   2   0   0   2   2   2   2   0   0   0   0   2   2   2   0   2   2   0   0   2   0   0   0   0   2   2   0   2   2   2   2   0   0   0   2   2   0   2   2   0   0   2   0   2   2   2   2   2   2   0   0   2   2   0   0   2   0   2   0   0   2   0   0   0   2   0   2   2   0   2   2   2   0   2   2   2   0   2   0   0   2   2   2   0   0   0   0   0   2   0   2   0   2   0   0   0   2   2   2   0   0   0   2   0   0
 MK-4-9                 2   0   0   2   2   2   0   2   2   2   0   2   2   2   0   0   0   0   2   0   0   2   2   0   0   0   2   0   0   0   2   0   2   2   0   0   2   2   0   2   0   2   0   0   2   0   0   2   2   0   0   2   2   2   0   0   0   0   0   0   2   2   2   0   2   0   0   2   0   2   2   2   0   0   2   0   2   0   0   2   0   0   2   2   0   2   0   2   0   2   2   0   0   0   0   2   0   2   2   2   2   2   0   0   0   0   2   2   2   0   0   2   0   0   2   0   0   0   0   2   2   2   2   2   2   2   0   2   0   2   2   0   2   2   2   0   2   0   2   2   2   0   2   2   0   0   2   2   0   0   2   0   2   2   0   2   0   0   0   0   0   2   0   0   2   2   2   0   2   2   2   0   2   0   2   2   0   2   2   0   0   0   0   2   0   2   0   2   0   0   0   2   2   2   0   0   0   2   0   0
 MK-4-10                2   0   0   2   2   2   0   2   2   2   0   2   2   2   0   0   0   0   2   0   0   2   2   0   0   0   2   0   0   0   2   2   2   2   0   0   2   2   2   0   0   2   0   0   2   2   0   2   2   0   0   0   0   2   0   0   0   2   0   0   0   2   0   0   2   0   0   2   0   2   2   2   0   0   2   2   2   0   0   2   0   0   2   2   0   2   0   2   0   2   2   0   0   0   0   2   0   2   2   2   2   2   0   0   2   0   2   2   2   0   0   2   0   0   2   0   0   0   0   0   2   2   2   2   2   2   0   2   0   0   2   0   0   2   2   0   2   0   2   2   2   0   2   2   0   0   2   2   0   0   2   0   2   2   0   2   0   0   0   0   0   2   0   0   2   2   2   0   2   2   2   0   2   0   2   0   0   2   2   0   0   0   0   2   0   2   0   2   0   0   2   2   2   2   0   0   2   2   0   0
 MK-4-11                2   0   0   2   2   2   0   2   2   2   0   2   2   2   0   0   0   0   2   0   0   2   2   0   0   0   2   0   0   0   2   2   2   2   2   0   2   0   2   0   0   2   0   0   2   2   0   2   2   0   0   0   0   2   0   0   0   2   0   0   0   2   0   0   2   0   0   2   0   0   2   2   0   0   2   2   0   0   0   2   0   0   2   2   0   2   0   2   0   2   2   0   0   0   2   2   0   2   2   2   2   2   0   0   2   0   2   2   2   0   0   2   0   0   2   0   0   0   0   0   2   2   2   2   2   2   0   2   0   0   2   0   0   2   2   0   2   0   2   2   0   0   2   2   0   0   2   2   0   0   2   0   2   2   0   2   0   0   0   0   0   0   2   2   2   2   2   0   2   2   2   0   2   0   2   0   0   2   2   0   0   2   0   2   0   2   0   2   0   0   2   2   2   2   0   0   2   0   0   0
 MK-4-12                2   0   0   2   2   2   0   0   2   2   2   2   0   2   0   0   0   2   2   0   0   2   0   0   0   0   2   0   0   0   2   2   2   2   2   2   2   0   2   0   0   2   0   0   2   0   0   0   2   0   0   0   0   2   0   0   0   2   0   0   0   2   2   0   2   0   0   2   0   0   2   2   0   0   2   2   0   0   0   2   0   0   2   2   0   2   0   2   0   2   2   0   2   0   2   2   2   2   2   2   2   2   0   0   2   0   2   2   2   0   0   2   0   0   2   2   0   0   0   0   2   2   2   2   0   2   0   2   0   0   2   0   2   2   2   0   2   0   0   2   0   0   2   2   0   0   0   2   0   0   2   0   2   2   0   2   2   0   0   0   0   0   2   2   2   2   2   0   2   2   2   0   2   0   2   2   0   2   2   0   0   2   0   2   0   2   0   2   0   0   2   2   2   2   0   2   2   0   0   0
 MK-4-13                2   0   0   2   2   2   2   0   2   2   0   2   0   0   0   0   0   2   2   0   0   0   0   0   0   0   2   0   0   0   2   2   2   0   2   2   2   0   2   0   0   2   0   0   0   0   0   0   2   0   0   0   0   2   0   0   0   2   0   0   0   2   2   0   2   0   0   2   0   0   2   2   0   0   2   2   0   0   0   2   0   0   2   2   0   2   0   2   0   2   2   0   2   0   2   0   2   2   2   2   2   2   0   0   2   0   2   2   2   0   0   2   0   0   2   2   0   0   0   0   2   2   2   2   2   2   0   2   0   0   2   0   2   2   2   0   2   0   0   2   2   0   2   2   0   0   0   2   0   0   2   0   0   2   0   2   2   0   0   0   0   0   2   2   2   2   2   0   2   2   2   0   2   0   2   2   0   2   2   0   0   2   0   2   0   2   0   2   0   0   2   2   2   2   0   2   2   0   0   0
 MK-4-14                2   2   0   0   2   2   2   0   2   2   0   2   0   2   0   0   0   2   2   0   0   2   0   0   0   0   2   0   0   0   2   2   2   2   2   2   2   0   2   0   0   2   0   0   0   0   0   0   2   0   0   0   0   2   0   0   0   2   0   0   0   2   2   0   2   0   0   0   0   0   2   2   2   2   2   2   0   0   0   2   0   0   0   2   0   2   0   2   0   2   2   0   2   0   2   0   2   2   2   2   2   2   0   0   2   0   2   2   2   0   0   2   0   0   2   2   0   0   0   0   2   2   2   2   2   0   0   2   0   0   2   0   2   2   2   0   2   0   0   2   2   0   2   0   0   0   0   2   0   0   2   0   0   2   0   2   2   0   0   0   0   0   2   2   2   2   2   0   2   2   2   0   2   0   2   2   0   2   2   0   0   2   0   2   0   2   0   0   0   0   2   0   2   2   2   2   2   0   0   0
 MK-4-15                2   2   0   0   2   2   2   0   2   2   0   2   0   2   0   0   0   2   2   0   0   2   0   0   0   0   2   0   0   2   2   2   2   2   0   2   2   0   2   0   0   2   0   0   0   0   0   0   2   0   2   0   0   2   0   0   0   2   0   0   0   2   2   0   2   0   0   0   0   0   2   2   2   2   2   2   0   0   2   2   0   0   0   2   0   2   0   2   2   2   2   0   2   0   2   0   2   2   2   2   2   2   0   0   2   2   2   2   2   0   0   2   0   0   2   2   0   0   0   0   2   2   2   2   2   0   0   2   0   0   0   2   2   2   2   2   2   0   2   2   2   0   2   0   0   0   0   0   0   0   2   0   0   2   0   2   2   0   0   0   0   0   2   2   2   2   2   0   2   2   2   0   2   2   2   2   0   2   2   0   0   2   0   2   0   2   0   0   0   0   2   0   2   2   2   2   2   0   0   0
 MK-4-16                2   2   0   0   2   2   2   0   2   2   0   2   0   2   2   0   0   2   2   0   0   2   0   0   0   2   2   0   0   0   2   2   2   2   0   2   2   0   2   0   0   2   0   0   0   0   0   0   2   0   2   0   0   2   0   0   0   0   0   0   0   2   0   0   2   0   2   0   0   0   2   2   2   2   2   2   0   0   2   2   0   0   0   0   0   2   0   2   2   0   2   0   2   0   2   0   2   2   2   2   2   2   0   0   2   2   2   2   2   0   0   2   0   2   2   2   0   0   0   0   2   2   0   2   2   0   0   2   2   2   0   2   2   2   2   2   2   0   2   2   2   0   2   0   2   0   0   0   0   0   2   0   0   2   0   0   2   0   0   0   0   0   2   2   2   2   2   0   2   2   2   0   2   0   2   2   0   2   2   0   0   2   0   2   0   2   0   0   0   2   2   0   2   2   2   2   2   0   0   0
 MK-5-1                 2   2   0   2   0   2   0   0   0   2   0   2   2   2   0   2   0   2   2   2   2   0   2   2   2   0   2   2   2   0   0   0   0   0   0   2   0   2   0   2   0   2   0   0   0   2   2   0   0   2   0   0   2   2   2   0   2   0   2   2   2   0   0   2   2   2   2   0   0   0   2   0   0   2   2   0   0   2   0   2   0   0   0   0   0   0   0   2   0   2   0   0   0   0   0   0   2   2   2   0   2   0   2   0   0   2   0   0   0   2   0   0   2   0   0   2   0   0   2   2   0   2   2   2   2   0   0   0   2   2   2   0   2   2   0   2   0   0   2   2   0   0   0   0   0   0   0   0   0   2   0   0   0   0   0   0   0   2   0   0   0   2   2   0   0   2   2   2   0   2   2   0   2   0   0   0   2   2   0   0   0   0   2   2   2   2   0   2   2   2   2   2   0   0   2   2   0   2   0   2
 MK-5-2                 2   2   0   2   0   2   0   0   0   2   0   2   2   2   0   2   0   2   2   2   2   0   0   2   2   2   0   0   2   0   0   0   2   0   2   2   0   2   0   2   0   2   0   2   0   2   2   0   0   2   0   0   2   2   2   0   2   0   2   2   2   0   0   2   2   2   2   0   0   0   2   0   0   2   2   0   2   2   0   2   0   0   0   0   0   0   0   2   0   2   0   0   2   0   0   0   2   2   2   0   2   0   2   0   0   2   0   2   0   2   0   0   2   0   0   2   0   0   2   2   0   2   2   2   0   0   0   0   0   2   2   0   2   2   0   2   0   0   2   0   0   0   0   0   0   0   0   0   2   2   0   2   0   0   0   0   0   2   0   0   0   2   2   0   0   2   2   2   0   2   2   0   2   0   0   0   2   2   0   0   0   0   2   0   0   2   0   2   2   2   2   2   0   0   2   2   2   2   0   2
 MK-5-3                 2   2   0   0   0   2   0   0   0   0   0   2   2   2   0   2   0   2   0   2   0   0   0   2   2   2   0   0   2   0   0   0   0   2   2   0   0   2   0   2   0   2   0   2   2   2   2   0   0   2   0   0   2   2   2   0   2   0   2   2   2   0   0   2   2   2   2   0   0   0   2   0   0   2   2   2   2   2   0   2   0   0   0   0   0   0   0   2   0   2   0   0   2   2   0   0   2   2   0   0   2   0   2   2   0   2   0   2   0   2   0   0   2   2   0   2   0   0   0   2   0   2   2   2   0   0   0   0   0   0   2   0   2   2   2   2   0   0   0   0   0   2   0   0   0   0   0   0   2   2   0   0   0   0   0   0   0   2   0   0   0   0   2   0   2   2   2   2   0   2   2   0   2   2   0   0   2   2   0   0   0   0   2   2   0   2   0   2   0   2   2   2   0   0   2   2   0   2   0   2
 MK-5-4                 2   2   0   0   0   2   2   0   0   0   0   2   2   2   0   2   0   2   0   2   0   0   0   2   2   2   0   2   2   0   0   2   0   2   0   0   0   2   0   2   0   0   0   2   2   2   2   0   0   2   0   0   2   2   2   0   2   0   2   2   2   0   0   2   2   2   0   0   0   0   2   0   0   2   2   2   0   2   0   2   0   0   0   0   0   0   0   2   0   2   0   0   2   2   0   0   0   2   2   0   2   0   2   2   0   2   0   2   0   2   0   0   2   2   0   2   0   0   0   2   0   2   2   2   0   0   0   0   0   0   2   0   2   2   2   2   0   0   0   0   0   2   0   0   0   0   0   0   2   2   0   0   0   0   0   0   0   0   0   0   2   2   2   0   2   2   2   2   2   2   2   0   2   2   0   0   0   2   0   0   0   0   0   0   0   2   0   0   0   2   2   2   0   0   2   0   0   2   0   2
 MK-5-5                 2   2   0   0   0   2   2   0   0   0   0   2   2   2   0   2   2   2   0   2   0   0   0   2   2   2   0   2   2   0   0   2   0   2   0   0   0   2   0   0   0   0   0   2   0   2   2   0   0   2   0   0   2   2   2   0   2   0   2   2   2   0   0   2   2   0   0   0   0   0   2   0   0   2   2   2   0   2   0   2   0   0   0   0   0   0   0   0   0   2   0   0   2   0   2   0   2   2   0   0   0   0   0   2   0   2   0   2   0   2   0   0   2   2   0   2   0   0   0   2   0   2   2   2   0   0   0   0   0   0   2   0   2   2   2   2   0   2   0   0   0   2   0   0   0   0   0   0   2   2   0   0   0   2   0   0   0   0   2   0   2   2   2   0   2   2   2   2   2   2   2   0   2   2   2   0   2   2   0   0   0   0   0   0   0   2   0   0   0   2   2   2   0   0   2   0   0   2   2   2
 MK-5-6                 2   2   0   2   0   2   2   2   0   0   0   2   2   2   0   0   0   2   0   2   0   0   0   2   2   2   0   2   2   0   0   2   0   2   0   0   0   2   0   0   0   0   0   2   0   2   2   0   0   2   0   0   2   2   2   0   2   0   2   2   2   0   0   2   2   0   0   0   0   0   0   0   0   0   2   2   0   2   0   2   0   0   0   0   0   0   0   0   0   2   0   0   2   0   2   0   2   2   0   0   0   2   0   2   0   2   0   2   2   2   0   0   2   2   2   2   0   0   2   2   0   2   2   2   0   0   0   0   0   0   2   0   0   2   2   2   0   2   0   0   2   0   0   0   0   0   0   2   2   2   0   0   2   0   2   2   0   0   2   0   2   2   2   0   2   2   2   2   2   2   2   2   2   2   2   0   2   0   0   0   0   0   0   0   0   2   0   0   0   2   0   2   0   0   2   0   0   2   2   2
 MK-5-7                 2   2   0   2   0   0   2   2   2   0   0   2   2   2   0   0   0   2   0   2   0   0   0   2   2   2   0   2   2   2   0   2   0   2   0   0   0   2   2   0   0   0   0   2   0   2   2   0   0   2   0   0   2   2   2   0   2   0   2   0   2   0   0   2   2   0   2   0   0   0   0   2   0   0   2   2   0   2   0   2   2   0   0   0   0   0   0   0   0   2   0   0   2   0   0   0   2   0   0   0   0   2   0   2   0   0   0   0   2   2   0   0   2   2   2   2   0   0   2   2   0   2   2   2   2   0   0   0   2   2   2   0   0   2   2   2   0   2   0   0   2   0   0   2   0   0   0   2   2   2   0   0   2   0   2   2   0   0   2   0   2   2   2   0   2   2   2   2   2   2   2   2   2   2   2   0   2   0   0   0   2   0   2   0   0   2   2   0   0   2   0   2   0   0   2   0   0   2   2   2
 MK-5-8                 2   0   0   2   0   0   2   2   2   0   0   2   2   2   0   2   0   2   0   0   0   2   0   0   2   2   0   2   2   2   0   0   0   2   0   0   0   2   2   0   0   2   0   2   0   0   0   0   0   0   0   0   0   2   2   0   2   2   2   2   2   2   0   2   2   0   2   0   0   0   0   2   0   0   2   2   0   2   0   2   2   0   0   2   0   0   0   0   0   2   0   0   2   2   0   0   2   0   0   0   0   2   0   2   0   0   0   0   2   2   0   2   2   2   0   2   0   0   2   0   0   2   2   2   2   2   0   0   2   2   2   0   0   2   2   2   0   2   0   0   2   0   0   2   2   0   0   2   2   2   0   0   2   0   2   2   0   0   2   0   0   0   2   0   2   0   2   2   2   2   2   2   2   2   2   0   2   0   0   0   2   0   2   0   0   2   0   0   0   2   0   2   0   0   2   0   0   2   2   2
 MK-5-9                 2   0   0   2   0   0   2   2   2   0   2   2   2   2   0   2   0   2   0   0   0   2   0   0   2   2   0   2   2   2   0   2   0   2   0   0   2   2   2   2   0   2   0   2   2   0   0   0   0   0   0   0   0   2   2   0   2   2   2   2   2   2   0   2   2   0   2   0   2   0   0   2   0   0   2   2   0   2   0   2   2   0   0   2   0   0   0   2   0   2   0   0   2   2   2   0   2   0   0   0   0   2   0   2   0   0   0   0   2   2   0   2   2   2   0   2   0   0   2   0   0   0   2   2   2   2   0   0   2   2   2   0   0   0   2   2   0   2   0   0   2   0   0   2   2   0   0   2   2   2   0   0   2   0   2   2   0   0   2   0   0   0   2   0   2   0   2   2   2   2   2   2   0   0   2   0   2   0   0   0   2   0   2   0   0   2   0   0   0   2   0   2   0   0   2   0   0   2   2   2
 MK-5-10                2   0   2   2   0   0   2   2   2   0   2   2   2   2   0   2   0   2   0   0   0   2   0   0   2   2   0   2   2   2   0   2   0   2   0   0   2   2   2   2   0   2   0   2   2   0   0   0   0   0   0   2   0   2   2   0   2   2   2   2   2   2   0   2   0   2   2   0   2   0   2   2   0   0   2   0   0   2   0   2   2   0   0   2   0   0   2   2   0   2   0   0   2   0   2   0   2   0   0   0   0   2   0   2   0   2   0   2   2   2   0   2   2   2   0   2   0   2   2   0   0   0   2   2   0   2   0   0   2   2   2   0   0   0   2   2   0   2   0   0   2   0   0   2   2   2   0   2   2   0   0   0   2   0   0   2   0   0   2   2   0   0   2   0   2   0   2   2   2   2   0   2   0   0   2   0   2   0   0   0   2   0   2   0   0   2   0   0   0   2   0   2   0   0   0   2   0   2   2   2
 MK-5-11                0   0   2   2   0   0   2   2   2   0   2   2   2   2   0   0   0   2   0   2   0   2   0   0   2   2   0   2   2   2   0   2   0   0   0   0   0   2   2   2   0   2   0   2   2   2   0   0   0   0   0   2   0   2   2   0   2   2   2   2   2   2   2   2   0   2   2   0   2   0   2   2   0   0   2   0   0   2   0   2   2   0   2   2   0   0   2   0   0   2   0   0   2   0   2   0   2   0   0   0   0   2   0   2   0   2   0   2   2   2   0   2   0   2   0   2   0   2   2   2   0   0   2   2   0   2   0   0   0   0   2   0   0   0   2   2   0   2   0   0   2   0   0   2   2   2   0   0   2   0   0   0   2   0   0   2   0   0   2   2   0   0   2   0   2   0   0   2   2   2   0   2   0   0   2   0   2   0   0   0   2   0   2   0   0   2   0   0   0   2   0   2   0   0   2   2   0   2   2   0
 MK-5-12                0   0   2   2   0   0   2   2   2   0   2   2   2   0   0   0   0   2   0   2   0   2   0   0   2   2   0   2   2   2   0   2   0   0   0   0   0   2   2   2   0   0   0   2   2   2   0   0   0   2   0   0   0   2   2   0   2   2   2   0   2   2   2   2   0   2   0   0   2   0   0   2   0   0   2   0   0   2   0   2   2   0   2   2   2   0   2   0   0   2   0   0   2   0   2   2   2   0   0   0   0   2   2   2   0   2   0   2   2   2   0   2   2   2   0   2   2   2   2   2   0   0   2   2   0   2   0   0   0   0   2   0   0   0   2   2   0   2   0   2   2   2   0   0   2   2   0   2   2   0   0   0   2   0   0   2   0   0   2   2   0   0   2   0   2   0   0   2   2   2   0   2   0   0   2   0   2   0   0   0   2   0   2   2   0   2   0   0   0   2   2   0   0   0   2   2   0   2   2   0
 MK-5-13                0   0   2   2   0   0   2   2   0   0   2   2   2   0   0   0   0   2   0   0   0   2   0   0   2   2   0   2   2   2   0   2   0   2   0   0   0   2   2   2   0   0   0   2   2   2   0   2   0   2   0   0   0   2   2   0   2   2   2   0   2   2   2   2   0   2   0   0   2   0   0   2   0   0   2   0   0   2   0   2   0   0   2   2   2   0   2   0   0   2   0   0   2   0   2   2   2   0   0   0   0   2   2   2   0   2   0   2   2   2   0   2   2   2   0   2   2   2   2   2   0   0   2   2   0   2   0   0   0   0   2   0   0   0   2   2   0   2   0   2   2   2   0   0   2   2   0   2   2   0   0   0   2   0   0   2   0   0   2   2   2   0   2   0   2   0   0   2   2   2   0   2   0   0   0   2   2   0   0   0   2   0   2   2   0   2   0   0   0   2   2   0   0   0   2   2   0   2   2   0
 MK-5-14                2   0   2   2   0   0   2   2   0   0   2   2   2   2   0   0   0   2   0   0   0   2   0   0   2   2   0   2   2   2   0   2   0   2   0   0   0   2   2   2   0   0   0   2   2   2   0   2   0   2   0   0   2   2   2   0   0   2   2   0   2   2   2   2   0   2   0   0   2   0   0   2   0   0   2   0   0   2   0   2   0   0   2   2   2   0   2   0   2   2   0   0   2   0   0   2   2   0   0   0   0   2   2   2   0   2   0   2   2   2   0   2   2   2   0   2   2   2   2   2   0   0   2   2   0   0   0   0   0   0   2   0   0   0   2   2   0   2   0   0   2   2   2   0   2   2   0   2   0   0   2   0   2   0   0   2   0   0   2   2   0   0   2   0   2   2   0   2   2   2   0   2   0   2   0   2   2   0   0   0   2   0   0   2   0   2   0   0   0   2   2   2   0   2   2   2   0   2   0   0
 MK-5-15                2   0   2   2   2   0   0   2   0   0   2   2   2   2   0   0   2   2   0   0   0   2   0   0   2   2   0   2   2   2   0   2   0   2   0   0   0   2   2   2   0   0   2   2   2   2   0   2   0   2   0   0   2   2   2   0   0   2   0   0   2   0   2   2   0   2   0   0   2   0   0   2   0   0   2   0   0   2   0   2   0   0   2   2   2   0   2   0   2   2   0   0   2   2   2   2   2   0   0   0   0   0   2   2   0   2   0   2   0   2   0   0   2   2   0   2   2   2   2   2   2   0   2   2   0   0   0   0   0   2   2   0   0   0   2   2   0   2   0   0   2   2   2   0   2   0   0   2   0   0   2   0   2   0   0   0   0   0   2   2   0   2   2   0   2   2   0   0   2   2   0   2   2   2   0   2   2   0   2   0   2   0   2   2   0   2   0   0   0   2   0   2   2   2   0   2   0   2   0   0
 MK-5-16                2   0   2   2   2   0   0   2   0   0   0   2   2   2   0   0   2   2   0   0   0   2   0   0   2   2   2   2   2   2   0   2   0   2   0   0   0   2   2   2   0   0   2   2   2   2   2   2   0   2   0   0   2   2   0   0   0   2   0   0   2   0   0   2   0   2   0   0   2   0   2   0   0   0   2   0   0   2   2   2   0   2   2   2   2   0   2   0   2   2   0   0   2   2   2   2   2   0   0   0   0   0   2   2   0   2   2   2   0   2   2   0   2   0   0   2   2   2   2   2   2   0   2   2   0   2   0   0   0   2   2   0   2   0   2   2   0   2   0   0   2   2   2   2   2   0   0   2   0   0   0   0   2   0   0   0   0   0   0   2   0   2   2   0   2   2   2   0   2   2   0   2   2   0   0   2   2   2   0   0   2   0   2   2   0   2   0   0   0   2   0   2   2   2   0   2   2   2   0   0
 MK-6-1                 0   2   2   0   0   2   0   0   0   0   0   0   2   0   0   2   2   0   0   0   2   2   2   0   2   0   0   0   2   0   2   0   2   2   0   2   2   0   0   0   0   0   0   0   0   2   0   0   0   2   2   2   0   2   2   0   2   0   0   2   0   2   2   2   2   0   2   2   0   2   0   2   0   2   0   2   0   2   2   2   0   0   2   2   2   2   2   2   2   2   2   2   2   2   0   2   2   0   2   2   0   2   0   0   2   2   2   2   2   2   0   2   2   2   0   0   0   2   0   2   0   2   0   2   2   0   2   0   2   2   0   0   0   0   0   0   0   2   0   2   2   2   2   0   0   0   0   0   0   2   0   2   0   2   0   0   0   2   2   2   0   2   2   0   0   2   0   0   0   0   0   2   0   0   2   0   2   2   0   2   0   2   0   2   2   2   0   0   0   0   0   2   2   2   0   0   0   2   2   0
 MK-6-2                 0   2   2   0   0   0   0   0   0   0   0   0   2   0   0   2   0   0   0   0   2   2   2   0   2   0   0   0   2   0   2   0   2   2   0   2   2   0   0   0   0   0   0   0   0   2   2   0   0   2   2   2   0   0   2   0   2   0   0   2   0   2   2   2   2   0   2   2   0   2   0   2   0   2   0   0   0   2   2   2   0   2   2   2   2   2   0   2   2   2   2   0   2   2   0   0   0   0   2   2   0   2   0   2   2   2   2   2   2   2   0   2   2   0   2   0   0   2   0   2   0   2   0   2   2   0   2   0   2   2   0   0   0   0   0   0   0   0   0   2   2   2   2   0   0   2   0   0   0   2   0   2   0   2   0   0   0   0   2   2   0   0   2   0   0   2   0   0   0   0   0   0   0   2   2   0   2   2   0   2   0   2   2   2   2   2   0   0   0   0   0   2   2   2   0   0   0   2   2   0
 MK-6-3                 0   2   2   0   0   0   0   0   0   0   0   0   0   0   0   2   0   2   0   0   2   2   2   0   2   0   0   0   2   0   2   0   0   2   0   2   2   0   0   0   2   0   2   0   0   2   2   0   2   0   2   0   0   2   2   0   2   0   2   0   0   2   2   2   2   0   2   2   0   2   0   2   0   2   0   0   0   2   2   2   0   2   2   2   2   2   0   2   2   2   2   0   2   2   0   0   0   0   2   2   0   2   0   2   2   2   2   2   2   2   0   2   2   0   2   0   0   2   0   2   0   2   0   2   2   0   2   0   2   2   0   0   0   0   2   0   0   0   0   2   2   2   2   0   0   2   0   0   0   2   0   2   2   2   0   0   0   0   0   2   0   0   0   0   0   2   0   0   0   0   0   0   0   2   2   0   2   2   0   2   0   2   2   0   2   2   0   0   0   0   0   2   2   2   0   0   0   2   2   0
 MK-6-4                 0   2   2   2   0   0   0   0   2   0   0   0   0   0   0   2   0   2   0   0   2   2   2   0   2   0   0   0   2   0   2   0   0   2   2   0   2   2   0   2   2   0   2   0   0   2   2   0   0   0   0   2   0   2   2   0   2   2   2   0   0   2   0   2   2   0   2   2   0   2   0   2   0   2   2   0   2   0   2   2   0   0   0   0   2   2   0   2   0   2   2   0   2   2   0   0   0   0   2   2   0   2   0   2   0   2   2   2   2   2   0   2   2   0   2   0   0   2   0   2   0   2   0   2   2   0   2   0   0   2   2   0   0   0   2   0   2   0   0   2   2   2   2   0   0   2   0   0   0   2   0   2   2   2   0   0   0   0   0   2   0   2   0   0   0   2   0   0   0   0   0   0   2   2   2   0   2   2   0   2   0   2   2   0   2   2   0   0   0   0   0   2   2   2   0   0   0   2   0   0
 MK-6-5                 0   2   0   0   0   0   0   0   2   0   0   0   0   0   0   2   2   2   0   2   2   2   2   0   2   0   0   0   2   0   2   0   0   2   2   0   0   2   0   2   2   0   0   0   0   0   2   0   0   0   0   2   0   0   2   0   2   2   2   0   0   2   0   2   2   0   2   2   0   2   2   2   0   2   2   2   2   2   2   2   0   2   0   2   2   2   0   2   0   2   2   0   2   2   0   2   0   0   2   2   0   2   0   2   0   2   2   0   2   2   0   2   2   0   2   0   2   2   0   2   2   2   0   2   2   0   2   0   0   2   2   0   0   0   2   0   2   0   0   2   2   2   2   0   0   2   0   0   0   2   0   2   0   2   0   0   0   0   0   2   0   2   0   0   0   2   0   0   0   0   0   0   2   2   0   0   2   2   0   2   0   2   2   0   2   2   0   0   0   0   0   2   0   2   0   0   0   2   0   0
 MK-6-6                 0   2   0   0   0   0   0   0   2   0   0   0   0   0   0   2   2   2   2   2   2   2   2   0   2   2   0   0   2   2   2   0   0   2   2   0   0   2   0   2   2   0   0   0   0   0   2   2   0   0   0   2   0   0   2   0   2   2   2   2   0   2   0   2   0   0   2   2   0   2   0   2   0   2   2   2   2   2   2   2   0   2   0   2   2   2   0   2   0   2   2   0   2   2   0   2   2   0   2   2   0   2   0   2   0   2   0   0   2   2   0   0   2   2   2   0   2   2   0   2   0   2   0   2   2   0   2   0   0   2   2   0   0   0   2   0   2   2   0   2   2   2   2   0   0   2   2   0   0   2   0   2   0   2   2   0   0   0   0   2   0   2   0   0   0   2   0   0   0   0   0   2   2   2   0   0   2   2   0   2   0   2   2   0   0   2   0   0   0   0   0   2   0   2   0   0   0   2   0   0
 MK-6-7                 0   2   2   0   0   0   0   0   2   0   0   0   0   0   0   2   2   2   2   2   0   2   2   0   2   2   0   0   2   2   2   0   0   2   2   0   0   2   2   2   2   2   0   0   0   2   2   2   0   0   2   2   0   0   2   2   2   2   2   2   0   2   0   2   0   0   2   2   0   2   0   2   0   2   2   2   2   2   2   2   0   2   0   0   0   2   0   2   0   2   2   0   2   2   0   2   0   0   2   2   0   2   0   2   0   2   0   0   2   2   0   0   2   2   2   0   2   2   0   2   0   2   0   0   2   0   2   2   2   2   2   0   0   0   2   0   2   2   0   2   2   2   2   0   0   2   2   0   2   2   0   2   0   2   2   0   0   0   0   2   0   2   0   0   0   2   0   2   2   0   0   2   2   2   0   0   2   2   0   2   0   2   0   0   0   2   0   0   0   0   0   2   0   2   0   0   0   0   0   0
 MK-6-8                 0   2   0   0   0   0   0   0   2   0   0   0   2   0   0   2   0   2   2   2   0   2   2   0   2   2   0   0   2   2   2   0   0   0   2   0   0   2   2   2   2   2   0   2   0   2   0   2   0   0   2   2   0   0   2   2   2   2   2   2   0   2   0   2   0   0   2   2   0   2   2   2   0   2   2   2   2   2   2   2   0   2   0   0   0   2   0   2   0   2   2   0   2   2   0   2   0   0   2   2   0   0   0   2   0   2   0   0   2   2   2   0   0   0   2   0   2   0   0   2   0   2   0   2   2   0   2   2   2   2   2   0   0   0   0   0   2   2   0   2   2   2   2   0   0   2   2   0   2   2   0   2   0   2   2   0   0   0   0   2   2   2   0   0   0   2   0   2   2   0   0   2   2   2   0   0   2   0   0   2   0   2   0   0   0   0   0   0   0   0   0   2   0   2   0   0   0   2   0   0
 MK-6-9                 0   2   0   2   0   0   0   0   2   0   0   0   2   0   0   2   0   2   2   0   0   2   2   0   0   2   0   0   2   2   2   0   0   0   2   0   0   2   2   2   2   2   0   2   0   2   0   2   0   0   2   2   0   2   0   2   0   2   2   2   0   2   0   2   0   0   2   2   0   2   2   2   0   2   2   2   0   2   2   2   0   2   0   0   0   2   0   2   0   2   0   0   2   2   0   2   0   0   2   2   0   0   0   2   0   2   0   0   2   2   2   0   0   0   2   0   2   2   0   2   0   2   0   2   2   0   2   2   2   0   2   0   0   0   0   0   2   2   0   2   2   0   2   0   2   2   2   0   2   2   0   2   0   2   2   0   0   0   0   2   2   2   0   0   0   0   0   2   2   0   0   2   2   2   2   2   2   2   0   2   0   2   0   0   0   0   0   0   0   0   0   2   0   2   0   0   0   2   2   0
 MK-6-10                0   2   0   2   0   0   0   0   2   0   0   0   2   0   0   2   0   2   2   0   0   2   2   0   0   2   0   0   2   2   2   0   0   0   2   0   0   2   2   2   2   2   0   2   0   2   0   2   0   0   2   2   0   2   0   2   0   2   2   2   0   2   0   0   0   0   2   2   0   2   2   2   2   2   2   2   0   2   2   2   0   2   0   2   0   2   0   2   0   0   0   2   2   2   0   0   0   0   2   2   0   2   2   2   2   2   0   2   2   2   2   2   0   0   0   0   2   2   0   2   0   2   0   2   2   0   2   2   2   0   2   0   0   0   0   0   2   2   0   2   2   0   2   0   2   2   2   0   2   2   0   2   0   0   2   0   0   2   2   2   2   2   0   0   0   0   0   2   2   0   0   2   2   2   2   2   2   2   0   2   0   2   0   0   0   0   0   0   0   0   0   2   0   2   0   0   0   2   2   0
 MK-6-11                0   2   0   2   0   0   0   0   2   0   0   0   2   0   0   2   0   2   0   0   0   2   2   0   0   2   2   2   0   2   2   0   0   2   2   2   2   2   2   2   2   2   2   2   0   2   0   2   0   2   2   2   0   2   0   2   0   2   2   2   0   2   2   0   0   0   2   2   0   2   2   2   2   2   2   2   0   2   0   2   0   2   0   0   0   2   0   2   0   0   0   2   2   2   0   0   0   0   2   2   0   2   2   2   2   2   0   2   0   2   2   2   0   0   0   0   2   2   0   2   0   2   0   2   2   0   2   2   2   0   2   0   0   2   0   0   2   2   0   2   2   2   2   0   2   2   2   0   2   2   0   2   2   0   2   0   0   2   2   2   2   2   0   0   2   0   0   2   2   0   0   2   2   2   2   2   2   2   2   2   0   2   0   0   0   0   0   0   0   0   0   2   2   2   0   2   0   2   0   0
 MK-6-12                0   2   0   2   0   0   0   0   2   2   2   2   0   0   0   2   0   2   0   2   0   2   2   2   0   0   2   0   0   2   2   0   0   2   2   2   2   2   2   2   2   2   2   2   0   2   0   2   0   2   2   2   0   0   0   0   0   2   2   2   0   2   2   0   0   0   2   2   0   2   2   2   0   2   0   2   0   2   2   2   0   2   0   0   0   0   0   2   0   0   0   2   2   2   0   0   0   0   2   2   0   2   2   2   2   2   0   0   0   2   2   2   0   0   0   2   2   2   0   2   0   2   0   2   2   0   2   2   2   0   2   0   0   2   0   0   2   2   0   2   2   2   2   0   2   2   2   0   0   2   0   2   2   0   2   0   0   2   2   2   2   2   0   0   2   0   0   2   2   0   0   2   2   2   2   2   2   2   2   2   0   2   0   0   0   0   0   0   0   0   0   2   2   2   0   2   0   2   0   0
 MK-6-13                0   2   0   2   0   0   0   0   2   2   2   2   0   0   2   2   0   2   0   2   0   2   2   2   0   0   2   0   0   2   2   0   0   2   2   2   2   2   2   2   2   2   2   2   0   2   0   0   0   2   2   2   0   0   0   0   0   2   2   2   0   2   2   0   0   0   2   2   0   2   2   2   0   2   0   2   0   2   2   2   0   2   0   0   0   0   0   0   2   0   0   2   2   2   2   0   0   0   2   2   2   2   2   2   2   2   0   0   0   2   2   2   0   0   0   0   2   2   0   2   0   2   0   0   2   0   2   2   2   0   2   0   0   2   0   0   2   2   0   2   2   2   2   0   2   2   2   0   0   2   0   2   0   0   2   0   2   2   2   2   2   2   0   0   2   0   0   2   2   0   0   2   2   2   2   2   2   2   2   2   0   2   0   2   0   0   0   0   0   0   0   2   2   2   0   2   0   2   0   0
 MK-6-14                0   2   0   2   0   0   0   0   2   2   2   2   0   2   0   2   0   2   0   2   0   2   2   2   0   0   2   0   0   2   2   0   2   2   2   2   2   0   2   2   2   2   2   2   0   2   0   0   0   2   0   2   0   0   0   0   0   2   2   2   0   2   2   0   0   0   2   2   0   0   2   2   0   2   0   2   0   2   2   0   0   0   0   0   0   0   0   0   2   0   0   2   2   2   0   0   0   0   2   2   2   2   2   2   2   2   0   0   0   2   2   2   0   2   0   0   2   2   0   0   0   2   0   0   2   2   2   2   2   0   0   2   0   2   0   0   2   2   0   2   2   2   2   2   2   2   2   0   0   2   0   2   0   0   2   0   2   2   2   2   0   2   0   0   2   0   0   2   2   0   0   2   2   2   2   2   0   2   2   2   0   2   0   2   0   0   0   0   2   2   0   2   2   2   0   2   0   2   0   0
 MK-6-15                0   2   0   2   0   0   2   0   2   2   2   2   0   2   0   2   2   2   0   0   0   2   2   2   0   2   2   0   0   2   0   0   2   2   2   2   2   0   2   2   2   2   0   2   0   2   0   2   0   2   0   2   0   0   0   0   0   2   2   2   0   2   2   2   0   0   2   2   0   0   2   2   0   2   0   2   0   2   2   0   0   0   0   0   0   2   0   0   2   0   0   2   2   2   0   0   2   0   2   2   0   2   2   2   2   2   0   0   0   2   2   2   0   2   0   0   2   2   0   0   0   2   0   0   2   2   2   2   2   0   0   2   2   2   0   0   2   2   0   2   0   2   2   2   2   2   2   0   0   2   0   2   0   2   2   0   2   2   2   2   0   2   2   0   2   0   0   2   2   0   0   2   0   2   2   2   0   2   2   2   0   2   0   2   0   0   0   0   2   2   0   2   2   2   0   2   2   2   0   0
 MK-6-16                0   0   0   0   0   0   2   0   2   2   2   2   0   2   0   2   0   2   0   0   0   2   2   2   0   2   2   0   0   2   0   0   2   2   2   2   2   0   2   0   2   2   2   2   0   2   0   2   0   2   0   2   0   0   0   0   0   2   2   2   0   2   0   0   0   0   2   2   0   0   2   2   0   2   2   2   0   2   2   0   0   0   0   0   0   2   0   0   2   0   0   2   2   2   2   0   2   0   2   2   0   2   0   2   2   2   0   0   0   0   2   2   0   2   0   0   2   2   0   0   0   0   0   0   2   0   2   2   2   0   0   2   2   2   0   0   2   2   0   2   0   2   2   2   2   2   2   0   0   2   0   2   0   2   2   0   0   2   2   2   0   2   2   2   2   0   0   2   2   0   0   2   0   0   2   0   0   2   2   0   0   2   0   2   0   0   0   0   2   2   0   0   2   2   0   2   2   2   2   0
 
!****************************************** Phenotypic Data **********************************************************
!-100.0 is resevred for missing phenotype
SimulatedTrait1        10.9570    8.3443   10.0923    9.5498   10.8060    9.3443    9.7418   10.7826    8.7937    9.5610   10.6086   11.3675   10.8663   11.8835    8.7807   11.8313    9.3159   10.0650   11.6839   11.9866    9.8345    8.9861    8.4364    8.4258    7.4654   12.1665   11.0193   11.2169   11.4473   10.5859   10.0196   11.7017   11.4260    9.7521    8.5521   10.3325    9.2909   12.4467   10.6600   11.1926   11.8001   12.5493    7.5807    9.5253   12.2712   10.1396   12.7597    9.6321    9.6647    9.3542    8.4884    9.6237   11.2855   12.2573    7.9827    8.8706   10.7690    9.3136    9.6160    9.5426    8.7958    9.8458   12.5519   13.4672   10.1186   10.3952    7.6728    9.5109    8.2210   10.8228   11.7369    8.8081    9.9127    8.3607   12.2714   12.2257    7.8104    9.9065   10.4687   12.3669    6.7705    9.0462   11.6349    8.7940   12.2636    9.2389    8.9253   10.2551    9.6072    9.5175    8.6491   11.4478   10.4409    8.5889   10.6945   10.0601    8.6360   10.3874    9.7379    8.5918   13.2587   10.4107   11.2303   11.8990    7.5505    7.7332    8.7440   10.7825    8.2516   10.6891    5.4497   10.3661   10.7292   11.6319   11.5523   11.8865    9.9162   11.0063   10.5955   11.3253    7.7585   10.5783   12.4769   10.4577    9.8003   10.0794    8.7906    6.3741    6.4070    7.8783    9.9711    9.8165   10.2507    9.8623   10.6353    9.0699    6.4858    8.8015    9.3476    8.6034    8.7763   11.9490   10.5793   10.2965    8.6634    9.8862    7.4159   11.0368   12.7441   13.7580    8.4664    8.5702    8.7234    9.8516    7.4105    8.6130    9.9202   11.4231    7.3832    7.6396   10.6179   11.6098   10.3804    7.5342    9.4018   11.2885   11.5185    9.3514   11.9615   11.0422    9.3774    9.3792   10.9900   11.2498   10.0003   10.1596   10.6343    8.9742    9.8360    6.8901    9.6848    8.4523    9.9795    9.3763    7.5911   11.1254   11.5516    9.7767   11.1077    9.7915   10.5798   10.1808    7.7984    8.5745   10.2312    7.2797    8.9387   13.0130    8.7751    8.9216
SimulatedTrait2        14.5802   17.6510   14.5264   14.5150   13.8829   15.9965   14.5576   14.8435   15.2377   16.6294   15.8737   18.9540   14.5150   13.2767   12.3417   16.8711   15.1195   14.5203   12.7420   17.4480   16.2572   16.1891   13.6771   17.2069   14.0974   14.8836   14.4981   15.1786   14.8801   14.9172   11.4974   15.3586   14.9471   14.7058   14.3961   14.0436   15.5623   15.0115   14.6885   13.8251   15.5559   11.8194   14.9632   16.6968   14.3369   17.6778   14.3966   14.1137   15.1680   13.1901   14.5428   15.7059   14.8210   17.5099   14.7352   15.3176   16.9539   12.2894   15.2419   14.2086   16.0655   14.1914   14.5537   18.3654   17.9760   15.4259   13.5128   15.0830   12.7793   13.4232   17.5240   13.2341   13.7833   14.8295   13.0172   13.9852   14.3832   16.6084   15.3637   13.6765   14.2930   16.9071   15.3685   12.2816   12.7592   14.7342   15.2232   15.5476   15.7890   16.2924   14.1114   15.0785   16.2668   14.9369   16.2679   17.2746   16.9418   16.8947   15.7369   14.3116   15.0093   13.2924   15.4410   16.0712   14.6454   15.6288   14.4718   15.1247   14.2110   16.5363   14.1937   17.6634   15.1707   17.5231   12.9638   15.1238   15.0448   12.9745   14.9426   17.6474   16.0117   13.6706   16.3420   13.2760   13.5824   13.8898   14.4138   15.5687   14.6155   13.3366   16.0664   13.7290   16.0044   14.4477   14.0523   17.1641   13.7908   16.1608   13.3883   14.1346   14.8638   12.9688   16.1077   14.7164   12.5566   12.7503   14.5391   12.2536   16.0131   15.6730   14.3285   15.4701   15.4962   17.1461   14.1029   15.0062   14.9155   12.7744   16.0661   13.3914   16.6273   16.5614   13.1991   14.9430   14.8161   13.5723   15.1719   15.0905   13.5489   16.4978   15.8656   11.4352   15.0928   12.4646   12.2819   14.0312   16.3594   16.5302   15.4494   13.0407   13.3087   14.4977   13.1893   16.2303   13.5862   15.0077   15.5222   15.2722   15.3079   13.8245   14.5676   15.9046   15.9139   14.4506   18.3321   12.7502   14.7739   14.5267   13.4025   15.1500
 
