# Supplementary material for: Inclusive Composite Interval Mapping of QTL by Environment Interactions in Biparental Populations
Source: PLoS One. 2015 Jul 10;10(7):e0132414. doi: 10.1371/journal.pone.0132414 (PMC4498613; doi:10.1371/journal.pone.0132414)
Supplement: S3 File — (ZIP) [file pone.0132414.s003.zip › Simulation for unliked model/Simulated popualtions/run_00163.met]

!**********************Note: lines staring with "!" are remarks and will be ignored in the program********************
!*********************************General Information**********************************
!Assuming F1 = P1 x P2, populations available in QTL IciMapping are: 
!  1, P1BC1F1 = P1 x F1, the first backcrossing where P1 is used as the recurrent parent;
!  2, P2BC1F1 = P2 x F1, the first backcrossing where P2 is used as the recurrent parent;
!  3, F1DH, F1-derived doubled haploids; 
!  4, RIL or F1RIL, recombination inbred lines through the repeated selfing of F1;
!  5, P1BC1RIL, recombination inbred lines through the repeated selfing of P1BC1F1;
!  6, P2BC1RIL, recombination inbred lines through the repeated selfing of P2BC1F1;
!  7, F2, the selfing generation of F1;
!  8, F3, the selfing generation of F2;
!  9, P1BC2F1, the second backcrossing where P1 is used as the recurrent parent; 
! 10, P2BC2F1, the second backcrossing where P2 is used as the recurrent parent;
! 11, P1BC2RIL, recombination inred lines through the repeated selfing of P1BC2F1; 
! 12, P2BC2RIL, recombination inred lines through the repeated selfing of P2BC2F1; 
! 13, P1BC1F2, the selfing generation of P1BC1F1; 
! 14, P2BC1F2, the selfing generation of P2BC1F1; 
! 15, P1BC2F2, the selfing generation of P1BC2F1; 
! 16, P2BC2F2, the selfing generation of P2BC2F1; 
! 17, P1BC1DH, P1BC1F1-derived doubled haploids; 
! 18, P2BC1DH, P2BC1F1-derived doubled haploids; 
! 19, P1BC2DH, P1BC2F1-derived doubled haploids; 
! 20, P2BC2DH, P2BC2F1-derived doubled haploids; 
   3      !Mapping Population (see remarks above)
   2      !Mapping Function (1 for Kosambi; 2 for Haldane; 3 for Morgan)
   2      !Marker Space Type (1 for intervals; 2 for positions)
   1      !Marker Space Unit(1 for centiMorgans; 2 for Morgan)
   6      !Number of Chromosomes (or Linkage Groups)
 200      !Size of the mapping population
   2      !Number of environments
 
!***************************************** Chromosomes and Linkage Maps **********************************************
!Chromosome                 NumMarkers
-CH1                        16
-CH2                        16
-CH3                        16
-CH4                        16
-CH5                        16
-CH6                        16
!Linkage map (Marker name followed by position or the interval length)
 MK-1-1                1     0.000
 MK-1-2                1    10.000
 MK-1-3                1    20.000
 MK-1-4                1    30.000
 MK-1-5                1    40.000
 MK-1-6                1    50.000
 MK-1-7                1    60.000
 MK-1-8                1    70.000
 MK-1-9                1    80.000
 MK-1-10               1    90.000
 MK-1-11               1   100.000
 MK-1-12               1   110.000
 MK-1-13               1   120.000
 MK-1-14               1   130.000
 MK-1-15               1   140.000
 MK-1-16               1   150.000
 MK-2-1                2     0.000
 MK-2-2                2    10.000
 MK-2-3                2    20.000
 MK-2-4                2    30.000
 MK-2-5                2    40.000
 MK-2-6                2    50.000
 MK-2-7                2    60.000
 MK-2-8                2    70.000
 MK-2-9                2    80.000
 MK-2-10               2    90.000
 MK-2-11               2   100.000
 MK-2-12               2   110.000
 MK-2-13               2   120.000
 MK-2-14               2   130.000
 MK-2-15               2   140.000
 MK-2-16               2   150.000
 MK-3-1                3     0.000
 MK-3-2                3    10.000
 MK-3-3                3    20.000
 MK-3-4                3    30.000
 MK-3-5                3    40.000
 MK-3-6                3    50.000
 MK-3-7                3    60.000
 MK-3-8                3    70.000
 MK-3-9                3    80.000
 MK-3-10               3    90.000
 MK-3-11               3   100.000
 MK-3-12               3   110.000
 MK-3-13               3   120.000
 MK-3-14               3   130.000
 MK-3-15               3   140.000
 MK-3-16               3   150.000
 MK-4-1                4     0.000
 MK-4-2                4    10.000
 MK-4-3                4    20.000
 MK-4-4                4    30.000
 MK-4-5                4    40.000
 MK-4-6                4    50.000
 MK-4-7                4    60.000
 MK-4-8                4    70.000
 MK-4-9                4    80.000
 MK-4-10               4    90.000
 MK-4-11               4   100.000
 MK-4-12               4   110.000
 MK-4-13               4   120.000
 MK-4-14               4   130.000
 MK-4-15               4   140.000
 MK-4-16               4   150.000
 MK-5-1                5     0.000
 MK-5-2                5    10.000
 MK-5-3                5    20.000
 MK-5-4                5    30.000
 MK-5-5                5    40.000
 MK-5-6                5    50.000
 MK-5-7                5    60.000
 MK-5-8                5    70.000
 MK-5-9                5    80.000
 MK-5-10               5    90.000
 MK-5-11               5   100.000
 MK-5-12               5   110.000
 MK-5-13               5   120.000
 MK-5-14               5   130.000
 MK-5-15               5   140.000
 MK-5-16               5   150.000
 MK-6-1                6     0.000
 MK-6-2                6    10.000
 MK-6-3                6    20.000
 MK-6-4                6    30.000
 MK-6-5                6    40.000
 MK-6-6                6    50.000
 MK-6-7                6    60.000
 MK-6-8                6    70.000
 MK-6-9                6    80.000
 MK-6-10               6    90.000
 MK-6-11               6   100.000
 MK-6-12               6   110.000
 MK-6-13               6   120.000
 MK-6-14               6   130.000
 MK-6-15               6   140.000
 MK-6-16               6   150.000
!*********************************** Marker Types ********************************************************************
!Co-dominant marker: When heterozygote F1 is present, P1 is coded as 2, F1 is coded as 1, and P2 is coded as 0; Otherwise, P1 is coded as 2, and P2 is coded as 0. 
!Dominant marker: When heterozygote F1 is present, P1 and F1 are coded as 12, and P2 is coded as 0; Otherwise, P1 is coded as 2, and P2 is coded as 0.  
!Recessive markers: When heterozygote F1 is present, P1 is coded as 2, and F1 and P2 are coded as 10; Otherwise, P1 is coded as 2, and P2 is coded as 0. 
!Missing marker is coded as -1. 
 MK-1-1                 0   2   2   2   0   0   2   2   2   0   2   0   0   2   2   0   2   2   2   2   0   0   2   0   2   2   0   2   0   2   2   2   0   2   2   0   2   0   0   0   0   0   0   2   2   0   0   0   0   2   2   2   2   0   0   0   0   0   0   0   0   0   2   0   2   2   2   2   2   2   0   2   0   2   2   0   2   0   2   0   0   0   0   0   0   2   2   2   2   0   0   2   2   0   0   0   2   0   2   0   2   0   2   0   2   2   2   0   0   2   2   0   2   2   0   2   0   2   0   2   2   2   0   0   0   2   2   0   2   0   2   2   2   0   2   0   0   0   2   2   0   0   0   0   0   0   0   0   0   2   0   2   0   2   2   0   2   2   0   0   2   2   2   0   0   2   2   0   0   2   2   0   2   0   2   2   0   0   0   2   0   0   0   0   2   2   0   0   2   0   0   0   0   0   2   2   0   0   0   0
 MK-1-2                 0   2   2   2   0   0   0   2   0   0   2   0   0   2   0   0   2   2   2   2   0   0   2   2   2   2   0   2   0   2   2   2   0   2   2   0   2   0   0   0   0   0   0   2   2   0   0   0   0   2   2   2   2   0   0   0   0   0   0   0   0   0   2   0   2   2   2   0   2   2   0   2   0   2   0   0   2   2   2   0   0   2   0   0   0   2   2   2   2   0   0   2   2   0   0   0   2   0   2   0   2   0   2   2   0   0   0   0   0   2   2   0   2   2   0   2   0   2   2   2   2   2   0   0   0   2   2   0   2   0   2   2   2   0   0   0   0   0   2   2   0   0   0   0   0   0   2   0   0   2   0   2   0   2   2   0   2   2   0   0   2   0   2   0   0   0   2   0   0   2   2   0   2   0   0   0   0   2   0   2   0   0   0   2   0   2   2   0   2   0   0   0   0   0   2   2   0   0   0   0
 MK-1-3                 0   2   2   2   0   0   2   2   0   0   2   0   0   2   0   0   2   0   2   2   0   2   0   0   2   2   0   2   0   2   2   2   0   2   2   0   2   0   0   0   0   0   0   2   2   0   2   0   0   0   2   2   2   0   0   0   0   0   0   0   0   0   2   0   2   2   2   0   2   2   0   2   0   2   0   0   2   0   2   0   0   2   0   2   0   2   2   2   2   0   0   2   2   0   0   0   0   0   2   0   2   0   2   2   0   2   2   0   0   2   2   0   2   2   0   0   2   0   2   2   2   2   0   0   0   2   2   0   2   0   2   0   2   0   0   0   0   0   2   2   0   0   0   2   0   0   2   0   0   2   0   2   0   2   2   0   2   2   2   0   2   0   2   0   0   2   2   0   0   2   2   0   2   2   0   2   0   2   0   2   0   0   0   2   0   2   2   0   2   0   0   0   0   0   2   2   0   0   0   0
 MK-1-4                 0   2   2   2   0   0   2   2   2   0   2   0   0   2   2   0   2   0   2   2   0   2   0   0   2   2   0   0   0   2   2   0   0   0   2   0   2   0   2   0   0   0   0   2   2   0   2   0   0   0   2   0   0   0   0   2   0   0   0   0   0   0   2   0   2   2   2   0   2   2   0   2   0   2   0   0   2   2   2   0   2   2   0   2   0   2   2   2   2   0   0   0   2   0   0   0   0   0   2   0   2   0   2   2   0   2   2   0   0   2   2   0   2   2   0   0   2   0   2   2   2   2   0   0   0   2   2   0   2   0   2   0   2   0   0   0   0   0   2   2   0   2   0   0   0   0   2   0   0   2   0   2   0   2   2   0   2   2   2   0   0   0   2   0   0   2   2   0   0   2   2   0   2   2   2   2   0   2   0   2   0   0   0   2   0   2   2   0   2   0   0   0   0   0   2   2   0   0   0   0
 MK-1-5                 0   2   2   2   0   2   2   2   2   0   2   0   0   2   2   0   2   0   2   2   2   2   0   0   2   2   0   0   0   2   0   0   0   0   2   0   2   0   2   0   0   2   0   2   2   0   2   0   0   0   2   0   0   0   0   2   0   0   0   2   0   0   2   0   2   2   2   0   2   2   0   2   0   2   0   0   2   2   2   0   2   2   0   0   0   2   2   2   2   0   0   0   2   0   0   0   0   0   0   0   0   0   2   2   0   0   2   0   0   2   2   0   2   0   0   0   2   0   2   2   0   2   2   0   0   2   2   0   2   0   2   0   2   0   0   0   0   0   2   2   0   0   2   2   0   0   2   0   0   2   0   2   0   2   2   0   2   2   2   0   0   0   2   0   0   2   2   0   0   2   2   0   2   2   2   2   0   2   0   0   0   0   2   2   0   2   2   0   2   0   0   0   0   0   2   2   0   0   0   0
 MK-1-6                 0   2   2   2   0   2   2   2   2   0   2   0   0   2   2   0   2   0   2   2   2   2   0   0   2   2   0   0   0   2   0   0   2   0   2   0   2   0   2   0   0   2   0   2   2   0   2   0   0   0   2   0   0   0   0   2   0   0   0   2   0   0   2   0   2   2   2   0   2   2   0   2   0   2   0   0   2   2   2   2   2   0   0   0   0   2   2   2   0   0   0   0   2   0   0   0   0   0   0   0   0   0   2   2   2   0   2   0   0   2   2   0   2   0   0   0   2   0   2   0   0   2   2   0   2   2   0   0   2   0   2   0   0   0   0   0   0   0   2   2   0   0   2   2   2   0   2   0   0   2   0   2   0   2   2   0   2   0   2   0   0   0   2   0   0   2   2   0   0   0   2   0   2   2   2   2   0   2   0   0   0   0   2   2   0   0   0   0   2   0   0   0   0   0   2   0   0   0   0   0
 MK-1-7                 0   2   0   0   0   2   2   2   2   0   2   0   0   0   2   0   2   2   2   2   2   2   2   0   2   2   0   0   0   2   0   0   2   0   2   2   2   0   2   0   0   0   0   2   2   0   2   0   0   0   0   0   2   0   0   2   0   0   0   2   0   0   2   0   2   0   2   0   2   0   0   2   0   2   0   0   2   2   2   2   2   0   0   2   2   0   2   0   0   0   0   0   2   0   0   0   0   0   0   0   2   0   2   2   0   0   2   0   0   2   2   0   2   0   0   0   2   0   2   0   0   2   2   0   2   2   2   0   2   0   2   0   0   2   0   0   0   0   2   2   2   0   2   2   2   0   2   0   0   2   0   2   2   2   2   0   0   0   2   0   2   0   2   0   0   2   2   2   0   0   2   0   2   2   2   2   0   2   0   0   0   0   2   2   2   0   0   0   2   0   0   0   0   0   2   0   0   0   0   0
 MK-1-8                 0   2   0   0   2   2   2   2   2   0   2   0   0   0   2   0   2   2   0   2   2   0   2   0   2   2   0   0   0   2   0   0   2   0   2   2   2   0   2   0   0   0   2   2   2   0   2   0   0   0   0   0   2   0   0   2   0   2   0   2   0   0   2   0   2   0   2   0   2   0   0   2   0   2   0   0   2   2   2   2   2   0   0   2   2   0   2   0   0   0   0   2   2   0   0   0   0   0   0   0   2   0   2   2   0   0   2   0   0   2   2   0   2   0   0   0   2   0   2   0   0   2   2   0   0   2   2   0   2   0   2   0   0   2   2   0   0   0   2   2   2   0   2   2   2   0   2   0   0   2   0   2   2   2   0   0   0   0   2   0   2   0   2   0   0   2   2   2   0   0   2   0   2   2   2   2   2   2   2   0   0   0   2   2   2   0   0   0   2   0   0   0   2   0   2   0   0   0   0   0
 MK-1-9                 2   2   0   0   2   2   2   2   2   0   2   0   0   0   2   0   0   2   0   2   2   0   2   0   2   2   0   0   0   2   0   0   2   0   2   2   2   0   2   0   0   0   2   2   2   0   2   0   0   0   0   0   2   0   0   2   0   2   0   2   0   0   2   0   2   2   2   0   0   0   0   2   0   2   0   0   2   2   2   2   0   0   0   2   2   0   0   2   0   0   0   2   2   2   0   0   0   0   0   0   2   0   2   2   2   0   0   2   0   2   2   0   2   0   0   0   2   0   2   2   0   2   2   0   0   2   2   0   2   0   2   0   0   2   2   0   0   0   2   2   2   0   2   2   2   0   2   0   0   2   0   2   2   2   0   0   0   0   2   0   0   0   2   0   0   2   2   2   0   0   2   0   2   2   2   2   2   2   2   0   0   0   0   2   2   0   2   0   2   0   2   0   0   0   2   0   0   2   0   0
 MK-1-10                2   2   0   0   2   2   2   0   2   0   2   0   0   0   2   0   0   2   0   2   2   0   2   0   0   2   0   0   0   2   0   0   2   0   2   0   2   0   2   0   0   0   2   2   2   0   2   0   2   0   0   0   2   0   0   2   0   2   0   2   0   0   2   0   2   2   2   0   0   0   0   2   0   2   0   0   2   2   2   2   0   0   0   0   2   0   0   2   0   0   0   2   2   2   0   0   0   0   0   0   2   0   2   2   2   0   0   2   0   2   2   0   2   0   0   0   2   0   2   2   0   2   2   0   0   2   2   0   2   0   2   0   0   2   2   0   0   0   2   2   2   2   2   2   2   0   2   0   0   0   0   2   2   2   0   0   0   0   2   0   0   0   2   0   0   2   2   2   2   2   2   0   0   0   0   2   2   2   2   0   0   0   0   2   2   0   2   0   2   0   2   0   2   0   2   0   0   2   0   0
 MK-1-11                2   2   0   0   2   2   2   0   2   0   2   0   0   0   2   0   0   2   0   2   2   0   2   0   0   2   0   0   0   0   0   0   2   0   2   0   2   2   2   0   0   0   2   2   0   0   2   0   2   0   0   2   2   0   0   2   0   0   0   2   0   0   2   0   2   2   2   0   0   0   2   2   0   2   2   0   2   2   0   2   0   0   0   0   2   0   0   2   0   0   0   2   2   2   0   0   0   0   0   0   2   0   2   2   2   0   0   2   0   2   2   0   2   0   0   0   0   0   2   2   0   2   2   0   0   2   2   0   2   2   2   0   0   2   2   0   0   0   2   2   2   0   2   2   2   2   2   0   0   0   0   2   2   2   0   0   0   0   2   0   2   0   2   0   0   2   2   2   2   2   2   0   0   0   2   2   2   2   2   0   0   0   0   2   2   0   2   0   0   0   2   0   2   0   2   0   0   2   0   0
 MK-1-12                2   2   0   0   2   2   0   0   2   0   0   0   0   0   2   0   0   2   0   2   2   0   2   0   0   2   0   0   0   0   0   0   2   0   2   0   2   2   2   0   0   0   2   2   0   0   2   0   2   0   0   2   2   0   0   2   0   0   0   2   2   0   0   0   2   2   2   0   0   0   2   2   0   2   2   0   2   2   0   2   0   0   0   0   2   0   0   2   0   0   0   2   2   2   0   0   0   0   0   0   2   0   2   2   2   0   0   2   2   2   2   0   2   0   0   0   0   0   2   2   0   0   2   0   0   2   2   0   0   2   2   0   0   2   2   0   2   0   2   2   2   0   2   2   2   2   2   2   0   0   0   2   2   2   0   0   0   0   2   2   2   2   2   0   0   0   2   2   2   2   0   0   0   0   2   2   2   2   2   0   0   0   0   2   2   0   2   0   0   0   2   0   2   0   2   0   0   2   0   2
 MK-1-13                2   2   0   0   2   2   0   0   2   0   0   0   0   0   0   0   0   2   0   2   2   0   2   2   0   2   0   0   0   0   0   0   2   0   2   0   2   2   2   0   0   0   2   2   0   0   2   0   2   0   0   2   0   0   0   2   0   0   0   2   2   0   0   0   0   0   2   0   0   0   2   2   0   2   2   0   2   2   0   0   0   2   0   0   2   0   2   2   0   0   0   2   2   2   0   0   0   2   0   0   2   0   2   2   2   0   0   2   2   2   2   0   2   0   0   0   0   0   2   0   0   2   2   0   0   2   2   0   0   2   2   0   0   2   2   0   2   0   2   0   2   0   2   2   2   2   2   2   0   0   0   2   2   2   2   0   0   0   2   2   2   2   2   0   0   0   2   2   2   2   0   0   0   0   2   0   2   2   0   0   0   2   0   0   2   0   2   0   0   0   2   0   2   0   2   0   0   2   2   2
 MK-1-14                2   2   0   0   2   2   0   0   2   0   0   0   0   0   0   0   2   2   0   2   2   0   2   2   0   2   0   0   0   0   0   0   2   0   2   0   2   0   2   2   0   2   2   2   0   0   2   0   2   0   0   2   0   2   0   2   0   0   0   2   2   0   0   0   0   0   2   0   0   0   2   2   0   2   2   0   2   2   2   0   0   2   0   0   0   2   2   2   0   0   0   2   2   2   0   0   0   2   0   0   2   0   2   2   0   0   0   2   2   2   2   0   2   0   0   0   0   0   2   0   2   2   2   2   0   0   2   0   0   2   2   2   0   2   2   0   2   0   2   2   2   0   2   2   2   2   2   2   0   0   0   2   2   2   2   0   0   0   2   2   2   2   2   0   0   2   2   2   2   2   0   0   0   0   2   0   2   2   0   0   0   2   0   0   0   0   2   2   0   0   2   0   2   0   2   0   0   0   2   2
 MK-1-15                2   2   0   0   2   2   0   0   2   2   0   0   0   0   0   0   2   2   0   2   2   0   2   0   0   2   0   0   0   0   0   0   2   0   0   2   2   0   2   2   0   2   2   2   0   0   2   0   2   0   0   2   0   2   0   0   2   0   0   2   2   0   0   0   0   2   2   0   0   0   2   2   0   2   2   2   2   2   2   0   2   2   0   0   0   2   2   2   0   0   0   2   2   2   0   0   0   2   0   0   2   0   0   2   0   0   0   2   2   2   2   2   2   0   0   2   0   0   2   2   2   2   2   2   0   0   2   0   0   2   0   2   0   2   2   0   2   0   2   2   2   0   2   2   2   2   0   0   0   0   0   2   2   2   2   0   0   0   2   2   2   0   2   0   0   2   2   2   2   2   2   0   0   0   2   0   2   2   2   0   0   2   0   0   0   0   2   2   0   0   0   2   2   0   2   0   0   0   2   2
 MK-1-16                2   2   0   0   2   2   0   0   2   2   2   0   0   0   0   0   2   2   0   2   2   0   2   0   0   2   2   0   0   0   0   0   2   0   0   2   0   0   2   0   2   2   2   2   0   0   2   0   2   0   0   2   0   2   2   0   2   0   0   2   2   0   0   0   0   2   2   0   0   0   2   2   0   2   2   2   2   2   2   0   2   2   0   0   0   2   2   2   0   0   0   2   2   2   0   0   0   2   2   0   2   0   0   2   0   0   0   2   2   2   2   2   2   0   0   2   0   0   2   2   2   2   2   2   0   0   2   0   0   2   0   2   0   2   2   0   2   0   2   2   2   0   2   0   2   2   0   2   0   2   0   2   2   0   2   0   2   0   2   2   2   0   2   0   0   2   2   0   2   2   2   2   0   2   0   0   2   2   2   0   0   2   0   0   0   0   2   2   0   0   0   2   2   0   2   0   0   0   2   2
 MK-2-1                 2   0   0   2   2   0   2   2   0   2   2   0   0   2   0   2   0   2   2   0   0   2   2   2   0   2   2   2   2   0   2   0   0   0   0   2   2   2   2   0   2   0   0   2   2   2   0   0   2   2   2   0   2   2   2   0   0   0   2   0   0   0   0   2   2   0   2   2   2   0   0   2   0   0   0   0   2   0   0   2   2   2   2   2   0   0   2   2   0   0   0   0   2   2   0   0   2   0   2   0   2   2   0   0   0   0   2   0   0   2   2   2   2   0   2   2   2   0   2   0   2   2   0   2   0   2   2   0   2   2   2   0   2   2   0   0   2   0   2   2   0   2   2   0   0   2   2   2   2   2   0   2   0   2   2   0   0   0   2   0   2   2   2   0   0   0   2   0   0   0   2   2   0   0   2   0   0   2   2   0   2   0   0   0   2   0   2   0   0   2   0   2   0   0   0   2   2   0   0   0
 MK-2-2                 0   0   2   2   2   0   2   2   0   2   2   0   2   2   0   2   0   2   2   0   0   2   2   2   0   2   2   2   2   0   0   0   2   0   0   2   2   2   2   0   2   0   0   0   2   2   0   0   2   2   2   0   2   2   2   0   0   0   2   0   0   0   2   2   0   0   2   2   2   0   0   2   0   0   0   0   2   0   0   2   2   0   2   0   0   0   0   2   2   2   2   0   2   2   0   2   0   0   2   0   2   2   0   0   0   0   0   0   0   2   0   2   2   0   2   2   2   0   2   0   2   2   0   2   0   2   2   2   0   2   2   0   2   2   0   2   2   0   2   2   0   2   2   0   0   2   2   2   2   2   0   2   0   2   2   0   0   0   2   0   2   2   2   0   2   0   2   0   0   0   2   2   0   0   2   0   0   2   2   0   2   0   0   0   2   0   0   0   0   2   0   2   0   0   0   2   2   0   0   0
 MK-2-3                 0   0   2   2   2   0   2   2   0   2   0   0   2   2   0   2   0   2   2   2   0   2   2   2   2   2   2   2   2   0   0   0   2   0   2   2   0   2   2   0   2   2   0   0   2   2   0   0   2   2   2   0   2   2   2   0   2   0   2   0   0   0   2   2   0   2   2   2   2   0   0   2   0   0   0   0   2   0   0   2   2   0   2   0   0   2   0   2   2   2   2   0   2   2   2   2   0   0   2   0   2   2   0   0   0   0   0   0   0   2   0   2   2   0   0   2   0   0   2   0   2   2   0   0   0   2   2   2   2   2   2   0   2   2   0   2   2   0   2   2   0   2   2   0   0   2   2   2   2   2   2   2   0   2   2   0   0   0   2   0   2   2   2   0   2   0   2   0   0   2   2   2   0   0   2   0   0   0   0   0   2   0   0   0   2   0   0   0   0   2   0   2   0   0   0   2   0   0   0   0
 MK-2-4                 0   0   0   2   2   0   0   2   0   2   0   0   2   2   0   2   0   2   2   2   0   2   2   2   2   2   2   2   2   0   0   0   2   0   2   2   0   2   2   0   2   2   2   0   2   2   0   0   2   2   2   0   2   2   2   0   2   0   2   0   0   0   2   2   0   2   2   0   2   2   0   2   0   2   0   0   2   0   0   2   2   0   2   0   0   2   0   2   2   2   2   0   2   0   2   2   0   0   2   0   2   2   0   0   0   0   0   0   0   2   0   2   2   0   0   0   0   0   2   0   0   2   0   0   0   0   2   2   2   2   2   0   2   2   0   2   2   0   2   2   0   2   0   0   0   2   2   2   2   2   2   2   0   2   2   2   0   0   0   0   2   2   2   0   2   0   2   0   0   2   2   2   0   0   2   2   0   0   0   0   2   0   0   0   2   0   0   0   0   2   0   2   0   0   0   2   0   0   0   0
 MK-2-5                 0   0   0   0   2   0   0   2   0   2   0   0   0   2   0   2   0   2   2   2   0   2   2   2   2   2   0   0   2   0   0   0   2   0   2   2   0   2   2   0   2   2   2   0   2   2   0   0   2   2   2   0   2   2   2   0   2   0   2   0   2   0   2   2   0   2   2   0   2   2   0   2   2   2   2   0   2   0   0   2   2   0   2   0   0   2   0   2   2   2   2   0   2   0   2   2   0   0   2   2   2   2   0   0   0   0   0   0   0   2   0   2   2   0   0   0   0   0   2   0   0   2   0   0   0   2   2   2   2   2   2   0   2   2   0   0   2   0   2   2   0   0   0   0   0   2   2   2   2   2   2   2   2   2   2   2   2   0   0   0   2   2   2   0   2   0   2   0   0   2   2   2   0   2   2   2   0   2   0   0   2   0   0   0   2   2   0   0   0   2   0   0   0   0   0   2   0   0   0   0
 MK-2-6                 0   0   0   0   2   0   0   2   0   2   0   0   0   2   0   2   0   2   2   2   0   0   2   2   2   2   0   0   2   0   0   0   2   0   2   2   0   2   0   2   2   2   2   2   2   2   0   0   2   2   2   0   2   2   2   0   2   0   2   0   2   2   0   2   0   2   2   0   0   2   2   2   2   2   2   0   2   0   0   0   2   0   2   0   0   2   0   2   0   2   2   0   2   0   2   2   0   0   2   0   2   2   0   0   0   2   0   0   0   2   0   2   2   0   0   0   0   0   2   0   0   2   0   0   0   2   2   2   2   2   2   0   2   2   0   0   2   0   2   2   0   0   0   0   0   2   2   2   2   0   2   2   2   0   2   2   2   0   0   0   2   2   2   0   2   0   2   2   0   2   2   2   0   0   2   0   0   2   0   0   2   0   0   0   2   2   0   0   0   2   0   0   0   0   2   2   0   0   0   0
 MK-2-7                 0   0   0   0   2   0   2   2   0   2   0   0   0   2   0   2   0   2   2   0   0   0   2   0   2   2   0   0   2   0   0   0   2   0   2   2   2   2   0   0   2   2   2   2   2   2   0   0   2   2   2   0   0   2   2   2   2   2   2   0   2   2   0   2   0   2   2   0   0   2   2   0   2   0   2   0   2   0   0   0   2   0   2   0   0   2   0   2   0   2   2   0   2   0   2   2   0   0   2   0   2   2   0   0   0   2   2   0   0   2   0   2   0   0   0   0   0   0   2   0   0   0   0   0   0   2   2   0   2   2   2   0   2   2   0   0   2   0   2   2   0   0   0   0   0   2   2   2   2   0   2   2   2   0   2   2   2   0   2   0   0   2   2   0   2   0   2   2   0   2   2   2   0   0   2   0   0   2   0   0   2   0   0   0   2   2   0   0   0   2   0   0   0   0   2   2   0   0   0   0
 MK-2-8                 0   2   0   0   2   0   2   2   0   0   0   0   0   2   2   2   0   2   2   0   0   0   2   0   2   2   0   0   2   0   0   0   2   0   2   2   2   2   2   0   2   2   2   2   2   2   2   0   2   2   0   0   0   2   2   2   2   2   2   0   2   2   0   2   0   2   2   0   2   2   2   0   2   2   0   0   2   0   0   0   2   0   2   0   0   2   0   2   0   2   2   0   2   0   2   2   0   0   2   0   2   2   0   0   0   2   2   0   2   2   0   2   0   0   0   0   0   0   2   0   0   0   0   0   0   2   2   0   2   2   2   0   2   2   0   0   2   0   2   2   0   0   0   2   0   2   0   2   0   0   2   2   0   0   2   2   2   0   0   0   0   2   2   0   2   0   2   2   0   2   2   2   2   0   2   0   0   2   0   0   2   0   0   0   2   2   0   0   0   2   0   0   0   0   2   2   0   0   0   0
 MK-2-9                 0   2   0   0   2   0   2   2   0   0   2   0   0   2   2   2   0   2   2   2   0   0   2   0   2   2   0   0   2   0   0   0   2   0   2   2   2   0   2   0   2   2   2   2   2   2   2   0   2   2   2   0   0   2   2   0   2   2   2   0   2   2   0   2   0   2   2   0   2   2   2   0   2   2   0   0   2   0   0   0   2   0   2   0   0   2   0   2   2   2   2   0   2   0   0   2   0   2   0   0   2   2   0   0   0   2   2   0   2   2   2   2   0   0   0   0   0   0   2   0   0   0   0   0   0   2   2   2   2   0   0   0   2   2   0   0   2   2   2   2   0   0   2   2   0   2   0   2   0   0   0   2   2   0   2   2   2   0   0   0   0   2   2   0   2   0   0   2   0   0   2   2   2   0   2   0   0   2   0   0   2   0   0   0   2   2   0   0   2   2   0   0   0   0   2   2   0   0   0   0
 MK-2-10                0   2   0   0   2   0   2   2   0   0   2   0   0   2   2   2   0   2   2   0   0   0   2   0   2   2   0   0   2   0   0   0   2   0   2   2   0   0   2   0   2   2   2   2   0   2   2   0   2   2   2   0   0   0   2   0   2   2   2   2   0   2   2   2   2   2   2   0   2   2   2   0   2   2   0   0   2   0   0   0   0   0   2   0   0   2   0   2   2   2   2   0   2   0   2   2   2   2   0   2   2   2   0   0   0   2   2   0   2   0   2   2   0   0   2   0   0   0   2   0   0   0   0   2   0   2   2   0   2   0   0   0   2   2   0   0   2   2   2   0   0   0   0   2   0   2   0   2   0   0   0   2   2   0   2   2   2   0   2   0   0   2   2   0   0   0   0   2   0   0   0   2   2   0   2   0   0   2   0   0   2   0   0   0   2   2   0   2   2   0   0   0   0   0   2   2   2   0   0   0
 MK-2-11                0   2   0   0   2   0   2   2   0   0   0   0   0   2   2   2   0   2   2   0   0   0   2   0   2   2   0   0   2   0   0   0   2   0   2   2   0   0   2   0   2   2   2   2   0   0   2   0   2   2   0   0   0   0   2   0   2   0   2   2   0   2   2   2   2   2   2   0   2   2   2   0   2   2   0   0   2   0   0   0   0   0   2   0   0   0   0   2   2   2   2   0   2   0   2   0   2   2   0   2   2   2   0   0   0   2   2   0   2   0   2   2   2   0   2   0   0   0   2   0   0   0   0   2   0   2   2   0   2   0   2   0   2   2   0   0   2   2   2   0   0   0   0   2   0   2   0   0   2   0   0   2   2   0   2   2   2   0   2   2   0   2   2   0   0   0   0   2   0   0   2   0   2   0   2   0   0   2   0   0   2   0   0   0   0   2   0   2   2   0   0   0   2   0   2   2   2   0   0   0
 MK-2-12                0   2   0   0   2   0   2   2   0   0   0   0   0   2   2   0   0   2   2   2   0   0   2   0   2   2   0   0   0   0   0   0   2   0   2   0   0   0   2   0   2   2   2   2   0   2   2   0   0   2   0   0   0   2   2   2   2   0   2   0   0   2   2   2   0   2   2   0   2   2   2   0   2   2   0   0   2   0   0   0   0   0   2   0   0   0   0   2   2   2   0   0   2   0   2   0   2   2   0   2   2   2   0   0   2   2   2   0   2   0   2   2   2   0   2   0   0   0   2   0   0   0   0   2   2   2   2   0   2   0   0   0   2   2   0   0   2   2   2   0   0   0   0   2   0   2   0   0   2   0   0   2   2   0   2   0   2   2   2   2   2   2   2   0   0   0   0   2   0   2   0   0   2   0   2   0   0   2   0   0   2   0   0   0   0   2   0   2   2   0   0   0   2   0   2   2   2   0   2   0
 MK-2-13                0   2   0   0   2   0   2   2   0   0   0   0   0   0   2   0   0   2   2   2   0   0   2   0   2   2   0   2   0   0   0   0   0   0   2   0   0   0   2   0   2   2   2   2   0   0   2   2   2   2   0   0   2   2   2   2   2   0   2   0   2   2   2   2   0   2   2   0   2   2   2   0   2   2   0   0   2   0   0   0   0   0   2   0   0   0   0   2   2   2   0   0   2   0   0   0   2   2   0   2   2   2   0   0   2   2   2   0   0   0   0   2   2   0   2   0   0   0   2   0   2   0   0   2   2   2   2   0   2   0   0   0   2   2   0   0   2   2   2   0   0   0   0   2   0   2   0   0   2   2   0   2   2   0   2   0   2   2   2   2   0   2   2   0   0   0   0   2   0   2   0   0   2   0   2   0   0   2   2   0   2   0   0   0   0   0   0   2   2   0   0   0   2   0   2   2   2   0   2   0
 MK-2-14                0   2   0   0   2   0   2   2   0   0   0   0   0   0   2   0   0   2   2   0   0   0   2   2   2   2   0   2   0   0   0   0   0   0   2   0   0   0   2   0   2   2   2   2   0   0   2   2   2   2   0   0   2   2   2   2   2   0   2   0   2   2   2   2   2   2   2   0   2   2   0   0   2   2   2   0   2   0   0   2   0   0   2   0   0   0   2   2   2   2   0   0   2   0   0   0   2   2   0   2   2   2   0   2   2   2   2   0   0   0   0   2   2   0   2   0   0   0   2   0   2   0   0   2   2   2   2   0   2   2   0   0   2   2   0   0   2   2   2   0   0   0   0   2   0   2   0   0   2   2   0   2   2   0   2   0   2   2   2   2   0   2   2   0   0   0   2   2   2   2   2   0   2   0   2   0   0   2   2   0   2   0   0   0   0   0   0   2   2   0   0   0   2   0   2   0   2   0   2   0
 MK-2-15                0   2   2   0   2   0   2   0   0   0   0   0   0   0   0   2   0   2   2   0   0   0   2   2   2   2   0   2   0   0   0   0   0   0   2   0   0   0   2   2   2   2   0   2   2   0   2   2   2   2   0   0   2   2   2   0   2   0   2   2   2   2   2   2   2   2   0   0   2   2   0   0   2   2   2   0   2   0   2   2   0   0   2   0   0   0   2   2   2   2   0   0   2   0   0   0   2   2   0   2   2   0   0   2   2   2   2   0   0   2   0   2   0   0   2   0   0   0   2   0   0   0   2   2   2   2   2   0   0   2   0   0   2   2   0   0   2   2   2   0   0   0   2   2   0   2   0   0   2   2   2   2   2   0   2   0   2   0   0   2   0   2   2   2   0   2   2   0   2   2   0   0   2   0   2   0   0   2   0   0   2   0   0   0   0   0   0   2   2   0   0   0   2   0   2   0   2   0   2   2
 MK-2-16                0   2   2   0   2   0   2   0   0   0   2   0   0   0   0   0   0   2   2   0   0   0   2   2   2   2   0   2   0   0   0   0   0   0   0   2   0   0   2   2   2   2   2   2   2   0   2   2   2   2   0   0   2   2   2   0   2   0   2   2   2   2   2   2   2   2   0   0   2   2   2   2   2   2   2   0   2   0   0   2   0   0   2   0   0   0   2   2   2   2   0   0   2   0   0   0   2   2   0   2   2   0   0   2   0   2   2   0   0   2   0   2   0   0   2   0   0   0   2   0   0   0   2   2   2   2   2   0   0   0   2   0   2   2   0   0   2   2   0   0   2   0   2   2   0   2   0   0   2   2   2   2   2   0   2   0   0   0   0   2   0   2   2   2   0   2   2   0   2   2   0   0   2   0   2   0   0   2   0   0   2   0   0   0   0   0   0   2   2   0   0   0   0   0   2   0   2   0   2   2
 MK-3-1                 0   0   2   0   2   0   2   0   2   2   2   0   0   0   0   2   0   0   0   2   2   0   0   0   0   0   2   0   0   0   0   0   2   0   0   2   2   2   2   0   0   2   2   2   2   0   0   2   0   0   0   0   2   2   2   0   2   0   2   0   0   0   0   2   2   2   2   0   2   2   2   0   0   2   2   0   0   0   2   2   0   2   0   2   2   2   0   0   2   0   2   2   2   2   2   0   0   2   0   2   0   2   0   0   0   2   2   0   0   2   0   2   0   2   2   0   2   2   2   2   0   2   2   2   0   0   0   2   2   2   2   2   2   2   2   0   0   2   2   0   2   0   2   0   0   0   2   2   0   0   0   0   0   2   2   2   2   0   0   0   0   2   2   2   2   0   0   2   0   2   2   0   0   2   0   0   0   2   2   2   2   2   0   2   0   0   2   0   0   2   2   0   0   0   0   0   2   0   0   0
 MK-3-2                 0   0   2   0   2   0   2   0   2   2   2   0   2   0   0   2   0   0   0   2   2   0   0   0   0   0   2   2   2   0   0   0   2   0   0   2   2   2   2   0   0   2   2   2   2   0   0   2   0   0   2   0   2   2   2   0   2   0   2   0   0   0   0   2   2   2   0   0   2   2   2   0   0   2   2   0   0   0   2   2   0   2   0   2   2   2   0   0   2   0   2   2   2   2   2   0   0   2   0   2   0   2   2   0   0   2   2   0   0   2   0   2   0   2   2   0   2   2   2   2   0   2   2   2   0   0   0   0   2   2   2   2   2   2   2   0   0   2   2   0   2   0   2   0   0   0   2   2   0   0   0   0   0   2   2   2   0   0   0   0   0   2   2   2   2   0   2   2   2   2   2   2   0   2   0   0   0   0   2   2   2   2   0   2   2   0   2   0   0   2   2   0   0   0   0   0   2   0   0   0
 MK-3-3                 0   0   2   2   2   0   2   0   2   2   2   0   2   0   0   2   2   0   0   0   2   2   0   0   0   0   2   2   0   0   0   0   2   0   0   2   2   2   2   0   0   2   2   2   2   0   0   2   0   2   2   0   2   2   2   0   2   0   2   0   0   0   2   2   2   2   0   0   2   2   2   0   0   2   2   0   0   0   2   2   0   2   0   2   2   2   0   0   2   0   2   2   0   2   2   0   0   2   0   2   0   0   2   0   0   2   2   0   0   2   0   2   0   2   2   0   0   2   2   2   0   2   2   2   0   0   0   0   2   2   2   2   2   2   2   0   0   2   2   0   2   0   2   0   0   0   2   2   0   0   0   0   0   2   2   2   0   0   0   2   0   2   2   0   2   0   2   2   0   2   2   2   0   0   0   0   0   0   2   2   2   2   0   2   2   0   2   0   0   2   2   0   0   0   0   0   2   0   0   2
 MK-3-4                 0   0   2   2   2   0   2   0   2   2   2   0   2   0   0   2   2   0   0   0   2   2   2   0   0   0   2   2   0   0   0   0   2   0   0   2   2   2   2   0   0   2   2   2   2   0   0   2   2   2   2   2   2   2   2   0   2   0   0   2   0   0   2   2   2   2   0   0   2   2   2   0   0   2   2   0   0   0   2   0   0   2   0   2   2   2   0   0   2   0   0   2   0   2   0   0   0   0   0   0   0   0   2   2   2   0   2   2   0   2   0   2   0   2   2   0   0   2   2   2   0   2   2   2   0   0   2   2   2   2   2   2   2   2   2   0   0   2   2   0   2   0   2   0   0   0   0   2   0   0   0   0   0   2   2   2   0   0   0   2   0   2   2   0   2   0   2   2   0   2   2   2   2   0   2   0   0   0   0   2   2   0   0   0   2   0   2   0   0   2   2   0   0   2   0   2   2   0   0   2
 MK-3-5                 0   0   2   2   2   0   2   0   2   2   2   0   2   0   0   2   0   0   0   0   2   2   2   0   0   0   2   2   0   0   0   0   2   0   0   2   0   2   2   2   0   2   2   0   2   0   0   2   2   2   2   2   2   2   2   0   2   0   0   2   0   0   2   2   2   2   0   0   2   2   2   0   0   0   2   0   0   0   2   0   0   2   0   2   2   2   0   2   2   0   0   2   0   2   0   0   2   0   0   2   0   0   2   0   2   0   2   2   0   0   0   2   0   2   2   0   0   2   2   2   0   2   2   2   0   0   2   2   2   0   2   2   2   2   2   0   0   2   2   0   2   0   2   0   0   0   0   2   0   0   0   0   0   2   2   2   0   0   0   0   2   2   2   0   2   0   2   2   0   0   2   2   0   0   0   0   0   0   2   2   2   0   0   0   2   0   2   0   2   2   0   2   0   2   0   2   2   0   0   2
 MK-3-6                 2   0   2   0   2   0   2   2   2   2   2   0   2   0   0   2   0   0   0   0   2   2   2   0   0   0   2   2   2   0   2   0   2   2   0   2   0   2   2   2   0   2   2   0   2   0   0   0   2   2   2   2   2   2   2   0   2   0   2   2   0   0   2   2   2   2   0   0   2   2   2   0   0   0   2   0   0   0   2   2   0   2   2   2   2   2   0   2   2   0   0   2   0   2   0   0   2   0   0   2   2   0   2   2   2   0   2   2   0   0   0   2   0   2   2   0   0   2   2   2   0   2   2   2   2   0   2   2   2   0   2   2   2   2   2   0   0   2   2   0   2   0   2   0   0   0   0   2   0   0   0   0   0   2   0   2   0   2   0   0   2   2   2   0   2   0   0   2   0   0   2   2   0   0   0   0   0   0   2   2   2   0   0   0   2   0   2   2   2   2   0   0   0   2   2   2   2   0   0   2
 MK-3-7                 2   0   2   0   2   0   2   2   2   2   2   0   0   0   0   2   0   0   0   0   2   2   2   0   2   0   2   2   2   0   2   0   2   2   0   2   0   2   2   2   0   2   2   0   2   0   0   0   2   2   2   2   0   2   0   2   2   0   2   2   0   0   2   2   2   2   0   0   2   2   2   2   0   0   2   0   0   0   2   2   0   2   2   2   0   2   0   2   2   0   0   2   0   2   0   0   2   0   0   2   2   0   2   2   2   0   2   2   0   0   0   2   0   2   2   0   0   2   2   2   0   2   2   2   2   0   0   2   2   2   2   2   0   2   2   0   0   2   2   0   2   0   2   0   0   0   0   2   2   0   0   0   0   2   0   0   0   2   0   0   2   2   0   0   2   0   2   2   0   0   2   2   0   0   0   0   2   0   2   0   2   0   0   0   2   0   2   2   2   2   0   0   0   0   2   2   2   0   0   2
 MK-3-8                 2   0   2   0   2   0   0   2   2   2   2   0   0   0   0   2   2   0   0   0   2   2   2   0   2   0   2   2   2   0   2   0   2   2   0   2   0   2   2   2   0   2   2   0   2   0   0   0   2   2   2   2   0   2   0   0   2   0   2   2   0   0   2   2   2   0   0   0   2   2   2   2   0   0   2   0   0   0   2   2   0   2   2   2   0   2   0   2   2   0   0   2   0   2   0   0   2   0   0   2   2   0   0   2   2   0   2   2   0   2   0   0   0   2   0   0   0   2   2   2   0   2   2   2   2   0   0   2   2   2   2   2   0   0   2   0   0   2   2   0   2   0   2   0   0   0   0   2   2   0   0   0   0   2   0   0   2   0   0   0   2   2   0   0   2   0   2   2   0   0   2   2   0   2   2   0   2   0   2   0   2   0   0   0   2   0   2   2   2   2   2   0   0   0   2   2   2   0   0   2
 MK-3-9                 2   0   0   0   2   0   0   2   2   2   2   0   0   0   0   2   2   0   0   0   2   2   2   0   2   2   2   2   2   0   2   0   2   2   0   2   0   2   2   2   0   2   2   0   2   0   0   0   2   2   2   0   0   2   0   0   2   0   2   2   0   0   2   2   2   0   0   0   2   2   2   2   0   0   2   0   0   0   2   2   0   2   2   2   0   2   2   2   2   0   0   2   0   0   0   2   2   0   0   2   2   0   0   2   2   0   2   2   0   0   0   0   0   2   0   0   0   2   2   2   0   2   2   0   2   0   2   2   2   2   2   2   0   0   2   0   0   2   2   0   2   0   2   0   0   0   0   2   2   2   0   0   0   2   0   0   2   0   0   0   2   2   0   0   0   0   2   2   2   0   2   0   0   2   2   0   2   0   2   0   0   0   0   0   2   2   2   2   2   2   2   0   0   0   2   2   2   0   0   2
 MK-3-10                2   0   0   2   2   0   0   2   2   2   2   2   0   2   0   2   2   0   0   0   2   2   2   0   2   2   2   2   2   0   2   0   0   0   0   2   2   2   2   2   0   2   2   0   2   0   0   0   2   2   2   0   0   0   0   0   2   0   2   2   0   0   2   0   2   0   0   0   2   2   2   2   0   0   2   0   0   0   0   2   0   2   0   2   0   2   2   2   2   0   0   2   0   0   0   0   2   0   0   2   2   0   0   2   2   2   2   2   0   0   0   0   0   2   2   0   0   2   0   2   0   2   2   0   2   0   2   2   2   2   2   2   0   0   2   0   0   2   2   2   0   0   2   0   2   0   0   2   2   2   0   0   0   2   0   0   2   0   0   0   2   2   0   0   0   0   0   2   2   0   2   0   0   2   2   0   2   0   2   0   0   0   0   0   2   2   2   2   2   2   2   0   0   0   2   2   2   0   0   0
 MK-3-11                0   0   0   2   2   0   0   2   2   2   2   2   0   2   0   2   2   0   0   0   2   2   2   0   0   2   2   2   2   0   2   0   0   0   0   2   0   2   0   2   0   2   2   0   2   2   0   0   2   2   2   0   0   0   0   0   2   0   2   2   0   0   0   0   2   0   0   0   2   2   0   2   0   0   2   0   0   0   0   2   0   2   0   2   0   2   2   2   0   0   0   2   0   0   0   0   2   0   0   2   2   0   0   2   2   2   2   2   0   0   0   0   0   2   2   0   0   2   0   2   0   0   2   2   2   0   2   2   2   2   2   2   0   0   2   0   0   2   2   0   2   0   2   0   2   0   2   2   2   2   0   0   2   2   0   0   2   0   0   0   2   0   2   0   0   0   0   2   2   0   2   0   0   2   2   0   2   0   0   0   0   2   0   0   2   2   2   2   2   2   2   0   0   0   2   2   2   0   0   0
 MK-3-12                0   0   0   2   2   0   0   2   2   2   2   2   0   2   0   2   2   0   0   0   2   2   2   0   0   2   2   2   2   0   2   0   0   2   0   0   2   2   0   2   0   2   0   0   2   0   0   0   0   2   0   0   0   0   0   0   2   0   2   2   0   0   0   0   2   0   0   0   2   2   0   2   0   0   2   0   0   0   0   2   0   2   0   2   0   0   2   2   2   0   0   2   0   0   0   2   2   0   0   2   2   0   2   0   2   0   2   2   2   0   0   2   0   2   2   0   0   2   0   2   0   0   2   2   2   0   2   2   2   2   2   2   0   0   2   2   0   2   2   0   2   0   2   2   2   0   2   2   2   2   0   0   2   2   0   0   2   0   0   0   2   0   2   0   0   0   0   2   2   0   2   0   0   2   2   0   2   0   2   0   0   2   0   0   2   2   2   2   2   0   2   0   0   0   2   2   2   0   0   0
 MK-3-13                0   0   0   2   2   0   0   2   2   2   2   2   0   2   0   2   2   0   0   0   2   2   2   0   0   2   2   2   2   0   2   0   0   2   0   0   2   2   0   2   2   2   0   0   2   0   0   0   0   2   2   0   2   0   0   0   2   2   2   2   0   0   2   0   2   0   0   0   2   2   0   2   0   0   2   0   0   0   0   2   0   2   0   2   0   2   2   2   0   0   0   2   0   0   0   2   2   0   2   2   2   0   2   0   2   0   2   2   2   0   0   2   2   2   2   0   0   2   2   2   0   0   2   2   2   0   2   0   2   2   2   2   0   0   2   2   0   2   2   0   2   0   2   2   2   0   2   2   2   2   0   0   2   2   0   2   2   0   0   0   2   0   2   2   2   0   0   2   2   0   2   0   0   2   2   0   2   0   2   0   0   2   0   0   2   2   2   2   2   0   2   0   0   0   2   2   2   0   0   2
 MK-3-14                0   0   0   2   2   0   0   0   2   2   2   2   0   2   0   0   2   0   0   0   2   2   2   0   0   2   2   2   2   0   2   0   0   2   0   0   2   2   2   2   2   2   0   2   0   2   0   0   0   2   2   0   2   0   0   0   2   2   2   2   0   0   2   0   2   0   0   0   2   2   0   2   0   0   2   0   0   0   0   2   0   2   0   2   0   2   0   2   2   0   0   2   0   0   0   2   0   0   2   2   2   2   2   0   2   0   2   2   2   0   0   2   2   2   2   0   0   2   2   2   0   0   2   2   0   0   2   0   2   2   2   0   0   0   2   2   0   2   2   0   2   0   2   2   2   0   2   0   2   2   0   0   2   2   0   2   2   0   0   0   2   0   2   2   2   0   0   2   2   0   0   0   0   2   0   0   2   0   2   0   0   2   0   2   2   2   2   2   2   0   2   0   2   2   2   2   0   0   0   2
 MK-3-15                0   0   0   2   2   0   0   0   2   2   2   2   0   2   0   0   2   0   0   0   2   2   2   0   0   2   2   2   2   0   2   0   0   2   0   0   2   2   2   2   2   0   0   2   0   2   0   0   2   2   2   0   2   2   0   0   2   2   2   2   0   0   2   0   2   0   0   0   2   0   0   2   2   0   0   0   0   2   2   0   0   2   0   2   0   2   0   0   2   2   0   2   0   0   0   2   0   0   0   2   2   2   2   2   2   2   2   2   2   0   0   2   2   2   2   0   0   0   2   2   0   0   2   2   0   0   2   0   2   2   2   0   0   0   2   2   0   2   2   0   2   0   2   2   2   0   2   0   2   2   0   0   2   2   0   0   2   2   2   0   2   0   2   2   0   0   0   2   2   0   0   0   0   2   0   0   2   2   2   0   0   0   0   2   2   2   2   2   2   0   2   0   0   0   2   2   0   0   0   2
 MK-3-16                0   0   0   2   2   0   0   0   0   2   2   2   0   2   0   0   2   0   0   0   2   2   2   0   0   2   2   2   2   0   2   0   0   2   0   0   0   2   2   0   0   0   0   2   0   2   0   0   2   2   2   0   2   2   0   0   2   2   2   2   0   0   2   0   2   0   0   0   2   0   0   2   2   0   0   0   0   2   2   0   0   2   0   0   0   2   0   0   2   2   0   2   0   0   0   2   2   0   0   2   2   2   2   2   0   2   2   2   2   0   0   2   0   2   2   0   0   0   2   2   0   0   0   2   0   0   2   0   0   0   2   0   0   0   0   2   0   2   2   0   2   0   2   2   2   0   2   0   2   2   0   0   2   2   0   0   2   2   2   2   2   0   2   2   0   0   2   0   2   0   0   0   0   2   0   0   2   0   0   0   0   0   0   0   2   2   2   2   2   0   2   0   0   0   2   2   2   0   0   2
 MK-4-1                 0   0   0   0   0   2   2   2   2   2   0   2   0   2   0   0   2   2   2   2   2   2   0   2   2   2   0   0   2   2   0   2   0   0   0   0   2   2   2   0   2   0   0   2   0   2   2   0   0   2   0   2   2   0   0   0   0   2   0   2   2   2   2   2   0   2   2   0   0   2   2   0   0   0   2   2   2   0   0   0   0   0   2   0   0   2   0   0   0   0   2   0   0   0   0   2   2   2   0   2   2   0   2   0   2   0   2   0   0   2   2   2   2   2   0   2   2   0   2   2   2   2   0   2   0   2   2   2   0   0   2   2   2   2   2   0   0   2   0   2   0   2   2   0   2   0   2   2   0   2   2   0   2   2   2   0   2   2   2   2   2   2   2   0   2   0   2   0   0   0   0   2   0   2   2   2   2   2   2   0   2   2   2   0   0   0   2   2   0   2   2   0   0   0   0   2   2   0   2   0
 MK-4-2                 0   0   2   0   0   2   2   2   2   2   0   2   0   0   0   0   2   2   2   2   2   2   0   0   2   0   0   0   2   2   0   2   0   0   0   0   2   2   2   0   2   0   0   2   0   2   2   0   0   2   0   2   2   0   0   0   0   2   0   0   2   2   2   2   2   2   2   0   0   2   2   2   0   0   2   2   2   0   2   0   0   0   2   0   0   2   2   0   0   0   2   0   2   2   0   2   2   2   0   2   0   2   2   0   2   0   2   0   0   0   2   2   2   2   0   2   2   0   0   2   2   2   0   2   0   2   2   2   0   0   2   2   0   0   2   0   0   2   0   2   0   2   2   0   0   0   2   2   0   2   2   0   2   2   2   0   0   2   2   2   2   2   2   0   2   0   2   0   0   0   2   2   0   2   2   2   2   2   0   0   0   2   2   0   2   0   2   0   0   2   2   0   0   2   0   2   2   0   2   0
 MK-4-3                 0   0   2   0   0   2   2   2   2   2   0   2   0   0   2   0   2   2   2   0   2   2   2   0   2   0   2   0   0   2   0   2   2   0   0   0   0   2   2   0   2   0   0   2   0   2   2   0   0   2   0   2   2   0   0   0   2   0   0   0   2   0   2   2   2   2   2   0   2   0   2   2   0   0   0   2   2   0   2   0   0   0   2   0   0   0   2   2   0   0   2   0   2   2   2   2   2   2   0   2   0   2   2   0   2   2   0   0   0   0   2   2   0   2   0   2   2   0   0   2   2   2   0   2   0   2   2   2   0   0   2   2   0   0   2   0   0   2   2   2   0   2   0   0   0   0   2   2   0   2   2   0   2   2   2   0   0   2   2   2   0   2   2   0   2   2   2   0   0   0   2   2   0   2   2   2   2   2   0   0   2   2   2   0   2   0   2   0   0   2   2   0   0   2   0   2   2   0   2   0
 MK-4-4                 0   0   0   0   0   2   2   2   2   2   0   2   0   0   2   0   2   2   2   0   2   2   2   0   2   0   2   0   0   2   2   2   2   0   2   0   0   0   2   0   2   0   0   2   0   2   2   0   0   2   0   0   2   0   0   0   2   0   0   0   2   0   2   2   2   2   0   0   0   2   0   2   0   0   0   2   2   0   2   0   0   0   2   0   0   0   2   2   0   2   2   2   2   2   2   2   2   2   0   2   0   2   0   0   2   2   0   0   0   0   2   2   0   2   0   2   2   0   0   2   2   0   0   0   0   2   2   0   0   0   2   2   0   0   2   2   0   2   2   2   0   2   0   0   0   2   2   2   0   2   2   0   2   2   2   0   0   2   2   2   0   2   2   0   2   2   2   0   0   0   2   2   0   2   2   2   2   2   2   0   2   2   2   0   2   0   0   0   0   2   2   0   0   2   0   2   2   0   2   0
 MK-4-5                 0   0   0   0   0   2   0   0   2   2   0   2   0   2   2   2   2   2   2   0   2   2   2   0   0   0   2   0   0   2   2   2   2   0   2   0   0   0   2   2   2   0   0   2   0   2   2   0   0   2   0   2   2   0   0   0   0   0   0   0   2   0   2   2   2   2   0   0   0   2   2   2   0   0   0   2   2   0   2   0   0   0   2   0   0   0   0   2   0   2   2   2   2   2   2   2   2   2   2   2   0   2   0   0   2   2   0   0   0   0   2   2   0   2   0   2   2   0   0   2   2   0   0   0   2   2   2   0   0   0   2   2   0   0   2   2   0   2   0   0   0   2   0   0   0   2   0   2   0   2   2   0   2   2   2   0   0   2   2   2   0   2   2   0   2   2   2   0   0   0   2   2   0   2   2   2   0   2   2   0   2   2   2   0   2   0   0   0   2   2   2   0   0   2   0   2   2   0   2   0
 MK-4-6                 0   0   2   2   0   2   0   0   0   2   0   2   2   2   2   2   2   2   2   0   2   2   2   0   0   0   2   0   0   2   2   2   2   0   0   0   0   0   2   2   2   0   0   2   0   0   2   0   0   2   2   2   2   0   0   2   0   0   0   0   2   0   2   2   0   2   2   0   0   2   2   2   0   0   2   2   0   0   2   0   0   2   2   0   0   0   2   2   0   2   2   2   2   2   2   2   0   0   2   2   0   2   0   2   2   2   0   0   0   0   2   2   0   2   0   2   2   0   0   2   0   0   0   0   2   2   2   2   0   2   2   2   0   0   0   2   0   2   2   0   0   2   0   0   0   2   0   2   0   0   2   0   2   2   2   0   0   2   2   0   0   2   2   0   0   2   2   0   0   0   2   2   0   2   2   2   0   2   2   0   2   2   2   0   2   0   0   0   2   2   2   0   0   2   0   2   0   0   2   0
 MK-4-7                 0   0   2   2   0   2   0   0   0   2   0   2   2   2   0   2   2   2   2   0   2   2   2   0   0   0   2   0   0   2   2   2   2   0   2   0   0   0   0   2   2   0   0   2   0   0   2   0   0   2   2   2   2   2   0   2   0   0   0   0   2   2   2   2   0   2   2   0   0   2   2   2   2   0   2   2   2   0   2   0   0   2   2   0   2   0   2   2   0   2   0   2   2   2   2   2   0   0   2   2   2   2   0   2   2   2   0   0   0   0   2   2   0   2   0   2   2   0   0   2   0   0   0   0   2   2   2   0   0   2   2   2   0   0   0   2   0   0   2   0   0   0   0   0   0   2   0   2   0   0   2   0   2   2   2   0   0   2   2   0   0   2   0   0   0   2   2   0   0   0   0   2   0   2   2   0   0   2   2   0   2   2   2   0   2   0   0   0   2   2   2   0   0   2   0   2   0   0   0   0
 MK-4-8                 0   0   0   0   2   2   2   0   2   2   0   2   2   2   0   0   0   2   2   0   2   2   2   0   0   0   2   2   0   2   2   2   2   0   2   0   0   0   0   2   2   0   0   2   0   0   2   0   0   2   2   2   2   2   0   2   0   0   0   0   2   2   2   2   0   2   2   0   0   2   2   2   2   0   2   2   2   0   2   0   0   2   2   0   2   0   2   0   0   0   0   2   2   2   2   2   0   0   2   2   2   2   0   2   2   2   0   0   0   0   0   2   0   2   0   2   2   2   2   2   0   0   0   0   2   2   0   0   2   2   2   2   0   0   0   2   0   0   2   0   0   0   0   0   0   2   0   2   0   0   0   0   2   2   2   0   2   2   2   0   0   0   0   0   0   2   2   0   0   0   0   2   0   2   2   0   0   2   2   0   2   2   2   0   2   0   0   2   2   0   2   0   0   2   0   2   0   0   0   0
 MK-4-9                 0   0   0   0   2   2   2   0   2   2   0   2   2   2   0   0   0   2   2   0   2   2   2   0   0   2   2   2   0   2   2   2   2   0   0   0   0   0   0   0   2   0   0   2   2   2   2   0   0   2   0   2   2   2   0   2   0   0   2   0   2   2   2   0   0   2   0   0   0   2   2   2   0   0   2   0   2   2   2   0   0   2   2   2   2   0   2   0   0   0   0   2   2   2   2   2   0   0   2   2   2   2   0   2   2   2   0   0   2   0   0   2   2   2   0   2   2   2   2   2   0   0   0   0   2   2   0   0   2   2   2   2   0   0   0   2   0   2   2   0   0   0   0   0   0   2   0   2   0   0   2   2   2   0   2   0   2   2   2   0   0   0   0   0   0   2   2   0   0   0   0   2   0   2   2   0   0   0   2   0   2   2   2   0   2   2   2   2   2   0   2   0   0   2   0   2   0   0   0   0
 MK-4-10                0   0   0   0   2   2   2   0   2   2   0   2   2   2   0   0   0   2   2   0   2   2   0   2   0   2   2   2   0   2   2   2   2   0   0   2   0   0   0   0   2   0   0   2   0   2   2   0   0   2   2   2   2   2   0   2   0   2   0   2   2   2   2   0   0   2   2   0   0   2   2   2   0   0   2   0   2   2   2   0   2   0   2   2   2   2   2   0   0   0   2   2   2   0   2   2   0   0   2   0   2   2   0   2   2   0   2   0   2   0   0   2   2   0   0   0   2   2   2   2   0   0   0   0   2   2   0   0   2   2   0   2   0   0   0   2   2   2   2   0   0   0   0   2   0   2   2   2   0   0   2   2   2   0   2   2   2   2   2   0   0   0   2   0   0   2   2   0   0   0   0   2   0   2   2   0   0   0   2   2   2   2   0   0   0   2   2   2   2   0   2   0   0   2   0   2   0   0   0   0
 MK-4-11                0   0   0   0   2   2   2   0   2   2   0   2   2   2   0   0   2   2   2   0   0   2   2   2   0   2   2   2   0   2   2   2   2   0   0   0   0   0   0   0   2   0   0   2   0   2   2   2   2   2   2   2   2   2   2   2   0   2   0   2   2   2   2   2   0   2   2   0   0   0   2   2   0   0   2   0   0   2   2   0   2   0   0   2   2   2   2   0   0   0   2   2   2   0   2   2   0   0   2   0   2   2   2   2   2   0   2   0   2   0   0   0   2   0   0   0   2   2   2   2   0   0   0   0   2   2   0   0   2   2   0   2   0   0   0   2   2   2   2   0   0   0   0   2   0   2   2   0   2   0   2   2   2   0   2   2   2   2   2   0   0   0   2   0   0   2   2   0   0   0   0   2   0   2   2   2   0   0   2   2   2   2   2   0   0   0   2   2   2   0   2   0   0   0   0   0   0   0   0   0
 MK-4-12                0   0   0   0   2   2   2   0   2   2   0   2   2   2   0   0   2   2   0   0   0   2   2   2   0   0   2   2   0   2   2   2   2   0   0   0   2   0   0   0   2   2   0   2   0   2   2   2   2   0   0   2   0   2   2   2   0   2   2   2   2   2   2   2   0   2   2   0   0   0   2   2   0   0   2   0   0   0   2   0   2   0   0   0   2   2   2   0   0   0   2   2   2   0   2   2   0   0   2   0   2   0   2   0   2   0   2   0   2   0   0   0   2   0   2   0   2   2   2   2   0   0   0   2   2   2   0   0   2   2   0   2   0   0   0   2   0   2   0   2   0   0   0   2   0   2   2   0   2   0   2   2   2   0   2   2   2   0   2   0   0   0   2   0   0   2   2   0   0   0   0   2   0   2   2   2   0   0   2   2   2   2   2   0   0   0   2   2   2   0   2   0   0   2   0   0   0   0   0   0
 MK-4-13                0   0   0   0   2   2   2   0   2   0   0   2   2   0   0   0   0   2   0   0   0   2   2   2   0   0   2   2   0   2   0   2   2   0   0   0   2   0   2   0   2   2   0   2   0   2   0   2   2   0   2   2   0   2   2   2   0   2   2   2   2   2   2   2   0   2   2   2   2   0   2   2   0   0   2   0   0   0   2   0   2   0   0   0   2   2   2   0   0   0   2   2   2   0   2   2   0   0   2   0   2   0   2   0   2   0   2   0   2   0   0   0   2   0   2   0   2   2   2   2   0   0   0   2   2   2   0   0   2   2   0   2   0   0   0   2   0   2   0   2   0   0   2   2   0   2   2   0   2   0   2   0   2   0   2   2   2   0   2   0   0   0   2   0   0   2   2   0   0   0   0   0   2   2   2   2   0   0   2   2   2   2   2   0   0   0   2   2   2   0   2   0   0   2   0   0   0   0   0   0
 MK-4-14                0   0   0   0   2   2   2   0   2   0   0   2   2   0   0   0   0   2   0   0   0   2   2   2   0   0   2   2   0   2   0   2   2   0   0   2   2   0   0   0   2   2   0   2   0   2   0   2   2   0   2   2   0   0   2   2   0   0   2   2   2   2   2   2   0   2   2   0   0   2   0   2   0   0   2   0   0   0   2   0   2   0   0   0   0   2   2   0   0   0   2   2   2   0   2   2   0   0   2   0   2   0   2   0   2   0   2   0   2   0   0   0   2   0   2   0   2   2   2   2   0   0   0   2   2   2   0   2   2   2   0   2   0   0   0   2   0   2   0   2   0   0   2   2   0   2   2   0   2   0   2   0   2   0   2   2   2   0   2   0   0   0   2   2   0   2   2   2   0   0   0   0   2   2   2   2   0   0   2   2   2   2   2   0   0   0   0   2   2   0   2   0   0   2   0   0   2   0   0   0
 MK-4-15                0   0   0   2   2   2   2   0   2   0   0   2   2   0   2   0   0   2   2   0   0   2   2   2   0   0   2   2   0   2   0   2   2   0   0   2   2   0   0   0   2   2   0   2   0   2   0   2   2   0   2   2   2   0   0   2   0   0   0   2   0   2   2   2   0   2   0   0   0   2   2   2   0   2   2   0   0   0   2   0   2   0   0   0   0   2   2   0   0   0   2   2   2   0   2   0   0   0   2   0   0   0   2   0   2   0   2   2   2   0   0   0   2   0   0   0   2   2   2   2   0   0   2   2   2   2   0   2   0   2   0   2   0   0   0   2   0   2   2   0   0   0   2   2   0   2   2   0   2   0   2   0   2   2   0   2   2   0   2   0   0   0   2   2   2   2   2   2   0   0   0   0   0   2   2   2   0   0   2   2   2   2   2   0   0   0   0   2   2   0   2   0   0   2   0   0   2   0   0   0
 MK-4-16                0   0   0   2   2   2   2   0   2   0   0   2   2   2   2   0   0   2   2   2   0   2   2   2   0   2   2   2   0   2   0   2   0   0   0   2   2   0   0   0   2   2   0   2   0   2   0   2   2   0   2   2   2   0   0   2   0   0   2   0   0   2   2   0   0   2   0   0   0   0   2   2   0   0   2   2   0   0   2   0   2   0   0   0   0   2   2   0   0   0   2   0   2   0   2   0   0   0   2   0   0   0   2   0   2   0   2   2   0   0   0   0   0   0   0   2   2   2   2   2   0   0   2   2   0   2   0   2   0   2   0   2   0   0   0   2   0   2   2   0   2   0   2   2   0   2   2   0   2   2   2   0   2   2   0   2   0   0   2   2   0   0   2   2   2   2   2   2   0   0   0   0   0   2   2   2   0   0   2   2   2   2   2   0   0   0   0   2   2   0   2   0   0   2   0   0   2   0   0   0
 MK-5-1                 2   2   0   2   0   0   2   2   2   2   2   0   2   0   2   2   2   0   2   0   2   0   0   2   0   2   0   0   2   0   2   0   0   0   2   0   2   0   2   2   0   2   0   0   0   2   0   2   0   2   2   2   0   0   2   0   0   0   0   2   2   0   0   2   2   0   0   2   0   2   2   0   2   2   2   0   2   2   2   2   0   0   0   2   2   2   2   2   2   0   0   0   2   2   0   2   2   0   0   2   2   2   2   0   0   2   2   2   0   2   2   2   2   0   2   0   2   0   2   2   2   0   0   0   0   0   0   0   2   0   2   2   0   2   2   2   2   0   2   2   0   0   0   0   2   2   2   2   2   0   2   0   2   0   0   2   2   2   0   2   0   0   2   2   0   2   0   0   0   0   0   0   0   0   2   2   2   0   0   0   2   0   2   2   2   2   2   0   2   0   2   2   2   0   0   2   2   2   2   0
 MK-5-2                 2   2   0   2   0   0   2   2   2   2   2   2   2   0   2   2   2   0   2   0   2   0   0   2   0   2   0   0   2   0   0   0   0   0   2   0   2   0   2   2   0   2   0   0   0   2   0   2   0   2   2   2   0   0   2   0   0   0   0   2   2   0   0   2   2   0   0   2   0   2   2   0   2   2   2   2   2   2   2   2   0   0   0   2   2   2   2   2   2   0   0   0   2   2   0   0   2   0   0   2   2   2   2   0   0   2   2   2   0   2   0   2   2   0   2   0   2   0   2   2   2   0   0   0   2   0   0   0   2   0   2   2   0   2   2   2   0   0   2   2   2   0   0   0   2   2   2   2   0   0   2   2   2   0   0   2   2   2   0   0   0   0   2   2   0   2   0   0   0   0   0   0   0   0   2   2   2   0   0   0   2   0   2   2   2   2   2   0   2   2   2   2   0   0   0   2   0   2   2   0
 MK-5-3                 2   2   0   2   0   0   2   2   2   2   2   0   2   0   2   2   2   0   2   0   2   0   0   2   0   2   0   0   2   0   0   0   0   0   2   0   0   0   2   2   0   2   0   0   0   2   0   2   0   0   2   2   0   0   2   0   0   0   0   2   2   2   0   2   2   0   0   2   0   2   2   0   2   2   2   2   0   2   2   2   0   0   0   2   0   2   2   2   2   0   0   0   2   2   2   2   0   0   0   2   2   2   2   0   0   2   0   2   2   2   0   2   2   0   2   0   2   0   2   2   2   0   0   0   2   0   0   2   2   0   0   0   0   2   2   2   0   0   2   2   2   0   0   0   2   2   2   2   0   0   2   2   2   0   2   2   2   0   0   0   0   0   2   2   0   2   2   0   0   0   0   0   0   0   2   2   2   2   0   0   2   0   2   2   2   2   2   0   2   2   0   2   0   0   0   2   0   2   2   0
 MK-5-4                 2   2   0   2   0   0   2   2   2   0   2   0   0   0   2   2   2   0   2   0   2   0   2   2   0   2   0   0   2   0   2   0   0   0   2   0   0   0   0   2   0   2   0   0   0   2   0   2   0   0   2   2   0   0   2   0   0   0   0   2   2   2   0   2   2   0   0   2   2   2   2   0   2   2   2   2   0   0   2   0   0   0   0   2   0   2   2   2   0   0   0   2   2   2   2   2   0   0   0   2   2   2   2   0   2   2   2   2   2   2   0   2   2   0   2   2   2   0   2   2   2   0   0   0   2   0   0   2   2   0   0   0   0   2   2   2   0   0   0   2   2   0   0   0   2   2   2   2   0   0   2   2   2   0   2   2   2   0   0   0   0   0   0   2   0   2   2   0   0   0   0   0   0   2   2   2   2   2   0   0   2   0   2   0   2   2   2   0   2   2   0   2   0   0   0   2   0   2   0   0
 MK-5-5                 2   2   2   2   0   0   2   2   2   0   2   0   2   0   2   2   2   0   2   0   2   0   2   2   0   2   0   0   2   0   0   0   0   2   2   0   0   0   0   2   0   0   0   0   0   2   0   2   0   0   2   0   0   0   2   0   0   2   0   2   0   2   0   2   0   0   0   2   2   2   2   0   2   2   2   2   0   0   2   0   0   0   0   2   0   2   0   2   0   2   0   2   2   0   2   2   0   0   0   2   2   2   2   0   2   0   2   2   0   2   0   2   2   0   0   2   0   0   2   2   0   0   0   0   2   0   0   2   2   0   0   0   0   2   2   2   0   0   0   2   2   0   0   0   2   2   2   2   0   0   2   2   2   2   2   2   2   0   0   0   0   0   0   0   0   2   2   0   0   0   0   0   0   2   2   2   2   2   0   0   0   0   0   0   0   2   2   0   2   2   0   2   0   0   2   2   0   2   0   0
 MK-5-6                 2   2   2   0   0   0   2   2   2   2   2   0   0   0   2   2   0   2   2   0   2   0   2   2   0   2   0   0   2   0   0   0   0   2   2   2   0   2   0   2   0   0   0   0   2   2   0   2   0   0   2   0   0   0   2   0   2   2   0   2   0   2   0   2   0   0   0   2   2   0   2   0   2   2   2   2   0   0   2   0   0   0   0   2   0   2   0   2   0   2   2   2   2   0   0   2   0   0   0   2   2   2   2   0   2   0   2   2   0   0   0   2   2   0   0   2   0   0   2   2   0   0   0   0   0   0   2   2   2   0   0   2   0   2   2   2   0   0   0   2   2   0   0   0   2   2   2   2   0   0   2   2   2   2   0   2   0   0   0   0   0   2   0   0   0   2   0   0   0   0   0   0   0   2   2   0   2   2   0   0   0   0   0   0   0   2   2   0   2   2   0   2   0   0   2   2   0   0   0   0
 MK-5-7                 2   2   2   0   0   0   2   2   2   2   2   0   0   0   2   2   0   2   0   0   2   0   2   2   0   2   0   0   2   0   0   0   2   2   2   2   0   2   0   2   0   0   0   0   2   0   0   0   0   0   2   0   2   0   2   0   0   2   0   0   0   2   0   2   0   0   0   2   2   0   0   2   2   2   2   2   0   0   2   0   0   0   0   2   0   2   0   2   0   2   2   2   2   0   0   2   2   2   0   0   2   2   2   0   2   0   2   2   0   0   0   2   2   0   0   2   0   0   2   2   0   0   0   0   0   0   0   2   2   0   0   2   0   2   2   2   0   0   0   0   2   0   0   0   0   2   2   2   0   0   2   2   2   2   0   2   0   0   0   0   0   2   0   0   0   2   0   0   0   0   0   0   0   2   2   0   2   2   0   0   0   0   0   0   2   2   2   0   2   2   0   2   0   0   2   2   0   0   0   0
 MK-5-8                 2   2   2   0   0   0   2   2   2   2   2   0   0   0   2   2   0   2   2   0   2   0   0   2   0   2   0   0   2   2   0   0   2   2   0   2   0   2   2   2   0   0   0   0   2   0   0   0   2   0   2   0   0   0   2   0   0   2   0   0   0   0   0   2   0   0   0   2   2   0   2   2   2   2   2   2   0   0   0   0   0   0   2   2   0   2   0   2   0   2   2   2   2   0   2   0   2   0   0   0   2   2   2   0   0   0   2   0   0   0   0   2   2   0   0   2   0   0   2   0   0   0   0   0   2   0   2   2   2   0   0   2   0   2   2   2   0   0   0   0   2   0   0   0   0   2   2   2   0   0   2   2   2   2   0   2   2   0   0   0   0   2   0   2   0   2   0   0   0   0   0   0   0   2   2   0   2   2   0   0   0   0   0   0   2   2   2   0   2   2   0   2   0   0   2   0   0   0   0   2
 MK-5-9                 0   2   2   0   0   0   2   2   2   2   2   0   0   0   0   2   0   2   2   0   2   2   0   0   0   2   0   0   2   0   0   0   2   2   0   2   0   2   2   2   0   0   0   0   2   0   0   0   2   0   2   2   0   0   2   0   0   0   0   0   0   2   0   2   0   0   0   2   2   2   2   2   2   2   2   0   0   0   0   0   0   0   2   2   0   2   2   2   0   2   2   2   2   0   2   0   2   0   0   2   2   2   2   0   2   0   2   0   0   0   0   2   2   0   0   2   0   0   2   0   0   0   0   0   2   0   2   2   2   0   2   2   0   2   2   2   0   0   0   0   0   0   0   0   0   2   2   2   0   0   2   2   2   2   2   0   2   2   0   0   0   2   0   2   0   2   0   0   0   0   0   0   0   2   0   0   2   2   0   0   0   0   0   2   2   2   2   0   2   2   0   2   0   0   2   0   0   0   0   2
 MK-5-10                0   2   2   0   0   0   2   2   2   2   2   0   0   2   0   2   0   2   2   0   2   2   0   0   0   2   0   0   2   0   0   0   2   2   2   2   0   2   2   2   0   0   0   2   2   0   0   0   0   0   2   0   0   0   2   0   0   0   0   0   0   2   0   2   2   0   0   2   0   2   2   2   2   2   0   0   0   0   0   2   0   0   0   2   0   2   2   2   0   2   2   2   2   0   2   0   2   0   0   2   2   2   2   0   2   0   2   0   0   2   0   2   2   0   0   2   0   0   2   0   0   0   0   0   2   0   2   2   2   0   2   2   2   2   2   2   0   2   0   0   0   0   0   0   0   2   2   2   2   0   2   2   2   2   2   0   2   2   0   0   0   2   0   2   0   2   0   0   2   0   0   0   0   2   0   0   2   2   0   0   0   0   0   2   2   2   2   0   2   2   0   2   0   0   2   0   0   0   0   2
 MK-5-11                2   2   2   0   0   0   2   2   2   2   2   0   0   2   2   2   0   2   2   0   2   2   2   0   0   2   0   0   2   0   0   0   0   0   2   2   0   2   2   2   0   0   0   2   2   0   0   0   0   0   2   0   0   0   2   0   0   0   0   0   0   2   0   2   2   0   0   2   0   2   2   2   2   2   0   0   0   0   0   2   0   0   0   2   0   2   2   2   0   2   2   2   2   0   0   0   2   0   2   2   0   2   2   0   2   0   2   0   2   2   0   2   2   0   0   2   0   0   2   0   0   0   0   0   2   2   2   2   0   0   2   2   2   2   2   2   0   0   0   0   0   0   0   0   0   2   2   2   2   0   2   2   2   2   2   0   2   2   0   2   0   2   0   0   0   2   0   0   2   0   0   0   2   2   0   0   2   2   0   0   0   0   0   2   2   2   2   0   2   2   0   2   0   0   2   0   0   0   0   2
 MK-5-12                2   2   2   0   0   0   2   2   2   2   2   0   0   2   2   2   0   2   2   0   2   0   2   0   0   0   0   0   2   0   0   0   0   0   0   2   0   2   2   2   0   0   0   2   0   0   0   0   0   0   2   0   2   0   0   2   0   0   0   0   0   2   0   0   2   0   0   2   0   2   2   2   0   2   0   0   0   0   0   2   2   0   0   2   0   2   2   2   0   2   2   2   2   0   0   0   2   0   2   2   0   2   2   0   2   0   2   0   2   2   0   2   2   0   0   0   0   0   2   0   0   0   0   0   2   2   2   2   0   0   0   2   2   2   2   2   0   2   2   0   0   0   0   0   0   2   2   2   2   0   2   2   2   2   2   0   2   2   0   2   0   2   0   0   0   0   0   0   2   0   0   0   0   2   0   0   2   2   0   2   0   0   0   2   2   2   2   0   2   2   2   2   0   0   2   0   0   0   2   2
 MK-5-13                2   2   2   0   0   0   2   2   2   2   0   0   0   2   2   0   2   2   2   0   2   0   2   0   0   2   0   0   2   0   0   2   0   0   0   2   0   2   2   2   0   0   0   2   0   0   0   0   0   0   2   0   2   0   0   2   0   0   0   0   0   2   0   0   2   0   0   2   0   2   2   2   0   2   0   0   0   2   0   2   2   0   0   2   0   2   0   2   0   2   2   2   2   0   0   0   2   0   2   2   0   2   0   0   2   0   2   0   2   2   0   2   2   0   0   0   0   0   2   2   0   0   0   0   2   2   2   0   0   0   0   2   2   2   2   2   0   2   2   0   0   0   0   0   0   2   2   2   2   2   2   2   2   2   2   2   2   2   2   2   0   2   0   0   0   0   0   0   2   0   0   0   2   2   0   0   2   2   0   2   0   2   0   2   2   2   2   0   2   2   2   2   0   0   2   0   0   2   2   2
 MK-5-14                2   2   2   0   0   0   2   2   2   2   0   2   0   0   2   2   2   2   2   0   2   2   2   0   0   2   0   0   2   0   0   2   0   0   0   2   0   2   0   2   0   0   0   0   0   0   0   0   0   0   2   0   2   0   0   0   0   0   0   0   0   2   0   0   2   0   0   2   0   2   2   2   0   2   0   0   0   2   0   2   2   0   0   2   0   0   0   2   0   0   2   2   2   0   0   0   2   2   2   2   2   2   0   0   2   0   2   0   2   2   0   2   2   0   0   0   0   0   2   0   0   0   0   2   2   2   2   0   0   0   0   2   2   2   2   2   0   2   2   0   0   0   0   2   0   2   2   2   2   2   2   2   2   2   2   2   2   2   2   2   0   2   0   0   0   0   0   0   2   0   2   0   2   2   0   0   2   2   0   2   0   2   0   2   2   2   2   0   2   2   2   2   0   0   2   0   0   2   2   2
 MK-5-15                2   2   2   0   0   0   2   0   2   2   0   2   0   0   2   2   2   2   2   0   2   2   2   0   0   2   0   0   2   0   0   2   2   0   0   2   0   2   2   2   0   0   0   0   0   0   0   0   0   0   2   0   2   0   0   0   0   0   0   0   0   2   0   0   2   0   0   2   0   2   0   2   0   2   0   0   0   2   0   2   2   0   0   2   0   0   0   2   0   0   2   2   2   2   0   0   2   2   2   2   2   0   0   2   2   0   0   2   0   2   0   0   0   0   0   0   0   0   2   0   2   0   0   2   2   2   2   0   0   0   0   2   2   2   2   2   0   2   0   0   0   0   0   2   0   2   2   2   2   2   0   2   2   2   2   2   2   2   2   2   0   2   0   0   2   0   0   0   2   0   2   0   2   2   0   0   2   0   0   2   0   2   0   2   2   2   2   0   2   2   2   2   0   0   2   0   0   2   2   2
 MK-5-16                0   2   2   0   0   0   2   2   2   2   0   2   0   0   2   2   2   0   2   0   2   2   2   0   0   2   0   0   2   0   0   2   2   0   0   2   0   2   2   2   0   0   0   0   0   0   0   0   0   0   2   0   2   0   0   0   0   0   0   0   0   2   0   0   2   0   0   2   0   2   0   0   0   2   0   0   0   2   0   2   2   0   0   2   0   0   0   2   0   0   0   2   2   2   0   0   2   2   2   2   2   0   0   2   2   0   2   2   0   2   0   0   0   0   0   0   0   0   2   0   0   0   0   2   2   2   2   0   0   0   0   2   2   2   2   2   0   2   2   0   0   0   0   2   2   2   2   2   2   2   0   2   2   2   0   2   2   2   2   2   0   2   0   0   2   0   0   0   2   0   2   0   2   2   0   0   2   0   0   2   2   2   0   2   2   2   2   0   2   2   2   2   0   0   2   0   0   0   2   2
 MK-6-1                 0   0   2   0   0   2   2   0   0   0   2   0   0   2   0   2   0   2   0   0   0   2   2   0   0   2   2   0   0   0   2   2   0   0   2   2   0   0   0   0   0   0   0   0   0   0   2   2   0   0   2   0   0   0   0   2   0   2   0   2   2   0   2   0   0   0   0   0   0   2   2   0   2   2   0   0   0   2   2   0   0   2   0   0   0   2   2   0   0   2   0   2   0   2   2   2   2   0   2   2   2   0   2   0   0   2   0   0   2   2   2   0   0   0   0   2   2   2   0   0   0   2   2   0   0   0   0   2   2   0   0   0   2   2   2   2   0   0   2   0   0   2   2   0   0   2   0   0   2   0   2   2   2   0   0   0   0   2   2   2   0   2   0   0   2   0   0   0   2   2   0   0   2   2   2   0   2   2   2   2   0   2   0   2   2   0   2   2   0   2   2   0   0   2   0   2   0   2   0   2
 MK-6-2                 0   0   2   0   0   0   2   0   0   0   2   0   0   2   0   2   0   0   0   0   2   2   2   2   0   0   2   0   0   0   0   2   0   0   2   2   0   0   0   0   0   0   0   0   0   0   2   2   2   0   2   0   0   0   0   2   0   2   0   2   2   0   2   0   0   0   0   0   0   2   2   0   0   2   0   0   0   2   2   0   0   2   0   0   2   2   2   0   0   2   0   0   0   2   2   0   2   0   2   0   2   0   0   2   0   2   0   0   2   2   2   0   2   0   0   2   2   2   0   0   2   2   0   0   0   0   0   2   2   0   0   0   2   2   2   2   0   0   2   0   0   2   2   0   0   2   0   0   2   0   2   2   2   0   0   0   0   2   2   2   0   2   0   0   2   0   0   0   2   2   0   2   2   2   2   2   2   2   0   2   0   0   0   2   2   0   2   2   0   2   2   2   2   2   0   2   0   2   0   2
 MK-6-3                 0   0   2   0   0   0   2   0   2   2   2   0   2   2   0   2   0   0   2   0   2   2   2   2   0   0   2   0   0   0   0   2   0   0   2   2   0   0   0   2   2   0   0   2   0   0   2   2   2   0   2   0   0   2   0   0   0   2   0   2   2   0   2   0   0   0   0   2   0   2   2   0   0   2   0   0   0   2   2   0   0   2   0   0   2   2   2   0   0   2   0   0   0   2   2   0   2   0   2   0   2   0   0   2   0   2   0   0   2   2   2   0   2   0   0   2   2   2   0   0   2   2   0   0   0   0   0   2   2   0   0   0   0   2   2   0   0   0   2   2   0   2   2   0   0   2   0   2   2   0   2   2   0   0   0   2   0   2   2   2   0   2   0   0   2   0   0   0   0   2   0   2   2   2   2   2   2   2   0   0   0   0   2   0   0   0   2   2   0   2   2   2   2   2   0   2   0   2   0   2
 MK-6-4                 0   0   2   0   0   0   2   0   2   2   2   2   2   2   0   2   0   0   2   0   0   2   2   2   0   0   2   0   2   0   0   2   0   0   2   0   0   2   0   0   2   0   0   2   0   0   2   2   2   0   2   2   0   2   0   0   0   2   0   0   2   0   2   0   0   0   0   2   0   2   0   0   0   2   0   0   0   2   2   0   0   0   0   0   2   2   2   0   0   2   0   0   2   2   2   0   2   0   0   0   2   0   0   2   0   2   0   0   2   2   2   0   2   0   2   2   2   0   0   0   2   2   0   0   0   0   0   2   0   0   0   0   0   0   2   0   0   0   2   0   0   2   2   0   0   0   0   2   2   0   2   2   0   0   0   2   0   2   2   0   0   2   0   0   2   0   0   0   0   2   0   2   2   2   2   2   2   0   2   0   0   0   2   0   0   0   2   2   0   2   2   2   2   0   0   2   0   2   0   2
 MK-6-5                 0   0   2   0   0   0   2   0   2   2   2   2   2   2   0   2   0   0   0   0   0   2   2   2   0   0   2   0   2   0   2   2   0   0   2   0   0   0   0   0   2   0   0   2   0   0   2   2   2   0   2   2   2   2   0   0   0   2   0   0   2   0   2   0   0   0   0   2   0   2   0   2   0   2   0   2   0   2   2   0   0   0   0   0   2   2   2   0   0   2   0   0   2   2   2   2   2   0   0   0   2   0   0   2   0   2   0   0   2   2   2   0   2   0   2   2   2   0   0   0   2   2   0   0   2   2   2   2   0   0   0   0   0   0   2   0   0   0   2   2   0   2   2   0   0   0   0   2   2   0   0   2   0   0   2   2   0   2   0   0   0   2   0   0   2   0   0   0   2   2   0   2   2   2   2   2   2   0   2   0   0   0   2   0   0   0   0   2   0   2   0   2   0   0   0   2   0   2   0   2
 MK-6-6                 0   0   2   0   0   0   2   0   2   2   2   2   2   0   0   2   0   0   0   0   0   2   2   2   0   0   2   0   2   0   2   2   0   0   2   0   0   0   0   0   2   0   0   0   0   0   2   0   2   2   2   2   2   2   0   0   0   2   0   0   2   0   0   0   0   0   0   2   0   2   0   2   0   2   0   2   0   2   2   0   0   0   0   0   0   0   2   0   0   2   0   0   2   2   2   2   2   0   0   0   2   0   0   2   0   2   0   0   2   2   2   0   2   0   0   2   2   0   0   0   2   0   0   0   2   2   2   2   0   0   0   0   0   0   2   0   0   0   2   2   0   2   2   0   0   0   0   2   2   0   0   2   2   0   2   2   0   2   0   0   0   2   0   0   2   2   0   0   2   2   0   2   2   2   2   0   2   0   2   0   0   0   2   0   0   0   0   2   0   2   0   2   0   2   2   2   0   2   0   2
 MK-6-7                 0   0   2   0   0   0   2   0   2   2   2   2   2   2   0   2   0   2   0   0   0   2   2   2   0   0   2   0   2   0   2   2   0   0   2   0   0   0   0   0   2   0   0   0   0   0   2   0   2   2   2   2   2   2   0   0   0   2   0   0   2   0   0   0   0   0   0   2   0   2   0   2   0   2   0   2   0   2   2   0   0   0   0   2   0   0   2   0   0   2   0   0   2   2   2   2   2   0   0   0   2   0   0   2   0   2   0   0   0   2   0   0   2   0   0   2   2   0   0   0   2   2   0   0   2   2   2   2   0   0   0   0   0   0   2   0   0   0   2   2   0   2   2   0   0   0   0   2   2   0   0   2   2   0   2   0   0   0   0   0   0   2   0   0   2   2   0   0   2   2   0   2   2   2   2   0   2   0   0   0   0   0   2   0   0   0   0   2   0   2   0   0   0   2   2   2   0   2   0   2
 MK-6-8                 0   0   2   2   0   0   2   0   2   2   2   2   2   2   0   2   0   2   0   0   0   2   2   2   0   0   2   0   2   0   2   2   0   2   0   0   0   0   2   0   2   0   0   0   0   0   2   0   2   2   2   2   2   2   0   0   0   0   0   0   2   0   0   0   0   0   0   2   0   2   0   2   0   2   0   2   2   2   2   0   0   0   0   2   0   0   2   0   2   2   0   0   2   2   2   2   2   2   0   0   2   0   0   2   0   2   0   0   0   2   2   0   2   0   0   2   2   0   0   0   0   0   0   0   2   2   2   2   0   0   0   0   0   0   2   0   2   0   2   2   0   2   2   0   0   2   0   2   2   0   0   2   2   0   2   0   0   0   2   0   0   2   0   0   2   2   0   0   2   2   0   2   2   2   2   0   2   0   2   0   0   0   2   0   0   0   0   2   0   2   0   0   2   2   0   2   0   2   0   2
 MK-6-9                 2   0   2   2   0   0   2   0   2   2   2   2   0   2   0   2   0   2   0   0   0   2   2   2   2   2   0   0   2   2   0   2   0   2   0   0   0   0   2   0   2   0   0   0   0   0   2   0   2   2   2   2   2   2   0   0   0   0   0   0   0   0   0   0   0   0   0   2   0   2   0   2   0   2   0   2   2   2   2   0   0   0   0   2   0   0   2   0   2   0   0   0   2   2   2   2   2   2   0   0   2   0   0   2   0   2   0   2   0   2   0   0   2   2   0   2   2   0   0   0   0   0   0   0   2   2   2   2   0   0   0   0   0   0   0   0   2   0   2   2   0   2   2   0   0   2   0   0   2   0   0   2   2   0   2   0   0   0   2   0   0   2   2   0   2   2   0   0   2   2   0   2   0   2   2   0   2   0   2   2   0   0   2   0   0   0   0   2   0   0   2   0   2   2   0   2   0   2   0   2
 MK-6-10                2   0   2   2   0   0   2   0   2   2   2   0   0   2   0   2   0   2   0   0   0   2   2   2   2   2   0   0   2   2   0   0   0   2   0   0   0   0   2   0   2   0   0   0   0   0   2   0   2   2   2   0   2   2   0   0   0   0   0   0   0   0   0   0   0   0   0   2   0   2   0   2   0   2   0   2   2   2   2   0   0   0   0   2   0   0   2   2   2   0   0   2   2   2   2   2   2   2   0   0   2   0   0   2   0   2   0   2   0   2   0   0   0   2   0   2   2   0   0   0   0   0   2   0   2   2   0   2   0   0   0   0   0   0   0   2   2   0   2   0   0   2   2   0   0   2   0   0   2   0   0   2   2   0   2   0   0   0   2   0   0   2   2   0   2   2   0   0   2   2   0   2   2   0   2   2   2   0   2   2   2   0   2   0   0   0   0   2   0   0   2   0   2   2   0   2   0   2   0   2
 MK-6-11                2   0   2   2   0   0   2   0   2   0   2   0   2   2   0   2   0   2   0   0   0   2   2   2   0   2   0   0   2   2   0   0   0   2   0   0   0   0   2   0   2   0   0   0   0   0   2   0   2   2   2   0   2   2   0   0   0   0   0   0   0   0   0   0   2   0   0   2   0   2   0   2   0   2   0   0   2   0   2   0   0   0   0   2   0   0   2   2   2   0   0   2   2   2   2   0   2   0   0   0   2   0   0   2   0   2   0   2   0   0   0   0   0   2   0   0   2   0   0   0   0   2   2   0   2   2   0   2   0   0   0   0   2   0   0   2   2   0   2   0   0   2   2   2   0   0   0   0   2   0   0   2   2   0   2   0   0   0   2   0   0   0   2   0   2   2   2   0   2   2   0   2   2   0   2   2   2   0   2   2   2   2   2   0   0   0   0   2   0   0   2   2   2   2   0   2   2   2   0   2
 MK-6-12                2   2   2   2   0   0   2   0   2   2   2   0   2   0   0   2   0   2   0   0   0   2   0   2   0   2   0   0   2   2   2   0   0   2   0   0   0   0   2   0   2   0   0   0   0   0   2   0   2   2   2   0   2   2   2   0   0   0   0   0   0   0   0   0   2   0   2   2   0   0   0   2   0   2   0   0   0   0   2   0   0   0   2   2   0   0   2   2   2   0   0   2   2   2   2   0   2   0   0   0   2   0   0   2   0   2   0   2   0   0   0   0   2   2   0   0   2   0   0   0   0   2   2   0   2   2   0   2   0   0   0   0   2   0   0   2   2   0   2   0   0   2   2   2   0   0   0   0   2   0   0   2   2   0   2   0   2   0   2   2   0   0   2   0   2   2   2   0   2   2   0   2   0   0   2   2   2   0   2   2   0   2   2   0   2   0   0   2   0   0   2   2   2   2   0   2   2   2   2   2
 MK-6-13                2   2   2   2   0   0   2   0   0   2   2   0   2   0   0   2   0   2   0   0   0   2   0   2   0   2   0   2   2   2   2   0   0   2   0   2   0   0   2   0   2   0   0   2   0   0   2   0   2   2   2   0   2   2   2   0   0   0   0   0   0   0   0   0   0   0   2   0   0   0   0   2   0   2   0   0   0   0   2   0   0   0   2   2   0   0   2   2   2   2   0   2   2   2   0   2   2   0   0   0   2   0   0   2   0   2   0   2   0   0   0   0   2   2   0   0   2   2   2   0   0   2   2   0   2   2   0   0   0   0   0   0   2   0   0   2   2   0   2   0   0   2   2   2   0   2   0   2   2   0   2   0   2   0   2   0   2   0   2   2   0   0   0   0   2   2   2   2   2   2   2   2   0   0   2   2   0   0   2   2   0   2   2   0   2   0   0   0   0   0   2   2   2   2   0   2   2   2   2   2
 MK-6-14                0   2   2   2   0   0   2   0   0   2   2   0   2   0   0   2   0   2   0   0   0   2   0   2   0   2   0   2   2   2   2   0   0   0   0   2   0   0   2   0   2   0   0   2   0   0   2   2   2   2   0   0   2   2   2   2   0   0   0   0   0   0   0   0   0   0   2   0   0   0   2   0   0   2   0   0   2   0   2   0   0   0   2   0   0   0   2   2   0   2   0   2   2   2   0   2   2   0   0   0   2   0   0   2   0   2   0   2   0   0   0   0   2   2   0   0   2   0   2   0   0   2   2   0   2   2   0   0   0   0   0   0   2   0   0   2   2   0   2   0   0   2   2   2   0   2   0   2   2   2   0   0   2   0   2   0   2   0   2   2   0   0   0   0   2   2   2   2   2   0   2   2   0   0   2   2   0   0   2   2   0   2   2   0   2   0   0   0   0   0   2   2   2   2   0   2   2   0   2   2
 MK-6-15                0   2   2   2   2   0   2   0   0   2   2   2   2   0   2   2   0   2   0   0   0   2   0   0   0   2   0   2   2   0   2   0   0   0   0   2   0   0   2   0   2   0   2   2   0   0   2   2   2   0   0   0   2   2   2   2   0   0   0   0   0   0   2   0   0   0   2   0   0   0   2   2   0   2   0   0   2   0   2   0   0   0   2   0   0   0   2   2   2   0   0   2   2   2   0   2   2   0   2   0   2   0   0   0   0   0   0   2   0   0   0   0   2   2   0   0   2   0   0   0   0   2   2   0   2   2   0   0   0   0   0   0   2   2   0   2   2   0   2   0   0   2   2   2   0   2   0   2   2   2   0   0   2   0   2   0   2   0   2   2   0   0   0   0   2   2   0   2   2   0   2   2   0   0   2   2   0   0   2   2   0   2   2   2   0   0   0   2   0   0   2   2   0   2   0   0   2   0   2   2
 MK-6-16                0   2   2   2   2   0   2   0   0   2   2   2   2   0   2   2   0   2   0   0   0   2   0   0   2   2   0   2   2   0   2   0   0   0   0   2   0   0   2   0   2   0   2   2   0   0   2   2   2   0   0   2   0   0   2   2   0   0   0   0   0   0   2   0   0   0   2   0   0   0   2   2   0   2   2   0   2   0   2   0   0   0   2   0   0   0   2   2   2   0   0   2   2   0   2   2   2   0   2   0   2   0   0   0   0   0   0   0   0   0   0   0   2   2   0   2   2   2   0   0   0   2   2   0   2   0   0   2   0   0   0   0   2   2   0   2   2   0   2   0   0   2   2   2   0   2   0   0   2   2   0   0   0   0   2   0   2   0   2   2   0   0   0   2   2   0   0   2   2   0   0   2   0   0   2   2   0   0   2   2   2   2   2   0   0   0   0   2   0   0   2   0   0   2   0   0   2   0   2   2
 
!****************************************** Phenotypic Data **********************************************************
!-100.0 is resevred for missing phenotype
SimulatedTrait1        10.5925    9.0860   10.8490   11.4353    7.2420    8.9220   11.8664   13.3242   10.8759    9.9082   10.4011    9.5119    5.7059   11.7277   11.0143   10.9449   11.2675    9.6823   13.7138    9.3314    9.1864    8.6444   11.4951    9.4580   11.1077   10.8733    8.4255   11.7163   10.7064    9.9180   10.5066    9.3499   11.0416    8.4641   12.6177    8.6274    9.8995    9.5468   10.0224    7.5220   10.2508    9.6606    9.8161   10.5427   10.5946   10.6254   10.5192    9.6888    7.7032   10.3331   10.4914   11.2476   11.4525    9.6390   11.3907    9.6487   10.5473    8.2041    8.0043    9.1909    8.6832    8.2683    8.1759   11.2427   12.6079   10.1132    9.9829   11.5346   13.6382   10.8061    8.8810   11.5506    9.1370    8.8886    7.8142    9.4874   11.6007    8.7099   10.7690    9.2775    8.8699    7.6635   10.1249    8.6950    8.5389    9.1640   10.6847   12.7699   10.8771   10.2046    9.3271   11.2705   11.5035    8.8816    9.1015   11.4902   12.7355   10.2358    8.8019    9.0965   10.3110   11.8119   12.0145    8.5241    8.7765   11.1454   10.8024    7.9764    7.7881   11.2366   10.7729   11.1774   11.4030   10.0697   10.5914   10.4810   10.1286    7.8205   10.8627    9.0960   11.7033   11.1823    7.6999    8.7716    8.5388   10.9787   11.1240    9.3104   12.0180    8.1976   10.8662    8.9866   11.9604    9.6389    9.7239    9.7398    7.4553    8.0278   10.7145   12.1914    9.4750    7.7388    8.1428    8.9129    8.5598   13.1881   12.6986   11.8779   10.3672   12.6080   11.2775    9.6708    9.9950   12.9563   11.1486   11.1403    8.2027    8.0301    8.8701    8.0845    9.8402    9.6550   11.1914    9.6838   10.2619   10.8039   12.9527    7.3657    8.0518    8.7343   11.3796   11.4100   10.2312   11.4740   10.6468   11.2182    9.9407   11.7332    9.2654    8.9654    9.3777    9.6806   12.2784   11.1042    9.3305   10.5089   10.3909    6.9703   11.6121   12.3451    7.8274    9.2120    8.1619    7.9391   11.1711   11.4083    9.7970   10.4743   10.3262    8.5160
SimulatedTrait2        13.3315   15.2588   15.7445   16.4562   12.2181   14.6526   16.0357   13.4040   14.4269   16.1395   16.2274   15.8304   15.1367   14.2661   15.0158   14.6632   18.1739   14.0017   13.7261   15.2541   15.8626   14.5609   14.9592   13.4058   15.5565   13.6647   14.5511   15.2179   12.0502   16.6741   14.4163   14.5800   14.1985   16.9917   15.1023   13.0435   15.7233   15.7626   13.8396   15.8610   13.4245   17.2834   15.1328   16.3521   14.6414   15.4195   15.4983   17.6602   14.8876   15.0959   15.3067   17.7796   16.8081   13.4502   15.5691   12.6755   14.9194   14.2459   13.0592   16.9960   13.5611   16.1380   17.1189   16.7969   14.4253   17.2769   14.4663   13.9886   16.3628   16.0337   16.5107   15.3400   16.1280   16.9947   17.9463   14.7117   13.2294   16.9401   16.5685   12.6276   14.1588   14.9717   12.1919   14.5860   14.1175   15.5716   14.4892   15.3568   16.8087   14.5855   14.4828   18.6027   15.1750   13.2328   15.7055   12.3081   14.0267   13.3120   14.3622   16.4134   13.1046   14.4646   18.2933   15.9230   16.6255   15.2714   17.2372   15.8196   13.7156   16.1240   16.5468   14.6328   15.7218   15.9132   14.6389   14.0927   12.6362   14.7480   14.5389   16.6619   15.6164   15.0390   16.0825   15.0772   13.7362   14.4177   15.1051   15.2440   15.8550   15.3806   15.2876   14.0190   16.0726   14.4544   13.9229   15.1603   13.4414   16.6421   14.0169   15.0786   15.7736   13.4816   13.1501   12.2005   15.6688   14.7517   15.5771   16.3429   12.9492   14.6863   16.9243   15.9262   15.1309   15.1751   17.4213   17.6803   16.5467   14.9465   13.1926   14.1827   14.0589   12.0919   15.2308   14.9735   15.0640   15.9920   16.4820   15.6158   14.0041   17.2825   15.9985   13.9559   15.0557   15.9570   15.3758   15.4768   14.8999   14.5695   13.7735   17.5098   12.1915   14.7578   15.3708   15.2619   13.2407   16.3604   15.3494   12.5720   16.0721   13.7986   15.7357   13.7701   14.9890   14.8583   18.1397   15.8210   12.1528   14.0269   14.3441   16.7228
 
