# Supplementary material for: Inclusive Composite Interval Mapping of QTL by Environment Interactions in Biparental Populations
Source: PLoS One. 2015 Jul 10;10(7):e0132414. doi: 10.1371/journal.pone.0132414 (PMC4498613; doi:10.1371/journal.pone.0132414)
Supplement: S3 File — (ZIP) [file pone.0132414.s003.zip › Simulation for unliked model/Simulated popualtions/run_00164.met]

!**********************Note: lines staring with "!" are remarks and will be ignored in the program********************
!*********************************General Information**********************************
!Assuming F1 = P1 x P2, populations available in QTL IciMapping are: 
!  1, P1BC1F1 = P1 x F1, the first backcrossing where P1 is used as the recurrent parent;
!  2, P2BC1F1 = P2 x F1, the first backcrossing where P2 is used as the recurrent parent;
!  3, F1DH, F1-derived doubled haploids; 
!  4, RIL or F1RIL, recombination inbred lines through the repeated selfing of F1;
!  5, P1BC1RIL, recombination inbred lines through the repeated selfing of P1BC1F1;
!  6, P2BC1RIL, recombination inbred lines through the repeated selfing of P2BC1F1;
!  7, F2, the selfing generation of F1;
!  8, F3, the selfing generation of F2;
!  9, P1BC2F1, the second backcrossing where P1 is used as the recurrent parent; 
! 10, P2BC2F1, the second backcrossing where P2 is used as the recurrent parent;
! 11, P1BC2RIL, recombination inred lines through the repeated selfing of P1BC2F1; 
! 12, P2BC2RIL, recombination inred lines through the repeated selfing of P2BC2F1; 
! 13, P1BC1F2, the selfing generation of P1BC1F1; 
! 14, P2BC1F2, the selfing generation of P2BC1F1; 
! 15, P1BC2F2, the selfing generation of P1BC2F1; 
! 16, P2BC2F2, the selfing generation of P2BC2F1; 
! 17, P1BC1DH, P1BC1F1-derived doubled haploids; 
! 18, P2BC1DH, P2BC1F1-derived doubled haploids; 
! 19, P1BC2DH, P1BC2F1-derived doubled haploids; 
! 20, P2BC2DH, P2BC2F1-derived doubled haploids; 
   3      !Mapping Population (see remarks above)
   2      !Mapping Function (1 for Kosambi; 2 for Haldane; 3 for Morgan)
   2      !Marker Space Type (1 for intervals; 2 for positions)
   1      !Marker Space Unit(1 for centiMorgans; 2 for Morgan)
   6      !Number of Chromosomes (or Linkage Groups)
 200      !Size of the mapping population
   2      !Number of environments
 
!***************************************** Chromosomes and Linkage Maps **********************************************
!Chromosome                 NumMarkers
-CH1                        16
-CH2                        16
-CH3                        16
-CH4                        16
-CH5                        16
-CH6                        16
!Linkage map (Marker name followed by position or the interval length)
 MK-1-1                1     0.000
 MK-1-2                1    10.000
 MK-1-3                1    20.000
 MK-1-4                1    30.000
 MK-1-5                1    40.000
 MK-1-6                1    50.000
 MK-1-7                1    60.000
 MK-1-8                1    70.000
 MK-1-9                1    80.000
 MK-1-10               1    90.000
 MK-1-11               1   100.000
 MK-1-12               1   110.000
 MK-1-13               1   120.000
 MK-1-14               1   130.000
 MK-1-15               1   140.000
 MK-1-16               1   150.000
 MK-2-1                2     0.000
 MK-2-2                2    10.000
 MK-2-3                2    20.000
 MK-2-4                2    30.000
 MK-2-5                2    40.000
 MK-2-6                2    50.000
 MK-2-7                2    60.000
 MK-2-8                2    70.000
 MK-2-9                2    80.000
 MK-2-10               2    90.000
 MK-2-11               2   100.000
 MK-2-12               2   110.000
 MK-2-13               2   120.000
 MK-2-14               2   130.000
 MK-2-15               2   140.000
 MK-2-16               2   150.000
 MK-3-1                3     0.000
 MK-3-2                3    10.000
 MK-3-3                3    20.000
 MK-3-4                3    30.000
 MK-3-5                3    40.000
 MK-3-6                3    50.000
 MK-3-7                3    60.000
 MK-3-8                3    70.000
 MK-3-9                3    80.000
 MK-3-10               3    90.000
 MK-3-11               3   100.000
 MK-3-12               3   110.000
 MK-3-13               3   120.000
 MK-3-14               3   130.000
 MK-3-15               3   140.000
 MK-3-16               3   150.000
 MK-4-1                4     0.000
 MK-4-2                4    10.000
 MK-4-3                4    20.000
 MK-4-4                4    30.000
 MK-4-5                4    40.000
 MK-4-6                4    50.000
 MK-4-7                4    60.000
 MK-4-8                4    70.000
 MK-4-9                4    80.000
 MK-4-10               4    90.000
 MK-4-11               4   100.000
 MK-4-12               4   110.000
 MK-4-13               4   120.000
 MK-4-14               4   130.000
 MK-4-15               4   140.000
 MK-4-16               4   150.000
 MK-5-1                5     0.000
 MK-5-2                5    10.000
 MK-5-3                5    20.000
 MK-5-4                5    30.000
 MK-5-5                5    40.000
 MK-5-6                5    50.000
 MK-5-7                5    60.000
 MK-5-8                5    70.000
 MK-5-9                5    80.000
 MK-5-10               5    90.000
 MK-5-11               5   100.000
 MK-5-12               5   110.000
 MK-5-13               5   120.000
 MK-5-14               5   130.000
 MK-5-15               5   140.000
 MK-5-16               5   150.000
 MK-6-1                6     0.000
 MK-6-2                6    10.000
 MK-6-3                6    20.000
 MK-6-4                6    30.000
 MK-6-5                6    40.000
 MK-6-6                6    50.000
 MK-6-7                6    60.000
 MK-6-8                6    70.000
 MK-6-9                6    80.000
 MK-6-10               6    90.000
 MK-6-11               6   100.000
 MK-6-12               6   110.000
 MK-6-13               6   120.000
 MK-6-14               6   130.000
 MK-6-15               6   140.000
 MK-6-16               6   150.000
!*********************************** Marker Types ********************************************************************
!Co-dominant marker: When heterozygote F1 is present, P1 is coded as 2, F1 is coded as 1, and P2 is coded as 0; Otherwise, P1 is coded as 2, and P2 is coded as 0. 
!Dominant marker: When heterozygote F1 is present, P1 and F1 are coded as 12, and P2 is coded as 0; Otherwise, P1 is coded as 2, and P2 is coded as 0.  
!Recessive markers: When heterozygote F1 is present, P1 is coded as 2, and F1 and P2 are coded as 10; Otherwise, P1 is coded as 2, and P2 is coded as 0. 
!Missing marker is coded as -1. 
 MK-1-1                 2   2   2   0   2   2   0   2   0   2   2   2   0   0   2   0   0   0   2   2   0   2   2   0   2   2   2   2   0   2   0   0   2   0   0   2   0   2   2   0   2   0   0   2   2   0   2   2   2   2   0   2   0   2   0   0   2   0   0   2   0   0   2   0   2   2   0   2   2   2   2   2   2   0   0   2   2   0   2   2   0   0   2   0   0   2   0   2   0   2   2   0   0   0   2   0   0   2   0   0   2   2   2   0   0   2   0   0   0   0   2   0   0   0   2   2   0   0   0   2   2   2   0   2   0   0   0   0   0   0   0   2   2   2   2   0   0   2   0   2   0   2   0   2   2   2   2   2   0   2   0   0   0   0   0   0   0   2   0   0   2   0   0   0   0   2   2   0   0   0   0   2   2   2   0   2   2   0   0   0   0   0   2   2   2   2   2   0   2   2   2   0   2   0   0   0   2   2   0   0
 MK-1-2                 2   2   2   0   2   2   2   2   0   2   2   2   0   0   2   0   0   0   2   2   0   2   2   0   2   2   2   2   0   2   0   0   2   0   0   2   0   2   2   0   2   0   0   2   2   0   2   0   2   0   0   2   0   2   0   0   2   2   0   2   0   0   2   0   2   2   0   2   2   0   2   2   0   0   0   2   2   0   2   2   0   0   2   0   0   0   0   2   0   2   0   0   0   0   0   0   0   2   0   0   2   2   2   0   0   2   0   2   0   0   2   0   0   2   2   2   2   0   2   2   2   2   0   2   0   2   0   0   0   0   2   2   2   2   2   0   0   2   0   2   0   2   0   2   2   2   2   2   0   2   0   0   0   0   0   0   0   2   0   0   0   0   2   0   0   2   2   0   0   0   0   2   2   2   0   2   2   0   0   0   0   0   2   2   2   2   2   0   2   2   0   0   2   0   0   0   2   2   0   0
 MK-1-3                 2   0   2   0   2   2   2   2   0   2   2   2   0   0   2   0   0   0   2   2   0   2   0   0   2   2   2   2   0   2   0   0   2   0   0   2   0   0   2   0   2   0   0   2   2   0   2   0   2   2   0   0   0   2   0   0   2   2   0   0   0   0   2   0   2   2   0   2   2   0   0   2   0   0   0   2   2   0   2   2   0   0   2   0   0   2   0   2   2   2   0   0   0   0   0   0   0   2   0   0   2   0   2   0   0   2   0   2   0   0   2   0   0   2   2   0   2   0   2   2   2   2   0   2   0   2   0   0   0   0   2   2   2   2   0   0   0   2   0   0   0   2   0   0   2   0   2   2   0   2   0   0   2   0   0   0   0   2   0   0   2   0   2   0   0   2   2   0   0   0   0   2   2   2   0   2   2   0   0   0   0   0   2   2   2   2   2   0   2   2   0   0   2   0   0   0   2   2   0   0
 MK-1-4                 2   0   2   0   2   0   2   0   0   2   2   2   0   0   2   0   0   0   2   2   0   2   2   0   2   2   2   2   0   2   0   0   2   0   0   2   0   0   2   0   2   0   0   2   2   0   2   0   2   2   0   0   0   2   0   0   2   2   0   0   0   0   2   0   2   2   0   2   2   2   0   2   0   0   0   2   2   0   2   2   0   0   2   0   0   0   2   2   2   2   0   0   0   0   0   0   0   2   0   0   2   0   2   0   0   2   0   2   0   0   0   0   0   2   2   0   2   2   2   2   2   2   0   2   0   2   0   0   0   0   2   2   0   2   0   0   0   2   0   0   0   2   0   0   2   0   0   2   0   0   0   2   2   2   0   0   0   2   0   0   2   0   2   0   0   2   2   0   0   0   2   0   2   2   0   2   2   0   0   0   0   0   2   2   0   2   2   0   2   2   0   0   2   0   0   0   2   2   0   0
 MK-1-5                 2   0   2   0   2   0   2   0   0   2   2   2   0   0   2   0   0   2   2   2   0   2   2   0   2   2   2   2   0   2   0   0   2   0   0   2   0   0   2   0   2   0   0   2   0   0   2   0   2   2   0   0   0   2   0   0   2   2   0   0   0   0   2   0   2   2   2   2   2   0   0   2   0   0   0   2   2   0   2   2   0   0   2   0   2   0   2   2   2   2   0   2   0   2   0   0   0   2   0   0   2   0   2   0   0   2   2   2   0   0   2   0   0   2   0   0   2   2   0   0   2   2   0   2   0   2   0   0   0   0   2   2   0   0   0   0   0   2   0   0   0   2   0   0   2   2   0   2   0   2   0   2   2   2   0   0   0   2   0   2   2   0   2   0   0   2   0   0   0   0   2   0   2   2   0   2   2   0   0   0   0   0   2   2   0   2   2   2   2   2   0   0   2   0   0   0   2   2   0   0
 MK-1-6                 2   0   2   0   2   0   2   0   0   2   2   2   0   0   2   0   0   2   2   2   0   0   2   0   2   2   2   0   0   2   0   0   2   0   0   2   0   0   0   0   2   0   0   2   0   0   2   0   2   2   0   0   0   2   0   2   2   2   0   0   0   0   2   0   2   2   2   2   0   0   0   2   0   0   0   2   2   2   0   2   0   0   2   2   2   0   2   2   2   2   0   2   0   2   0   0   0   2   2   0   2   0   2   0   0   2   2   2   0   0   0   0   0   2   0   0   2   2   0   0   2   2   0   2   0   2   0   0   0   0   2   2   0   0   0   0   2   2   0   0   0   2   0   0   2   2   0   2   0   2   2   2   2   2   0   0   0   2   0   2   2   0   2   0   0   2   0   0   0   0   2   0   2   2   0   2   2   0   2   0   0   0   2   2   0   2   2   2   2   2   0   0   2   0   0   0   2   2   0   0
 MK-1-7                 2   2   2   0   0   0   2   0   0   2   2   2   0   0   2   2   0   2   2   2   0   0   2   0   2   2   2   0   0   2   0   0   0   0   0   2   0   0   0   0   2   2   0   0   0   0   2   0   0   2   0   0   0   2   0   2   2   2   0   0   0   0   2   0   2   2   2   2   2   0   0   2   2   0   0   2   2   2   0   2   0   0   2   2   2   2   2   2   2   0   0   2   0   0   0   0   0   2   2   0   2   0   0   0   2   2   2   2   0   0   0   0   2   2   0   0   2   2   0   0   0   2   0   2   0   2   0   0   0   0   2   2   0   0   0   0   2   2   0   2   0   2   0   2   2   2   0   2   0   0   2   2   2   2   0   0   0   2   2   2   2   0   2   0   0   2   0   0   0   0   0   0   2   2   0   2   2   0   2   0   0   0   2   2   0   2   2   2   2   2   0   0   2   0   0   0   2   2   0   0
 MK-1-8                 2   2   2   2   0   0   2   0   0   2   2   2   0   0   2   2   0   2   2   2   0   0   0   0   2   2   2   0   0   2   2   0   2   0   0   2   0   0   0   0   2   0   0   2   0   0   2   0   0   2   0   0   0   2   0   2   2   2   0   0   0   2   2   0   2   0   2   0   2   0   0   2   2   0   0   2   2   0   0   2   0   2   2   2   2   2   2   2   2   0   0   2   0   0   0   0   0   2   2   0   0   0   0   0   2   2   2   2   0   0   0   0   2   2   0   0   2   2   0   2   0   2   0   2   0   2   0   0   0   0   2   2   2   2   0   0   2   2   0   2   0   2   0   2   2   2   0   2   0   0   2   2   2   2   0   0   0   2   2   2   0   0   2   0   0   2   2   0   0   0   0   0   2   2   0   2   2   0   2   0   2   0   2   2   0   2   2   2   2   2   0   0   0   0   0   0   2   2   0   0
 MK-1-9                 2   2   2   2   0   0   2   0   0   2   2   2   0   0   2   2   0   2   2   2   0   0   0   0   2   2   2   0   0   2   2   0   2   0   0   2   0   0   0   0   2   0   0   2   0   0   2   0   0   2   0   0   0   2   0   2   2   0   0   0   0   2   2   0   2   0   2   2   2   0   0   2   2   0   0   2   2   0   0   2   0   2   2   0   2   2   2   2   2   0   0   2   0   0   0   0   0   2   2   0   0   0   0   0   2   2   2   0   0   2   0   0   2   2   0   0   0   2   0   2   0   2   0   2   0   2   0   2   2   0   2   2   2   2   0   2   2   2   0   2   2   2   0   2   2   2   0   2   0   2   2   0   2   2   0   0   0   2   2   2   0   0   0   0   2   2   2   2   0   0   0   0   2   2   0   2   2   0   2   0   2   0   2   0   0   0   2   2   2   2   0   0   0   0   0   0   2   2   2   0
 MK-1-10                2   2   2   2   0   0   2   2   0   2   2   2   2   2   0   2   0   2   2   2   2   0   0   0   2   2   2   0   0   2   2   0   2   0   0   2   0   0   0   0   2   0   0   2   0   0   2   0   0   2   0   0   0   2   0   2   2   0   0   0   0   2   2   0   2   0   2   2   2   0   0   2   2   0   0   2   0   0   0   2   0   2   2   2   2   0   0   2   0   0   0   2   0   0   0   2   0   2   2   0   0   0   0   0   2   0   2   0   0   2   2   0   2   2   0   0   0   2   0   0   0   2   0   2   0   2   0   2   2   0   2   2   2   2   0   0   2   2   2   0   2   2   0   2   2   2   0   2   2   2   2   0   2   2   0   0   0   2   2   2   0   0   2   0   2   2   2   2   0   0   0   0   2   0   0   2   2   0   2   0   2   0   2   0   0   0   0   2   2   2   0   0   0   0   0   2   2   2   2   0
 MK-1-11                2   2   2   2   0   0   2   2   0   2   0   2   0   2   2   2   0   2   2   2   2   0   0   0   2   2   2   0   0   2   2   0   2   0   0   2   2   0   0   0   2   0   0   2   0   2   2   0   0   2   0   0   0   2   0   2   2   0   2   2   0   2   2   0   2   0   2   2   2   0   0   2   2   0   2   2   0   0   2   2   0   2   2   2   2   0   0   2   0   0   0   2   0   0   0   2   0   2   2   0   0   0   0   0   2   2   2   0   0   0   2   0   2   2   0   0   0   2   0   0   0   0   0   2   2   2   0   2   2   0   2   2   2   0   0   0   2   0   2   0   2   2   0   2   2   2   0   2   0   2   2   0   2   2   0   0   0   2   0   2   0   0   2   0   2   2   2   2   0   0   0   0   2   2   0   2   2   0   2   2   2   0   2   0   0   0   0   2   2   2   0   0   0   0   0   2   2   2   2   0
 MK-1-12                2   2   2   0   0   0   2   2   0   2   0   2   0   2   2   2   0   2   2   2   2   0   0   0   0   2   2   0   0   2   2   0   2   2   0   2   2   0   0   0   2   0   0   2   0   0   2   2   2   2   0   0   0   2   0   2   2   0   2   2   2   2   2   0   2   0   2   2   2   0   0   2   0   0   2   2   0   0   2   2   0   2   0   2   2   0   0   2   0   0   0   2   0   0   2   2   0   2   2   0   0   0   0   0   2   2   2   0   0   0   2   0   2   2   2   0   0   2   0   0   0   2   0   2   2   0   0   2   2   0   2   2   2   0   0   0   0   0   2   0   2   2   2   0   2   2   2   2   0   2   2   0   2   2   0   0   0   2   0   2   0   0   2   0   2   2   2   2   0   0   0   2   0   2   0   2   2   0   2   2   2   0   0   0   2   0   0   2   2   2   0   0   0   0   0   2   0   0   0   0
 MK-1-13                2   2   2   0   0   0   2   2   0   2   0   2   0   0   2   2   0   2   2   2   2   0   0   0   0   2   2   0   0   0   2   0   2   2   0   2   2   0   2   0   2   0   2   2   0   0   2   2   2   2   0   0   0   2   0   2   0   0   2   2   2   2   2   2   2   0   2   2   2   0   0   2   2   0   2   0   0   0   2   2   0   2   0   2   2   0   0   2   0   0   0   2   0   0   2   2   0   2   2   0   0   2   0   0   2   2   0   0   2   0   2   2   2   2   2   0   0   2   0   0   0   2   0   2   2   0   0   2   0   0   2   2   2   0   0   0   2   2   2   0   2   0   2   0   0   2   0   2   0   2   2   0   2   2   0   2   0   2   0   2   0   0   2   2   2   2   2   2   0   0   0   2   2   2   0   2   2   0   2   2   2   0   0   0   2   0   0   2   2   2   2   2   0   0   0   2   0   0   0   2
 MK-1-14                2   2   2   2   0   0   2   2   0   2   0   2   0   0   2   2   0   2   2   2   0   0   0   0   0   2   2   0   0   0   2   0   2   0   0   2   2   0   2   0   2   0   2   2   0   0   2   2   2   2   0   0   2   2   0   2   0   0   2   2   0   2   0   2   2   0   2   2   2   2   0   2   2   2   0   0   0   0   2   2   0   2   0   2   0   0   0   2   0   0   2   2   0   0   2   2   2   2   2   0   0   2   0   0   2   2   0   0   2   0   2   2   0   2   2   0   0   2   0   0   0   2   0   2   2   0   0   2   0   0   2   2   2   0   0   0   2   2   0   0   2   0   2   0   0   2   0   2   0   2   2   0   2   0   2   2   0   2   0   2   0   0   2   0   2   2   2   2   0   2   2   0   2   2   0   2   2   0   2   2   2   0   0   0   2   0   0   2   2   2   2   2   0   0   0   2   0   0   0   2
 MK-1-15                2   2   2   2   0   0   2   2   0   2   0   2   0   0   2   2   0   2   2   2   0   0   0   0   0   2   2   0   0   0   2   0   2   0   0   2   2   0   2   0   0   0   2   2   0   0   2   2   2   2   0   0   2   0   0   2   0   0   2   2   0   0   0   2   2   2   2   2   2   2   2   2   2   2   0   0   0   2   0   2   0   0   0   2   0   0   0   0   0   2   0   2   0   0   2   2   2   2   0   0   0   2   0   0   2   2   0   0   2   0   2   2   0   2   2   0   0   2   0   0   2   2   0   0   2   2   0   2   0   0   2   2   2   2   2   0   2   2   0   0   2   2   2   0   0   2   0   2   0   2   2   0   2   0   2   2   0   2   0   2   2   0   2   0   2   2   2   0   0   2   0   0   0   2   0   2   2   0   2   2   2   0   0   2   2   0   0   2   2   2   0   2   0   0   0   2   0   0   2   2
 MK-1-16                2   2   2   2   0   0   2   2   0   2   0   2   0   0   2   2   0   2   2   2   0   0   0   0   0   2   2   0   0   0   2   0   2   0   0   0   2   0   2   0   0   0   2   2   2   0   2   2   2   2   0   0   0   0   0   2   2   0   2   2   0   0   0   0   2   2   2   2   0   2   2   2   2   2   0   0   0   2   0   2   0   0   0   2   0   0   0   0   0   2   0   0   0   0   2   2   2   2   0   0   0   2   0   0   2   2   0   0   2   0   2   2   0   2   2   0   0   2   0   0   2   2   0   0   2   2   0   2   2   0   2   2   2   2   2   0   2   2   0   0   2   2   2   0   0   0   0   2   0   2   2   0   2   0   2   2   0   2   0   2   2   2   2   0   2   0   2   0   0   2   0   0   0   2   0   2   2   0   2   2   2   0   0   2   2   0   0   2   0   2   0   2   0   2   0   2   0   0   2   2
 MK-2-1                 2   0   0   2   0   0   2   2   0   2   2   0   0   2   0   0   0   2   0   0   2   0   2   2   0   2   0   2   2   2   0   2   2   2   0   2   0   0   0   0   2   2   0   0   0   2   2   0   0   2   0   2   0   2   0   0   0   0   0   2   0   2   0   2   2   2   2   2   2   0   2   0   0   2   2   0   2   0   2   2   2   0   2   0   2   2   2   2   0   2   2   0   0   0   0   0   0   2   0   0   0   0   2   2   0   2   0   0   2   2   2   2   2   2   2   0   2   0   2   0   0   0   2   0   2   2   0   2   2   2   2   0   0   2   2   2   2   2   2   0   0   0   0   2   2   0   2   0   2   0   0   0   0   2   2   0   0   2   0   2   0   0   2   0   0   0   2   2   2   2   0   0   2   2   0   2   2   2   2   2   0   0   0   0   0   0   0   0   2   2   2   0   2   0   2   0   0   0   0   0
 MK-2-2                 2   0   0   2   2   2   2   2   0   2   2   0   0   2   0   0   0   2   0   0   2   0   2   2   0   2   0   2   2   0   0   0   2   2   2   2   0   0   0   0   2   2   0   0   0   2   2   0   0   2   0   2   0   2   0   2   0   0   0   0   0   2   0   0   2   2   2   0   2   0   2   0   0   2   2   0   2   0   2   2   2   0   2   2   2   2   2   2   0   2   2   2   2   0   0   0   0   2   0   0   0   0   2   0   2   2   0   0   2   2   2   2   2   2   2   0   2   0   0   0   0   0   2   0   2   0   0   2   0   2   2   2   0   2   2   2   2   2   2   0   0   0   0   2   2   0   2   0   2   0   0   0   0   2   2   0   0   2   0   2   0   0   0   0   0   0   2   2   2   2   0   0   2   2   0   0   2   2   2   0   0   0   0   2   0   0   0   0   2   0   2   0   2   0   2   0   0   0   0   0
 MK-2-3                 2   0   0   2   2   2   2   2   0   2   2   0   0   2   0   0   0   2   0   0   2   0   2   0   2   2   0   2   2   0   0   0   0   2   2   2   0   0   0   0   0   2   2   0   0   2   2   0   0   2   0   2   0   2   0   2   0   0   0   0   0   2   0   0   2   2   2   0   2   0   2   0   0   2   2   0   2   0   2   2   2   0   2   2   2   2   2   2   0   2   2   2   2   0   0   0   0   2   0   0   0   0   2   2   2   2   0   2   2   2   2   2   2   0   2   0   2   0   0   2   0   0   2   0   2   0   0   0   0   2   0   2   2   2   2   2   2   2   2   0   0   0   0   2   2   0   2   0   2   0   0   0   0   2   2   2   0   2   0   2   0   0   0   0   0   0   2   0   2   2   0   2   2   2   0   2   2   2   2   0   2   0   0   2   0   0   0   0   2   0   2   0   2   0   2   0   2   0   0   0
 MK-2-4                 2   0   2   2   2   0   2   2   0   2   2   0   0   2   2   0   0   0   0   2   2   2   2   0   2   2   0   2   2   0   0   0   0   2   2   2   0   2   0   0   0   2   2   0   0   2   2   0   0   0   0   2   0   2   0   2   0   0   0   0   0   2   0   0   2   2   2   2   2   0   2   0   0   2   2   0   2   0   2   0   2   0   2   2   2   2   2   2   0   2   2   2   2   0   0   0   0   0   0   2   2   0   2   2   2   2   0   2   2   2   2   2   0   0   2   0   2   0   0   2   0   0   2   0   2   0   0   2   2   2   0   2   0   2   2   2   2   0   2   0   0   0   2   2   2   0   2   0   2   0   2   0   2   2   2   2   0   2   0   2   0   0   0   0   0   0   2   0   2   2   0   2   2   2   0   0   2   2   2   0   0   0   0   2   0   0   0   0   2   0   2   0   2   0   2   0   2   0   2   0
 MK-2-5                 2   0   2   2   2   0   2   2   0   2   2   0   0   2   2   0   0   2   0   2   2   2   2   0   2   2   0   2   0   0   0   0   0   2   2   2   0   2   0   0   0   2   2   0   0   2   2   0   0   2   0   2   0   0   0   0   0   0   0   0   0   2   0   0   2   2   0   2   2   0   2   0   0   2   2   0   2   0   2   0   2   0   2   2   2   2   2   2   0   2   2   0   2   0   0   0   0   0   0   2   2   0   2   2   2   2   0   2   2   2   2   0   0   0   2   0   2   0   0   2   0   0   2   0   2   2   0   2   0   2   0   2   0   2   2   2   2   0   2   0   0   0   2   2   0   0   2   0   0   0   2   0   2   2   2   2   0   2   0   2   0   0   2   0   0   0   2   0   2   2   0   2   2   2   0   0   2   2   2   0   0   2   2   2   0   0   2   0   2   0   2   0   2   0   2   0   2   0   2   0
 MK-2-6                 2   0   2   2   2   0   2   2   0   0   0   0   0   2   2   0   0   2   0   2   0   2   2   0   2   2   0   0   0   0   0   0   0   2   2   2   0   2   2   0   0   2   0   2   0   2   2   2   0   2   0   0   0   0   0   0   0   0   0   0   0   2   0   0   2   2   0   2   2   0   2   0   0   2   2   0   2   0   0   0   2   0   2   2   0   2   2   2   0   0   2   0   2   0   0   0   0   0   0   2   2   0   2   2   2   2   0   2   2   0   2   0   0   0   2   0   2   0   0   2   0   0   0   0   2   2   0   2   0   2   0   2   0   2   2   2   2   0   2   0   0   0   2   2   0   2   2   0   0   2   2   0   2   2   2   2   2   2   0   2   0   0   2   0   0   0   2   0   2   2   0   2   2   2   0   0   2   2   2   0   2   2   2   2   0   0   2   0   2   0   2   2   2   0   2   0   2   0   2   2
 MK-2-7                 2   0   2   2   2   0   2   2   0   0   0   0   0   2   2   2   0   2   0   0   0   2   2   0   2   2   0   2   0   0   0   0   0   0   0   0   0   2   2   0   0   2   2   2   0   2   2   2   0   2   0   0   0   0   0   0   0   0   0   0   0   2   0   0   2   2   0   2   2   2   2   0   0   2   2   0   2   2   0   0   2   0   2   2   0   2   2   2   2   0   2   0   2   0   0   0   0   0   0   0   2   0   0   2   2   2   0   2   2   0   0   0   0   2   2   0   2   0   0   2   0   0   2   0   2   2   0   2   0   2   0   2   0   2   2   2   2   0   2   0   0   0   2   2   0   2   2   0   0   2   2   0   2   2   0   2   2   0   0   2   0   0   2   0   0   0   2   0   2   2   0   2   2   2   2   2   2   2   2   0   2   2   0   2   0   0   2   0   2   0   2   2   2   0   2   0   2   0   2   2
 MK-2-8                 0   0   2   2   2   0   2   2   0   0   0   2   0   2   2   2   0   2   2   0   0   2   2   0   2   0   0   2   0   0   0   0   0   0   0   2   2   0   0   0   0   2   2   2   0   0   2   2   0   2   0   0   0   0   0   0   0   0   0   0   0   2   0   0   2   2   0   2   2   2   2   0   0   2   2   0   2   2   0   2   2   0   2   2   0   2   2   2   2   0   2   2   2   0   0   0   0   0   0   0   0   0   0   2   2   2   0   2   2   0   0   0   0   2   2   0   2   0   0   2   0   0   0   0   2   2   0   2   0   2   0   2   0   2   2   2   2   0   2   0   0   0   2   2   0   2   0   2   0   2   0   0   0   2   0   2   2   2   0   2   0   0   2   0   0   0   2   0   2   2   0   2   2   2   2   2   2   2   2   0   2   2   0   2   0   0   2   0   2   0   2   2   2   0   2   0   2   2   2   2
 MK-2-9                 0   0   2   2   2   0   2   2   0   0   0   2   0   2   2   2   2   2   2   0   0   2   2   0   2   0   0   2   0   0   0   2   0   0   0   2   2   0   0   0   0   2   2   2   0   0   2   2   0   2   0   0   0   0   0   0   2   0   0   0   0   2   0   0   2   2   0   2   2   2   2   0   0   2   2   0   2   2   0   2   2   0   0   2   0   0   2   2   2   0   2   2   2   0   0   0   2   0   0   0   0   0   0   2   2   2   0   2   2   0   0   0   0   2   2   0   0   0   0   0   2   0   0   0   2   2   0   0   0   2   0   2   0   2   2   2   2   0   2   0   0   0   2   2   0   2   0   2   0   2   0   0   0   2   0   2   2   2   0   2   0   0   2   0   0   0   2   0   2   2   0   2   2   2   2   2   2   2   2   0   2   2   0   2   0   0   2   0   0   0   2   2   2   0   2   2   2   2   2   2
 MK-2-10                0   0   0   2   2   0   2   2   0   0   0   2   0   2   2   2   2   2   2   2   2   2   0   0   2   2   0   2   0   0   0   2   0   0   0   0   0   0   2   0   0   2   2   2   0   0   2   2   0   2   0   0   0   2   0   0   2   0   2   0   0   2   0   0   2   2   0   2   2   2   2   0   0   2   2   2   2   2   0   2   2   0   0   2   0   0   2   2   2   0   2   2   2   0   0   0   2   2   0   0   0   0   0   2   2   2   0   2   2   0   0   0   0   2   2   0   2   0   0   0   0   0   0   0   2   2   0   0   0   2   0   2   2   2   2   2   2   0   2   0   2   0   2   2   0   2   0   2   0   2   0   0   0   2   2   2   2   0   0   2   0   0   2   0   0   0   2   0   2   2   0   2   2   2   2   2   2   2   2   0   2   2   0   2   0   0   2   0   0   0   2   2   0   0   2   2   0   2   2   2
 MK-2-11                0   0   0   2   2   2   2   2   0   0   0   2   0   2   2   2   2   0   2   2   2   2   0   0   0   2   0   2   0   0   0   2   0   0   0   0   0   0   0   2   0   2   2   2   0   0   0   2   0   2   0   0   0   2   0   0   2   0   2   2   0   2   0   0   2   2   0   2   2   2   2   0   0   2   2   2   2   2   0   2   2   0   2   2   0   0   2   2   2   0   2   2   2   0   0   0   2   2   0   0   2   0   0   2   2   2   0   2   2   0   0   0   0   2   2   0   2   0   0   0   0   0   0   0   2   2   0   0   0   2   0   2   2   2   2   2   2   2   2   0   2   0   2   2   0   2   0   2   0   2   2   0   0   2   2   2   2   0   0   2   0   0   2   0   0   0   2   0   2   2   0   2   2   2   2   2   2   2   2   0   2   2   2   2   0   0   2   0   2   2   0   2   0   0   0   2   0   2   2   2
 MK-2-12                0   0   0   2   2   2   2   2   0   0   0   2   0   2   2   2   2   0   2   2   2   2   0   0   0   2   0   2   2   0   0   2   2   0   0   0   0   0   0   2   0   2   2   2   0   0   0   2   0   2   0   0   2   2   0   0   2   0   2   2   0   2   0   0   2   2   0   2   2   2   2   0   0   2   2   2   2   2   0   2   2   0   2   2   0   0   2   2   2   0   2   2   2   0   2   0   2   2   0   0   0   0   0   2   2   2   0   2   2   0   0   0   0   2   2   0   2   0   0   0   0   0   0   0   2   2   0   0   0   2   0   2   2   2   2   2   2   2   2   0   2   0   0   2   0   2   0   2   0   2   0   2   2   2   2   2   2   0   0   2   0   0   0   0   0   0   2   0   2   2   2   2   2   0   2   2   2   2   2   0   2   2   2   2   0   2   2   0   2   0   0   2   0   0   0   2   0   2   0   0
 MK-2-13                0   0   0   2   2   2   2   2   2   0   0   2   2   2   2   2   2   0   2   2   2   2   0   0   0   2   0   2   2   0   0   2   2   0   0   2   0   0   2   2   0   2   2   2   0   0   0   2   0   2   0   0   2   2   0   0   2   0   2   2   0   2   2   0   2   2   0   2   2   2   2   0   0   0   2   2   0   2   0   2   2   0   0   2   0   0   2   2   2   0   2   2   0   2   2   0   2   2   0   0   0   0   0   2   2   2   0   2   2   0   0   0   0   2   2   0   2   0   0   2   0   0   2   0   2   2   2   0   0   2   2   2   2   2   2   2   2   2   2   0   2   2   0   2   0   2   0   2   0   2   0   2   2   2   2   0   2   0   0   2   0   0   0   0   0   0   2   2   2   2   2   2   2   0   2   2   2   2   2   0   2   2   2   2   2   2   2   0   2   0   0   2   0   0   2   2   0   0   0   0
 MK-2-14                0   0   0   2   2   2   2   2   2   0   0   2   0   2   2   0   0   0   2   2   0   2   0   0   2   2   0   2   2   0   0   2   2   2   0   2   0   0   2   2   0   2   2   2   0   0   0   2   0   2   0   0   2   2   2   0   2   0   2   2   0   2   2   0   2   2   0   2   2   2   0   0   2   0   2   2   0   2   0   2   2   0   0   2   0   0   0   0   2   0   2   2   0   2   2   0   2   2   0   0   0   0   0   2   2   2   0   2   2   0   0   0   0   2   0   0   0   0   2   2   0   0   0   0   2   2   2   0   0   2   2   2   2   2   2   2   2   2   2   0   2   2   0   2   0   2   2   2   0   2   2   2   2   0   2   0   2   0   0   2   0   0   0   0   0   0   2   2   2   2   2   2   2   0   2   0   2   2   2   0   2   2   2   2   2   2   2   0   2   2   0   2   0   0   2   2   0   0   0   0
 MK-2-15                0   0   0   2   2   2   2   2   0   0   0   2   0   2   0   2   0   0   2   2   0   2   0   2   2   2   0   2   2   0   0   0   2   2   0   2   0   0   2   2   0   2   2   2   0   0   0   2   2   2   0   0   2   2   2   0   2   0   2   2   0   2   2   0   2   2   0   0   2   2   0   0   2   0   2   2   0   2   0   2   0   0   0   2   2   0   0   0   0   2   2   2   0   2   2   0   2   2   2   2   0   0   0   2   2   2   2   2   2   2   0   0   0   2   0   0   0   2   0   2   0   0   0   0   2   2   2   0   2   2   2   2   2   2   2   0   2   2   2   2   2   2   0   2   0   2   2   2   0   2   2   2   2   0   2   0   2   0   2   2   0   0   0   0   0   0   0   2   2   0   2   2   2   0   2   0   2   2   2   0   2   2   2   2   2   2   0   2   2   2   0   2   0   2   2   0   0   0   0   0
 MK-2-16                0   0   2   2   2   2   2   2   0   2   0   2   0   2   0   2   0   0   2   0   0   2   0   2   2   2   0   2   2   0   0   2   2   2   0   2   0   0   2   2   0   2   2   0   0   2   0   2   0   2   0   0   2   2   2   0   0   0   0   2   0   2   2   0   2   2   0   0   0   2   0   0   2   0   2   2   0   2   0   2   0   0   0   2   2   0   0   0   0   2   2   2   0   2   2   0   2   2   2   2   0   0   0   2   2   2   2   2   2   2   0   0   0   2   0   0   0   2   0   2   0   0   0   0   2   2   2   2   2   0   2   2   0   2   2   0   2   2   2   2   2   2   0   2   0   2   2   2   0   2   2   2   2   0   2   0   0   0   2   2   0   0   0   0   0   0   0   2   2   0   2   2   0   0   2   0   2   2   2   0   2   2   2   2   2   2   0   2   2   2   2   2   0   2   2   0   0   0   0   0
 MK-3-1                 2   0   0   2   2   0   2   0   2   2   0   0   0   0   2   0   2   0   0   0   0   2   2   2   0   2   0   0   0   0   2   0   0   2   2   0   2   2   0   0   0   0   0   0   2   0   0   2   0   0   0   0   2   0   0   0   0   2   0   0   0   2   2   0   2   2   2   0   2   2   2   2   2   0   0   0   2   2   0   2   0   0   2   2   2   0   2   2   2   0   2   2   2   0   0   0   0   2   2   2   2   0   0   2   0   0   2   0   2   0   2   0   2   2   2   0   0   2   2   0   2   2   0   0   0   0   0   2   2   2   2   0   0   0   0   0   0   0   2   2   0   0   0   2   2   2   2   0   0   2   2   0   2   0   2   2   2   0   0   2   2   2   0   2   2   2   2   2   2   2   0   2   2   0   0   0   2   2   2   2   2   0   0   2   2   0   2   2   0   0   0   0   2   2   0   2   0   2   0   0
 MK-3-2                 2   0   0   2   2   0   2   0   2   2   0   0   0   0   2   0   2   0   2   2   0   2   2   2   2   2   0   2   0   0   2   2   0   2   2   0   2   2   0   0   0   0   2   0   0   0   0   2   0   0   0   0   2   0   0   0   0   2   0   0   0   2   2   0   2   2   2   2   2   2   2   2   2   0   0   2   2   2   0   2   0   0   2   2   2   0   0   2   2   0   2   2   2   0   0   0   0   2   0   2   2   0   2   2   0   0   2   0   2   0   0   0   2   2   2   0   0   2   2   0   2   2   0   0   0   0   0   2   2   2   2   0   0   0   2   0   0   0   2   2   0   0   0   2   2   2   2   0   0   2   2   2   2   0   2   2   0   2   0   2   0   2   0   2   2   2   2   2   2   2   0   2   2   0   0   2   2   2   2   2   0   0   0   2   2   0   2   2   0   0   0   2   2   2   0   2   2   2   0   0
 MK-3-3                 2   0   0   2   2   0   2   0   2   2   0   0   0   0   2   0   2   0   2   2   0   2   0   2   2   2   0   2   0   0   0   2   0   0   2   0   0   2   0   0   0   0   2   0   0   0   2   2   2   0   0   0   2   0   0   0   0   2   0   0   0   2   2   0   0   2   2   2   2   2   2   0   2   0   0   2   0   2   0   2   0   2   2   2   2   0   0   2   0   2   2   2   2   2   0   0   0   2   0   2   2   0   2   2   0   0   2   0   0   0   0   2   0   2   2   0   0   2   2   2   2   2   0   0   0   0   0   2   2   2   2   0   2   0   0   0   0   0   2   2   0   0   0   2   2   2   2   0   0   2   2   2   2   0   2   2   0   2   0   2   2   2   0   2   2   2   2   2   2   0   0   2   2   0   0   2   2   2   2   2   0   0   0   2   2   0   2   2   0   0   0   2   2   2   0   2   2   2   0   0
 MK-3-4                 0   0   0   2   2   0   2   0   2   2   0   0   0   0   2   0   2   0   2   2   0   2   0   2   2   2   0   2   0   2   0   0   2   0   2   0   0   2   2   0   0   0   2   0   0   2   2   2   2   0   2   2   2   0   0   0   0   2   0   0   0   2   2   0   0   2   2   2   2   2   2   0   2   0   0   2   0   2   0   2   0   2   0   0   2   0   0   2   0   2   2   2   2   2   0   2   0   2   0   2   2   0   2   2   0   0   2   0   0   0   0   0   0   2   2   2   0   2   2   0   2   2   0   0   0   0   0   2   2   2   2   0   0   0   0   0   0   0   2   2   0   0   0   2   2   2   2   0   0   2   0   2   2   0   2   2   0   2   0   2   2   2   0   2   2   2   2   2   2   0   0   2   2   0   0   2   2   2   2   2   0   0   2   2   2   0   2   2   0   0   0   2   2   2   0   2   2   2   2   0
 MK-3-5                 0   0   0   2   2   0   2   0   2   2   0   0   0   0   2   0   2   0   2   2   0   2   0   2   2   2   0   2   0   2   0   0   2   0   2   0   0   2   2   0   0   0   2   0   0   0   0   2   2   0   2   2   2   0   0   0   0   2   0   0   0   2   2   2   0   2   2   2   2   2   2   0   2   0   0   2   0   2   0   2   0   2   0   0   2   0   0   2   0   2   2   2   2   2   0   2   0   2   0   0   2   0   2   2   0   2   2   0   0   0   0   0   0   2   2   2   0   2   2   0   2   2   0   0   0   0   0   2   2   0   2   2   0   0   0   2   0   0   2   0   0   0   0   0   2   2   2   2   0   2   0   2   2   0   2   2   0   2   0   2   2   0   0   2   2   2   2   2   2   0   0   2   2   0   0   2   2   2   2   2   0   2   2   2   2   0   2   2   0   2   0   2   2   2   0   2   2   2   2   0
 MK-3-6                 0   0   0   2   2   0   0   0   2   0   2   0   0   0   2   0   2   2   2   2   0   2   2   2   2   2   0   2   0   0   0   0   2   0   2   0   0   2   2   0   0   0   2   2   2   0   0   2   2   0   2   2   2   0   0   0   0   2   0   0   0   2   2   2   0   2   2   2   2   2   2   0   2   0   0   2   0   2   0   2   0   2   0   2   2   0   0   2   0   2   2   2   2   2   0   2   0   2   2   0   2   0   2   2   0   2   2   0   0   0   0   0   0   2   2   2   0   2   0   0   2   2   0   0   0   0   0   2   2   0   2   2   0   2   0   2   0   0   2   2   0   0   0   0   2   2   2   0   0   2   0   2   2   0   2   2   0   2   0   2   2   0   0   2   2   2   2   2   2   0   0   2   0   0   0   2   2   2   2   2   0   2   2   2   2   0   2   2   2   2   0   2   2   2   0   2   2   2   2   0
 MK-3-7                 0   0   0   2   2   0   0   0   0   0   2   0   0   0   2   0   2   2   2   2   0   2   2   2   2   2   0   2   0   0   0   0   2   0   2   0   0   2   2   0   0   0   2   2   0   0   0   0   2   0   2   2   2   0   0   0   0   2   0   0   0   2   2   2   0   2   2   2   2   0   2   0   2   0   0   2   0   2   0   2   0   2   2   2   2   0   0   0   0   2   2   0   2   2   0   2   0   2   0   0   2   0   2   2   2   2   2   0   0   0   0   0   2   2   2   2   0   2   0   0   2   2   0   0   0   0   0   2   2   0   2   2   0   2   0   2   0   0   2   2   0   0   0   2   2   2   2   0   0   2   0   2   2   0   2   2   0   2   0   2   2   0   0   2   2   0   2   2   2   2   0   2   0   0   0   2   2   2   2   0   0   2   2   2   2   0   2   2   2   0   0   2   2   2   0   2   2   2   2   0
 MK-3-8                 0   0   0   2   2   0   0   0   0   0   2   0   0   0   0   0   2   2   2   2   0   2   2   2   2   2   0   2   0   0   0   0   2   0   2   0   0   2   2   0   0   0   2   2   0   2   0   0   2   2   2   2   2   0   2   0   0   2   0   2   0   2   2   2   0   2   2   2   2   2   2   0   2   0   0   2   0   2   0   2   0   2   2   0   2   0   0   2   0   2   2   0   2   2   0   2   0   2   0   0   2   0   2   2   2   2   0   0   0   0   0   2   2   2   2   2   0   2   2   0   2   2   0   0   0   0   0   2   2   0   2   2   0   2   0   2   0   0   2   2   0   0   0   2   2   2   2   0   0   2   0   2   0   0   0   2   0   2   0   2   2   0   0   0   2   0   0   2   2   0   0   2   0   0   0   2   2   2   2   0   0   2   2   2   2   0   2   2   2   0   0   2   2   2   0   2   2   2   2   0
 MK-3-9                 0   2   0   0   2   0   0   2   0   0   2   0   0   0   0   2   2   0   2   2   0   2   2   2   2   2   0   2   0   0   0   0   2   0   2   0   0   2   2   0   0   0   2   2   0   2   0   0   2   2   2   2   2   0   2   0   2   2   0   2   0   0   2   2   0   2   2   2   2   2   2   0   0   0   0   2   0   2   0   2   0   2   2   2   2   0   0   2   0   2   2   0   2   0   2   0   0   2   0   0   0   0   2   2   2   2   0   0   0   2   0   2   2   2   0   0   0   2   2   0   0   2   0   0   0   0   0   2   2   0   2   2   0   2   0   2   0   0   2   2   0   0   0   2   0   2   2   0   0   2   0   2   0   0   0   2   0   2   0   2   2   0   0   2   0   0   2   2   2   0   0   2   0   0   0   2   2   0   2   0   0   2   2   2   0   0   2   0   2   0   0   2   2   2   0   0   2   2   2   2
 MK-3-10                0   2   0   0   2   0   0   2   0   0   2   0   0   0   0   2   2   0   2   2   0   2   0   2   2   2   0   2   0   0   0   0   2   0   2   0   2   2   2   0   0   0   2   2   0   2   0   0   2   2   2   2   2   2   2   0   2   0   0   2   0   0   2   0   0   2   2   0   2   2   0   0   0   0   0   2   0   2   2   2   2   2   2   2   2   0   0   2   0   2   2   0   2   0   2   0   0   2   0   0   0   0   2   2   2   2   0   0   0   2   0   0   2   2   0   0   2   2   2   0   0   2   0   0   0   0   0   0   2   0   2   2   0   2   0   2   0   0   2   2   2   0   0   2   0   2   2   0   0   2   0   2   0   0   0   2   0   2   0   2   2   0   0   2   0   2   2   2   2   0   0   2   2   0   0   2   2   0   2   0   0   2   2   2   2   0   2   0   2   0   0   2   2   0   0   0   2   0   2   2
 MK-3-11                0   2   0   0   2   0   0   2   0   0   0   0   0   0   0   2   0   0   2   2   0   2   0   0   2   2   0   2   0   0   0   0   2   0   2   0   2   2   2   0   0   0   2   2   0   2   0   0   2   2   2   0   2   2   2   0   0   0   0   2   2   0   2   0   0   2   2   0   2   2   0   0   0   0   0   2   0   2   2   2   2   2   2   2   2   0   0   2   0   2   2   2   2   2   2   0   0   2   0   0   0   0   2   2   2   2   0   2   0   2   0   0   2   2   0   0   2   2   2   2   0   2   0   0   0   0   0   0   2   0   2   2   0   0   0   2   0   2   2   2   0   0   0   2   2   2   2   0   0   2   0   2   0   0   0   2   0   0   0   2   2   0   0   2   0   2   2   2   2   0   0   2   2   0   0   2   2   0   2   0   0   0   2   2   2   0   2   0   2   0   0   2   2   0   0   2   2   2   2   2
 MK-3-12                0   2   0   0   2   0   2   2   0   0   0   0   0   0   0   2   0   0   0   0   0   2   0   0   2   2   2   2   0   0   0   0   2   2   2   0   2   2   2   0   0   0   2   2   0   2   0   0   2   2   2   0   2   2   2   0   0   0   0   2   2   0   2   0   0   2   2   0   2   2   0   0   2   0   0   2   0   2   0   2   2   2   2   2   2   0   0   2   0   2   2   2   2   2   2   0   0   2   0   0   0   0   2   2   2   2   2   2   0   2   0   2   0   2   0   0   0   2   2   2   0   0   0   0   0   0   0   0   2   0   2   2   0   0   0   2   0   2   2   2   0   0   0   2   2   2   2   0   0   0   0   2   0   0   0   2   2   0   0   2   2   0   0   2   0   2   2   2   2   0   0   2   2   0   0   2   2   0   2   0   0   0   2   2   2   0   2   0   2   0   0   2   2   0   0   0   0   2   2   2
 MK-3-13                0   2   0   0   2   0   2   2   0   0   0   0   0   0   0   2   0   0   0   2   0   0   2   0   2   2   2   2   0   0   2   0   2   2   2   2   2   2   2   0   0   0   2   2   0   2   0   0   2   2   2   0   2   2   0   0   0   0   0   2   2   0   2   0   0   2   2   0   2   0   0   2   2   0   0   2   0   2   0   2   2   2   2   2   2   0   0   2   0   2   2   2   2   2   2   2   0   2   0   0   0   0   2   2   2   2   2   2   0   2   2   2   0   2   0   0   0   2   2   2   0   0   0   0   0   2   0   0   2   0   2   2   0   0   0   2   0   2   2   2   2   0   0   2   2   2   2   0   0   0   0   2   0   0   0   2   2   0   0   2   2   0   0   2   0   2   2   2   0   0   0   2   0   0   0   2   2   0   2   0   0   0   2   2   2   0   2   0   2   0   0   0   2   0   2   0   0   2   0   2
 MK-3-14                0   2   0   0   2   0   2   2   0   2   0   0   0   0   0   2   0   0   0   2   0   0   2   2   2   2   2   2   2   0   2   0   2   0   2   2   2   2   2   2   0   0   2   2   2   2   0   0   0   2   2   0   0   2   0   0   0   0   0   2   2   0   2   0   0   2   2   0   2   0   0   2   2   2   2   2   0   2   0   2   2   2   2   2   2   0   0   2   0   2   2   2   2   2   2   2   0   2   0   0   0   0   2   2   2   2   2   2   0   2   0   2   0   2   0   0   0   2   2   2   0   0   2   0   0   2   0   0   2   0   0   2   2   0   0   2   2   2   2   2   2   0   0   2   2   2   0   0   0   0   0   0   0   0   0   2   2   0   0   2   2   0   0   2   0   2   0   2   0   0   0   2   0   2   0   0   0   0   2   0   0   0   2   0   2   0   2   2   2   0   0   0   2   0   2   0   0   2   0   2
 MK-3-15                0   2   0   0   2   0   2   2   0   2   0   0   0   0   0   2   0   0   0   2   0   0   2   2   2   2   2   2   2   0   2   0   2   0   2   2   2   2   2   2   0   2   2   0   2   2   2   2   0   2   2   0   0   2   0   0   0   2   0   2   2   0   2   0   2   2   2   0   2   0   0   2   2   2   0   2   0   2   0   2   2   2   2   2   2   0   2   2   0   2   2   2   2   2   2   2   0   2   0   0   2   0   2   2   2   2   2   2   0   2   0   0   0   2   0   0   0   2   0   2   0   0   2   2   0   2   0   0   2   0   0   0   2   0   0   2   2   2   2   2   2   2   0   2   0   2   0   0   0   0   0   0   0   0   0   2   2   0   0   2   2   0   0   2   0   0   0   2   0   2   0   2   0   2   0   0   0   0   2   2   0   0   2   0   2   0   2   0   2   0   0   0   2   0   2   0   0   2   0   2
 MK-3-16                0   2   0   0   2   0   2   2   0   2   0   2   0   0   0   2   0   0   0   0   2   0   2   2   2   2   2   2   2   0   2   0   2   0   2   2   2   2   2   2   2   2   2   0   2   2   2   2   0   2   2   0   0   2   0   0   0   2   0   2   0   2   2   0   0   0   2   2   2   0   2   2   2   2   0   2   0   0   0   0   2   2   2   2   2   0   2   2   0   2   2   2   2   2   2   2   0   2   0   0   2   2   2   2   2   2   0   2   0   2   0   0   2   2   0   0   2   2   2   2   0   0   0   0   0   2   0   0   2   0   0   0   2   0   0   2   2   2   2   2   2   2   0   2   2   2   0   0   0   0   0   0   0   0   0   2   2   0   0   2   2   0   0   2   0   0   0   2   0   2   0   0   0   2   2   0   0   0   2   2   0   0   2   0   2   0   2   0   2   0   0   0   2   2   2   0   0   2   0   2
 MK-4-1                 0   0   0   0   0   0   0   0   0   2   0   2   2   2   0   0   2   2   2   2   2   2   2   0   2   0   0   2   0   2   0   2   2   2   2   2   0   0   2   2   0   2   0   2   0   0   0   0   2   2   0   2   2   0   0   0   2   2   2   2   0   2   0   0   2   0   0   0   0   2   2   0   0   2   2   2   2   2   0   2   0   2   2   2   2   2   0   0   0   0   0   2   0   0   2   2   2   2   0   0   2   0   0   2   2   2   0   0   2   2   2   2   0   2   2   0   2   2   0   0   2   2   2   0   0   2   0   0   0   2   0   0   2   2   2   2   2   2   0   2   2   2   0   0   0   0   2   0   0   0   2   0   0   0   0   0   0   2   0   2   0   0   0   0   0   2   2   2   2   2   0   0   0   2   2   0   0   0   2   2   2   0   0   0   0   2   0   2   2   2   0   2   2   0   0   2   0   0   0   2
 MK-4-2                 0   0   0   0   0   0   0   0   0   2   0   2   2   2   0   0   2   2   2   2   2   2   0   0   2   0   0   2   0   2   2   2   2   2   2   2   0   0   2   2   0   2   0   2   0   0   0   0   0   2   0   2   2   0   0   0   2   2   0   2   0   2   0   0   2   0   0   2   0   2   2   0   0   0   2   2   2   2   0   2   0   2   0   2   2   0   0   0   0   0   0   2   2   0   2   2   2   2   0   0   2   0   0   2   2   2   0   0   2   2   2   0   0   2   0   0   2   2   2   0   0   2   0   0   2   2   0   0   0   2   0   0   2   2   2   0   2   2   0   2   2   2   0   0   0   0   2   0   0   0   2   0   0   0   2   0   0   2   0   2   2   0   0   0   0   2   0   2   2   2   0   0   0   2   2   0   2   0   2   2   2   0   0   0   0   2   0   2   0   0   0   2   2   0   0   2   0   0   0   2
 MK-4-3                 0   0   0   0   0   0   0   0   0   2   0   2   2   2   0   0   2   2   2   2   2   2   0   0   2   0   2   2   0   2   2   2   0   2   2   2   0   0   2   2   0   2   0   2   0   0   0   0   0   2   0   2   2   2   0   0   2   2   0   2   0   2   0   0   2   0   0   2   2   2   2   0   0   0   2   2   2   0   0   2   0   2   2   2   2   0   0   0   0   0   0   2   2   0   2   2   2   2   0   2   2   0   0   2   2   2   0   0   0   2   2   0   0   2   0   0   2   2   2   2   0   2   0   0   2   2   0   0   0   2   0   0   2   2   2   0   2   2   0   2   0   2   0   0   0   0   2   0   0   0   2   0   0   0   2   0   0   2   0   2   2   0   0   2   0   0   2   2   2   2   0   0   0   2   2   0   2   0   2   2   2   0   0   0   0   2   0   0   0   2   0   2   2   0   0   2   0   0   0   2
 MK-4-4                 0   0   0   0   0   0   0   0   0   2   0   2   2   2   0   0   2   2   2   0   2   2   2   0   2   0   0   2   0   2   2   2   0   2   2   2   0   0   2   2   0   2   0   2   0   0   0   0   0   0   0   2   2   2   0   0   2   0   0   2   0   2   0   0   2   0   0   2   2   2   0   0   0   0   2   2   2   0   0   2   0   2   0   2   2   0   0   0   0   0   0   2   2   0   2   2   2   2   0   2   2   0   0   2   2   0   0   0   0   2   0   0   0   2   0   0   2   2   2   2   0   2   0   0   2   2   0   0   0   2   2   0   2   2   2   0   2   2   0   2   0   2   0   0   0   0   2   0   0   0   2   0   0   0   2   0   0   0   0   0   2   2   0   2   0   0   2   2   0   2   0   0   0   2   2   0   2   0   2   2   2   0   0   0   0   2   0   2   0   2   0   2   2   0   0   2   0   0   0   2
 MK-4-5                 0   0   0   0   0   0   2   0   0   2   0   2   2   2   0   0   2   2   2   0   2   2   2   0   0   0   0   0   0   2   2   0   0   2   2   2   0   0   2   0   0   2   2   2   0   0   0   0   0   0   0   2   2   2   0   0   2   0   0   2   0   2   0   0   0   0   0   2   2   2   0   2   0   0   2   2   2   0   0   2   0   2   2   0   2   0   0   0   0   0   0   2   2   0   2   0   2   2   0   2   2   0   0   2   2   0   0   0   0   0   0   0   0   2   0   0   2   2   2   2   0   2   0   0   2   2   0   0   0   0   2   0   2   2   2   0   2   2   0   2   2   2   0   0   0   0   2   0   0   0   2   0   0   0   2   0   0   0   0   0   2   2   0   2   0   0   2   2   0   2   0   0   0   2   2   0   2   0   2   2   0   0   2   0   0   2   0   2   0   2   0   2   2   0   0   0   0   0   0   2
 MK-4-6                 0   0   0   0   0   0   2   0   0   2   0   2   2   2   0   0   0   2   2   0   0   2   2   0   0   0   2   0   0   2   2   2   0   2   2   2   0   0   2   0   0   2   2   2   0   0   0   0   0   0   0   2   2   2   0   0   2   0   0   2   0   0   0   0   0   0   0   2   2   2   0   2   2   0   2   2   0   0   0   2   0   2   2   0   2   2   0   0   2   2   0   0   2   0   2   0   2   2   0   2   2   0   0   2   2   0   0   0   0   0   2   0   0   2   0   0   2   2   2   2   0   2   0   0   2   2   0   0   0   0   2   0   2   2   2   0   2   0   0   2   2   2   0   0   0   0   2   0   2   0   2   0   0   0   2   0   0   0   0   0   2   2   0   2   0   2   2   2   0   2   0   0   0   2   2   0   0   0   2   2   0   0   2   0   0   2   2   2   0   2   2   2   2   0   2   0   0   0   2   2
 MK-4-7                 0   0   0   0   0   0   2   0   0   0   0   2   2   2   0   0   2   2   2   2   0   0   2   2   0   0   2   0   0   2   0   2   0   2   0   2   0   0   2   0   0   2   2   2   0   0   0   0   0   0   0   2   2   2   0   0   2   0   0   2   2   0   0   0   2   0   0   2   2   2   0   2   2   0   2   2   2   0   0   2   0   2   2   0   2   2   0   0   2   2   0   0   0   0   2   0   0   2   0   2   2   0   0   2   2   0   0   0   0   0   2   2   0   2   0   0   2   0   2   2   0   2   0   2   0   2   0   0   0   0   2   0   0   2   2   0   2   0   0   2   0   2   0   2   0   0   2   0   2   0   2   0   0   0   2   0   0   0   0   0   2   2   0   0   2   2   2   2   0   2   0   0   0   2   2   0   0   0   2   2   0   0   0   0   0   0   2   2   0   2   2   2   2   0   2   0   0   0   2   0
 MK-4-8                 0   0   0   0   0   0   2   0   0   0   0   2   2   2   0   0   2   2   2   2   0   0   2   2   0   0   2   0   0   2   0   2   0   2   0   2   0   2   0   0   0   0   2   2   0   0   0   0   0   0   0   2   2   2   0   0   2   0   0   2   2   0   0   2   2   0   0   2   2   2   0   2   2   0   2   2   2   0   0   2   0   2   0   0   0   2   2   0   2   2   0   0   0   0   2   0   0   2   2   2   2   0   0   2   2   0   0   0   2   0   2   2   0   2   0   0   2   0   2   2   0   2   0   2   0   2   0   0   2   0   2   0   0   2   2   0   2   0   0   2   0   2   0   2   0   0   2   0   2   0   0   0   0   0   2   0   0   2   0   2   0   2   0   0   2   2   2   2   0   2   0   0   0   2   2   0   0   0   2   2   0   2   0   0   0   0   2   2   0   2   2   2   2   0   2   0   0   2   2   2
 MK-4-9                 0   0   0   0   0   2   2   0   0   0   0   2   2   2   0   0   2   2   2   0   0   0   2   2   0   0   2   0   0   2   0   2   0   2   0   2   0   2   0   0   0   0   2   0   0   0   0   0   0   0   0   0   2   2   0   0   0   0   0   0   2   0   0   2   2   0   0   2   2   2   0   2   2   0   2   2   2   2   0   2   0   2   0   0   0   2   2   0   2   2   0   0   0   0   2   0   0   2   2   2   2   0   0   2   0   0   2   0   2   0   2   2   0   2   0   0   2   0   2   2   0   2   0   2   0   2   0   2   2   0   2   0   0   2   2   0   2   0   0   2   0   2   0   2   0   0   2   2   2   0   0   0   0   0   2   0   0   2   0   2   0   2   0   0   2   2   2   2   0   2   0   0   0   2   2   0   0   0   2   2   2   2   2   0   2   0   2   2   0   2   2   2   2   0   2   0   0   2   2   2
 MK-4-10                0   2   0   0   0   2   2   0   0   0   2   0   2   2   2   0   2   2   2   0   0   0   2   2   0   0   2   0   0   2   2   2   0   2   0   2   0   2   0   0   0   2   0   0   0   0   0   0   0   0   0   0   2   2   0   0   0   0   0   0   2   0   0   2   0   0   0   2   2   0   0   2   2   0   0   0   2   2   0   2   0   2   0   2   0   2   2   0   2   2   0   0   0   0   2   0   0   2   2   2   2   2   0   2   0   0   2   0   2   0   2   2   0   2   0   0   2   2   2   2   0   2   0   2   0   2   2   2   2   0   2   0   0   2   2   0   0   0   0   0   0   0   0   2   0   0   2   2   2   0   0   0   0   0   2   0   0   2   0   2   0   2   0   0   2   2   2   2   0   2   0   0   0   2   2   0   0   0   2   2   2   2   2   0   2   0   2   2   0   2   2   2   2   0   0   0   0   2   2   2
 MK-4-11                0   2   0   0   0   2   2   0   0   0   2   0   0   2   2   0   2   2   2   0   0   0   2   2   0   0   2   0   0   2   2   2   0   2   0   2   0   2   2   0   0   2   0   0   2   0   0   0   0   0   0   0   2   2   0   0   0   2   0   0   2   0   2   2   0   0   0   0   2   0   0   2   2   0   0   0   2   2   0   2   0   2   0   2   0   2   0   0   2   2   0   0   0   2   2   0   0   2   2   2   2   0   0   2   0   0   2   0   2   0   2   0   2   2   0   0   2   2   2   2   0   2   0   2   0   2   2   0   2   0   2   0   0   2   2   2   0   0   0   0   0   0   0   2   0   2   2   2   2   0   0   0   0   0   2   0   0   2   0   2   0   2   0   0   2   2   2   2   2   2   2   0   0   0   2   0   0   0   2   2   2   2   2   0   2   2   0   2   0   2   2   2   0   0   0   0   0   2   2   2
 MK-4-12                2   2   2   0   0   2   2   2   0   0   2   0   0   2   2   2   2   2   2   0   2   0   2   0   0   0   2   0   0   2   2   2   0   2   0   2   0   2   2   0   2   2   0   0   2   0   0   0   0   0   0   0   2   2   0   0   0   2   0   0   2   0   2   2   0   2   0   0   2   0   0   2   2   0   0   2   2   2   0   2   0   2   0   2   2   2   0   0   2   0   0   0   0   2   2   0   0   2   2   2   2   0   0   0   0   0   2   0   0   0   2   0   2   2   0   0   2   2   2   2   0   2   2   0   0   2   2   0   2   0   2   0   0   2   2   2   0   0   0   0   0   0   0   2   0   2   2   2   2   2   2   0   0   0   2   0   0   2   0   2   0   2   0   0   2   2   2   2   2   2   2   0   0   0   2   0   0   0   2   0   0   2   2   0   0   2   0   2   0   2   2   2   0   0   0   0   0   2   2   2
 MK-4-13                2   2   2   0   0   2   2   2   0   0   2   0   0   2   2   0   2   0   2   0   2   0   2   0   0   0   2   0   0   2   2   2   0   2   0   0   0   2   2   0   2   2   0   0   2   0   0   0   0   0   0   0   2   2   0   0   0   2   0   0   2   0   2   2   0   2   0   0   2   0   0   2   2   0   0   2   2   2   0   2   0   2   0   2   2   2   0   0   2   2   0   0   2   2   2   0   0   2   2   2   2   0   2   0   0   0   2   0   0   0   2   0   2   2   0   0   2   2   2   2   0   0   2   2   0   2   2   0   2   0   2   0   0   2   2   2   0   0   0   0   0   0   0   2   0   2   2   2   0   2   2   0   0   0   2   0   0   2   0   2   0   2   0   0   0   2   2   0   2   2   2   0   0   0   2   0   2   0   2   0   0   2   2   0   0   2   2   2   0   0   2   2   0   0   0   0   0   0   2   2
 MK-4-14                2   2   0   0   0   2   2   2   0   0   2   0   0   2   2   2   2   2   2   0   2   0   2   0   0   0   2   0   0   2   2   2   0   2   0   0   0   2   2   0   2   2   0   0   2   0   0   0   0   0   0   0   2   2   0   2   0   2   2   0   2   0   2   2   0   2   0   0   2   0   0   2   2   0   0   0   0   0   0   2   0   2   0   2   2   2   0   0   2   2   0   0   2   2   2   0   0   2   2   2   2   0   2   0   0   0   2   0   0   0   2   0   2   0   0   0   2   2   2   2   0   2   2   2   0   0   2   0   2   0   2   2   0   2   2   2   0   0   0   0   0   0   0   2   0   2   2   2   0   2   2   2   0   0   2   0   0   2   0   2   2   2   0   0   0   2   2   0   2   0   0   0   0   0   2   0   2   0   2   0   0   0   2   0   0   0   2   2   0   0   2   2   0   0   0   0   2   0   2   2
 MK-4-15                2   2   0   0   2   2   2   2   0   2   2   0   0   2   2   2   0   2   2   0   2   0   2   0   0   0   2   0   0   2   2   2   0   2   0   0   0   2   2   0   2   2   0   0   2   2   0   0   0   0   0   0   2   0   0   2   0   2   0   0   2   0   2   2   0   2   0   0   2   0   0   2   2   0   0   0   2   0   0   2   0   2   0   2   0   2   0   0   0   2   0   0   2   2   2   2   0   2   2   2   2   0   2   0   0   0   2   0   0   0   2   0   2   0   0   0   2   2   2   2   0   2   0   2   0   0   2   0   2   0   2   2   0   2   2   2   0   0   0   2   0   2   0   2   0   2   2   2   2   2   2   2   0   0   2   0   0   2   0   2   2   2   0   0   0   2   2   0   2   0   0   0   0   0   2   0   2   0   2   0   2   0   2   0   0   0   2   2   0   0   2   2   0   0   0   0   2   0   0   2
 MK-4-16                2   2   0   2   2   2   2   2   2   2   2   0   0   2   2   2   0   2   2   0   2   2   2   0   0   0   2   0   0   2   2   0   0   2   0   0   0   2   0   0   2   2   0   0   2   2   0   0   0   0   0   0   2   0   0   2   0   2   0   0   2   0   2   2   0   2   0   0   2   0   0   2   2   0   0   0   2   2   0   0   0   2   0   2   0   2   0   0   0   2   0   0   2   2   0   2   0   2   2   2   2   0   0   0   0   0   2   0   2   0   2   0   2   0   0   0   0   2   2   2   0   2   0   2   0   0   2   2   2   2   2   2   2   2   2   2   2   0   0   2   0   2   0   2   0   2   2   2   0   2   2   0   0   0   2   0   2   2   0   2   2   0   0   0   0   2   2   0   2   0   0   0   0   0   2   0   2   0   2   0   2   0   0   0   2   0   2   2   0   0   2   2   0   0   0   2   2   0   0   2
 MK-5-1                 0   2   2   0   0   2   2   2   2   0   0   0   0   2   0   2   0   2   2   2   2   0   2   2   2   0   0   2   0   2   2   0   0   2   0   2   0   0   2   0   0   2   2   2   0   2   0   0   2   0   0   2   2   0   0   0   2   2   0   2   0   0   0   2   2   2   2   2   0   2   2   0   0   2   0   0   0   0   2   0   0   2   0   0   2   2   2   2   0   2   0   2   0   0   0   2   0   2   2   2   0   0   0   0   2   0   0   2   2   2   0   2   0   2   2   0   2   0   2   0   0   2   2   2   2   0   0   0   2   2   2   2   2   0   0   2   2   2   2   2   2   0   0   0   2   0   0   0   2   2   0   0   2   0   2   0   2   2   2   0   2   0   2   2   0   0   2   0   2   0   0   0   0   2   2   0   2   2   2   0   0   2   2   2   0   0   0   0   2   0   2   0   2   0   0   2   2   2   2   2
 MK-5-2                 0   2   2   0   0   2   2   2   2   0   2   0   2   2   0   2   0   2   2   2   2   0   0   2   2   2   0   2   0   2   2   0   0   2   0   2   2   0   2   0   0   2   2   2   0   2   2   2   0   2   0   2   2   0   0   2   2   2   0   0   0   0   0   2   2   2   2   2   0   2   2   0   0   2   0   2   0   0   2   0   0   2   0   0   2   2   2   2   0   0   0   2   0   0   0   2   2   2   2   2   0   0   0   0   2   0   0   2   2   2   0   2   0   0   2   2   2   0   2   0   0   2   2   2   2   0   0   0   2   2   2   2   2   0   0   2   2   2   0   2   2   0   0   0   2   0   0   0   2   0   0   0   2   0   2   0   2   2   2   0   2   0   2   2   0   0   2   0   2   0   0   0   0   0   2   0   2   2   2   0   0   2   2   2   0   0   0   0   2   0   2   0   2   0   2   2   2   2   2   2
 MK-5-3                 0   2   2   0   0   2   2   2   2   0   2   0   2   2   0   0   0   2   2   0   2   0   0   2   2   2   0   0   0   2   2   0   0   2   0   2   2   0   2   0   0   2   2   2   0   2   2   2   0   2   0   2   2   0   0   2   2   2   0   0   0   0   0   2   2   2   2   0   0   2   2   0   0   2   2   2   0   0   2   0   0   0   0   0   0   2   2   2   0   0   2   0   0   0   0   2   2   0   2   2   0   0   0   0   2   0   0   2   2   2   0   2   0   2   2   2   2   0   2   0   0   2   2   2   2   0   0   0   2   2   2   2   2   0   2   2   2   2   0   2   0   0   0   0   2   2   0   0   2   0   0   0   2   0   2   0   2   2   2   0   2   0   2   2   2   0   0   0   2   2   0   0   0   0   2   0   2   2   2   0   2   2   2   2   0   2   2   0   2   0   2   0   2   0   2   2   0   2   2   2
 MK-5-4                 0   2   2   0   0   2   2   2   2   0   2   0   0   2   0   0   0   2   2   0   2   0   0   2   2   2   0   0   0   2   2   0   0   2   0   2   2   0   2   0   0   2   0   2   0   2   2   2   0   2   2   2   2   0   0   2   2   2   0   0   0   2   0   2   2   2   2   0   0   2   0   0   0   2   2   2   0   0   2   0   0   0   0   0   0   2   2   2   0   0   2   0   0   0   2   2   2   0   2   2   2   0   0   0   2   0   0   0   0   2   0   2   0   2   2   0   2   0   2   0   2   2   2   2   2   0   0   0   2   2   2   2   2   0   2   2   2   2   0   2   0   0   0   0   2   2   0   0   0   0   0   0   2   0   2   0   2   2   2   0   2   0   2   2   2   0   0   0   2   2   0   0   0   0   2   0   2   2   2   0   2   2   2   2   0   0   2   0   0   0   2   2   2   0   2   2   0   2   2   2
 MK-5-5                 0   2   2   0   0   2   2   2   0   0   2   0   0   0   0   0   0   2   0   0   2   0   2   2   2   2   0   0   0   2   2   0   0   2   0   2   2   0   2   0   2   2   0   0   0   0   0   2   2   0   2   2   2   0   0   2   2   2   0   0   0   2   0   2   2   2   2   0   0   0   0   0   0   2   2   2   0   0   2   0   2   2   0   0   0   2   2   2   2   0   2   0   0   0   2   2   2   2   2   2   2   0   0   0   2   0   0   0   0   2   0   2   0   2   2   0   2   0   2   0   2   2   2   2   2   0   2   0   0   2   2   0   2   0   2   2   2   2   0   2   0   0   0   0   2   2   0   0   0   0   0   0   2   0   2   0   2   2   0   2   0   0   2   2   2   0   0   0   2   2   0   0   0   0   2   0   0   2   2   0   2   2   2   2   0   0   2   0   0   0   2   2   2   0   2   2   0   2   2   2
 MK-5-6                 0   2   0   0   0   2   2   2   2   0   2   0   0   0   0   0   0   2   0   0   2   0   2   2   2   2   0   0   2   0   2   0   0   2   0   2   2   0   2   0   2   2   0   0   0   0   0   2   2   0   2   2   0   0   0   2   2   2   0   2   0   2   0   2   2   2   2   0   0   0   0   0   0   2   2   2   0   0   2   0   0   2   0   0   0   2   2   2   2   0   2   0   0   0   2   2   2   2   2   2   2   0   0   0   0   2   0   0   0   2   0   2   0   0   2   0   0   0   2   0   2   2   2   2   2   0   2   0   0   2   2   0   2   0   2   2   2   2   0   2   0   0   0   0   2   2   0   0   0   0   2   0   2   0   0   2   2   2   0   0   0   0   2   2   2   0   0   0   2   2   0   0   0   0   2   0   0   2   2   0   0   2   0   2   0   0   2   0   0   0   2   2   2   0   2   2   0   2   0   2
 MK-5-7                 0   2   0   0   0   2   2   2   2   0   2   0   0   0   0   0   0   2   0   0   2   0   2   2   2   2   0   0   2   0   2   0   0   2   0   2   2   0   2   0   2   2   0   0   0   0   0   2   2   0   2   2   0   0   0   2   2   2   0   2   2   2   0   2   2   2   2   0   0   0   0   0   0   2   2   2   0   0   2   0   0   2   0   0   0   2   2   2   2   0   2   0   0   0   2   0   2   2   2   2   2   0   0   0   0   2   0   0   0   2   0   2   0   0   0   0   0   0   2   0   2   2   2   2   0   0   2   0   0   2   2   0   2   0   2   2   2   2   0   2   0   0   0   0   2   0   0   0   0   0   0   0   2   0   0   2   2   2   0   0   0   0   0   2   2   0   2   0   2   0   0   0   0   0   2   2   0   2   2   0   2   2   0   2   0   2   2   0   0   0   2   2   2   0   2   2   0   2   0   2
 MK-5-8                 0   2   0   0   0   2   2   2   2   0   2   0   0   0   0   0   0   2   0   0   2   0   2   2   2   0   0   0   2   0   2   0   0   2   0   2   2   0   2   0   2   2   0   0   0   0   0   2   2   0   2   2   0   2   0   0   2   2   0   2   2   2   0   2   2   2   2   2   0   0   0   2   2   2   2   2   0   0   2   0   0   2   0   0   0   2   2   2   2   0   2   2   0   0   0   0   2   2   2   2   0   0   0   0   0   2   0   0   2   2   0   2   0   0   0   0   2   0   2   0   2   2   2   2   0   2   2   0   0   2   2   0   2   2   2   2   2   2   0   2   2   0   0   0   2   0   0   2   2   0   0   0   2   0   0   2   2   0   0   0   0   0   0   2   2   0   2   0   2   0   0   0   0   0   0   2   0   2   2   0   2   2   2   2   0   2   2   0   0   0   2   2   2   0   2   2   0   2   2   2
 MK-5-9                 0   0   0   0   0   2   2   0   2   0   2   0   0   0   0   0   2   2   0   0   2   0   2   2   2   0   0   0   2   2   2   0   0   2   0   2   2   0   2   0   2   2   0   0   0   0   0   0   2   0   2   2   0   2   0   0   2   2   0   2   0   2   0   2   2   2   2   2   0   0   0   2   2   2   2   2   0   0   0   0   0   2   0   0   2   2   2   0   2   0   2   2   0   0   0   0   0   2   2   2   0   0   0   0   0   2   0   0   2   2   2   2   0   0   0   0   2   0   2   0   0   2   2   2   0   2   2   0   0   2   2   0   2   2   2   2   2   2   0   0   2   0   2   0   2   0   0   2   2   0   0   0   2   2   2   2   2   0   0   0   0   0   0   2   2   0   2   0   2   0   0   0   0   0   0   2   0   2   2   0   2   2   2   2   0   2   2   0   0   0   2   2   2   0   2   2   2   2   2   0
 MK-5-10                0   0   0   0   0   2   0   0   2   0   2   0   0   0   0   0   2   0   0   0   2   2   2   2   2   0   0   0   2   2   2   0   0   2   0   2   2   0   2   0   2   2   0   0   0   0   0   0   0   0   0   2   0   2   0   0   2   2   0   2   0   2   0   2   2   2   2   2   2   0   0   2   2   2   2   2   2   0   0   0   0   2   0   0   2   2   2   0   2   0   2   2   0   0   0   0   0   2   2   2   0   0   0   0   0   2   0   0   2   2   2   2   2   2   0   0   2   2   2   0   0   2   2   2   0   2   0   2   0   2   2   0   2   2   2   2   2   2   0   0   2   0   2   0   2   0   0   2   2   0   2   0   2   2   2   2   2   0   0   0   0   2   0   2   0   2   2   0   2   0   0   0   0   0   0   2   0   2   0   2   2   0   2   2   0   2   2   0   0   0   2   2   2   0   2   2   2   2   0   0
 MK-5-11                0   0   0   2   0   2   0   0   2   0   0   0   0   0   0   0   2   0   0   0   2   2   2   2   2   0   0   0   2   2   2   0   0   2   0   2   2   0   2   0   2   2   0   0   0   0   0   2   0   0   0   2   0   2   2   0   0   2   2   2   0   2   2   2   0   0   2   2   2   0   0   2   0   2   2   2   2   0   0   0   0   2   0   0   2   2   2   2   2   0   2   2   0   0   0   0   0   2   2   2   0   0   0   0   0   2   0   0   2   2   2   2   0   2   0   0   2   2   2   0   0   2   2   2   0   2   0   2   2   2   2   0   2   0   2   2   2   2   0   2   2   2   0   0   2   0   0   2   2   0   2   0   2   2   0   2   2   2   0   2   0   2   0   2   0   2   2   0   2   0   0   0   0   0   0   2   0   2   0   2   2   0   2   2   0   2   2   0   0   0   2   0   2   2   2   2   2   2   0   0
 MK-5-12                0   0   0   2   0   0   0   0   0   0   2   0   2   0   0   0   2   0   0   2   2   2   2   2   2   0   0   0   2   2   2   0   0   2   0   2   2   0   2   0   2   2   0   0   0   0   0   2   0   0   0   0   0   2   2   0   0   2   2   2   2   0   2   2   0   0   2   2   2   0   0   2   0   2   2   2   2   2   0   0   0   2   0   0   2   2   2   2   2   0   2   2   0   2   0   0   2   2   2   2   0   0   0   0   0   2   0   0   2   2   2   2   0   2   0   0   2   2   2   0   0   2   2   2   0   2   0   2   2   2   2   0   2   0   2   2   0   2   0   2   2   2   2   0   2   0   0   2   2   0   2   0   2   2   0   2   2   2   0   2   0   2   0   2   0   2   2   0   2   0   0   0   0   0   0   2   0   2   0   2   2   0   2   2   0   2   2   0   0   0   0   0   2   2   2   2   2   2   0   0
 MK-5-13                0   0   2   2   0   0   0   0   0   0   2   0   2   0   0   2   2   0   0   2   2   2   2   2   2   2   0   0   0   2   2   0   2   2   0   2   2   0   2   0   2   2   0   0   0   0   0   2   0   0   0   0   2   0   2   0   0   2   2   2   2   0   2   2   0   0   2   2   2   0   0   2   0   2   2   2   2   2   0   0   0   2   0   0   2   2   2   2   2   0   2   2   0   2   0   0   2   2   2   2   0   0   0   0   0   2   0   2   2   2   2   2   0   2   0   0   2   2   2   0   0   2   2   2   0   2   0   2   0   2   2   0   2   0   2   2   0   2   0   0   0   0   0   0   2   0   0   2   2   0   2   0   2   2   0   2   2   2   0   2   0   2   0   2   0   2   2   0   2   2   0   0   0   0   2   2   0   2   0   2   2   0   2   0   0   2   2   0   0   2   0   0   2   2   2   2   2   2   2   2
 MK-5-14                2   0   2   2   0   2   0   2   0   0   2   0   2   0   0   2   2   2   0   0   2   2   2   2   2   2   0   0   0   2   2   0   2   2   0   2   2   0   2   0   0   2   0   0   0   0   0   2   0   0   2   0   2   0   2   0   0   2   2   2   2   0   2   2   0   2   2   2   2   0   0   2   0   2   0   2   2   2   0   0   0   2   0   0   2   0   2   2   2   0   2   2   0   2   0   0   2   0   2   2   2   0   0   0   0   2   0   2   0   2   2   2   0   2   2   2   2   2   2   0   0   2   2   2   0   2   0   2   0   2   2   0   2   0   2   2   0   2   0   0   0   0   0   2   2   0   0   2   2   0   2   0   2   2   2   0   2   2   0   2   0   0   0   2   2   2   0   0   2   2   0   2   0   0   2   2   0   2   0   2   2   0   2   0   0   2   2   0   0   2   0   0   2   2   2   2   2   2   2   2
 MK-5-15                2   0   2   2   0   2   2   2   0   0   2   0   2   0   0   2   2   2   0   0   2   2   2   2   2   2   0   0   0   2   2   0   2   2   0   2   2   0   2   0   0   2   0   0   2   0   0   2   0   0   2   0   2   0   2   0   0   2   2   2   2   0   2   2   2   2   2   0   2   0   0   2   0   2   0   2   2   2   0   0   0   2   0   0   0   0   2   2   2   0   2   2   0   2   0   0   2   0   2   2   2   0   0   0   0   2   0   2   0   2   2   2   0   2   2   2   2   2   2   0   0   2   2   2   2   0   0   2   0   2   2   0   2   0   2   2   0   2   0   0   0   0   2   2   2   2   2   2   2   0   2   0   2   2   2   0   2   2   0   2   0   0   2   2   2   2   0   0   2   2   0   2   0   0   2   2   0   2   0   2   2   0   2   0   0   2   2   0   2   2   2   2   2   2   2   0   2   2   0   2
 MK-5-16                2   2   2   2   0   2   2   2   0   0   2   0   2   0   2   2   2   2   0   0   2   2   2   2   2   2   0   0   0   0   2   0   2   2   0   2   2   0   2   0   0   2   0   0   2   0   0   2   0   0   2   0   2   0   2   0   2   2   2   2   2   0   2   2   2   2   2   0   2   0   0   2   0   2   0   2   2   2   0   0   2   2   0   2   0   0   2   2   2   0   2   2   0   2   0   0   2   0   2   2   2   0   0   0   0   2   0   2   0   2   2   2   0   0   2   2   0   2   2   0   0   2   2   2   2   0   0   2   0   2   2   0   2   2   2   2   0   0   0   0   0   0   2   0   2   0   2   2   2   0   2   0   2   2   2   0   2   2   0   2   0   0   2   2   2   2   0   2   2   2   0   2   0   0   2   2   2   2   0   2   2   0   2   0   0   2   2   0   2   2   2   2   2   2   2   0   2   2   0   0
 MK-6-1                 2   0   2   2   2   0   0   0   2   0   0   2   2   2   0   0   2   0   0   0   2   2   0   2   2   2   2   2   0   0   0   0   2   2   0   0   0   0   2   0   0   2   0   2   2   0   2   2   0   2   2   0   0   0   0   0   2   0   0   2   2   2   2   2   2   2   2   2   0   2   0   2   2   2   2   0   0   2   0   2   0   0   0   2   2   0   2   2   2   2   0   2   2   0   0   2   0   0   2   2   2   2   0   2   0   0   2   2   0   0   2   0   2   0   2   2   0   2   2   0   0   0   0   0   2   0   0   0   2   0   0   0   2   0   0   2   2   0   2   0   2   0   2   2   2   0   2   0   0   2   2   2   0   2   2   0   0   0   2   0   0   0   2   0   2   2   2   0   0   0   0   2   2   0   0   0   2   2   2   2   0   0   0   0   0   0   2   2   2   2   2   2   2   2   0   0   0   2   2   0
 MK-6-2                 2   0   0   2   2   0   0   0   2   0   0   2   2   2   0   0   2   0   0   0   2   2   0   2   2   2   2   2   0   0   0   0   2   2   0   0   0   0   0   2   0   2   0   0   2   0   2   2   0   2   2   0   2   0   0   0   2   0   0   2   2   2   2   2   2   2   2   2   0   2   0   2   2   2   2   0   0   2   0   0   0   0   0   0   2   0   2   2   2   2   0   2   2   0   0   2   0   0   2   2   2   2   0   2   0   0   2   2   0   0   2   0   2   0   2   2   0   2   2   0   0   0   0   0   2   0   0   0   2   0   0   0   0   0   0   2   2   0   2   0   2   0   2   2   2   0   2   0   0   2   2   2   0   2   2   2   2   0   2   0   0   0   2   0   2   2   2   0   2   0   0   2   2   0   0   0   2   0   2   2   0   0   0   2   0   0   2   2   2   2   2   2   2   2   0   0   0   2   2   0
 MK-6-3                 2   0   2   2   2   2   0   0   2   0   0   2   2   2   0   0   2   0   0   0   2   2   0   2   0   2   2   2   0   0   2   0   0   2   0   0   2   0   0   2   0   2   0   0   2   0   2   2   0   2   0   0   2   0   0   0   2   0   0   2   2   2   2   2   2   2   2   2   0   2   0   2   2   2   2   2   0   2   0   0   0   0   0   0   2   0   2   2   2   2   0   0   2   0   0   2   0   0   2   2   2   0   0   2   0   0   2   2   0   0   2   0   2   0   2   0   0   2   2   0   0   0   0   2   2   0   0   0   2   0   0   0   0   0   0   2   2   0   2   0   2   0   2   2   2   0   2   0   0   2   2   2   0   2   2   2   2   0   2   0   0   0   2   2   2   2   2   0   2   0   2   2   2   0   0   0   2   0   2   2   0   0   0   2   0   2   2   2   2   2   2   2   2   2   0   0   0   2   0   2
 MK-6-4                 2   0   2   2   2   2   0   0   2   2   0   2   2   2   0   0   2   0   0   0   2   2   0   2   0   2   2   2   0   0   2   0   0   2   0   0   2   0   0   2   0   2   0   0   2   2   2   0   0   2   0   2   2   0   0   0   2   0   0   2   2   2   2   2   2   2   2   0   0   2   0   2   2   0   0   2   0   2   0   0   0   0   0   0   2   0   2   2   2   2   0   0   2   0   0   2   0   0   2   2   2   0   0   2   0   0   2   2   0   0   2   0   2   0   2   0   0   2   2   0   0   0   2   2   0   0   0   0   2   2   0   0   0   0   2   2   2   0   2   0   2   0   2   2   2   0   2   0   0   2   2   2   0   2   2   2   2   0   2   2   0   0   2   0   2   2   2   0   2   0   2   2   2   0   0   0   2   0   2   0   0   0   0   2   2   0   2   2   2   2   2   2   2   2   0   0   0   2   0   2
 MK-6-5                 2   0   2   2   2   0   0   0   2   2   0   2   2   2   0   0   0   0   0   0   2   2   2   2   0   2   0   2   0   0   2   0   0   0   0   2   2   0   0   2   0   2   0   0   2   2   2   0   0   2   0   2   0   0   0   0   2   0   0   2   2   2   2   2   2   2   2   2   2   2   0   2   0   0   0   0   0   2   0   0   0   0   0   0   2   0   2   2   2   2   0   0   2   0   0   2   0   0   2   2   2   0   0   0   0   0   2   2   0   0   2   0   2   0   2   0   0   2   2   0   0   0   0   2   0   0   2   0   2   2   0   0   0   0   2   2   2   0   0   0   2   0   2   0   2   0   0   0   2   0   2   2   0   2   2   2   2   2   2   2   0   0   2   0   2   2   2   0   2   0   2   2   2   0   0   0   2   0   2   0   0   0   0   2   0   0   2   2   0   2   2   2   2   2   0   0   0   2   2   2
 MK-6-6                 2   0   2   2   2   0   0   2   2   0   0   2   2   2   0   2   0   0   0   0   2   2   2   2   0   2   0   2   0   2   2   0   0   0   0   2   2   0   0   2   0   0   0   2   2   2   2   0   0   2   0   2   0   2   0   0   2   0   0   2   2   0   2   2   2   2   2   2   2   2   0   2   0   0   2   0   0   2   0   0   0   0   0   0   2   0   0   2   2   0   0   0   2   0   0   2   0   0   0   2   2   0   2   0   2   0   2   0   0   0   2   0   2   0   2   2   0   2   2   0   0   0   0   2   0   0   2   0   2   2   0   0   0   0   0   0   2   0   0   0   2   0   2   0   2   0   0   0   2   0   2   2   0   2   2   2   2   2   2   2   2   0   0   0   2   2   2   2   2   0   2   2   2   0   0   0   2   0   2   0   0   0   0   0   2   0   2   2   0   0   2   0   2   2   0   0   0   0   2   2
 MK-6-7                 2   0   2   2   2   0   0   2   2   0   0   0   2   2   0   2   0   0   2   0   2   2   2   2   0   2   2   2   2   2   2   0   0   0   0   0   2   0   0   2   2   2   0   2   2   2   2   0   0   2   0   2   0   0   0   0   2   0   0   2   0   0   2   2   2   2   2   2   0   2   0   2   0   2   2   0   2   2   0   0   0   0   0   0   2   0   0   2   2   0   0   0   2   0   0   2   0   0   0   2   2   0   2   0   2   0   2   0   0   0   2   0   2   2   2   2   0   0   0   0   0   0   0   2   2   0   2   0   2   2   0   2   0   0   0   0   2   2   0   2   2   0   2   2   2   0   0   0   2   0   2   2   0   2   2   2   2   2   2   2   2   0   0   0   2   2   2   2   2   0   2   2   2   0   0   0   2   0   2   0   0   0   0   0   2   0   2   2   2   2   2   0   2   0   0   0   0   0   2   2
 MK-6-8                 2   0   2   2   2   0   0   2   2   0   0   0   2   2   0   2   0   2   2   0   2   2   2   2   0   2   2   2   2   2   2   2   0   0   0   0   2   0   0   2   2   2   0   2   2   2   0   0   0   2   0   2   0   0   0   2   2   0   0   2   0   0   2   2   2   0   2   2   0   2   0   2   0   2   2   0   2   2   2   0   0   0   0   2   2   0   0   2   0   0   0   0   2   0   0   2   0   0   0   2   2   2   2   0   2   0   2   0   0   0   2   0   0   2   2   2   0   0   0   2   0   0   0   2   2   0   2   0   2   2   0   2   0   0   0   2   2   2   0   2   2   0   2   2   2   0   0   0   2   0   2   2   0   2   2   2   2   0   2   2   2   0   0   0   0   2   2   2   0   0   2   2   2   0   0   0   2   2   2   0   0   0   0   0   2   0   2   2   0   2   2   2   2   0   0   2   0   0   2   2
 MK-6-9                 2   0   2   0   2   0   0   0   2   0   0   0   2   2   0   2   0   2   2   0   2   2   2   2   0   0   2   2   2   2   2   2   0   0   2   0   2   0   0   2   2   2   0   2   2   2   2   0   0   2   0   2   0   0   0   2   2   0   0   2   0   0   2   2   2   2   2   2   0   2   0   2   0   2   2   0   2   2   2   0   0   0   0   2   2   0   0   2   0   0   0   0   2   0   0   2   0   0   0   2   0   2   2   0   0   0   2   0   2   0   2   0   0   0   2   2   0   0   0   2   0   2   0   2   2   0   2   0   0   2   0   2   0   2   0   2   2   2   2   2   0   0   0   2   2   0   0   0   2   0   0   2   0   2   2   2   2   0   2   2   2   0   0   0   0   2   0   2   0   0   2   0   2   0   0   0   0   2   2   0   0   0   0   0   2   0   2   2   0   2   0   2   2   0   0   2   0   2   2   0
 MK-6-10                2   0   2   0   2   0   0   0   2   0   0   2   2   2   0   2   2   2   0   0   2   2   2   2   0   0   2   2   2   0   2   0   0   0   2   0   2   0   0   2   2   0   0   2   2   2   0   0   0   2   2   2   0   0   0   2   2   0   0   2   0   0   2   2   2   2   2   2   0   2   0   2   0   2   2   0   2   2   2   0   0   0   0   2   2   2   2   2   0   2   0   0   2   0   0   2   0   0   0   2   0   2   2   0   0   0   2   0   2   0   2   0   0   2   2   2   0   0   0   2   0   2   2   2   2   0   2   0   0   2   0   2   2   2   0   2   2   2   2   2   0   0   0   2   2   0   0   2   2   0   0   2   2   2   2   2   2   0   2   2   2   0   0   0   0   2   2   2   0   0   2   0   2   2   0   0   0   2   2   0   0   0   0   2   2   0   2   2   0   2   0   2   2   0   0   2   0   2   2   2
 MK-6-11                2   0   2   0   2   0   0   0   2   0   0   2   2   2   0   2   2   2   0   0   2   2   2   0   0   0   0   2   2   0   2   0   0   0   2   0   2   0   0   2   0   0   0   2   2   2   0   0   0   2   2   2   0   0   0   2   2   0   0   2   0   0   0   2   2   2   0   2   0   2   0   2   0   2   2   0   2   0   2   0   0   0   0   2   2   0   2   2   0   2   0   0   2   2   0   0   0   2   0   2   0   2   2   0   0   0   0   0   2   0   2   2   0   2   2   2   0   0   0   2   0   2   2   2   2   0   2   0   0   2   0   2   2   2   0   0   2   2   2   0   0   0   0   2   2   0   0   2   2   0   0   0   2   2   2   2   2   0   2   2   2   0   0   0   2   2   2   2   0   0   2   0   0   0   0   0   0   2   2   0   0   0   0   2   2   0   2   2   0   2   0   2   2   0   0   2   0   2   2   0
 MK-6-12                2   0   2   0   2   0   0   2   2   0   0   2   2   2   0   0   2   2   0   0   2   2   2   0   0   0   0   2   2   0   0   0   0   0   2   0   0   0   0   2   0   0   0   2   2   2   0   0   0   2   2   2   0   0   0   0   2   0   2   2   0   0   0   2   2   2   0   2   0   2   0   2   0   2   2   0   2   0   2   0   0   0   0   2   2   0   2   2   0   2   0   0   2   2   0   2   0   2   0   2   0   2   2   0   0   0   0   2   2   0   2   2   0   2   2   2   0   0   0   2   0   2   2   0   2   0   2   0   0   2   2   2   2   2   0   0   2   2   2   0   0   0   0   2   2   0   0   0   0   0   2   0   2   2   0   2   2   0   2   2   2   0   0   0   2   2   2   2   0   0   2   0   0   0   2   0   0   2   2   0   0   0   0   2   2   0   2   2   2   2   0   2   2   0   0   2   0   2   2   0
 MK-6-13                2   0   2   0   0   0   0   0   2   0   0   2   2   2   2   0   0   2   0   0   2   2   2   0   0   0   0   2   2   0   0   0   0   0   2   0   2   0   0   2   0   0   0   2   2   2   0   0   0   2   2   2   0   0   0   2   2   0   2   2   0   0   2   0   2   2   0   2   0   2   0   2   0   2   2   0   2   0   2   0   0   0   0   2   2   0   2   2   0   2   0   0   2   2   0   2   0   2   0   2   0   2   2   0   0   0   0   2   2   0   2   2   0   2   2   2   0   0   0   2   0   2   2   0   2   0   2   0   0   2   2   2   2   2   0   0   2   2   2   0   2   0   0   2   2   0   0   0   0   0   2   0   2   2   0   2   2   0   2   2   2   0   2   0   0   2   2   2   0   0   2   0   0   0   2   0   2   2   2   0   0   0   0   2   2   0   2   2   2   2   0   2   2   0   0   2   0   0   2   0
 MK-6-14                0   0   2   0   0   0   0   0   2   2   2   2   2   2   2   0   0   2   0   2   2   2   2   0   0   0   0   2   2   0   0   0   0   0   2   0   2   0   0   2   0   0   0   2   2   2   0   0   2   2   2   2   0   0   2   2   2   0   2   2   0   0   2   0   2   0   0   2   0   2   0   0   2   2   2   0   0   0   2   0   0   0   0   0   2   0   2   0   0   2   0   0   2   2   0   2   2   2   2   2   0   2   2   0   0   0   0   2   0   2   2   2   0   2   2   2   0   0   0   2   0   2   2   0   2   0   0   2   0   2   2   2   2   2   0   2   2   0   2   0   2   0   0   2   2   0   0   0   0   0   2   0   2   2   2   2   0   0   2   2   2   0   2   0   0   2   2   2   0   0   0   0   0   0   2   0   2   2   2   0   0   0   0   2   2   0   2   2   2   2   0   2   2   0   0   2   0   0   2   0
 MK-6-15                0   0   2   0   0   0   0   0   2   2   2   2   2   2   2   0   0   2   0   2   2   2   2   0   0   0   0   2   0   0   0   0   2   0   2   0   2   0   0   2   0   2   0   2   0   2   0   0   2   2   2   2   0   0   2   2   2   0   2   2   0   0   2   0   2   0   0   2   0   2   0   0   2   2   2   0   0   0   2   0   0   0   0   0   2   0   2   0   0   2   0   0   2   2   0   2   2   2   2   2   0   2   2   0   0   0   0   2   0   2   2   0   0   2   2   2   0   0   0   2   0   0   2   0   2   0   0   2   0   2   2   2   2   2   0   2   2   2   2   0   2   0   0   2   2   0   0   0   0   2   2   0   2   2   0   2   0   0   2   2   2   2   2   0   0   2   2   2   0   0   0   0   0   0   2   0   2   2   2   0   2   2   0   0   2   0   2   2   2   2   0   2   2   0   0   2   0   0   2   0
 MK-6-16                0   0   2   0   0   0   0   0   2   2   2   2   2   2   2   0   0   2   0   2   2   2   2   0   0   2   2   2   2   0   0   0   2   2   2   2   0   0   0   2   0   2   0   0   0   2   2   0   2   2   2   2   0   0   2   2   2   2   2   2   0   0   2   0   2   0   0   2   0   2   0   0   2   2   2   0   0   0   2   0   0   0   0   0   2   0   2   0   0   2   0   0   2   2   0   2   2   0   2   2   0   2   2   0   0   0   0   2   0   2   2   0   0   2   2   2   0   0   0   2   0   0   2   0   2   0   0   2   0   2   2   0   2   2   0   2   2   2   2   0   2   0   0   2   2   0   0   0   0   2   2   0   2   2   0   2   0   0   2   0   2   2   2   0   0   2   2   2   0   0   0   2   0   0   2   0   0   2   2   0   2   2   2   0   2   0   2   2   0   2   0   2   2   0   0   2   0   0   2   0
 
!****************************************** Phenotypic Data **********************************************************
!-100.0 is resevred for missing phenotype
SimulatedTrait1         9.4386    8.2878   11.8832    8.1381    9.5995    9.9456   11.2738   10.9487    7.9822   11.4147    9.9733   10.5879   11.7992   10.5703   10.3356    6.5220    8.7980   12.0129   12.1770    7.6179   13.6786    8.3390    8.0954   11.3288   12.1360   10.2366   10.3979   11.2206    9.9212   11.6124    9.0385   10.1926    9.3707   11.3616    8.7826   11.8155    8.0719    8.4260   12.0845    8.4605   10.3202   10.2315    9.2435    8.2439    8.1942    9.8684   10.9059    8.3044   10.1702    8.8385    8.1264   12.2645    9.7991   11.6052    6.3304    8.9968   11.4532   10.4166    8.3537   11.4590    9.2651   10.0728    8.8163   10.5698   10.3326   11.9978    8.7986    9.9398   11.9614    7.7109    9.7190    8.7601    9.1299   11.7173   11.9141   12.7253   11.9042    7.5525    9.3326   12.4346   10.6658    8.4661   11.2761   11.7939    9.1634   10.0777    9.4813   10.4738    9.1780   11.8740   10.1635    8.2671    9.7317    6.6843   12.4797   10.2575   12.6534   12.1140    9.9545    9.1825   11.8628    6.0013    9.4184    7.7996    8.5384   10.2929    7.8833   10.0788    8.8624   10.2178    8.9392   12.1144    9.0644   11.2195   11.1776    7.4018    9.8062    9.4948   10.9124    9.4986   10.5537    9.4378    9.3983    9.5793   11.4835   10.5113    6.8283    8.5117    8.3955   11.0568   12.4690   10.6290   11.5750   11.6969   10.7307    9.8632   10.5429   11.4864    8.6172    8.5719    8.4081   10.3554    8.3417    7.5495   10.4742    8.9638   11.2010    6.8736    8.3168    9.0426   10.8002    6.5231    8.4934    8.6137    9.5337    8.0505    8.1940   11.8276    9.2290   11.9366   11.5787    8.2397    9.7048    9.6056    8.3448   10.6790   11.8769   10.2256   10.6007   11.1841    7.9032    8.2324    9.8884   10.6760   12.0541    8.9565   13.8913    9.4598   11.5078   11.6842   10.1808    7.7062   10.2592   10.4685    9.4755    9.7894   10.0648    9.7627    8.9916   11.1508   10.2065   11.8951   13.7805    8.4124    9.8623   11.6924   10.0679   13.3219   10.0112    9.1212
SimulatedTrait2        14.3791   16.4710   15.2458   12.7141   15.2099   14.6043   15.4278   13.6661   13.0478   15.9043   15.5477   13.1909   13.3103   13.6837   17.3102   13.8882   16.2763   14.6025   15.3438   16.6754   13.8569   15.0856   15.0407   13.0993   17.2520   15.6947   16.9639   16.6306   14.7302   16.1900   15.1411   14.2320   15.8343   14.3842   15.7672   14.9048   13.3296   14.1918   18.4306   15.2366   14.1478   13.3654   12.4404   16.7992   14.1579   14.8150   13.2546   16.0885   15.3973   14.5298   15.8993   16.7150   17.1568   15.2728   14.8266   14.7296   17.4589   17.5160   15.0764   15.3769   13.6682   14.2040   15.5530   14.8458   15.5850   16.1069   15.9924   14.4612   15.7949   13.5547   12.4766   15.5503   15.1905   14.1992   12.7815   16.9242   14.0375   15.8242   15.3345   16.8205   15.8198   14.2617   13.8331   15.1737   15.0865   15.3505   12.9760   14.9881   14.4860   14.8484   14.2386   13.9330   13.0069   15.5041   15.3865   15.1576   14.7478   14.9673   13.7784   16.9843   17.6023   14.4248   13.8110   13.3036   15.7145   14.9460   13.8901   15.7378   12.9341   12.5305   13.0956   15.6500   14.1597   15.8935   14.8677   12.7921   15.4282   14.9753   16.2066   15.3233   16.0719   15.9188   14.4605   16.0278   12.9015   12.9555   15.2899   13.4872   13.4234   13.6553   15.6627   16.3882   15.6645   13.1789   13.1026   13.3598   13.4365   13.9686   14.4450   16.5163   12.7827   14.8101   13.8181   14.2748   16.7454   15.9293   14.3272   15.4912   14.4535   17.7950   13.4286   13.8080   16.3916   11.5952   16.9050   15.1016   13.5445   16.6874   14.7320   15.1638   15.6507   14.1776   15.1158   13.9291   16.5131   16.9119   15.1948   14.6947   14.4915   13.5323   13.8002   14.5459   15.2795   13.5119   15.8501   13.8925   16.2353   14.2249   14.0793   12.0103   14.7617   16.4903   17.3314   15.8734   16.4392   13.6756   17.0782   13.6708   14.4743   12.6941   14.7544   17.2088   15.6816   15.0421   14.5835   15.3646   14.1706   17.3079   16.9788   18.1133
 
