# Supplementary material for: Inclusive Composite Interval Mapping of QTL by Environment Interactions in Biparental Populations
Source: PLoS One. 2015 Jul 10;10(7):e0132414. doi: 10.1371/journal.pone.0132414 (PMC4498613; doi:10.1371/journal.pone.0132414)
Supplement: S3 File — (ZIP) [file pone.0132414.s003.zip › Simulation for unliked model/Simulated popualtions/run_00165.met]

!**********************Note: lines staring with "!" are remarks and will be ignored in the program********************
!*********************************General Information**********************************
!Assuming F1 = P1 x P2, populations available in QTL IciMapping are: 
!  1, P1BC1F1 = P1 x F1, the first backcrossing where P1 is used as the recurrent parent;
!  2, P2BC1F1 = P2 x F1, the first backcrossing where P2 is used as the recurrent parent;
!  3, F1DH, F1-derived doubled haploids; 
!  4, RIL or F1RIL, recombination inbred lines through the repeated selfing of F1;
!  5, P1BC1RIL, recombination inbred lines through the repeated selfing of P1BC1F1;
!  6, P2BC1RIL, recombination inbred lines through the repeated selfing of P2BC1F1;
!  7, F2, the selfing generation of F1;
!  8, F3, the selfing generation of F2;
!  9, P1BC2F1, the second backcrossing where P1 is used as the recurrent parent; 
! 10, P2BC2F1, the second backcrossing where P2 is used as the recurrent parent;
! 11, P1BC2RIL, recombination inred lines through the repeated selfing of P1BC2F1; 
! 12, P2BC2RIL, recombination inred lines through the repeated selfing of P2BC2F1; 
! 13, P1BC1F2, the selfing generation of P1BC1F1; 
! 14, P2BC1F2, the selfing generation of P2BC1F1; 
! 15, P1BC2F2, the selfing generation of P1BC2F1; 
! 16, P2BC2F2, the selfing generation of P2BC2F1; 
! 17, P1BC1DH, P1BC1F1-derived doubled haploids; 
! 18, P2BC1DH, P2BC1F1-derived doubled haploids; 
! 19, P1BC2DH, P1BC2F1-derived doubled haploids; 
! 20, P2BC2DH, P2BC2F1-derived doubled haploids; 
   3      !Mapping Population (see remarks above)
   2      !Mapping Function (1 for Kosambi; 2 for Haldane; 3 for Morgan)
   2      !Marker Space Type (1 for intervals; 2 for positions)
   1      !Marker Space Unit(1 for centiMorgans; 2 for Morgan)
   6      !Number of Chromosomes (or Linkage Groups)
 200      !Size of the mapping population
   2      !Number of environments
 
!***************************************** Chromosomes and Linkage Maps **********************************************
!Chromosome                 NumMarkers
-CH1                        16
-CH2                        16
-CH3                        16
-CH4                        16
-CH5                        16
-CH6                        16
!Linkage map (Marker name followed by position or the interval length)
 MK-1-1                1     0.000
 MK-1-2                1    10.000
 MK-1-3                1    20.000
 MK-1-4                1    30.000
 MK-1-5                1    40.000
 MK-1-6                1    50.000
 MK-1-7                1    60.000
 MK-1-8                1    70.000
 MK-1-9                1    80.000
 MK-1-10               1    90.000
 MK-1-11               1   100.000
 MK-1-12               1   110.000
 MK-1-13               1   120.000
 MK-1-14               1   130.000
 MK-1-15               1   140.000
 MK-1-16               1   150.000
 MK-2-1                2     0.000
 MK-2-2                2    10.000
 MK-2-3                2    20.000
 MK-2-4                2    30.000
 MK-2-5                2    40.000
 MK-2-6                2    50.000
 MK-2-7                2    60.000
 MK-2-8                2    70.000
 MK-2-9                2    80.000
 MK-2-10               2    90.000
 MK-2-11               2   100.000
 MK-2-12               2   110.000
 MK-2-13               2   120.000
 MK-2-14               2   130.000
 MK-2-15               2   140.000
 MK-2-16               2   150.000
 MK-3-1                3     0.000
 MK-3-2                3    10.000
 MK-3-3                3    20.000
 MK-3-4                3    30.000
 MK-3-5                3    40.000
 MK-3-6                3    50.000
 MK-3-7                3    60.000
 MK-3-8                3    70.000
 MK-3-9                3    80.000
 MK-3-10               3    90.000
 MK-3-11               3   100.000
 MK-3-12               3   110.000
 MK-3-13               3   120.000
 MK-3-14               3   130.000
 MK-3-15               3   140.000
 MK-3-16               3   150.000
 MK-4-1                4     0.000
 MK-4-2                4    10.000
 MK-4-3                4    20.000
 MK-4-4                4    30.000
 MK-4-5                4    40.000
 MK-4-6                4    50.000
 MK-4-7                4    60.000
 MK-4-8                4    70.000
 MK-4-9                4    80.000
 MK-4-10               4    90.000
 MK-4-11               4   100.000
 MK-4-12               4   110.000
 MK-4-13               4   120.000
 MK-4-14               4   130.000
 MK-4-15               4   140.000
 MK-4-16               4   150.000
 MK-5-1                5     0.000
 MK-5-2                5    10.000
 MK-5-3                5    20.000
 MK-5-4                5    30.000
 MK-5-5                5    40.000
 MK-5-6                5    50.000
 MK-5-7                5    60.000
 MK-5-8                5    70.000
 MK-5-9                5    80.000
 MK-5-10               5    90.000
 MK-5-11               5   100.000
 MK-5-12               5   110.000
 MK-5-13               5   120.000
 MK-5-14               5   130.000
 MK-5-15               5   140.000
 MK-5-16               5   150.000
 MK-6-1                6     0.000
 MK-6-2                6    10.000
 MK-6-3                6    20.000
 MK-6-4                6    30.000
 MK-6-5                6    40.000
 MK-6-6                6    50.000
 MK-6-7                6    60.000
 MK-6-8                6    70.000
 MK-6-9                6    80.000
 MK-6-10               6    90.000
 MK-6-11               6   100.000
 MK-6-12               6   110.000
 MK-6-13               6   120.000
 MK-6-14               6   130.000
 MK-6-15               6   140.000
 MK-6-16               6   150.000
!*********************************** Marker Types ********************************************************************
!Co-dominant marker: When heterozygote F1 is present, P1 is coded as 2, F1 is coded as 1, and P2 is coded as 0; Otherwise, P1 is coded as 2, and P2 is coded as 0. 
!Dominant marker: When heterozygote F1 is present, P1 and F1 are coded as 12, and P2 is coded as 0; Otherwise, P1 is coded as 2, and P2 is coded as 0.  
!Recessive markers: When heterozygote F1 is present, P1 is coded as 2, and F1 and P2 are coded as 10; Otherwise, P1 is coded as 2, and P2 is coded as 0. 
!Missing marker is coded as -1. 
 MK-1-1                 2   2   2   0   0   2   2   2   0   2   0   2   2   0   0   0   2   0   0   2   0   0   0   0   2   0   0   2   2   0   2   0   2   0   2   0   2   2   2   0   2   2   0   0   0   2   2   0   2   0   0   2   2   2   0   0   2   2   0   0   0   2   2   0   2   0   2   2   0   2   2   0   0   0   0   0   0   0   2   2   2   0   0   2   0   0   0   2   2   2   2   2   0   0   2   0   2   0   0   0   0   2   2   0   2   0   2   0   0   0   0   0   0   0   0   2   2   0   2   2   0   2   0   2   2   0   2   0   0   2   0   2   2   0   2   2   2   2   2   0   0   2   2   0   2   2   2   0   2   0   2   0   0   2   2   0   0   0   2   2   2   2   2   2   0   2   2   0   0   2   2   2   0   0   2   2   2   0   0   0   0   0   2   0   2   0   2   2   0   0   2   0   0   2   0   2   2   2   0   2
 MK-1-2                 0   2   2   0   0   2   2   2   0   2   0   2   2   0   0   0   2   0   2   2   0   0   0   0   2   0   0   2   2   0   2   0   2   0   2   0   2   2   2   0   2   2   0   0   0   0   2   0   2   2   0   2   2   2   0   0   2   2   0   0   0   2   2   0   2   0   2   2   0   2   2   0   0   2   0   0   0   0   2   2   2   0   0   0   0   0   0   2   2   2   2   2   0   0   2   0   2   2   0   0   0   2   0   0   2   0   2   0   0   0   0   0   0   0   0   2   0   0   2   2   0   2   0   2   2   2   2   0   0   2   2   2   2   0   2   2   2   2   2   0   0   2   0   0   2   2   2   0   2   0   2   0   0   2   2   0   2   0   2   2   2   2   0   2   0   2   2   0   0   2   2   2   0   0   2   0   2   0   0   0   0   0   2   2   2   0   2   2   0   0   2   0   0   2   0   2   2   2   0   2
 MK-1-3                 0   2   2   0   0   2   2   2   0   2   0   0   2   0   0   0   2   0   2   0   2   0   0   0   2   0   0   2   2   2   2   0   2   2   2   2   2   2   2   0   2   2   0   0   0   0   2   0   2   2   2   2   2   2   0   0   2   2   0   0   0   2   2   0   2   0   2   2   0   2   2   0   0   2   0   0   0   0   2   0   2   0   0   0   2   0   0   2   2   2   2   2   0   0   2   0   2   2   0   0   0   2   0   0   2   0   2   0   0   0   0   0   0   0   0   2   0   0   2   2   0   2   0   2   2   2   2   0   0   2   2   2   2   0   2   2   2   2   2   0   2   2   0   0   0   2   2   0   2   0   2   0   0   2   2   2   2   0   2   2   2   2   0   0   0   2   2   0   0   2   2   2   0   0   2   0   2   0   0   0   0   0   2   2   2   0   2   2   0   0   2   0   0   2   0   2   0   2   2   2
 MK-1-4                 0   2   2   0   0   2   2   2   0   2   0   0   2   0   0   0   2   0   2   0   2   0   0   0   2   0   0   2   2   2   2   0   2   2   0   2   2   2   2   2   2   2   0   0   2   0   2   0   2   2   2   2   2   2   0   0   2   2   0   0   0   0   2   0   0   0   2   2   0   2   2   0   0   2   0   0   0   2   2   0   0   2   2   2   2   0   0   2   2   2   2   2   0   0   2   0   2   0   2   0   2   2   0   0   2   2   0   0   0   0   2   0   0   0   0   2   0   0   2   2   2   2   2   2   2   2   2   0   0   2   0   2   2   0   0   2   2   2   2   0   2   0   0   0   0   2   2   0   2   0   2   0   2   2   2   2   2   0   2   2   2   2   0   0   2   2   2   0   0   2   2   2   0   0   0   0   2   2   2   2   0   0   2   2   2   0   2   2   0   0   2   0   0   2   0   2   2   2   2   2
 MK-1-5                 0   2   0   0   0   2   2   2   0   2   0   2   0   0   0   0   2   0   2   0   2   2   0   0   0   0   0   2   2   2   2   2   2   2   0   2   2   2   2   2   2   2   0   0   2   0   2   0   2   0   2   2   2   2   0   0   0   2   0   0   0   0   2   0   0   2   2   2   0   2   2   0   0   0   0   0   0   2   2   0   0   2   2   2   0   0   0   2   2   2   2   2   0   0   2   0   2   0   2   0   2   2   0   0   2   2   0   2   0   0   2   0   0   0   0   2   0   0   0   2   2   2   2   2   2   2   2   2   0   2   2   2   2   0   0   2   2   0   2   2   2   0   0   0   0   2   2   0   2   0   2   0   2   2   2   0   2   0   2   2   2   2   0   0   2   2   2   0   0   2   2   2   0   0   0   0   2   0   2   2   0   0   2   2   2   0   2   2   2   0   2   2   0   2   0   2   2   2   2   2
 MK-1-6                 2   2   0   0   0   2   2   2   2   2   0   2   0   0   0   0   2   0   2   0   2   2   0   2   0   0   0   2   2   2   2   2   2   2   0   2   2   2   2   2   0   2   0   0   2   0   2   0   2   0   2   2   0   2   0   0   2   2   0   0   2   0   2   0   0   2   2   2   0   2   2   0   0   0   0   0   0   0   2   0   0   2   2   2   0   0   0   2   2   2   2   2   0   0   2   0   2   0   2   0   2   2   0   0   2   2   0   2   0   0   2   0   0   0   0   2   0   2   0   2   0   2   2   2   2   2   2   2   0   2   2   2   2   2   0   2   2   0   2   2   2   0   0   0   0   2   2   0   2   0   2   0   2   2   2   0   2   0   2   2   2   2   0   0   2   2   2   0   0   2   2   2   0   0   2   0   2   0   2   2   0   0   2   2   2   0   2   2   2   2   2   2   0   2   0   2   2   2   2   2
 MK-1-7                 2   2   0   0   0   2   2   2   2   2   0   2   0   0   0   2   2   2   2   0   2   2   0   2   0   0   0   2   2   2   2   2   2   2   0   2   2   2   2   2   0   2   0   0   2   0   2   0   2   0   2   2   0   2   0   0   2   2   0   0   2   0   2   0   0   2   2   2   0   2   2   2   0   0   0   0   2   0   2   0   0   2   2   2   0   0   0   2   2   2   2   0   0   0   2   0   2   0   2   0   2   2   0   0   2   2   0   2   0   2   2   2   0   2   2   2   0   2   0   2   0   0   2   2   0   2   2   2   2   2   2   2   2   2   0   2   2   0   2   2   2   0   0   0   0   2   2   0   2   2   2   0   2   2   2   0   2   0   2   2   2   2   0   0   2   2   2   0   2   2   2   2   0   0   2   0   0   0   2   2   0   0   2   2   2   0   2   2   0   2   2   2   0   2   0   2   2   2   2   2
 MK-1-8                 0   0   0   0   0   2   2   2   2   2   0   2   0   0   0   2   0   2   2   0   2   2   0   2   0   0   2   2   0   2   2   2   2   0   0   2   2   2   2   2   0   2   0   0   2   0   2   0   2   0   2   2   0   2   0   0   2   2   0   0   2   0   2   0   0   2   2   2   0   2   2   2   2   0   0   0   2   0   2   0   0   2   2   2   0   0   0   2   2   2   2   0   0   0   2   0   2   0   2   0   2   2   0   0   2   2   2   2   0   0   2   2   0   2   2   2   0   0   2   0   0   0   2   2   2   0   2   2   2   2   2   2   0   2   0   2   0   0   2   2   2   0   0   0   0   2   2   0   2   2   2   2   2   0   2   0   2   0   0   2   2   2   0   0   2   2   0   0   2   2   2   2   0   2   2   0   0   0   2   2   0   0   2   2   2   0   2   2   0   2   0   2   0   2   0   2   2   2   2   0
 MK-1-9                 2   0   0   0   0   2   2   2   2   2   2   2   0   0   0   2   0   2   2   0   2   2   0   2   2   0   2   2   2   2   0   2   2   0   0   2   2   2   2   2   0   2   0   0   2   0   2   0   2   0   2   2   0   2   0   0   2   2   0   0   2   2   2   0   0   2   0   2   2   2   2   2   2   0   0   0   2   0   2   0   0   2   0   2   0   0   0   2   2   2   2   0   0   0   2   0   0   0   2   0   0   2   0   0   2   2   2   2   0   2   2   2   0   2   2   2   0   0   2   0   0   0   2   2   2   0   2   2   0   2   2   2   0   2   0   2   0   0   2   2   2   0   0   0   0   2   2   0   2   0   2   2   2   0   2   0   2   0   0   2   2   2   2   0   2   2   2   0   2   0   2   2   0   2   2   0   0   0   0   2   0   0   2   2   2   0   2   2   0   0   0   2   0   2   0   2   2   2   2   0
 MK-1-10                2   0   0   0   0   2   2   2   2   2   2   2   0   0   0   0   0   2   2   0   2   2   0   2   2   0   2   2   2   2   0   2   2   0   2   0   2   2   2   2   0   2   2   0   0   0   2   0   2   0   2   2   0   2   0   0   2   2   0   0   0   2   2   0   0   2   0   2   2   2   2   2   2   0   2   0   2   0   2   2   0   2   0   2   0   0   0   2   2   2   2   2   2   2   0   0   0   2   0   0   0   0   0   0   2   2   2   2   0   2   2   2   0   2   2   2   0   0   2   2   0   0   2   2   2   0   2   2   0   2   2   2   0   2   0   2   0   0   2   2   2   2   2   0   0   2   2   0   2   0   2   2   2   0   2   0   2   0   0   2   2   2   2   0   2   0   2   2   2   0   2   2   0   0   2   2   0   0   0   0   0   0   2   2   2   0   2   2   0   2   0   2   0   2   0   2   2   2   2   0
 MK-1-11                2   0   0   0   0   2   2   2   2   2   2   2   0   0   0   0   0   2   2   0   2   2   0   2   2   0   2   2   2   2   0   2   2   0   0   2   2   2   2   0   0   2   2   0   0   0   2   0   2   0   2   2   0   2   0   0   2   2   0   0   0   2   2   2   0   2   0   2   2   2   0   2   2   0   2   0   2   0   2   2   0   2   0   2   0   0   0   2   2   0   2   2   2   2   0   0   0   2   0   0   0   0   2   2   0   2   2   0   0   2   2   2   0   2   2   2   0   0   2   2   0   0   2   2   2   0   2   2   0   2   2   2   0   2   0   2   0   0   2   2   2   2   2   0   0   2   2   0   2   2   2   2   2   0   2   0   2   0   0   2   2   2   2   0   2   0   2   2   2   0   2   2   0   0   2   2   0   0   0   2   0   0   2   2   2   0   2   2   2   2   0   2   0   2   0   2   2   2   2   0
 MK-1-12                2   2   2   0   2   2   2   2   2   2   2   2   0   0   0   0   0   2   2   0   2   2   0   2   2   0   2   2   2   2   0   0   2   2   0   2   2   2   2   0   0   2   2   0   0   2   2   0   0   0   2   2   2   2   0   0   2   2   0   0   0   2   2   2   0   2   0   2   2   2   0   2   2   2   2   0   2   0   2   2   0   2   0   2   0   0   0   2   2   0   2   2   2   2   0   0   0   2   0   0   0   2   2   2   0   0   2   2   0   2   2   2   0   2   2   2   0   0   2   2   0   0   2   0   0   0   2   2   0   2   2   2   0   2   0   2   2   0   2   2   2   2   2   0   0   2   2   0   2   0   2   2   2   0   2   0   2   0   0   2   2   2   2   0   2   0   2   2   2   0   2   0   2   0   2   2   2   0   0   2   0   0   2   2   2   0   2   0   2   0   0   2   0   2   0   2   2   2   2   0
 MK-1-13                2   2   2   0   2   0   2   2   2   0   2   2   0   0   0   0   0   2   2   2   2   2   0   2   0   2   0   2   2   2   2   0   2   2   0   0   2   2   2   0   0   2   2   0   0   2   2   0   0   0   2   2   2   2   0   0   2   2   0   0   0   0   2   2   0   2   0   2   2   2   0   2   2   2   2   0   0   0   2   2   0   2   0   2   0   0   0   2   2   0   2   0   2   2   2   0   0   2   0   0   2   2   0   2   0   0   2   2   0   2   2   2   0   2   2   2   0   0   2   2   0   0   2   2   0   0   2   2   0   2   2   2   0   0   0   2   2   0   0   2   2   2   2   0   0   2   0   0   2   0   2   2   2   0   2   0   2   0   0   2   2   2   2   0   2   0   2   2   2   0   2   0   2   0   2   2   2   0   0   2   0   0   2   2   2   0   2   0   2   2   0   2   0   2   0   2   2   2   2   0
 MK-1-14                2   2   2   2   2   0   2   2   0   0   0   2   0   0   0   0   0   0   2   2   2   2   0   2   2   2   0   2   2   2   2   0   2   2   0   0   2   2   2   0   0   2   2   0   0   2   2   2   0   0   2   2   2   2   0   0   2   0   0   0   0   0   2   2   0   2   0   2   2   2   0   2   2   2   2   2   0   0   2   2   0   2   0   2   0   0   0   2   2   0   2   0   2   2   2   0   0   2   0   0   2   2   0   2   0   2   2   2   0   2   2   2   0   2   2   0   0   0   2   2   0   0   2   2   0   2   2   2   0   2   2   0   2   0   0   2   2   0   0   2   2   2   2   0   0   2   0   0   2   0   2   2   2   0   2   0   2   2   0   2   2   2   2   0   2   0   0   2   2   0   2   0   2   0   2   2   2   0   0   2   0   0   2   2   2   0   2   0   2   0   0   2   2   2   0   2   2   2   2   0
 MK-1-15                2   2   2   0   2   2   2   2   0   0   0   2   0   0   0   0   0   0   2   2   2   0   2   2   2   2   2   2   2   2   2   0   2   2   0   0   2   2   2   0   0   2   2   0   0   2   2   0   0   0   2   2   2   2   0   0   2   0   0   0   0   0   2   2   0   2   0   2   0   2   0   2   0   2   2   2   2   0   2   2   0   2   0   0   0   0   0   2   2   0   2   0   2   0   2   0   0   2   0   0   2   2   0   2   0   2   2   2   0   2   2   2   0   2   2   0   0   0   2   2   0   0   2   2   0   2   2   2   0   2   2   0   2   0   0   2   2   0   0   2   2   0   0   0   0   2   0   0   2   0   2   2   2   0   2   2   0   0   0   2   2   2   2   0   2   0   0   2   2   0   2   0   0   2   0   2   2   0   0   2   0   0   2   2   2   0   2   0   2   0   0   2   2   2   2   2   2   2   2   0
 MK-1-16                2   2   2   0   2   2   2   2   0   0   0   2   2   0   0   0   0   0   2   2   2   0   2   2   2   2   2   2   2   2   2   0   2   0   2   0   2   2   2   0   0   2   2   0   0   2   2   0   2   0   2   2   2   2   2   0   2   2   0   0   0   0   2   2   0   2   0   2   0   2   0   2   0   2   2   2   2   0   2   2   2   2   0   2   0   0   0   2   2   0   2   2   2   0   2   0   0   2   0   2   2   2   0   2   0   2   2   2   0   2   2   2   2   2   2   0   0   0   2   2   0   0   0   2   0   2   2   2   0   2   2   0   2   0   0   2   2   0   0   0   2   0   0   0   0   0   0   0   2   0   2   2   2   0   2   2   0   0   0   2   2   2   2   0   2   0   0   2   2   0   2   0   0   2   0   2   2   0   2   2   0   0   2   2   2   0   2   0   2   2   0   2   2   2   2   0   2   2   2   0
 MK-2-1                 0   0   2   0   2   2   0   2   2   0   0   0   2   0   0   0   2   2   2   0   0   2   0   2   2   2   2   2   2   2   0   2   2   0   2   2   2   2   0   2   0   2   2   2   2   2   0   0   0   2   2   0   2   0   2   2   2   2   0   2   2   0   2   0   2   0   0   0   2   2   0   2   2   2   0   0   0   2   0   0   0   0   0   2   0   2   0   0   2   2   0   2   2   2   0   2   2   2   0   2   0   0   0   0   2   2   2   2   0   0   0   2   2   0   2   0   0   2   2   0   0   2   0   0   2   0   0   0   0   0   0   2   0   0   2   2   0   2   0   2   0   2   0   0   0   2   0   0   0   2   0   0   2   0   2   0   2   2   2   0   2   2   0   0   2   0   0   0   0   2   2   0   2   2   2   2   2   2   0   2   2   0   0   0   0   2   0   2   0   2   0   0   2   2   2   0   2   0   2   0
 MK-2-2                 2   0   2   0   2   2   2   2   2   0   2   0   2   0   0   0   2   2   2   0   0   2   0   2   2   2   2   2   2   2   0   2   2   0   2   2   2   2   0   0   2   2   2   2   2   2   0   2   0   2   2   0   2   2   2   2   0   0   0   2   2   0   2   0   2   0   2   0   2   2   0   2   2   0   0   0   0   2   0   0   0   0   0   2   0   0   0   0   2   2   0   0   2   2   0   2   0   2   0   2   0   0   0   0   2   2   2   2   0   0   0   2   2   0   2   0   0   2   2   0   0   2   0   0   2   0   0   0   0   2   2   2   0   0   2   0   0   2   0   2   0   2   0   0   2   2   2   0   0   2   0   2   2   0   2   0   2   2   2   0   2   2   0   0   2   0   0   0   0   2   2   2   0   2   0   2   2   2   0   2   2   0   0   0   0   2   0   2   0   2   0   0   2   2   2   0   2   0   2   0
 MK-2-3                 2   0   2   0   2   2   2   2   2   0   2   0   2   0   0   0   2   0   2   0   0   2   0   2   2   2   2   2   2   2   2   2   2   0   2   0   2   2   0   2   2   2   2   2   2   2   0   2   0   2   2   0   2   2   2   2   0   0   0   0   2   0   2   0   0   0   2   0   2   2   0   2   2   0   0   0   0   2   0   0   0   0   0   2   0   2   0   0   2   2   0   0   2   0   0   2   0   2   0   2   0   0   0   2   0   2   0   2   0   0   2   2   2   0   2   0   0   2   2   0   0   2   2   0   2   0   0   0   0   2   0   2   0   0   2   0   2   2   0   0   0   2   2   0   2   2   2   0   0   2   0   2   0   0   0   0   2   2   2   0   2   2   0   0   2   0   0   0   0   2   2   2   0   2   0   2   2   2   0   2   2   0   0   0   0   2   0   0   0   2   0   0   2   2   2   0   2   0   2   0
 MK-2-4                 2   0   2   0   2   2   2   0   2   0   2   0   2   0   0   0   2   0   2   0   0   0   0   2   2   2   0   2   0   2   0   2   2   0   2   0   2   2   0   0   2   2   2   2   0   2   0   0   0   2   2   0   2   2   2   2   0   0   0   0   2   0   2   0   0   0   2   0   2   2   0   2   2   0   0   0   0   2   0   0   0   0   0   0   0   2   0   0   2   2   0   2   2   0   0   2   0   0   0   2   0   0   0   2   0   2   0   2   0   0   2   2   2   0   2   0   0   0   2   0   0   0   2   0   2   0   0   0   0   2   0   2   0   0   2   0   2   2   0   0   0   2   2   0   2   2   2   0   0   2   0   2   2   0   0   0   2   2   0   0   2   2   0   0   0   0   0   0   0   2   2   0   0   2   0   0   2   2   0   2   2   0   0   0   0   2   0   0   0   2   0   2   2   0   2   0   2   0   2   2
 MK-2-5                 2   0   2   2   0   2   2   0   2   2   0   2   0   0   0   0   2   0   2   0   0   0   0   2   2   0   0   2   0   2   0   2   2   0   0   0   2   2   0   0   2   2   2   2   0   2   0   0   0   2   2   2   0   2   2   2   0   0   0   0   2   0   2   0   0   0   2   0   2   2   0   2   2   0   0   0   0   0   0   0   2   0   0   0   0   2   0   0   0   2   2   2   2   0   0   2   0   0   2   2   0   0   0   2   0   2   0   2   0   0   0   2   2   0   2   0   0   0   2   0   0   0   2   0   2   0   0   0   0   2   0   2   0   2   2   0   2   2   0   0   2   2   2   0   2   2   0   0   0   2   0   2   2   0   0   0   2   2   2   0   2   2   0   0   0   0   0   0   0   2   2   0   0   2   0   0   2   2   0   2   2   0   2   0   0   2   0   0   0   2   0   2   2   0   2   0   2   0   2   2
 MK-2-6                 2   0   2   2   2   2   2   0   2   2   0   2   0   0   0   0   2   0   2   0   0   0   0   2   2   0   0   2   0   2   0   0   2   0   0   0   0   2   0   0   0   2   0   2   0   2   0   0   0   2   2   2   0   2   2   2   0   0   0   2   2   0   2   2   0   0   2   0   2   2   0   2   2   0   2   2   0   0   0   0   2   0   0   0   2   2   0   0   0   2   0   2   2   0   0   2   0   0   2   2   0   0   0   2   0   2   0   2   0   0   0   2   2   0   2   0   0   0   2   0   0   0   2   0   2   0   0   0   0   2   0   2   0   2   2   0   2   2   0   0   2   2   2   0   0   2   0   0   2   2   0   2   0   0   2   0   0   2   2   0   2   2   0   2   0   0   0   0   0   2   2   0   0   2   2   2   2   2   0   2   2   0   2   0   0   2   0   0   0   0   0   2   2   0   2   0   2   2   2   0
 MK-2-7                 2   0   2   2   2   2   2   0   2   2   0   2   0   0   0   2   2   0   2   0   0   0   0   2   2   0   0   2   0   2   0   0   2   0   0   0   0   2   0   0   0   2   0   2   0   2   0   0   0   2   2   2   0   2   2   2   0   0   0   2   2   0   2   2   0   0   2   0   2   0   0   0   2   0   2   2   0   0   0   0   2   0   0   0   0   2   0   0   0   2   0   2   2   0   2   0   0   0   2   2   0   0   0   2   0   2   0   2   0   0   0   0   2   0   2   0   2   0   2   0   0   0   2   0   2   0   0   0   0   2   0   2   0   2   2   2   2   2   2   0   2   2   2   0   0   0   0   0   2   2   0   2   0   0   2   0   0   2   2   0   0   2   0   2   0   0   0   0   0   2   2   0   0   2   2   2   2   2   0   2   2   0   2   0   2   2   0   0   0   0   0   0   2   0   2   0   2   2   2   0
 MK-2-8                 2   0   2   2   2   2   2   0   2   2   2   2   0   0   0   2   2   0   2   0   0   0   0   2   2   0   0   2   0   2   0   0   2   0   0   0   0   2   0   0   0   2   0   2   0   2   0   0   0   2   2   2   0   2   2   0   0   0   0   2   2   2   0   2   2   0   2   0   2   0   0   0   2   0   2   2   0   0   0   0   2   0   0   0   0   2   0   0   0   0   0   2   2   0   2   0   0   0   2   2   0   0   0   2   0   2   0   2   0   0   0   0   2   0   2   0   2   0   0   0   0   0   2   0   2   0   0   0   0   2   2   2   0   2   2   2   2   2   2   0   2   2   2   0   0   0   0   0   2   0   0   2   0   0   2   0   0   2   2   0   0   2   0   2   0   0   0   0   2   2   2   2   0   2   0   2   2   2   0   2   2   0   2   0   2   2   2   0   0   0   0   2   2   0   2   0   2   2   2   0
 MK-2-9                 0   0   2   2   2   0   0   0   2   2   2   2   0   0   0   2   2   0   0   0   0   0   0   2   2   0   0   2   0   2   2   0   2   0   0   0   0   0   0   0   0   2   0   2   0   2   0   2   0   2   2   2   0   2   2   0   0   0   0   2   2   2   0   0   2   0   2   0   2   0   0   0   2   0   2   0   0   0   0   0   2   0   0   0   0   0   0   0   0   0   2   2   2   2   2   0   0   0   2   0   0   0   0   2   0   2   0   2   0   0   0   2   2   2   2   0   0   0   0   2   0   0   2   0   2   0   0   0   0   2   2   2   0   2   2   2   2   2   2   0   2   2   0   0   0   0   2   0   2   0   2   2   0   0   2   0   0   2   2   0   0   0   0   2   0   0   0   0   2   2   2   2   2   2   0   2   2   2   0   2   2   0   2   0   0   2   2   0   0   0   0   2   2   0   2   0   2   2   2   0
 MK-2-10                0   0   2   2   2   0   0   0   2   2   2   2   0   0   0   0   2   0   0   0   0   0   0   2   2   0   0   2   2   2   2   0   2   0   0   0   0   0   0   0   0   2   0   2   0   2   0   2   0   2   2   0   0   2   2   0   0   2   0   2   2   2   0   0   0   0   2   0   0   0   0   0   0   0   0   0   0   0   0   0   2   0   0   0   2   0   0   0   0   0   2   2   2   2   2   0   0   0   2   0   0   0   0   2   0   2   0   2   0   0   0   0   2   2   2   0   0   0   0   2   0   0   2   0   2   0   0   0   0   2   2   2   2   2   2   2   2   2   2   0   2   2   0   0   0   0   2   0   2   0   2   2   0   0   2   2   0   2   0   0   0   0   0   0   0   0   0   0   2   2   2   0   2   2   0   2   2   2   0   2   2   0   2   0   0   2   2   0   0   0   0   0   2   2   2   0   2   2   2   0
 MK-2-11                0   0   2   0   2   0   0   0   2   2   2   2   0   0   0   0   2   0   0   0   0   0   0   2   2   0   0   2   2   2   2   0   2   0   0   2   0   0   0   0   0   2   0   2   0   2   0   2   0   2   2   0   0   2   2   0   0   2   0   2   2   2   0   0   0   0   2   0   0   0   0   0   0   0   0   0   0   0   0   0   2   0   0   0   2   0   0   0   0   2   2   0   2   2   2   0   0   0   2   0   0   0   0   0   0   2   0   2   0   2   0   0   2   2   2   0   0   0   0   2   0   0   2   2   2   0   0   0   0   2   2   2   2   2   2   2   2   2   2   0   2   2   0   0   0   0   0   0   2   0   2   2   0   0   2   2   0   2   0   0   0   0   0   0   0   0   0   0   2   2   0   0   2   0   0   2   2   2   0   2   2   0   2   0   0   2   2   0   0   0   0   0   2   2   0   0   2   2   2   0
 MK-2-12                0   0   2   0   2   0   0   0   2   0   0   2   2   0   0   0   2   0   0   0   0   0   0   2   2   0   0   2   2   2   2   0   2   0   0   2   0   0   0   0   0   2   0   2   0   2   0   2   0   2   2   0   0   2   2   0   0   2   0   2   2   2   0   0   0   0   2   0   0   0   0   0   0   2   0   0   0   0   0   0   2   0   0   0   2   0   0   0   0   2   2   0   2   2   2   0   0   0   2   0   0   0   0   0   2   2   0   2   0   2   0   0   2   2   2   2   0   0   0   2   0   0   2   2   2   0   0   0   0   2   0   2   2   2   2   0   0   2   2   0   2   2   0   0   0   2   0   2   2   0   2   0   0   0   2   2   0   2   2   0   0   0   0   0   0   0   0   0   2   2   0   0   2   0   0   2   2   0   0   2   2   2   2   0   0   2   2   0   2   0   0   0   2   2   0   0   2   2   2   0
 MK-2-13                2   0   2   0   0   0   0   0   0   0   0   2   2   0   0   0   2   0   0   0   0   2   0   2   2   0   0   2   2   2   2   0   2   0   0   2   0   0   0   0   2   2   0   2   0   2   0   2   0   2   2   0   0   2   2   0   0   2   0   2   2   2   0   0   0   0   2   0   0   0   0   0   0   2   2   0   0   0   0   0   2   0   0   0   2   0   0   0   0   2   0   2   2   2   2   0   0   0   2   0   0   0   0   0   2   2   2   2   0   2   0   0   2   2   2   2   0   0   2   2   0   2   2   2   0   0   0   2   0   2   0   2   2   2   2   0   0   2   2   0   2   2   0   0   0   2   0   2   2   0   2   2   0   0   2   2   2   2   2   2   0   0   2   0   0   0   0   0   2   2   0   0   2   0   0   2   2   0   2   2   2   2   2   0   0   2   2   0   2   0   0   0   2   2   0   0   2   2   2   0
 MK-2-14                2   0   2   0   0   2   0   0   0   0   0   0   2   0   0   0   2   0   0   0   0   2   0   2   2   0   0   2   2   2   2   0   2   2   0   2   0   0   0   0   2   2   0   2   0   2   0   2   0   2   2   0   0   2   2   0   0   2   0   2   2   2   0   0   0   0   2   0   0   0   0   0   0   2   2   0   0   0   0   0   2   0   0   0   2   0   0   0   0   2   0   2   2   0   2   0   0   2   2   0   2   0   0   0   2   2   2   2   0   2   0   0   2   2   2   2   0   0   2   2   0   2   2   2   0   0   0   2   0   2   0   2   2   0   2   0   0   0   2   2   2   2   0   0   0   0   0   2   2   0   2   2   0   0   2   2   2   2   2   2   0   0   2   2   0   0   0   0   2   2   0   0   0   0   0   2   2   0   2   0   2   2   2   0   0   2   2   0   2   0   0   0   2   2   0   0   0   2   2   0
 MK-2-15                2   0   0   0   0   2   0   0   0   0   0   0   2   0   0   0   2   2   2   0   0   2   0   0   2   0   0   0   2   2   2   0   2   2   0   2   0   0   0   0   2   0   0   2   0   2   0   2   0   2   2   0   0   2   0   0   0   2   0   2   2   2   0   0   0   0   2   0   0   0   2   0   0   2   2   2   0   0   0   0   2   0   0   0   2   2   0   0   0   2   0   0   2   0   2   0   0   2   0   0   2   0   0   0   2   2   2   2   0   2   0   0   2   2   2   2   0   0   2   2   0   2   2   2   0   0   0   2   0   2   0   2   2   0   2   0   0   0   2   2   2   2   0   0   0   0   0   2   2   0   2   2   0   0   2   2   2   2   2   2   0   0   2   2   0   0   0   0   2   2   0   0   0   0   0   0   2   0   2   0   0   2   0   0   0   0   2   0   2   0   0   0   2   2   0   0   0   2   2   0
 MK-2-16                2   0   0   0   0   2   0   0   0   0   0   2   2   0   0   0   2   2   2   0   0   2   0   0   2   0   0   0   2   2   2   0   2   2   0   2   0   0   0   0   2   0   0   2   0   2   0   2   0   2   2   0   0   2   0   0   0   2   0   2   2   2   0   0   0   0   2   0   0   0   2   0   0   2   2   2   0   0   0   0   2   0   0   0   2   2   0   2   0   2   0   0   2   2   2   0   0   2   0   0   2   0   0   0   2   2   2   2   0   2   0   0   2   2   2   2   0   0   2   2   0   2   2   2   0   0   0   2   0   2   0   0   2   0   2   0   0   0   2   2   0   0   0   0   0   0   0   2   2   2   2   2   0   0   2   0   2   2   2   2   0   0   0   2   0   0   0   0   2   2   0   0   0   0   0   0   2   0   2   0   0   2   0   0   0   0   2   0   2   2   0   0   2   2   0   0   0   2   2   0
 MK-3-1                 0   2   2   2   0   2   2   0   0   0   2   2   0   0   0   0   0   2   2   2   2   0   2   2   0   0   0   0   2   2   2   0   2   0   0   2   0   2   0   0   2   2   2   2   0   0   2   2   2   0   0   2   0   2   0   2   0   2   2   0   0   2   2   0   2   2   2   2   2   0   2   2   0   0   2   0   2   2   0   0   2   2   2   0   0   2   0   0   2   0   0   2   2   0   2   2   0   0   0   2   0   0   2   2   0   0   2   0   0   2   0   0   0   0   2   0   2   0   2   2   2   2   2   0   0   2   2   0   2   0   2   0   0   0   0   0   2   0   0   2   0   0   2   0   2   2   2   0   2   0   0   0   2   2   0   2   2   2   0   0   0   2   2   2   0   2   2   0   0   0   2   0   2   2   2   2   0   0   0   2   2   2   0   2   0   0   2   2   2   0   0   2   2   2   0   2   2   2   0   2
 MK-3-2                 0   2   2   2   0   2   2   0   0   0   2   2   0   0   0   0   0   2   2   2   2   0   0   2   0   0   0   0   2   2   2   0   2   0   0   2   2   0   0   0   2   2   2   2   0   0   2   2   0   0   2   2   0   2   0   0   0   2   2   0   0   2   2   0   2   2   2   2   2   0   2   2   0   0   2   0   2   2   0   0   2   2   2   0   0   2   0   0   2   0   0   2   2   0   2   2   0   0   0   2   0   0   2   2   0   0   2   0   0   2   0   0   0   0   2   0   2   0   2   0   2   0   2   0   0   2   2   0   2   0   2   0   0   0   0   0   2   0   0   2   0   0   2   0   2   2   2   0   2   0   0   0   2   2   0   2   2   2   2   0   0   2   2   0   0   2   2   0   0   2   2   0   2   2   2   2   0   0   0   2   2   2   0   0   0   0   2   0   0   0   0   2   0   2   0   2   2   2   0   2
 MK-3-3                 0   2   2   2   0   2   2   0   0   0   2   2   0   0   0   0   0   2   2   2   2   0   0   2   0   2   0   0   2   2   0   0   2   0   0   2   2   0   0   0   2   2   2   2   0   0   2   2   0   0   2   2   0   2   2   0   0   2   0   0   0   2   2   0   2   2   2   2   0   0   2   0   2   0   2   0   2   2   0   0   2   0   2   0   0   2   0   0   2   0   0   2   2   0   2   2   0   0   0   2   0   0   2   2   0   0   2   0   0   2   2   0   0   2   2   2   2   0   2   0   2   0   2   0   0   2   0   0   2   0   2   0   0   0   0   0   2   0   2   2   0   0   2   0   0   2   2   0   2   0   0   0   2   2   0   2   2   2   2   0   0   2   2   0   0   2   2   0   0   2   2   0   2   2   2   2   0   0   0   2   2   2   0   0   0   0   2   0   0   0   0   2   0   2   0   2   0   2   0   2
 MK-3-4                 0   2   2   2   0   0   2   0   0   0   2   2   0   0   0   0   0   2   0   0   2   0   0   2   0   2   0   0   2   0   0   2   2   0   0   2   2   0   0   0   2   0   2   2   0   0   2   2   0   0   2   2   0   2   2   0   0   2   0   2   0   2   2   0   2   2   2   2   0   0   2   0   2   0   2   0   2   2   0   0   2   0   2   0   0   2   0   0   0   0   0   2   2   0   2   2   0   0   2   2   0   0   2   2   2   2   0   0   0   2   2   0   0   2   0   2   2   2   2   0   2   0   2   0   0   2   0   0   0   0   2   0   2   0   0   0   2   0   2   2   0   0   2   0   0   2   2   0   2   0   0   0   2   2   0   2   2   2   2   0   0   2   2   0   2   0   2   0   0   2   2   0   2   2   2   2   0   0   0   2   2   2   0   0   0   0   2   0   0   0   2   2   0   2   0   2   2   2   0   2
 MK-3-5                 0   2   0   2   0   0   2   0   0   0   2   2   0   0   0   0   0   2   0   0   2   2   0   2   0   2   0   2   0   0   2   2   2   0   0   2   2   0   0   0   2   0   2   2   0   0   2   2   2   0   0   2   0   2   2   0   0   2   0   2   2   2   2   0   2   2   2   2   0   0   2   0   2   0   2   0   2   2   0   0   2   0   2   2   0   2   0   0   0   0   0   0   2   0   0   2   0   0   2   2   0   0   2   0   2   2   0   0   0   2   2   0   0   2   0   2   2   2   2   0   2   0   2   0   0   2   0   0   0   0   2   0   2   0   0   0   2   0   2   2   0   0   2   0   0   2   2   0   2   0   0   2   2   2   0   2   2   2   2   0   0   2   2   0   2   2   2   0   0   2   2   0   0   2   0   2   0   0   0   2   2   2   0   0   0   0   0   0   0   0   2   2   0   2   0   0   2   2   0   2
 MK-3-6                 0   2   0   2   0   0   2   0   0   0   2   2   0   0   0   0   0   2   0   2   2   2   0   2   0   2   0   2   0   0   2   2   2   0   0   2   2   0   0   0   0   0   2   2   0   0   2   2   2   0   0   2   0   2   2   0   0   2   0   2   2   2   2   0   2   2   2   2   0   2   2   0   2   0   2   0   2   2   0   0   2   0   2   2   0   2   0   0   0   0   0   0   2   0   0   2   0   0   2   2   0   0   2   0   2   2   2   0   0   2   2   0   0   2   0   2   2   2   2   0   2   0   2   0   0   2   0   0   0   0   2   0   2   2   0   0   2   0   2   2   0   0   2   0   0   2   2   0   2   0   0   2   2   2   0   0   2   2   0   0   0   2   2   0   2   2   2   0   0   2   2   0   0   2   0   2   0   0   0   2   2   2   2   0   0   0   0   0   0   0   2   2   0   0   0   0   2   2   0   2
 MK-3-7                 0   2   0   2   0   2   2   0   2   0   2   0   0   0   0   0   0   0   2   2   2   2   0   2   0   2   0   2   0   0   2   2   2   0   0   2   2   0   0   2   0   0   2   2   0   0   2   2   2   0   0   2   0   0   2   0   0   2   0   2   0   2   2   0   2   2   2   2   0   2   2   0   2   0   2   0   2   2   0   0   2   0   2   0   0   2   0   0   0   0   0   2   0   0   0   2   0   0   2   2   0   0   2   0   2   0   0   2   0   2   2   0   0   2   0   2   2   2   0   0   2   0   2   0   0   2   0   0   0   0   2   0   2   2   0   0   2   0   2   2   0   0   2   0   0   2   2   0   2   0   0   2   2   2   0   0   2   2   0   2   0   2   2   0   2   2   2   0   0   2   2   0   0   2   0   2   0   0   0   2   2   2   2   0   0   0   0   0   0   0   2   2   0   0   0   0   2   2   0   2
 MK-3-8                 0   2   0   2   0   2   2   0   2   0   2   0   0   0   0   0   0   0   2   2   2   2   0   2   0   2   0   2   0   0   2   2   2   2   0   2   2   0   0   2   2   0   2   2   0   0   2   0   2   0   0   2   0   0   2   0   0   2   0   2   0   2   2   0   2   2   2   2   0   2   2   0   2   0   2   0   0   2   0   2   2   0   2   2   0   2   0   0   0   0   0   2   0   0   0   2   0   0   2   2   0   2   2   0   2   0   0   2   0   2   2   0   0   2   0   2   2   0   0   0   2   0   2   0   0   2   0   2   0   0   2   0   2   2   0   0   2   0   2   2   2   0   2   0   0   2   0   0   2   0   0   2   2   2   0   2   0   2   0   2   0   2   2   0   2   2   2   0   0   2   2   0   0   2   0   2   0   0   0   2   2   2   2   0   0   0   0   0   0   2   2   2   0   0   0   0   2   2   0   2
 MK-3-9                 0   2   0   2   2   0   2   0   2   0   2   0   0   0   0   0   0   0   0   2   2   2   0   2   0   2   0   2   0   0   2   2   2   2   0   2   2   0   0   2   2   0   2   2   0   0   2   0   2   2   0   2   0   0   2   2   0   2   0   2   0   2   2   0   2   2   2   2   2   2   2   0   2   0   2   0   0   2   0   2   0   0   2   0   0   2   0   0   0   0   0   2   0   0   0   2   0   0   2   2   0   2   2   0   2   0   0   2   0   2   2   0   0   2   0   2   2   0   0   0   2   2   2   0   0   2   0   2   0   0   0   0   2   2   0   0   2   0   2   2   2   2   2   0   0   2   0   0   2   2   0   2   0   0   0   2   0   2   0   2   2   2   2   0   2   2   2   0   0   2   2   0   0   0   0   2   0   0   0   0   2   2   0   0   0   0   0   2   0   2   2   2   0   0   0   0   2   2   0   2
 MK-3-10                0   2   0   2   2   0   2   0   2   0   2   0   0   0   0   0   0   2   0   2   2   2   0   2   0   2   2   2   2   0   2   2   2   2   0   2   2   0   0   2   2   0   2   2   0   0   2   0   2   0   0   2   0   0   2   2   0   2   0   2   0   0   2   0   2   2   2   2   2   2   2   0   2   0   2   0   0   2   0   2   0   0   0   0   2   2   0   0   0   0   0   2   0   0   0   2   0   2   2   2   0   2   2   0   2   0   0   2   0   2   2   0   0   2   0   2   0   0   0   0   2   2   2   0   0   2   0   2   0   0   0   0   2   2   0   0   2   0   2   2   2   2   2   0   0   2   0   0   2   2   2   2   0   2   0   2   0   2   0   2   0   2   2   0   2   2   2   0   0   2   2   0   0   0   0   2   0   0   0   0   2   2   0   0   0   0   0   0   0   2   2   2   0   0   0   0   2   2   0   2
 MK-3-11                2   2   0   2   0   0   2   0   2   0   2   0   0   0   0   0   0   0   0   2   2   2   0   2   0   2   0   2   2   0   2   2   2   0   0   2   2   0   0   2   2   0   2   2   0   2   0   0   2   0   0   2   0   0   2   2   0   2   0   2   0   0   2   2   2   2   2   2   2   2   2   0   2   0   2   0   0   2   0   2   0   0   0   2   2   2   0   0   0   2   0   2   0   0   2   2   0   2   0   2   0   2   2   0   2   0   0   2   0   2   0   0   0   2   0   2   0   0   2   0   2   2   2   0   0   2   0   2   0   0   0   0   2   2   0   0   2   0   0   2   2   2   2   0   0   2   0   0   2   2   2   2   0   2   0   2   2   2   0   2   0   2   2   0   2   2   2   0   0   2   2   0   0   0   0   2   0   0   0   0   2   2   0   0   0   0   2   0   0   2   2   2   0   0   0   0   2   2   0   2
 MK-3-12                2   2   0   2   0   0   2   0   2   0   2   0   0   0   0   0   0   0   0   2   2   2   0   2   0   2   0   0   2   0   2   2   2   0   0   2   2   0   0   2   2   0   2   2   0   2   0   0   2   0   0   2   0   2   2   2   0   2   0   2   2   2   2   2   2   2   0   2   2   2   2   0   2   0   0   0   0   2   0   2   0   0   2   2   2   2   0   0   0   2   0   2   0   0   0   2   0   0   0   2   0   2   0   0   2   0   0   2   0   2   0   0   2   2   0   2   0   0   2   0   2   2   2   0   0   2   0   2   0   0   0   0   2   2   2   0   2   0   0   2   2   2   2   0   2   2   0   0   2   2   2   0   0   2   0   2   2   2   0   2   0   2   2   0   2   2   2   0   0   2   2   0   0   0   0   2   0   0   0   0   2   2   0   0   0   0   2   0   0   2   2   2   0   2   0   0   2   2   0   2
 MK-3-13                2   2   2   2   0   0   2   0   2   0   2   0   0   0   0   0   0   0   0   2   2   0   0   2   0   2   0   0   2   0   2   2   2   0   0   2   2   0   0   2   2   0   2   2   0   2   0   0   2   0   0   2   0   2   0   2   0   2   0   2   2   2   2   2   2   2   0   2   2   2   2   0   2   0   0   2   0   2   0   2   0   0   2   2   2   2   0   0   0   2   0   2   0   2   0   2   2   2   0   2   0   2   0   2   2   0   2   2   0   2   0   0   2   2   0   2   0   0   2   0   2   2   2   0   2   2   0   2   0   0   0   0   2   2   2   0   2   0   0   2   0   2   2   2   2   2   0   0   2   2   2   2   0   2   0   2   2   2   0   2   0   2   2   0   2   2   2   0   0   2   2   0   0   0   0   2   0   0   0   2   2   2   0   0   0   0   2   2   0   2   2   2   0   0   0   0   2   2   0   2
 MK-3-14                2   2   2   2   0   0   2   0   2   0   2   2   0   0   0   2   0   0   0   2   2   0   0   2   0   2   0   0   2   0   0   2   2   0   0   2   2   0   2   2   2   0   2   2   0   2   0   0   2   0   0   2   0   2   0   2   0   2   2   2   2   0   2   0   2   2   0   2   2   2   2   0   2   0   0   2   0   2   0   2   2   0   2   2   2   2   0   0   0   2   0   2   0   2   0   2   0   2   0   2   0   2   0   0   2   0   2   2   0   2   0   0   2   2   0   2   0   0   2   0   2   2   2   0   2   2   0   2   0   0   0   0   2   2   0   0   2   0   0   2   0   2   0   2   2   2   0   0   2   2   2   2   0   2   0   2   2   2   0   2   0   0   0   0   0   0   2   0   0   2   2   0   0   2   0   2   0   0   0   2   2   2   0   0   0   0   2   2   0   0   2   2   0   0   0   0   2   2   0   2
 MK-3-15                2   2   2   2   0   0   2   0   2   2   2   2   0   0   0   2   0   0   0   2   2   0   0   2   0   2   0   0   2   0   0   2   2   0   0   2   2   0   2   2   2   2   2   2   0   2   0   0   2   0   0   2   0   2   2   2   0   2   2   2   2   0   2   0   2   2   0   2   2   2   2   2   2   2   0   2   0   2   0   2   2   0   2   2   2   2   0   0   0   2   0   2   0   2   0   2   0   2   0   2   0   2   0   0   2   2   2   2   0   2   0   0   2   2   0   2   0   0   2   0   2   2   2   2   2   2   0   2   0   0   0   0   2   2   0   0   2   0   0   0   0   2   0   2   0   0   0   0   2   2   2   2   0   2   0   2   2   2   2   2   2   0   0   0   0   0   2   0   0   2   2   0   0   2   0   2   0   0   0   2   2   2   0   2   0   0   2   2   0   0   2   2   0   0   0   0   2   2   0   2
 MK-3-16                2   2   0   2   0   0   2   0   2   2   2   2   0   0   0   2   0   0   0   2   2   0   0   2   0   2   0   0   2   2   0   2   2   0   0   0   2   0   2   2   2   2   0   2   0   2   0   0   2   0   0   2   0   2   2   2   0   2   2   2   2   0   2   2   2   2   0   2   2   2   2   2   2   2   0   2   2   2   0   2   2   0   2   0   2   2   0   0   0   2   0   2   0   0   0   2   0   2   0   2   0   2   2   0   2   2   2   2   0   2   0   0   0   2   2   2   0   0   2   0   2   2   2   2   2   2   0   2   0   0   0   0   2   2   2   0   2   0   2   0   0   2   0   2   2   0   0   0   2   2   2   2   0   2   0   2   2   2   2   2   2   0   0   2   0   0   2   0   0   2   2   0   0   2   0   2   0   0   0   2   2   0   0   2   0   0   2   2   0   0   2   0   0   2   0   0   2   2   0   2
 MK-4-1                 0   0   2   2   0   2   2   0   0   2   0   2   0   2   2   0   2   0   0   0   0   2   0   2   2   0   0   0   0   0   0   0   0   0   2   0   0   2   0   0   2   0   0   2   0   2   2   2   0   0   0   2   2   0   0   2   0   2   0   0   2   2   2   0   0   2   0   0   2   2   0   2   2   2   2   0   0   2   2   0   0   0   0   2   2   0   0   2   0   0   0   2   2   2   2   2   0   2   2   0   2   2   2   2   2   2   2   0   0   2   0   0   0   0   0   2   0   0   2   2   0   0   2   2   2   2   2   0   0   0   0   2   2   2   0   2   2   2   0   0   2   0   0   0   2   0   2   2   2   0   2   0   2   2   0   2   0   2   2   0   0   2   2   0   0   0   2   0   2   0   0   2   2   0   2   0   2   2   2   0   0   2   2   2   0   0   2   0   2   2   2   2   2   0   2   0   0   0   0   2
 MK-4-2                 2   0   2   2   0   2   2   0   0   2   0   2   2   2   2   2   2   0   0   0   0   2   0   2   2   0   0   0   0   0   0   0   0   0   2   0   0   0   0   0   2   0   2   2   0   2   2   2   0   0   0   2   2   2   2   0   0   0   0   0   2   2   2   2   0   2   0   0   0   2   0   2   2   2   2   0   0   2   2   0   0   0   0   2   2   0   0   2   0   0   0   2   2   2   2   2   0   2   2   0   2   2   2   2   2   2   2   0   0   0   0   0   0   0   0   2   0   0   2   2   0   0   2   2   2   2   2   2   0   0   0   2   2   2   0   2   0   2   0   2   2   0   0   0   0   0   2   2   2   0   2   0   2   2   0   2   0   2   2   0   0   2   2   0   0   0   2   0   2   2   0   2   2   2   2   0   2   2   0   0   0   2   2   2   0   0   2   0   2   2   2   2   2   0   2   0   0   2   0   2
 MK-4-3                 2   0   2   2   2   2   2   0   0   2   0   2   2   2   2   2   2   0   0   0   0   2   0   2   2   0   0   0   0   0   0   0   0   2   2   0   0   0   0   0   2   0   2   2   0   2   0   2   0   0   0   2   2   2   2   0   0   0   2   0   2   0   2   2   0   2   0   0   2   0   0   2   2   0   2   0   0   2   2   0   0   0   0   2   2   2   0   2   0   0   0   2   2   2   2   2   2   0   2   0   2   2   2   2   2   0   0   0   0   0   0   0   0   0   0   2   0   0   2   2   0   0   0   2   2   2   2   2   0   0   0   2   0   2   0   2   0   2   0   2   2   0   0   0   0   0   2   2   2   0   2   0   0   2   0   2   0   2   2   0   0   2   2   0   0   0   2   0   2   2   0   2   0   2   2   0   2   2   0   0   2   2   2   2   0   0   2   0   2   2   2   2   2   0   2   0   0   2   0   2
 MK-4-4                 2   0   2   2   2   2   2   0   0   2   0   2   2   2   2   0   2   0   0   0   2   2   0   2   2   0   2   0   0   0   0   2   0   2   2   0   0   0   0   0   2   0   2   2   0   2   0   0   0   0   0   2   2   2   2   2   0   0   2   0   2   0   2   2   0   2   0   0   2   0   0   2   2   2   2   0   0   2   2   0   0   2   0   2   2   2   0   2   0   0   0   2   2   2   2   2   2   0   0   0   2   0   2   2   2   0   0   0   0   2   0   0   0   0   0   2   0   0   2   2   0   0   0   2   2   2   2   2   0   0   2   2   0   2   0   2   0   2   2   2   2   0   0   0   2   0   2   2   2   0   2   2   0   2   0   2   0   2   2   2   0   2   2   0   0   0   2   0   2   2   0   2   0   2   0   0   2   2   0   0   2   2   2   2   0   0   2   0   2   2   2   0   2   0   2   2   0   2   0   0
 MK-4-5                 2   0   2   2   0   2   2   0   0   2   0   2   0   2   2   0   2   2   0   0   2   2   0   0   2   0   2   0   0   0   0   2   0   2   2   2   0   0   2   0   2   2   2   2   0   2   0   0   0   0   0   0   2   0   2   2   0   2   2   0   2   0   0   2   2   2   0   0   2   0   2   2   2   2   0   0   0   2   2   0   2   0   0   2   2   2   0   2   0   0   0   2   2   2   2   2   2   0   0   0   2   0   2   2   2   0   0   0   0   2   0   0   0   0   0   2   0   0   2   2   0   0   0   2   2   2   0   2   0   0   2   2   2   2   0   2   0   0   2   2   2   0   0   0   2   0   2   2   2   2   2   2   0   2   0   0   2   2   2   2   0   2   2   0   0   0   2   0   2   2   0   2   0   2   0   0   2   2   0   0   2   2   2   2   0   0   2   0   2   2   2   0   2   0   2   2   0   2   0   0
 MK-4-6                 2   0   2   2   0   2   2   0   2   2   0   2   0   2   2   0   2   2   0   0   2   2   0   0   2   2   0   0   0   0   2   2   0   2   2   2   0   2   2   0   2   2   2   2   0   2   0   0   0   0   0   0   2   0   2   2   0   2   2   0   2   0   0   2   2   2   2   0   0   0   0   2   2   0   0   0   0   2   2   0   2   0   0   2   2   2   0   2   0   0   0   2   2   0   2   2   2   0   0   0   2   0   2   2   0   0   0   0   0   2   0   0   0   0   2   0   0   0   2   2   0   0   0   2   2   2   0   2   2   2   2   2   2   2   0   2   0   0   2   2   2   0   0   0   2   0   2   2   0   2   0   2   0   2   0   0   2   2   2   2   0   2   2   0   0   0   2   0   2   2   0   2   2   2   0   0   2   2   0   0   2   2   2   2   0   0   2   0   2   2   2   0   0   0   2   2   0   2   0   0
 MK-4-7                 2   2   2   2   0   2   2   0   2   2   0   2   2   2   0   0   2   2   2   0   2   2   2   0   2   2   0   0   0   0   0   2   0   2   0   0   0   2   2   0   2   2   2   2   0   2   0   0   0   0   0   0   2   0   2   2   0   2   2   0   2   0   0   2   2   2   2   0   0   0   0   2   2   0   0   0   2   2   2   0   2   2   0   2   2   2   2   2   0   0   0   2   2   2   2   2   2   0   0   0   2   0   0   2   0   0   0   0   2   2   0   0   0   0   2   0   0   0   2   2   0   0   0   2   2   2   0   2   2   2   2   2   2   2   0   2   0   0   0   2   2   0   0   0   2   0   2   2   0   2   0   2   0   2   0   0   2   2   2   2   0   0   2   0   0   0   2   0   2   2   0   2   2   0   0   0   2   2   0   0   2   2   2   2   2   0   2   2   2   2   2   0   0   0   2   2   0   2   0   0
 MK-4-8                 2   2   2   2   0   0   2   0   2   2   0   2   2   2   0   0   2   2   0   0   2   2   2   0   2   2   0   0   0   0   0   2   0   2   0   0   0   2   2   0   2   2   2   2   0   2   0   0   0   0   0   0   0   0   2   2   0   2   2   0   2   2   0   2   2   2   2   2   2   0   0   2   2   0   0   0   2   2   2   0   2   2   0   2   2   2   2   2   0   0   0   2   2   2   2   2   2   0   0   0   2   0   0   2   0   0   0   0   2   2   0   0   0   0   2   0   2   0   2   2   0   0   0   2   2   2   0   2   2   2   2   2   2   0   0   2   0   0   0   0   2   0   0   0   2   0   2   2   0   2   2   0   0   2   0   0   2   2   2   2   0   0   2   0   0   0   2   0   2   2   0   2   2   0   0   0   2   2   0   0   2   2   2   2   2   0   2   2   2   2   2   0   0   0   2   2   0   2   0   0
 MK-4-9                 2   2   2   2   0   0   2   0   2   2   0   2   2   2   0   0   2   2   0   2   0   2   2   0   2   2   2   0   0   0   0   2   0   0   0   0   0   2   2   0   2   2   0   2   0   2   0   0   0   2   0   0   0   0   2   2   0   0   2   0   2   2   0   2   2   2   2   2   2   0   0   2   2   2   0   0   2   2   2   0   2   2   0   2   2   2   2   0   0   0   0   2   2   0   2   2   2   0   0   0   2   0   0   2   0   0   0   0   2   2   0   0   0   0   2   0   2   0   2   2   0   0   0   2   2   2   0   2   2   2   2   2   2   0   0   2   0   0   0   0   2   0   0   0   2   0   2   2   0   2   2   0   2   2   0   0   2   2   2   2   0   0   2   0   0   0   2   0   2   2   0   2   2   0   0   0   2   2   0   0   2   2   0   2   2   2   2   2   2   0   2   0   0   2   2   2   0   2   2   0
 MK-4-10                2   2   2   2   0   0   2   0   2   2   0   2   2   2   0   0   2   2   0   2   0   2   0   0   2   2   2   0   0   0   0   2   0   0   0   0   0   2   2   0   2   2   0   2   0   2   0   2   0   2   0   0   2   0   2   2   0   0   2   0   2   2   0   2   2   2   0   2   2   0   0   2   2   2   0   0   2   2   2   2   2   2   0   2   2   2   2   0   2   0   0   2   2   2   2   2   2   0   0   0   2   0   0   2   0   0   0   2   2   2   0   0   0   0   2   0   2   2   0   2   0   2   0   2   2   2   0   2   2   2   2   2   2   2   2   0   0   0   0   0   2   0   0   0   2   0   2   2   0   2   2   0   2   2   0   0   2   2   2   2   0   0   2   0   0   0   2   0   0   2   0   0   2   0   0   0   2   2   0   0   2   2   2   2   2   2   2   2   2   0   2   0   0   2   2   2   0   2   2   0
 MK-4-11                2   2   2   2   0   0   2   0   2   2   0   2   2   2   0   0   2   2   0   2   0   2   0   0   2   0   2   0   0   0   0   2   0   0   0   0   0   2   2   0   2   2   0   2   0   2   0   2   0   2   0   0   2   0   0   2   0   0   2   0   2   2   0   0   2   2   0   2   2   0   0   0   2   2   0   2   2   2   2   2   2   0   2   2   2   2   2   0   2   0   0   2   0   2   2   2   2   0   0   0   0   0   0   2   0   2   0   2   2   2   0   0   0   0   2   2   2   2   0   2   0   2   0   2   2   2   0   2   2   2   0   2   2   2   2   0   0   0   0   0   2   0   0   0   0   0   2   2   0   2   2   0   2   0   0   0   2   2   2   2   0   0   2   0   0   0   2   0   0   2   0   0   0   0   0   0   2   2   0   0   2   0   2   2   2   2   2   2   2   0   2   0   0   2   2   2   0   0   2   0
 MK-4-12                2   2   2   2   0   0   2   0   2   2   0   0   2   0   0   0   0   2   0   2   0   2   0   0   2   0   2   0   0   0   0   2   0   0   0   0   0   2   2   0   2   2   0   2   0   2   0   2   0   2   2   0   2   0   0   2   0   0   0   0   2   2   0   0   2   2   0   0   2   0   0   0   2   2   2   2   2   2   2   2   2   0   2   2   2   2   0   0   2   0   0   2   0   2   0   2   2   0   2   0   0   0   0   2   0   2   0   2   2   2   0   0   0   0   0   2   0   2   0   2   0   2   0   2   2   2   0   2   2   2   0   2   2   2   2   0   0   0   0   0   2   0   2   0   0   0   2   2   0   2   2   2   2   0   0   0   2   2   2   2   0   0   2   0   0   0   2   0   2   2   0   0   0   0   0   0   2   2   0   0   2   0   2   2   2   2   2   2   2   0   2   0   0   2   2   2   0   0   2   0
 MK-4-13                2   2   2   2   0   0   2   0   0   2   0   0   2   0   0   0   0   2   0   2   0   0   0   0   0   0   2   0   0   0   0   2   0   0   0   2   0   2   0   0   2   2   0   2   0   2   0   2   0   2   2   0   2   0   0   2   0   0   0   0   2   2   2   0   2   2   0   0   2   0   0   0   2   2   2   2   2   2   2   2   2   0   0   0   2   2   0   0   2   0   0   2   0   0   2   2   2   0   2   0   0   0   0   2   0   2   0   2   2   2   0   0   0   0   0   2   0   2   0   0   0   2   0   2   2   2   0   2   2   2   0   2   2   2   2   0   0   0   0   0   2   0   2   0   0   0   2   0   2   2   2   2   2   0   0   0   2   0   2   2   0   0   2   0   0   0   0   0   2   2   0   0   0   0   0   2   2   2   0   0   2   0   2   2   2   2   2   2   2   0   2   0   0   2   2   2   0   0   2   0
 MK-4-14                2   2   2   0   0   0   2   0   0   2   0   0   2   0   0   0   0   0   0   2   2   0   0   2   0   0   2   0   0   0   0   2   0   0   0   2   0   0   0   0   0   2   0   2   0   2   0   0   0   2   2   0   2   0   0   2   0   0   0   0   2   2   2   0   2   0   0   0   2   0   0   0   2   2   2   2   2   2   2   2   2   0   0   0   0   2   2   2   2   2   0   2   0   0   2   2   2   0   2   0   0   0   0   2   0   2   0   2   2   2   0   0   0   0   0   2   0   2   2   0   0   2   0   2   2   2   0   2   2   0   0   2   2   2   2   2   0   0   0   0   2   0   0   0   0   0   2   0   2   0   2   2   2   0   0   0   2   0   2   2   0   0   2   0   0   0   0   2   2   2   0   0   0   0   0   2   2   2   0   0   2   0   2   2   2   2   2   2   2   0   2   0   0   2   2   2   0   2   2   0
 MK-4-15                2   2   2   0   0   0   2   0   0   2   0   0   2   0   2   0   0   2   0   2   2   0   0   2   0   0   2   0   0   0   0   0   0   0   0   2   0   0   0   0   2   2   2   2   0   2   0   2   0   2   2   0   2   0   0   2   0   0   0   0   2   2   2   0   0   0   0   0   2   0   0   2   2   2   2   2   2   2   2   2   2   0   0   0   0   2   2   2   2   2   0   2   0   0   2   2   2   0   2   2   0   0   0   2   2   2   0   2   2   2   0   0   0   0   0   2   0   2   2   0   0   2   0   2   2   2   0   2   2   2   0   2   2   0   2   2   2   0   0   0   2   0   0   0   0   2   2   0   2   0   0   0   2   0   2   0   2   0   2   2   0   2   2   0   0   0   0   2   2   2   0   0   0   0   0   2   2   2   0   0   0   0   2   2   2   2   2   2   2   0   2   0   2   2   2   2   0   0   2   0
 MK-4-16                2   0   2   0   0   0   2   2   0   2   0   0   2   0   2   0   2   2   0   0   2   0   2   2   0   0   2   0   0   0   0   0   0   0   2   2   0   0   0   2   2   2   2   2   2   2   0   2   2   2   2   0   2   0   0   2   0   0   0   0   2   2   2   0   0   0   0   0   2   0   2   2   2   2   2   2   2   2   2   2   2   0   0   0   0   2   2   2   2   2   0   2   0   0   2   2   2   0   2   2   0   0   0   2   2   2   0   2   2   2   0   0   0   2   0   0   0   2   2   0   0   2   0   2   0   2   0   2   0   2   0   2   2   0   2   0   2   0   0   0   2   0   0   0   0   2   2   0   2   0   0   0   2   0   2   0   2   0   2   2   0   2   2   0   0   0   0   2   2   2   0   0   0   0   0   2   2   2   2   2   2   0   2   2   2   0   2   2   2   2   2   0   2   2   2   2   0   0   2   0
 MK-5-1                 2   2   2   2   2   0   2   0   0   2   2   0   2   2   2   2   2   2   0   0   2   0   2   0   2   0   0   2   0   2   2   2   2   2   2   0   2   0   0   2   0   0   0   2   0   2   2   2   2   2   0   0   0   2   0   2   2   2   0   2   0   0   2   2   2   0   0   2   2   2   0   0   2   2   2   0   2   0   0   2   0   2   0   2   2   2   0   2   0   2   2   2   2   0   2   2   2   0   2   0   2   2   2   2   2   0   2   0   0   2   0   2   2   0   0   0   0   2   0   0   2   0   2   2   0   2   0   2   0   0   2   0   2   0   2   0   2   0   2   2   2   0   0   2   0   0   0   2   2   2   0   2   0   2   2   2   0   0   0   2   2   2   0   0   2   0   2   2   2   2   0   2   2   0   2   0   0   2   2   2   2   2   0   0   0   0   2   2   2   0   0   2   0   2   0   2   0   2   2   2
 MK-5-2                 2   2   2   2   2   2   2   0   0   2   2   0   2   2   2   2   2   0   0   2   2   0   2   0   2   0   0   2   0   0   2   0   2   2   2   0   2   0   0   2   0   0   0   2   2   2   2   0   2   2   0   0   0   0   0   2   2   2   0   2   0   0   2   2   2   0   0   2   2   2   0   0   2   2   2   0   2   0   0   0   2   2   0   2   2   2   0   2   0   0   2   2   2   2   2   2   2   0   2   0   0   2   2   2   0   0   2   0   2   2   0   2   2   0   0   0   0   2   0   0   2   0   2   2   0   2   0   2   0   0   0   0   2   0   0   0   2   0   0   2   0   0   0   2   0   0   0   2   2   2   2   2   0   2   2   2   0   0   0   2   2   2   0   0   2   0   2   2   2   2   0   2   2   0   2   0   0   2   2   2   2   2   0   0   0   0   2   2   2   0   0   2   0   2   0   2   0   2   2   2
 MK-5-3                 2   2   2   2   0   2   2   0   0   2   0   0   2   2   2   2   2   2   0   2   2   0   2   0   2   0   0   2   0   0   2   0   2   2   2   0   2   0   0   2   0   0   2   2   2   2   2   0   2   2   0   2   0   0   0   2   2   2   0   0   0   0   2   2   2   0   0   2   2   2   0   0   2   2   2   0   2   0   0   0   2   2   0   2   0   2   0   2   0   0   2   2   2   2   0   2   0   2   0   0   0   2   2   2   0   0   2   0   2   2   0   2   2   0   2   0   0   2   0   0   2   0   2   2   2   2   0   2   0   0   0   0   0   0   0   2   2   0   0   2   0   0   0   2   0   0   0   2   2   2   2   2   0   2   2   2   0   0   0   2   2   0   0   0   2   0   2   2   2   2   0   2   2   0   2   2   0   2   2   2   2   2   0   0   2   0   2   2   2   0   0   2   0   2   0   2   0   0   2   2
 MK-5-4                 2   2   2   2   0   2   2   0   0   2   0   0   2   2   2   2   2   2   0   2   2   0   2   0   2   0   2   2   0   0   2   0   2   2   2   0   2   0   0   2   0   0   2   2   2   2   2   0   2   2   0   2   0   2   0   2   2   2   0   0   2   0   2   0   2   0   0   2   2   2   0   0   2   2   2   2   0   0   0   0   2   2   0   2   0   2   0   2   0   0   2   2   0   2   0   2   0   2   0   0   0   2   2   2   0   0   2   0   2   2   0   2   2   0   2   0   0   2   0   0   2   0   2   2   2   2   0   2   0   0   0   0   0   0   0   2   2   0   0   0   0   0   0   2   0   0   0   2   2   2   2   2   0   0   2   2   0   0   0   2   2   0   0   0   2   0   2   2   2   2   2   0   2   0   2   2   2   2   2   2   0   0   0   0   2   0   0   2   2   0   0   2   2   2   0   2   0   0   2   2
 MK-5-5                 2   2   2   2   0   2   2   2   2   0   0   0   2   2   2   2   2   2   0   2   2   0   2   0   2   0   2   2   0   0   2   2   2   2   2   0   2   0   0   0   0   2   2   2   2   2   2   0   2   2   0   2   0   2   0   2   2   2   0   0   2   0   2   0   0   0   0   2   2   2   0   0   2   2   2   2   0   0   0   2   2   2   0   2   0   2   0   0   0   0   2   2   0   2   0   0   0   2   0   0   0   2   2   2   0   0   2   0   2   0   2   2   2   0   2   0   0   2   0   0   0   0   0   2   2   2   0   2   0   0   0   0   0   0   0   2   2   0   0   0   0   0   0   2   0   0   0   0   2   2   0   2   0   0   2   2   0   2   2   2   2   0   0   0   2   0   2   0   2   2   0   0   2   0   2   2   2   2   2   2   0   0   0   0   2   0   2   2   0   2   0   2   2   2   0   2   0   0   2   2
 MK-5-6                 2   2   2   2   0   2   2   2   2   0   0   0   2   2   2   2   2   2   0   2   2   0   2   0   2   0   2   2   0   0   2   2   2   2   2   0   2   0   0   0   0   2   2   0   2   2   2   2   2   2   0   2   0   0   0   2   2   2   0   0   2   0   2   0   0   0   0   2   2   2   0   0   2   2   2   2   0   0   0   2   2   2   0   2   2   2   0   0   0   0   2   2   0   0   0   0   0   2   0   0   0   2   2   2   0   0   2   0   2   0   2   2   2   0   2   0   2   2   0   0   0   0   0   2   2   2   0   2   0   0   0   0   0   0   0   2   2   0   0   0   0   0   0   2   0   0   0   0   2   2   0   2   0   0   2   2   0   2   2   2   2   0   0   0   0   0   2   0   2   2   0   0   2   0   2   2   2   2   2   2   0   0   0   0   2   0   2   2   0   2   0   0   2   2   0   2   0   0   2   2
 MK-5-7                 2   2   0   2   0   0   2   2   2   2   0   0   2   2   2   0   2   2   0   2   2   0   2   0   2   0   2   0   0   0   2   2   2   2   2   0   2   0   0   0   0   2   2   0   0   2   2   2   2   2   0   2   0   0   0   2   2   2   0   0   2   0   2   0   0   0   0   2   2   2   0   2   2   2   2   2   0   0   0   2   2   2   0   2   0   2   0   0   0   0   2   2   2   0   0   0   0   2   0   2   0   2   2   2   0   0   0   0   2   2   2   2   2   0   2   0   2   2   0   0   0   0   0   2   2   2   0   2   0   0   2   0   0   0   0   2   2   2   0   0   0   0   0   2   0   0   0   0   2   2   0   0   0   0   2   2   0   2   2   2   2   0   0   0   0   2   2   0   2   2   0   0   0   2   2   2   2   2   2   2   0   0   0   0   2   0   2   2   0   2   0   0   2   2   0   2   0   0   2   2
 MK-5-8                 2   2   0   2   0   0   2   2   2   2   0   0   2   2   2   0   2   2   0   2   2   0   2   0   0   0   2   0   0   0   2   2   2   2   2   0   2   0   0   0   2   2   2   0   0   2   2   2   2   2   2   2   0   0   0   2   2   2   0   0   2   0   2   0   0   0   0   2   0   2   0   2   2   2   2   2   0   0   0   2   2   2   0   2   0   2   0   0   0   0   2   2   2   0   2   0   2   2   0   2   0   2   2   2   0   0   0   2   2   2   2   2   2   0   2   0   2   2   0   0   0   0   2   2   2   2   0   0   0   0   2   0   0   0   0   2   2   2   0   0   0   0   0   2   0   2   0   0   2   2   0   0   0   0   2   2   0   2   2   2   2   2   0   0   0   2   2   0   2   2   0   0   0   2   2   2   2   2   2   2   0   0   0   0   2   0   2   2   0   2   0   0   2   2   0   2   0   0   2   2
 MK-5-9                 2   2   0   2   0   0   2   2   2   2   0   0   2   2   2   0   2   2   0   2   0   2   2   0   2   0   2   0   0   0   2   2   2   2   2   0   2   0   0   2   2   2   0   0   0   2   2   2   0   2   2   2   0   0   0   2   2   2   0   0   2   0   2   0   0   0   0   2   0   2   0   2   2   2   2   2   2   0   0   2   2   2   0   2   0   2   0   2   0   0   2   2   2   0   2   0   2   0   0   2   0   2   2   0   0   0   0   2   2   2   2   2   2   0   2   0   2   2   0   0   0   0   2   2   2   2   0   0   0   0   2   0   0   2   0   2   2   2   0   0   0   0   0   2   0   2   2   0   2   2   0   0   0   0   2   2   0   2   2   2   2   2   0   0   0   2   2   2   2   2   0   0   2   2   2   0   2   2   2   2   0   0   0   0   2   0   2   2   0   2   0   0   0   0   0   2   0   0   2   2
 MK-5-10                2   0   0   0   0   0   2   0   2   2   0   0   0   2   2   0   0   2   0   0   0   2   0   0   2   0   2   0   0   2   2   2   2   2   2   0   2   2   0   2   2   2   2   0   0   2   2   2   2   0   2   2   0   0   0   2   2   2   0   0   2   0   0   0   0   0   0   2   0   2   0   2   2   2   2   2   2   0   0   2   0   2   0   2   0   0   0   2   0   0   2   0   2   0   2   0   0   0   0   2   2   2   2   0   0   0   0   2   2   2   2   2   2   0   2   0   2   2   0   0   0   0   2   2   2   2   0   0   0   0   2   0   0   2   0   2   2   2   0   0   0   0   0   2   0   2   2   0   2   2   2   0   0   0   2   2   0   0   2   2   2   2   0   0   0   2   2   0   2   2   0   0   2   0   2   0   2   2   2   0   0   0   0   0   2   0   2   2   0   2   2   0   0   0   0   0   0   0   0   2
 MK-5-11                2   0   0   2   0   0   2   0   0   2   0   0   0   2   2   0   2   2   0   0   0   2   0   0   2   0   2   0   0   2   2   0   2   2   2   0   2   2   2   2   0   2   0   0   0   2   2   2   2   0   2   2   0   0   0   2   2   2   0   0   2   0   0   0   0   0   0   2   0   2   0   2   2   2   0   2   2   0   2   2   0   2   0   0   0   0   2   2   0   0   2   0   2   0   2   0   0   0   0   2   2   2   2   0   0   0   0   2   2   2   2   2   2   0   2   0   2   0   0   0   0   0   2   2   0   2   0   0   0   0   2   0   0   2   0   2   2   2   0   0   0   0   0   2   0   2   0   2   2   2   2   0   0   0   2   2   2   0   2   2   0   2   0   0   0   2   2   0   2   2   0   0   2   0   2   2   2   2   0   0   0   0   0   0   2   2   2   2   0   0   2   0   0   0   0   0   0   0   2   2
 MK-5-12                0   0   0   2   0   0   2   0   0   2   2   0   0   2   2   0   2   2   0   0   0   2   0   0   2   0   2   0   0   2   0   0   2   2   2   0   2   2   2   2   0   2   0   0   0   2   2   2   2   0   2   2   0   0   0   2   2   2   0   0   0   0   0   0   0   0   0   2   0   2   0   2   2   2   0   2   2   0   2   2   0   2   0   0   0   0   0   2   0   0   2   0   0   0   2   0   0   0   0   2   2   2   2   0   0   0   0   2   2   2   2   2   2   0   2   0   2   0   0   0   0   0   0   2   0   2   2   0   0   0   2   2   0   2   2   2   2   2   0   0   0   2   0   0   0   0   2   2   2   2   2   0   0   0   2   2   2   0   2   2   0   2   0   0   0   2   2   0   2   2   0   0   2   0   2   2   2   2   0   0   0   0   2   0   2   0   2   2   2   0   2   0   0   0   0   2   2   0   2   2
 MK-5-13                0   0   0   0   0   0   2   0   0   2   2   0   0   2   2   0   2   2   0   0   0   2   0   0   2   0   2   0   0   2   0   0   2   2   2   0   0   2   2   2   0   2   0   0   0   2   0   2   0   0   2   2   0   0   0   0   2   2   2   0   0   2   0   0   0   2   0   2   0   2   0   0   0   2   0   2   0   0   2   2   0   2   0   0   0   0   2   2   0   0   2   0   0   0   0   0   0   0   0   2   2   0   2   0   0   0   0   2   2   2   2   2   2   2   2   0   2   0   0   0   0   0   0   2   0   2   2   0   2   0   2   2   0   2   2   2   2   2   0   0   0   2   0   0   0   2   2   2   2   2   2   0   0   0   2   2   2   0   2   2   0   2   0   0   0   2   2   2   0   2   0   0   2   0   2   2   2   2   0   0   2   0   2   0   2   2   2   2   2   2   2   0   0   0   0   2   2   0   2   2
 MK-5-14                0   0   0   0   0   2   2   0   0   2   2   0   0   2   2   0   2   2   0   0   2   2   0   0   2   0   2   0   0   2   0   0   0   0   2   0   0   2   0   2   2   2   0   2   0   2   0   2   0   0   2   2   0   0   0   0   2   2   2   0   0   2   0   0   0   0   0   2   0   2   0   2   0   0   0   2   0   0   2   0   0   2   0   0   0   0   2   2   0   0   2   0   0   0   0   0   2   0   0   2   2   0   2   0   0   0   2   2   2   2   2   2   2   2   2   0   2   0   0   0   0   2   0   2   2   2   2   2   2   0   2   2   2   0   0   2   2   2   0   0   0   2   0   0   0   2   2   2   0   2   2   0   0   0   2   2   2   0   2   2   0   2   0   0   0   0   2   2   0   2   0   0   2   0   0   2   2   2   0   2   2   0   2   0   2   2   0   2   2   2   2   0   0   0   0   2   2   0   0   2
 MK-5-15                0   0   0   0   0   2   2   0   0   2   2   0   0   2   2   0   0   2   0   0   2   2   0   0   2   0   2   2   0   2   0   0   0   0   0   0   0   2   0   2   2   2   0   2   0   2   0   2   0   0   2   2   0   0   0   0   2   2   0   0   0   2   0   2   0   0   0   2   0   2   0   0   0   0   0   2   0   2   2   0   0   2   0   0   0   0   2   2   0   0   2   2   0   0   0   0   2   0   0   2   2   0   2   0   0   0   2   0   2   2   2   2   2   2   2   2   2   0   0   0   0   2   0   2   2   2   2   2   2   0   2   2   2   0   0   2   2   2   0   0   0   2   0   0   0   2   2   0   0   2   2   0   0   0   2   2   2   2   2   2   0   2   0   0   0   0   2   2   0   0   0   0   0   0   0   2   2   2   0   2   2   0   0   0   2   2   2   2   2   2   2   0   0   0   0   2   2   0   0   2
 MK-5-16                0   0   0   0   0   2   2   0   0   2   0   0   0   2   2   2   0   2   2   0   2   2   0   0   2   0   2   2   2   2   2   0   0   0   2   0   0   2   0   2   2   2   0   2   0   2   0   2   0   0   0   2   0   2   0   0   2   2   0   0   2   2   0   2   2   0   0   2   0   2   2   2   2   0   2   2   0   2   2   0   0   0   0   0   0   0   2   2   0   0   2   2   0   0   0   2   2   0   0   0   2   2   2   0   0   2   0   0   2   2   2   2   2   2   2   2   2   0   0   0   0   2   2   2   2   2   2   2   2   0   2   2   2   0   0   2   2   2   0   0   0   0   0   0   0   0   2   0   0   0   0   0   0   0   2   2   2   2   2   2   2   2   0   0   2   0   2   2   0   0   0   0   2   0   0   2   2   2   0   2   2   0   0   0   2   2   2   2   2   2   2   0   2   0   0   2   2   2   0   2
 MK-6-1                 2   2   0   0   2   2   2   2   2   2   2   2   0   2   2   0   0   0   2   0   0   2   0   2   0   2   0   0   0   2   0   0   0   0   2   0   2   0   2   0   2   2   2   2   2   0   2   0   0   0   0   0   2   0   0   0   0   0   0   2   0   0   0   2   2   0   2   0   2   0   0   2   2   0   2   0   2   2   2   0   0   2   2   0   2   0   2   2   0   0   0   0   2   0   2   2   2   0   2   2   2   2   2   2   0   2   2   0   2   2   0   2   0   2   2   0   0   0   2   2   0   0   0   2   2   0   2   2   0   2   0   2   2   2   2   0   2   0   2   0   2   0   2   2   2   0   2   2   0   2   0   2   0   2   0   0   0   0   0   0   2   0   0   0   2   2   0   2   2   2   2   2   2   2   2   2   0   0   0   2   2   2   2   0   2   0   2   0   0   0   2   2   2   2   0   2   2   2   2   2
 MK-6-2                 2   2   2   0   2   2   2   2   2   2   2   2   2   2   2   0   0   0   2   0   2   2   0   2   0   2   0   0   0   2   0   0   2   0   0   0   2   0   2   2   0   2   2   2   0   0   0   0   2   0   0   0   2   0   0   0   0   0   0   2   0   0   2   2   2   0   2   0   2   0   0   2   2   0   2   0   2   2   2   0   2   2   2   2   2   0   2   2   0   0   2   0   2   0   2   2   2   0   2   0   2   2   2   2   0   2   0   2   2   2   0   2   2   2   2   0   0   0   0   0   0   0   0   2   0   0   2   2   0   2   0   2   2   2   2   0   0   0   2   0   2   2   2   2   2   0   2   2   0   2   2   2   0   2   0   0   0   0   0   0   2   2   0   0   2   2   2   0   2   2   2   2   2   2   2   2   0   0   0   2   2   0   2   0   2   0   2   0   0   0   2   0   2   2   0   2   2   2   0   2
 MK-6-3                 2   2   2   0   2   2   2   2   2   0   2   2   2   2   2   0   2   0   2   0   2   0   0   2   0   2   0   0   2   2   0   0   2   0   0   0   2   0   2   2   0   2   2   2   0   0   0   0   2   0   0   2   2   0   0   0   0   0   2   2   0   0   2   0   2   0   2   0   2   0   0   2   0   0   2   0   2   2   2   0   2   0   2   2   2   0   2   2   0   0   2   2   2   0   2   0   0   0   2   2   2   2   2   2   0   2   0   2   2   2   0   2   2   2   2   0   0   0   0   0   0   2   0   2   0   0   2   2   0   2   0   2   2   2   2   0   0   0   2   0   2   2   2   2   2   0   2   2   0   0   2   2   0   2   0   0   0   2   0   0   2   2   0   0   2   2   2   0   2   2   0   2   2   2   2   2   0   0   0   2   2   2   2   0   2   0   2   2   0   0   2   0   2   2   2   2   0   2   0   2
 MK-6-4                 2   0   2   0   0   2   2   2   2   0   2   0   2   2   2   0   2   0   2   0   2   0   0   0   0   2   0   0   2   2   0   0   2   0   0   0   0   0   2   2   0   0   2   2   0   0   0   0   2   0   0   2   2   0   0   0   0   0   2   2   0   0   2   0   0   0   2   0   2   0   0   2   0   0   2   0   2   0   2   0   2   0   2   2   2   0   2   2   2   0   2   2   2   0   2   0   0   0   2   2   2   2   2   0   0   2   0   2   2   2   0   2   2   2   2   0   0   0   0   0   2   2   0   0   0   0   2   2   0   2   0   2   2   2   2   0   0   0   2   0   2   2   2   2   2   0   2   2   0   2   2   2   2   2   0   0   0   2   0   0   2   2   0   2   2   2   0   0   0   2   0   2   2   2   0   2   0   0   0   2   2   2   2   0   2   0   2   2   0   0   2   0   2   2   2   2   0   2   0   2
 MK-6-5                 2   0   2   0   0   2   2   2   2   0   2   0   2   0   2   0   2   0   2   0   2   0   0   2   0   2   0   0   2   2   0   2   2   0   0   0   2   0   2   2   0   0   2   2   0   0   0   0   2   0   0   2   2   0   0   0   0   0   2   0   0   0   2   0   0   0   2   0   2   0   0   2   0   0   2   0   2   0   2   0   2   0   2   2   2   0   2   2   2   0   2   2   2   0   0   0   0   0   2   2   2   2   2   0   0   2   0   2   2   2   0   2   2   2   2   2   2   0   0   0   2   2   0   0   0   0   2   2   0   2   0   2   2   2   2   0   0   2   2   0   2   2   0   2   2   0   2   2   0   2   0   2   2   2   0   0   0   2   0   0   0   2   0   2   2   2   0   0   0   0   0   2   2   2   0   2   0   0   2   2   2   2   2   0   2   0   2   2   0   0   2   0   2   2   2   2   0   2   0   2
 MK-6-6                 2   0   2   0   0   2   2   2   2   0   2   0   2   0   0   0   2   0   2   0   2   0   0   2   2   2   0   0   2   2   0   2   2   0   0   0   2   0   2   2   0   0   2   0   0   2   2   0   2   0   0   2   2   0   0   0   0   0   2   0   0   0   2   0   2   0   2   0   2   0   0   2   0   0   2   0   0   0   2   0   2   0   2   2   2   0   2   2   2   2   2   2   2   0   0   0   0   0   2   2   2   0   2   0   0   2   0   2   2   2   0   2   2   2   2   2   2   0   0   0   2   2   0   0   0   0   2   2   0   2   0   2   2   2   2   0   2   2   2   0   2   2   2   2   2   0   2   2   0   2   0   2   2   2   0   0   2   2   0   0   2   2   0   2   2   2   0   0   0   0   0   2   0   2   0   2   0   0   0   0   2   2   2   0   2   0   2   2   0   0   2   0   2   2   0   2   0   2   0   2
 MK-6-7                 2   0   2   0   0   2   2   2   2   2   2   0   2   0   0   0   2   0   2   0   2   0   0   2   0   2   0   0   2   2   0   2   2   2   0   0   2   2   2   2   0   0   2   0   0   2   2   0   2   0   0   2   2   0   2   0   2   0   2   0   0   0   0   0   2   0   2   0   2   2   0   2   0   0   2   0   0   0   2   0   2   2   2   2   2   0   2   2   2   2   2   0   2   0   0   0   0   0   2   0   2   0   2   0   0   2   0   2   2   2   0   2   2   2   2   2   2   0   0   0   2   2   0   0   0   0   2   2   2   2   0   2   2   2   2   0   2   2   0   0   2   2   2   2   2   0   2   2   0   2   0   2   2   2   0   0   2   2   0   0   2   2   0   2   2   2   0   0   0   0   0   2   0   2   0   2   0   0   0   0   2   2   0   0   2   0   2   0   0   0   2   0   2   2   2   2   0   2   0   2
 MK-6-8                 2   0   2   0   0   2   2   2   2   2   2   0   2   0   0   0   2   0   2   0   2   0   2   2   0   2   0   0   2   2   2   2   2   2   0   0   0   2   2   2   0   0   2   0   0   2   2   0   2   0   0   2   2   0   2   0   2   0   2   0   0   0   0   0   2   0   0   0   2   2   0   2   0   2   2   0   0   0   2   0   2   2   2   2   2   0   0   2   2   2   2   0   2   0   0   0   2   2   2   2   2   0   2   0   0   2   0   2   2   2   0   2   2   2   0   2   2   0   0   0   2   2   2   0   0   0   2   0   2   2   0   2   2   0   2   0   2   2   0   0   2   2   2   2   2   0   2   2   0   2   0   2   2   2   0   2   2   2   0   0   2   2   0   2   2   2   0   0   0   0   0   2   0   2   0   2   0   0   0   0   2   2   0   0   2   0   2   0   0   0   2   0   2   2   2   2   0   2   0   2
 MK-6-9                 2   0   2   0   0   2   2   2   2   2   2   0   2   0   0   0   2   0   2   0   2   0   2   2   0   2   0   0   2   2   2   2   2   0   0   0   2   2   2   2   0   0   2   0   0   2   2   0   2   0   2   2   2   2   2   2   2   0   2   0   0   0   0   0   2   0   0   0   2   0   0   2   0   2   2   0   0   0   2   0   0   2   2   2   2   0   0   2   2   2   2   0   2   0   0   0   0   2   2   2   2   0   2   0   0   2   0   2   2   2   0   2   2   2   0   2   2   0   0   0   2   2   2   0   0   0   2   0   2   2   0   2   2   0   0   0   2   2   0   0   0   2   2   2   0   0   2   2   0   2   2   2   2   2   0   2   2   0   2   0   2   2   0   0   2   2   0   2   0   0   0   2   0   0   0   2   2   0   0   0   2   2   0   0   2   0   2   0   0   0   2   0   2   2   2   2   2   2   0   2
 MK-6-10                2   0   2   0   0   2   2   2   2   2   0   0   2   0   0   0   2   0   2   0   2   0   2   2   2   2   0   0   2   2   2   2   2   0   0   0   2   2   2   2   0   0   2   0   0   2   0   0   0   0   2   2   2   2   2   2   2   0   0   2   0   0   0   0   2   0   0   0   2   0   0   2   0   2   2   0   0   0   2   0   0   0   2   2   0   2   0   2   2   2   2   0   0   0   0   0   0   2   2   2   2   0   2   0   0   2   0   2   2   2   0   2   2   2   0   2   2   0   0   0   2   2   2   0   0   0   2   0   2   2   0   2   2   0   0   0   2   2   0   2   0   2   2   2   0   0   2   2   0   2   2   0   2   2   0   2   2   0   2   0   2   2   0   0   2   2   0   2   0   0   2   2   0   0   0   2   2   0   2   0   2   2   0   0   2   0   2   0   0   2   2   0   2   2   2   2   2   2   0   2
 MK-6-11                2   0   2   0   0   0   2   2   2   2   0   0   2   0   0   0   2   0   2   0   2   0   2   2   2   2   0   0   2   2   2   2   2   0   0   0   2   2   2   2   0   0   2   0   0   2   0   0   0   0   2   2   2   0   2   2   2   0   0   2   0   0   0   0   2   0   0   0   2   0   0   2   2   2   2   0   0   0   2   0   0   0   2   0   0   2   0   2   2   2   2   0   0   0   0   0   0   2   2   2   2   0   2   0   0   0   0   2   2   2   2   2   2   2   0   2   2   2   0   0   2   2   2   2   0   0   2   0   2   2   0   2   2   0   0   0   0   2   0   2   0   2   2   2   0   0   2   2   0   2   2   0   2   2   0   2   2   0   2   0   2   2   0   0   2   2   0   2   2   0   2   2   0   0   0   2   2   2   2   0   2   2   0   0   2   0   2   0   2   2   2   0   2   2   2   2   2   2   0   2
 MK-6-12                2   0   2   0   0   0   2   2   2   2   0   0   2   0   2   2   2   0   2   0   2   0   2   2   0   2   0   0   2   2   2   2   2   0   2   0   2   2   2   2   0   0   2   0   2   2   0   2   0   0   2   2   2   0   2   2   2   0   2   2   0   0   2   0   2   0   2   0   2   0   2   2   2   2   2   0   0   0   2   0   0   0   2   0   2   2   0   2   2   2   2   0   0   0   0   0   0   2   2   2   2   0   2   2   0   0   0   2   0   2   2   2   2   2   0   0   2   2   0   0   2   2   2   2   0   0   2   0   0   2   0   0   2   0   0   0   0   2   0   2   0   2   2   0   0   0   2   2   0   2   2   0   2   2   0   2   2   0   2   0   2   2   0   0   2   2   0   2   2   0   2   2   0   0   0   2   2   2   2   0   0   2   0   0   2   0   2   0   2   2   2   0   2   2   2   2   2   2   0   2
 MK-6-13                2   0   2   0   0   0   0   2   2   2   0   2   2   2   2   2   2   0   2   2   2   0   0   2   0   0   0   0   2   0   2   2   2   0   2   0   2   2   2   2   0   0   2   2   2   2   0   2   0   0   2   2   2   0   2   2   2   0   2   2   0   0   2   0   2   0   2   0   2   0   2   2   2   2   2   0   0   0   2   0   0   0   2   0   2   2   0   2   2   2   2   0   0   0   0   0   0   2   2   2   2   0   2   2   0   0   0   2   0   2   2   2   2   2   0   0   2   2   0   0   2   2   2   2   0   0   2   0   0   2   0   0   0   0   0   0   0   2   0   2   0   2   2   2   2   0   2   2   0   2   2   2   2   2   2   2   2   0   2   0   2   2   2   0   2   2   0   2   2   0   2   2   0   0   0   2   2   2   2   0   0   0   0   2   2   0   2   2   2   2   2   0   2   2   2   2   2   0   0   2
 MK-6-14                2   2   2   0   0   2   0   2   2   2   2   2   2   2   2   2   2   0   2   2   2   0   0   2   0   0   2   0   0   0   2   2   2   0   2   0   2   2   2   2   0   0   2   2   2   2   0   0   0   0   2   2   2   0   2   2   2   0   2   2   0   0   2   0   2   0   2   0   2   0   2   2   2   2   2   0   0   0   2   0   0   2   2   2   2   2   2   0   2   2   2   2   0   2   0   0   0   2   2   2   2   0   2   2   0   2   0   2   0   2   2   2   2   2   2   0   0   2   0   0   2   2   2   2   0   0   2   0   0   2   0   0   0   0   0   2   0   2   0   2   0   2   2   2   2   0   2   2   0   2   2   2   2   2   0   2   0   0   2   0   2   2   2   0   2   2   0   2   2   2   2   2   0   0   0   2   2   2   0   0   0   0   0   2   2   0   0   2   2   2   2   0   2   0   2   0   2   0   0   2
 MK-6-15                2   2   2   0   2   2   0   0   2   2   2   2   2   2   2   2   2   0   2   2   2   2   0   2   0   2   0   0   0   0   2   2   2   0   2   0   2   2   2   2   2   0   2   0   2   2   0   2   0   0   2   2   2   0   2   2   2   0   0   2   0   0   2   0   2   0   2   0   2   0   2   2   2   2   2   0   0   0   2   2   0   2   2   2   2   2   2   0   2   2   2   2   0   2   0   0   2   2   2   2   2   0   2   2   0   2   0   2   0   2   2   2   2   2   2   2   0   2   0   2   0   2   2   2   0   0   2   0   0   2   0   2   0   0   0   2   0   2   0   2   0   2   0   2   0   0   2   2   0   2   2   2   2   2   0   2   2   0   2   0   2   2   2   0   2   2   2   2   2   2   2   2   0   0   0   2   2   2   0   0   0   0   0   2   2   0   2   2   2   2   2   0   0   0   2   0   2   0   0   2
 MK-6-16                2   2   2   0   2   2   0   0   2   0   2   2   2   2   2   2   2   0   2   2   2   2   0   2   0   2   0   0   0   0   0   2   2   0   2   0   2   2   2   2   2   0   2   0   2   2   2   2   2   2   2   2   2   0   2   2   2   0   0   2   0   2   0   0   2   2   2   0   2   0   2   2   2   2   2   0   0   2   0   2   0   2   2   2   2   2   2   0   2   2   2   2   0   2   0   0   2   2   2   2   2   0   2   2   0   2   0   2   0   2   2   2   2   2   2   2   0   2   0   2   0   2   2   2   0   0   2   0   0   2   0   2   0   0   0   2   0   2   0   2   0   2   0   2   0   0   2   0   0   2   2   2   2   2   0   2   2   0   2   0   2   2   2   0   2   2   2   2   2   2   2   2   0   0   0   2   2   2   0   0   0   0   0   2   2   0   2   2   2   2   2   0   0   0   2   0   2   0   0   2
 
!****************************************** Phenotypic Data **********************************************************
!-100.0 is resevred for missing phenotype
SimulatedTrait1        10.2725   11.8239   12.4861    8.8554   10.7553   12.3071   10.5931   10.3400    6.2999    9.7880    8.3311   10.2862   12.3880   11.3108    9.0057   11.7360   13.3264    8.6482    7.9324   11.5676   11.5655   10.9689    9.8563   11.2082   13.3450   10.3581   10.3397   11.7301   10.1008    8.7272   10.9828   10.2311   10.5406   13.3167   13.0095   10.4852   12.0828    9.4287    8.1318   10.2437    9.3376    9.9882   10.3561   11.3864    9.5838   13.2935    9.4281   10.9990    8.9491   10.9970   11.4743   13.7709   10.1551    9.6917   10.8028   13.2316   10.2087   10.6033    8.4118    8.0472   11.5162    9.4660   12.4418    8.7335   12.6250    7.9568    9.7583    8.3979    7.7761   11.1213    9.4322    9.0109   10.2463   11.8487   10.7888    9.8416    8.5714    9.7138    9.1438    9.4304    9.6793    8.8571    7.8644   10.9803    9.7614   11.1145    8.8971   10.2771    9.2224   10.2005   10.8048   11.7138   10.0932   12.3421   11.1770   10.9959   11.2600   12.1130    9.2522    7.9774    8.6685   10.2184   11.4708    9.0067   10.4877    9.0830   10.3619    8.7306    8.3221    9.5188    7.9800   10.3611    9.8219    8.3739   12.6497   11.4544    7.8433   10.1217   10.4635   10.8362    8.9400   10.0800    7.9850   11.2592   13.7728   10.6749   10.8278   10.2138    7.8073    9.5560    7.7544   10.1530    8.5140    9.0840    9.4126   13.0418    9.9329   11.8381    9.6010   10.0750    7.7026   10.0165    7.1353    9.3094    9.3461   10.4394    9.8671    9.1868   12.1327   10.7976    9.9811    9.3543    8.6677    9.2590   12.1442   11.1290   10.6164    9.9257   11.5283   11.7337   10.8386    9.1482    9.1600    8.1236   11.0844    7.1114   11.2777    9.7651    9.8760   13.1467   10.2825   11.4872    8.8941   10.4165   12.3390   10.6321   12.0305   10.6069    7.0866    8.7951    9.5731    8.9302    9.6773   10.7694   10.0349    9.0666   12.1699   11.7554    9.5974   10.3175    9.1390    9.6884   10.1987   10.1275   11.1447   11.4620    8.7450    9.3555    9.7906   11.1049
SimulatedTrait2        12.1458   16.7377   13.5875   16.5708   12.7835   15.7404   16.7911   12.8070   12.0268   14.5356   14.6597   16.7207   14.7428   16.8297   15.4200   14.3934   15.0051   14.6439   14.1245   18.2199   17.0333   13.0670   15.4442   14.6120   16.0203   14.1950   13.0871   14.9425   12.8100   14.2550   16.6641   15.9467   15.5104   15.1094   15.1438   16.2728   16.5865   15.3266   14.0764   13.1235   15.4913   12.6207   14.4621   14.7406   13.5786   14.1227   18.9822   15.2927   15.1286   13.7402   14.9225   14.9400   15.8105   16.3401   13.4316   15.7664   15.5184   16.7522   15.8712   13.6203   15.1955   17.9671   14.3885   13.7084   16.2743   15.3696   16.1277   14.7894   13.3633   13.8221   15.8442   13.2084   14.5028   16.3017   17.2262   13.8093   14.4769   13.8647   13.5778   15.1644   17.3323   15.2835   16.0208   14.8437   14.5870   15.0396   14.0402   15.2215   13.0287   14.3083   12.9175   16.8248   11.8705   15.1682   15.9405   13.8679   14.7616   15.1092   15.2929   14.7621   14.4202   13.7403   17.2789   14.7837   15.5343   13.1024   15.3237   11.9037   14.4079   15.9009   13.8559   14.4958   14.4532   14.6608   13.7256   16.3105   13.3219   14.4475   12.9324   15.9684   16.0187   15.6876   14.5174   17.6170   17.1580   16.6972   13.5588   14.3312   13.6957   15.1053   17.6683   13.2737   16.3791   13.2221   14.1464   16.0694   18.4005   13.4507   16.1604   13.3662   14.0194   13.6815   16.5080   13.7798   13.7342   13.9467   14.8885   14.4460   17.7217   12.7896   15.5953   17.4008   13.6515   14.6057   15.7496   17.2452   14.7789   13.7048   16.0524   15.0356   14.3495   15.7459   15.2523   14.4617   15.6143   15.5731   15.3898   14.3872   14.6346   16.1312   15.6882   13.1139   13.3632   15.4374   15.5706   16.2239   15.8389   13.5620   14.6492   14.8589   12.4500   15.7859   15.9454   14.7109   16.4016   13.2914   17.4273   15.8336   14.4100   13.6718   15.2760   16.0920   14.9179   17.2575   14.1902   16.9531   15.4188   16.2902   14.0442   17.1691
 
