# Supplementary material for: Inclusive Composite Interval Mapping of QTL by Environment Interactions in Biparental Populations
Source: PLoS One. 2015 Jul 10;10(7):e0132414. doi: 10.1371/journal.pone.0132414 (PMC4498613; doi:10.1371/journal.pone.0132414)
Supplement: S3 File — (ZIP) [file pone.0132414.s003.zip › Simulation for unliked model/Simulated popualtions/run_00166.met]

!**********************Note: lines staring with "!" are remarks and will be ignored in the program********************
!*********************************General Information**********************************
!Assuming F1 = P1 x P2, populations available in QTL IciMapping are: 
!  1, P1BC1F1 = P1 x F1, the first backcrossing where P1 is used as the recurrent parent;
!  2, P2BC1F1 = P2 x F1, the first backcrossing where P2 is used as the recurrent parent;
!  3, F1DH, F1-derived doubled haploids; 
!  4, RIL or F1RIL, recombination inbred lines through the repeated selfing of F1;
!  5, P1BC1RIL, recombination inbred lines through the repeated selfing of P1BC1F1;
!  6, P2BC1RIL, recombination inbred lines through the repeated selfing of P2BC1F1;
!  7, F2, the selfing generation of F1;
!  8, F3, the selfing generation of F2;
!  9, P1BC2F1, the second backcrossing where P1 is used as the recurrent parent; 
! 10, P2BC2F1, the second backcrossing where P2 is used as the recurrent parent;
! 11, P1BC2RIL, recombination inred lines through the repeated selfing of P1BC2F1; 
! 12, P2BC2RIL, recombination inred lines through the repeated selfing of P2BC2F1; 
! 13, P1BC1F2, the selfing generation of P1BC1F1; 
! 14, P2BC1F2, the selfing generation of P2BC1F1; 
! 15, P1BC2F2, the selfing generation of P1BC2F1; 
! 16, P2BC2F2, the selfing generation of P2BC2F1; 
! 17, P1BC1DH, P1BC1F1-derived doubled haploids; 
! 18, P2BC1DH, P2BC1F1-derived doubled haploids; 
! 19, P1BC2DH, P1BC2F1-derived doubled haploids; 
! 20, P2BC2DH, P2BC2F1-derived doubled haploids; 
   3      !Mapping Population (see remarks above)
   2      !Mapping Function (1 for Kosambi; 2 for Haldane; 3 for Morgan)
   2      !Marker Space Type (1 for intervals; 2 for positions)
   1      !Marker Space Unit(1 for centiMorgans; 2 for Morgan)
   6      !Number of Chromosomes (or Linkage Groups)
 200      !Size of the mapping population
   2      !Number of environments
 
!***************************************** Chromosomes and Linkage Maps **********************************************
!Chromosome                 NumMarkers
-CH1                        16
-CH2                        16
-CH3                        16
-CH4                        16
-CH5                        16
-CH6                        16
!Linkage map (Marker name followed by position or the interval length)
 MK-1-1                1     0.000
 MK-1-2                1    10.000
 MK-1-3                1    20.000
 MK-1-4                1    30.000
 MK-1-5                1    40.000
 MK-1-6                1    50.000
 MK-1-7                1    60.000
 MK-1-8                1    70.000
 MK-1-9                1    80.000
 MK-1-10               1    90.000
 MK-1-11               1   100.000
 MK-1-12               1   110.000
 MK-1-13               1   120.000
 MK-1-14               1   130.000
 MK-1-15               1   140.000
 MK-1-16               1   150.000
 MK-2-1                2     0.000
 MK-2-2                2    10.000
 MK-2-3                2    20.000
 MK-2-4                2    30.000
 MK-2-5                2    40.000
 MK-2-6                2    50.000
 MK-2-7                2    60.000
 MK-2-8                2    70.000
 MK-2-9                2    80.000
 MK-2-10               2    90.000
 MK-2-11               2   100.000
 MK-2-12               2   110.000
 MK-2-13               2   120.000
 MK-2-14               2   130.000
 MK-2-15               2   140.000
 MK-2-16               2   150.000
 MK-3-1                3     0.000
 MK-3-2                3    10.000
 MK-3-3                3    20.000
 MK-3-4                3    30.000
 MK-3-5                3    40.000
 MK-3-6                3    50.000
 MK-3-7                3    60.000
 MK-3-8                3    70.000
 MK-3-9                3    80.000
 MK-3-10               3    90.000
 MK-3-11               3   100.000
 MK-3-12               3   110.000
 MK-3-13               3   120.000
 MK-3-14               3   130.000
 MK-3-15               3   140.000
 MK-3-16               3   150.000
 MK-4-1                4     0.000
 MK-4-2                4    10.000
 MK-4-3                4    20.000
 MK-4-4                4    30.000
 MK-4-5                4    40.000
 MK-4-6                4    50.000
 MK-4-7                4    60.000
 MK-4-8                4    70.000
 MK-4-9                4    80.000
 MK-4-10               4    90.000
 MK-4-11               4   100.000
 MK-4-12               4   110.000
 MK-4-13               4   120.000
 MK-4-14               4   130.000
 MK-4-15               4   140.000
 MK-4-16               4   150.000
 MK-5-1                5     0.000
 MK-5-2                5    10.000
 MK-5-3                5    20.000
 MK-5-4                5    30.000
 MK-5-5                5    40.000
 MK-5-6                5    50.000
 MK-5-7                5    60.000
 MK-5-8                5    70.000
 MK-5-9                5    80.000
 MK-5-10               5    90.000
 MK-5-11               5   100.000
 MK-5-12               5   110.000
 MK-5-13               5   120.000
 MK-5-14               5   130.000
 MK-5-15               5   140.000
 MK-5-16               5   150.000
 MK-6-1                6     0.000
 MK-6-2                6    10.000
 MK-6-3                6    20.000
 MK-6-4                6    30.000
 MK-6-5                6    40.000
 MK-6-6                6    50.000
 MK-6-7                6    60.000
 MK-6-8                6    70.000
 MK-6-9                6    80.000
 MK-6-10               6    90.000
 MK-6-11               6   100.000
 MK-6-12               6   110.000
 MK-6-13               6   120.000
 MK-6-14               6   130.000
 MK-6-15               6   140.000
 MK-6-16               6   150.000
!*********************************** Marker Types ********************************************************************
!Co-dominant marker: When heterozygote F1 is present, P1 is coded as 2, F1 is coded as 1, and P2 is coded as 0; Otherwise, P1 is coded as 2, and P2 is coded as 0. 
!Dominant marker: When heterozygote F1 is present, P1 and F1 are coded as 12, and P2 is coded as 0; Otherwise, P1 is coded as 2, and P2 is coded as 0.  
!Recessive markers: When heterozygote F1 is present, P1 is coded as 2, and F1 and P2 are coded as 10; Otherwise, P1 is coded as 2, and P2 is coded as 0. 
!Missing marker is coded as -1. 
 MK-1-1                 0   0   2   0   2   2   0   0   2   0   2   2   0   0   0   0   0   2   2   0   2   2   0   2   2   2   0   0   0   0   2   2   0   0   2   2   0   0   2   2   0   0   2   2   2   2   2   0   2   0   2   2   2   2   0   0   2   2   0   0   0   0   0   0   0   2   0   2   2   2   2   2   0   0   0   2   0   0   2   0   2   2   0   0   2   2   0   2   2   0   0   0   0   2   2   0   2   2   0   2   2   0   0   2   2   2   2   0   2   0   2   0   2   2   2   0   2   2   0   2   0   2   2   2   2   2   0   2   2   2   0   2   2   0   0   2   2   2   2   0   0   2   0   2   0   0   0   0   0   0   2   0   2   0   0   0   0   0   0   0   0   2   2   2   0   2   2   0   2   2   0   0   0   0   2   0   2   0   2   0   2   0   2   0   2   2   2   2   0   0   0   0   2   0   2   2   0   2   0   2
 MK-1-2                 0   0   2   2   2   2   0   0   2   2   2   2   0   0   0   0   0   2   2   0   2   2   0   2   2   2   0   0   0   0   2   2   0   0   2   2   2   0   2   2   0   0   2   2   2   2   2   0   2   0   2   2   0   2   0   0   0   2   0   0   0   0   0   0   0   2   0   2   2   2   2   2   0   0   0   0   0   0   2   0   2   2   0   0   2   2   0   2   2   0   0   2   0   2   2   0   2   2   0   2   2   0   0   2   0   2   2   0   2   0   0   0   2   2   2   0   2   2   0   2   0   0   2   2   2   2   0   2   2   2   0   2   2   0   0   2   2   2   2   0   2   2   0   2   0   2   0   0   0   0   2   0   2   0   0   0   0   0   0   0   0   2   2   2   0   2   2   0   2   2   0   2   0   0   2   0   2   0   2   0   2   0   2   2   2   2   0   2   0   0   0   0   2   0   2   2   0   2   0   2
 MK-1-3                 0   0   2   2   2   2   0   0   2   2   2   2   0   0   0   0   0   2   2   2   2   2   0   2   2   2   0   0   0   0   0   2   0   0   0   2   2   0   2   2   0   0   2   0   2   2   2   0   2   0   2   2   0   2   2   0   0   2   0   0   0   0   0   0   0   2   0   2   2   0   0   2   2   0   0   0   0   0   2   0   2   2   0   0   2   0   2   2   2   0   2   2   0   2   2   0   2   2   0   2   2   0   0   2   0   0   2   0   2   0   0   0   2   2   2   0   2   2   0   2   0   0   0   2   2   2   0   2   2   2   2   2   2   0   0   2   0   0   2   0   2   2   0   2   0   2   0   0   0   0   2   0   2   0   0   0   0   0   0   0   0   2   2   2   0   2   2   0   2   2   0   2   0   0   0   0   2   0   2   0   2   0   2   2   2   0   0   2   0   0   0   0   2   2   2   2   0   2   2   2
 MK-1-4                 0   0   2   2   2   2   0   0   2   2   2   2   0   0   0   0   0   2   2   2   2   2   0   2   2   2   0   0   0   0   0   2   0   0   0   2   2   0   2   2   0   0   2   0   2   2   2   0   2   0   2   2   0   2   2   0   0   2   0   0   0   0   0   0   0   2   0   2   2   0   0   2   2   0   0   0   0   0   0   0   0   2   0   0   2   0   2   0   2   0   0   2   0   0   2   0   2   2   0   2   2   0   0   2   0   0   2   0   2   0   0   0   2   2   2   0   2   2   0   2   0   0   0   2   2   2   0   0   2   2   2   2   2   0   0   2   0   0   2   0   2   2   0   2   0   2   2   0   0   0   2   0   2   0   0   0   2   0   0   0   0   2   2   2   2   2   2   0   2   2   0   2   0   0   0   0   2   0   2   0   2   0   2   2   2   0   0   2   0   0   0   0   2   2   2   2   0   2   2   2
 MK-1-5                 0   0   2   2   2   0   0   2   2   2   2   2   0   0   2   0   2   2   2   0   2   2   0   2   2   0   0   0   0   0   0   2   0   0   0   2   2   0   2   2   0   2   2   2   2   0   0   0   0   0   2   2   0   0   2   2   0   2   0   0   0   0   0   0   0   2   0   2   2   0   0   2   2   0   0   0   0   0   2   0   0   2   0   0   2   0   2   2   2   0   0   2   0   0   2   0   2   2   2   0   2   2   0   2   0   0   2   2   2   0   0   0   2   2   2   0   2   2   0   0   0   0   0   2   2   2   0   0   2   2   2   2   2   2   0   2   0   0   2   2   2   2   0   2   0   2   2   0   0   0   2   0   2   0   0   0   2   2   0   0   0   2   0   2   2   2   2   0   2   2   0   2   0   0   0   0   2   0   2   0   2   0   2   2   2   0   0   2   0   0   0   0   2   2   2   2   0   2   2   2
 MK-1-6                 0   0   2   2   2   0   0   2   2   2   2   2   0   2   2   0   2   2   2   0   2   0   0   0   2   0   0   2   0   0   0   2   0   0   0   2   2   0   2   2   0   2   2   2   2   0   2   2   0   0   2   2   2   0   2   2   0   2   0   0   0   0   0   0   0   2   0   2   2   0   0   2   2   0   0   2   0   0   0   0   0   2   0   0   2   0   0   2   2   2   0   2   0   0   2   0   2   2   2   0   2   2   0   2   0   0   2   2   2   0   0   0   2   2   2   0   2   2   0   0   0   0   0   2   2   2   0   0   2   2   2   2   2   0   0   2   0   0   2   2   2   2   0   2   0   2   2   2   0   2   2   0   2   0   0   0   2   2   0   0   0   2   0   0   2   2   2   0   2   0   0   0   0   0   0   0   2   0   2   0   2   0   2   2   2   0   0   0   0   0   0   2   2   2   2   2   0   2   2   2
 MK-1-7                 2   0   2   0   2   0   0   2   2   2   2   2   0   2   2   2   2   2   2   0   2   0   0   0   2   0   0   2   0   0   0   2   0   0   0   0   0   0   2   2   0   2   2   2   2   0   2   2   0   0   2   0   2   0   2   2   2   2   0   0   0   0   2   0   0   2   0   0   2   0   0   2   2   0   0   2   0   2   0   0   0   2   0   0   2   0   0   2   2   2   0   2   0   0   2   2   2   2   2   0   2   2   0   2   0   0   2   2   2   0   0   0   2   2   2   0   2   2   0   0   0   0   0   2   2   2   2   0   2   2   2   2   2   0   0   0   0   0   2   0   2   2   0   2   0   2   2   2   0   0   2   2   2   0   0   0   2   2   0   0   0   2   0   0   2   0   2   0   2   0   0   0   0   0   2   0   2   0   2   0   2   0   2   0   2   0   0   0   0   0   0   2   2   0   2   2   0   2   2   2
 MK-1-8                 2   0   2   2   2   0   0   2   2   2   2   2   0   2   2   2   2   0   2   0   2   0   0   0   2   0   0   2   0   0   0   2   0   0   0   0   0   0   2   2   0   2   2   2   2   0   2   0   0   0   2   0   2   0   2   2   2   2   0   0   0   0   0   0   0   2   0   2   2   0   0   2   2   0   0   2   0   0   0   0   0   2   0   2   2   0   2   2   2   2   0   2   0   0   2   2   2   2   2   0   2   2   2   2   0   0   0   2   2   0   0   0   2   2   2   0   2   2   0   0   0   0   2   0   2   2   2   2   0   2   2   2   2   0   2   0   0   0   2   0   2   2   2   2   0   2   2   2   0   0   2   2   2   0   0   0   2   2   0   0   0   2   0   0   2   0   2   0   2   0   0   0   0   0   2   2   2   0   2   0   2   0   2   0   2   0   0   0   0   0   0   2   2   0   2   0   0   2   2   0
 MK-1-9                 2   0   2   2   2   2   0   2   2   2   0   2   0   2   2   2   2   0   2   0   2   0   2   0   2   0   0   2   0   0   0   0   0   0   0   0   0   0   2   2   0   2   0   2   2   0   2   0   2   0   2   0   2   0   2   0   2   2   0   0   0   0   2   0   0   2   2   2   2   0   0   0   2   0   0   2   0   0   0   0   0   2   0   2   0   0   0   2   2   2   0   2   0   2   2   2   2   2   2   0   2   2   0   2   0   0   0   2   2   0   0   0   2   2   2   0   2   0   0   0   0   0   2   2   0   2   2   2   0   2   0   2   0   0   0   0   0   0   2   0   2   0   2   2   0   2   2   2   0   0   2   2   2   2   0   0   0   2   0   0   0   2   0   0   2   0   2   0   2   0   0   0   0   0   2   2   2   0   2   0   2   0   2   0   2   0   0   0   0   0   0   0   2   0   2   0   0   2   2   0
 MK-1-10                2   0   2   2   2   2   0   2   2   2   0   2   0   2   2   2   2   0   2   0   2   0   2   0   0   0   0   2   0   0   0   0   0   2   0   0   0   0   2   2   0   0   0   0   2   2   2   0   2   0   2   0   2   0   2   0   2   2   0   0   0   0   2   0   2   0   2   2   2   0   0   0   2   0   0   2   0   0   0   0   0   2   0   0   0   0   0   2   2   2   0   2   2   2   2   2   2   2   2   0   0   2   0   2   0   2   0   2   2   0   0   0   2   2   2   0   2   0   2   2   0   0   2   2   0   2   2   2   0   2   0   2   0   0   0   0   0   0   2   2   2   0   2   2   0   0   0   2   0   0   2   2   2   2   0   0   0   2   0   0   0   0   0   0   2   0   0   0   2   0   0   0   0   0   2   2   2   0   2   0   2   0   2   0   2   0   0   0   0   0   2   0   2   0   2   0   0   2   2   0
 MK-1-11                2   0   2   2   2   2   0   0   2   2   0   2   0   2   2   2   0   0   2   0   2   0   2   0   0   0   0   2   0   0   0   0   0   2   0   0   0   0   2   2   0   0   0   0   2   2   2   0   2   0   2   0   2   0   2   2   2   2   0   0   0   0   2   0   0   0   2   2   2   0   0   0   2   0   0   2   2   0   0   0   0   2   0   0   0   0   0   2   2   2   0   2   2   2   2   2   2   2   2   0   0   2   2   2   0   2   0   2   2   2   0   0   2   2   2   0   2   0   2   0   0   0   2   2   0   2   2   2   0   2   0   2   0   0   0   0   0   0   2   2   2   0   2   2   0   0   0   2   0   0   2   2   2   2   0   0   0   2   0   0   0   0   0   0   2   2   0   0   2   2   0   0   0   0   2   2   2   0   2   0   2   0   2   0   2   0   2   0   0   0   2   2   2   0   2   0   0   0   2   0
 MK-1-12                2   0   2   2   2   2   0   0   2   2   0   2   0   2   2   2   0   0   0   2   2   0   2   0   0   2   0   2   0   0   0   0   0   2   0   0   0   0   2   2   0   0   0   0   2   2   2   0   2   2   2   0   2   0   2   0   2   2   0   0   0   0   2   0   0   0   2   2   2   0   0   0   2   0   0   0   2   2   0   0   0   2   0   0   0   2   0   2   2   2   0   2   2   2   2   2   2   2   2   0   0   2   2   2   0   2   0   2   2   2   0   0   0   2   2   2   2   0   2   0   2   0   2   2   2   2   2   2   0   2   0   2   0   2   2   0   0   0   2   2   2   0   2   2   0   0   0   2   0   0   2   2   2   2   0   0   0   2   0   2   0   0   0   0   2   2   0   0   2   2   0   0   0   0   2   2   2   0   2   2   2   0   2   0   2   0   2   0   0   0   2   2   2   0   2   0   0   0   2   0
 MK-1-13                2   0   2   2   2   2   0   0   2   2   0   2   0   0   2   2   0   0   0   2   2   0   2   0   0   2   0   2   0   0   0   0   0   0   0   0   0   0   2   2   2   0   0   0   2   2   0   0   2   2   2   0   2   0   2   0   2   2   0   0   0   0   2   0   0   0   2   2   2   0   0   0   2   0   0   0   2   2   0   2   0   2   0   0   0   2   0   2   2   2   0   2   2   2   2   2   0   2   0   0   0   2   2   2   0   2   0   2   0   0   0   0   0   0   2   2   2   0   2   0   2   2   2   2   2   2   2   0   0   2   0   2   0   2   2   0   0   0   2   2   0   2   2   2   0   0   0   0   0   0   2   2   2   2   0   0   0   2   0   2   0   0   0   0   2   2   0   2   2   2   0   0   0   0   2   2   2   0   2   2   0   0   2   0   2   0   2   0   0   2   2   2   2   0   2   0   0   2   2   0
 MK-1-14                2   0   2   2   2   2   0   0   2   2   0   2   0   0   2   2   0   0   2   2   2   0   0   0   0   2   0   2   0   0   0   0   0   0   0   0   0   0   2   2   2   0   0   2   2   2   0   0   2   2   2   0   2   2   2   0   2   2   0   0   0   0   0   0   2   0   2   2   2   0   0   0   2   0   2   0   2   2   0   2   0   2   0   0   0   2   0   2   2   2   0   0   2   2   2   2   0   2   0   0   0   2   2   0   0   2   0   2   0   0   0   2   0   0   2   2   2   0   2   0   2   0   2   2   2   2   2   0   0   2   0   2   0   2   2   0   0   0   2   2   0   2   2   2   0   0   0   0   0   2   2   0   2   0   0   0   0   2   0   2   0   0   0   0   2   2   0   2   0   2   0   0   0   0   2   2   0   0   2   2   0   0   2   0   2   0   2   0   0   2   2   2   2   0   2   0   0   2   2   0
 MK-1-15                2   0   2   2   2   2   2   0   2   2   0   2   0   0   2   2   0   0   0   2   2   0   2   0   0   2   0   2   0   0   0   0   0   0   0   0   0   0   2   2   2   0   0   2   2   2   0   0   2   2   2   0   2   2   2   0   2   2   0   0   0   0   0   0   2   0   2   2   2   0   0   0   2   0   2   0   2   2   0   2   2   2   0   2   0   2   0   2   2   2   0   0   2   2   2   2   0   2   0   0   0   2   2   0   0   2   0   2   0   0   0   2   0   0   2   2   2   0   2   2   2   2   2   2   2   2   2   0   0   2   0   2   0   2   2   0   0   0   2   2   0   0   2   2   0   0   0   0   0   2   2   0   2   0   0   2   0   2   0   2   0   0   0   0   2   2   0   2   0   2   0   0   0   0   2   2   0   0   2   2   0   0   2   0   0   0   2   0   0   2   0   2   0   0   2   0   0   2   2   0
 MK-1-16                2   0   2   2   2   2   2   0   2   2   0   2   0   2   0   2   0   2   0   2   2   0   2   0   0   2   0   2   0   0   0   0   0   0   0   0   0   0   2   2   2   0   0   0   2   2   0   0   2   2   0   0   2   2   2   0   2   2   0   0   2   0   2   0   2   0   2   2   2   0   0   0   2   0   0   2   2   2   0   2   2   2   0   2   0   2   0   2   2   0   0   0   2   2   2   2   0   2   0   0   0   2   2   0   0   2   0   2   2   0   0   2   0   0   2   2   2   0   2   2   2   2   0   2   0   2   2   0   0   2   0   2   2   2   0   0   0   2   2   2   0   0   2   2   0   0   2   0   0   2   2   2   2   0   0   2   0   0   0   2   0   0   0   0   2   2   0   2   0   2   0   0   0   0   2   2   0   0   2   2   0   0   2   0   0   0   2   0   0   2   0   2   0   0   2   0   0   2   2   0
 MK-2-1                 0   0   0   0   2   2   0   0   0   0   0   2   0   0   2   0   2   2   2   2   0   0   2   0   2   0   0   0   2   2   0   0   2   2   2   0   0   0   2   0   0   0   0   0   0   2   2   2   2   0   0   2   0   2   0   0   2   2   0   2   2   0   0   0   0   2   0   2   2   0   0   0   0   0   0   0   2   0   2   2   0   2   2   0   0   2   2   0   2   2   2   2   0   0   2   0   0   0   2   0   2   0   0   0   2   0   0   0   2   0   2   2   2   0   2   0   0   2   2   0   0   0   2   0   0   2   0   0   2   0   2   0   0   2   2   2   0   2   0   2   2   2   2   2   0   0   2   2   2   0   2   0   0   2   2   2   0   2   0   2   0   2   0   2   2   0   0   0   2   0   2   2   0   0   2   2   0   2   2   2   2   0   0   2   2   0   2   2   2   2   0   0   2   0   2   2   0   2   2   2
 MK-2-2                 0   0   0   2   2   2   0   0   0   2   0   2   0   0   2   0   2   0   2   2   0   0   2   0   2   0   2   0   0   2   0   0   2   2   2   0   0   0   2   0   0   0   0   0   0   2   2   2   2   0   0   2   0   2   2   0   2   2   0   2   2   0   0   0   0   2   0   2   2   0   0   0   0   0   0   0   2   0   2   2   0   2   0   0   0   2   2   0   0   2   0   2   0   0   2   0   0   2   2   0   2   0   2   2   2   0   0   0   2   0   2   2   2   0   2   0   0   2   2   0   0   0   2   0   0   2   0   0   2   0   2   0   0   2   2   2   2   2   0   0   2   0   2   2   0   0   0   2   0   0   2   0   0   2   2   2   0   2   0   2   0   2   2   2   2   0   0   0   2   0   2   2   0   0   2   0   2   2   2   2   2   0   0   2   2   0   2   2   0   2   0   0   2   0   0   2   0   2   2   2
 MK-2-3                 0   0   0   2   2   2   0   0   0   2   0   0   0   0   2   0   2   2   0   0   0   0   2   0   0   0   2   0   0   2   0   0   2   2   2   0   0   0   2   2   0   0   0   0   0   2   2   0   2   0   0   2   0   2   0   0   2   2   0   2   2   0   0   0   0   2   0   0   2   0   0   0   0   0   0   0   2   0   2   2   0   2   0   0   0   2   2   0   2   2   0   2   0   0   2   0   0   2   0   0   2   0   2   2   2   0   0   0   2   0   2   2   2   0   2   0   0   2   2   0   0   0   0   0   0   2   0   0   2   0   2   0   0   2   0   2   2   2   0   0   2   0   2   2   0   0   0   2   0   0   2   0   0   0   2   2   2   2   0   2   0   2   2   2   2   0   0   0   2   0   2   2   0   0   0   0   2   2   2   2   2   0   0   2   2   0   2   2   0   2   0   0   2   0   0   2   0   0   2   2
 MK-2-4                 0   0   2   2   2   2   0   0   0   2   0   0   0   0   2   0   2   2   0   0   0   2   0   0   0   0   2   0   0   2   0   0   2   2   2   2   0   0   2   2   0   0   0   0   0   2   0   0   2   0   0   2   0   2   0   0   2   2   0   2   2   2   0   0   0   2   0   0   0   0   0   0   0   0   0   0   2   0   2   2   0   2   0   0   0   2   2   0   2   2   0   2   0   0   2   0   0   0   0   0   2   0   0   2   2   0   0   0   2   0   2   2   2   0   2   0   0   2   2   0   0   0   0   0   0   2   0   0   2   0   2   0   0   2   0   2   2   2   0   2   2   0   2   2   0   0   0   2   0   0   0   0   0   0   2   2   2   2   0   2   0   2   2   2   2   0   0   0   2   0   0   0   0   0   0   0   2   2   2   2   2   0   0   0   2   0   0   2   2   2   2   0   2   0   0   2   0   0   2   2
 MK-2-5                 0   0   2   2   2   2   0   0   0   2   0   0   0   0   2   2   2   2   0   0   0   2   0   0   0   0   2   0   0   2   0   0   2   2   2   2   0   0   2   2   0   0   0   0   0   2   0   0   2   0   0   2   0   2   0   0   2   2   2   2   2   2   0   0   0   2   0   0   0   0   0   2   0   0   0   0   2   0   2   2   0   2   0   0   0   2   2   0   2   2   0   2   0   0   2   0   0   0   0   0   2   0   0   0   2   0   0   0   2   0   2   2   2   0   2   0   0   0   2   2   2   0   0   0   0   2   0   0   2   0   2   0   0   2   0   2   2   2   0   2   0   0   2   2   0   0   0   0   0   0   2   2   2   0   2   2   2   2   0   2   0   2   2   2   2   0   0   0   0   0   0   0   0   0   0   0   0   2   2   2   2   0   0   0   2   2   0   2   2   2   2   0   2   0   0   2   0   0   0   0
 MK-2-6                 0   0   2   2   2   0   0   2   0   2   0   0   2   0   2   2   2   2   0   0   0   0   0   0   0   0   2   0   0   2   0   0   2   2   2   2   0   0   2   2   0   0   0   0   0   0   0   0   2   0   0   2   0   2   0   0   2   2   2   2   2   2   2   0   0   2   0   0   0   0   0   2   0   0   0   2   2   0   2   2   0   0   0   0   2   2   2   0   2   2   0   0   0   0   2   0   0   0   0   0   2   2   0   0   2   0   0   0   2   0   2   2   2   0   2   0   0   2   2   2   2   0   0   0   0   2   2   0   2   0   0   0   0   2   0   2   2   2   0   0   0   0   2   2   0   0   0   0   0   0   2   2   2   0   2   2   2   2   0   2   2   2   2   2   2   2   0   0   0   0   0   2   2   0   0   0   2   2   2   2   2   2   0   0   2   2   0   2   2   2   2   0   2   2   2   2   0   0   0   0
 MK-2-7                 0   2   2   2   0   0   0   2   0   2   2   0   2   0   0   2   2   2   0   0   0   0   0   0   2   0   2   0   0   2   0   0   2   2   2   0   0   0   2   2   0   0   0   2   0   0   0   0   0   0   0   2   0   2   0   0   2   2   2   2   2   2   2   0   0   2   2   0   0   0   0   2   0   0   0   2   2   0   2   2   0   0   0   0   2   2   2   0   2   2   0   0   0   0   2   0   0   0   0   0   2   2   0   0   2   0   0   0   2   0   2   2   2   0   2   0   0   2   2   2   2   2   0   2   0   2   0   0   2   0   0   0   0   2   0   2   2   2   0   0   0   0   2   2   0   0   0   0   2   0   0   2   0   0   2   2   2   2   2   2   2   2   2   2   2   2   0   2   0   0   0   2   2   0   0   0   2   2   2   2   2   2   2   0   2   2   0   2   2   0   2   2   2   2   2   2   0   0   0   0
 MK-2-8                 0   2   2   2   0   0   0   2   0   2   2   0   2   0   0   2   2   2   0   0   0   0   0   0   2   0   2   0   0   2   0   0   2   2   0   0   0   0   2   2   0   0   0   2   0   0   0   0   0   0   0   2   0   2   0   0   2   2   2   2   2   2   2   0   0   2   2   0   0   0   0   2   0   0   2   2   0   0   2   2   0   0   2   0   2   2   2   0   2   0   0   0   0   0   2   0   0   0   0   0   0   2   0   0   2   0   0   0   2   0   2   2   2   0   2   0   0   2   2   2   2   2   2   0   0   2   0   0   2   0   0   0   0   2   0   2   2   2   0   0   0   0   2   0   0   0   0   0   2   0   0   2   0   0   2   2   0   2   0   0   2   2   2   2   2   2   0   2   0   0   0   2   2   0   2   0   2   2   2   2   2   2   2   0   2   2   0   2   2   0   2   2   2   2   2   2   0   0   0   0
 MK-2-9                 0   2   2   2   0   0   0   2   0   2   2   0   2   0   0   0   2   2   0   0   0   0   0   0   2   0   2   0   0   2   0   0   2   2   0   0   0   0   2   2   0   0   0   2   0   0   2   0   0   0   2   2   0   2   0   0   2   2   2   2   2   2   2   0   0   2   2   0   0   0   0   2   0   0   0   0   0   0   2   0   2   0   2   0   2   2   2   0   2   0   0   2   0   0   0   0   0   0   0   0   0   2   0   0   2   0   0   0   2   0   2   2   2   0   2   0   0   2   2   2   2   2   2   0   0   2   0   0   2   0   0   0   0   2   2   2   2   2   0   2   2   0   2   0   0   0   0   0   2   0   0   2   0   0   2   2   0   2   0   0   2   2   2   2   2   2   0   2   0   0   0   2   2   0   2   0   2   2   2   2   2   2   2   0   2   2   0   2   2   0   2   2   0   2   2   2   0   0   2   0
 MK-2-10                0   2   2   2   0   2   0   2   0   0   2   0   0   0   2   0   2   2   0   0   2   0   0   0   2   0   2   0   0   2   0   0   2   2   0   0   0   0   2   2   0   0   0   0   0   0   2   0   0   0   2   0   0   2   0   0   2   0   0   2   2   2   2   0   2   2   2   0   0   0   0   2   2   0   0   0   0   0   2   0   2   0   0   0   2   2   2   0   2   0   2   2   0   0   0   0   0   0   0   0   0   0   0   0   2   0   0   0   0   0   2   2   2   0   2   0   0   2   2   2   2   2   2   0   0   2   0   2   2   0   0   0   2   2   2   2   2   2   0   0   2   0   2   0   0   0   0   2   2   0   0   2   0   0   2   2   0   2   2   0   2   2   2   2   2   2   0   2   0   0   0   2   2   0   2   0   2   2   2   2   2   2   2   0   2   2   0   2   2   0   2   2   0   2   2   2   0   0   2   0
 MK-2-11                2   2   2   2   0   2   0   2   0   0   2   0   0   2   2   0   2   2   0   0   2   0   0   0   2   0   2   2   0   2   0   0   0   2   0   0   0   0   2   2   0   0   0   0   0   0   2   0   0   0   2   0   0   2   0   0   2   0   0   2   2   2   2   0   2   2   2   0   0   0   0   2   2   2   0   0   0   0   2   0   2   0   0   0   2   2   2   0   2   0   2   2   2   0   0   0   0   0   0   0   0   0   0   0   2   0   0   0   0   0   2   2   2   0   2   0   0   2   2   2   2   2   0   0   0   2   0   2   2   0   0   0   2   2   2   2   2   2   0   0   0   0   2   0   0   2   0   2   2   0   0   0   0   0   2   2   0   2   2   0   2   0   2   2   2   2   0   0   0   0   0   2   2   2   2   0   2   2   2   2   2   2   2   0   2   2   0   2   2   0   2   0   0   2   0   2   0   0   2   0
 MK-2-12                2   2   2   2   0   2   0   2   0   0   2   0   0   2   2   0   2   2   0   0   0   0   0   0   2   0   2   2   0   2   0   0   0   2   0   0   0   0   2   2   0   0   0   0   0   0   2   0   0   0   0   0   0   2   0   0   2   0   0   0   2   2   2   0   2   2   2   0   0   0   0   2   2   2   0   0   0   0   2   0   2   0   0   0   2   2   0   0   2   0   2   2   2   0   0   0   0   0   0   0   2   0   0   0   2   0   0   0   0   0   0   2   2   0   2   0   0   2   2   0   2   2   0   0   0   2   0   2   2   0   0   0   2   2   2   2   2   2   0   0   0   0   2   0   0   2   0   0   2   0   0   0   0   0   2   2   0   2   2   0   2   0   2   2   2   0   0   0   0   0   0   2   2   2   2   0   0   2   0   2   2   2   2   0   2   2   0   2   2   0   2   2   0   2   0   2   0   2   2   0
 MK-2-13                2   2   2   2   0   2   0   2   0   0   2   0   0   2   2   0   2   2   0   0   0   0   0   0   2   0   2   2   0   0   2   0   0   2   0   0   0   0   2   2   0   0   0   0   0   0   2   0   0   0   2   0   0   2   2   0   2   0   0   0   2   2   2   0   0   2   2   0   0   0   0   0   2   0   0   0   2   2   2   0   2   0   0   0   2   2   0   0   2   0   2   0   2   0   0   0   2   0   0   0   2   0   0   0   2   0   0   0   0   2   0   2   2   0   2   0   0   2   2   0   2   2   0   2   0   2   0   2   2   0   0   0   2   2   2   0   2   2   0   0   0   0   2   0   2   2   0   2   2   0   0   0   0   0   2   2   0   2   2   0   2   0   2   2   2   0   0   0   2   0   0   2   2   2   2   0   0   2   0   2   2   2   0   0   2   0   0   2   2   0   2   2   0   2   0   2   0   2   0   0
 MK-2-14                2   2   2   2   2   2   0   2   0   0   2   0   0   2   0   0   2   2   0   0   2   0   0   0   2   0   2   2   0   0   2   0   0   2   2   0   0   0   0   2   0   0   0   0   0   2   2   0   0   0   2   0   0   2   0   0   2   0   0   0   2   2   2   0   0   2   2   0   0   0   2   0   2   0   0   2   2   2   2   0   2   0   0   0   2   2   0   0   2   0   2   0   0   0   0   0   2   0   0   0   2   0   0   0   2   0   0   0   0   2   0   2   2   0   2   0   0   2   2   0   2   2   0   2   0   2   2   2   2   0   0   0   2   2   0   0   2   0   0   0   0   0   2   0   2   2   0   2   2   0   0   0   0   2   2   2   0   2   2   0   2   0   2   0   2   0   2   2   2   0   0   2   2   2   0   0   0   2   0   2   2   2   0   0   2   0   0   2   2   0   0   2   0   0   0   0   0   2   0   0
 MK-2-15                2   2   2   2   2   0   0   2   0   0   2   2   0   2   2   0   2   2   0   0   2   0   2   0   2   0   2   2   0   0   2   0   0   2   0   2   0   0   0   2   0   0   0   0   0   2   0   0   0   0   2   0   0   2   0   0   2   0   2   0   2   2   2   0   0   2   2   0   0   0   2   0   2   0   0   2   2   2   0   0   0   0   0   0   2   2   0   0   2   0   2   0   0   0   0   0   2   0   2   0   2   0   0   2   2   0   0   0   0   2   2   2   2   0   0   0   0   2   2   0   2   0   0   0   0   2   0   2   0   0   0   0   2   2   0   0   2   0   0   0   0   2   2   0   2   2   0   2   2   0   0   0   0   2   2   2   0   2   2   0   2   0   2   0   2   0   2   2   2   0   0   2   2   2   0   0   0   2   0   2   2   2   0   0   2   0   0   2   2   2   0   2   0   0   0   0   0   2   2   0
 MK-2-16                2   2   2   2   2   0   0   2   0   0   2   2   0   2   0   0   2   2   0   0   2   0   2   0   2   0   2   2   0   0   2   0   0   2   2   2   0   0   0   2   2   0   0   0   0   2   0   0   0   0   0   0   2   0   0   0   2   0   2   0   2   2   2   0   0   2   2   0   0   0   2   0   2   0   0   2   0   2   0   0   0   0   0   0   2   2   0   0   2   0   2   0   0   0   0   0   2   0   2   0   2   0   0   2   0   0   0   2   0   2   2   2   2   0   0   0   0   2   2   0   0   0   0   0   0   2   0   2   0   0   0   0   2   2   0   0   0   0   0   0   0   0   2   0   0   2   0   2   2   0   0   0   0   0   2   2   0   2   2   0   2   0   2   0   2   0   2   2   2   0   0   2   2   0   0   0   2   2   0   2   2   2   0   0   2   0   0   2   2   0   0   2   0   0   0   0   0   2   2   0
 MK-3-1                 2   2   0   2   2   0   2   0   2   0   0   0   0   0   0   2   0   2   2   2   0   2   0   0   2   0   0   0   2   0   0   2   2   2   2   0   2   2   0   0   2   2   0   2   0   0   0   0   2   0   0   2   0   0   0   2   0   0   2   0   2   0   0   0   0   0   2   0   0   0   2   2   2   0   0   2   2   0   2   0   2   2   2   0   0   2   2   0   2   0   0   2   0   2   2   0   2   0   2   2   0   2   0   2   0   0   2   0   2   2   0   0   2   2   0   2   2   2   2   0   2   2   2   2   0   2   0   0   0   2   0   2   2   2   0   2   2   2   2   0   2   0   0   2   2   2   0   0   2   0   2   2   0   2   0   0   2   0   2   2   2   2   2   0   0   0   0   0   0   2   2   2   0   2   0   0   0   2   0   0   0   0   0   0   2   2   0   2   2   2   2   2   2   0   0   0   0   0   2   0
 MK-3-2                 2   2   0   2   2   0   2   0   2   0   0   0   2   0   2   0   0   2   2   2   0   2   0   0   2   0   0   0   2   0   0   2   2   2   2   2   2   2   0   0   2   2   0   2   0   0   0   0   2   0   0   2   0   0   0   2   0   0   2   0   2   0   0   0   0   0   2   0   0   0   2   2   2   0   0   2   0   0   2   0   2   2   2   0   0   2   2   0   2   0   2   0   0   0   2   0   2   0   2   2   2   2   0   2   0   0   0   0   0   2   0   0   2   2   0   2   2   2   2   0   2   2   2   2   0   2   0   0   0   2   0   2   2   2   0   2   0   2   2   0   2   0   0   2   2   2   0   2   2   0   2   2   0   0   0   0   2   0   2   2   2   0   2   0   2   0   2   0   0   2   2   2   0   2   0   0   0   2   0   0   0   0   0   0   2   2   0   0   2   2   0   2   2   0   0   0   2   0   2   0
 MK-3-3                 2   2   0   2   2   0   2   0   2   0   0   0   0   0   2   0   0   2   2   2   0   2   0   0   2   0   0   0   2   2   0   2   2   2   2   2   2   2   0   0   2   2   0   2   0   0   0   0   2   0   0   2   0   0   0   2   0   0   0   0   2   0   0   0   0   0   2   0   2   0   0   2   2   0   0   2   0   0   2   0   2   2   2   0   0   2   2   0   2   0   2   0   0   0   2   0   2   0   2   2   2   0   0   2   0   2   2   0   0   2   0   0   2   2   2   2   0   2   2   0   2   2   2   2   0   2   0   0   0   2   0   0   2   0   0   2   0   0   0   0   2   0   0   2   2   2   0   2   2   0   2   2   0   0   0   0   2   0   2   2   2   0   2   0   2   0   2   0   0   0   2   2   0   2   0   0   0   2   0   2   0   0   0   0   2   2   0   0   2   2   0   2   2   0   0   0   2   0   2   0
 MK-3-4                 2   2   2   2   2   0   2   0   2   2   0   0   0   0   2   0   0   0   2   2   0   2   0   0   2   0   0   0   2   2   0   2   2   2   2   2   2   2   0   0   2   2   0   2   0   0   0   2   2   0   0   2   0   0   2   2   0   0   0   0   2   0   0   0   0   0   0   0   2   0   0   2   2   0   0   2   0   0   2   0   2   2   2   0   0   2   2   0   2   0   2   0   0   0   2   2   2   0   2   2   2   2   0   2   0   2   2   0   2   2   0   0   2   0   2   2   0   2   2   0   2   2   0   2   0   2   0   0   0   2   2   0   2   0   0   2   0   0   2   0   2   0   0   2   2   2   0   2   2   0   2   2   0   0   0   0   2   0   2   2   2   0   2   0   2   0   2   0   0   0   2   2   0   2   0   0   0   2   0   2   2   0   0   0   2   2   0   0   2   2   0   2   2   0   0   2   2   0   2   0
 MK-3-5                 2   2   2   2   2   0   2   0   2   2   0   0   0   2   2   0   0   0   2   2   2   2   0   0   2   0   0   0   2   2   0   2   2   2   2   2   2   2   0   0   2   2   0   2   0   0   0   2   2   0   0   2   0   0   2   2   0   0   0   0   2   0   0   0   0   0   0   0   2   0   0   2   2   0   0   0   0   0   2   2   2   2   2   0   0   0   2   0   2   0   2   2   0   0   2   2   2   0   2   2   2   2   0   2   0   2   2   0   2   2   0   0   2   0   2   0   0   2   2   0   2   0   0   2   2   2   0   0   0   0   0   0   2   0   0   2   2   0   0   0   2   2   0   2   0   0   0   2   2   0   2   2   0   0   0   0   2   0   2   2   2   0   2   0   2   0   2   0   0   0   2   2   0   2   0   0   0   2   2   0   2   0   0   0   2   2   0   0   2   2   0   2   2   0   0   2   2   2   2   0
 MK-3-6                 2   2   2   2   2   0   2   0   2   0   2   0   0   2   2   0   0   0   2   2   2   2   0   0   2   0   0   0   2   2   0   2   0   2   2   0   2   2   0   0   2   2   0   2   0   0   0   2   0   0   2   0   0   0   2   2   0   0   0   0   2   0   0   0   2   0   0   0   2   0   0   2   2   0   0   0   0   0   2   2   0   2   2   0   0   0   2   0   2   2   2   2   2   0   2   2   2   0   2   2   2   2   0   2   0   2   2   0   2   2   0   0   2   0   2   0   0   0   2   2   2   0   0   2   2   2   0   0   0   0   0   2   2   0   0   2   2   2   0   0   2   2   2   2   0   2   2   2   0   0   2   2   0   0   0   0   2   2   2   2   2   0   2   0   2   0   2   0   0   0   2   2   0   2   0   0   0   2   2   0   2   0   0   0   2   2   0   0   0   2   0   2   2   2   0   2   0   2   2   0
 MK-3-7                 2   2   2   2   2   0   2   0   2   2   2   0   0   2   2   0   0   2   2   2   2   2   0   0   2   0   0   0   2   2   0   0   0   2   2   0   2   2   0   0   2   2   0   2   0   0   0   2   0   0   2   0   0   0   2   2   0   2   0   2   2   0   0   2   2   0   0   0   2   0   0   2   2   0   0   0   0   0   0   2   2   2   0   0   0   0   2   0   2   2   2   2   2   0   2   2   2   0   2   2   2   2   0   2   0   0   2   0   2   2   0   0   2   0   2   0   2   0   2   2   2   0   0   2   2   2   0   0   0   0   0   2   2   0   0   2   2   2   0   0   2   2   2   2   0   0   2   2   2   0   2   2   0   0   0   2   0   2   2   2   2   0   2   2   2   2   0   0   0   0   2   2   0   2   0   0   0   2   2   0   2   0   0   0   2   2   0   0   2   2   0   0   2   2   0   2   0   0   2   0
 MK-3-8                 2   2   2   2   2   0   2   0   2   2   2   0   0   2   2   2   0   2   2   0   2   2   0   0   2   0   0   0   2   0   0   0   0   2   0   0   2   2   0   0   2   2   0   2   0   2   0   2   0   0   0   2   0   0   2   2   0   2   0   2   2   0   0   2   2   0   0   0   2   0   0   2   2   0   0   0   2   0   0   2   2   2   0   2   2   0   2   0   2   2   2   2   0   0   2   2   2   0   2   2   2   2   0   2   0   0   2   0   2   2   2   2   2   0   2   0   2   0   2   2   2   0   0   2   2   2   0   0   0   0   0   2   2   0   0   2   2   2   0   0   2   2   2   2   0   2   2   0   2   0   2   2   0   0   0   2   0   2   2   2   2   0   2   2   2   2   0   0   2   0   2   2   2   2   0   0   0   2   0   0   2   0   0   0   2   2   0   0   2   2   0   0   2   2   0   2   0   0   0   0
 MK-3-9                 0   2   2   2   2   0   2   0   2   2   2   0   0   2   2   2   0   2   2   0   2   2   0   0   2   0   0   0   2   0   0   0   2   2   0   0   0   2   0   0   2   2   0   2   0   2   0   0   0   0   0   2   0   0   2   2   0   2   0   2   2   0   0   2   2   0   0   0   2   0   0   2   2   0   0   0   2   0   0   0   2   2   0   2   2   0   2   0   2   2   2   2   2   0   2   2   2   0   2   2   0   2   0   2   2   0   2   0   2   2   2   0   2   0   0   0   2   0   2   2   2   0   0   2   2   2   0   0   0   0   0   0   2   0   0   2   2   2   0   2   0   2   2   2   0   0   2   0   2   0   2   2   0   0   0   2   0   2   2   2   2   0   2   2   2   2   0   2   2   0   0   2   2   2   0   0   0   2   0   0   2   0   0   0   0   2   0   0   2   2   0   0   0   2   0   0   0   0   0   0
 MK-3-10                0   2   2   2   2   2   2   0   2   2   2   2   0   2   2   2   0   2   2   0   0   2   2   0   2   0   2   0   2   0   0   0   2   2   2   0   0   2   0   0   2   2   0   2   2   2   0   2   0   0   2   2   0   0   2   2   0   2   0   2   2   0   0   2   2   0   0   0   2   2   2   2   2   0   0   0   2   0   0   0   0   2   0   2   2   0   2   0   2   2   0   2   2   0   2   2   2   0   2   2   0   2   0   0   2   0   0   0   2   2   2   0   2   0   0   0   2   0   2   2   0   0   0   2   0   2   0   0   0   0   0   0   2   0   0   0   2   2   0   2   0   2   2   2   0   0   2   0   2   0   2   2   0   2   0   2   0   2   2   2   2   0   2   2   2   2   0   2   2   0   0   2   2   2   0   0   0   2   0   0   2   0   0   0   2   2   0   0   2   2   0   0   2   0   0   0   0   0   0   0
 MK-3-11                2   2   2   2   0   0   2   0   2   2   2   2   0   2   2   2   0   2   2   2   0   0   2   0   2   0   2   0   2   0   0   0   2   2   2   0   0   2   0   0   2   2   0   2   2   0   2   2   0   0   0   2   0   0   2   2   2   2   0   2   2   0   0   2   2   0   0   2   2   2   2   2   2   0   0   0   2   0   0   0   0   2   0   2   0   0   2   0   2   2   0   2   2   0   2   2   2   0   2   2   0   2   0   0   2   0   0   0   2   2   2   0   2   0   0   0   2   0   2   2   0   0   0   2   0   2   2   0   0   2   0   0   2   0   0   0   2   2   0   0   0   2   2   2   0   2   2   0   2   0   2   2   0   2   0   2   0   2   2   2   2   0   2   2   2   2   0   2   2   0   0   2   2   0   0   0   2   2   0   0   2   0   0   0   2   2   0   0   2   2   0   0   2   0   0   0   0   0   0   0
 MK-3-12                2   2   2   2   0   0   2   0   2   2   2   2   0   2   2   2   0   2   2   2   0   0   2   0   2   0   2   0   2   0   0   0   2   2   2   0   0   2   2   0   2   2   0   2   0   0   2   2   0   0   0   0   0   0   2   2   2   0   2   0   2   0   0   2   2   0   0   2   2   2   2   2   2   0   0   0   2   0   0   0   0   2   0   2   0   0   2   0   2   2   0   2   2   0   2   0   2   0   2   2   0   2   0   0   2   0   0   0   2   2   2   0   2   0   0   0   2   0   2   2   0   0   0   0   0   2   2   0   2   2   0   0   2   0   0   0   2   2   0   2   0   2   2   2   0   2   2   0   2   0   2   2   0   2   0   2   0   2   2   2   2   0   2   2   2   2   0   2   2   0   0   2   2   0   0   0   2   2   0   0   2   0   0   0   2   2   0   0   2   2   0   0   2   0   0   0   0   2   0   0
 MK-3-13                0   2   2   2   0   0   2   2   2   2   2   2   0   2   2   2   0   2   2   2   0   0   2   0   2   0   2   0   2   2   0   2   2   2   2   0   0   2   2   0   2   2   0   2   0   0   2   2   0   0   0   0   0   0   2   2   2   0   2   0   2   2   0   2   2   0   0   2   2   2   2   2   2   0   0   0   2   0   0   0   0   2   0   0   0   0   2   0   2   2   0   0   2   0   2   0   2   0   2   2   0   0   0   2   2   0   0   0   2   2   2   0   2   0   0   0   0   0   2   2   0   0   0   0   0   2   2   0   2   2   0   0   0   0   0   0   2   2   0   2   0   0   2   2   0   0   2   0   2   0   2   2   2   2   2   0   0   2   2   0   2   2   2   2   2   2   0   2   2   0   0   2   2   0   0   0   2   2   0   0   2   0   0   0   2   2   0   2   2   2   2   0   2   0   0   0   0   2   0   0
 MK-3-14                0   2   2   2   0   0   2   2   2   2   2   2   0   0   2   2   0   2   2   2   0   0   2   0   2   2   2   2   2   2   2   2   2   2   2   0   0   2   2   2   2   2   0   2   0   0   2   2   0   0   0   0   0   0   0   2   2   0   2   0   2   0   0   2   2   0   0   2   2   2   2   2   2   0   0   0   2   0   2   0   0   2   0   0   0   0   2   0   2   2   0   0   2   0   2   0   2   0   2   2   2   0   0   2   2   0   0   0   2   2   2   2   2   0   0   2   2   2   2   2   0   0   0   0   0   2   2   2   2   2   2   0   0   0   0   0   2   2   0   2   0   0   2   2   0   0   2   0   2   0   0   2   2   2   2   0   0   2   2   0   2   2   2   2   2   2   2   2   2   0   0   2   2   0   0   0   2   2   0   0   2   0   0   0   2   2   0   2   2   2   2   0   2   0   0   2   0   2   0   0
 MK-3-15                0   2   2   2   0   0   2   2   2   2   2   2   0   0   0   2   0   0   2   2   2   0   2   0   2   2   2   0   2   2   2   2   2   2   2   0   2   2   2   2   2   2   0   2   0   0   2   2   0   0   0   0   0   0   0   2   2   0   2   0   2   2   0   2   2   0   0   0   2   2   2   2   2   0   0   0   2   0   2   0   0   2   0   2   0   0   2   0   2   2   0   0   2   0   2   0   2   0   2   2   2   0   0   2   2   0   0   0   2   2   2   0   2   0   0   0   2   2   2   2   2   0   0   2   0   0   2   2   2   2   0   0   0   0   0   0   2   2   0   2   0   0   2   2   0   0   2   0   2   0   0   2   2   2   2   0   0   2   0   0   2   2   2   2   2   2   2   2   2   0   0   2   0   0   0   0   2   2   0   2   2   0   0   0   2   2   0   2   0   2   2   0   2   0   0   2   0   2   0   0
 MK-3-16                0   2   2   0   0   0   2   2   2   2   2   0   0   0   0   2   0   0   2   2   2   0   2   0   2   2   2   0   2   2   2   2   0   0   2   0   2   2   2   2   2   2   0   2   0   0   2   0   0   0   0   0   0   0   0   2   2   0   2   0   2   2   0   2   2   0   2   0   2   2   0   0   2   0   0   0   2   0   2   0   0   2   0   2   0   0   2   0   0   2   0   0   2   0   0   2   2   0   2   2   2   0   0   2   0   0   0   2   2   2   0   0   2   0   0   0   2   2   2   2   2   0   0   2   0   0   2   2   2   2   0   0   2   0   0   0   2   2   2   2   0   0   2   2   0   0   2   0   2   0   0   2   2   2   2   0   0   2   0   0   2   2   2   2   2   2   2   2   2   2   0   2   0   0   2   0   2   2   0   2   2   2   0   0   0   2   0   2   0   2   2   0   2   0   0   2   0   2   0   0
 MK-4-1                 2   2   2   2   2   0   0   2   0   2   0   2   0   2   0   0   2   2   2   0   0   0   2   0   0   0   2   2   2   2   2   0   2   0   0   0   2   2   0   0   2   2   0   2   2   2   0   0   0   2   2   2   0   0   2   2   2   2   0   0   0   0   2   2   2   2   2   2   2   2   0   0   0   0   0   0   0   0   2   0   0   2   2   0   2   0   2   2   0   2   0   0   0   0   2   2   0   2   2   2   2   2   2   0   2   0   2   2   0   0   0   0   2   2   0   0   2   0   2   0   0   0   0   0   2   2   0   0   2   2   2   2   0   0   2   2   2   2   0   2   0   0   2   2   0   0   0   0   0   0   2   0   0   0   0   2   2   0   0   2   2   2   0   0   2   0   2   2   0   0   0   2   0   0   0   0   0   0   2   2   2   2   2   0   0   2   0   2   0   0   2   2   2   0   2   0   0   2   0   2
 MK-4-2                 2   2   2   2   2   0   0   2   0   2   0   2   0   2   0   0   2   2   2   0   0   0   0   0   0   0   2   2   2   2   2   0   2   0   0   0   2   2   0   2   2   2   0   2   2   2   0   0   0   2   2   2   0   0   2   0   0   2   2   0   0   0   2   2   0   2   2   2   2   2   0   0   0   0   0   0   0   0   2   0   0   2   2   0   2   0   2   2   0   2   0   0   0   0   0   2   0   2   2   0   2   0   0   0   2   2   2   2   0   2   0   0   2   2   0   0   2   2   2   0   0   0   2   0   2   0   0   0   2   2   2   2   0   0   2   2   2   2   0   2   0   0   2   2   0   2   0   0   0   0   2   0   0   0   0   2   2   0   0   2   2   2   0   0   2   0   2   2   0   0   0   2   0   2   0   0   0   0   2   2   2   2   2   0   0   2   0   2   0   0   2   2   2   0   2   0   0   2   0   2
 MK-4-3                 2   2   2   2   2   0   0   2   0   2   0   2   0   2   0   0   2   2   2   0   0   0   0   0   2   2   2   2   2   2   2   0   2   0   0   0   0   2   0   2   2   2   0   2   2   0   0   0   0   2   2   0   0   0   2   2   0   2   2   0   2   0   2   2   0   2   0   2   2   2   0   0   0   0   0   0   0   0   2   0   0   2   2   0   2   0   2   2   0   2   0   0   0   0   0   0   0   2   2   0   2   0   2   0   2   2   2   2   2   0   0   0   2   2   0   0   2   0   2   0   0   0   2   0   2   0   0   0   2   2   2   2   0   2   2   2   2   2   0   0   0   0   2   2   0   2   0   0   0   0   2   2   0   0   0   2   2   0   0   2   2   2   0   0   2   0   2   2   0   2   0   2   0   2   0   2   0   0   2   2   2   2   2   0   0   2   0   2   2   0   2   2   2   0   2   0   2   2   0   2
 MK-4-4                 2   2   2   2   2   0   0   0   2   2   0   2   0   2   0   0   2   2   2   0   0   0   2   0   0   2   2   2   2   2   2   0   0   0   0   2   0   2   0   2   2   2   0   2   2   0   0   0   0   2   2   0   0   0   2   2   0   2   2   0   0   0   2   2   0   2   0   2   2   2   0   0   0   0   0   0   0   0   2   2   0   2   0   0   2   0   2   2   0   2   0   0   0   2   0   0   0   2   2   0   2   2   2   0   2   2   2   2   2   2   0   0   2   0   0   0   2   0   2   0   0   0   2   0   2   0   0   0   2   2   2   2   0   0   2   2   2   2   0   0   0   0   2   2   0   2   0   0   0   0   2   0   0   0   0   2   2   0   0   2   2   2   0   0   0   0   2   2   0   2   0   2   0   2   0   2   0   0   2   2   2   2   2   0   0   2   2   2   2   0   2   2   2   0   2   2   2   2   0   2
 MK-4-5                 2   2   2   2   2   0   2   0   0   2   0   2   0   2   0   0   2   2   2   2   0   0   2   0   0   2   2   0   2   2   2   0   0   0   0   2   0   2   0   2   2   2   0   2   2   0   0   0   0   2   2   0   0   0   0   2   0   0   2   0   0   0   2   0   0   2   0   0   2   2   2   0   0   0   0   0   0   0   2   2   0   2   0   0   2   0   2   2   0   0   0   0   0   0   0   0   0   2   2   0   2   2   2   0   2   2   2   2   2   2   2   0   2   0   0   0   2   0   2   2   0   0   2   0   2   0   0   0   2   2   2   2   0   0   2   2   2   2   0   0   0   2   2   2   0   2   0   0   0   0   0   0   0   0   0   2   2   0   0   2   2   2   0   0   0   0   2   2   2   2   0   2   0   0   0   2   0   0   2   2   2   2   2   0   2   2   2   2   0   0   2   2   2   0   2   2   2   2   0   2
 MK-4-6                 2   2   2   2   2   0   2   0   0   2   0   2   0   2   2   0   2   2   2   2   2   0   2   0   0   0   2   0   2   2   2   0   2   0   0   2   0   2   0   2   2   2   0   2   2   0   0   0   0   2   2   2   0   0   0   0   0   0   2   0   0   0   2   0   0   2   0   0   2   2   2   0   0   0   0   0   0   0   2   2   0   2   0   0   2   0   2   2   0   0   0   0   0   0   0   0   0   0   2   0   2   2   2   0   2   0   2   2   2   2   2   0   0   0   2   0   2   0   2   2   0   0   2   2   2   0   0   0   2   2   2   2   2   0   2   2   2   2   0   0   0   2   2   2   0   2   0   0   0   0   0   0   0   0   0   2   2   0   0   2   2   2   0   0   0   0   2   2   2   2   0   2   0   0   0   2   0   0   2   0   2   2   2   0   2   2   2   0   0   0   2   2   2   0   2   2   2   2   0   2
 MK-4-7                 2   2   2   2   2   0   2   2   2   2   0   2   0   2   2   0   0   2   2   2   2   0   2   0   0   0   0   0   2   2   2   0   2   0   0   2   0   0   0   2   2   2   0   2   2   0   0   0   2   2   2   2   2   0   0   0   0   0   2   0   0   2   2   2   2   2   0   0   2   2   2   0   0   0   0   2   0   0   2   2   0   2   0   0   2   0   2   2   0   0   0   0   0   0   0   2   0   0   2   0   2   2   2   0   2   0   2   2   0   2   2   0   0   0   2   0   2   0   2   0   0   0   2   2   2   0   0   0   0   2   2   2   2   0   2   2   2   2   0   0   2   2   2   2   0   2   0   0   0   0   0   0   0   0   0   2   2   0   0   0   2   2   0   0   0   2   2   0   2   2   0   2   0   0   0   2   0   2   2   0   0   2   2   2   2   2   2   2   2   0   2   2   2   0   2   2   2   2   0   2
 MK-4-8                 2   2   2   2   2   0   2   2   2   2   2   2   0   2   2   0   0   2   2   2   0   0   2   0   0   2   0   0   2   0   2   2   2   0   0   2   0   0   0   2   2   0   0   2   2   0   0   0   2   2   2   2   2   0   0   0   0   0   2   0   0   0   2   2   2   2   0   0   2   2   2   2   0   0   0   2   0   0   2   2   0   2   0   2   2   2   2   2   0   0   0   0   0   0   0   2   0   0   0   0   2   2   2   0   2   0   2   2   0   2   0   0   0   0   2   2   2   0   2   0   0   0   2   2   0   0   0   0   0   2   2   2   2   0   2   2   2   2   0   0   2   2   2   2   0   2   0   2   0   0   2   0   2   2   0   2   2   0   0   0   2   2   0   0   0   2   0   0   2   2   0   0   0   0   0   2   0   2   2   0   0   2   0   2   2   2   2   2   2   2   2   2   2   0   2   2   2   2   0   2
 MK-4-9                 2   2   2   0   2   2   2   2   2   0   2   2   0   2   2   0   0   2   0   2   0   0   2   0   0   2   0   0   2   0   2   2   2   0   0   0   0   0   2   2   2   0   0   2   2   0   0   0   0   2   2   2   0   0   0   2   0   0   2   0   0   0   2   2   2   2   0   0   0   2   2   2   0   0   0   2   0   0   2   2   0   2   0   2   2   2   2   2   0   0   0   0   0   0   0   2   0   0   0   0   2   2   2   2   2   0   2   2   0   2   0   0   2   0   2   0   2   0   2   0   0   0   0   2   2   0   0   0   0   2   2   2   2   0   2   2   2   2   0   0   2   2   0   2   0   2   0   2   0   0   2   0   2   2   0   2   2   0   0   0   0   2   0   2   0   2   0   0   2   2   0   0   0   0   0   2   0   2   2   0   0   2   0   2   2   2   2   2   2   2   2   2   2   2   2   2   2   2   0   2
 MK-4-10                2   2   2   0   2   2   2   2   2   0   2   2   0   0   2   0   0   2   0   2   0   0   2   0   0   0   0   0   2   0   2   2   2   0   0   0   0   0   2   2   2   0   0   2   2   0   0   0   2   2   0   2   0   2   0   2   0   0   2   0   0   0   2   2   2   2   0   0   0   2   2   2   0   0   0   2   0   2   0   2   0   2   0   2   2   2   2   2   0   2   0   0   0   0   0   2   0   0   0   0   2   2   2   2   2   0   2   0   0   0   0   0   2   0   2   0   2   0   2   0   2   0   0   2   2   0   0   0   0   2   2   2   0   0   2   2   2   2   0   0   2   0   0   2   0   2   0   2   0   0   2   2   2   2   0   2   2   0   0   0   0   2   0   2   0   2   0   0   2   2   0   0   0   0   0   2   0   2   2   0   0   2   0   2   0   2   2   2   2   2   2   2   2   2   2   0   2   2   0   2
 MK-4-11                2   2   2   0   2   2   2   2   2   0   2   0   0   0   2   0   0   2   0   0   2   0   2   0   0   0   0   0   2   0   0   2   2   0   0   0   0   0   2   2   2   0   2   2   2   0   0   0   2   2   0   2   0   2   0   2   0   0   2   0   0   0   2   2   2   2   0   2   0   2   2   2   2   0   0   2   0   2   0   2   0   2   0   2   2   2   2   2   0   2   0   0   0   0   0   2   0   0   0   2   2   2   2   2   2   0   2   0   0   0   0   0   2   0   2   0   2   0   2   0   2   0   0   2   2   0   0   2   0   2   0   2   0   0   2   2   2   2   0   0   2   0   0   0   0   2   0   0   0   0   2   2   2   2   0   2   2   0   0   0   0   2   0   2   0   2   0   0   2   0   0   0   0   0   0   2   0   0   2   0   0   2   0   2   0   2   2   2   2   2   2   2   2   2   2   0   2   2   0   2
 MK-4-12                2   2   2   0   2   2   2   2   2   0   2   0   0   0   2   0   0   0   0   0   2   0   2   0   0   0   0   0   2   0   0   2   2   2   0   0   0   0   2   2   2   0   2   2   2   0   0   0   2   2   0   2   0   2   2   2   0   0   2   0   0   0   2   2   2   0   0   2   0   2   0   2   2   0   0   2   0   2   0   2   0   2   0   0   2   2   2   2   0   2   0   0   0   2   0   2   0   0   0   2   2   2   2   0   2   0   2   0   0   0   0   0   2   0   2   0   2   0   2   0   2   0   0   2   2   0   0   2   0   2   0   2   0   0   2   2   2   2   2   0   2   0   0   0   0   2   0   0   0   0   2   0   2   2   0   2   2   0   0   0   0   2   0   0   0   2   0   0   2   0   0   0   0   0   0   2   0   0   2   0   2   2   0   2   0   2   0   0   2   2   2   2   2   2   2   0   2   2   0   2
 MK-4-13                2   2   2   0   2   2   2   2   2   0   2   0   0   0   2   0   2   0   0   0   2   0   2   0   0   0   2   0   2   0   0   2   2   0   0   0   0   0   2   2   2   0   2   2   2   2   0   0   2   2   0   2   0   2   2   2   0   0   2   0   0   0   2   2   2   0   0   2   0   2   0   0   2   0   0   2   2   2   0   2   0   2   0   0   2   0   2   2   2   2   0   0   2   2   0   2   0   0   0   2   2   2   2   0   2   0   2   0   0   0   0   0   2   0   2   2   2   0   2   2   2   0   0   2   2   0   0   2   0   2   0   0   0   0   0   2   0   2   0   0   2   0   0   0   0   2   0   0   0   2   2   0   2   2   0   2   2   0   0   0   0   2   0   0   0   2   0   0   2   0   0   0   0   0   0   2   2   0   2   0   2   2   0   2   0   2   0   0   0   0   2   2   2   2   0   0   2   2   0   2
 MK-4-14                2   2   2   0   2   2   2   2   2   0   2   0   0   2   2   0   2   0   0   0   2   0   2   0   0   0   2   0   2   0   0   2   2   0   0   2   0   0   2   2   2   0   0   2   2   2   0   0   2   2   0   2   0   2   2   2   0   0   2   0   0   0   2   2   2   2   0   2   2   2   0   0   2   0   0   2   2   2   0   2   0   2   0   0   2   0   2   0   2   2   0   0   2   2   0   2   0   0   0   2   2   2   2   0   2   0   2   0   0   0   0   2   2   0   2   2   2   2   2   2   2   2   0   2   2   0   2   2   0   2   0   0   0   2   0   2   0   2   0   0   2   0   0   2   0   2   0   0   0   2   0   0   2   2   0   2   2   0   2   2   0   2   0   0   0   2   0   0   2   0   0   0   0   0   0   2   0   0   2   0   2   2   0   2   0   2   0   2   0   0   2   0   2   2   0   0   2   2   0   2
 MK-4-15                2   2   2   0   2   2   2   2   2   0   2   0   0   2   2   0   2   0   0   0   2   0   2   0   2   0   2   0   2   0   0   0   0   0   0   2   2   0   2   0   2   0   0   2   2   2   0   0   2   0   0   2   0   2   2   0   0   0   2   0   0   0   2   2   2   2   0   2   2   2   0   0   2   0   0   2   2   2   2   2   0   2   2   0   0   0   0   0   2   2   0   0   2   2   0   2   0   0   0   2   2   2   2   2   2   0   2   0   0   0   0   2   2   0   2   2   2   2   2   2   2   2   0   2   2   0   2   2   0   2   0   0   0   0   2   2   0   2   0   0   2   0   0   2   0   2   0   0   0   2   0   0   2   2   0   2   2   0   2   2   0   2   0   0   0   2   2   0   2   0   0   0   0   0   0   2   0   0   2   0   2   2   0   2   0   2   0   2   0   0   2   0   2   2   2   2   2   2   0   0
 MK-4-16                2   2   2   0   2   2   2   2   2   0   2   0   0   2   2   0   2   0   0   0   0   0   2   0   2   2   2   0   2   0   0   0   0   0   0   2   2   0   2   2   2   2   0   2   2   2   2   0   2   0   2   0   2   2   2   0   0   0   2   0   0   0   2   2   2   2   0   2   2   2   0   0   2   0   0   2   2   2   2   2   0   2   2   0   0   0   2   0   2   2   0   0   2   2   0   2   0   0   0   2   2   2   2   2   2   0   2   0   0   0   0   0   2   0   2   2   2   2   2   2   2   2   0   2   2   0   2   2   0   2   0   0   0   0   2   2   0   2   0   0   2   2   0   2   0   2   0   0   0   2   0   2   2   2   0   2   2   0   2   2   0   2   2   0   0   2   2   0   2   2   2   0   0   0   0   2   0   0   2   0   2   2   0   2   0   2   0   2   0   0   2   0   2   2   2   2   2   2   0   0
 MK-5-1                 2   2   2   0   0   2   0   2   2   0   2   0   0   2   0   0   0   0   2   0   2   2   0   2   2   0   0   0   0   2   2   0   2   2   0   2   0   2   2   0   2   2   0   2   2   0   2   0   2   0   0   0   2   2   0   0   2   2   2   0   0   2   0   0   0   0   2   0   2   2   2   0   0   2   0   0   0   2   2   0   2   0   2   2   2   0   0   2   2   2   2   0   0   2   0   2   2   0   0   0   0   0   2   0   2   2   2   0   0   0   0   2   0   0   2   2   0   2   2   0   2   2   2   0   2   0   2   0   0   2   0   0   2   0   2   2   0   2   2   2   2   2   2   0   0   2   2   0   0   2   0   0   2   2   0   2   2   0   2   0   2   2   0   2   0   0   2   2   0   2   0   2   2   2   0   2   0   2   0   0   2   0   0   0   2   2   2   2   0   2   0   0   0   0   0   2   0   2   0   2
 MK-5-2                 2   2   2   0   0   2   0   2   0   0   2   0   0   2   2   0   0   0   2   2   2   2   0   2   2   0   0   0   0   2   2   0   2   2   0   2   0   2   2   0   2   2   0   2   2   2   0   2   2   0   0   0   2   2   0   0   2   2   2   0   0   2   0   2   0   0   2   0   0   2   2   0   0   2   0   0   0   2   2   0   2   0   2   2   2   2   0   0   0   2   0   0   0   2   0   2   2   0   0   0   0   2   2   2   2   0   2   2   0   0   0   2   0   0   2   2   0   2   2   0   2   2   2   0   2   0   2   0   0   2   0   0   2   2   2   2   0   2   2   2   2   2   2   0   0   0   2   0   0   2   0   0   0   2   0   2   2   0   2   0   0   2   0   2   0   0   2   2   0   2   0   2   2   2   0   2   0   2   0   0   2   0   2   0   2   2   2   0   0   2   0   0   0   0   2   2   0   2   0   0
 MK-5-3                 2   2   2   0   0   2   2   2   0   0   2   0   0   2   2   0   0   0   2   2   2   2   0   0   2   0   0   0   0   2   2   0   0   2   0   2   0   2   2   2   2   2   0   2   2   2   0   2   2   0   0   0   2   2   0   0   2   2   2   2   0   2   0   2   0   0   0   0   2   2   2   0   2   2   0   0   0   0   0   0   2   0   2   2   2   2   0   0   2   2   0   0   0   0   0   2   2   0   0   0   0   2   2   2   2   0   2   2   0   0   0   2   0   0   2   2   0   2   2   0   2   2   2   0   0   0   2   0   0   2   0   0   2   2   0   2   0   0   2   2   2   2   2   0   0   0   2   0   0   2   0   0   0   2   2   2   2   0   2   0   0   2   0   2   0   2   2   2   0   2   0   2   2   2   0   2   0   2   0   0   2   0   2   0   2   2   2   0   0   2   0   0   0   0   2   2   0   2   0   0
 MK-5-4                 2   2   2   0   0   2   2   2   0   0   2   0   0   0   2   0   0   0   2   2   2   2   0   0   2   0   0   0   0   2   0   0   0   2   0   2   0   2   2   2   2   2   0   2   2   2   2   2   2   0   0   2   2   2   0   0   2   2   2   2   0   2   0   2   0   0   0   0   2   2   2   0   2   2   0   0   0   0   0   0   2   2   2   2   2   2   0   0   2   2   0   0   0   0   0   2   2   0   0   2   0   0   2   2   2   0   2   2   0   0   0   2   0   0   2   2   2   2   2   0   2   2   2   0   0   0   2   0   0   2   2   0   2   2   0   2   0   0   0   2   2   2   2   0   0   0   2   0   0   2   0   0   0   2   2   2   2   0   2   0   0   0   0   2   0   2   2   2   0   2   0   2   2   2   0   2   0   2   0   0   2   0   2   0   2   2   0   0   0   2   0   0   0   0   2   2   0   2   2   0
 MK-5-5                 2   2   2   0   0   2   2   0   0   0   2   2   0   0   2   0   0   0   2   2   2   2   0   0   2   2   0   2   0   2   0   2   0   2   0   2   0   2   2   2   2   2   0   2   2   2   2   2   2   0   0   2   2   2   2   0   2   2   2   2   0   2   0   2   0   0   0   0   2   2   2   0   2   0   0   0   0   0   0   0   2   2   2   2   2   2   0   2   2   0   0   0   0   0   0   2   2   0   0   2   0   0   2   2   2   2   2   2   0   0   0   2   0   0   2   2   2   2   2   0   2   2   2   0   0   0   0   0   0   2   2   0   0   2   0   2   0   2   0   2   2   2   0   0   0   0   2   0   0   2   0   0   2   2   2   2   2   0   2   0   0   2   0   2   0   2   0   2   0   2   0   2   0   2   0   2   0   2   0   0   2   0   0   0   2   2   0   0   0   2   2   2   0   0   2   0   0   2   2   0
 MK-5-6                 2   2   2   0   0   2   2   0   0   0   2   2   0   0   2   0   2   2   2   2   2   2   0   0   2   2   0   2   0   2   0   0   0   2   0   0   0   0   2   2   2   2   0   2   0   2   2   2   2   0   0   2   2   2   2   2   2   2   2   2   0   2   0   2   0   0   0   0   2   2   2   0   2   0   0   0   0   0   0   0   2   2   2   0   2   2   0   2   0   0   0   0   2   0   0   2   2   2   0   2   0   0   2   2   2   2   2   2   0   0   0   2   0   0   2   2   2   2   2   0   2   2   2   0   2   0   0   0   0   0   2   0   0   2   0   2   0   2   0   2   2   2   0   0   0   0   2   0   0   2   0   0   2   2   2   2   2   0   0   0   0   0   0   2   0   2   0   0   0   2   2   2   0   2   0   2   0   2   0   0   2   0   0   2   2   2   0   0   0   2   2   2   0   0   2   0   0   2   0   0
 MK-5-7                 2   2   2   0   0   2   2   0   0   0   2   2   0   0   2   0   2   2   2   2   2   2   0   0   0   2   0   2   0   2   0   2   0   2   2   0   0   0   2   2   2   2   0   2   0   2   2   2   2   0   0   2   2   2   2   2   2   2   2   2   2   2   0   2   0   0   2   0   2   2   2   0   2   0   0   2   0   0   0   0   2   2   2   0   2   2   0   0   0   0   0   0   0   0   2   2   2   2   0   2   0   0   2   2   2   2   2   2   2   0   0   2   0   2   2   2   2   0   0   0   2   0   2   0   2   0   0   0   0   2   2   0   0   2   2   2   0   2   2   2   2   2   0   0   0   0   2   0   0   0   0   0   2   2   2   2   0   0   0   2   0   0   0   2   0   0   0   0   0   2   2   2   0   2   0   2   0   2   0   0   2   2   0   2   2   2   0   0   0   2   2   2   0   0   2   0   2   2   0   0
 MK-5-8                 2   2   2   0   2   2   2   0   0   0   2   2   0   0   2   0   2   2   2   2   2   2   0   0   0   2   0   2   0   0   0   2   0   2   2   0   0   0   2   2   2   0   0   2   0   2   2   0   2   0   0   2   2   2   2   2   0   2   2   2   2   2   0   2   0   0   2   0   2   2   2   0   0   0   0   2   0   0   0   0   2   2   2   0   2   2   0   0   0   2   0   2   0   2   2   2   2   0   0   2   0   0   2   2   2   2   2   2   2   0   2   2   0   2   2   2   2   0   0   0   2   0   2   0   2   0   0   0   0   2   2   2   0   2   2   2   0   2   2   2   2   2   0   0   0   0   2   0   0   0   0   0   2   2   0   2   0   0   0   2   0   0   0   2   2   0   2   0   0   0   2   2   0   0   0   2   0   2   0   0   0   2   0   2   2   2   0   0   0   0   0   2   0   0   2   0   0   2   2   0
 MK-5-9                 2   2   2   0   2   2   2   0   0   0   2   2   0   0   2   0   0   2   2   2   2   2   0   0   0   2   0   2   2   0   0   2   0   2   2   0   0   0   2   2   2   0   0   2   0   2   2   0   2   2   2   2   2   2   2   2   0   2   2   2   2   2   0   0   0   0   2   0   2   0   2   2   0   0   0   0   0   0   2   0   2   2   2   0   2   2   0   0   0   2   0   2   0   2   2   2   2   0   0   2   0   0   2   2   2   2   2   0   2   0   2   2   0   2   2   2   2   2   0   0   2   0   2   0   2   0   0   0   0   2   2   2   0   2   0   2   0   0   2   2   2   2   0   2   2   0   2   0   0   0   0   0   2   2   0   2   0   0   0   2   0   0   0   2   2   0   2   0   0   0   2   0   0   2   0   2   0   2   0   0   0   2   0   2   2   2   0   0   0   0   0   2   0   2   2   0   2   2   2   0
 MK-5-10                2   2   2   0   2   2   2   2   0   0   2   2   0   0   2   2   0   2   2   0   2   2   0   0   0   2   0   0   2   0   0   2   0   2   2   0   2   0   0   2   2   0   0   0   0   2   2   0   0   2   2   2   2   2   2   2   0   2   2   2   2   2   0   0   0   0   2   0   2   0   2   2   0   0   0   0   0   0   2   0   2   2   2   0   2   0   0   0   0   2   0   2   0   2   2   2   2   0   0   2   2   0   2   2   2   0   2   0   2   0   0   2   0   2   2   2   2   2   0   0   2   0   2   0   2   0   0   0   0   2   2   2   2   2   0   2   0   2   2   2   2   2   0   2   2   0   2   0   0   0   0   0   2   2   0   2   2   0   0   2   0   0   0   2   0   0   2   0   0   0   2   0   0   2   0   2   0   2   0   2   0   2   0   2   2   2   0   0   0   0   0   2   0   2   2   0   2   2   2   0
 MK-5-11                2   0   2   0   2   2   2   2   0   0   2   2   2   0   2   2   0   2   2   0   2   2   0   0   0   2   0   0   2   0   0   0   0   2   2   0   2   0   0   2   2   0   0   0   0   0   2   0   0   2   2   2   2   2   2   0   0   2   2   2   2   2   2   0   2   0   0   0   2   0   2   2   0   0   0   0   0   0   2   0   2   2   2   0   2   0   0   0   2   2   0   2   0   2   2   2   2   0   0   2   2   0   2   2   2   0   2   0   0   0   2   2   0   2   2   2   2   2   0   2   2   0   2   0   2   0   0   0   0   2   2   2   2   2   0   0   2   2   2   2   2   2   0   2   2   0   0   0   0   0   0   2   2   2   0   2   2   0   0   2   0   0   0   2   0   0   2   2   0   0   2   0   0   2   0   2   2   2   0   2   0   2   0   2   2   2   0   0   0   0   0   2   0   2   2   0   2   2   2   0
 MK-5-12                2   0   2   0   2   0   2   2   0   0   2   2   2   0   2   2   0   2   2   0   2   2   0   0   0   2   0   0   2   0   2   0   0   2   2   0   2   0   0   2   2   0   0   0   0   0   2   2   2   2   2   2   0   0   2   0   0   2   2   2   0   2   2   0   2   2   0   0   2   2   2   2   0   0   0   0   0   0   2   0   2   2   2   0   2   0   2   0   2   0   0   2   0   2   0   2   0   0   0   2   2   0   0   2   2   0   2   0   0   0   2   2   0   2   2   2   2   2   0   2   2   0   2   0   2   0   0   0   0   2   2   2   2   2   2   0   2   2   2   2   2   2   0   2   2   2   0   2   0   0   0   2   2   2   0   2   2   0   0   2   0   0   2   2   0   0   0   2   0   0   2   0   2   2   0   2   2   2   0   2   0   2   0   2   2   2   0   0   0   0   0   2   0   2   2   0   2   2   2   0
 MK-5-13                2   0   2   0   2   0   0   2   0   0   0   2   2   0   2   2   0   0   2   2   2   2   0   0   0   2   0   0   2   0   2   2   0   2   2   0   2   0   2   2   2   0   0   0   0   0   2   2   2   2   2   2   0   2   2   0   2   2   2   2   0   2   2   2   2   2   0   0   2   0   2   2   0   0   0   2   0   0   2   0   2   2   2   0   2   0   2   2   2   2   2   2   0   2   0   2   0   0   0   2   2   0   0   2   2   0   2   0   0   0   2   2   0   2   2   2   2   2   0   2   2   0   2   0   2   0   0   0   0   2   2   2   2   2   2   0   2   2   0   2   0   2   0   2   2   2   0   2   0   0   0   2   2   2   2   2   2   0   0   2   0   0   2   2   0   0   2   2   0   0   2   2   2   2   0   0   2   2   0   2   0   2   2   0   2   2   0   0   2   0   0   2   0   2   2   0   2   0   2   0
 MK-5-14                2   0   0   0   2   0   0   2   0   0   0   2   2   0   2   2   0   0   2   2   2   2   0   0   0   2   0   0   2   0   2   2   0   2   0   0   2   0   2   2   2   0   0   0   0   0   2   2   2   2   2   2   0   0   2   0   2   2   2   2   0   2   2   2   2   2   0   0   2   0   2   2   0   2   0   2   0   0   0   0   2   2   2   0   2   0   2   2   2   2   2   2   0   2   0   0   0   0   0   2   2   0   2   2   2   0   2   0   0   0   2   2   0   2   2   2   2   2   0   0   2   0   2   0   2   0   0   0   0   2   2   2   2   2   0   0   2   2   0   2   0   2   0   2   2   2   0   2   0   0   0   2   2   2   2   2   0   0   0   2   0   0   2   2   0   0   2   0   0   0   2   2   2   2   2   0   2   2   0   2   0   2   2   0   2   2   0   0   2   0   0   2   0   2   2   0   2   0   2   0
 MK-5-15                2   0   0   0   2   0   0   2   0   0   0   2   2   0   2   2   0   0   2   2   2   2   0   0   0   2   0   0   2   0   2   2   0   2   0   0   2   0   2   2   2   0   0   0   0   0   2   0   2   2   2   2   0   0   2   0   2   2   2   2   2   2   2   2   2   2   0   0   2   0   2   0   0   2   0   2   0   0   0   0   2   2   2   0   2   0   2   2   2   2   2   2   0   2   2   0   0   0   0   2   2   0   2   2   2   0   2   0   2   0   2   2   2   2   2   2   2   2   0   2   2   0   2   0   2   0   2   2   0   2   2   2   2   2   0   0   2   2   0   2   0   2   0   2   2   2   0   2   0   0   0   2   2   2   2   2   0   2   0   2   0   0   2   2   0   0   2   0   0   0   2   2   2   2   2   0   0   2   0   2   0   2   2   0   2   2   0   0   2   0   2   0   0   2   2   0   2   0   2   0
 MK-5-16                2   0   0   0   2   0   0   2   0   0   0   0   2   2   2   2   0   0   2   2   2   2   0   0   2   0   0   0   2   0   2   2   0   0   0   0   2   0   0   2   2   0   0   0   0   0   2   0   2   0   2   2   2   0   2   0   0   2   2   2   2   2   2   2   2   2   2   0   2   0   2   0   0   2   0   2   0   0   0   0   2   2   2   2   0   0   2   2   2   2   2   2   0   2   2   0   0   0   0   2   2   0   2   2   2   0   0   0   2   0   2   2   2   2   0   2   2   2   0   2   2   0   2   2   2   0   2   2   2   2   2   2   2   2   0   0   0   2   0   2   0   2   0   2   2   2   2   2   0   0   0   0   2   2   2   2   0   2   0   2   0   0   2   2   0   0   2   0   0   0   2   2   2   0   2   0   0   2   0   2   0   2   2   0   2   2   0   2   2   0   2   0   0   2   2   0   2   0   2   0
 MK-6-1                 0   2   0   0   2   0   0   2   2   2   0   2   2   0   2   0   0   2   0   0   0   0   2   2   2   2   2   2   2   0   2   0   0   2   2   0   0   0   0   2   2   0   0   2   0   2   2   0   2   0   0   2   0   2   2   0   2   0   0   2   2   0   2   0   0   2   0   0   2   0   0   2   0   0   0   2   2   2   0   0   2   0   0   0   0   2   0   2   0   2   2   0   0   0   2   0   0   2   2   0   2   2   0   2   0   2   2   2   2   0   0   2   0   0   2   2   0   0   2   2   2   2   0   2   2   0   0   0   2   0   2   2   2   0   0   2   0   0   0   0   2   2   2   2   2   0   0   0   0   0   2   2   0   0   2   0   0   2   0   2   2   0   2   0   0   0   2   2   2   0   0   2   0   0   2   2   2   0   0   0   0   2   2   0   2   0   2   0   2   2   2   0   2   0   2   2   0   0   0   0
 MK-6-2                 0   2   0   0   2   0   0   2   2   2   2   2   2   0   2   0   0   2   0   0   2   0   2   2   2   2   2   2   2   0   2   0   0   2   0   0   0   2   0   2   2   0   0   0   0   2   2   0   2   0   0   2   0   2   2   0   2   2   0   2   2   0   2   0   0   2   0   0   2   0   0   2   0   0   0   2   2   2   0   0   2   0   0   0   0   2   0   0   0   2   2   0   0   2   2   0   0   2   2   0   2   2   0   0   0   2   2   2   2   0   0   2   0   0   2   2   0   0   2   2   2   2   0   2   2   0   0   2   0   0   2   2   0   0   0   2   0   0   0   0   2   2   2   2   2   0   0   0   0   0   2   2   0   0   2   0   0   2   0   2   2   0   2   0   0   2   2   2   0   0   0   2   0   0   2   2   2   0   0   0   0   2   2   0   2   0   2   0   2   2   2   0   2   0   2   2   2   0   0   0
 MK-6-3                 0   2   0   0   2   0   0   2   2   2   2   2   2   0   2   0   0   2   0   0   2   0   2   2   2   2   2   2   2   0   2   0   0   2   0   0   0   2   2   2   2   0   0   0   0   2   2   0   2   0   0   2   0   2   2   0   0   2   0   2   2   2   2   0   0   2   0   0   0   0   0   2   0   0   2   2   0   2   0   0   2   0   0   0   0   2   0   0   0   2   2   2   0   2   2   0   0   2   2   0   2   0   0   0   0   2   2   2   2   0   0   2   0   0   2   2   2   0   2   0   2   2   2   2   2   2   0   2   0   0   2   2   2   0   0   2   0   0   0   2   2   2   2   2   2   0   0   0   0   0   2   2   0   0   2   0   0   0   0   2   2   0   2   0   0   2   2   2   0   0   0   2   0   0   2   2   2   0   0   0   0   2   2   0   2   0   2   0   2   2   2   0   2   0   2   2   2   0   0   0
 MK-6-4                 2   2   0   0   2   0   0   2   2   2   2   2   2   0   2   2   0   0   0   0   2   0   2   2   2   2   2   2   2   0   2   0   0   2   0   0   0   0   2   2   2   0   2   0   0   2   2   0   2   0   0   2   0   2   2   0   0   2   0   2   2   2   2   0   0   2   0   0   0   0   0   0   0   0   2   2   0   2   0   0   2   0   0   0   0   2   0   0   0   2   2   2   0   2   2   0   0   2   2   0   2   0   0   0   0   2   2   2   2   0   0   2   0   0   2   2   2   0   2   0   2   2   2   0   2   2   0   0   0   0   2   2   0   0   0   0   0   2   0   2   2   0   2   0   2   0   0   0   0   0   2   2   0   0   2   0   2   0   0   2   2   2   2   0   0   2   2   2   0   0   0   2   0   0   2   2   2   0   0   0   0   2   2   0   2   0   2   0   2   0   2   0   2   0   2   2   2   0   0   0
 MK-6-5                 2   2   2   0   2   0   0   2   2   2   2   2   2   0   0   2   0   0   0   0   2   0   2   2   0   2   2   2   2   0   2   2   0   2   0   0   0   0   2   2   2   0   2   0   0   2   2   0   2   0   0   2   0   2   2   0   0   2   0   2   2   2   2   0   0   2   0   0   0   0   0   0   0   0   2   2   0   2   0   2   2   0   0   0   0   2   0   0   0   2   2   2   0   2   2   0   0   2   2   0   2   0   0   0   0   2   2   2   2   0   0   2   0   0   2   0   2   0   2   0   2   2   2   0   2   2   0   0   0   0   0   2   0   0   0   0   0   2   0   2   0   0   2   0   2   0   0   0   0   0   2   2   0   0   2   0   2   0   0   2   2   2   2   0   0   2   2   2   0   0   0   2   0   0   2   2   0   0   0   0   0   2   2   0   2   0   0   0   2   0   2   0   2   0   2   0   2   0   0   0
 MK-6-6                 2   0   2   0   2   0   0   2   2   2   2   2   2   0   0   2   0   0   2   2   2   0   2   2   0   2   2   2   2   0   2   2   0   2   0   2   0   0   2   2   2   0   2   2   0   2   2   0   2   0   2   2   0   0   2   0   0   2   0   2   2   2   2   0   0   2   0   0   2   2   0   2   2   0   2   2   2   2   0   2   2   0   0   0   2   2   2   0   0   2   2   2   0   2   2   0   0   2   2   0   2   0   0   0   0   2   2   2   0   2   0   2   0   0   2   0   2   0   2   0   0   2   0   0   2   2   2   0   0   0   0   2   0   0   0   0   0   2   0   2   0   0   2   0   2   0   0   0   0   2   2   2   0   0   2   0   2   0   0   2   2   2   2   0   0   2   0   0   0   0   0   0   0   0   2   2   0   2   0   0   0   2   2   0   2   0   0   0   2   0   2   0   2   0   2   0   2   0   0   0
 MK-6-7                 2   0   2   0   2   0   0   2   2   2   2   2   2   0   0   2   0   2   2   2   2   0   2   2   2   2   2   2   2   0   2   2   0   2   0   2   0   0   2   0   2   0   2   2   0   2   2   0   2   2   2   2   0   2   2   0   0   2   0   2   2   0   2   0   0   2   0   0   2   2   0   2   2   0   2   2   2   2   0   0   2   0   0   0   2   2   2   0   0   2   0   2   0   2   2   0   0   2   2   0   2   0   0   0   0   2   2   2   0   2   0   2   0   0   2   0   2   0   2   0   0   2   0   0   2   2   2   0   0   0   0   2   2   0   0   0   0   2   0   2   2   0   2   2   2   0   0   0   0   0   0   2   0   2   2   0   2   0   0   2   2   2   2   0   0   2   0   0   0   0   0   0   0   0   2   2   0   2   0   0   0   2   2   0   2   0   0   0   2   0   2   0   2   0   0   0   2   0   0   0
 MK-6-8                 0   0   2   0   2   0   0   2   2   0   2   2   2   0   0   2   0   2   2   2   2   0   2   2   2   2   2   2   2   0   2   2   2   2   0   2   0   0   2   0   2   2   2   2   0   2   2   0   2   2   2   2   0   2   2   0   0   2   0   2   2   0   2   0   0   2   0   0   2   2   0   2   2   0   2   2   2   2   0   0   2   0   2   0   2   2   2   0   0   2   0   2   0   2   2   0   0   2   0   0   2   0   0   0   0   2   2   2   0   2   0   2   0   2   2   0   0   0   2   0   0   2   0   0   2   2   2   0   0   0   0   2   2   0   0   0   0   2   0   2   2   0   0   0   2   0   0   0   0   0   2   2   0   2   2   0   2   0   0   2   2   2   2   0   2   2   0   0   0   0   0   2   0   0   2   0   0   2   0   0   0   2   2   0   2   0   0   0   2   0   2   0   2   0   0   2   2   0   0   0
 MK-6-9                 0   0   0   0   2   0   0   2   0   0   2   2   2   0   0   2   2   2   2   2   0   0   2   2   2   2   2   2   2   0   0   2   2   2   0   0   0   0   2   0   2   2   2   2   0   0   2   0   2   0   2   0   0   2   2   0   0   2   0   2   2   0   2   2   0   2   0   0   2   2   0   2   2   0   2   2   2   2   0   0   0   0   2   0   2   2   2   0   0   2   0   2   0   2   2   0   0   2   0   0   2   0   0   2   0   0   2   2   0   2   0   2   0   2   2   0   0   0   2   0   2   2   0   0   2   2   2   0   0   0   0   2   2   0   0   0   0   2   0   0   2   0   0   0   2   0   0   0   0   0   2   2   0   2   2   0   2   0   0   0   2   2   2   0   2   2   0   0   0   0   0   2   0   0   2   0   0   2   0   0   0   2   2   0   2   0   2   0   2   0   2   0   2   0   2   2   2   0   0   0
 MK-6-10                0   0   0   0   2   0   0   2   0   0   2   2   2   2   2   2   2   2   2   2   0   0   2   2   2   2   2   2   0   0   0   2   2   2   0   0   0   0   0   0   2   2   0   2   0   0   2   0   2   0   2   2   0   2   2   2   0   2   0   2   0   0   2   2   0   2   0   0   2   2   0   2   2   0   2   2   2   2   0   0   0   0   2   0   2   2   2   0   0   0   0   2   0   2   2   0   0   2   0   0   2   0   0   2   0   0   0   2   0   2   0   2   0   0   2   2   0   0   2   0   2   2   0   0   0   0   2   0   0   0   0   2   2   0   0   0   2   2   0   0   2   0   0   0   2   0   0   0   0   2   2   2   0   2   2   0   2   2   0   0   2   2   2   0   2   2   0   0   0   0   0   2   0   0   2   0   0   2   0   0   0   2   2   0   2   0   2   0   2   0   2   0   2   2   2   2   2   0   0   0
 MK-6-11                0   0   0   0   2   0   0   2   0   2   2   2   2   2   2   2   2   2   2   2   0   0   2   2   2   2   2   2   0   0   0   2   2   2   0   0   2   0   0   0   2   0   0   2   0   0   0   0   2   0   2   2   0   2   2   2   0   0   0   2   2   0   2   2   0   2   0   2   2   2   0   2   2   0   2   2   2   2   0   2   0   0   2   0   2   2   2   0   0   0   0   2   0   0   2   0   0   2   0   0   2   0   0   2   0   0   0   0   0   2   0   2   0   0   2   2   0   0   2   0   2   2   0   0   0   0   2   0   0   0   0   2   2   0   0   0   2   2   0   0   2   2   0   0   2   0   0   0   0   2   2   2   0   2   2   0   2   2   0   0   2   0   0   0   2   2   2   0   0   0   0   2   2   0   2   0   0   2   0   0   0   2   2   0   2   0   2   0   2   2   2   0   2   2   2   2   0   0   0   0
 MK-6-12                0   0   0   0   2   0   0   2   0   2   2   2   2   2   2   2   2   2   2   0   0   0   2   2   2   2   2   2   0   0   2   2   2   2   0   0   2   0   0   0   0   0   0   2   0   0   0   0   2   0   2   2   0   2   2   2   0   0   0   2   2   0   2   2   0   2   0   2   2   2   0   2   0   0   2   2   0   2   0   2   0   0   0   0   2   2   2   0   0   0   0   0   0   0   2   0   0   2   0   0   2   0   0   2   0   0   2   0   0   2   0   2   0   0   2   2   0   0   2   0   2   2   2   0   0   2   2   0   0   0   0   2   2   0   0   0   2   2   0   0   2   2   0   0   2   0   0   0   0   2   2   2   0   2   2   0   2   2   0   0   2   0   0   0   2   2   2   0   0   0   0   2   2   0   2   0   0   2   0   0   0   2   2   2   2   0   2   0   2   2   2   0   0   2   2   2   0   0   0   0
 MK-6-13                0   0   0   0   2   0   0   2   0   2   2   2   2   2   2   2   2   2   2   0   0   0   2   2   2   2   2   2   0   0   2   2   2   2   0   0   0   0   0   0   0   0   0   2   0   0   0   0   2   0   2   2   0   2   2   2   0   0   0   2   2   0   2   2   0   2   0   2   2   2   0   2   0   0   2   2   0   2   0   2   0   0   0   0   2   2   2   0   0   0   0   0   0   0   2   0   0   2   0   0   2   0   0   2   0   0   0   0   0   2   0   2   0   0   2   2   0   0   2   0   0   2   2   0   0   2   2   0   0   2   0   2   2   0   0   0   2   2   0   2   2   2   0   0   0   0   0   0   0   2   2   2   0   2   2   0   2   0   0   0   2   0   0   0   2   2   2   0   0   0   0   2   2   0   2   0   0   2   0   0   0   2   2   2   0   0   2   0   2   2   2   0   0   2   2   2   0   0   0   0
 MK-6-14                0   0   0   0   0   0   0   2   0   0   2   2   2   2   2   2   2   2   2   0   0   0   0   2   2   2   2   2   0   0   2   2   2   0   0   0   0   0   0   0   0   0   0   2   0   0   0   0   2   0   2   2   0   2   2   2   0   0   2   0   2   0   2   2   0   0   2   2   2   2   0   2   0   0   2   0   0   2   0   2   0   0   2   0   2   2   2   0   0   0   0   0   2   0   2   0   0   2   0   0   2   0   0   2   0   0   0   0   0   2   0   2   0   0   2   2   0   0   2   0   0   2   2   0   0   2   2   0   0   2   0   2   2   2   0   0   2   2   0   2   2   0   0   0   0   0   0   0   0   2   2   2   0   2   0   0   2   0   0   0   2   0   0   0   2   2   2   0   0   2   0   2   2   0   2   0   0   2   0   0   0   2   2   2   0   0   2   0   2   2   2   2   0   2   2   2   0   0   0   0
 MK-6-15                0   0   0   0   0   2   0   2   2   0   2   2   2   2   2   0   2   2   2   0   0   2   0   2   2   2   2   2   0   0   2   2   2   0   0   0   0   0   0   2   0   0   0   2   0   0   2   0   2   0   2   2   0   2   2   0   0   2   2   0   2   0   2   2   0   0   2   2   2   2   0   2   0   0   2   0   2   2   0   2   0   0   2   0   2   2   2   2   0   0   0   0   2   0   2   0   0   2   2   0   2   0   0   2   0   0   0   0   0   2   0   2   0   0   0   2   0   0   2   0   0   2   2   0   0   2   2   0   0   2   0   2   2   2   0   0   2   2   0   2   2   0   0   0   2   2   0   0   0   2   2   2   0   0   0   0   2   0   0   0   2   0   0   2   2   2   2   0   0   2   0   2   2   0   2   0   0   2   0   0   0   0   2   2   0   0   2   0   2   2   2   2   0   2   2   2   0   0   2   0
 MK-6-16                0   0   2   0   0   2   0   2   0   0   2   2   2   2   2   0   2   0   2   0   0   2   0   2   2   0   2   2   0   0   2   2   2   0   0   0   0   0   0   2   0   0   0   2   0   0   2   0   2   0   2   2   0   2   2   0   0   0   2   0   2   0   2   2   0   0   2   2   0   2   0   2   0   2   2   0   2   2   0   2   0   0   2   0   2   2   2   0   0   2   0   0   2   0   2   0   0   2   2   2   2   0   2   2   0   0   0   0   0   2   2   2   0   0   0   2   0   0   2   0   0   2   2   2   2   0   2   0   0   2   0   2   2   2   0   0   2   2   0   2   2   0   0   0   2   2   0   0   0   2   2   2   0   0   0   0   0   0   0   0   2   0   0   2   2   0   2   0   0   2   0   2   2   0   2   0   2   0   0   0   0   0   2   2   0   2   2   0   0   2   2   0   0   2   2   2   0   0   2   0
 
!****************************************** Phenotypic Data **********************************************************
!-100.0 is resevred for missing phenotype
SimulatedTrait1         8.8524    9.7317   11.1750    9.0001   10.4285   12.8212    7.8215    6.7914    9.0284   10.7647   10.1656   13.4180    9.0861    8.8986    8.4240    8.6182    9.2531   10.7336   14.4738   11.7850    9.0952    9.7340    9.1976    9.9169    9.8165   10.8406    9.3086    8.8414    9.2379   11.7787    8.0531   10.7722   10.9858    9.9559    8.2192   11.6725    9.3284    9.9915   10.2603   10.6473   10.2357   10.9638    9.2857    9.5586   10.6349   12.5463   11.0709   10.2229   10.5884    9.4125    9.5184   10.6787    9.6534    9.2298    8.6349    9.5356    8.8893   12.3014    9.6407    9.2790   11.5740    8.7000    9.5267    8.6202    6.2564   10.9753    8.9096    9.9361   10.1868   10.8424   10.6360    9.2976    9.9443    6.5461    6.1417    8.0474    9.1871    8.7344   11.0159   10.8241   10.9273   11.6006    9.6994   10.0645   12.4554   11.1933   10.7118   10.5590   12.4183    8.5952    9.2707   10.2440    8.8896    7.8490    9.6123    9.2267    9.2224   11.6096   10.5434   10.9139   11.0912    7.9972    9.1144   11.2376   10.4612    9.3213   13.6908    8.6876    8.9687   10.6650    8.9146   10.5844   11.9617    8.8633   10.8918    8.4836   10.6922   10.5661   11.1612    9.7836   10.9516    7.7607    9.9151    9.0120    9.5892   10.3207    8.5158    8.4157   11.4648   11.8907   10.9209   11.1453    9.5473    9.4880    8.5258   11.8492    9.6526   13.2130    8.7698    8.0576   12.2801   12.0562   10.5359   12.3199    8.1736    9.9974    9.2283    9.1035    9.9188    9.2611   10.5130    7.7700   10.3158    9.4936   10.5248   11.2390    9.2007    9.0425    8.8922    9.2910   10.2825   11.9214    8.2131   11.1859    9.9994    9.7029   10.2745   10.7187   11.6176   10.8070    8.1711   12.6344   10.3573    9.7467    7.3078   11.2288    8.6217   11.1294   12.1241    8.8515   11.9903    9.1825   10.8632    9.0666   11.1309    9.8424    8.0149   10.1423    8.0362    8.1516   10.2018   10.4560   10.7139   11.8688   10.0534   11.5928    9.6482   11.7611    9.0724   10.4071
SimulatedTrait2        16.2915   15.5176   17.5502   18.0903   15.5768   15.8981   16.4622   14.3928   16.2905   17.9799   15.1951   13.5368   11.6656   15.6148   14.4922   13.5673   12.6266   14.1391   15.4407   15.9548   15.1390   18.0298   13.8095   15.6481   15.4216   16.0522   14.0662   13.7859   16.7312   16.5959   13.9840   15.5524   14.4828   15.4773   14.8732   16.4198   16.0295   16.3841   13.2423   15.5852   17.2362   16.0653   14.7208   15.6084   16.8434   14.6846   16.3594   12.8157   14.5742   13.8549   17.0752   17.6667   15.3506   15.6818   16.2124   15.5781   14.4135   14.4650   15.8267   14.4954   15.8760   13.3699   13.7381   14.4777   12.9279   12.6451   15.2184   12.4335   15.7207   13.6511   15.9026   17.2089   17.2260   15.0702   14.3047   14.7307   13.2392   12.6885   15.7411   13.0118   16.8700   16.3934   15.4392   15.1170   14.7976   16.9241   14.4821   16.9440   17.5809   12.8596   16.1593   14.3608   12.4365   14.7702   14.6320   15.7162   18.2782   14.8076   13.7812   18.1737   15.0081   15.5054   15.3106   15.5426   14.5401   14.8155   17.4437   14.7816   15.0302   14.0863   11.9323   14.0112   16.1405   13.5195   16.1393   17.5548   14.9338   16.3520   14.3525   14.1374   14.8977   14.1633   13.5947   15.3709   14.3476   14.8506   12.0664   15.3502   13.0376   16.3835   14.6161   15.5710   15.8980   13.3832   14.8416   16.7754   11.9440   15.0287   13.9684   14.4377   15.0082   13.9607   13.5862   15.9623   14.2680   17.7243   14.7455   12.7114   13.9288   15.2055   14.8069   14.9355   15.2233   13.1791   14.4273   14.1634   16.6859   13.7869   15.8068   13.6744   12.6977   13.0613   18.3724   14.6516   12.7139   13.0039   15.2549   17.0667   15.9686   16.4166   13.5452   17.4586   14.8770   15.6164   13.1368   15.1791   15.0539   16.9381   14.5894   14.1450   15.7214   14.5426   16.5397   13.3988   16.5899   14.6460   12.9392   12.2203   13.9542   14.2909   16.5905   16.9521   15.2432   15.8143   14.0589   15.8665   15.3996   12.8750   15.0913   15.7185
 
