# Supplementary material for: Inclusive Composite Interval Mapping of QTL by Environment Interactions in Biparental Populations
Source: PLoS One. 2015 Jul 10;10(7):e0132414. doi: 10.1371/journal.pone.0132414 (PMC4498613; doi:10.1371/journal.pone.0132414)
Supplement: S3 File — (ZIP) [file pone.0132414.s003.zip › Simulation for unliked model/Simulated popualtions/run_00167.met]

!**********************Note: lines staring with "!" are remarks and will be ignored in the program********************
!*********************************General Information**********************************
!Assuming F1 = P1 x P2, populations available in QTL IciMapping are: 
!  1, P1BC1F1 = P1 x F1, the first backcrossing where P1 is used as the recurrent parent;
!  2, P2BC1F1 = P2 x F1, the first backcrossing where P2 is used as the recurrent parent;
!  3, F1DH, F1-derived doubled haploids; 
!  4, RIL or F1RIL, recombination inbred lines through the repeated selfing of F1;
!  5, P1BC1RIL, recombination inbred lines through the repeated selfing of P1BC1F1;
!  6, P2BC1RIL, recombination inbred lines through the repeated selfing of P2BC1F1;
!  7, F2, the selfing generation of F1;
!  8, F3, the selfing generation of F2;
!  9, P1BC2F1, the second backcrossing where P1 is used as the recurrent parent; 
! 10, P2BC2F1, the second backcrossing where P2 is used as the recurrent parent;
! 11, P1BC2RIL, recombination inred lines through the repeated selfing of P1BC2F1; 
! 12, P2BC2RIL, recombination inred lines through the repeated selfing of P2BC2F1; 
! 13, P1BC1F2, the selfing generation of P1BC1F1; 
! 14, P2BC1F2, the selfing generation of P2BC1F1; 
! 15, P1BC2F2, the selfing generation of P1BC2F1; 
! 16, P2BC2F2, the selfing generation of P2BC2F1; 
! 17, P1BC1DH, P1BC1F1-derived doubled haploids; 
! 18, P2BC1DH, P2BC1F1-derived doubled haploids; 
! 19, P1BC2DH, P1BC2F1-derived doubled haploids; 
! 20, P2BC2DH, P2BC2F1-derived doubled haploids; 
   3      !Mapping Population (see remarks above)
   2      !Mapping Function (1 for Kosambi; 2 for Haldane; 3 for Morgan)
   2      !Marker Space Type (1 for intervals; 2 for positions)
   1      !Marker Space Unit(1 for centiMorgans; 2 for Morgan)
   6      !Number of Chromosomes (or Linkage Groups)
 200      !Size of the mapping population
   2      !Number of environments
 
!***************************************** Chromosomes and Linkage Maps **********************************************
!Chromosome                 NumMarkers
-CH1                        16
-CH2                        16
-CH3                        16
-CH4                        16
-CH5                        16
-CH6                        16
!Linkage map (Marker name followed by position or the interval length)
 MK-1-1                1     0.000
 MK-1-2                1    10.000
 MK-1-3                1    20.000
 MK-1-4                1    30.000
 MK-1-5                1    40.000
 MK-1-6                1    50.000
 MK-1-7                1    60.000
 MK-1-8                1    70.000
 MK-1-9                1    80.000
 MK-1-10               1    90.000
 MK-1-11               1   100.000
 MK-1-12               1   110.000
 MK-1-13               1   120.000
 MK-1-14               1   130.000
 MK-1-15               1   140.000
 MK-1-16               1   150.000
 MK-2-1                2     0.000
 MK-2-2                2    10.000
 MK-2-3                2    20.000
 MK-2-4                2    30.000
 MK-2-5                2    40.000
 MK-2-6                2    50.000
 MK-2-7                2    60.000
 MK-2-8                2    70.000
 MK-2-9                2    80.000
 MK-2-10               2    90.000
 MK-2-11               2   100.000
 MK-2-12               2   110.000
 MK-2-13               2   120.000
 MK-2-14               2   130.000
 MK-2-15               2   140.000
 MK-2-16               2   150.000
 MK-3-1                3     0.000
 MK-3-2                3    10.000
 MK-3-3                3    20.000
 MK-3-4                3    30.000
 MK-3-5                3    40.000
 MK-3-6                3    50.000
 MK-3-7                3    60.000
 MK-3-8                3    70.000
 MK-3-9                3    80.000
 MK-3-10               3    90.000
 MK-3-11               3   100.000
 MK-3-12               3   110.000
 MK-3-13               3   120.000
 MK-3-14               3   130.000
 MK-3-15               3   140.000
 MK-3-16               3   150.000
 MK-4-1                4     0.000
 MK-4-2                4    10.000
 MK-4-3                4    20.000
 MK-4-4                4    30.000
 MK-4-5                4    40.000
 MK-4-6                4    50.000
 MK-4-7                4    60.000
 MK-4-8                4    70.000
 MK-4-9                4    80.000
 MK-4-10               4    90.000
 MK-4-11               4   100.000
 MK-4-12               4   110.000
 MK-4-13               4   120.000
 MK-4-14               4   130.000
 MK-4-15               4   140.000
 MK-4-16               4   150.000
 MK-5-1                5     0.000
 MK-5-2                5    10.000
 MK-5-3                5    20.000
 MK-5-4                5    30.000
 MK-5-5                5    40.000
 MK-5-6                5    50.000
 MK-5-7                5    60.000
 MK-5-8                5    70.000
 MK-5-9                5    80.000
 MK-5-10               5    90.000
 MK-5-11               5   100.000
 MK-5-12               5   110.000
 MK-5-13               5   120.000
 MK-5-14               5   130.000
 MK-5-15               5   140.000
 MK-5-16               5   150.000
 MK-6-1                6     0.000
 MK-6-2                6    10.000
 MK-6-3                6    20.000
 MK-6-4                6    30.000
 MK-6-5                6    40.000
 MK-6-6                6    50.000
 MK-6-7                6    60.000
 MK-6-8                6    70.000
 MK-6-9                6    80.000
 MK-6-10               6    90.000
 MK-6-11               6   100.000
 MK-6-12               6   110.000
 MK-6-13               6   120.000
 MK-6-14               6   130.000
 MK-6-15               6   140.000
 MK-6-16               6   150.000
!*********************************** Marker Types ********************************************************************
!Co-dominant marker: When heterozygote F1 is present, P1 is coded as 2, F1 is coded as 1, and P2 is coded as 0; Otherwise, P1 is coded as 2, and P2 is coded as 0. 
!Dominant marker: When heterozygote F1 is present, P1 and F1 are coded as 12, and P2 is coded as 0; Otherwise, P1 is coded as 2, and P2 is coded as 0.  
!Recessive markers: When heterozygote F1 is present, P1 is coded as 2, and F1 and P2 are coded as 10; Otherwise, P1 is coded as 2, and P2 is coded as 0. 
!Missing marker is coded as -1. 
 MK-1-1                 0   0   0   2   0   2   0   2   0   0   2   0   2   0   0   2   0   2   2   2   2   0   2   0   0   0   2   2   0   2   0   2   0   0   0   2   2   2   2   0   2   0   2   0   2   0   2   0   2   2   0   0   0   0   2   2   0   2   2   2   0   2   0   2   2   0   0   0   0   0   0   2   2   0   0   2   0   2   2   0   0   0   0   0   2   0   2   0   2   0   2   0   2   2   2   2   2   2   0   2   0   2   0   2   0   2   0   0   0   0   2   2   0   0   0   2   0   0   2   2   0   0   2   2   0   2   0   0   0   0   0   0   0   0   0   2   2   0   0   0   2   2   2   2   2   2   2   0   2   0   2   2   2   0   0   0   0   2   0   2   0   2   2   2   2   0   2   2   2   0   2   0   2   0   0   0   0   2   2   2   0   0   0   2   0   2   2   2   2   2   0   0   2   0   2   2   0   0   2   2
 MK-1-2                 0   0   0   0   0   2   0   2   0   0   2   0   2   0   0   2   0   2   2   2   2   0   2   0   0   0   2   2   0   2   0   2   0   0   0   2   0   2   2   0   2   0   2   0   2   0   2   0   2   2   0   0   2   0   2   2   0   2   2   2   0   2   2   2   2   2   0   0   0   0   0   2   0   0   2   2   0   2   0   0   0   0   0   0   2   0   2   0   2   0   2   0   2   2   2   2   0   2   0   0   0   2   0   2   2   2   0   0   0   2   2   2   0   0   0   2   0   0   2   2   0   0   2   2   0   2   0   0   0   0   0   2   0   0   0   0   2   0   2   0   2   2   2   2   2   2   2   0   2   0   2   2   2   0   0   2   0   0   0   2   0   2   2   2   2   0   2   2   2   0   2   0   2   0   0   0   2   2   2   2   0   0   0   2   0   2   2   2   2   2   0   0   2   0   2   2   0   0   2   2
 MK-1-3                 0   0   2   0   0   2   0   2   2   0   2   0   2   0   0   2   0   2   2   2   2   0   0   0   0   0   2   2   0   2   0   2   0   0   0   2   0   2   2   0   2   0   2   0   2   0   2   0   0   2   0   0   2   0   2   2   0   2   2   2   0   2   2   2   2   2   0   0   0   0   0   2   0   0   2   2   0   2   0   2   0   0   2   0   2   0   2   0   2   0   2   0   2   2   2   2   0   2   0   0   0   2   0   2   2   2   0   0   0   2   2   2   2   0   0   0   0   0   2   2   0   0   0   2   0   2   0   0   0   0   0   2   0   0   0   0   2   0   2   0   2   2   2   2   2   2   2   0   2   0   2   2   2   0   0   0   0   0   0   2   0   2   2   2   2   2   0   2   2   0   2   0   2   0   0   2   2   0   2   0   0   0   0   2   0   2   2   2   2   2   0   0   2   0   2   2   0   0   2   2
 MK-1-4                 0   0   0   0   0   2   0   2   2   0   2   0   0   0   0   2   0   2   2   2   2   0   0   2   0   0   2   2   0   2   0   2   0   0   0   2   0   2   2   0   2   0   2   0   2   0   0   2   0   2   0   0   2   0   2   2   2   2   2   2   0   2   2   2   0   2   0   0   0   0   0   2   0   0   2   2   0   0   0   2   2   0   2   2   2   0   2   0   2   0   2   0   2   2   2   0   0   2   0   0   0   2   2   2   2   2   0   0   0   2   2   2   2   0   0   0   0   0   2   2   2   0   0   2   0   2   0   0   0   0   0   2   0   0   0   0   2   0   2   0   2   2   2   2   2   2   2   0   2   0   2   2   2   0   2   0   0   0   0   2   0   2   2   2   2   2   2   2   2   0   2   0   2   0   0   2   2   0   2   0   0   0   0   2   0   2   2   2   2   2   0   0   2   0   2   2   0   0   2   2
 MK-1-5                 2   0   2   0   0   2   0   2   2   0   2   0   0   0   0   2   0   2   2   2   2   0   0   2   0   0   2   2   2   2   0   0   0   0   2   2   0   2   0   0   2   0   2   0   0   0   0   2   0   2   0   0   2   0   2   2   2   2   2   2   0   2   2   2   0   2   0   0   0   0   0   2   0   0   0   2   0   2   0   2   2   0   2   2   2   0   2   0   2   0   2   0   2   2   2   0   0   2   0   0   0   2   2   0   0   2   0   2   0   2   2   2   2   0   0   0   0   0   2   2   2   0   2   2   0   2   2   0   0   0   0   2   0   0   0   0   2   0   2   0   2   2   2   2   2   2   2   0   2   0   0   2   0   0   2   2   0   0   0   2   0   2   2   2   2   2   2   0   2   0   0   0   2   0   0   2   0   0   2   0   0   0   0   2   2   2   2   2   0   2   0   0   0   0   2   2   0   2   0   2
 MK-1-6                 2   2   2   0   0   2   0   2   2   0   2   0   0   0   0   2   0   2   2   2   0   0   0   0   0   0   2   2   2   2   0   0   0   0   0   2   0   2   0   0   2   0   2   0   0   0   0   2   0   2   0   0   2   0   2   2   2   2   2   2   0   2   2   2   0   2   0   2   0   0   0   2   0   0   0   2   0   2   0   0   2   0   2   2   2   0   2   2   2   0   0   0   2   2   2   2   0   2   0   0   0   2   2   0   0   2   0   2   0   2   2   2   0   0   0   0   0   2   2   2   2   0   2   2   0   2   2   0   0   0   0   2   0   0   0   2   2   0   2   0   2   2   2   2   2   2   2   0   0   0   0   2   0   0   2   2   0   0   0   2   0   2   0   0   0   2   2   2   2   0   0   0   2   2   0   2   0   0   2   2   0   0   0   2   2   2   2   2   0   2   0   0   0   0   2   2   0   2   0   0
 MK-1-7                 2   2   2   0   0   2   0   2   2   0   2   0   0   0   0   2   0   2   2   2   0   0   0   0   0   0   2   2   2   2   0   0   0   0   0   2   0   2   0   0   2   0   2   0   0   0   0   2   2   2   0   0   2   0   0   2   2   2   2   2   0   2   2   2   0   2   0   2   0   0   2   2   0   2   0   2   0   2   0   0   2   0   2   2   2   0   2   0   2   0   0   0   2   2   2   2   0   2   0   0   0   2   2   0   0   0   0   0   0   2   2   2   0   0   0   0   0   2   2   2   2   0   2   2   2   2   2   0   0   0   0   2   0   0   0   2   2   0   2   0   2   2   2   2   2   2   2   0   0   2   0   2   0   0   2   2   2   0   0   2   0   2   0   0   0   2   2   2   2   0   2   0   2   2   0   2   0   0   2   2   0   2   0   2   0   2   2   2   0   2   0   0   0   0   2   2   2   2   0   0
 MK-1-8                 0   2   2   0   0   2   0   2   0   0   0   0   0   0   0   2   0   2   2   2   0   0   0   0   0   0   2   2   2   2   0   0   0   0   0   2   0   0   0   0   2   0   2   0   2   0   0   2   2   2   0   2   2   2   0   2   2   2   0   2   0   2   2   0   0   2   0   2   0   0   2   2   0   2   0   2   0   2   0   0   2   0   2   2   2   2   2   0   2   0   0   0   0   2   2   2   0   0   0   0   0   2   2   0   0   0   0   0   0   2   2   2   2   0   2   0   0   2   2   2   0   0   2   2   2   2   2   0   0   0   2   2   0   0   0   2   2   0   2   0   2   2   2   0   2   2   2   0   2   2   0   2   0   0   2   2   2   0   0   2   0   2   0   0   0   2   2   2   2   0   0   0   0   2   0   2   0   0   2   2   2   2   0   2   0   2   2   2   0   2   0   0   0   0   2   2   2   2   0   0
 MK-1-9                 0   2   2   0   0   2   0   2   0   0   0   0   0   0   0   2   0   2   2   2   0   0   0   0   0   0   2   2   2   2   0   2   0   0   0   2   0   0   0   2   2   0   2   0   2   0   0   2   0   0   0   2   0   0   0   2   2   2   0   2   0   0   2   0   2   2   0   2   0   0   2   2   0   2   0   2   0   2   0   0   2   0   2   2   2   2   2   0   2   0   0   2   0   2   2   2   0   0   0   0   0   2   2   0   0   0   0   2   0   2   2   2   2   0   2   0   0   2   2   2   0   0   0   2   2   2   2   2   0   0   2   2   0   0   0   2   2   0   2   0   2   2   2   0   2   2   2   0   2   2   0   2   0   0   2   2   2   0   0   2   0   2   0   0   0   2   2   2   2   0   0   0   0   2   0   2   0   0   2   2   2   2   0   2   0   0   2   2   0   2   2   0   0   0   2   2   2   2   0   0
 MK-1-10                0   2   2   0   0   2   0   2   0   0   0   0   0   0   0   2   0   2   2   2   0   0   2   0   0   0   2   2   2   2   0   2   0   0   0   2   0   0   0   2   2   0   2   2   2   0   0   0   0   0   0   2   0   0   0   2   2   0   0   2   0   0   2   0   2   2   2   2   0   0   0   2   0   2   0   0   2   2   0   0   0   0   2   2   2   2   2   0   2   0   0   2   0   2   2   2   0   0   0   0   2   2   0   0   0   0   0   2   0   2   2   2   2   0   2   0   0   2   2   2   0   0   0   2   0   2   2   2   0   0   2   2   0   0   0   0   2   0   0   0   2   2   2   0   2   2   2   2   2   2   0   2   0   0   2   2   0   0   0   2   0   2   2   0   0   0   2   2   0   0   0   0   0   2   0   2   0   0   2   2   2   2   0   2   0   0   2   2   0   2   2   0   0   0   2   2   2   2   0   0
 MK-1-11                0   2   2   0   0   2   0   2   0   0   0   0   0   0   2   2   0   2   2   2   2   0   2   0   0   0   0   2   2   2   0   2   0   0   0   2   0   0   0   2   2   0   2   0   2   0   0   2   0   0   0   2   0   2   0   2   2   0   0   2   0   0   0   0   2   2   2   2   0   0   2   2   0   2   0   0   2   2   0   0   0   0   2   2   2   0   2   0   2   2   0   2   2   2   2   2   0   0   0   0   2   2   0   2   0   2   0   2   0   2   2   2   2   0   2   0   2   0   2   2   0   0   0   2   0   2   2   2   0   0   2   2   0   0   0   0   0   0   0   0   0   2   2   0   2   2   2   2   2   2   0   2   2   2   2   2   0   0   0   2   0   2   2   0   2   0   0   2   0   0   0   0   0   2   0   2   0   0   2   2   2   2   0   2   0   0   2   2   0   2   2   0   0   0   2   2   2   2   0   0
 MK-1-12                0   2   2   0   0   0   2   2   0   0   0   0   0   0   0   2   0   2   2   2   2   0   2   0   0   0   0   2   2   2   0   2   0   0   0   2   0   0   0   2   2   0   0   0   2   0   0   2   0   0   0   2   0   0   0   2   2   0   0   2   0   0   2   0   2   2   0   2   0   0   2   2   0   2   0   0   2   0   0   0   0   0   2   2   2   0   2   0   2   2   0   2   2   2   2   2   0   0   0   0   2   2   0   0   0   2   0   2   0   2   0   2   2   0   2   0   2   0   2   2   0   0   0   2   0   0   2   2   2   0   2   2   0   0   0   0   0   0   0   0   0   2   2   0   2   2   2   2   2   2   0   2   2   2   2   2   0   2   2   2   0   2   2   0   2   0   2   2   0   2   0   0   0   2   2   2   0   0   2   2   2   2   0   2   0   0   2   2   0   2   2   0   0   0   2   2   2   2   0   0
 MK-1-13                0   2   2   0   0   0   2   2   0   0   0   0   0   0   0   2   0   2   2   2   2   0   2   0   0   0   0   2   2   2   0   2   0   0   0   2   0   0   2   2   2   0   0   0   2   0   0   2   0   2   0   2   0   2   0   2   2   0   0   2   0   0   0   0   0   2   0   2   0   0   2   2   0   2   0   0   2   0   2   0   0   0   2   2   2   0   2   2   2   2   0   2   2   2   2   2   0   0   0   0   2   2   0   0   0   2   0   0   0   2   2   2   0   0   2   0   2   0   2   2   0   0   0   2   0   0   2   2   2   0   2   2   0   0   0   2   0   0   0   0   0   2   2   0   2   2   2   2   2   2   0   2   2   2   2   2   0   0   2   2   0   2   2   0   2   0   2   2   0   2   0   0   0   2   2   2   0   0   2   2   2   2   0   2   0   0   2   2   2   2   0   2   0   0   2   2   2   2   0   0
 MK-1-14                0   2   2   0   0   0   2   0   0   0   0   0   0   0   0   2   2   2   2   2   2   0   2   0   2   0   0   0   2   2   0   2   0   2   2   2   0   0   2   2   2   0   0   0   2   0   0   2   0   2   0   2   0   2   0   0   2   2   0   2   0   0   0   0   0   0   0   2   0   0   2   2   0   2   2   0   2   0   2   0   0   0   2   2   0   0   2   2   2   2   0   2   2   2   2   2   0   0   0   0   2   2   0   0   0   2   0   0   0   2   2   2   0   0   0   0   2   0   0   2   0   0   0   2   0   0   2   2   2   0   0   2   0   0   0   0   0   0   0   0   0   2   2   0   2   2   2   2   2   2   0   2   2   2   2   2   0   0   2   0   0   2   2   0   0   0   2   2   0   2   0   0   0   2   2   2   0   0   2   2   2   2   0   2   2   2   2   2   2   2   2   2   0   0   2   2   2   2   0   0
 MK-1-15                0   2   2   0   0   0   2   0   0   0   0   0   0   0   0   2   2   2   2   2   2   0   2   0   2   2   0   0   2   2   0   0   0   2   2   2   0   0   2   2   2   0   2   0   2   0   0   2   0   2   0   2   0   2   0   0   2   2   0   2   0   0   0   2   0   0   0   2   0   0   0   2   2   2   2   2   2   0   2   0   0   0   2   2   0   0   2   2   2   2   0   2   2   2   2   2   0   0   2   0   0   2   0   0   0   2   0   0   0   2   2   2   2   0   0   0   2   0   0   2   0   2   2   2   0   0   2   2   2   0   0   2   0   0   0   0   0   0   0   0   0   2   0   0   2   2   2   2   2   2   0   2   2   2   2   2   0   0   2   0   0   2   2   0   0   0   2   2   0   0   0   0   0   2   2   2   0   0   2   2   2   2   0   2   2   2   2   2   2   2   2   2   0   0   2   2   2   2   0   0
 MK-1-16                0   2   2   0   0   0   2   2   0   0   2   0   0   0   0   2   2   2   2   2   2   0   2   2   2   2   0   0   2   2   0   2   0   2   2   2   0   0   2   2   2   0   2   0   2   0   0   2   2   2   0   0   2   2   0   0   2   0   0   2   0   0   0   2   0   0   0   0   0   0   0   0   2   2   2   2   2   0   0   0   0   0   2   2   2   0   2   2   2   2   0   2   2   2   2   2   0   0   2   0   0   2   0   0   0   2   2   0   0   2   2   2   2   2   0   0   2   0   0   2   0   2   2   2   0   0   2   2   2   0   0   2   2   0   0   0   0   0   0   2   0   2   0   0   2   2   2   2   0   2   0   2   2   2   2   2   0   0   2   0   0   2   2   0   0   0   2   2   0   0   0   0   0   2   0   2   0   2   2   2   2   2   0   0   2   2   2   2   2   2   2   2   0   0   2   0   2   2   0   0
 MK-2-1                 2   0   2   2   2   2   2   2   0   2   0   0   0   0   0   0   0   2   0   0   0   2   0   2   2   0   0   0   0   2   0   0   0   2   2   2   2   2   0   2   2   0   2   0   0   0   2   2   0   0   0   0   0   0   0   0   0   0   0   0   2   0   0   0   0   0   2   2   0   0   0   0   2   0   2   2   2   2   2   0   2   2   0   2   2   2   2   0   2   2   0   0   0   2   2   0   0   2   2   0   0   2   2   0   2   0   2   2   0   0   2   0   0   2   0   2   2   2   0   2   0   0   2   0   2   0   2   2   2   0   0   2   2   2   2   2   2   2   0   0   2   0   2   0   0   2   2   0   0   0   0   2   2   2   0   2   2   2   2   0   0   0   2   2   2   0   2   0   2   0   0   0   0   0   2   0   2   0   2   2   0   2   2   2   2   2   0   2   2   0   0   0   0   0   2   0   2   2   0   0
 MK-2-2                 2   0   2   2   2   2   2   2   0   2   0   0   0   0   0   0   0   2   0   0   0   2   0   0   2   0   0   0   0   2   2   0   0   2   2   0   2   0   0   2   2   0   2   0   0   0   2   2   0   0   0   0   0   0   0   0   0   0   0   0   2   0   0   0   0   0   2   0   0   0   0   0   2   0   2   0   2   2   2   0   2   2   0   2   2   2   2   0   2   2   0   0   0   2   2   0   0   2   2   0   0   2   2   0   2   0   2   2   0   0   2   0   0   2   0   2   2   2   0   2   0   0   2   0   2   0   2   2   0   0   0   2   2   2   2   2   2   2   0   0   2   0   2   0   0   2   2   0   0   2   0   2   2   2   0   2   2   2   2   0   0   0   2   2   2   2   2   0   2   0   0   0   0   0   2   0   2   0   2   2   0   2   2   2   2   0   0   2   2   0   0   0   0   0   2   0   2   2   0   2
 MK-2-3                 0   0   2   2   2   2   2   2   0   2   0   0   0   0   0   0   0   2   0   0   0   2   0   0   2   0   0   0   0   2   2   2   0   2   2   0   0   2   0   2   2   0   2   0   0   0   2   2   0   0   0   0   0   0   0   0   0   0   0   0   0   2   0   0   0   0   2   0   0   0   0   0   2   0   2   0   0   2   2   0   2   2   0   2   2   2   2   0   0   2   0   0   2   0   2   0   0   2   2   0   0   2   2   0   2   0   2   2   0   0   2   0   0   2   0   2   2   2   0   2   0   0   2   2   2   2   2   2   0   0   0   2   2   2   2   2   0   2   0   0   2   0   2   0   0   2   2   0   0   2   0   2   2   2   0   2   2   2   2   0   0   0   2   2   2   2   2   0   2   0   0   0   0   0   2   0   2   0   2   2   0   2   2   2   2   0   2   2   2   0   0   0   0   0   2   0   2   2   0   2
 MK-2-4                 0   0   2   2   2   2   2   2   0   2   0   0   0   0   0   2   0   0   0   0   0   2   0   0   2   0   0   0   0   2   2   0   0   2   2   0   0   2   0   2   2   0   2   0   0   0   2   2   0   2   0   0   0   0   0   0   0   0   0   0   2   2   0   0   0   0   2   0   0   0   0   2   2   0   2   0   0   2   0   0   2   2   0   2   2   2   2   0   0   2   0   0   2   0   0   0   0   2   2   0   0   2   2   0   0   0   2   2   0   0   2   0   0   2   0   2   2   2   0   2   0   0   2   2   2   2   2   2   0   0   0   2   2   2   2   2   0   2   2   0   2   0   0   0   0   2   2   0   0   2   2   2   2   2   0   2   0   2   0   2   0   0   2   2   2   2   2   0   2   0   0   0   0   2   2   0   0   0   2   0   2   2   2   2   2   0   2   2   2   0   0   0   0   0   2   0   2   2   0   2
 MK-2-5                 0   0   2   2   2   2   2   2   0   2   0   0   0   0   0   2   0   0   0   0   0   2   0   2   2   0   0   0   0   2   2   0   2   2   2   0   0   2   0   2   2   0   2   0   0   0   2   2   2   2   0   0   0   0   0   0   0   0   0   0   2   2   2   0   0   0   2   0   2   0   0   2   2   0   2   0   0   2   0   0   2   2   0   2   2   2   2   0   0   2   0   0   0   0   0   0   0   2   2   0   0   2   2   0   0   0   2   2   0   0   0   0   0   2   0   2   2   2   0   2   0   0   2   2   2   2   2   2   0   0   0   2   2   2   2   2   2   2   2   0   2   0   0   2   0   2   2   0   0   2   2   2   2   2   0   2   0   2   0   2   0   0   2   2   2   2   2   0   2   0   0   0   0   2   2   0   0   0   2   0   2   2   2   2   2   2   2   2   2   0   2   0   0   0   2   0   2   2   0   2
 MK-2-6                 0   0   2   2   2   2   2   2   0   0   0   0   0   0   0   2   0   0   0   0   2   2   0   2   2   0   0   0   0   0   2   0   2   2   2   0   0   2   0   2   0   0   2   0   0   0   2   2   2   2   0   0   0   0   0   2   0   0   0   0   2   2   2   0   0   0   2   2   2   0   0   2   2   0   2   0   0   2   0   0   2   2   0   0   2   2   2   0   0   2   0   0   0   0   2   0   0   2   0   0   0   2   2   0   0   0   2   2   2   0   0   0   0   2   0   2   2   2   0   2   0   0   2   2   2   2   2   2   0   0   0   2   2   2   2   2   2   2   2   0   2   0   0   2   0   2   2   0   0   2   2   2   2   0   0   2   2   2   0   2   0   0   2   2   2   2   2   0   2   0   0   0   0   2   2   0   2   0   2   0   2   2   2   2   2   2   2   2   2   0   2   0   0   0   0   0   2   2   0   2
 MK-2-7                 0   0   2   2   0   2   2   2   2   0   0   0   0   0   0   2   0   0   0   0   2   2   0   2   2   0   2   0   0   0   2   0   2   2   2   2   0   2   0   2   0   0   2   0   0   0   0   2   2   0   0   0   0   0   0   2   0   0   0   2   2   2   2   0   0   0   2   2   2   0   0   2   2   0   2   0   0   2   0   0   2   2   0   0   2   2   2   0   0   2   0   0   0   0   2   0   0   2   0   0   0   0   2   0   2   0   2   2   2   0   0   0   0   2   0   2   2   2   0   2   0   0   2   2   2   2   2   2   0   0   0   2   2   2   0   0   2   0   2   0   2   0   0   2   0   2   2   0   0   2   2   2   2   0   0   0   2   2   0   2   0   2   2   2   2   2   2   0   2   0   0   0   0   2   2   0   2   0   2   0   2   2   2   2   2   2   2   2   2   0   2   0   0   0   0   0   2   2   0   0
 MK-2-8                 0   0   2   2   0   2   2   2   2   0   0   0   0   0   0   2   0   0   0   0   2   2   0   2   2   0   2   2   0   0   2   0   2   2   2   2   0   0   0   2   0   0   2   0   0   0   0   2   2   0   0   0   2   0   0   2   0   0   0   2   2   2   2   0   0   0   2   2   0   0   0   2   2   2   2   0   0   2   0   0   2   2   0   0   2   2   2   0   0   2   0   0   0   0   2   0   2   2   0   0   0   0   2   0   2   2   0   2   2   0   0   0   0   2   2   2   2   2   0   2   0   0   2   2   2   2   0   2   0   0   0   2   2   2   0   0   2   0   2   0   2   0   0   2   0   0   2   2   2   2   2   2   2   0   0   0   2   2   0   2   0   2   2   2   2   0   2   0   0   0   0   0   0   2   2   0   2   0   2   2   2   2   2   2   2   2   2   2   2   0   0   0   0   0   0   0   0   0   2   2
 MK-2-9                 0   0   2   2   0   2   2   2   2   0   0   0   0   0   0   2   0   0   0   0   2   2   0   2   0   0   2   2   2   0   2   0   2   2   2   2   0   0   0   2   0   0   2   0   0   0   0   2   2   0   0   0   2   0   0   2   0   0   0   2   2   2   0   0   2   2   2   2   0   0   0   2   2   0   2   0   0   2   0   0   2   2   0   0   2   0   2   0   0   2   0   0   0   0   0   0   2   2   0   0   0   0   2   0   2   0   2   2   0   0   0   0   0   2   2   2   2   2   0   2   0   0   2   2   0   2   0   0   0   0   0   2   2   2   0   0   2   0   2   0   2   0   0   2   0   0   2   2   2   2   2   2   2   0   2   0   2   0   0   2   0   2   2   2   0   0   2   0   2   0   0   0   2   2   2   0   2   0   2   2   2   2   2   2   2   2   2   2   2   0   0   0   2   0   0   0   0   0   2   2
 MK-2-10                0   0   2   2   0   0   2   2   2   0   0   0   0   0   0   2   2   0   0   0   2   2   0   2   0   0   2   2   0   0   2   0   2   2   2   2   0   0   0   2   0   0   2   0   2   0   0   2   2   0   0   0   2   0   0   2   0   0   2   2   2   2   0   0   2   2   2   2   0   0   0   2   2   0   2   0   0   2   0   0   2   2   0   0   0   2   0   0   0   2   0   0   0   0   0   0   0   2   0   0   0   0   2   0   2   0   2   2   0   2   0   0   0   2   2   2   2   2   0   2   0   0   2   2   0   2   2   2   0   0   0   2   2   2   0   0   2   0   2   0   2   0   0   2   0   0   2   2   2   2   2   2   2   0   0   0   2   0   0   2   0   2   2   2   0   0   2   0   2   0   0   0   2   2   0   0   2   0   2   2   2   2   2   2   0   2   2   2   2   0   0   0   2   0   0   0   0   0   2   0
 MK-2-11                0   0   0   2   0   0   2   2   2   2   0   0   0   0   0   2   2   0   0   2   2   2   0   0   2   0   2   2   0   0   2   0   2   2   2   0   0   0   0   2   2   0   2   2   2   0   0   2   2   0   0   0   2   0   0   2   0   0   0   2   2   2   0   2   2   2   2   2   2   0   2   0   2   0   2   0   0   2   0   2   2   2   0   0   0   2   0   0   0   2   2   0   0   0   0   2   0   2   0   0   0   0   2   0   2   2   2   2   0   2   0   0   0   2   2   2   2   2   0   2   0   0   2   2   0   2   2   2   0   0   0   2   2   2   0   0   2   0   2   0   2   0   0   2   0   0   2   2   2   0   0   2   2   0   0   0   2   0   0   2   0   2   2   2   0   0   2   0   2   2   0   2   2   2   0   0   2   0   0   2   2   2   2   2   0   2   2   2   2   0   2   0   0   0   0   0   0   2   0   0
 MK-2-12                0   0   0   2   0   0   2   2   2   2   0   0   0   2   0   2   0   0   0   2   2   2   0   0   0   0   2   2   0   0   2   0   2   2   2   0   0   0   0   2   0   0   2   2   2   0   0   2   2   0   0   0   2   0   2   0   0   0   0   2   2   2   0   2   2   2   0   2   2   2   2   0   2   0   2   0   0   2   0   2   2   2   0   0   2   2   0   0   0   2   2   0   0   0   0   2   0   2   0   0   0   2   2   0   2   2   0   2   0   2   0   0   0   2   2   2   2   2   0   2   0   0   0   2   0   2   2   2   0   2   0   2   2   2   0   0   0   0   2   0   2   0   0   2   0   0   2   0   2   0   0   2   2   2   0   0   0   0   0   2   0   2   2   2   0   0   2   2   2   2   0   2   0   0   0   0   2   0   0   2   2   2   2   2   0   2   2   2   2   0   2   0   0   0   0   0   0   2   0   2
 MK-2-13                0   0   0   2   0   0   2   2   0   2   0   0   0   2   0   2   0   0   0   2   2   2   0   0   0   2   2   2   0   0   2   0   2   2   2   0   0   0   0   2   0   0   2   2   2   0   0   2   2   0   2   0   2   0   2   0   0   0   0   2   2   2   0   2   0   0   2   2   2   2   2   0   2   0   2   0   2   2   0   2   2   2   0   0   0   2   0   2   0   2   2   0   0   0   0   2   0   2   2   0   0   2   2   0   2   2   0   2   0   2   0   2   0   2   2   2   2   0   0   2   0   0   0   2   0   2   2   2   0   2   2   2   2   2   0   0   0   0   2   0   0   0   2   2   0   0   2   0   2   0   0   2   2   2   0   0   2   0   0   2   0   2   0   2   0   0   2   2   2   2   0   2   0   0   0   0   2   0   0   2   2   2   2   2   0   2   2   2   2   0   2   0   0   0   0   2   0   2   0   2
 MK-2-14                0   2   0   2   0   0   2   2   0   2   0   0   0   2   2   2   0   0   0   2   2   2   0   0   0   2   2   2   0   0   2   0   2   2   2   0   0   0   0   2   0   0   2   2   2   0   0   2   2   0   2   0   2   0   2   0   0   0   0   2   2   2   0   2   0   2   2   2   2   2   2   0   2   0   2   0   2   2   0   2   2   2   0   0   0   2   2   2   2   2   2   0   0   0   2   0   0   2   2   0   0   2   2   0   2   0   0   2   0   2   0   2   0   2   0   2   2   0   0   2   0   0   0   0   0   2   2   2   0   2   2   2   2   2   0   0   0   0   2   0   0   0   2   2   0   0   2   0   0   0   0   2   2   2   2   0   2   0   0   2   0   0   0   2   2   0   2   2   2   2   0   2   0   0   0   0   2   0   0   2   2   2   2   2   0   2   2   0   2   0   2   0   0   0   0   2   0   2   0   2
 MK-2-15                0   2   0   0   0   0   2   2   0   2   0   0   0   2   2   2   0   0   0   2   2   2   0   0   0   2   2   2   0   0   2   0   2   0   2   0   0   0   0   2   0   0   2   2   2   0   0   0   2   0   0   0   2   0   0   0   0   0   0   2   2   2   0   0   0   2   2   2   0   2   2   0   2   0   2   0   2   2   2   2   2   2   0   0   0   2   2   2   2   0   2   0   0   0   2   0   0   2   2   2   0   2   2   0   0   0   0   2   0   2   0   2   0   2   0   2   2   0   0   2   0   0   0   0   0   2   2   2   2   2   2   2   2   2   0   0   0   0   2   0   0   0   2   2   2   0   2   0   0   0   0   2   0   2   0   0   2   2   0   2   2   0   2   2   2   0   2   2   2   2   0   2   0   0   0   0   2   0   0   2   2   2   2   2   0   2   2   0   2   2   2   0   0   0   0   2   0   2   0   2
 MK-2-16                0   0   0   0   0   0   2   0   0   2   0   0   0   2   2   2   0   0   0   2   2   2   0   0   0   0   2   2   2   0   2   0   2   0   2   0   0   0   0   2   0   0   2   2   2   0   0   0   2   0   0   0   2   0   0   0   0   0   0   2   2   0   0   0   0   2   2   2   0   2   2   0   2   0   2   2   2   2   2   2   2   2   0   0   0   2   2   2   2   0   2   0   0   0   2   2   0   0   2   2   0   2   2   0   0   0   0   2   0   2   0   2   0   2   0   2   2   0   0   2   0   0   0   0   0   2   2   2   2   0   2   2   2   2   0   0   0   0   2   2   2   0   2   2   2   0   2   0   0   0   0   0   0   2   2   0   0   2   0   2   2   0   2   2   2   0   2   2   2   2   0   2   0   0   0   0   2   0   0   2   0   2   2   2   0   2   2   0   2   2   2   0   0   0   0   2   0   2   0   2
 MK-3-1                 0   2   2   0   2   0   2   0   2   2   2   0   2   2   2   0   0   0   2   2   2   0   2   0   2   0   0   2   2   0   0   0   0   2   2   0   2   2   0   2   0   0   2   0   2   0   2   2   2   2   0   2   2   2   0   2   2   2   0   0   0   0   0   0   0   0   2   2   2   2   2   0   2   2   0   0   2   2   2   2   2   0   2   2   0   2   2   2   0   0   2   0   0   0   2   2   2   0   0   2   0   0   0   0   2   0   0   2   2   2   2   2   2   0   0   0   0   2   0   0   0   2   2   0   0   2   0   0   0   2   2   2   0   2   2   0   2   2   0   2   0   0   0   0   2   0   2   2   0   0   2   0   0   2   2   2   0   0   2   2   2   0   0   2   2   0   2   2   2   0   0   0   0   2   2   0   0   0   2   0   2   2   2   2   2   0   0   0   0   0   0   2   2   2   0   2   0   2   2   0
 MK-3-2                 0   2   2   0   0   0   2   0   2   2   2   0   2   2   2   0   0   0   2   2   2   0   2   0   2   0   0   2   2   0   0   0   0   2   2   0   2   2   0   2   2   0   2   0   2   0   2   2   2   2   0   2   2   0   0   2   2   2   0   0   0   0   0   0   0   0   2   2   2   2   2   0   0   2   2   0   2   2   2   2   0   0   2   0   2   2   2   2   0   0   2   0   0   0   2   2   2   0   0   2   0   0   0   0   0   0   0   0   2   2   2   2   2   2   0   0   2   2   0   0   0   2   2   0   0   2   0   0   0   2   2   2   0   2   2   0   2   0   0   2   0   2   0   0   2   0   2   2   0   0   2   0   2   2   2   2   0   0   2   2   2   2   0   2   2   0   2   2   2   0   0   0   0   2   2   0   0   0   0   0   2   2   2   2   2   0   0   0   0   0   2   2   2   2   0   2   0   2   2   0
 MK-3-3                 0   2   2   2   0   0   2   0   2   0   0   0   2   2   2   0   0   0   2   2   0   0   2   0   2   0   0   2   2   0   0   0   0   2   2   2   2   2   0   2   2   0   2   0   0   0   2   2   2   2   0   2   2   0   0   2   2   2   0   0   0   0   0   0   0   0   2   2   2   2   2   0   0   2   2   0   2   2   2   2   0   0   2   0   2   2   2   2   0   0   2   0   0   0   2   2   0   0   0   2   0   0   0   0   0   0   0   0   2   2   2   2   2   2   0   0   0   2   0   0   0   2   2   0   0   2   0   0   0   2   2   2   0   2   2   0   2   0   0   2   0   2   0   0   2   0   2   2   0   0   2   0   0   2   2   2   0   0   2   0   2   2   0   2   2   0   2   2   2   0   0   0   2   2   2   0   0   0   0   0   2   2   2   2   2   0   0   0   0   0   0   2   2   2   0   2   0   2   2   2
 MK-3-4                 0   2   2   0   0   0   2   0   2   0   0   0   2   2   2   0   0   0   2   2   0   2   2   0   2   0   0   2   2   0   0   0   0   2   2   2   2   2   0   2   2   0   2   2   0   0   2   2   2   2   0   2   2   0   0   2   2   2   0   0   0   0   0   0   0   0   2   2   2   2   2   0   0   2   0   0   2   2   2   2   2   0   2   0   2   0   2   2   0   0   2   0   0   0   0   2   0   0   0   2   0   0   0   0   2   0   0   0   2   2   2   2   2   2   0   0   0   2   2   0   0   2   2   0   0   2   0   0   0   2   2   2   0   2   2   2   2   2   0   2   0   2   2   0   2   2   2   2   0   0   2   0   0   2   2   2   0   0   2   0   2   2   0   2   2   0   2   0   2   0   0   0   2   2   2   0   0   0   0   2   2   2   2   0   2   0   2   0   0   0   0   2   2   2   0   2   0   2   2   2
 MK-3-5                 0   2   2   0   0   2   2   0   2   0   0   0   2   2   2   0   0   0   2   2   0   2   2   0   2   0   0   2   2   0   0   2   0   2   2   2   2   2   0   2   2   0   2   2   0   0   2   0   2   2   0   2   2   0   0   2   2   2   0   0   0   0   0   0   0   0   2   2   2   2   2   0   0   0   0   0   2   2   2   2   0   0   2   0   2   0   2   2   0   0   2   0   0   0   0   2   0   2   0   2   0   0   0   0   2   0   0   0   2   0   2   2   2   2   2   0   0   2   2   0   0   2   2   0   0   2   0   0   0   2   2   2   0   2   2   2   2   2   0   2   0   0   2   2   2   2   2   2   0   0   0   0   2   2   2   2   0   0   2   0   2   0   0   2   2   0   2   0   2   0   0   0   2   2   2   2   2   0   0   2   2   2   2   2   2   0   2   0   0   0   0   2   2   2   0   0   0   2   0   2
 MK-3-6                 0   2   2   0   0   2   0   0   2   2   0   0   2   2   2   0   0   0   2   2   0   2   2   0   2   0   2   2   2   0   0   2   0   2   0   2   2   2   0   2   2   0   2   2   0   2   2   0   2   2   0   2   2   0   0   2   2   2   0   0   0   2   0   0   0   2   0   2   2   0   2   0   2   0   0   0   2   0   2   2   0   0   2   0   2   0   0   2   0   0   2   0   0   0   0   2   0   2   0   0   0   0   0   0   2   0   0   0   2   0   2   2   2   2   2   0   0   2   2   0   0   2   2   0   0   2   0   0   0   2   2   2   0   2   2   2   2   2   0   2   0   0   2   0   2   2   2   2   0   0   0   0   2   2   2   2   0   0   2   0   2   0   0   2   2   0   2   0   2   0   0   0   0   2   2   2   2   0   0   2   2   2   2   2   2   0   2   0   0   0   0   2   2   2   0   2   0   2   0   2
 MK-3-7                 0   2   0   0   0   2   0   0   2   2   0   0   2   2   2   0   0   0   2   2   0   2   2   0   2   0   2   2   2   0   0   2   0   2   0   2   2   0   0   2   2   0   2   2   0   2   2   2   2   2   0   2   2   0   0   2   2   2   0   0   0   2   0   0   2   2   2   2   2   0   2   2   2   0   0   0   2   0   2   2   0   0   2   2   2   0   0   2   0   0   2   0   0   0   0   2   0   2   0   0   0   0   0   0   2   0   0   0   2   0   2   2   2   2   2   0   0   2   2   0   0   0   2   2   0   2   0   0   0   2   2   2   0   2   2   2   2   2   0   2   0   0   2   0   2   0   0   0   0   0   0   0   2   2   2   2   2   0   2   0   2   0   0   2   2   0   2   0   2   0   0   0   0   2   2   2   0   0   0   2   2   2   2   2   2   0   0   0   0   0   0   2   2   2   0   2   0   2   0   2
 MK-3-8                 0   2   0   0   0   2   0   0   2   2   0   0   2   2   2   0   0   0   0   2   2   0   0   0   2   0   2   2   2   2   0   2   0   2   0   0   2   0   0   2   2   0   2   2   0   2   2   2   2   2   0   0   2   0   0   2   2   2   0   0   0   2   0   0   2   2   2   0   2   0   2   2   2   0   0   0   2   0   2   2   0   0   0   2   2   0   0   2   0   0   2   0   0   2   0   2   0   2   0   2   0   0   0   0   2   0   0   0   2   2   2   2   2   2   2   0   0   2   2   0   0   0   2   2   0   2   0   0   0   2   2   2   0   2   2   2   2   2   0   2   0   0   0   0   2   0   0   0   0   0   0   2   2   2   2   2   2   0   2   0   2   0   0   0   2   0   2   0   2   0   0   0   0   2   2   2   0   0   0   2   2   2   2   2   2   0   0   0   0   0   0   2   2   2   0   2   0   2   0   2
 MK-3-9                 0   2   0   0   0   2   0   0   2   2   0   0   2   2   2   0   0   0   0   0   2   0   0   0   2   0   0   2   2   2   0   2   0   0   2   0   2   0   0   2   2   0   2   2   0   2   2   2   0   2   0   0   2   0   0   2   2   2   0   0   0   2   2   0   2   2   2   0   2   0   2   2   2   0   0   0   2   0   2   2   0   0   0   2   2   0   0   2   0   0   2   0   0   2   0   2   0   2   0   2   0   0   0   0   2   0   0   0   2   2   2   2   0   2   2   0   0   2   2   0   0   0   0   2   0   2   0   0   0   2   2   2   0   2   2   2   2   2   0   2   2   0   0   0   2   0   0   0   0   0   0   2   2   2   2   2   2   0   2   0   2   0   0   0   2   0   2   0   2   0   0   0   0   2   2   2   0   0   0   2   2   2   2   2   2   0   0   0   0   2   0   2   2   0   0   2   0   2   0   2
 MK-3-10                0   2   0   0   0   0   0   0   2   2   0   0   2   2   2   0   0   0   0   0   2   0   2   0   0   0   0   2   2   2   0   2   0   0   2   0   2   2   0   2   2   0   2   2   0   2   2   2   0   0   0   0   2   0   0   2   2   2   0   0   0   2   2   2   0   2   2   0   2   0   2   0   2   0   0   0   2   0   2   2   0   0   0   2   2   0   0   2   0   2   2   2   0   2   0   2   0   2   0   2   0   0   0   0   2   0   0   0   2   2   2   2   0   2   2   0   0   2   2   2   0   0   0   2   0   2   0   2   0   2   0   2   0   2   0   2   2   2   0   2   2   0   0   0   0   0   0   0   0   0   2   0   2   0   2   2   2   0   2   0   0   0   0   2   2   0   2   0   2   0   0   0   0   2   2   2   0   0   0   2   2   0   2   2   2   0   0   0   0   2   0   2   2   0   0   0   0   2   0   2
 MK-3-11                0   2   0   0   0   0   0   0   2   2   0   0   2   2   2   0   0   0   0   0   0   0   2   0   0   0   0   2   2   2   0   2   0   0   2   0   2   2   0   2   2   0   2   2   0   2   2   2   0   2   0   0   2   0   0   2   2   2   0   0   0   0   0   0   0   2   2   0   2   0   2   0   2   0   0   0   2   0   2   2   0   0   0   2   2   0   0   2   2   2   2   2   0   2   2   2   0   2   0   0   0   0   0   0   2   0   0   0   2   2   2   0   0   2   2   0   0   2   2   2   0   0   2   2   0   2   0   2   0   2   0   2   0   0   0   2   2   2   0   2   2   0   0   0   0   0   0   0   0   0   2   0   2   0   2   0   0   0   2   2   0   0   0   2   2   0   2   0   2   0   0   0   0   2   2   2   0   0   0   2   2   0   2   0   2   0   0   0   0   2   0   2   2   0   0   0   0   2   0   2
 MK-3-12                0   2   2   0   0   0   0   0   2   2   0   0   0   2   2   0   0   0   0   0   0   0   2   0   0   0   0   2   2   2   0   0   0   0   2   0   0   2   0   2   2   0   2   2   0   2   2   2   0   2   0   0   2   0   0   2   2   2   0   0   0   2   0   0   2   2   2   0   2   0   2   0   2   0   0   0   2   0   2   2   0   0   0   0   2   0   0   2   2   2   2   0   2   2   2   2   0   2   2   0   0   0   2   0   2   0   0   0   2   2   2   0   0   2   2   0   0   2   2   2   0   2   2   2   0   2   0   2   0   2   0   2   2   0   0   2   2   0   0   2   2   0   0   0   0   0   0   0   0   2   2   0   2   0   2   0   0   0   2   2   0   0   0   0   2   0   2   0   2   0   2   0   0   2   2   2   0   0   0   2   2   0   2   0   2   0   0   0   0   2   0   2   2   0   2   0   0   2   0   2
 MK-3-13                0   2   2   0   0   0   0   0   2   2   0   0   0   2   2   0   0   0   0   0   0   0   0   0   0   0   0   2   2   2   0   0   0   0   2   0   0   2   0   2   2   0   2   2   0   2   2   2   0   2   0   2   2   0   0   2   2   2   0   2   0   2   0   2   2   2   2   2   2   0   2   0   2   0   0   0   2   0   2   2   0   0   0   0   2   0   0   2   2   0   2   0   2   0   2   2   0   2   2   0   0   0   2   0   2   0   0   0   2   2   2   0   0   0   2   0   0   2   2   2   0   2   2   2   0   2   0   0   0   2   0   2   2   0   0   2   2   0   0   2   2   0   0   0   0   0   0   0   0   2   2   0   2   0   2   0   0   0   2   2   0   0   0   0   2   0   2   0   2   0   2   0   0   2   2   2   2   0   2   2   2   0   2   0   2   0   0   0   2   2   0   2   2   0   2   0   2   0   0   2
 MK-3-14                0   2   2   0   0   0   0   0   2   2   0   2   0   2   2   0   0   0   0   0   0   0   0   0   0   0   0   2   2   2   0   0   2   0   2   0   0   2   0   2   2   0   2   2   0   0   2   2   0   2   0   2   2   0   0   2   2   2   0   0   0   2   0   2   2   2   2   2   2   2   2   0   2   0   0   2   2   0   2   0   0   0   0   0   2   0   0   2   2   0   2   0   2   0   2   2   0   2   2   0   0   0   2   0   2   0   0   0   2   2   2   0   0   2   2   0   2   2   0   2   0   2   2   2   0   2   0   0   0   2   0   2   2   0   2   2   2   0   0   2   2   0   0   0   2   0   0   0   0   2   2   0   0   0   2   0   0   0   0   2   0   0   0   0   2   2   2   0   2   0   2   0   0   2   2   2   2   0   2   2   2   0   2   0   2   0   0   0   2   2   0   2   2   2   2   0   2   0   0   2
 MK-3-15                0   2   2   0   0   0   0   0   2   2   0   2   0   2   2   0   0   0   0   0   0   0   0   0   0   2   0   0   2   2   0   0   2   0   2   0   0   2   0   2   2   0   2   2   0   0   2   2   0   2   0   2   2   0   0   2   2   2   0   0   2   2   0   2   2   0   2   2   2   2   2   2   2   0   0   0   2   0   2   0   0   0   0   0   2   0   0   2   2   0   2   0   2   0   2   2   0   2   2   0   0   0   2   0   2   0   0   0   0   2   2   0   0   2   2   0   2   2   0   2   0   2   2   2   2   2   0   0   0   2   0   2   2   0   2   2   2   2   0   2   2   2   0   0   0   0   0   0   0   2   2   0   0   0   2   0   0   0   0   2   0   0   0   0   2   2   2   0   2   0   2   0   0   2   2   2   2   0   0   2   2   0   2   0   2   0   0   0   2   2   0   2   2   2   2   0   2   0   0   2
 MK-3-16                0   2   2   0   0   0   0   0   2   2   0   2   0   2   2   0   0   0   0   0   0   2   0   0   2   2   0   0   2   2   0   0   2   0   0   0   0   2   0   2   2   0   2   2   0   0   0   2   0   2   0   2   2   0   2   2   2   2   2   0   2   2   0   2   2   0   2   2   2   2   2   2   2   0   0   0   2   0   2   0   0   2   0   0   2   0   0   2   2   0   2   2   2   0   2   2   0   2   2   0   0   0   2   0   2   0   0   2   0   2   2   0   0   2   2   0   2   2   0   2   0   2   0   2   2   2   0   0   2   2   0   2   2   0   2   2   2   2   0   2   2   2   0   0   0   0   2   0   0   0   2   0   0   0   2   0   0   0   0   2   0   2   0   0   2   2   2   0   2   0   0   0   0   2   0   2   2   0   0   2   0   0   2   0   2   0   0   0   2   2   0   2   2   0   2   0   2   0   0   0
 MK-4-1                 0   0   0   2   2   0   2   0   2   2   0   2   2   2   0   0   2   0   0   2   0   0   0   0   0   2   2   2   0   2   2   2   0   0   0   0   0   0   0   0   2   0   2   2   2   0   2   2   0   2   0   2   2   0   2   0   0   2   2   0   0   0   2   2   0   2   2   0   2   2   0   0   2   0   0   0   0   0   2   0   2   2   2   2   2   0   2   0   2   0   0   2   2   2   2   0   2   2   0   0   0   2   0   2   0   0   2   2   0   0   2   2   2   0   0   2   2   2   2   0   0   0   2   2   2   0   0   0   0   0   2   0   2   0   2   0   0   0   0   2   2   2   2   0   2   2   2   2   2   0   0   0   0   0   2   0   0   2   0   0   2   0   2   2   2   2   0   0   0   0   0   0   0   2   0   0   2   2   0   2   0   2   2   2   0   0   0   2   0   0   2   0   2   0   2   2   2   0   2   2
 MK-4-2                 0   0   2   2   2   0   2   0   2   2   0   2   2   2   0   0   2   2   0   2   0   0   0   0   0   0   2   2   0   2   2   0   0   0   0   0   0   0   0   0   0   0   2   0   2   0   2   2   0   2   2   2   2   0   2   0   2   2   2   0   0   0   2   2   0   0   2   0   2   2   2   2   2   2   0   0   0   2   2   2   2   2   0   2   2   0   2   0   2   0   0   0   2   2   2   2   2   0   2   2   0   2   0   2   0   0   2   2   0   2   2   2   2   0   0   2   2   2   2   0   0   0   2   2   2   0   0   0   2   0   2   0   0   0   2   2   0   0   0   2   0   2   2   0   2   2   2   2   2   0   0   0   0   0   2   2   0   2   0   0   2   0   2   2   2   2   0   0   0   2   0   0   0   0   0   0   2   2   0   2   0   2   2   2   0   0   0   0   0   0   2   0   2   0   2   2   2   0   2   2
 MK-4-3                 0   0   2   2   0   2   2   0   2   2   0   2   0   0   0   0   2   2   0   2   2   0   0   0   0   2   2   2   0   2   2   0   0   0   0   0   0   0   0   2   0   0   2   0   2   0   2   2   0   2   2   2   2   0   2   2   2   2   2   0   0   0   2   2   0   0   2   0   2   2   2   2   2   2   0   0   0   2   2   2   2   2   0   2   2   0   2   0   2   2   0   2   2   2   2   2   2   0   2   2   0   2   0   2   0   0   2   2   0   2   2   0   0   0   0   2   2   2   2   0   0   0   2   2   0   0   0   0   2   2   2   0   0   0   0   2   0   0   0   2   0   2   2   0   2   2   2   2   2   0   2   0   0   0   2   2   2   2   0   0   2   0   2   2   2   2   0   0   0   2   0   0   0   0   0   0   2   2   0   2   0   2   2   2   2   0   0   0   0   0   2   2   2   0   2   2   2   0   2   2
 MK-4-4                 2   0   2   2   2   2   2   0   2   2   0   2   0   0   0   0   0   2   2   2   2   0   0   0   0   2   2   2   0   2   2   0   0   0   0   0   0   0   0   2   0   0   2   0   2   0   0   2   0   2   0   2   2   0   2   2   2   2   2   0   0   0   2   2   0   0   2   0   2   0   2   2   2   2   0   0   0   2   2   0   2   2   2   0   2   0   0   0   2   2   0   2   2   2   2   2   0   0   2   2   0   2   0   0   0   0   2   2   0   0   2   0   0   2   0   0   2   2   2   0   0   0   2   2   0   0   0   2   2   2   2   0   0   0   0   2   0   0   0   2   0   2   2   0   2   2   2   2   2   0   2   0   0   0   2   2   2   2   0   2   2   0   2   2   0   2   0   0   0   2   0   0   2   0   0   0   2   0   2   2   0   2   2   2   2   0   0   0   0   0   2   2   2   0   2   2   2   0   2   2
 MK-4-5                 2   0   2   2   2   0   2   0   0   2   0   2   0   0   0   0   0   2   2   2   2   0   0   0   0   2   2   2   0   2   0   0   0   0   0   0   0   0   0   2   0   0   2   0   2   0   0   2   0   2   0   2   2   0   2   2   2   2   2   0   0   0   2   2   0   0   2   0   0   0   2   2   2   2   0   0   2   2   2   0   2   2   2   0   2   2   0   0   2   2   0   2   2   2   2   2   0   2   2   2   0   2   0   0   0   0   2   2   0   0   2   0   0   2   0   0   2   2   2   0   0   2   2   2   0   0   0   2   2   2   2   0   0   0   0   2   0   0   0   2   0   2   2   0   2   2   2   0   2   0   2   0   0   0   0   2   2   2   0   2   2   0   0   0   0   2   2   0   0   2   0   0   2   0   0   0   2   0   2   2   0   2   2   2   2   0   0   0   0   0   2   2   2   0   2   2   2   0   2   2
 MK-4-6                 2   0   2   2   2   0   2   0   0   2   0   2   0   0   0   0   0   2   2   2   2   0   0   0   0   2   2   0   0   2   0   0   0   0   0   0   0   2   0   2   0   0   2   0   0   0   0   2   0   2   0   2   2   0   2   2   2   0   2   0   0   0   0   2   0   0   0   0   0   0   2   2   2   2   0   0   2   2   2   0   2   2   2   0   2   2   0   0   2   2   0   0   2   2   2   2   0   0   2   2   2   0   0   0   0   0   2   2   0   0   2   0   0   2   0   2   2   2   2   0   0   2   0   2   0   0   0   2   2   0   2   0   0   2   0   2   0   0   0   2   0   2   2   0   2   2   2   0   2   0   2   0   0   0   0   2   2   2   0   2   2   0   0   0   0   2   2   0   0   2   0   0   2   0   0   0   2   0   0   2   0   2   2   2   2   2   0   0   0   0   2   2   2   0   2   2   2   0   2   2
 MK-4-7                 2   0   2   2   2   0   2   2   0   2   0   2   0   2   0   0   0   2   2   2   2   0   0   0   2   2   0   0   0   2   0   0   0   0   0   0   0   2   0   2   0   0   2   0   0   0   0   0   0   2   0   2   2   0   2   2   2   2   2   0   0   0   2   2   0   0   2   0   0   0   2   2   2   2   0   0   0   2   0   0   2   2   2   0   2   2   0   2   2   2   0   0   2   2   0   2   0   0   2   2   2   2   0   0   0   0   2   2   2   0   2   0   0   2   0   0   2   2   0   2   0   2   0   2   2   0   0   2   2   0   2   0   0   2   0   2   0   0   0   0   0   0   2   0   0   2   2   0   2   0   2   0   0   0   0   2   2   2   0   2   2   0   0   0   0   2   2   0   0   2   0   0   2   0   0   0   0   0   0   2   0   2   2   2   2   2   0   0   0   0   2   2   0   0   2   2   2   0   2   2
 MK-4-8                 2   0   2   2   2   0   2   2   0   2   0   2   0   2   0   0   0   2   2   2   2   0   0   0   2   2   0   0   0   2   0   0   0   0   0   0   0   2   0   2   0   2   2   0   0   0   0   0   0   2   0   0   2   0   0   2   2   2   2   0   0   0   2   2   0   0   2   0   0   0   2   2   2   2   0   0   0   2   0   0   2   2   0   0   2   2   0   2   2   2   0   0   2   2   2   0   0   0   2   2   2   0   0   0   0   0   2   2   2   2   2   0   0   2   0   0   2   2   0   2   2   2   0   2   2   0   0   2   2   0   2   0   0   0   0   2   0   0   0   0   0   0   0   2   0   2   2   0   2   0   2   0   2   0   0   2   2   2   0   2   2   0   0   0   0   2   2   0   0   2   0   0   2   0   0   0   0   0   0   2   0   2   2   2   2   2   0   0   0   2   2   2   0   0   2   2   2   0   2   2
 MK-4-9                 2   2   2   2   2   2   2   2   0   2   0   2   0   2   0   0   0   2   2   2   2   0   0   0   2   2   0   0   0   2   2   0   0   0   0   2   0   0   2   2   0   2   2   0   0   0   0   0   0   2   0   0   2   0   0   2   2   2   2   0   0   2   2   2   0   0   2   0   0   0   2   2   0   2   0   0   0   0   0   0   2   2   0   0   2   2   0   2   0   0   0   0   2   2   2   0   0   2   2   2   2   0   0   0   2   0   2   2   2   2   2   0   0   2   0   0   2   2   0   2   0   2   0   2   2   0   2   2   2   0   2   0   0   0   2   2   0   0   0   0   0   0   0   0   0   0   2   0   2   0   2   0   2   0   0   2   0   2   2   2   2   0   0   2   0   2   2   2   0   2   0   0   2   0   0   2   0   0   0   2   0   2   2   2   2   2   0   2   0   2   2   0   0   0   0   2   2   0   0   0
 MK-4-10                2   2   2   2   2   2   2   2   2   2   0   2   0   2   0   0   0   2   0   2   2   0   0   0   0   2   0   0   2   0   2   2   0   2   0   2   0   0   2   0   0   2   2   0   0   0   0   0   0   2   0   0   2   0   0   2   2   2   2   0   2   0   2   2   0   0   2   0   0   2   2   2   0   2   0   2   2   0   0   0   0   2   0   0   2   2   0   2   0   0   0   0   2   0   2   0   2   2   2   2   2   0   0   0   2   2   2   2   2   2   2   0   0   0   0   0   2   2   0   0   0   2   0   2   2   0   2   2   2   0   2   0   0   0   0   2   0   0   0   2   0   0   0   0   0   0   2   0   2   0   2   0   2   0   0   2   0   2   2   2   2   0   0   0   0   2   2   2   0   2   0   2   2   0   0   0   0   2   0   2   0   2   0   2   2   2   2   2   0   2   2   0   0   0   0   2   2   0   0   0
 MK-4-11                2   2   2   2   2   2   2   2   2   2   0   0   0   2   0   0   0   2   0   2   2   0   0   0   0   2   0   0   2   0   2   2   0   2   0   2   0   0   2   0   0   2   2   0   0   0   0   0   0   2   0   0   2   0   2   2   2   2   2   2   2   2   2   2   0   0   0   0   0   2   2   2   0   2   0   0   2   0   0   2   0   2   0   0   2   2   0   2   2   2   0   0   2   0   2   0   2   2   2   2   2   0   0   0   2   2   0   2   2   2   2   2   0   0   0   0   2   2   0   0   0   2   0   0   2   0   2   2   2   0   2   0   2   0   0   2   0   0   0   2   0   0   0   0   0   0   2   0   2   0   0   0   2   0   2   2   0   2   2   2   2   0   0   0   0   2   0   2   0   2   0   2   2   0   0   0   0   2   0   0   0   2   0   2   2   2   2   2   2   2   2   0   0   0   0   2   2   0   0   0
 MK-4-12                2   2   2   2   2   2   2   2   2   2   0   0   0   2   0   0   2   2   0   0   2   0   0   0   0   2   0   0   0   0   2   2   0   2   2   0   2   0   2   0   2   2   2   0   0   0   0   0   0   0   0   0   2   0   2   2   2   2   2   2   2   2   2   2   0   0   0   0   2   2   2   2   0   0   2   0   2   0   0   2   0   2   0   2   2   2   2   2   2   2   0   2   2   2   2   2   2   2   2   2   2   0   0   0   2   2   0   2   2   2   2   2   0   0   0   0   2   2   0   0   0   2   0   0   2   0   2   2   2   0   2   0   2   0   0   2   0   0   0   2   0   0   0   0   2   0   2   0   2   0   0   0   2   0   2   2   0   2   2   2   0   0   0   0   0   2   0   2   0   2   0   2   2   0   2   0   0   2   0   0   0   2   0   2   2   2   2   2   2   2   2   2   0   0   0   2   2   0   0   0
 MK-4-13                2   2   2   2   2   2   0   2   2   2   0   0   2   2   2   0   2   2   0   0   2   0   0   0   0   2   0   0   0   0   2   2   0   2   2   0   2   0   2   0   2   2   2   0   0   0   2   0   0   2   0   0   2   0   2   2   2   2   0   2   2   2   2   2   0   0   0   0   2   2   2   2   0   2   2   0   2   0   0   2   0   2   0   2   2   2   2   2   2   2   0   0   2   2   2   2   2   2   2   2   2   0   0   0   2   0   0   0   0   0   2   2   0   0   0   0   2   2   0   0   0   2   0   0   2   0   2   2   2   0   2   0   2   0   0   2   0   0   0   2   0   0   0   0   2   2   2   0   2   0   0   0   2   0   2   2   0   2   0   2   0   0   0   0   0   2   0   2   0   2   0   2   0   0   2   0   0   0   0   0   0   2   0   0   2   2   2   2   2   2   2   2   0   0   0   2   0   0   0   0
 MK-4-14                2   2   0   2   2   2   0   2   2   2   0   0   2   2   2   0   2   2   0   2   2   2   0   0   0   2   0   2   0   0   2   0   0   2   2   2   2   0   2   0   2   2   2   0   0   0   0   0   0   2   0   0   2   0   2   2   0   0   0   2   2   2   2   2   0   0   0   0   2   2   2   2   0   2   2   0   2   2   0   2   0   2   0   2   2   2   2   2   2   2   0   0   2   2   2   2   2   2   2   0   2   0   0   0   2   0   2   0   0   0   2   2   0   0   0   0   2   2   0   0   0   2   0   2   2   0   2   2   2   0   2   0   2   0   0   2   0   0   0   2   2   0   0   0   2   0   2   0   2   0   0   2   2   0   2   2   0   2   0   2   0   0   0   0   0   2   2   2   2   2   0   2   0   0   2   0   0   0   0   0   2   2   2   0   2   2   2   2   2   2   2   2   0   0   0   2   0   0   0   2
 MK-4-15                2   2   0   2   2   2   0   2   0   2   0   0   2   2   2   0   2   2   0   2   2   2   0   0   0   2   2   0   0   0   2   0   0   2   2   2   2   0   2   0   2   2   2   0   0   0   0   0   0   2   0   0   2   0   2   2   0   0   0   2   2   2   2   2   2   0   0   0   2   2   2   2   0   2   2   0   2   2   0   2   0   2   0   2   2   2   2   2   2   2   0   2   2   2   2   0   2   2   2   0   2   0   0   0   2   0   2   0   0   2   2   2   0   0   2   0   2   2   0   0   2   0   0   2   2   0   2   2   2   2   2   0   2   0   0   2   0   0   0   2   2   2   0   0   2   0   2   0   2   2   0   2   2   0   2   2   0   2   0   2   0   0   0   0   0   2   2   0   2   2   0   2   0   0   2   0   0   0   0   2   2   2   2   0   2   2   2   2   0   2   2   2   0   2   2   2   0   0   0   2
 MK-4-16                2   2   0   2   2   2   0   0   0   2   0   0   2   2   2   0   2   2   0   2   2   2   0   0   0   2   2   0   0   0   2   0   0   2   2   2   2   0   2   0   2   2   2   0   0   0   0   2   0   2   0   0   2   2   2   0   0   0   0   2   2   2   2   2   2   0   0   0   2   2   2   2   0   2   2   0   2   2   0   2   0   0   0   2   2   2   2   2   2   2   0   2   2   2   0   2   2   2   2   0   2   2   0   0   2   0   2   0   0   2   2   2   0   0   2   0   2   2   0   0   2   0   0   2   2   0   2   2   2   2   2   0   2   0   0   2   0   0   0   2   2   2   0   0   2   0   2   2   2   2   0   0   2   0   2   2   0   2   0   2   0   2   0   0   0   2   2   0   2   2   0   2   0   0   2   0   0   0   0   2   2   2   2   0   2   0   2   2   2   2   0   0   0   2   2   2   0   0   0   0
 MK-5-1                 0   2   0   2   2   0   0   2   0   0   2   2   0   2   0   2   0   0   2   0   0   0   0   2   0   0   2   0   0   2   0   0   2   0   0   2   2   0   2   0   0   0   0   0   2   0   2   2   0   2   2   2   2   0   0   0   2   0   0   2   0   0   0   2   0   2   2   0   0   0   2   0   2   0   0   2   2   2   0   2   0   0   0   0   0   0   0   2   2   2   0   0   0   2   2   2   2   2   2   2   0   2   0   2   0   2   0   0   2   2   2   0   2   2   2   0   2   0   2   0   0   0   2   0   0   2   2   2   2   0   2   0   2   0   2   2   0   0   2   0   0   0   2   0   2   0   2   0   0   0   0   2   2   2   0   2   2   2   2   2   2   0   2   2   0   2   2   0   0   0   0   0   2   2   2   2   2   2   2   2   0   0   0   2   2   2   2   0   0   0   0   0   0   2   2   2   0   2   0   2
 MK-5-2                 2   2   0   2   2   0   0   2   0   2   2   2   0   2   0   2   0   0   2   0   0   0   0   2   0   0   0   0   0   2   2   0   2   0   2   2   2   0   2   0   0   0   0   0   0   0   2   2   0   2   2   2   0   0   2   0   2   0   0   2   0   0   0   2   0   2   2   0   0   0   2   0   2   0   0   2   2   2   0   2   0   0   2   2   0   0   0   2   2   2   0   0   0   2   2   2   2   2   2   2   0   2   0   0   0   2   0   0   2   2   2   0   2   2   0   0   0   0   2   0   2   0   2   0   2   2   2   2   2   2   2   0   2   0   2   2   0   0   2   0   0   0   2   0   2   0   0   0   0   0   0   2   2   2   2   2   2   2   2   2   2   0   2   2   0   2   2   0   0   0   0   0   2   2   2   2   2   2   2   2   0   0   0   0   2   2   2   0   2   2   0   0   0   2   2   2   0   2   2   2
 MK-5-3                 0   2   0   0   2   0   0   2   0   2   2   2   0   2   0   2   0   0   2   0   0   0   0   2   0   0   0   0   0   2   2   2   2   0   2   0   2   0   2   0   0   0   0   0   0   0   2   2   2   0   2   2   0   0   2   0   2   0   0   2   0   0   0   2   0   2   2   0   0   0   2   0   2   2   0   0   2   2   0   0   0   0   2   2   0   0   0   2   2   2   0   0   0   2   2   2   0   2   2   2   0   2   0   0   2   2   0   2   2   2   2   0   2   2   0   2   0   0   2   0   2   0   2   0   2   0   0   2   2   2   2   0   2   0   0   2   0   0   0   0   0   0   2   0   2   0   2   0   0   0   0   2   2   2   2   2   2   2   2   2   2   0   2   0   0   2   2   0   0   0   0   0   2   2   2   2   2   2   2   2   0   0   0   0   2   2   2   0   2   2   2   0   0   2   2   2   0   2   2   2
 MK-5-4                 0   2   2   0   2   0   0   0   0   2   2   2   0   0   0   2   0   0   2   0   0   2   0   2   0   0   0   0   0   2   2   2   2   0   2   0   2   0   2   0   0   0   0   0   0   2   2   2   2   0   2   2   0   0   2   0   2   0   0   2   0   0   0   2   0   2   2   2   0   0   2   0   0   2   0   0   2   2   0   0   0   0   2   2   0   0   0   2   2   2   0   0   0   2   2   2   0   2   2   0   0   2   0   0   2   2   2   0   2   2   2   0   2   2   0   2   0   0   2   0   2   0   2   0   2   0   0   2   2   2   2   0   2   0   0   2   0   0   0   0   0   0   2   2   2   0   2   0   0   0   2   2   2   2   0   2   0   2   2   2   2   0   2   0   0   0   2   0   0   0   0   0   2   2   2   2   2   2   2   2   0   0   0   0   2   0   2   0   2   2   2   0   0   2   2   2   0   2   2   2
 MK-5-5                 0   2   2   0   2   0   0   0   0   2   2   2   0   0   0   0   0   0   2   0   0   2   0   2   0   0   0   0   0   2   2   2   2   0   2   0   2   0   2   2   0   0   0   0   0   2   0   2   0   0   2   2   0   0   2   0   2   0   0   2   0   0   0   2   2   2   2   2   0   0   2   2   0   2   0   2   2   2   0   0   0   0   2   2   0   0   0   2   2   2   0   0   0   2   2   2   0   2   2   0   0   2   0   0   2   2   0   2   2   2   2   0   2   2   0   2   0   0   2   0   0   0   2   0   2   0   0   2   2   2   2   0   2   0   0   2   0   0   0   0   0   2   2   2   2   0   2   0   0   0   2   2   2   2   0   2   0   0   2   2   2   0   2   0   0   0   2   0   0   0   0   0   2   2   2   2   2   2   2   2   0   0   0   0   2   0   2   0   2   2   2   2   0   2   2   2   0   2   0   2
 MK-5-6                 0   2   2   0   0   0   0   0   0   2   2   2   0   0   0   2   0   0   0   0   0   2   0   2   0   0   0   0   0   2   2   2   2   0   2   0   2   0   2   2   0   0   0   0   0   2   0   2   0   0   2   2   0   0   2   2   2   0   0   2   0   0   0   0   2   2   0   2   0   0   2   2   0   2   0   2   2   2   0   0   2   0   2   2   0   0   0   2   2   2   0   0   2   0   2   2   0   2   2   0   0   2   0   0   0   2   0   2   2   2   2   0   2   2   0   0   0   0   2   0   0   0   2   0   2   0   0   2   2   2   2   0   2   2   0   2   0   0   0   0   0   2   2   2   2   0   2   0   0   0   2   0   2   2   0   2   2   0   2   2   2   0   0   0   0   0   2   0   0   0   0   0   2   2   2   2   2   2   2   2   0   0   2   0   2   0   2   0   2   2   0   2   0   2   2   2   0   2   0   2
 MK-5-7                 0   2   2   0   0   0   0   0   0   2   2   2   0   0   0   2   0   0   0   2   0   2   0   2   0   0   2   0   0   2   2   2   2   0   2   2   0   0   2   2   0   0   0   0   0   2   0   0   0   2   2   2   0   0   2   2   2   0   0   2   0   0   0   0   0   2   0   2   0   0   2   2   0   2   0   2   2   2   0   0   0   0   2   2   0   0   0   2   2   2   0   0   0   0   2   2   0   2   2   0   0   2   0   0   0   2   0   2   0   2   2   0   2   0   0   0   0   0   2   0   0   0   2   0   2   0   0   2   2   2   2   2   2   2   0   0   0   0   0   0   0   2   0   2   2   0   2   0   0   0   2   0   2   2   0   2   2   0   2   2   2   0   0   0   0   0   2   0   0   0   0   0   2   2   2   2   2   2   2   2   0   0   2   2   2   0   2   0   2   0   0   2   2   2   2   2   0   2   2   2
 MK-5-8                 0   2   2   0   0   0   0   2   0   2   2   2   0   2   0   2   2   0   0   2   0   2   0   2   0   2   2   0   0   2   2   2   2   0   2   2   0   0   2   2   0   0   0   0   0   2   0   0   0   2   2   2   0   0   0   2   2   0   0   2   0   2   0   0   0   2   0   2   0   0   2   2   0   2   0   2   2   2   0   0   0   0   2   0   2   0   0   2   2   2   0   0   0   0   2   2   0   0   0   0   0   2   0   0   2   2   0   2   0   2   2   0   2   0   0   0   0   0   2   0   0   0   2   0   2   0   0   2   2   2   2   2   2   2   0   0   2   0   0   2   0   2   2   2   2   0   2   0   0   0   2   0   2   2   0   2   2   0   2   2   2   0   0   0   0   0   2   0   0   0   0   0   2   0   0   2   2   2   2   2   0   0   2   2   2   0   2   0   2   0   0   2   2   2   2   2   0   2   2   2
 MK-5-9                 0   2   2   0   0   0   0   2   0   2   2   2   0   2   0   2   2   0   0   2   0   2   2   2   0   2   2   0   0   2   0   2   2   0   2   2   0   0   2   0   0   0   0   0   0   0   0   0   0   2   2   2   0   0   2   2   2   0   0   2   0   2   0   0   0   2   0   2   0   0   2   2   0   0   0   2   2   2   0   0   0   2   2   0   2   0   0   2   2   2   0   0   0   0   2   2   0   0   0   0   0   2   0   0   2   0   0   0   0   2   2   0   2   0   0   2   0   0   0   0   0   0   2   0   2   0   0   2   2   2   2   2   2   0   0   0   2   0   0   2   0   2   2   2   2   0   2   0   0   0   2   0   0   2   2   2   0   0   2   2   2   0   2   0   0   0   2   0   0   0   0   0   2   0   0   2   2   2   0   2   0   0   2   2   2   0   0   0   2   0   0   2   2   2   2   2   0   2   2   2
 MK-5-10                0   2   2   0   0   0   0   2   0   2   2   0   0   2   0   2   2   0   0   2   0   2   0   2   0   2   2   0   0   2   0   2   2   0   2   2   2   0   2   2   0   0   0   0   0   0   0   0   2   2   2   2   0   0   2   2   0   0   0   2   0   2   0   0   0   2   0   0   0   0   0   2   2   0   0   2   2   2   0   0   0   2   2   2   2   0   0   0   2   2   0   0   0   0   2   2   0   0   0   2   0   2   0   0   2   0   0   0   0   2   2   2   2   0   0   2   0   0   0   0   0   0   2   0   2   0   2   2   2   2   2   2   2   0   0   0   2   0   0   2   0   2   2   2   2   0   2   2   0   0   2   0   0   2   2   2   0   0   2   2   2   0   2   0   2   0   2   0   0   0   0   0   2   0   0   2   2   2   0   2   0   0   2   2   2   2   0   0   2   2   0   2   2   2   2   2   0   2   2   2
 MK-5-11                0   2   2   0   0   0   0   2   0   2   2   0   0   2   0   0   2   0   0   2   2   2   0   0   0   2   0   0   2   2   0   2   2   0   2   2   2   0   2   2   0   0   0   0   0   0   0   0   2   2   2   2   0   0   2   0   0   2   0   2   0   2   2   0   0   2   0   0   0   2   0   0   0   0   0   2   2   2   0   0   0   0   2   2   2   2   0   0   2   2   0   0   0   0   2   2   2   0   0   2   0   2   0   0   2   0   2   0   0   2   2   2   2   0   0   2   0   0   0   0   0   0   0   0   2   0   2   2   2   2   2   2   0   0   0   0   2   0   0   2   0   0   2   2   2   2   2   2   0   2   2   0   0   2   2   2   0   0   2   0   2   0   2   0   2   0   2   0   0   0   0   0   2   0   0   2   2   2   0   2   0   0   2   2   2   2   0   0   2   2   0   2   2   0   0   0   0   2   2   2
 MK-5-12                0   2   2   0   0   0   0   2   0   2   2   0   0   0   0   0   2   0   0   0   2   2   0   0   0   2   0   0   2   2   0   2   2   0   2   2   2   0   0   2   0   0   0   0   0   0   0   0   2   2   2   2   0   0   2   0   0   2   0   2   0   2   2   0   0   2   0   0   0   2   0   0   0   0   0   2   2   2   0   0   0   0   0   2   2   2   0   2   2   2   0   0   0   0   2   2   2   0   0   2   0   2   2   2   2   2   2   0   0   2   2   2   2   0   0   2   0   0   0   0   2   0   0   0   2   0   2   2   2   2   2   2   0   0   2   0   2   0   0   2   0   0   2   2   0   2   2   2   0   2   2   0   0   2   2   0   0   0   2   0   2   0   2   2   2   0   2   0   0   0   0   0   2   2   0   2   2   2   0   2   0   0   2   2   2   2   0   0   2   2   0   2   2   0   0   0   0   2   0   2
 MK-5-13                0   2   2   0   0   0   0   2   0   2   2   0   0   2   0   2   2   0   0   0   2   2   0   2   0   2   0   0   2   2   2   2   0   0   2   2   0   0   0   2   0   0   2   0   0   0   0   0   2   2   2   2   0   0   2   0   0   2   0   2   0   2   2   0   0   2   0   0   0   2   0   0   0   0   0   2   2   2   0   0   0   0   0   2   2   2   0   2   2   2   0   0   0   0   2   0   2   0   0   2   0   2   2   0   2   0   2   0   2   2   2   2   0   0   0   2   0   0   0   0   2   2   0   0   2   0   2   2   2   2   2   2   0   0   2   0   2   0   0   2   0   0   2   2   0   2   2   2   0   2   2   0   0   2   2   0   0   0   2   0   2   0   2   2   2   0   2   0   0   0   0   2   2   2   0   2   2   2   0   2   0   0   0   2   2   2   0   0   2   2   0   2   2   0   0   0   0   0   0   2
 MK-5-14                0   2   2   0   0   0   0   2   0   2   2   0   0   2   0   0   2   0   0   0   2   2   0   2   0   2   0   0   2   2   2   2   0   0   2   2   0   0   0   2   0   0   2   0   0   0   0   0   2   2   2   2   0   0   2   0   0   2   0   2   0   2   2   0   0   2   0   0   0   2   0   0   0   0   0   0   2   2   2   0   0   0   0   2   2   2   0   0   2   0   0   0   0   0   2   0   2   0   0   2   0   2   2   0   2   0   2   0   2   2   2   2   0   0   0   2   0   0   0   0   2   2   0   0   0   0   2   2   0   2   2   2   0   0   2   0   2   0   0   2   0   2   2   2   0   2   2   2   0   2   2   0   0   2   2   0   0   0   2   0   0   0   2   2   2   0   0   0   0   2   0   0   2   2   0   2   2   2   0   2   0   0   0   2   2   2   0   0   2   0   0   2   2   0   0   0   2   0   2   2
 MK-5-15                0   2   2   0   2   0   0   0   0   2   2   0   0   2   0   2   2   0   0   2   0   2   0   0   0   2   0   0   2   2   2   2   0   0   2   2   0   2   0   2   0   0   2   0   0   0   2   0   2   0   2   2   0   0   0   0   0   2   0   2   0   2   0   0   0   2   0   0   2   2   0   0   0   0   0   0   2   2   2   0   0   0   0   2   0   2   0   0   0   0   0   0   0   0   2   0   2   0   0   2   0   0   0   0   2   0   2   0   2   2   2   2   0   0   0   2   2   0   0   0   2   2   0   0   2   0   2   2   0   2   2   2   0   0   2   0   2   0   2   2   0   2   2   2   0   2   2   2   2   2   2   0   0   2   2   0   0   0   2   0   0   0   2   2   0   0   2   0   0   2   0   0   2   2   0   0   2   2   0   2   0   0   0   2   2   2   2   2   2   0   2   2   2   2   0   0   2   0   0   2
 MK-5-16                0   2   2   0   2   0   0   0   0   2   2   0   2   2   0   2   2   0   0   2   0   0   0   0   0   2   0   0   2   2   2   2   0   0   2   2   0   2   0   2   0   2   2   0   0   2   2   0   0   2   2   2   0   0   0   0   0   2   0   2   0   2   0   0   0   2   0   0   2   0   0   2   0   0   2   0   2   2   2   0   0   0   0   2   0   2   0   0   0   0   0   0   0   0   2   0   2   0   0   2   0   0   0   0   2   0   2   0   2   2   2   2   0   0   0   2   2   0   0   0   2   2   0   0   2   0   0   2   0   2   2   2   0   0   2   2   2   0   2   2   0   2   2   2   0   2   2   2   2   2   2   2   0   2   2   0   0   0   2   0   0   0   2   2   0   0   2   0   0   2   0   0   2   2   0   0   2   2   0   2   0   0   0   0   2   2   2   2   2   0   2   2   0   2   0   0   2   0   0   2
 MK-6-1                 2   0   0   0   2   2   0   0   2   2   2   2   2   0   2   2   2   2   0   0   0   2   0   0   2   2   0   2   0   0   0   0   2   0   2   0   0   0   2   2   2   0   2   2   2   0   2   2   0   2   2   2   2   2   0   0   0   2   2   2   0   0   0   0   0   0   2   2   2   2   2   2   0   0   2   2   2   0   2   0   2   2   0   0   2   2   2   0   2   2   2   2   2   0   2   2   2   0   2   2   0   0   0   0   0   0   0   2   0   2   0   2   2   2   0   2   2   2   0   0   0   0   0   2   2   2   2   2   0   0   0   2   2   2   2   2   0   0   2   0   2   0   2   0   0   2   0   0   0   0   0   0   2   0   0   2   0   0   0   0   2   0   2   0   2   2   2   2   2   2   0   0   0   0   0   2   0   2   2   2   2   2   0   2   0   2   2   2   2   2   2   2   0   2   0   0   0   0   2   0
 MK-6-2                 2   0   0   0   2   2   0   0   2   2   2   2   2   0   2   2   2   2   0   0   0   2   0   0   0   2   0   2   0   0   0   0   2   0   2   0   0   0   2   2   2   2   2   2   2   0   2   2   0   2   2   2   0   2   0   0   0   2   2   2   0   2   0   0   0   0   0   2   0   2   2   2   2   0   2   2   2   0   2   0   2   0   2   0   2   2   2   0   2   2   2   2   2   0   2   0   2   0   2   2   2   0   0   0   0   0   0   2   0   2   2   2   2   2   0   2   2   2   0   0   0   0   0   2   0   0   2   2   0   0   0   2   2   2   2   2   0   0   2   0   2   0   2   0   0   2   0   0   0   0   2   0   2   0   0   2   0   0   2   0   2   0   2   0   2   2   2   2   2   2   0   0   0   0   0   2   0   2   2   2   2   2   0   2   0   0   2   2   2   2   2   2   0   2   0   0   0   0   0   0
 MK-6-3                 0   0   0   0   2   2   0   0   2   2   2   2   2   0   2   2   2   2   0   0   0   2   0   0   0   2   0   2   0   0   0   0   2   0   2   0   0   0   2   2   2   2   2   2   2   0   2   2   0   0   2   2   0   2   0   0   0   2   2   2   0   2   0   0   0   0   0   2   0   2   2   0   2   2   2   2   2   0   2   0   2   0   2   0   2   2   2   2   2   2   2   0   2   0   2   0   2   0   2   2   2   0   0   0   0   0   0   2   0   2   2   2   2   2   0   2   2   2   0   0   0   0   0   2   0   0   2   2   2   0   0   2   2   2   2   2   0   0   2   0   2   0   2   2   0   2   0   0   0   0   2   0   2   0   0   2   0   0   2   0   2   0   2   2   2   2   2   2   2   2   0   0   2   0   0   2   0   2   2   2   2   2   0   2   0   0   0   2   2   2   2   2   0   2   0   0   0   0   0   0
 MK-6-4                 0   0   0   0   2   2   0   0   2   2   2   2   2   0   2   0   2   2   0   0   0   2   0   0   0   2   0   0   0   2   0   0   2   2   2   2   0   0   2   2   2   2   2   2   2   0   2   2   0   0   2   2   0   2   0   0   0   2   2   2   0   2   0   0   0   0   0   2   0   2   2   0   0   2   2   2   2   0   2   0   2   0   2   0   2   2   2   2   2   0   2   0   2   0   2   0   2   0   2   2   2   0   0   0   0   0   2   2   0   2   2   2   2   2   0   2   0   2   0   0   0   0   0   2   0   0   2   2   2   0   0   0   2   2   2   0   0   0   2   0   2   2   2   2   0   2   0   0   0   0   2   0   2   0   0   2   0   0   2   0   2   2   2   2   2   2   2   2   2   2   2   0   2   0   0   2   0   0   2   2   2   2   0   2   0   0   0   2   2   2   2   2   0   2   0   2   0   0   0   0
 MK-6-5                 0   0   0   0   2   2   0   0   2   2   2   2   2   0   2   0   2   2   0   0   0   2   0   0   0   2   0   0   0   2   0   0   2   2   2   2   0   0   2   2   2   2   2   0   2   0   2   2   0   0   2   2   2   0   0   0   0   2   2   2   0   2   0   0   0   0   0   2   0   2   2   0   0   2   2   2   2   0   2   0   2   0   2   0   2   2   2   2   2   0   2   0   2   0   2   0   0   0   2   2   2   0   0   0   0   0   0   2   0   2   2   2   0   2   2   2   0   2   0   0   0   0   0   2   0   0   2   2   2   0   0   0   2   0   0   0   0   0   0   0   2   2   2   2   0   2   0   0   0   0   2   0   2   0   0   2   0   2   0   0   2   2   2   2   2   2   2   2   2   2   2   0   2   2   0   2   0   0   2   2   2   2   0   2   0   2   0   2   0   2   2   2   0   2   0   2   0   0   0   0
 MK-6-6                 0   0   0   0   2   2   0   0   2   2   2   2   2   0   2   0   2   2   0   0   0   2   0   0   0   0   0   0   0   2   0   0   2   2   0   0   0   2   2   2   2   2   2   0   2   0   2   0   0   0   2   0   2   0   0   0   0   2   2   2   0   2   0   0   0   0   0   2   0   2   2   2   2   2   2   2   2   0   2   0   2   2   2   0   2   0   2   2   2   0   2   2   2   0   0   0   0   0   2   2   2   0   0   0   0   0   0   0   0   2   2   2   0   2   2   2   0   2   0   0   0   0   0   2   0   0   2   2   2   0   0   0   0   0   2   0   0   0   0   0   2   2   2   2   0   0   0   0   0   0   2   0   2   0   0   2   0   2   0   0   2   2   2   2   2   2   2   2   2   2   2   0   2   2   0   2   0   2   0   2   2   2   0   2   0   0   0   0   0   2   2   2   0   2   0   0   0   0   0   0
 MK-6-7                 0   2   0   0   2   2   0   0   0   2   2   2   2   0   2   0   2   2   2   0   0   2   0   0   0   2   0   0   0   2   2   0   2   2   0   0   0   2   2   2   2   2   2   2   2   2   2   0   0   0   2   0   0   2   0   0   0   2   2   2   0   2   0   0   2   0   0   2   0   2   2   2   2   2   2   2   2   0   2   0   2   2   2   0   2   0   2   2   2   0   2   2   0   2   0   0   2   0   2   2   2   0   0   0   0   0   0   0   0   2   0   2   0   2   2   2   0   2   0   0   0   0   0   2   0   0   2   2   0   0   0   0   0   0   2   0   0   0   0   0   2   2   0   2   0   0   0   0   0   0   2   0   2   0   0   0   0   2   0   0   2   2   2   2   2   2   2   2   2   2   2   0   2   2   0   2   0   2   0   2   0   2   0   2   0   0   0   0   0   2   2   2   0   2   0   0   0   0   0   0
 MK-6-8                 0   2   0   0   2   2   0   0   0   2   2   2   2   0   2   0   0   2   2   0   0   2   0   0   0   2   0   0   0   2   2   0   2   2   0   0   0   2   0   2   2   2   2   2   0   2   2   0   0   0   2   0   0   2   0   0   0   2   2   2   0   2   0   0   2   0   2   0   0   2   2   2   2   2   2   0   2   0   2   0   2   2   2   0   2   0   2   0   2   0   2   2   2   2   0   0   2   0   2   2   2   0   2   0   0   0   0   0   0   2   0   2   0   2   2   2   0   2   0   0   0   0   0   2   0   0   2   2   0   0   0   0   2   0   2   0   0   0   2   2   2   2   0   2   2   0   0   2   0   0   2   0   2   0   0   0   0   2   0   0   2   2   2   2   2   2   2   2   2   2   2   0   2   2   0   2   2   0   0   2   0   2   0   2   0   0   0   0   0   2   2   2   0   2   0   0   0   0   0   0
 MK-6-9                 0   0   0   0   2   2   0   0   0   2   2   2   2   0   2   0   0   2   0   0   0   2   0   0   0   2   0   0   0   2   2   0   2   2   0   0   2   2   0   2   0   2   0   2   0   2   2   0   0   0   2   0   0   2   2   0   0   2   2   2   2   2   2   0   0   0   2   0   0   2   2   2   2   2   2   0   2   0   2   0   2   2   0   0   2   0   2   0   2   2   2   0   2   0   0   2   2   2   2   2   2   0   2   0   0   0   0   0   0   2   0   2   0   2   2   2   0   2   0   0   0   0   0   2   0   0   2   0   0   0   0   0   2   0   2   0   0   2   2   0   2   0   0   2   2   0   0   2   2   0   2   0   2   0   0   0   2   0   0   0   2   2   2   2   0   2   2   2   2   2   2   0   0   2   0   0   2   0   0   2   0   2   0   2   0   0   0   0   0   2   2   2   0   2   0   0   0   0   0   0
 MK-6-10                0   0   0   0   2   2   0   0   0   2   2   2   2   0   2   0   0   2   0   0   0   0   0   0   2   2   0   2   0   2   2   0   2   2   0   0   0   2   0   2   0   2   0   2   0   2   2   2   0   0   2   0   0   2   2   0   0   2   2   0   2   2   2   0   0   0   0   0   2   2   2   2   2   2   0   0   2   0   2   0   2   2   0   0   2   0   2   0   2   2   2   0   0   0   0   2   0   2   2   2   0   0   2   0   0   0   0   0   0   2   0   2   0   2   2   2   0   2   0   0   0   0   0   2   0   0   2   0   2   0   0   0   2   0   2   0   0   0   2   0   2   2   0   2   2   0   0   2   2   0   2   0   2   0   0   0   2   0   2   0   2   2   2   2   0   2   2   2   2   2   2   0   0   2   0   0   0   0   0   2   0   0   0   2   0   0   0   0   0   2   0   2   0   2   0   0   2   2   0   0
 MK-6-11                0   0   0   0   2   2   0   0   0   0   2   0   2   0   2   0   0   2   2   0   0   0   0   0   2   0   0   2   0   2   2   0   2   0   0   0   0   2   0   2   0   2   2   2   0   2   2   2   0   0   2   0   0   2   2   0   0   2   2   0   2   2   2   0   2   0   0   0   2   0   2   2   2   2   0   0   0   0   2   0   2   2   0   0   2   0   2   0   2   2   2   0   0   0   0   2   0   2   0   2   2   0   2   0   0   0   0   0   2   2   0   2   0   2   2   2   0   2   0   0   0   0   0   0   0   0   2   0   2   0   0   0   2   2   2   0   0   0   0   0   2   2   0   2   2   0   2   2   2   0   2   0   2   0   0   0   2   0   2   0   2   2   2   0   0   2   2   2   2   2   2   0   0   2   2   0   0   0   0   2   0   0   0   0   0   0   2   0   0   2   0   2   0   0   0   0   2   2   0   2
 MK-6-12                0   0   0   0   2   2   0   0   0   2   2   0   2   0   0   0   0   2   0   0   0   0   0   0   2   0   0   2   0   2   2   0   2   0   0   0   0   2   0   2   0   2   2   2   2   2   2   2   0   0   2   0   0   2   2   0   0   0   2   0   2   2   2   0   2   2   0   0   2   0   2   2   2   2   0   0   0   0   2   0   2   2   0   0   0   0   2   0   0   2   2   0   0   0   0   2   0   2   0   2   2   0   2   0   0   2   0   2   2   2   0   2   0   2   2   2   0   2   0   0   0   0   0   0   0   0   0   0   2   0   0   0   2   2   2   0   0   0   0   0   2   2   0   2   2   0   2   2   2   0   2   0   2   0   0   0   2   2   2   0   2   2   2   0   0   2   2   2   2   2   2   0   0   2   2   0   0   0   0   2   0   0   0   0   0   0   2   0   0   2   0   2   0   0   0   0   0   2   0   2
 MK-6-13                0   0   0   0   2   2   0   0   2   2   2   0   2   2   0   0   0   2   0   0   0   2   0   0   2   0   0   2   0   2   2   0   2   0   0   0   0   2   0   2   0   2   0   2   2   2   2   2   0   0   2   0   0   2   2   0   0   0   2   0   2   2   2   2   2   2   0   0   0   0   2   2   2   2   2   0   0   0   2   0   2   2   0   0   2   0   2   0   0   2   2   0   0   0   0   2   0   2   2   2   0   0   2   0   2   2   2   2   2   2   0   2   2   2   2   2   0   2   0   0   0   0   0   2   0   0   0   0   2   0   0   0   2   0   2   0   0   0   0   0   2   2   0   2   2   0   2   2   0   0   2   0   2   0   2   0   0   2   2   0   2   0   2   0   0   2   2   2   2   2   2   0   0   2   2   2   0   0   0   2   2   0   0   0   0   0   2   0   0   2   0   2   2   0   0   0   0   2   0   2
 MK-6-14                0   0   0   0   2   2   0   0   2   2   2   0   2   2   0   0   0   2   0   0   0   2   0   0   2   2   2   2   0   2   2   0   2   2   2   0   0   2   0   2   0   2   0   2   0   2   0   2   0   0   2   0   0   2   2   0   0   0   2   0   0   2   2   2   2   2   0   0   0   0   2   2   2   0   2   0   0   2   2   0   2   2   0   0   0   0   0   0   0   2   2   0   0   0   0   2   0   2   0   2   0   0   0   2   2   2   2   0   0   2   0   2   2   2   2   2   2   2   0   0   2   0   0   2   0   0   0   0   2   0   0   0   0   0   0   0   0   0   0   0   2   2   0   2   2   0   2   2   0   0   2   0   2   0   2   0   0   2   0   0   2   0   0   0   0   2   2   2   2   2   2   0   0   2   2   0   0   0   0   2   2   0   0   0   0   2   2   0   0   2   0   2   2   2   0   0   0   0   0   2
 MK-6-15                0   0   0   0   2   2   2   0   2   2   2   0   2   2   0   0   0   0   0   0   0   2   0   0   0   2   2   2   0   2   0   2   2   2   2   0   0   0   0   2   0   2   0   2   0   2   0   2   0   0   2   0   0   2   2   0   0   0   2   0   0   2   2   2   2   2   0   0   0   0   2   2   2   0   2   0   0   2   0   0   2   2   2   0   0   0   0   0   0   2   2   2   0   0   0   2   2   2   0   2   0   0   0   2   2   2   2   0   0   2   0   2   2   2   2   2   2   2   0   0   2   0   0   2   0   0   0   0   2   0   0   0   0   0   0   0   0   0   0   0   2   2   0   2   2   0   2   2   0   0   2   0   2   0   2   0   2   2   0   0   2   0   0   0   0   2   2   0   2   2   2   0   0   2   0   0   0   0   2   0   2   0   2   0   0   2   2   0   0   2   2   2   2   2   0   0   0   0   0   2
 MK-6-16                0   0   0   0   2   2   2   0   2   2   2   0   2   2   0   0   0   0   0   0   0   2   0   0   0   2   2   2   0   2   0   2   2   2   2   0   0   0   0   2   0   2   0   0   0   2   0   2   0   0   2   0   0   2   2   0   0   0   2   0   0   2   2   2   2   2   0   0   0   0   2   2   2   0   2   0   0   2   0   0   2   2   2   0   0   0   0   0   2   2   2   2   0   0   0   2   2   2   0   2   0   0   0   2   2   2   2   0   0   2   0   2   0   2   0   2   2   2   0   0   2   2   0   2   2   0   0   0   2   0   0   0   0   0   0   0   0   0   0   0   2   2   0   2   0   0   2   2   0   0   2   0   2   0   2   0   2   0   0   0   0   0   0   2   0   2   2   0   0   2   2   0   0   2   0   0   0   0   2   0   2   0   2   0   0   2   2   0   0   2   2   0   2   2   2   0   0   0   0   2
 
!****************************************** Phenotypic Data **********************************************************
!-100.0 is resevred for missing phenotype
SimulatedTrait1         8.8001    8.6445   12.5131    9.8460   10.6236   10.8929    9.5536   10.0014    9.6560   12.0320    8.7516    9.8695    8.3402    8.2373    5.9108    9.5583    8.6430    9.4228   11.9107    9.9820   11.0337   10.9207    9.9081   10.5756    9.4049   10.9808    9.0997   10.5376    8.6944   13.0832   11.2952    9.2798    8.4221   10.3397    9.9770    7.9974   10.9526    8.0092   10.5298   12.2377    9.9140    9.6715   11.0465   10.1086    8.7444    9.5312   10.3193   11.0695    8.8586   10.1475   10.8953    9.6823   10.4258    8.0287   11.5187   10.1450   10.2606    8.2892   10.5289   10.7391    8.2146    8.0636   10.2502   11.3526    9.1256   10.1785   11.9740    9.7103    8.9994    7.8914   12.6987   10.7977    9.2503    9.0303   11.4234   10.7251   10.7036   12.1621   10.0725    9.2621   10.9881    9.1776   10.1049   10.7783   11.1132    9.8382   10.8268    7.7921   12.1330   12.5473    8.5875    7.6313   10.6098   11.8914   10.9336   12.1838    8.4925   12.1475   11.9702    9.6021    7.7024   11.2877    7.1329    9.4709   10.8722    9.0715   11.8520   11.3125    8.7537   10.7629   11.6263    7.3907    7.1184   12.6335    8.7275   11.0124    8.3527   10.3841   10.2196   10.5927    8.5552    8.0587   10.8320   10.5545    9.1230    9.2851    9.2025    9.7763    9.4130    9.1823   10.2866    9.3856   11.2403    8.7612    7.6776   11.1422    9.9113    8.8801    9.5734    9.4949    9.9855   11.2140   11.8354    8.4480   12.1999   10.5325   13.0526    9.7679   10.1159    9.2252   10.6668   10.6118    9.3496   10.0370    9.3971   11.9411   11.8310   12.4481   10.7053   10.5879    9.1633    9.9276   10.7659   12.2878    9.8151    8.5602   10.0115    9.3696   10.7102    9.5312    8.5404    7.3935   10.0090    9.7887   10.4289   10.3888   12.3637    9.9977   10.3907   13.4996    8.6538   10.6427    8.9954   11.5861   12.0049   11.6236   10.3716   10.6327   10.4136    9.5179    8.8654    7.8395   10.2886    8.7563    9.1091   11.5690   11.0914    9.8163   11.9693   10.2664
SimulatedTrait2        13.0700   15.5319   15.9248   12.7783   12.8071   13.6351   13.2110   16.1535   16.7456   14.1715   15.3622   16.0330   15.5182   15.5844   16.6554   16.5597   12.5500   13.7223   17.2724   17.4608   15.5073   14.1730   16.5058   12.7324   15.1856   13.5354   15.4728   15.8444   16.0801   16.1799   12.6169   16.8418   15.6923   14.0382   15.4546   14.6295   14.6095   17.0171   16.7047   15.2880   14.9968   13.1522   15.6828   16.6982   15.2034   15.5125   15.2376   12.6144   16.3926   15.7973   15.6852   15.9416   15.9067   15.2610   15.7224   16.3638   17.9901   15.9816   12.9869   15.8541   12.3735   13.6949   14.9479   15.1991   16.7120   17.3943   14.9389   15.1201   16.2499   15.1615   16.7066   15.1999   13.1211   15.8078   13.5215   14.2744   17.1348   15.7361   14.1149   15.1785   12.9388   12.0620   15.6542   14.5797   15.0534   14.7611   14.7185   15.3315   14.1013   13.8455   16.4186   13.5849   14.8818   15.7924   15.1089   16.4116   13.6703   15.5350   13.1866   13.5070   13.3938   15.8103   12.5306   16.1334   17.8582   16.5961   14.8556   12.2676   16.6106   16.1190   15.7912   16.2652   13.9280   15.9929   15.4078   13.5405   13.6087   13.5741   17.7193   13.3022   14.6010   15.5207   15.8152   15.6393   12.5953   16.3723   13.8669   16.3767   15.0295   16.4339   16.2492   15.9876   13.8084   13.1437   14.6499   14.8291   16.9369   14.5762   15.4042   14.7817   14.4836   16.9903   15.5184   15.5312   17.4598   15.2857   16.1767   14.9868   15.4024   13.2877   16.4320   13.9283   15.2409   14.7655   16.9061   14.5627   13.2900   15.4946   14.5406   16.0208   14.7433   14.8040   14.5948   14.5345   15.0168   15.3307   15.6811   15.1321   14.8242   13.7612   14.0731   14.1406   16.4249   15.6168   13.6981   15.0941   15.4508   16.3554   14.5720   16.1351   14.9591   13.5852   14.8101   14.0503   13.6351   14.6777   16.5579   15.1108   14.6565   17.5090   14.7864   16.7642   14.5966   16.9191   17.0618   17.4257   13.6565   15.0310   16.5992   16.1993
 
