# Supplementary material for: Inclusive Composite Interval Mapping of QTL by Environment Interactions in Biparental Populations
Source: PLoS One. 2015 Jul 10;10(7):e0132414. doi: 10.1371/journal.pone.0132414 (PMC4498613; doi:10.1371/journal.pone.0132414)
Supplement: S3 File — (ZIP) [file pone.0132414.s003.zip › Simulation for unliked model/Simulated popualtions/run_00168.met]

!**********************Note: lines staring with "!" are remarks and will be ignored in the program********************
!*********************************General Information**********************************
!Assuming F1 = P1 x P2, populations available in QTL IciMapping are: 
!  1, P1BC1F1 = P1 x F1, the first backcrossing where P1 is used as the recurrent parent;
!  2, P2BC1F1 = P2 x F1, the first backcrossing where P2 is used as the recurrent parent;
!  3, F1DH, F1-derived doubled haploids; 
!  4, RIL or F1RIL, recombination inbred lines through the repeated selfing of F1;
!  5, P1BC1RIL, recombination inbred lines through the repeated selfing of P1BC1F1;
!  6, P2BC1RIL, recombination inbred lines through the repeated selfing of P2BC1F1;
!  7, F2, the selfing generation of F1;
!  8, F3, the selfing generation of F2;
!  9, P1BC2F1, the second backcrossing where P1 is used as the recurrent parent; 
! 10, P2BC2F1, the second backcrossing where P2 is used as the recurrent parent;
! 11, P1BC2RIL, recombination inred lines through the repeated selfing of P1BC2F1; 
! 12, P2BC2RIL, recombination inred lines through the repeated selfing of P2BC2F1; 
! 13, P1BC1F2, the selfing generation of P1BC1F1; 
! 14, P2BC1F2, the selfing generation of P2BC1F1; 
! 15, P1BC2F2, the selfing generation of P1BC2F1; 
! 16, P2BC2F2, the selfing generation of P2BC2F1; 
! 17, P1BC1DH, P1BC1F1-derived doubled haploids; 
! 18, P2BC1DH, P2BC1F1-derived doubled haploids; 
! 19, P1BC2DH, P1BC2F1-derived doubled haploids; 
! 20, P2BC2DH, P2BC2F1-derived doubled haploids; 
   3      !Mapping Population (see remarks above)
   2      !Mapping Function (1 for Kosambi; 2 for Haldane; 3 for Morgan)
   2      !Marker Space Type (1 for intervals; 2 for positions)
   1      !Marker Space Unit(1 for centiMorgans; 2 for Morgan)
   6      !Number of Chromosomes (or Linkage Groups)
 200      !Size of the mapping population
   2      !Number of environments
 
!***************************************** Chromosomes and Linkage Maps **********************************************
!Chromosome                 NumMarkers
-CH1                        16
-CH2                        16
-CH3                        16
-CH4                        16
-CH5                        16
-CH6                        16
!Linkage map (Marker name followed by position or the interval length)
 MK-1-1                1     0.000
 MK-1-2                1    10.000
 MK-1-3                1    20.000
 MK-1-4                1    30.000
 MK-1-5                1    40.000
 MK-1-6                1    50.000
 MK-1-7                1    60.000
 MK-1-8                1    70.000
 MK-1-9                1    80.000
 MK-1-10               1    90.000
 MK-1-11               1   100.000
 MK-1-12               1   110.000
 MK-1-13               1   120.000
 MK-1-14               1   130.000
 MK-1-15               1   140.000
 MK-1-16               1   150.000
 MK-2-1                2     0.000
 MK-2-2                2    10.000
 MK-2-3                2    20.000
 MK-2-4                2    30.000
 MK-2-5                2    40.000
 MK-2-6                2    50.000
 MK-2-7                2    60.000
 MK-2-8                2    70.000
 MK-2-9                2    80.000
 MK-2-10               2    90.000
 MK-2-11               2   100.000
 MK-2-12               2   110.000
 MK-2-13               2   120.000
 MK-2-14               2   130.000
 MK-2-15               2   140.000
 MK-2-16               2   150.000
 MK-3-1                3     0.000
 MK-3-2                3    10.000
 MK-3-3                3    20.000
 MK-3-4                3    30.000
 MK-3-5                3    40.000
 MK-3-6                3    50.000
 MK-3-7                3    60.000
 MK-3-8                3    70.000
 MK-3-9                3    80.000
 MK-3-10               3    90.000
 MK-3-11               3   100.000
 MK-3-12               3   110.000
 MK-3-13               3   120.000
 MK-3-14               3   130.000
 MK-3-15               3   140.000
 MK-3-16               3   150.000
 MK-4-1                4     0.000
 MK-4-2                4    10.000
 MK-4-3                4    20.000
 MK-4-4                4    30.000
 MK-4-5                4    40.000
 MK-4-6                4    50.000
 MK-4-7                4    60.000
 MK-4-8                4    70.000
 MK-4-9                4    80.000
 MK-4-10               4    90.000
 MK-4-11               4   100.000
 MK-4-12               4   110.000
 MK-4-13               4   120.000
 MK-4-14               4   130.000
 MK-4-15               4   140.000
 MK-4-16               4   150.000
 MK-5-1                5     0.000
 MK-5-2                5    10.000
 MK-5-3                5    20.000
 MK-5-4                5    30.000
 MK-5-5                5    40.000
 MK-5-6                5    50.000
 MK-5-7                5    60.000
 MK-5-8                5    70.000
 MK-5-9                5    80.000
 MK-5-10               5    90.000
 MK-5-11               5   100.000
 MK-5-12               5   110.000
 MK-5-13               5   120.000
 MK-5-14               5   130.000
 MK-5-15               5   140.000
 MK-5-16               5   150.000
 MK-6-1                6     0.000
 MK-6-2                6    10.000
 MK-6-3                6    20.000
 MK-6-4                6    30.000
 MK-6-5                6    40.000
 MK-6-6                6    50.000
 MK-6-7                6    60.000
 MK-6-8                6    70.000
 MK-6-9                6    80.000
 MK-6-10               6    90.000
 MK-6-11               6   100.000
 MK-6-12               6   110.000
 MK-6-13               6   120.000
 MK-6-14               6   130.000
 MK-6-15               6   140.000
 MK-6-16               6   150.000
!*********************************** Marker Types ********************************************************************
!Co-dominant marker: When heterozygote F1 is present, P1 is coded as 2, F1 is coded as 1, and P2 is coded as 0; Otherwise, P1 is coded as 2, and P2 is coded as 0. 
!Dominant marker: When heterozygote F1 is present, P1 and F1 are coded as 12, and P2 is coded as 0; Otherwise, P1 is coded as 2, and P2 is coded as 0.  
!Recessive markers: When heterozygote F1 is present, P1 is coded as 2, and F1 and P2 are coded as 10; Otherwise, P1 is coded as 2, and P2 is coded as 0. 
!Missing marker is coded as -1. 
 MK-1-1                 2   2   0   0   2   2   2   2   0   0   0   2   2   0   2   0   0   0   2   2   2   2   2   0   0   0   0   0   0   2   0   2   0   0   2   0   2   0   2   2   2   2   2   0   0   2   2   2   2   0   2   2   2   2   0   0   0   2   2   0   0   2   0   0   0   0   2   0   2   0   0   0   0   2   0   0   2   0   0   2   2   0   0   2   2   2   2   2   2   2   2   2   2   0   0   0   2   2   2   2   2   0   2   0   2   2   2   2   0   2   0   2   0   0   2   0   2   2   0   0   0   2   2   0   2   2   0   0   0   0   2   2   0   0   2   2   2   0   2   2   0   0   0   2   2   2   2   2   0   0   2   0   0   0   0   0   0   2   2   0   0   2   0   2   0   2   2   2   0   0   0   2   2   0   0   2   2   0   0   0   2   2   2   0   0   0   0   0   2   0   2   2   2   2   0   2   0   0   0   0
 MK-1-2                 2   2   0   0   2   2   2   2   0   2   0   2   2   0   2   0   0   0   2   2   2   2   2   2   0   0   0   0   0   0   0   2   0   0   2   0   2   0   2   2   2   2   2   0   0   2   0   2   2   0   2   2   2   2   0   0   0   2   2   0   0   2   0   0   0   0   2   0   2   0   0   0   2   2   0   0   2   2   0   2   2   0   0   2   2   2   2   2   2   2   2   0   2   0   0   0   2   2   2   2   2   0   2   0   0   2   2   2   0   2   0   2   0   0   0   0   0   2   0   0   0   2   2   0   2   0   0   0   0   0   2   0   0   0   2   2   2   0   2   2   0   0   0   2   2   2   2   0   0   0   2   0   0   0   0   0   0   2   2   0   0   2   0   2   0   2   2   2   0   0   0   2   2   0   0   2   2   0   2   0   2   2   2   2   0   0   0   0   2   0   2   2   2   2   2   2   2   2   0   0
 MK-1-3                 2   2   0   0   2   2   2   2   0   2   0   0   2   0   2   0   2   2   2   2   2   2   2   2   0   0   0   0   0   0   2   2   0   0   2   0   2   0   2   2   2   2   2   0   0   2   0   2   2   0   2   2   2   2   0   0   0   2   2   0   2   2   0   0   2   0   2   2   2   0   0   2   2   2   2   0   0   2   0   2   2   0   0   2   2   2   2   2   0   2   2   0   2   0   0   0   2   2   2   2   0   0   2   0   0   2   0   2   0   2   0   2   0   0   0   0   0   2   0   0   0   2   2   0   2   0   0   0   0   0   0   0   0   2   2   2   2   0   2   2   0   0   0   2   2   2   2   0   0   0   2   0   0   0   0   0   0   2   2   0   0   2   0   2   0   2   2   2   0   2   0   0   2   0   0   0   2   0   2   0   2   2   2   2   0   0   0   0   0   0   2   2   2   2   2   2   2   2   0   0
 MK-1-4                 2   2   0   0   2   2   2   2   0   2   0   0   2   0   2   0   2   2   2   0   2   2   2   2   0   0   0   0   0   2   2   2   0   0   0   0   2   0   2   2   2   2   2   0   2   2   2   2   2   0   0   2   2   2   0   0   0   2   2   0   2   2   0   0   2   0   2   2   2   0   0   2   2   2   2   0   0   2   2   2   2   0   0   2   2   2   2   0   0   2   2   0   0   0   0   2   2   2   2   2   0   0   2   0   0   2   0   2   0   2   0   2   0   0   0   2   0   2   0   0   0   2   0   0   2   0   0   0   0   0   0   0   0   2   2   2   2   0   2   2   0   0   0   2   2   2   2   0   0   0   2   0   0   0   0   0   0   2   0   2   0   2   0   0   0   2   2   2   0   2   0   0   2   0   0   0   2   0   2   0   2   2   2   0   0   0   0   0   2   0   2   2   2   2   2   2   2   2   0   0
 MK-1-5                 2   2   0   0   2   2   2   2   0   2   0   0   2   0   2   0   0   2   2   0   2   2   2   2   2   0   0   0   0   2   2   2   0   2   0   0   2   0   2   2   2   2   2   0   2   2   2   2   2   0   0   2   2   2   0   0   2   0   2   0   2   2   0   0   2   0   0   2   2   0   0   2   2   2   0   0   0   2   2   0   2   0   0   2   2   2   2   0   0   0   2   0   0   0   0   2   0   2   2   0   0   0   2   2   0   2   0   2   0   2   0   2   0   0   0   2   2   2   0   0   2   2   0   0   0   0   0   0   0   2   0   0   2   2   2   0   0   2   2   2   0   0   2   2   2   2   2   0   0   0   2   0   0   0   0   0   0   2   0   0   0   2   0   0   0   2   2   2   0   2   0   0   2   0   0   0   2   0   2   0   2   2   2   2   0   0   0   0   2   0   2   2   2   2   2   2   2   2   0   0
 MK-1-6                 2   2   0   0   2   2   0   2   0   2   2   0   2   0   2   0   0   2   2   0   2   2   2   2   2   0   0   0   0   2   2   2   0   2   0   2   2   0   2   2   2   2   2   0   2   2   2   2   2   0   0   2   2   2   0   0   2   0   0   0   0   2   0   2   2   0   0   0   2   2   0   2   2   2   0   0   0   2   2   0   2   0   0   2   0   2   2   0   0   0   2   0   0   0   0   2   0   2   2   0   0   0   2   2   0   2   0   2   0   0   0   2   0   0   0   2   2   2   0   0   2   2   0   0   0   0   0   0   0   2   0   0   2   2   2   0   0   2   2   2   0   0   2   2   2   2   2   0   0   0   2   2   0   0   0   0   0   2   0   0   0   2   0   0   0   2   2   2   0   0   0   0   2   0   0   0   2   0   2   2   2   2   2   2   0   0   0   0   2   0   2   2   2   2   2   2   2   2   0   0
 MK-1-7                 2   2   0   0   2   2   0   2   0   2   2   0   2   0   2   0   0   0   2   0   2   0   2   2   2   2   0   0   0   2   0   2   0   2   0   2   2   0   2   2   2   2   2   0   2   2   2   2   2   0   0   2   2   2   0   0   2   0   0   0   0   2   0   2   0   0   0   0   2   2   0   2   2   2   0   0   2   2   2   2   0   0   0   2   0   2   2   0   0   0   2   0   0   0   0   2   0   2   2   0   0   0   2   2   0   2   0   2   0   0   2   0   0   0   0   2   2   2   0   0   2   2   0   0   0   2   0   0   2   2   0   0   0   2   2   2   0   2   2   2   0   0   2   2   2   2   2   0   0   0   2   2   0   0   0   0   0   2   0   0   0   2   0   0   0   2   2   2   0   2   0   0   0   0   0   0   2   0   0   2   2   2   2   2   0   0   0   0   2   0   0   2   2   2   2   2   2   2   0   0
 MK-1-8                 2   2   2   0   2   2   0   2   0   2   2   0   2   0   2   0   0   0   2   0   2   0   2   0   2   2   0   0   2   2   0   2   0   2   0   2   0   0   2   2   2   2   2   0   2   2   0   2   2   0   0   2   2   2   0   0   2   0   2   0   0   2   0   2   2   0   0   0   2   0   0   2   2   2   0   0   2   2   2   2   0   0   0   2   0   2   2   0   0   0   2   0   0   0   0   2   0   2   2   0   0   0   2   2   0   2   0   0   0   0   2   0   0   0   0   2   2   2   0   0   2   2   0   0   0   2   0   0   2   0   0   2   0   2   2   2   0   0   0   2   0   0   2   2   0   2   2   0   0   0   2   2   0   2   0   0   0   2   0   0   0   2   0   2   0   2   2   2   0   0   0   0   2   0   0   0   2   0   0   2   0   2   2   2   0   0   0   0   2   0   0   2   2   2   2   2   2   2   0   0
 MK-1-9                 2   2   2   0   0   0   0   0   0   2   0   0   2   0   2   0   0   0   2   0   2   0   2   0   2   2   0   0   0   2   0   2   0   2   0   2   0   0   0   2   2   2   2   0   2   2   0   2   2   0   0   2   2   2   2   0   2   0   2   0   0   0   0   0   2   0   0   0   2   0   0   2   2   2   0   0   2   0   2   2   0   0   0   2   0   2   2   0   0   0   2   0   0   0   0   2   0   2   2   2   0   0   2   0   0   2   0   0   0   0   2   0   0   0   0   2   2   2   0   0   2   2   0   0   0   0   0   0   2   0   0   2   0   2   2   0   0   0   0   2   0   0   2   2   0   0   2   0   0   0   2   2   0   2   2   0   0   2   0   0   0   2   0   2   0   2   2   2   0   0   0   0   2   0   0   0   0   0   0   2   0   2   2   2   0   0   2   0   2   0   0   2   2   2   2   2   2   2   0   2
 MK-1-10                2   2   2   0   0   0   0   0   0   2   0   0   2   0   2   0   0   0   2   2   2   0   0   0   2   2   0   0   0   2   0   2   0   2   0   2   0   0   0   2   2   2   2   0   2   2   0   2   2   0   0   2   2   2   2   0   2   0   2   0   0   0   0   0   2   0   0   0   0   0   0   2   2   2   0   0   2   0   2   2   0   0   0   0   0   2   2   0   0   0   2   0   0   0   2   0   0   2   2   2   0   0   2   0   0   2   0   0   0   0   2   0   0   0   0   2   2   2   0   0   2   2   0   2   0   0   0   2   2   0   0   2   0   2   2   0   0   0   0   0   0   0   2   2   0   0   2   0   0   0   2   2   0   2   2   2   0   2   0   0   0   2   0   0   0   2   2   2   0   0   0   0   2   0   0   0   2   0   0   0   0   2   2   2   0   0   2   0   2   0   2   2   2   2   2   2   0   2   0   2
 MK-1-11                2   2   2   2   0   2   0   0   0   2   0   0   2   0   0   0   0   0   2   2   2   0   0   0   2   2   0   0   0   2   0   2   0   0   0   0   0   0   0   2   2   2   2   0   2   2   0   2   2   0   2   2   2   0   2   0   0   0   2   2   2   0   0   0   2   0   0   0   0   0   0   2   2   2   0   0   2   0   2   2   0   0   0   0   0   2   2   0   0   0   2   0   0   0   2   0   0   2   2   2   0   0   0   0   0   2   0   0   0   0   2   0   0   2   0   2   0   2   0   0   2   2   0   2   0   0   0   2   2   0   0   2   0   2   2   0   0   0   0   0   0   0   0   2   0   0   2   0   0   0   0   2   0   2   0   0   0   2   0   0   0   2   0   0   0   2   2   2   0   0   0   0   2   0   2   0   2   0   0   0   0   2   2   2   2   0   2   0   2   0   2   2   2   2   2   2   0   2   0   2
 MK-1-12                2   2   2   2   0   2   0   0   0   2   0   2   2   0   0   0   0   0   2   2   2   0   2   0   2   2   0   0   0   2   0   2   0   0   0   0   2   0   0   2   2   2   2   0   0   2   2   2   2   0   2   2   2   0   2   0   0   0   2   2   0   0   0   0   2   0   0   0   0   0   0   2   2   2   0   0   2   0   2   2   0   0   0   0   2   2   2   0   0   0   2   0   0   0   2   0   0   2   2   2   0   2   0   0   0   0   0   0   0   0   2   0   0   2   0   2   0   2   0   0   2   2   0   2   0   0   0   2   2   0   0   2   2   2   2   0   0   0   0   0   0   0   0   2   0   0   2   0   0   0   0   2   0   2   0   0   0   2   0   0   0   2   0   0   0   2   2   2   0   0   0   0   2   0   2   0   0   0   0   0   0   2   2   2   2   0   2   2   2   0   2   2   2   0   2   2   0   2   0   2
 MK-1-13                2   2   2   2   0   2   0   0   0   2   0   2   2   0   0   0   0   0   2   2   2   0   2   2   2   2   0   0   0   2   0   2   0   0   0   0   0   0   0   2   2   2   2   0   0   2   2   2   2   0   2   2   2   0   2   2   0   2   2   2   2   0   0   0   2   0   0   0   0   0   0   2   2   2   0   0   2   0   2   2   0   0   0   0   2   2   2   0   0   0   2   0   0   0   2   0   0   0   0   2   0   0   0   2   0   0   0   0   0   0   2   0   0   2   0   2   0   2   0   0   2   2   0   2   0   0   0   2   2   2   0   2   2   2   2   0   0   0   0   0   0   0   0   0   0   0   2   0   0   2   2   2   0   2   0   0   2   2   0   0   0   2   0   0   0   2   2   2   0   0   0   0   2   0   2   0   2   0   0   0   0   2   0   2   2   0   2   2   2   0   2   2   2   0   2   2   0   2   0   2
 MK-1-14                2   2   2   2   0   2   0   0   0   2   0   2   2   0   0   0   0   2   2   2   2   0   2   2   2   2   0   0   0   2   0   2   0   2   0   0   0   0   2   2   2   2   2   0   0   2   2   2   2   0   2   2   2   0   2   2   0   2   2   2   2   0   0   0   2   0   0   0   0   0   0   2   2   2   0   0   2   0   2   2   0   0   0   0   2   2   2   2   0   0   0   0   0   0   2   0   0   0   0   2   0   0   0   2   0   2   2   0   0   0   2   0   0   2   0   2   0   2   0   2   2   0   2   2   0   0   0   2   2   2   0   2   2   2   2   0   0   2   0   0   0   0   2   2   0   0   2   0   2   2   0   2   0   2   0   2   2   2   0   0   0   0   0   0   0   2   2   2   0   0   0   0   2   0   2   0   2   0   0   2   0   2   0   0   2   2   2   2   2   0   0   2   0   0   0   2   0   2   0   2
 MK-1-15                2   2   2   2   0   2   0   0   0   2   0   2   2   2   2   0   0   2   2   2   2   2   2   2   2   2   0   0   0   2   0   2   0   2   0   0   0   0   2   2   0   0   2   0   0   0   2   2   2   0   2   0   2   0   2   0   0   2   2   2   2   2   0   0   2   0   0   2   0   0   2   2   2   2   0   0   2   0   2   2   0   0   0   0   2   2   2   2   0   0   0   0   0   0   2   0   0   0   0   2   2   2   0   2   0   2   2   0   0   2   2   0   0   2   0   2   0   2   0   2   2   0   2   2   0   0   0   2   2   2   0   2   2   2   0   0   0   2   0   0   0   0   2   2   0   0   2   0   2   2   0   0   0   2   0   2   2   2   0   2   0   0   0   0   0   0   2   0   0   0   0   0   2   0   2   0   2   0   0   2   0   2   0   0   2   2   2   2   2   0   0   2   0   0   0   2   0   2   0   0
 MK-1-16                2   2   2   2   0   2   0   0   2   2   0   2   2   2   2   0   0   2   2   2   2   2   2   2   2   2   0   0   0   2   0   2   0   2   0   0   0   0   2   2   0   0   2   0   0   0   2   2   2   0   2   0   2   0   2   0   0   2   2   2   2   2   0   0   2   2   0   2   0   0   0   2   2   2   0   0   2   0   2   2   0   0   0   0   2   2   2   2   0   0   0   0   2   0   0   0   0   0   0   2   2   2   0   0   0   2   2   0   0   2   2   0   0   2   0   2   2   2   0   2   2   2   2   2   0   0   0   2   0   2   0   2   2   2   0   0   0   2   0   0   0   2   0   2   0   0   2   0   0   0   0   0   0   2   0   0   2   2   2   2   2   0   0   0   0   0   2   0   0   0   0   0   2   0   2   0   2   0   0   2   0   2   0   0   2   2   2   2   2   0   0   2   0   0   2   0   0   2   0   0
 MK-2-1                 0   2   2   2   2   0   0   0   0   0   0   0   2   2   0   2   2   2   0   0   0   0   2   2   0   2   0   2   2   2   0   2   0   0   0   0   0   2   2   2   0   2   2   0   2   0   2   0   0   0   2   0   2   0   2   0   0   2   2   2   2   0   0   2   2   0   2   2   0   2   0   0   0   0   2   0   0   0   0   0   0   0   2   2   2   0   0   0   2   0   2   0   0   0   0   0   2   0   2   2   2   2   2   0   2   0   0   2   0   0   0   0   2   2   2   2   2   2   2   0   0   2   2   0   0   2   0   0   2   2   2   0   2   0   0   2   2   2   0   0   0   0   0   2   0   0   0   0   2   2   0   0   0   0   2   2   2   0   2   2   0   0   2   2   2   2   2   0   2   0   2   2   0   0   2   2   2   0   0   2   0   0   0   0   0   2   0   2   2   2   0   0   0   2   2   0   0   0   0   2
 MK-2-2                 0   2   2   2   2   0   0   0   2   0   0   0   2   2   2   2   2   2   0   0   0   0   2   2   0   2   0   2   2   2   0   2   0   0   0   2   0   2   2   2   0   0   2   0   0   0   2   0   0   0   2   0   2   0   2   0   0   2   2   2   2   0   0   2   2   0   2   2   0   2   2   2   0   2   0   0   0   0   0   0   0   0   2   2   2   0   0   0   2   0   2   0   0   0   0   0   2   0   2   2   2   2   2   0   2   0   0   2   0   0   0   0   2   2   2   2   2   2   2   0   0   2   2   0   0   2   0   0   2   2   0   2   0   0   0   0   2   2   0   0   0   2   0   2   0   0   0   0   2   0   0   0   0   2   2   2   2   2   2   2   0   0   2   2   2   2   2   0   2   0   2   2   0   0   2   2   2   0   2   2   2   0   0   0   0   2   0   2   2   2   0   0   0   2   2   0   0   0   0   2
 MK-2-3                 0   2   2   0   0   0   0   0   2   0   2   2   2   2   2   2   2   2   0   0   0   0   2   2   0   2   0   2   2   2   0   0   0   0   0   2   0   2   2   2   0   0   2   0   0   0   0   0   0   0   2   0   2   0   0   0   0   2   2   2   2   0   0   2   2   0   2   2   0   2   2   0   0   2   0   0   0   0   0   2   0   2   2   2   2   0   0   2   2   0   2   0   0   0   0   0   2   0   2   2   2   2   2   0   2   0   0   2   2   0   0   0   2   2   2   2   2   2   2   0   0   2   2   0   0   2   2   0   2   2   0   2   2   0   0   0   2   2   0   0   0   0   0   2   0   2   0   0   2   0   0   0   0   0   2   2   2   0   2   2   0   0   2   2   2   2   2   0   2   0   2   2   0   0   2   2   2   0   0   2   2   0   0   0   0   2   0   2   2   2   0   0   0   2   2   0   0   0   0   2
 MK-2-4                 0   0   2   2   0   2   0   0   2   0   0   2   2   2   2   2   2   2   0   2   0   0   2   2   0   2   2   2   2   2   0   0   0   0   0   2   0   2   2   2   0   0   2   2   0   0   0   0   0   2   2   0   2   0   0   0   2   2   2   2   2   2   0   2   2   0   0   2   0   2   0   2   0   2   0   0   0   0   0   2   0   2   2   2   2   0   0   2   2   0   2   2   0   0   0   0   2   0   2   2   2   2   2   0   2   0   0   2   2   0   0   0   2   2   2   2   2   2   2   0   0   2   2   0   0   2   2   0   2   2   0   2   2   0   0   0   2   2   0   0   0   0   0   2   0   0   0   0   2   0   0   0   0   0   2   2   2   0   2   2   0   0   2   2   2   2   2   0   2   2   2   2   0   0   2   2   2   0   0   0   2   0   0   0   0   2   0   0   2   2   0   0   2   2   2   0   0   0   0   2
 MK-2-5                 0   0   2   2   0   2   0   0   2   0   0   2   2   2   2   2   2   2   0   2   2   0   2   2   0   0   2   2   2   2   0   0   0   2   0   2   0   2   2   2   0   0   2   2   0   0   0   0   2   2   0   0   2   0   2   0   2   0   2   2   2   0   0   2   2   0   0   2   0   2   0   2   0   2   0   0   0   0   0   2   0   2   0   2   2   2   0   2   2   0   2   2   0   0   0   0   2   0   2   2   0   2   2   0   2   0   0   0   2   0   0   0   2   2   2   2   2   2   2   0   0   2   2   0   0   2   2   0   2   0   0   0   2   0   0   0   2   2   0   0   0   0   0   2   2   0   0   0   2   0   0   0   0   0   2   0   2   0   2   2   2   0   2   0   2   2   2   0   2   2   2   2   0   0   2   2   2   0   0   0   2   0   0   0   0   2   0   0   2   2   0   0   2   2   2   0   0   0   0   2
 MK-2-6                 0   2   2   0   0   2   0   0   2   0   0   2   2   2   2   2   2   2   2   2   2   0   2   2   0   0   2   2   2   2   0   0   0   2   0   2   0   2   2   2   0   0   2   0   0   0   0   0   2   2   0   0   2   0   0   0   2   0   0   0   2   0   0   2   2   0   0   2   0   2   0   2   0   2   0   0   0   0   0   2   0   2   0   2   2   2   0   2   2   0   2   2   2   0   0   0   2   0   2   2   0   2   2   0   2   0   2   0   2   0   0   0   2   2   2   2   2   2   2   0   2   2   2   0   0   2   0   0   2   0   0   0   0   0   0   0   2   2   0   0   0   0   0   2   2   0   0   0   2   0   0   0   0   0   2   0   2   0   2   2   2   0   2   0   2   2   2   0   2   2   2   2   0   0   2   2   2   0   0   0   2   0   0   0   0   0   0   0   2   2   0   2   2   2   2   0   0   2   0   2
 MK-2-7                 2   0   2   0   0   2   2   0   2   0   0   2   2   2   2   0   2   0   2   2   2   0   2   2   0   0   2   2   2   2   0   2   0   0   0   2   0   2   2   2   0   0   2   0   0   0   0   2   2   2   0   0   2   0   0   0   2   0   0   0   2   0   0   2   2   2   0   2   2   2   0   2   0   2   0   0   0   2   0   0   0   0   2   2   2   2   0   2   2   0   2   2   2   0   0   0   2   0   2   2   0   2   2   2   2   0   2   0   2   0   0   2   2   2   2   2   2   2   2   0   2   2   2   0   0   2   0   0   2   0   0   0   0   2   0   2   2   2   0   2   0   0   0   2   2   0   0   0   2   0   0   0   0   0   2   0   2   0   2   2   2   0   2   0   2   2   2   0   2   2   2   2   0   0   2   2   2   0   0   0   2   0   0   0   0   0   0   0   2   2   0   2   2   0   2   0   0   2   0   2
 MK-2-8                 2   0   2   0   0   2   0   0   2   0   0   2   2   2   2   0   2   0   2   2   2   0   2   2   0   0   2   2   2   2   0   0   0   0   0   2   0   2   2   2   2   0   2   0   0   0   2   2   2   2   0   0   0   0   0   0   2   0   0   0   2   0   0   2   2   2   0   2   2   2   0   2   0   2   0   0   0   2   2   0   0   0   2   2   2   2   0   2   2   0   2   2   2   0   0   0   2   0   2   2   0   2   2   2   2   0   2   0   2   2   0   2   2   2   2   2   2   2   2   2   2   2   2   0   0   2   0   0   2   0   0   0   0   2   0   2   2   2   2   2   0   0   0   2   2   2   0   0   2   0   0   0   0   0   2   2   2   0   2   2   2   2   2   0   2   2   2   0   2   2   2   2   0   0   2   2   2   0   0   0   2   0   0   0   0   0   2   0   2   2   0   0   2   0   2   0   0   2   0   2
 MK-2-9                 2   0   2   0   0   2   0   0   2   0   0   2   2   2   2   0   2   0   2   2   2   0   2   2   0   0   2   0   2   2   0   0   0   0   0   2   0   2   2   2   0   0   2   0   0   0   2   2   2   2   0   0   0   0   0   0   0   0   0   0   2   0   0   2   2   2   0   2   2   2   0   0   0   2   0   0   0   2   2   0   0   0   2   2   0   0   0   2   2   0   2   2   2   0   0   0   2   0   0   2   0   2   2   2   2   0   2   0   2   2   0   2   2   2   2   0   2   2   2   2   2   2   2   0   0   2   0   2   2   0   0   0   0   2   0   2   2   0   2   2   0   0   0   2   2   2   0   0   2   0   0   0   0   0   2   2   2   0   2   2   2   2   2   0   2   2   2   0   2   2   2   2   0   0   2   2   2   0   0   0   2   0   0   0   0   2   2   0   2   2   0   0   2   0   2   0   0   2   0   2
 MK-2-10                2   0   2   0   0   2   0   0   2   0   0   2   2   2   2   2   2   0   2   2   0   0   2   2   0   0   2   0   2   2   0   0   0   0   0   2   0   2   2   2   0   0   2   0   0   0   2   2   2   2   0   0   0   2   0   0   0   0   0   0   2   0   0   2   2   2   0   2   2   2   0   0   2   2   0   0   0   2   2   0   0   0   2   2   2   2   0   2   2   0   2   2   2   0   0   0   0   0   0   2   0   2   2   2   2   0   2   2   2   2   0   2   2   2   2   0   2   2   2   2   0   2   0   0   0   2   0   2   0   0   0   0   0   2   0   2   2   2   2   2   0   0   0   2   2   2   2   0   2   0   0   0   0   0   0   2   2   0   2   2   2   2   2   0   2   2   2   0   2   2   2   2   0   0   2   2   2   0   0   0   2   2   0   0   0   2   2   0   2   2   0   0   2   0   2   0   0   2   0   2
 MK-2-11                2   0   0   0   0   0   0   0   0   0   0   2   0   2   2   2   2   0   2   2   0   0   2   2   0   0   2   0   2   2   0   0   0   0   0   2   0   2   2   2   0   0   2   0   0   0   2   2   2   2   0   0   0   2   0   0   2   0   0   2   2   0   0   2   2   2   0   0   2   2   2   0   2   2   0   0   0   2   2   2   0   0   2   2   2   2   0   2   2   0   2   2   2   0   0   0   0   0   0   2   0   2   2   2   2   0   2   2   2   2   0   2   2   2   2   0   2   2   2   2   0   2   0   0   0   2   0   2   0   2   0   0   0   2   0   2   2   2   2   2   0   0   0   2   2   2   2   0   2   0   0   0   0   0   0   2   2   0   2   2   2   2   2   2   2   2   2   0   2   2   2   2   0   0   2   2   2   0   0   0   2   2   0   0   0   2   2   0   2   0   0   0   2   0   2   0   0   0   0   2
 MK-2-12                2   0   0   0   0   0   0   2   0   0   0   2   0   2   2   2   2   0   2   2   2   0   2   2   0   0   2   0   2   2   0   0   0   0   0   2   2   2   2   2   0   0   2   0   0   2   2   2   2   2   0   0   0   2   0   2   2   0   0   2   2   2   0   2   2   2   0   0   2   2   2   0   0   2   0   0   0   2   0   2   0   0   2   2   2   2   0   2   2   0   2   2   2   0   0   0   0   0   0   0   0   2   2   2   2   0   2   2   2   0   0   2   0   2   2   0   2   2   2   2   0   2   0   0   0   2   0   2   0   2   0   0   0   2   0   2   2   2   2   2   0   0   0   2   2   2   2   0   2   0   0   0   0   0   0   2   2   0   2   2   2   2   2   2   2   2   2   0   2   2   2   2   0   0   2   2   2   2   0   0   2   2   0   0   2   2   2   0   2   2   0   0   0   0   0   0   0   0   0   2
 MK-2-13                2   0   0   0   0   0   0   2   0   0   0   2   0   2   2   2   2   0   2   2   2   0   2   2   0   0   2   0   2   2   0   2   0   0   0   2   2   2   2   2   0   0   2   0   0   2   2   2   2   0   0   0   0   2   0   2   0   0   0   2   2   2   0   2   2   2   0   0   2   2   2   0   0   2   0   0   0   2   0   2   2   0   2   2   2   0   0   2   2   0   2   2   2   0   0   0   0   0   2   0   0   2   0   2   2   0   2   2   2   0   0   2   0   2   2   0   0   2   2   2   0   2   0   0   0   2   0   2   0   2   0   0   0   2   0   2   2   2   2   2   2   0   0   0   2   2   2   0   2   2   0   0   0   0   0   2   2   0   2   2   2   2   2   2   2   0   0   0   2   2   2   2   0   0   2   2   0   2   0   0   2   2   2   0   2   2   0   0   2   2   0   2   2   0   0   0   2   0   0   2
 MK-2-14                2   0   0   2   0   0   0   2   0   0   0   2   0   2   2   2   2   0   2   2   2   0   2   2   0   0   2   0   2   2   0   2   0   0   0   2   2   2   2   2   0   0   0   0   0   2   0   0   2   0   0   0   0   2   0   2   0   0   0   2   2   2   0   2   2   0   0   0   2   2   2   0   0   2   2   0   0   2   0   2   2   0   2   2   2   0   0   2   2   2   2   2   2   0   0   0   0   0   2   0   0   2   0   2   2   0   2   2   2   0   0   2   0   2   2   0   0   2   2   2   0   2   0   0   0   0   0   2   0   0   2   0   0   2   0   2   2   2   2   2   2   2   0   0   2   2   2   0   0   2   0   2   0   0   0   2   2   0   2   2   2   2   2   2   2   0   0   0   2   2   2   2   0   0   2   2   0   0   0   0   2   2   0   0   2   2   0   0   2   0   0   2   2   0   0   0   2   0   0   2
 MK-2-15                2   0   0   2   0   0   0   2   0   0   0   0   0   2   2   2   2   0   2   2   2   2   2   2   0   0   2   0   2   2   0   2   0   0   0   2   2   2   2   2   2   2   0   0   0   2   0   0   2   0   0   0   0   2   0   2   0   0   0   2   0   0   0   2   2   0   0   0   0   2   2   0   0   2   2   0   0   0   0   2   2   0   2   0   2   0   0   2   2   2   2   2   2   0   0   0   0   0   2   0   0   2   0   2   2   0   2   0   0   0   2   2   0   2   2   0   0   2   2   2   0   2   0   0   0   0   0   2   0   0   2   2   0   2   0   2   2   2   2   2   2   2   0   0   2   2   2   2   0   2   0   2   2   0   0   2   2   0   2   2   2   2   2   2   0   0   0   0   2   2   0   2   0   0   2   2   0   0   0   0   2   2   0   2   2   0   0   0   2   0   0   2   2   0   0   0   2   0   0   2
 MK-2-16                2   2   0   0   0   0   0   2   0   2   0   0   2   2   0   2   2   0   0   2   2   2   2   2   0   0   2   2   2   2   2   2   0   0   0   2   2   2   2   2   2   2   0   0   0   0   0   0   2   0   2   0   0   2   0   2   0   0   0   2   0   0   0   2   2   0   0   0   0   2   0   0   0   2   0   0   0   0   0   2   2   0   2   0   2   0   0   2   2   2   2   2   2   0   0   0   0   0   2   0   0   2   0   2   2   0   2   0   0   0   2   2   0   2   2   2   0   2   2   2   0   2   2   0   2   0   0   2   0   0   2   2   0   2   0   2   2   2   2   2   2   2   0   0   2   2   2   2   0   2   0   2   2   0   0   2   2   0   2   2   2   2   2   2   2   0   0   0   2   2   0   2   0   0   0   2   0   0   0   0   2   2   0   2   2   0   0   0   2   0   0   0   2   0   0   0   2   0   0   2
 MK-3-1                 2   0   2   0   0   2   0   0   2   2   2   0   0   0   2   2   0   2   0   2   0   2   0   2   2   0   2   0   0   2   2   2   0   2   0   2   0   2   0   0   0   0   0   0   0   2   0   2   2   0   2   2   2   2   0   2   2   0   0   2   0   0   2   0   0   0   0   0   2   2   0   2   0   0   0   2   0   2   2   2   0   2   0   0   0   2   0   0   2   0   2   0   0   0   2   0   2   0   2   2   0   2   0   2   2   2   0   2   2   0   0   2   2   0   0   0   2   0   0   2   2   2   0   0   0   2   2   0   2   0   2   2   2   2   2   0   2   2   0   0   2   2   2   0   0   2   0   0   2   0   2   2   0   2   2   0   2   2   0   2   2   0   2   0   2   0   2   2   0   0   0   0   0   2   0   2   0   0   2   2   2   2   0   2   2   2   0   2   2   2   0   0   2   0   2   0   0   2   2   2
 MK-3-2                 0   0   2   0   0   2   0   0   2   2   2   0   0   0   2   0   0   2   0   2   0   2   0   2   2   0   2   0   0   2   2   2   0   2   0   2   0   2   0   0   0   0   0   0   0   2   0   2   2   0   2   2   2   2   0   2   2   0   2   2   2   0   2   0   0   0   0   0   2   2   0   2   0   0   0   2   0   2   2   2   0   2   0   0   0   2   0   0   2   0   2   0   0   0   2   0   2   0   2   2   2   2   0   0   2   2   0   2   2   0   2   2   2   0   0   0   2   0   0   2   2   2   0   0   0   2   2   0   2   0   2   2   2   2   2   2   2   2   0   0   2   2   2   0   0   2   0   0   0   0   2   2   0   2   2   2   2   2   0   2   2   0   2   0   2   0   2   2   0   2   0   2   0   2   0   2   0   2   2   2   2   2   0   2   2   2   0   2   2   0   0   0   2   0   2   2   0   2   0   2
 MK-3-3                 0   0   2   0   0   2   0   0   2   2   2   0   0   0   2   2   0   2   0   2   0   2   0   2   2   0   2   0   0   2   2   2   0   2   0   2   0   2   0   0   0   0   0   0   0   0   2   2   2   0   0   2   2   2   0   2   2   0   0   2   2   0   2   0   0   0   0   0   2   2   2   2   0   0   0   0   0   2   2   2   0   2   2   0   0   2   0   0   2   0   2   2   0   0   2   0   2   0   2   2   2   2   2   2   2   2   0   2   2   0   2   2   2   0   0   0   2   0   0   2   2   2   0   2   0   2   0   0   2   0   2   2   2   2   2   2   2   2   0   0   2   2   2   0   2   2   0   0   0   0   2   2   0   2   0   2   2   2   0   2   2   0   2   0   2   2   2   2   0   2   0   2   0   2   0   2   0   2   2   2   2   2   0   2   2   2   0   2   2   2   0   0   2   0   2   2   0   2   0   2
 MK-3-4                 0   0   2   0   0   2   0   0   2   2   2   2   0   2   2   2   0   2   0   2   0   2   0   2   0   0   2   0   0   2   2   2   0   2   0   2   0   0   0   0   0   0   0   0   0   0   2   2   2   0   0   2   2   2   0   2   2   0   0   0   2   0   2   0   0   0   0   2   2   2   2   2   0   0   0   0   2   2   2   2   0   2   2   0   0   2   0   0   2   0   2   2   0   0   2   0   2   0   2   2   2   2   0   0   2   2   0   2   2   2   2   2   2   2   0   0   2   2   0   2   2   0   0   0   0   2   0   0   2   0   2   2   2   2   2   2   2   2   0   0   2   2   2   0   2   2   2   0   0   0   2   2   0   2   0   2   2   2   0   2   2   0   2   0   2   2   2   2   0   2   0   2   0   2   0   2   0   0   2   2   2   2   0   2   2   2   2   2   2   2   0   0   2   0   2   2   0   2   0   2
 MK-3-5                 0   0   2   0   0   2   0   0   2   0   2   2   0   2   2   2   0   0   2   0   0   2   0   2   0   0   2   0   0   2   2   2   0   2   0   2   0   0   0   0   0   0   0   0   0   0   0   2   2   0   0   2   2   2   0   2   2   0   0   0   2   0   2   2   2   0   0   2   2   2   2   0   0   0   0   0   2   0   2   2   0   2   2   0   0   2   0   0   2   0   2   2   0   0   2   0   0   0   2   2   2   2   0   0   0   0   0   2   2   2   2   2   2   2   0   0   2   2   0   2   2   0   0   0   0   2   0   0   2   0   2   2   2   2   2   2   2   2   0   0   2   2   2   2   2   2   2   0   0   0   2   0   0   2   2   2   0   2   0   2   2   0   2   0   2   2   2   2   0   2   0   2   2   2   0   0   0   0   2   2   2   2   0   2   2   2   2   2   2   2   0   0   2   0   0   2   0   2   0   2
 MK-3-6                 2   0   2   0   0   2   0   0   2   0   2   2   0   2   2   2   0   0   2   0   0   2   0   2   2   0   2   0   0   2   2   2   2   2   0   2   0   0   0   0   0   0   0   0   0   0   0   2   2   0   0   2   2   2   0   2   2   2   0   0   2   0   2   2   2   0   0   2   2   2   2   2   0   0   0   0   2   0   2   2   0   2   2   0   0   2   0   0   2   0   2   2   0   2   2   0   0   0   0   2   2   2   0   0   0   0   0   2   0   2   2   2   2   2   0   0   2   2   0   2   2   0   0   0   0   2   2   0   2   2   2   2   2   2   2   2   2   2   0   0   0   2   2   2   2   2   2   0   0   2   0   0   0   2   2   2   0   2   0   2   2   0   2   0   2   2   2   2   0   2   0   2   2   2   2   0   0   0   2   2   2   2   0   2   2   2   2   2   2   2   0   0   2   0   0   2   0   0   0   2
 MK-3-7                 2   0   2   0   0   2   0   2   2   0   2   2   0   2   2   2   0   0   2   0   0   2   0   2   2   0   2   0   0   2   2   2   2   0   0   2   2   0   0   0   0   2   0   0   0   0   0   0   2   0   0   2   2   0   0   2   2   2   0   0   2   0   2   2   2   0   0   0   2   2   2   2   0   0   0   0   0   0   2   2   0   2   2   0   0   2   0   0   2   0   2   2   0   2   2   0   0   0   0   2   2   2   0   0   0   0   0   2   0   2   2   2   2   2   2   0   2   2   0   2   2   0   0   0   0   2   2   2   2   2   2   2   2   2   2   2   2   2   2   0   0   2   2   2   2   2   2   0   2   2   0   0   0   2   2   2   0   2   0   2   0   0   2   2   2   2   2   2   0   0   0   2   2   2   2   0   0   0   0   2   0   2   0   2   2   2   2   0   2   0   0   0   0   2   0   2   0   0   0   2
 MK-3-8                 2   0   2   0   0   2   0   2   2   0   2   2   0   2   2   2   0   0   2   0   0   2   0   2   2   0   2   0   0   0   0   2   2   0   0   2   2   0   0   0   0   2   0   0   0   0   0   0   2   0   0   2   2   0   0   2   2   2   0   0   2   0   2   2   2   0   0   0   2   2   2   2   0   0   0   0   0   0   2   2   0   2   2   0   0   2   0   0   2   0   2   2   0   2   2   0   0   0   0   2   2   2   0   0   0   0   0   2   0   2   2   2   2   2   0   0   2   2   0   2   0   0   0   0   0   2   2   2   2   2   0   2   2   0   2   2   0   2   0   0   0   0   2   2   2   2   2   0   2   2   0   0   0   2   2   2   0   0   0   2   0   0   2   2   0   2   2   0   0   0   0   2   2   2   2   0   0   0   0   2   0   0   0   2   2   2   2   0   2   0   0   0   0   2   0   0   0   0   0   0
 MK-3-9                 2   0   2   0   0   2   0   2   2   2   2   2   0   2   2   2   0   0   2   0   0   2   0   2   2   0   2   0   0   0   0   2   2   0   0   2   2   0   0   0   0   2   2   0   0   0   0   0   2   2   0   2   2   0   0   2   0   2   0   0   2   2   2   2   2   0   0   0   2   2   2   2   0   0   0   0   0   0   2   0   2   2   2   0   0   2   0   0   2   0   0   2   2   2   2   0   0   0   0   2   2   2   0   0   0   0   0   2   0   2   2   2   2   2   0   0   2   2   0   2   0   0   0   0   0   2   2   2   2   2   0   2   2   0   2   2   0   2   0   0   0   0   2   2   2   2   0   0   0   2   0   2   0   2   2   0   0   0   0   2   0   0   2   2   0   2   2   0   0   0   0   2   2   2   2   0   0   0   0   2   0   0   0   2   2   2   2   0   2   0   0   2   0   2   0   0   0   0   0   0
 MK-3-10                0   0   2   0   0   2   0   2   2   2   2   2   0   0   2   2   0   0   2   0   0   2   0   2   2   0   2   0   2   0   0   2   2   0   2   2   0   0   0   0   0   2   2   0   0   0   0   2   2   2   0   2   2   0   0   2   0   2   0   0   2   2   2   2   2   0   0   0   2   2   2   2   0   0   0   0   0   0   0   0   2   2   2   0   0   2   0   0   2   0   0   2   2   2   2   0   0   0   0   2   2   2   0   2   0   0   0   2   0   2   2   2   2   2   0   0   0   2   0   2   0   0   0   0   0   2   0   2   2   2   0   2   2   0   0   0   0   2   0   0   0   0   2   2   2   2   0   0   0   2   2   2   0   2   2   0   0   0   0   2   0   0   2   2   0   2   2   0   0   0   0   0   2   2   2   0   2   0   0   2   0   0   0   2   2   0   0   0   2   0   0   2   0   2   0   0   0   0   0   0
 MK-3-11                0   0   2   0   0   2   0   2   2   2   2   2   0   0   2   2   0   0   2   0   0   2   2   2   2   0   2   0   2   0   0   2   2   0   2   2   0   0   0   0   0   2   2   0   0   0   0   2   2   2   0   2   2   0   0   2   0   2   0   0   2   2   2   2   2   0   0   0   2   2   2   2   0   0   0   2   0   0   0   0   2   2   2   0   0   2   2   0   2   0   0   2   2   2   2   0   0   0   0   2   2   2   0   0   0   0   0   2   0   2   2   2   2   2   0   2   0   2   0   2   0   2   2   0   0   2   0   0   2   2   0   2   2   0   0   0   0   0   0   0   0   0   2   2   2   2   0   0   2   2   2   2   0   2   2   2   0   0   0   2   0   0   2   2   0   2   2   0   0   0   0   2   2   2   2   0   0   0   0   2   0   0   0   2   2   0   0   0   2   0   0   2   0   2   0   0   0   0   0   0
 MK-3-12                0   0   0   0   0   0   0   2   2   0   2   2   0   2   2   2   0   0   2   0   2   2   2   2   2   0   0   0   2   0   0   2   2   0   2   2   0   0   0   0   0   2   0   0   0   0   0   2   2   2   0   2   2   0   0   2   0   2   2   2   0   2   2   2   2   0   0   0   2   2   2   2   0   0   0   2   0   0   0   0   2   2   2   0   0   2   2   0   2   2   0   2   2   2   2   0   0   0   0   2   2   2   0   0   0   0   0   2   0   2   2   2   2   2   2   2   0   2   0   2   0   2   0   0   0   2   0   0   2   2   0   2   2   0   0   0   0   0   0   0   0   0   2   0   2   2   0   0   2   2   2   2   0   2   2   2   0   0   0   2   0   0   2   2   0   2   2   2   0   0   0   2   2   2   2   0   0   0   0   2   0   0   0   2   2   0   0   0   2   0   0   2   0   2   0   0   0   0   0   0
 MK-3-13                0   0   0   2   0   0   0   2   2   0   2   2   0   0   2   2   0   0   2   0   2   2   2   0   2   0   0   0   2   0   0   2   2   0   2   2   0   0   0   0   0   2   0   0   0   0   0   2   2   2   0   2   2   0   0   2   2   2   2   2   0   2   2   0   2   0   0   0   0   2   2   2   0   0   0   2   0   0   0   2   2   2   2   0   2   2   0   0   2   2   0   2   2   2   2   0   0   0   0   2   2   2   0   0   0   2   0   2   0   2   2   2   2   2   2   2   0   2   0   2   0   2   0   0   0   2   0   0   2   2   0   2   2   0   0   2   2   0   0   0   0   0   2   0   2   2   0   0   2   2   2   2   0   2   2   0   0   0   0   2   0   0   2   2   0   2   2   2   0   2   0   2   2   2   2   0   0   2   0   2   0   0   0   0   2   0   0   0   2   0   0   2   0   2   0   0   0   0   0   0
 MK-3-14                0   0   0   2   0   0   0   2   2   2   2   2   0   0   2   2   0   0   2   0   2   2   0   0   2   0   0   0   2   0   0   2   2   0   2   2   0   0   0   0   0   0   0   0   0   0   0   2   2   2   0   2   2   0   0   2   2   2   2   2   0   2   2   0   2   0   0   0   0   2   2   2   0   0   0   2   0   2   0   2   2   2   2   0   2   2   0   0   2   2   2   2   2   2   2   0   0   0   0   2   0   2   0   0   2   2   0   2   0   0   2   2   0   2   2   2   0   2   0   2   0   0   0   0   0   2   0   2   2   2   0   2   2   0   0   2   2   0   0   0   0   0   2   0   2   2   0   0   2   2   2   2   0   0   2   0   0   0   0   2   0   0   2   2   0   2   2   2   0   2   0   2   2   2   0   0   0   0   0   2   0   0   0   0   2   0   0   0   0   0   0   2   0   2   0   0   2   0   0   0
 MK-3-15                0   0   0   2   0   0   0   2   2   2   2   2   0   0   2   2   0   0   2   0   0   2   0   0   2   0   0   0   2   0   2   2   2   0   2   2   0   0   0   0   0   0   0   2   0   0   0   0   2   2   0   2   2   0   0   2   2   2   2   2   0   2   2   0   2   0   0   0   0   2   2   2   0   0   0   2   0   2   0   2   2   2   2   0   2   0   0   0   2   2   2   2   2   2   2   0   0   2   0   2   0   2   0   0   2   2   0   0   0   0   2   2   0   2   2   2   0   2   0   2   0   0   0   0   0   2   0   0   2   2   0   0   2   2   0   2   2   0   0   0   0   0   2   0   2   2   0   0   2   2   2   2   0   0   2   0   2   0   0   0   0   0   2   2   0   2   2   2   0   2   0   2   2   0   2   2   0   0   0   2   2   2   0   0   2   0   0   0   0   0   0   0   0   2   0   2   2   2   0   0
 MK-3-16                0   0   0   2   0   0   0   2   2   2   2   2   0   2   2   2   0   0   2   0   0   2   0   0   2   0   0   0   0   0   2   2   2   2   2   2   0   0   0   0   0   0   0   0   0   0   0   0   2   2   0   2   2   0   0   2   2   2   2   2   0   0   2   0   0   0   0   0   0   2   0   2   0   0   0   2   0   2   0   0   2   2   2   0   2   0   0   0   2   2   2   2   2   2   2   0   0   0   0   2   0   2   0   2   2   2   0   0   0   0   2   2   0   2   2   2   0   2   0   2   0   0   0   0   0   2   0   0   2   2   0   0   2   2   0   2   2   0   0   0   0   0   2   0   2   2   0   0   2   2   2   2   0   2   2   0   2   0   0   0   0   0   2   2   0   2   2   2   2   0   0   2   2   0   2   2   0   0   0   2   0   2   0   0   2   0   0   0   0   0   0   0   0   2   0   2   2   2   0   0
 MK-4-1                 0   2   0   2   2   0   2   2   2   2   0   2   0   2   2   2   2   0   2   2   0   2   0   2   0   0   2   0   0   0   2   2   2   2   2   2   0   0   0   0   2   2   0   2   2   2   2   2   2   0   0   0   0   2   2   2   2   0   2   0   2   2   2   0   2   0   0   2   2   2   0   0   0   2   0   2   2   0   2   0   2   2   0   2   0   0   0   2   0   2   2   0   2   2   0   2   0   0   0   2   0   2   0   0   2   2   2   2   0   0   0   0   0   0   0   0   0   0   2   2   0   2   2   0   0   2   0   2   0   0   2   0   2   2   2   0   2   0   0   0   0   2   2   2   0   2   2   2   0   0   0   0   2   0   0   0   0   0   0   0   2   0   0   2   2   0   2   0   2   2   0   0   0   0   2   2   0   0   2   2   2   2   2   2   0   2   0   0   0   2   0   2   0   2   2   0   0   0   2   0
 MK-4-2                 0   2   0   2   0   0   0   0   2   2   0   2   0   2   2   2   2   0   2   0   0   2   0   2   0   0   2   0   0   0   2   2   0   2   2   2   0   0   0   0   2   2   0   2   2   2   2   2   2   0   0   0   0   2   2   2   2   0   2   0   2   2   2   0   2   2   0   2   2   2   0   0   0   2   0   2   2   0   0   0   2   2   0   2   0   0   0   2   0   2   2   2   2   2   0   0   0   2   0   2   0   2   0   0   2   2   2   2   0   0   0   0   0   0   2   0   0   0   2   2   0   2   2   0   0   2   0   2   0   0   2   0   2   2   2   0   2   0   0   0   0   0   2   2   0   2   2   2   0   0   0   2   2   0   0   0   0   0   0   0   2   0   0   2   2   0   0   0   2   2   0   0   0   0   2   2   0   0   2   2   2   2   2   0   0   2   0   0   0   2   2   2   0   0   2   0   0   0   2   0
 MK-4-3                 0   2   0   2   0   0   0   0   0   0   0   2   0   2   2   2   2   0   2   0   0   2   0   2   0   0   2   2   0   0   2   2   0   2   2   2   0   0   0   0   2   2   0   2   2   0   2   2   2   0   0   0   0   2   2   2   2   0   2   0   2   2   2   0   2   2   0   2   2   2   0   0   0   2   0   2   2   0   0   0   2   2   0   2   0   0   0   2   0   2   2   2   2   0   2   0   0   2   0   2   0   2   0   0   2   2   2   2   0   0   0   0   0   0   2   0   0   0   2   2   2   2   2   0   0   2   0   2   0   0   2   0   2   2   2   0   2   0   0   0   0   0   2   2   0   2   2   2   0   0   0   2   2   2   0   0   0   0   0   0   2   0   0   2   2   0   0   0   0   2   0   0   0   0   2   2   0   0   2   2   2   2   0   0   0   2   0   2   0   2   2   2   0   0   0   0   2   0   2   0
 MK-4-4                 0   0   0   2   0   2   0   0   0   0   0   2   0   2   2   2   2   0   2   0   0   2   0   2   0   2   2   2   0   0   2   2   0   0   0   2   0   0   0   0   2   2   0   2   0   0   2   2   0   0   0   0   0   2   2   2   0   0   2   0   2   2   2   0   2   2   0   2   2   2   0   0   0   2   2   2   2   0   0   0   2   2   2   2   0   0   0   2   0   2   2   2   2   0   2   0   0   2   0   2   0   2   0   0   2   2   2   2   0   0   0   0   0   0   2   0   0   0   2   2   2   2   2   0   0   2   0   2   0   0   2   0   2   2   2   2   0   0   0   2   0   0   2   2   0   2   0   2   0   0   2   2   2   2   0   0   0   0   0   2   0   0   0   2   2   0   0   0   0   2   0   0   0   0   2   2   0   0   2   2   2   2   2   0   0   2   0   2   0   2   2   2   0   0   2   2   2   0   2   0
 MK-4-5                 0   0   2   2   0   2   0   0   0   0   0   0   0   2   2   2   2   0   0   0   0   2   0   2   0   0   2   0   0   0   2   2   0   0   2   2   0   0   0   0   2   2   0   0   0   0   2   2   0   0   0   0   0   2   2   2   0   0   2   0   2   2   0   0   0   2   0   2   2   2   0   0   2   2   2   2   2   0   0   0   2   2   2   2   0   0   0   2   0   2   2   0   2   0   2   0   0   2   0   2   0   2   2   0   2   2   2   2   0   0   0   0   0   0   2   2   0   0   2   2   2   2   2   0   0   2   0   0   0   2   2   0   2   2   2   2   0   2   0   2   0   0   0   2   0   2   0   0   0   0   2   2   2   2   0   0   0   0   0   2   0   0   0   2   2   0   0   0   0   0   0   0   0   0   2   2   2   0   2   2   2   2   2   0   2   2   0   2   0   2   0   2   0   0   0   2   2   0   0   2
 MK-4-6                 0   0   2   2   0   2   0   0   0   0   0   0   0   2   2   2   2   0   0   0   0   2   0   2   2   0   2   0   0   0   2   2   2   0   2   2   2   2   0   2   2   2   0   0   0   0   2   2   2   0   0   0   0   2   2   2   0   0   2   0   2   2   0   0   0   2   0   2   2   2   0   0   2   2   2   2   2   0   0   0   2   2   2   2   0   0   0   2   0   2   2   2   2   0   2   0   0   2   0   2   0   2   2   0   2   2   2   2   0   0   0   0   0   0   2   2   0   0   2   2   2   2   2   0   2   2   0   0   0   2   2   0   2   2   2   2   2   2   0   2   0   0   0   2   0   2   2   0   0   0   2   2   0   2   0   0   0   0   0   2   0   0   0   2   2   0   0   0   0   0   0   0   0   0   2   2   2   0   2   2   2   0   2   0   2   2   2   2   0   2   0   2   2   2   0   2   2   0   0   2
 MK-4-7                 0   0   2   2   0   2   0   0   0   0   0   0   0   2   2   0   2   0   2   0   0   2   0   0   2   0   2   0   0   0   2   2   2   0   2   2   2   2   0   2   2   2   0   0   0   0   2   2   2   0   2   0   0   2   2   2   0   0   2   0   2   2   0   0   0   2   2   0   2   2   0   0   2   2   2   2   2   0   0   0   2   2   2   2   0   0   0   2   0   2   2   2   2   0   2   0   0   2   0   0   2   0   2   0   2   2   2   2   0   0   0   0   0   0   0   2   0   0   2   2   2   2   2   0   2   2   2   0   0   2   2   0   2   2   2   2   2   2   0   2   2   0   0   2   0   2   2   2   0   0   2   2   0   2   0   0   0   0   0   2   0   2   0   2   2   0   0   0   0   0   0   0   0   0   2   0   2   0   2   2   2   2   2   0   2   2   2   2   0   2   0   2   2   2   0   2   2   0   0   2
 MK-4-8                 0   0   2   2   0   2   0   2   0   0   0   0   0   2   2   0   2   0   2   0   0   2   0   0   2   0   2   0   0   0   2   2   2   0   2   2   2   2   0   2   2   2   0   0   2   0   2   2   2   0   2   0   0   2   2   2   0   0   2   0   2   2   0   2   0   0   2   0   2   2   0   0   2   2   2   2   2   0   0   0   0   2   2   2   0   0   0   2   0   2   2   0   2   0   2   0   0   2   0   0   2   0   2   0   2   2   2   2   0   0   0   0   0   0   0   2   0   0   2   2   2   0   2   0   2   0   0   0   0   2   2   0   2   2   2   2   2   2   0   2   2   0   0   2   0   2   2   2   2   2   0   2   0   2   0   0   0   2   0   2   0   2   0   2   2   0   0   0   0   0   0   0   0   0   2   0   2   0   0   2   2   2   0   0   2   2   2   0   2   2   0   2   2   0   0   2   2   0   0   2
 MK-4-9                 0   0   2   2   0   2   0   2   2   2   0   0   0   2   2   0   2   0   0   2   0   2   0   0   2   0   2   0   0   0   2   2   2   0   2   2   2   2   0   2   2   2   0   0   2   0   2   0   2   0   2   0   2   2   2   2   0   0   2   0   2   2   0   2   0   0   2   0   2   2   0   0   2   2   2   2   2   0   0   0   0   2   2   2   0   0   0   2   0   2   2   0   2   0   2   2   0   2   0   0   2   0   2   0   2   2   2   2   0   0   0   0   0   0   0   2   0   0   2   2   2   0   2   0   2   2   0   0   0   2   0   0   2   2   2   2   2   2   0   2   2   0   0   2   0   2   2   0   2   2   0   2   0   2   0   0   0   2   0   2   0   0   0   2   0   0   2   0   0   0   0   0   0   0   2   0   2   0   0   0   2   2   0   0   2   2   2   0   2   0   2   2   2   0   0   2   2   0   0   0
 MK-4-10                0   0   0   2   0   2   2   2   2   2   0   0   0   2   2   0   2   0   2   2   0   2   0   0   2   0   2   0   0   0   2   2   2   0   2   0   2   2   0   2   2   2   0   0   2   0   2   0   2   0   2   0   2   2   2   2   0   0   2   0   2   2   2   2   0   0   0   0   2   2   0   0   2   2   2   2   2   0   0   0   0   2   2   0   0   0   0   2   2   2   2   0   0   0   0   2   0   2   0   0   2   0   2   0   2   2   2   2   0   0   0   0   0   0   0   2   0   0   2   2   2   0   2   0   2   2   0   2   0   2   0   2   2   2   2   2   2   2   0   0   2   2   0   2   0   2   2   2   2   2   0   2   0   2   0   0   0   2   0   2   0   0   0   2   0   0   2   0   0   0   0   0   0   0   2   0   2   0   0   0   2   0   0   0   2   2   2   0   2   0   2   2   2   0   0   2   2   0   0   0
 MK-4-11                0   0   0   2   0   0   2   2   2   2   0   0   0   2   2   0   2   0   2   2   0   2   0   2   2   0   2   0   0   0   0   2   2   0   2   0   2   2   0   2   2   2   0   0   2   0   0   0   2   0   2   0   2   2   2   2   2   0   2   0   2   2   2   2   0   0   0   2   2   2   0   0   2   0   2   2   2   0   0   0   0   2   2   2   0   2   0   2   2   2   2   2   0   0   0   2   0   0   0   2   2   0   2   2   2   2   2   2   0   0   0   2   0   0   0   2   2   0   2   2   2   0   2   0   2   2   2   2   0   2   0   2   2   2   2   2   2   0   0   0   0   2   0   2   0   2   2   0   2   2   0   2   0   0   0   2   2   2   0   0   0   0   0   2   0   0   2   0   0   0   0   0   0   0   2   2   2   0   0   0   2   0   0   0   2   2   2   0   2   0   2   2   2   0   0   2   2   0   0   0
 MK-4-12                0   0   0   0   2   0   2   2   2   2   0   0   0   2   2   0   2   0   2   2   0   2   0   2   2   0   2   0   0   0   0   2   2   0   2   0   2   2   0   2   2   2   0   0   0   0   0   0   2   0   2   0   2   2   2   2   2   0   2   0   0   2   2   2   0   0   0   2   2   2   0   0   2   2   2   2   2   0   0   0   0   2   2   2   0   2   0   2   2   2   2   2   0   0   0   2   0   0   0   2   2   0   2   0   0   0   2   2   0   0   2   2   0   0   0   2   2   0   2   2   2   0   2   0   2   2   2   2   0   2   0   2   2   2   2   2   2   0   0   0   0   2   0   0   0   2   2   0   0   2   2   2   0   2   0   2   2   2   0   2   0   0   0   2   0   0   2   0   0   0   0   0   2   0   2   2   2   0   0   0   2   0   0   0   2   2   2   0   0   0   2   2   2   0   0   2   2   0   0   0
 MK-4-13                0   0   0   0   2   0   2   2   2   2   0   0   0   2   2   0   2   0   2   2   0   2   0   2   2   0   2   0   0   0   0   2   2   0   2   0   2   2   0   2   2   2   0   0   0   0   0   0   2   0   2   0   2   2   2   2   2   0   2   0   0   2   2   2   0   0   0   2   2   2   0   0   2   2   2   2   0   0   0   0   0   2   0   2   0   2   0   2   2   2   2   2   0   0   0   2   0   0   0   2   2   0   2   0   0   0   2   2   0   2   2   2   0   0   0   0   2   0   2   2   2   0   2   0   2   2   0   2   0   2   0   2   2   2   2   2   2   0   0   0   0   2   2   0   0   2   2   0   0   2   2   2   0   2   0   2   2   2   0   2   0   0   0   2   0   0   2   2   2   0   0   0   2   0   2   2   2   0   0   0   2   0   0   0   2   2   2   0   0   0   2   2   2   0   0   2   2   0   0   0
 MK-4-14                0   0   0   0   2   0   2   2   2   2   0   2   0   0   0   0   2   0   2   2   0   2   0   2   2   0   2   0   2   0   0   2   0   0   2   2   0   2   0   0   2   2   0   0   0   0   0   0   2   0   2   2   0   2   2   2   2   2   2   0   0   2   2   2   0   0   0   2   2   2   0   0   2   2   2   2   0   0   0   0   0   2   0   0   0   2   0   2   2   2   2   0   0   0   0   2   0   0   0   2   2   0   2   0   0   0   2   0   0   2   2   2   0   0   0   0   2   0   0   2   0   0   2   0   2   2   0   2   0   2   0   2   2   2   2   2   2   0   0   2   0   2   2   0   0   2   2   2   0   2   2   2   0   2   0   2   2   2   2   2   0   0   0   0   0   0   2   2   2   0   0   0   2   0   0   2   2   0   0   0   2   0   0   0   2   2   2   0   0   0   2   2   2   0   0   2   0   0   0   0
 MK-4-15                2   0   0   0   2   0   2   0   2   2   0   2   0   0   0   0   2   0   2   2   0   2   0   2   2   0   2   0   2   0   0   2   2   0   2   0   0   2   2   0   2   2   0   0   0   0   0   2   2   0   2   2   0   2   2   2   2   2   2   0   0   2   2   2   0   0   0   2   2   0   2   0   2   0   2   2   0   0   0   2   0   2   0   0   0   2   0   2   2   2   2   2   0   0   0   2   0   0   0   0   2   0   0   0   0   0   0   0   0   2   2   2   0   0   0   0   2   0   0   2   0   0   2   0   2   2   0   2   0   2   0   2   2   2   2   0   2   0   0   2   0   2   2   0   0   2   2   2   0   0   2   2   0   2   0   2   2   2   0   2   0   0   2   2   0   0   2   2   2   0   0   0   0   0   0   2   2   0   0   0   2   0   0   0   2   2   2   0   0   0   0   2   2   2   0   2   0   0   0   0
 MK-4-16                0   0   0   0   2   0   2   0   0   2   0   2   0   0   0   0   2   0   2   2   0   2   0   0   0   0   2   0   2   0   0   2   2   0   2   0   0   0   2   0   2   2   2   2   0   0   0   2   2   0   2   2   0   0   2   2   2   0   2   2   0   2   0   2   0   0   0   2   2   0   2   0   0   0   2   2   0   0   0   0   2   2   2   2   2   2   0   2   2   2   2   2   0   0   0   2   0   0   0   0   2   0   0   0   0   0   0   0   0   2   0   2   0   0   0   0   2   0   0   2   0   0   2   0   2   2   0   0   0   0   0   2   2   2   2   2   2   0   0   2   0   2   2   0   0   2   2   2   0   0   2   0   0   2   0   2   0   2   0   2   0   0   2   2   0   0   2   2   2   0   0   0   0   0   0   2   2   0   0   0   2   0   0   0   0   2   2   0   0   0   0   2   2   2   0   0   0   0   0   0
 MK-5-1                 2   2   2   0   2   2   0   2   0   0   2   2   0   2   0   0   0   0   2   2   0   0   2   2   2   2   2   2   0   2   0   2   2   0   0   2   2   0   0   0   0   0   0   0   2   2   2   0   2   0   2   2   2   0   0   2   0   2   0   2   0   0   0   2   0   0   2   0   0   2   0   0   0   0   0   0   0   2   2   2   2   2   2   2   2   0   2   0   0   2   0   0   0   2   0   0   0   0   2   0   0   2   2   2   0   0   0   0   2   0   0   2   0   2   2   0   2   0   0   2   2   0   0   0   2   2   0   2   2   0   0   2   0   2   0   2   2   0   2   2   2   0   0   0   0   0   0   2   0   2   2   0   0   0   0   2   2   0   0   2   0   2   2   2   2   2   0   2   2   2   0   0   2   2   0   2   0   2   0   2   2   2   2   0   2   2   2   0   0   0   2   2   0   0   2   2   0   2   2   2
 MK-5-2                 2   2   2   0   2   2   0   0   0   0   2   2   2   2   0   2   0   0   2   2   0   0   2   2   2   2   2   0   0   2   0   2   2   0   0   2   2   0   0   2   0   0   0   0   2   2   2   0   2   0   2   2   2   0   2   0   0   2   0   2   0   0   2   2   0   0   2   0   2   2   0   0   0   0   0   0   2   2   2   2   0   2   0   2   2   0   2   0   0   2   0   0   2   2   0   2   2   0   2   0   0   2   2   2   0   0   0   0   2   0   0   2   0   2   2   0   2   0   0   2   2   2   0   0   2   2   0   2   2   0   2   2   0   2   0   2   0   2   2   2   2   0   0   0   0   0   0   2   0   2   2   0   0   0   0   2   2   0   0   2   0   2   2   2   2   2   0   0   2   2   0   0   2   2   0   2   0   2   0   2   2   2   2   0   0   2   0   0   0   0   2   2   0   0   2   2   0   2   2   2
 MK-5-3                 0   2   2   0   2   2   0   0   0   0   2   2   2   2   0   0   0   0   2   2   0   0   2   2   2   2   2   0   0   2   0   2   2   0   2   2   2   0   0   0   0   0   0   0   2   2   2   0   2   0   2   2   2   0   2   2   0   2   0   2   0   0   2   2   0   0   2   0   2   2   0   0   0   0   0   0   2   2   2   2   0   2   0   2   2   0   2   2   0   2   0   0   0   2   0   2   2   0   2   0   0   2   2   0   0   0   0   0   2   0   0   0   0   2   2   2   2   0   0   2   2   2   0   0   0   2   2   2   0   0   2   0   0   2   0   2   2   2   2   2   2   0   0   0   0   0   2   2   0   2   0   2   0   0   0   2   2   0   0   2   0   2   2   2   2   2   0   0   0   2   0   0   2   2   0   2   0   2   2   2   2   2   2   0   0   2   0   0   0   0   2   2   2   0   2   2   0   2   2   0
 MK-5-4                 0   2   2   0   2   0   0   0   0   0   2   2   2   2   0   0   0   0   2   2   0   0   2   2   2   2   2   0   0   2   0   2   2   0   2   2   2   0   0   0   0   0   0   0   2   2   2   0   2   0   2   2   2   2   2   2   0   0   0   2   0   0   2   2   0   2   2   0   2   2   0   0   0   0   0   0   2   2   2   0   0   2   0   2   2   0   2   2   0   0   0   0   0   2   0   2   2   2   2   0   0   2   0   0   0   2   0   0   2   0   0   0   0   2   2   2   0   0   2   2   2   2   0   0   0   2   0   2   2   2   0   0   0   2   2   2   0   2   2   2   2   0   0   0   2   0   2   2   0   2   0   2   0   0   0   2   2   2   0   2   0   2   2   2   2   2   0   2   0   2   0   0   2   2   0   2   0   0   2   2   2   2   2   2   0   0   0   0   0   0   2   2   2   0   2   2   0   2   2   0
 MK-5-5                 0   2   2   0   0   0   0   0   0   0   2   0   2   2   0   0   0   2   2   2   0   0   0   2   2   2   2   0   0   2   0   2   2   0   2   0   0   0   0   0   0   2   0   0   2   2   2   0   2   0   2   2   2   2   0   2   0   0   0   2   0   0   0   2   0   2   2   0   2   2   0   0   0   0   0   0   2   2   2   0   0   2   0   2   2   0   2   2   0   2   0   0   2   2   0   2   2   0   2   0   0   0   0   0   0   2   0   0   2   0   0   0   0   2   2   2   2   0   2   2   2   2   0   0   0   2   0   2   2   2   0   0   0   2   2   2   0   2   2   2   2   0   0   0   2   0   2   2   0   0   0   2   0   0   0   2   2   2   0   2   0   2   2   2   2   2   0   2   2   2   0   2   2   2   0   2   0   0   2   2   2   2   2   2   0   0   0   0   0   2   2   2   2   2   2   2   0   2   2   0
 MK-5-6                 0   2   2   0   0   2   0   0   0   0   2   0   2   2   0   0   0   2   2   2   0   0   0   0   0   2   2   0   0   2   0   2   2   0   2   0   0   0   2   0   0   2   0   0   2   2   2   2   2   0   2   2   2   2   0   2   0   0   0   2   0   2   0   2   2   2   2   0   2   2   0   0   0   0   2   0   2   2   2   0   0   2   0   2   2   0   2   2   0   2   0   0   2   2   0   2   0   0   2   0   0   0   0   0   0   2   0   0   2   0   0   0   2   2   2   2   2   0   2   2   2   2   0   2   0   2   0   0   2   2   0   2   0   2   2   2   0   2   2   0   2   0   0   0   2   0   2   2   0   0   0   2   0   0   0   2   2   2   0   2   0   0   0   2   2   2   0   2   2   2   0   2   2   2   0   2   0   0   2   2   2   2   2   2   0   0   0   0   0   0   2   2   2   2   2   2   0   2   2   0
 MK-5-7                 0   0   2   0   0   2   0   0   0   2   2   0   2   2   0   0   0   2   2   0   0   0   0   0   0   2   2   2   0   2   0   2   2   0   2   0   0   0   2   0   0   2   0   0   2   2   2   2   2   0   2   2   2   2   0   2   0   0   0   2   0   2   0   0   2   2   2   0   2   2   0   0   2   2   2   2   2   2   2   0   0   2   0   2   2   0   2   0   0   2   0   0   2   2   0   2   0   0   2   0   0   2   0   0   2   2   2   0   2   0   0   0   2   2   2   2   2   0   2   2   2   2   0   2   0   2   0   0   0   2   0   2   0   2   2   2   0   2   2   0   2   0   0   0   2   0   0   2   0   0   0   2   0   0   0   2   2   2   0   2   0   0   0   2   2   2   0   2   2   2   0   0   2   2   0   2   0   0   2   2   2   2   2   2   0   0   0   0   0   0   2   2   2   2   2   2   0   2   2   0
 MK-5-8                 0   0   2   0   0   2   0   0   2   2   0   0   2   2   0   0   0   2   2   0   0   0   0   2   0   2   2   2   0   2   0   2   2   0   2   0   0   0   2   0   0   2   0   0   2   2   2   2   2   0   2   2   2   2   0   2   0   0   0   2   0   2   0   0   2   2   2   0   2   2   0   0   0   2   2   2   0   2   2   0   0   2   0   2   2   0   2   0   0   0   0   0   0   2   0   0   0   0   2   0   0   2   0   0   2   2   2   0   2   0   0   0   2   2   2   2   2   0   2   2   2   2   0   2   2   2   0   0   0   2   0   2   0   2   2   2   0   2   0   0   2   0   0   0   2   0   0   2   0   0   0   2   0   0   0   2   2   2   0   2   0   0   0   2   2   2   0   2   2   2   0   0   2   2   0   2   0   0   0   0   2   0   2   2   0   0   0   0   0   0   2   2   2   2   2   2   2   2   2   0
 MK-5-9                 0   0   2   0   0   2   0   0   2   2   0   0   2   2   0   0   0   2   2   0   0   0   0   2   0   2   2   2   0   2   0   2   2   0   2   0   0   0   2   0   0   2   0   0   2   2   2   2   2   2   2   2   2   2   0   2   0   0   0   2   0   2   0   0   2   2   0   0   2   2   0   0   0   2   2   2   0   2   2   0   0   2   0   2   2   0   2   0   0   0   0   2   0   2   0   0   0   0   2   2   0   2   0   0   2   0   0   0   2   2   0   0   2   2   2   0   2   0   2   2   2   2   0   2   2   2   0   0   0   2   0   2   0   2   2   2   2   2   0   0   2   0   0   0   2   0   0   2   0   0   0   2   0   2   0   2   2   2   2   2   0   0   0   2   2   2   0   2   2   2   0   0   2   2   0   2   0   0   0   0   2   0   2   2   0   0   0   0   0   0   2   2   2   2   2   2   2   2   2   0
 MK-5-10                0   0   2   2   0   2   0   0   2   2   0   0   2   2   0   0   0   2   2   0   0   2   0   2   0   2   2   2   0   2   0   2   2   0   2   0   0   0   2   2   2   2   0   0   2   0   2   2   0   2   2   2   2   2   2   2   0   0   0   2   0   2   0   0   2   2   0   0   2   0   2   0   0   2   2   2   0   2   2   0   0   2   0   2   0   0   2   2   0   2   0   2   0   2   0   0   0   0   2   0   0   2   0   0   2   0   0   0   2   2   0   0   2   2   2   0   2   0   2   2   2   2   0   2   2   2   0   0   0   2   0   2   0   2   0   2   2   2   0   2   0   0   0   0   2   0   0   2   0   0   0   2   0   2   2   2   2   2   2   2   0   0   2   2   2   2   0   2   2   2   0   2   2   2   0   2   0   0   0   0   2   0   2   2   0   0   0   0   0   0   2   2   2   2   2   2   2   2   2   0
 MK-5-11                0   0   0   2   0   2   0   0   2   2   0   0   2   2   0   0   0   2   2   2   2   2   0   2   0   2   2   2   0   2   0   2   2   0   2   0   0   0   2   2   2   2   0   0   2   2   2   2   0   2   2   2   2   0   2   2   0   0   0   2   0   2   0   0   2   2   0   0   0   0   2   0   0   0   2   2   0   0   0   0   0   2   0   2   0   0   0   2   0   2   0   2   0   2   0   0   0   0   2   0   0   2   0   0   2   2   0   0   0   2   0   0   2   2   2   0   2   0   2   0   2   2   0   2   2   2   0   0   0   2   0   2   0   0   0   2   2   2   0   2   0   0   0   0   2   0   0   2   0   0   0   2   2   2   2   2   2   2   2   2   0   0   2   2   2   2   0   0   2   2   0   2   2   2   0   0   0   0   0   0   2   0   0   2   0   0   2   0   0   0   2   2   2   2   2   2   2   2   2   0
 MK-5-12                0   0   2   2   0   2   0   0   2   2   0   0   2   2   0   0   2   2   0   2   2   2   2   2   2   2   0   2   0   2   0   2   2   0   2   0   2   0   2   2   2   2   2   0   2   2   0   2   0   2   2   2   2   0   2   2   0   2   0   2   2   2   0   0   2   2   0   0   0   0   2   0   0   0   2   2   0   0   0   0   0   2   0   2   0   0   0   2   0   2   0   2   0   2   2   0   0   0   2   0   0   2   0   2   2   2   0   0   0   2   0   0   2   0   2   0   2   0   2   0   2   2   0   2   2   0   2   0   0   2   0   2   0   0   0   2   2   2   0   2   2   0   0   0   2   0   0   2   0   0   0   2   2   2   2   2   2   2   2   2   0   0   2   2   2   2   0   0   2   0   0   2   2   0   0   0   0   0   0   0   2   0   2   2   0   0   2   0   2   0   2   2   2   0   2   2   2   2   2   0
 MK-5-13                0   0   2   2   0   2   0   0   2   2   0   0   2   2   2   0   2   2   0   0   2   2   2   2   2   2   0   0   0   2   0   2   2   0   2   0   2   2   2   2   2   2   2   0   2   2   0   2   0   2   2   2   2   0   2   2   0   2   0   2   2   2   0   0   2   0   0   0   0   0   2   2   0   0   2   2   0   0   0   0   0   2   0   2   0   0   0   2   0   0   0   0   0   2   2   0   0   0   2   0   0   2   0   2   2   2   2   0   0   2   0   0   2   0   2   0   2   0   2   2   2   2   0   2   0   0   2   0   0   2   0   2   0   0   0   2   2   2   0   2   2   0   0   0   2   2   0   2   0   0   0   2   2   2   2   2   2   2   2   2   0   0   2   2   2   2   0   0   2   0   0   2   2   0   0   0   0   0   0   0   2   0   0   2   0   2   2   0   2   0   2   2   2   0   2   0   2   2   2   2
 MK-5-14                0   0   2   0   0   0   0   0   2   0   0   0   2   2   2   2   2   2   0   0   0   2   2   2   2   2   0   0   0   2   0   2   2   0   2   0   2   2   2   2   2   2   0   0   2   2   0   2   0   2   2   2   2   0   2   2   2   2   0   2   2   2   0   0   2   0   0   0   2   0   2   2   0   2   2   2   0   0   0   0   0   0   0   2   0   0   0   2   0   2   0   0   0   2   2   0   0   0   2   0   2   2   0   2   2   2   2   0   0   2   0   0   2   0   2   0   2   0   0   2   0   0   0   2   0   0   2   0   0   2   2   2   0   0   0   2   2   2   0   2   2   0   0   0   2   2   0   2   0   0   0   2   2   2   2   2   2   2   2   2   0   0   2   2   2   2   2   2   2   0   0   2   2   0   2   0   0   0   0   0   2   0   0   2   0   2   2   0   2   0   0   2   2   0   2   0   2   2   2   2
 MK-5-15                0   0   2   2   0   0   0   0   2   0   0   0   2   2   2   2   2   2   0   0   0   2   2   2   2   2   0   0   0   2   0   2   2   0   2   0   2   2   2   2   2   2   0   0   2   2   0   2   0   2   2   2   2   0   0   2   2   2   0   2   2   2   0   2   2   0   0   0   0   0   2   2   0   2   2   2   0   0   0   0   0   0   0   2   0   0   2   2   0   2   0   0   0   2   2   0   2   0   2   2   2   2   2   2   2   2   2   0   0   2   0   0   2   0   2   0   2   0   0   0   0   0   0   2   2   0   2   0   0   2   2   2   0   0   0   2   0   2   0   2   2   0   2   0   2   2   0   2   0   0   0   2   0   2   2   2   2   0   2   2   0   0   2   2   2   2   2   2   2   0   0   2   2   0   2   0   2   0   2   0   0   0   0   0   0   2   2   0   0   0   0   2   2   0   2   0   2   2   2   2
 MK-5-16                0   0   2   2   0   0   2   0   0   0   0   0   2   2   2   2   2   2   0   0   2   2   2   2   2   2   0   0   0   0   0   0   2   0   2   0   2   2   2   2   2   2   0   0   2   2   0   2   0   2   2   0   2   2   0   2   0   2   0   2   2   2   0   2   2   2   0   0   2   0   2   2   0   2   2   2   0   0   0   2   2   0   0   2   0   0   2   0   0   2   0   0   0   2   2   0   2   0   2   0   2   2   2   0   2   2   2   0   0   2   0   0   2   0   2   0   2   0   0   0   0   0   0   2   0   0   2   0   0   2   2   0   0   0   0   2   0   2   0   2   2   0   2   0   2   2   0   2   0   0   0   2   0   2   2   0   2   0   2   2   0   0   2   2   2   2   0   2   2   0   0   2   2   0   2   0   2   0   0   0   0   0   0   0   0   2   2   0   0   0   0   2   2   0   2   0   2   2   2   2
 MK-6-1                 0   2   2   0   0   0   0   0   2   0   0   0   2   2   2   2   0   0   0   2   2   0   2   2   2   2   0   0   2   2   2   2   2   0   2   0   2   0   0   0   0   2   2   2   0   0   2   2   2   2   2   2   0   0   0   2   2   0   0   2   0   2   2   0   0   2   0   2   0   0   2   2   2   2   0   0   2   0   2   2   2   2   2   0   2   2   2   0   0   0   2   2   0   0   2   0   2   2   2   0   0   2   2   0   2   0   2   0   2   0   0   0   0   0   0   2   2   2   2   0   2   0   0   2   2   2   2   2   0   2   2   2   2   2   2   0   2   2   0   0   0   2   0   0   0   2   0   0   2   0   0   0   2   2   2   0   2   2   0   0   0   0   2   2   0   2   0   0   0   2   0   2   2   0   2   2   0   0   2   0   0   2   0   0   0   0   0   2   2   0   2   0   0   2   0   0   2   2   0   2
 MK-6-2                 0   0   2   0   0   0   0   0   2   0   0   0   2   2   2   2   0   2   0   2   2   0   2   2   2   2   0   0   2   2   2   2   2   0   2   0   2   0   0   0   0   2   2   2   0   0   2   2   2   2   2   2   0   0   0   2   2   0   0   2   0   2   2   0   0   2   0   2   0   0   2   2   0   2   0   0   2   0   2   2   2   2   2   0   2   2   2   0   0   0   2   2   0   2   2   0   2   2   2   0   0   2   2   0   2   0   0   0   2   0   0   0   0   0   0   2   2   2   2   0   2   0   2   2   2   2   2   2   0   2   2   2   2   2   2   0   2   2   0   2   0   2   0   2   0   2   2   2   2   0   0   0   2   2   2   0   2   2   0   0   0   0   2   2   0   2   0   0   2   2   0   2   2   0   2   2   0   0   2   0   0   2   0   0   0   0   0   2   2   0   2   0   0   2   0   0   0   2   0   0
 MK-6-3                 0   0   2   0   0   0   2   2   2   0   0   0   2   2   0   2   0   2   0   2   2   0   2   2   2   0   0   0   2   0   0   2   2   0   2   0   2   0   0   2   0   2   2   2   0   0   2   2   2   0   2   2   2   0   0   2   0   2   0   2   0   2   0   0   0   2   0   2   0   0   2   2   0   2   2   0   2   0   2   0   0   2   0   0   0   2   2   0   2   2   2   2   0   2   2   0   2   2   2   0   0   2   2   0   2   0   0   0   2   0   0   0   0   0   0   2   2   2   2   0   0   0   2   2   2   2   2   2   0   2   2   2   2   2   2   0   2   2   0   2   0   2   0   2   0   2   2   2   2   0   0   0   2   2   2   0   2   2   0   2   0   0   2   2   0   2   0   0   2   2   0   2   2   0   0   2   0   0   2   0   0   2   0   0   0   2   0   2   2   0   2   0   0   2   2   2   0   2   0   0
 MK-6-4                 2   0   0   0   0   0   0   2   2   0   0   0   2   2   0   2   0   2   0   2   2   0   2   2   2   0   0   0   2   0   0   2   2   0   2   0   2   0   0   2   2   2   0   2   0   0   2   2   2   0   0   2   2   2   0   2   0   0   0   2   0   2   0   0   2   2   0   2   0   0   2   2   0   2   2   0   2   0   2   2   0   2   0   0   0   2   2   0   2   2   2   2   0   2   2   0   2   2   2   0   0   2   2   0   2   0   0   0   2   0   2   2   0   0   0   2   2   2   2   0   0   0   0   2   0   2   2   2   0   0   2   2   2   2   2   2   2   2   0   2   0   2   0   0   0   2   2   2   2   0   0   0   2   2   2   0   2   2   0   2   2   0   2   2   0   2   0   0   2   2   0   2   2   0   0   2   0   0   2   0   0   2   0   2   0   2   0   2   2   0   2   0   0   2   2   2   0   2   0   0
 MK-6-5                 2   0   0   2   0   0   0   2   2   0   0   0   2   2   0   2   0   2   0   2   2   2   2   2   2   0   2   0   2   0   0   2   0   0   2   0   2   0   0   2   2   2   2   0   0   0   2   2   2   0   0   2   0   2   0   2   0   0   0   2   0   2   0   0   2   2   0   2   0   0   2   2   0   2   2   0   2   0   2   2   0   0   0   0   0   2   2   2   2   2   2   2   0   2   2   0   2   2   2   0   0   2   0   0   0   0   0   0   2   0   2   2   2   2   0   2   2   2   2   0   0   2   0   2   0   2   2   2   0   0   2   2   2   2   2   2   2   2   0   2   2   2   0   0   0   2   2   2   2   0   0   0   0   2   2   0   2   0   0   2   2   0   2   2   0   2   0   2   2   2   0   2   2   0   0   2   0   0   0   0   0   2   0   2   2   2   0   2   2   0   2   0   0   2   2   2   0   2   0   0
 MK-6-6                 2   0   0   2   0   0   0   2   2   0   0   0   2   2   0   2   0   2   0   2   2   2   2   2   2   0   2   0   2   0   0   2   0   0   2   2   2   0   0   2   2   2   2   0   0   0   2   0   2   0   0   2   0   2   0   2   0   0   0   2   0   2   0   0   2   2   0   2   2   0   2   2   0   2   2   2   2   0   2   2   0   0   0   0   0   2   0   2   2   2   0   2   0   2   2   0   2   2   2   0   0   0   0   0   2   0   0   0   2   0   2   2   2   2   0   2   2   2   2   0   2   0   0   2   0   2   2   2   0   0   2   2   0   2   2   2   2   2   0   2   2   2   0   0   0   2   2   2   2   0   0   0   0   2   2   0   2   0   0   2   2   0   2   2   0   2   0   2   2   2   0   2   2   0   0   2   0   0   0   2   0   0   0   2   2   2   0   0   2   0   2   0   0   0   2   0   0   2   0   0
 MK-6-7                 2   0   0   2   2   0   0   2   2   0   0   0   2   2   0   2   0   2   0   2   2   2   2   2   2   0   2   0   2   2   0   2   0   2   2   2   2   0   0   2   2   2   2   0   0   0   2   0   2   0   0   2   0   0   2   2   0   0   0   2   0   2   0   0   2   0   0   2   2   0   2   2   0   2   2   2   2   0   2   2   0   2   0   0   0   2   2   2   0   2   0   2   0   2   2   0   2   2   2   0   0   0   0   0   2   0   0   0   2   0   2   2   0   2   0   2   2   2   2   2   2   0   0   2   0   2   2   0   0   0   0   2   0   2   2   2   2   2   0   2   2   2   0   0   2   2   2   2   2   0   0   0   0   2   2   0   2   0   0   2   2   0   2   2   2   2   0   2   2   2   2   2   2   2   2   2   0   0   0   2   0   0   0   2   2   0   0   2   2   0   2   0   0   0   2   0   0   2   0   0
 MK-6-8                 0   0   0   2   0   0   0   2   2   2   0   0   2   2   0   2   0   2   0   2   2   2   2   2   0   0   2   0   2   2   0   2   0   2   2   0   2   0   0   2   2   2   0   0   0   0   0   0   2   0   0   2   0   0   2   2   0   0   0   2   0   2   0   0   2   0   0   2   2   0   2   0   0   2   2   2   2   2   2   2   0   2   0   0   0   2   2   2   0   0   0   2   0   2   2   0   2   2   2   0   0   0   0   0   2   0   2   0   2   2   2   2   0   2   0   2   2   2   2   2   2   0   0   2   2   2   2   0   2   0   0   2   0   0   2   2   2   2   0   2   2   2   0   0   2   0   2   2   2   0   0   0   0   2   2   0   2   0   2   2   2   0   2   2   2   2   0   0   2   2   0   2   2   2   2   0   0   0   0   2   0   0   0   2   2   0   0   2   0   0   2   0   0   0   2   0   0   2   2   0
 MK-6-9                 0   0   0   0   0   0   0   2   2   2   2   0   2   2   0   2   0   0   0   2   2   2   2   2   0   0   2   0   2   2   0   2   0   2   2   0   2   0   0   2   2   2   0   0   2   0   0   0   2   0   0   2   0   0   2   2   0   0   0   0   0   2   0   0   2   0   0   2   2   2   2   2   0   2   2   2   2   2   2   2   0   0   0   0   0   2   2   0   0   0   0   2   0   2   2   0   2   2   0   0   0   0   0   0   0   0   2   0   2   2   2   2   0   2   0   2   2   2   0   2   2   0   0   2   0   2   2   0   0   0   0   2   0   0   2   2   2   2   0   0   2   2   0   0   2   0   2   2   2   0   0   2   0   2   2   0   2   0   2   2   2   0   2   2   2   2   0   0   0   2   0   2   2   2   2   0   0   0   0   2   0   0   0   2   2   0   0   2   0   0   0   2   0   0   2   0   0   2   2   0
 MK-6-10                0   0   0   2   2   0   0   2   0   2   2   0   2   2   0   2   2   0   0   2   2   2   2   2   0   2   2   0   2   2   0   2   0   2   2   0   2   0   2   2   2   2   0   0   2   0   0   0   2   0   0   2   0   0   2   2   0   0   0   0   0   2   0   0   2   0   0   2   2   2   2   2   0   2   2   2   2   2   2   2   0   0   0   2   0   2   2   0   0   0   0   2   0   0   0   0   2   2   0   0   0   0   0   0   0   2   2   0   2   2   2   2   0   2   0   2   2   2   0   2   2   0   0   0   2   2   2   0   0   0   0   2   2   0   2   0   2   2   0   0   2   2   0   0   2   0   2   2   0   0   0   2   0   2   2   0   0   0   2   2   2   0   2   0   2   2   0   0   0   2   0   0   2   2   2   0   0   0   0   2   0   0   0   2   2   0   2   2   0   0   2   2   0   0   2   0   0   2   0   0
 MK-6-11                2   0   0   2   2   0   0   2   0   2   2   0   2   0   0   2   2   0   0   2   2   2   2   2   0   2   2   0   2   0   2   2   2   0   2   0   2   0   2   2   2   0   2   0   2   0   0   2   2   0   0   2   0   0   2   2   0   0   0   0   0   2   0   0   2   0   0   2   2   2   2   0   0   2   2   2   2   0   2   2   0   0   0   2   2   2   2   0   0   0   0   0   0   0   2   0   2   2   0   0   0   2   0   0   0   2   2   0   2   2   2   2   0   2   0   2   2   2   0   2   2   0   0   0   2   2   0   0   0   0   0   2   2   0   2   0   2   2   0   0   0   2   0   0   2   0   2   2   0   0   0   2   0   2   2   0   0   0   2   2   2   2   2   0   2   2   2   0   0   2   0   0   2   2   2   0   0   0   0   2   0   0   0   2   2   0   2   2   2   0   2   2   0   0   2   0   0   0   0   0
 MK-6-12                2   0   0   2   2   0   0   2   0   2   0   0   2   0   0   2   2   0   0   2   2   2   2   2   0   2   2   0   2   0   2   2   2   0   2   0   2   0   2   2   2   0   2   0   0   0   0   2   2   0   0   2   0   0   2   2   0   0   0   0   0   0   0   0   2   0   0   2   2   2   2   0   0   2   2   2   2   0   0   0   0   2   0   2   2   2   2   0   0   0   0   0   2   0   2   0   2   2   2   0   2   0   0   0   0   2   2   0   2   2   2   2   0   2   0   2   2   2   0   2   2   0   0   0   2   2   0   0   0   0   0   2   2   0   2   2   0   2   0   0   0   2   0   0   2   0   2   2   0   2   0   2   0   2   2   0   0   0   2   2   2   2   2   0   2   2   2   0   0   0   0   0   2   2   2   0   0   0   0   0   0   0   0   0   0   0   2   2   2   0   0   2   0   0   2   0   0   0   0   0
 MK-6-13                2   0   0   0   2   0   0   2   0   2   2   0   2   0   0   2   2   2   0   2   2   2   2   2   0   2   2   0   2   0   2   2   2   0   2   0   2   0   2   2   2   0   2   2   0   0   0   2   0   0   0   2   0   0   2   0   0   0   0   0   0   0   0   0   2   2   0   2   2   2   2   0   0   2   2   2   2   0   0   0   0   2   0   2   2   2   0   0   0   0   0   0   2   0   2   0   2   2   0   0   2   0   0   0   2   2   2   2   2   0   2   2   0   2   0   2   2   2   0   2   2   0   0   0   2   2   0   0   0   2   0   2   2   0   2   2   0   0   0   0   0   2   0   0   2   0   2   0   0   2   0   2   0   2   2   0   0   0   0   2   2   2   2   0   2   2   2   0   2   0   0   0   2   2   2   0   0   0   0   0   0   0   0   0   0   0   2   2   2   2   0   2   0   0   2   0   0   2   0   0
 MK-6-14                2   0   2   0   2   0   0   0   0   2   0   2   2   0   0   2   0   2   0   2   2   2   0   2   0   2   2   0   2   2   2   2   2   0   2   0   2   0   2   0   2   0   2   2   0   0   0   0   0   0   0   2   0   0   2   0   0   0   2   0   0   0   0   0   0   2   2   2   2   2   2   0   0   2   2   2   2   0   0   0   0   2   0   2   2   2   0   2   0   0   0   0   2   0   2   0   2   2   0   0   2   0   0   0   2   2   2   2   2   0   2   0   0   2   0   2   2   2   2   2   2   0   2   0   2   2   0   0   2   2   0   2   2   0   2   2   0   0   0   0   2   2   0   2   2   0   2   0   0   2   0   2   0   2   2   0   2   0   0   2   2   2   2   0   2   2   2   0   2   0   0   0   2   2   2   0   0   0   0   0   0   0   2   0   0   0   2   2   2   2   2   2   0   0   2   0   0   2   0   0
 MK-6-15                2   0   2   0   2   0   0   0   0   2   0   2   2   0   2   0   2   0   0   2   2   2   0   2   0   2   2   0   2   2   2   2   2   0   2   0   2   0   2   2   2   0   2   2   0   0   2   2   0   0   0   2   0   0   2   0   0   0   2   0   0   0   0   0   0   2   2   2   2   2   2   0   0   2   2   2   2   0   0   0   0   2   0   0   0   2   0   2   0   0   0   0   2   0   2   2   2   2   0   0   2   2   0   0   2   2   2   2   2   0   2   0   0   2   2   2   2   2   2   2   2   0   0   0   2   2   0   0   2   2   0   2   2   0   2   2   0   0   0   0   2   0   0   0   2   0   2   0   0   2   0   2   0   2   2   0   2   0   0   2   2   2   2   0   2   2   2   0   2   0   0   0   2   2   2   0   0   2   0   0   0   0   2   0   0   0   2   2   2   2   2   2   0   0   2   0   0   2   0   0
 MK-6-16                2   0   2   0   0   0   0   0   0   2   0   2   0   0   2   0   2   0   0   2   2   2   0   0   0   2   2   2   2   2   2   2   2   0   2   0   2   2   2   2   2   0   0   2   0   0   2   2   0   2   0   2   0   0   2   0   0   0   2   0   0   0   0   0   0   0   2   2   2   2   0   2   0   2   2   2   2   0   0   0   0   2   0   0   0   2   0   2   0   0   0   0   2   0   2   2   2   2   0   0   2   2   0   0   2   2   2   2   2   0   2   0   0   2   2   2   2   2   2   2   2   2   0   0   2   2   0   0   2   2   0   2   0   0   2   2   0   0   0   0   2   0   0   0   2   0   2   0   0   2   0   2   0   2   2   0   2   0   0   2   2   2   2   0   2   2   0   0   2   0   0   0   2   2   2   2   0   2   0   0   0   2   2   0   2   0   2   2   2   2   0   2   0   0   2   0   0   2   0   0
 
!****************************************** Phenotypic Data **********************************************************
!-100.0 is resevred for missing phenotype
SimulatedTrait1         8.3583    9.4376    9.9009    9.2921   11.4960   10.9945    8.2766    7.9277    7.8588    8.3025    9.6861   11.0131   11.3711   10.8772    9.6012   10.9535   10.5147   10.5688   10.4065    8.8866    9.0680    9.6074    9.7939   11.7375   10.0843    9.3887   10.3726    9.8631   10.9407   11.9752    9.0667   11.6022    7.8991    8.0024   10.9541    9.4216    9.1289   10.3607   10.6363    9.8171   11.4175   11.2173   10.4158   11.6419   10.1273    8.9430   10.2778    9.8471   10.2152    8.1726   12.0088    9.9135   10.5947    9.3953   10.4502   10.9002    6.8236    9.4611   11.7816    8.4213   10.6628    8.8142   10.1203    8.8536   11.0204    9.3046   12.1323    9.7385   12.1201   11.8097    7.9540    8.0600   10.3561   10.3916   10.9107    8.3072    9.1589    9.0201    8.8026    8.6371   10.3258    9.4371    8.7221   10.2341   12.2831    7.2443    8.9748   11.8776    8.9353   10.1649   11.8241    8.6802    9.8897    8.9604    7.8793    9.1593   12.2502   11.9010   10.4600   11.3543    8.3153   10.3243   10.3301    7.1082   10.3372   10.6932    9.9910   11.0772    9.5126    7.1747    8.9946   11.1509    7.4179    8.4922   11.2529    9.8870    9.8403   10.4008   10.6530   11.2216    9.1242   11.5221   11.3935    9.1208    8.7115   11.1974    8.8047    9.9235    9.2508    9.6013    9.2657    7.9673   11.8811   10.6013   10.8431   10.1581   11.3999   11.5428   10.7654    9.6744    9.0209    8.6223    7.2969   11.3154   10.2600    8.3756   11.0819    8.4788    6.5683   10.0510    9.1905    9.5096    8.6318   10.3584    7.7939   10.7190   11.0227   11.5234   10.0985   10.0082    8.9399    9.4186   10.5945   12.6358   11.3969    9.0382    7.9905    9.6008    9.0723   10.6873    9.5473   10.6297   10.2019   10.1245    9.1781   13.7647   10.0964    8.5632   10.7391   11.4509   10.7208   11.9249   12.9948    8.4570    7.5024    8.6670    9.8366    8.6295   10.2882   10.5143    9.5988   11.9408   10.8914   11.7832   14.6112   10.8294   11.1022    8.6863    9.4619    9.7776
SimulatedTrait2        14.7665   14.9788   12.9999   12.5848   14.1099   17.8431   15.4175   13.8882   13.7348   13.0226   14.0511   15.1105   13.9751   13.9979   15.9076   13.6813   13.6641   15.0340   15.0682   17.9258   13.9241   16.2270   12.6102   16.6048   14.6755   14.2390   15.7323   12.6074   13.7666   15.1956   14.6995   16.9273   16.1442   13.1711   14.6929   15.3999   14.4175   13.0518   15.5253   13.9759   14.7313   14.3707   13.2398   14.2067   14.0542   15.8319   14.9161   15.6259   16.4102   15.7594   12.9743   18.8946   15.8427   17.2104   14.6949   15.1672   14.6224   13.1166   13.5802   14.1167   15.4922   14.8636   15.4200   17.0515   13.9203   14.2760   15.7893   12.6579   16.1661   13.7810   14.2625   15.5982   14.8059   13.8127   13.6617   15.2999   16.3044   17.2022   14.7883   15.5246   16.1256   16.9069   15.0937   16.4280   14.1849   16.9161   17.7550   14.9688   15.5760   14.1800   14.9564   13.6917   15.1415   14.9473   16.4964   15.2571   16.9786   17.1046   16.3110   14.6586   15.5054   16.0101   14.3277   12.9332   15.2586   16.3462   14.2377   13.5936   15.4116   15.9838   15.5660   16.8530   11.5045   14.7244   13.4410   14.7813   12.5437   14.0540   12.6391   14.2432   15.8803   14.1519   13.5880   14.7647   15.0913   14.5232   12.3321   15.2982   14.5532   13.5601   15.3183   15.3165   13.9885   14.8916   17.1266   17.0040   16.4025   15.7329   16.6063   17.5888   14.0521   15.3310   14.4065   13.3272   16.2033   14.7140   17.5108   15.0961   13.4660   15.8305   14.7421   16.0416   14.8456   15.5880   13.1630   15.2019   15.4858   17.7143   14.6493   16.6078   13.2540   16.5902   15.4634   14.4510   13.6894   15.2025   15.1751   16.1691   13.5521   15.8098   13.1165   15.9346   18.5708   15.4871   12.6113   17.2876   16.2300   17.0321   16.4474   14.2107   16.6235   17.0032   16.6195   17.2824   15.7426   15.7230   14.1132   13.2876   14.3909   13.6148   16.2030   13.5046   17.6191   15.3270   14.8365   16.4295   15.1875   17.9284   15.1930   14.5430
 
