# Supplementary material for: Inclusive Composite Interval Mapping of QTL by Environment Interactions in Biparental Populations
Source: PLoS One. 2015 Jul 10;10(7):e0132414. doi: 10.1371/journal.pone.0132414 (PMC4498613; doi:10.1371/journal.pone.0132414)
Supplement: S3 File — (ZIP) [file pone.0132414.s003.zip › Simulation for unliked model/Simulated popualtions/run_00169.met]

!**********************Note: lines staring with "!" are remarks and will be ignored in the program********************
!*********************************General Information**********************************
!Assuming F1 = P1 x P2, populations available in QTL IciMapping are: 
!  1, P1BC1F1 = P1 x F1, the first backcrossing where P1 is used as the recurrent parent;
!  2, P2BC1F1 = P2 x F1, the first backcrossing where P2 is used as the recurrent parent;
!  3, F1DH, F1-derived doubled haploids; 
!  4, RIL or F1RIL, recombination inbred lines through the repeated selfing of F1;
!  5, P1BC1RIL, recombination inbred lines through the repeated selfing of P1BC1F1;
!  6, P2BC1RIL, recombination inbred lines through the repeated selfing of P2BC1F1;
!  7, F2, the selfing generation of F1;
!  8, F3, the selfing generation of F2;
!  9, P1BC2F1, the second backcrossing where P1 is used as the recurrent parent; 
! 10, P2BC2F1, the second backcrossing where P2 is used as the recurrent parent;
! 11, P1BC2RIL, recombination inred lines through the repeated selfing of P1BC2F1; 
! 12, P2BC2RIL, recombination inred lines through the repeated selfing of P2BC2F1; 
! 13, P1BC1F2, the selfing generation of P1BC1F1; 
! 14, P2BC1F2, the selfing generation of P2BC1F1; 
! 15, P1BC2F2, the selfing generation of P1BC2F1; 
! 16, P2BC2F2, the selfing generation of P2BC2F1; 
! 17, P1BC1DH, P1BC1F1-derived doubled haploids; 
! 18, P2BC1DH, P2BC1F1-derived doubled haploids; 
! 19, P1BC2DH, P1BC2F1-derived doubled haploids; 
! 20, P2BC2DH, P2BC2F1-derived doubled haploids; 
   3      !Mapping Population (see remarks above)
   2      !Mapping Function (1 for Kosambi; 2 for Haldane; 3 for Morgan)
   2      !Marker Space Type (1 for intervals; 2 for positions)
   1      !Marker Space Unit(1 for centiMorgans; 2 for Morgan)
   6      !Number of Chromosomes (or Linkage Groups)
 200      !Size of the mapping population
   2      !Number of environments
 
!***************************************** Chromosomes and Linkage Maps **********************************************
!Chromosome                 NumMarkers
-CH1                        16
-CH2                        16
-CH3                        16
-CH4                        16
-CH5                        16
-CH6                        16
!Linkage map (Marker name followed by position or the interval length)
 MK-1-1                1     0.000
 MK-1-2                1    10.000
 MK-1-3                1    20.000
 MK-1-4                1    30.000
 MK-1-5                1    40.000
 MK-1-6                1    50.000
 MK-1-7                1    60.000
 MK-1-8                1    70.000
 MK-1-9                1    80.000
 MK-1-10               1    90.000
 MK-1-11               1   100.000
 MK-1-12               1   110.000
 MK-1-13               1   120.000
 MK-1-14               1   130.000
 MK-1-15               1   140.000
 MK-1-16               1   150.000
 MK-2-1                2     0.000
 MK-2-2                2    10.000
 MK-2-3                2    20.000
 MK-2-4                2    30.000
 MK-2-5                2    40.000
 MK-2-6                2    50.000
 MK-2-7                2    60.000
 MK-2-8                2    70.000
 MK-2-9                2    80.000
 MK-2-10               2    90.000
 MK-2-11               2   100.000
 MK-2-12               2   110.000
 MK-2-13               2   120.000
 MK-2-14               2   130.000
 MK-2-15               2   140.000
 MK-2-16               2   150.000
 MK-3-1                3     0.000
 MK-3-2                3    10.000
 MK-3-3                3    20.000
 MK-3-4                3    30.000
 MK-3-5                3    40.000
 MK-3-6                3    50.000
 MK-3-7                3    60.000
 MK-3-8                3    70.000
 MK-3-9                3    80.000
 MK-3-10               3    90.000
 MK-3-11               3   100.000
 MK-3-12               3   110.000
 MK-3-13               3   120.000
 MK-3-14               3   130.000
 MK-3-15               3   140.000
 MK-3-16               3   150.000
 MK-4-1                4     0.000
 MK-4-2                4    10.000
 MK-4-3                4    20.000
 MK-4-4                4    30.000
 MK-4-5                4    40.000
 MK-4-6                4    50.000
 MK-4-7                4    60.000
 MK-4-8                4    70.000
 MK-4-9                4    80.000
 MK-4-10               4    90.000
 MK-4-11               4   100.000
 MK-4-12               4   110.000
 MK-4-13               4   120.000
 MK-4-14               4   130.000
 MK-4-15               4   140.000
 MK-4-16               4   150.000
 MK-5-1                5     0.000
 MK-5-2                5    10.000
 MK-5-3                5    20.000
 MK-5-4                5    30.000
 MK-5-5                5    40.000
 MK-5-6                5    50.000
 MK-5-7                5    60.000
 MK-5-8                5    70.000
 MK-5-9                5    80.000
 MK-5-10               5    90.000
 MK-5-11               5   100.000
 MK-5-12               5   110.000
 MK-5-13               5   120.000
 MK-5-14               5   130.000
 MK-5-15               5   140.000
 MK-5-16               5   150.000
 MK-6-1                6     0.000
 MK-6-2                6    10.000
 MK-6-3                6    20.000
 MK-6-4                6    30.000
 MK-6-5                6    40.000
 MK-6-6                6    50.000
 MK-6-7                6    60.000
 MK-6-8                6    70.000
 MK-6-9                6    80.000
 MK-6-10               6    90.000
 MK-6-11               6   100.000
 MK-6-12               6   110.000
 MK-6-13               6   120.000
 MK-6-14               6   130.000
 MK-6-15               6   140.000
 MK-6-16               6   150.000
!*********************************** Marker Types ********************************************************************
!Co-dominant marker: When heterozygote F1 is present, P1 is coded as 2, F1 is coded as 1, and P2 is coded as 0; Otherwise, P1 is coded as 2, and P2 is coded as 0. 
!Dominant marker: When heterozygote F1 is present, P1 and F1 are coded as 12, and P2 is coded as 0; Otherwise, P1 is coded as 2, and P2 is coded as 0.  
!Recessive markers: When heterozygote F1 is present, P1 is coded as 2, and F1 and P2 are coded as 10; Otherwise, P1 is coded as 2, and P2 is coded as 0. 
!Missing marker is coded as -1. 
 MK-1-1                 2   0   2   0   2   0   0   0   2   0   0   2   0   0   0   2   0   0   2   0   0   2   2   0   2   0   0   0   2   0   2   2   0   0   0   0   0   0   0   0   0   2   0   2   0   2   2   2   0   0   0   2   0   2   0   2   2   2   2   0   2   0   2   2   0   2   2   0   0   0   0   0   2   0   2   2   2   2   0   0   0   2   0   2   2   0   2   2   2   0   0   2   0   2   0   0   2   0   0   0   2   0   0   0   0   2   2   2   2   2   0   0   0   2   0   2   0   2   0   0   2   2   0   0   0   2   2   0   0   2   0   2   0   0   0   0   2   2   0   2   2   0   2   0   2   0   2   0   0   0   0   0   2   2   0   0   0   2   0   0   0   2   2   2   0   0   0   0   0   0   0   0   2   0   0   2   0   2   2   2   2   2   2   0   0   2   0   0   2   2   2   0   0   2   0   0   2   2   0   2
 MK-1-2                 2   0   0   0   2   0   0   0   2   0   0   0   2   0   0   0   0   0   2   0   0   2   2   0   0   0   0   0   2   0   2   0   0   0   0   2   0   0   0   0   0   2   0   2   0   2   2   2   0   0   0   2   0   2   0   0   2   2   2   0   2   0   2   2   0   2   2   0   0   0   0   0   2   0   2   2   2   2   0   0   0   2   0   2   2   0   0   2   2   0   0   2   0   2   0   0   2   0   0   0   2   0   0   0   0   2   2   2   2   2   0   0   0   2   2   2   0   2   0   0   2   2   0   0   0   2   2   0   0   2   0   2   2   0   0   0   2   2   2   2   2   0   2   0   2   0   2   2   0   0   0   0   2   2   0   0   0   2   0   2   0   2   2   2   0   0   0   0   0   0   0   2   2   0   0   2   0   2   2   2   2   2   2   2   0   2   0   0   2   2   2   0   0   2   0   0   2   2   0   2
 MK-1-3                 0   0   0   0   0   0   0   0   2   0   0   0   2   0   0   0   0   0   2   2   2   2   2   0   2   0   0   0   2   0   2   0   0   0   0   2   0   0   0   0   2   0   0   2   0   2   2   2   0   0   0   2   0   0   0   0   2   2   2   2   2   0   2   0   0   2   0   0   0   0   0   0   2   0   2   2   2   2   2   2   0   2   0   2   2   0   0   2   2   0   0   2   0   2   0   0   2   0   0   0   2   2   0   0   0   2   2   2   2   2   0   0   0   2   2   0   2   2   0   0   2   2   0   0   0   2   2   0   0   2   0   2   2   0   0   0   2   2   2   2   2   0   0   2   2   0   2   2   0   2   2   0   2   2   0   0   0   2   0   2   0   2   2   2   0   2   0   0   0   0   0   2   2   0   0   2   0   2   2   2   2   2   2   2   0   2   2   0   2   2   2   0   0   2   0   2   2   2   0   2
 MK-1-4                 0   0   0   0   0   2   2   0   2   0   2   0   2   0   0   0   0   0   2   2   2   2   2   0   2   2   0   0   2   0   2   0   0   0   0   2   2   0   0   0   2   0   0   0   0   2   2   2   0   0   0   2   0   0   0   0   2   2   2   2   2   0   2   0   2   2   0   0   2   0   0   0   2   0   2   2   2   2   2   2   2   2   0   2   2   0   0   2   2   0   0   2   0   2   0   0   2   0   0   0   2   2   0   0   0   2   2   2   2   2   0   0   0   2   2   0   2   2   0   0   2   2   0   0   0   2   2   0   2   2   0   2   2   0   0   0   2   2   2   2   2   0   0   2   2   0   2   2   0   2   0   0   2   2   0   0   0   2   0   2   0   2   2   2   0   0   0   0   0   0   0   2   2   0   0   2   0   2   2   2   2   2   2   2   0   2   2   0   2   2   2   0   2   2   0   2   2   2   2   2
 MK-1-5                 0   0   0   0   0   2   2   0   2   0   2   0   2   0   2   0   0   0   2   2   2   2   2   2   2   2   0   0   2   0   2   2   0   0   0   2   2   2   0   0   2   0   0   2   0   2   2   2   0   0   2   2   0   0   0   0   2   2   2   2   2   0   2   0   2   2   0   0   2   0   0   0   2   0   2   2   2   2   2   2   0   0   0   2   2   0   0   2   2   0   0   2   0   2   0   0   2   0   0   0   2   2   0   0   0   2   2   0   2   2   0   0   0   2   2   0   2   2   0   0   2   2   0   2   0   2   2   0   2   2   0   2   2   0   0   0   2   2   2   2   2   0   0   2   2   0   2   2   0   2   0   0   2   2   0   0   0   2   0   2   0   0   2   2   0   0   0   0   0   0   2   2   2   0   0   0   0   2   2   2   2   2   2   2   0   2   2   0   2   0   2   2   2   2   0   2   2   2   2   2
 MK-1-6                 0   2   0   0   2   2   2   0   2   0   2   0   0   0   2   2   0   0   2   2   2   2   2   2   2   2   0   0   2   2   2   2   0   0   0   2   2   2   0   2   2   0   0   2   0   2   2   2   0   0   2   2   0   0   0   0   2   2   2   2   2   0   2   0   2   2   0   0   2   0   0   0   2   2   2   2   2   2   2   2   0   0   0   2   2   0   0   2   2   0   0   2   0   2   2   0   2   0   0   0   2   2   0   0   0   0   2   2   2   2   0   0   2   2   2   0   2   2   0   0   2   2   0   2   2   2   2   2   2   2   0   2   0   0   0   0   2   2   2   2   2   0   0   2   2   0   0   2   2   2   0   0   2   2   0   0   0   2   0   2   0   0   0   2   2   0   0   0   0   0   2   2   2   0   0   0   0   2   2   2   2   2   2   0   0   2   2   0   2   0   2   2   2   0   0   2   2   2   2   2
 MK-1-7                 0   2   0   0   2   2   2   0   2   0   2   0   0   0   2   2   0   2   2   0   2   2   2   2   2   2   0   2   2   2   2   2   0   0   0   2   2   2   0   2   2   0   0   0   0   2   2   2   0   0   2   2   0   0   0   0   2   2   2   2   0   0   0   0   2   2   0   2   2   0   0   0   2   0   2   2   2   2   2   2   2   0   0   0   2   0   0   2   2   2   0   2   0   2   2   0   2   0   0   0   2   2   0   0   0   0   2   2   2   2   0   0   2   2   2   0   2   2   0   0   2   2   0   2   2   2   2   2   2   2   0   2   0   2   2   0   2   2   2   2   2   0   0   2   2   0   0   2   2   2   0   0   2   2   2   0   0   2   0   2   0   0   0   2   2   0   0   0   0   0   0   2   2   0   0   2   0   2   2   2   2   2   2   0   0   2   2   0   2   0   2   2   2   0   0   0   2   2   2   2
 MK-1-8                 0   2   0   0   2   0   2   0   2   0   2   0   0   0   2   2   0   2   2   0   2   2   2   2   2   2   0   2   2   2   2   2   2   0   0   2   2   2   0   2   2   0   0   0   0   2   2   2   0   0   2   2   0   0   0   0   2   2   2   2   2   0   0   0   2   2   0   0   2   0   0   0   2   0   2   2   2   2   2   2   0   0   0   0   2   0   0   2   2   2   0   2   0   2   2   0   2   0   0   0   2   0   0   0   0   0   2   2   2   2   0   0   2   2   2   0   0   2   0   0   2   2   0   2   2   2   0   2   2   2   0   2   0   2   2   0   2   2   2   2   2   0   0   0   2   0   0   2   0   0   0   0   2   2   2   0   0   2   0   2   0   0   0   2   0   0   0   0   0   0   0   2   2   2   0   2   0   2   2   2   2   2   2   2   0   2   2   0   2   0   2   2   2   0   0   0   2   2   2   2
 MK-1-9                 0   2   0   0   2   0   2   0   2   0   2   0   0   0   2   2   0   2   2   0   2   2   2   2   0   2   0   2   2   2   2   2   2   0   0   2   2   2   0   2   2   0   0   0   0   2   2   0   0   0   2   2   0   0   0   0   2   2   2   2   2   0   0   0   2   2   0   0   2   0   0   0   2   0   2   2   2   2   2   2   0   0   0   0   2   0   0   2   2   2   0   0   0   2   2   0   2   0   2   0   2   0   0   0   0   0   2   2   0   2   0   0   2   2   2   0   0   0   0   0   2   2   0   2   2   2   0   0   2   2   2   2   0   0   0   0   2   2   2   2   2   0   0   0   2   0   0   2   0   0   0   0   2   2   2   0   0   2   0   2   0   0   0   0   0   0   0   0   0   0   0   2   2   2   0   2   0   2   0   2   2   2   2   2   2   2   2   0   2   0   0   2   2   0   0   0   2   2   2   2
 MK-1-10                2   2   0   0   2   0   2   0   2   0   0   0   0   0   2   2   0   2   2   0   2   2   2   2   0   2   0   2   2   2   2   2   2   0   0   2   2   2   0   2   2   0   0   0   0   2   2   0   0   0   2   2   0   0   0   0   2   0   0   2   2   0   0   0   0   2   0   0   2   2   0   0   2   0   2   2   2   2   0   2   0   0   0   0   2   0   0   0   2   2   0   0   0   2   2   0   0   0   2   2   2   0   0   0   2   0   2   2   0   2   0   0   2   2   2   0   2   0   0   2   2   2   0   0   2   2   0   0   2   2   2   2   0   0   0   0   2   2   2   2   2   0   0   0   2   0   0   2   0   0   2   0   2   2   2   0   0   0   0   2   2   0   0   0   0   0   0   0   2   0   0   2   2   2   0   2   0   2   0   2   2   2   2   2   2   2   2   0   2   0   0   2   0   0   0   0   2   2   2   2
 MK-1-11                2   2   2   0   2   0   2   0   2   0   0   0   0   0   2   2   0   2   2   0   0   2   2   2   0   2   2   2   2   2   2   2   2   0   0   2   2   2   0   2   0   0   0   0   0   2   2   0   0   0   2   2   0   2   0   0   2   0   0   2   2   0   0   0   0   2   0   2   2   0   0   0   2   0   2   2   2   2   0   2   0   0   0   0   2   0   0   0   2   0   0   0   2   2   2   0   0   0   2   2   2   0   0   0   0   0   2   2   2   2   2   0   2   2   2   0   2   0   0   2   2   2   0   0   2   0   0   2   2   2   2   2   0   0   0   0   2   0   2   2   2   0   2   0   2   0   0   2   0   0   2   0   2   0   2   0   0   0   0   2   0   0   0   0   0   2   0   2   2   0   0   0   2   2   0   2   0   2   0   2   2   2   2   2   2   2   2   0   2   0   0   2   0   2   0   0   2   2   0   2
 MK-1-12                2   2   2   0   2   0   2   0   2   0   0   0   0   0   2   2   0   2   2   0   0   0   2   2   0   2   0   2   2   2   2   2   2   0   0   2   2   2   0   2   0   0   0   0   0   2   2   2   0   0   2   2   0   2   0   0   2   0   0   2   2   0   0   0   0   2   0   2   2   0   2   0   2   0   2   2   2   2   0   0   0   0   0   0   2   0   0   0   2   0   2   0   2   2   2   0   0   0   2   2   2   0   2   0   0   0   2   2   2   2   2   0   2   2   0   0   2   0   0   2   2   2   0   0   2   0   0   2   2   2   2   2   0   2   0   0   2   0   2   2   2   0   2   0   2   0   0   2   0   0   2   0   2   0   2   0   0   0   0   2   0   0   0   0   0   2   0   2   2   0   0   0   2   2   0   2   0   2   0   2   2   2   0   2   2   2   2   0   2   0   0   2   0   2   0   0   2   2   0   2
 MK-1-13                0   2   2   0   2   0   2   0   2   0   0   0   0   0   2   2   0   2   2   0   2   2   2   2   0   2   0   2   2   2   2   2   2   0   0   2   2   2   0   2   0   0   0   0   0   2   2   2   0   0   0   2   0   2   0   0   2   0   0   2   2   0   0   0   2   2   0   2   2   0   2   0   2   0   2   2   2   2   0   0   0   0   0   0   2   0   0   0   2   0   2   0   2   2   2   0   0   0   2   2   2   0   2   0   0   0   2   2   2   2   2   0   2   0   0   0   2   0   0   2   2   2   0   0   2   0   0   2   2   2   0   2   0   2   0   0   2   0   2   2   0   0   2   0   2   0   0   2   0   0   2   0   0   0   2   0   0   0   0   2   0   0   0   0   0   2   0   2   2   0   0   2   2   2   0   2   0   2   0   2   2   2   0   0   2   0   2   0   2   0   0   2   0   2   0   0   2   2   0   2
 MK-1-14                0   2   2   0   0   0   2   0   2   0   0   0   0   0   2   2   0   2   2   0   2   2   2   2   0   2   0   0   2   2   2   2   2   2   2   2   2   2   0   0   0   0   0   0   0   2   0   0   0   0   0   2   0   2   0   2   2   0   0   2   2   0   0   0   2   2   2   2   2   0   2   0   2   0   2   0   0   2   0   2   0   0   0   0   2   0   0   0   2   0   2   0   2   2   2   0   2   0   2   2   2   0   0   0   0   0   2   2   2   2   2   0   2   0   0   0   2   0   0   2   2   2   0   0   2   0   0   2   2   2   0   2   0   2   0   0   2   0   2   2   0   0   2   0   2   0   0   2   0   0   2   0   0   0   2   0   0   0   0   2   0   0   0   0   2   2   0   2   2   0   0   2   2   2   0   2   0   0   0   2   2   2   0   0   2   0   2   0   2   0   0   2   0   2   0   0   2   2   0   2
 MK-1-15                0   2   2   0   0   0   2   0   2   0   0   2   0   0   2   2   0   2   2   0   2   2   2   2   0   2   0   0   2   2   2   2   2   2   2   2   2   2   0   0   0   0   0   0   0   2   2   0   0   0   0   2   0   2   2   2   2   0   0   0   2   0   0   0   2   2   2   2   2   2   2   0   2   0   2   2   0   2   0   0   0   0   0   0   2   0   0   0   2   0   2   0   2   2   2   0   2   0   2   2   2   0   0   0   0   2   2   2   2   2   2   0   2   2   2   0   2   0   2   0   2   2   0   0   2   0   0   2   2   2   0   2   0   2   0   0   2   0   2   2   0   0   2   0   2   0   0   2   0   0   2   0   0   0   2   0   0   0   0   2   0   0   0   0   2   0   0   2   2   0   0   2   2   2   0   2   2   0   0   0   2   2   0   0   2   0   2   0   2   0   0   0   0   2   0   0   2   2   2   2
 MK-1-16                2   2   2   0   0   0   2   0   2   0   0   0   0   0   0   0   0   2   2   0   2   2   2   2   0   2   0   2   2   0   2   2   2   2   2   2   2   2   0   0   0   0   0   0   0   2   2   2   0   0   0   2   0   0   2   2   2   0   0   0   2   0   0   0   2   2   2   2   2   2   2   0   2   0   2   2   0   2   0   0   0   0   0   0   2   0   0   0   2   0   2   0   2   2   2   0   2   0   2   2   2   0   0   2   0   2   2   2   2   0   2   0   2   2   2   0   2   0   2   0   2   2   0   0   2   0   0   2   2   2   0   2   0   2   0   0   2   2   2   0   0   0   2   0   2   0   0   2   0   0   2   0   0   0   2   0   0   0   0   2   0   0   0   0   2   0   0   2   2   0   0   2   2   2   0   2   2   0   0   0   2   2   0   0   2   0   2   0   2   0   0   0   2   2   0   0   2   2   0   2
 MK-2-1                 0   0   2   0   0   0   2   2   0   0   2   0   2   2   2   2   2   2   0   0   2   2   2   0   0   2   0   2   0   0   0   0   2   0   2   2   2   2   0   2   0   2   0   0   2   2   0   2   2   0   0   2   0   0   2   2   0   0   2   0   0   2   0   0   0   2   0   0   0   2   2   2   2   0   2   0   0   0   0   2   0   2   2   2   2   2   2   2   0   2   2   2   0   2   0   0   0   0   2   0   0   0   0   0   0   2   0   2   2   2   0   2   0   2   0   0   0   2   2   2   0   2   2   2   0   2   2   0   0   2   0   2   2   2   0   2   0   0   0   0   0   0   2   2   0   2   0   2   2   2   2   2   2   0   0   2   2   2   0   2   0   0   2   0   2   0   2   0   0   2   2   0   2   0   2   0   2   0   0   2   0   0   0   0   2   2   0   2   2   2   2   0   2   2   0   2   2   2   2   0
 MK-2-2                 0   0   2   0   0   0   2   2   0   0   2   0   2   2   2   2   2   2   0   2   2   2   2   0   0   2   0   2   0   0   0   0   2   0   2   0   2   2   2   2   0   2   0   0   2   2   0   2   2   2   0   0   0   0   2   2   0   0   2   0   0   2   0   0   0   2   0   0   0   2   2   2   2   0   2   0   0   0   0   2   0   2   2   2   2   2   2   2   0   2   2   2   2   2   0   0   0   0   2   0   0   0   0   0   0   2   2   2   2   2   0   2   0   2   0   0   2   2   2   2   2   0   2   2   0   2   2   0   2   2   0   2   0   2   0   2   0   0   0   0   0   0   2   2   0   2   0   2   2   2   2   2   2   0   0   2   2   2   0   2   0   0   2   0   2   0   2   0   0   2   2   0   2   0   2   0   2   0   0   2   0   0   0   0   2   2   0   2   2   2   2   0   2   2   2   2   2   2   2   0
 MK-2-3                 0   0   2   0   0   0   2   2   0   0   2   0   2   0   2   2   2   2   0   2   2   2   2   0   0   2   0   2   0   0   0   0   2   0   2   0   2   2   0   2   0   2   0   2   2   2   0   2   2   2   0   0   0   0   0   2   0   2   2   0   0   0   2   0   0   2   2   0   0   2   0   2   2   0   2   0   0   0   0   2   0   0   2   2   2   2   2   2   0   2   2   0   2   2   0   0   0   0   2   0   0   0   0   0   0   2   2   2   0   0   0   2   0   2   0   0   2   2   2   2   2   0   2   2   0   2   2   0   2   2   0   2   0   2   0   2   0   0   0   0   0   0   2   2   0   2   0   2   2   2   2   2   2   0   0   2   2   2   0   2   0   0   2   0   2   0   2   0   0   2   2   0   2   0   2   0   2   0   0   2   0   0   0   2   2   2   0   2   2   2   2   0   2   2   2   2   2   2   2   0
 MK-2-4                 0   0   2   0   0   0   2   0   0   2   2   0   2   0   2   0   2   2   2   2   2   2   2   0   0   2   0   2   0   0   0   0   2   2   2   0   2   2   0   2   0   2   2   2   2   2   0   2   2   2   2   0   0   0   0   2   0   2   2   0   2   0   2   0   0   2   2   0   0   2   0   2   0   0   2   0   2   0   0   2   0   0   2   2   2   2   2   2   0   2   2   2   2   2   0   0   2   0   2   0   0   0   0   0   0   2   2   2   0   0   0   2   0   2   0   0   2   2   2   2   2   0   2   2   0   2   2   0   2   2   0   2   2   2   0   2   0   2   0   0   0   0   2   2   0   2   0   2   2   2   2   2   2   0   0   2   2   2   0   2   0   0   2   0   0   0   0   0   0   0   0   2   2   0   2   0   2   2   2   2   0   0   0   2   2   2   0   2   2   0   2   0   0   2   2   2   2   2   2   0
 MK-2-5                 0   0   2   0   0   2   2   0   0   2   2   0   2   0   2   0   2   2   2   2   2   2   2   0   0   2   0   2   0   0   2   0   2   0   2   0   2   2   0   2   0   2   2   2   2   2   0   2   2   2   2   0   0   0   0   2   0   2   2   0   2   0   2   0   0   2   2   0   2   2   0   2   0   0   0   0   2   2   0   2   0   0   2   2   2   2   2   2   0   2   2   2   2   2   0   0   2   0   2   0   2   0   0   0   0   2   2   2   0   0   0   2   0   2   0   0   2   2   2   2   2   0   2   2   0   2   2   0   2   2   0   2   2   2   0   2   0   0   0   0   2   0   2   2   0   2   0   2   2   2   2   2   2   0   0   2   2   2   0   2   0   2   2   0   0   0   0   0   0   0   0   2   2   0   2   0   2   2   2   2   0   0   0   2   2   2   0   0   2   0   2   0   0   2   2   2   2   2   2   0
 MK-2-6                 0   2   2   0   0   2   2   0   2   2   2   0   0   0   2   0   2   0   2   2   2   0   2   0   2   2   0   2   0   0   2   0   2   0   2   0   2   0   2   2   0   2   2   2   2   0   0   2   2   2   2   0   0   2   0   2   0   2   2   0   2   0   2   0   0   2   0   0   2   2   0   2   0   0   0   0   2   2   0   2   0   0   0   2   2   2   2   2   0   2   0   2   2   0   0   0   2   0   2   0   2   0   2   0   0   2   2   2   0   0   0   2   2   2   0   0   2   2   2   2   2   0   2   2   0   2   2   0   2   2   0   2   2   2   0   2   0   0   0   0   2   2   2   2   0   2   2   2   2   2   2   2   2   0   0   2   2   2   0   2   0   2   2   2   0   2   2   2   0   0   0   2   2   0   2   2   2   2   2   2   0   0   0   2   2   2   0   0   2   0   2   0   0   2   2   2   2   2   2   0
 MK-2-7                 0   0   0   0   0   2   2   0   2   2   0   0   0   0   2   0   2   0   0   2   2   0   2   0   2   2   0   0   0   0   2   0   2   0   2   0   2   0   2   2   0   2   2   2   2   0   0   2   2   0   2   0   0   2   0   2   0   2   2   0   2   0   2   0   0   2   0   0   2   2   0   2   0   0   2   0   2   2   0   2   0   0   0   2   2   2   2   2   0   2   2   2   2   0   0   0   2   0   2   0   2   0   2   0   0   2   2   2   0   0   0   2   2   2   0   0   2   2   2   0   2   0   2   0   0   2   2   0   2   2   0   2   2   2   0   2   0   0   0   0   2   2   2   2   0   2   2   2   2   2   2   2   2   0   0   2   2   2   0   0   0   2   0   0   0   2   2   2   0   0   2   0   2   2   2   2   2   2   2   2   0   0   2   2   2   2   0   2   2   0   2   0   0   2   2   2   2   2   2   0
 MK-2-8                 0   0   0   0   0   2   2   0   2   2   0   0   0   0   2   0   2   2   0   2   2   0   2   0   2   2   0   0   0   0   2   0   2   0   2   0   2   0   2   2   0   2   2   2   2   0   0   2   2   0   2   0   0   2   0   2   0   2   2   0   2   0   2   0   0   2   0   2   2   2   0   2   0   0   2   0   2   2   0   2   0   0   0   2   2   2   2   2   0   2   2   2   2   2   0   0   2   0   2   0   2   0   2   0   0   2   2   2   0   0   0   2   2   2   0   0   2   2   2   0   2   0   2   0   0   2   2   0   2   2   0   2   2   2   0   2   0   2   0   0   2   2   2   2   0   2   2   2   2   2   2   2   2   0   0   2   2   2   0   0   0   2   2   0   0   2   2   0   0   0   0   0   2   2   2   2   2   2   2   2   0   0   2   0   2   2   0   2   0   0   2   0   0   2   2   2   2   2   2   0
 MK-2-9                 0   0   0   0   0   2   2   0   2   0   0   0   0   2   2   0   2   2   0   2   2   2   2   0   2   2   0   0   0   0   2   0   2   0   2   0   2   0   2   2   0   2   2   2   2   2   0   2   2   0   0   0   0   2   0   2   0   2   0   2   2   0   2   0   0   0   0   2   2   0   2   2   0   0   2   0   0   2   0   2   0   0   0   2   2   2   0   2   0   2   2   0   2   2   0   0   2   0   2   0   2   0   2   0   2   2   2   2   0   0   0   2   2   0   0   0   2   2   2   0   2   0   2   0   2   2   2   0   2   2   0   2   2   2   0   2   0   0   0   0   2   2   2   2   0   2   2   2   2   2   2   2   2   0   0   2   2   2   0   0   0   2   2   0   0   2   2   0   2   0   0   0   2   2   2   2   2   2   2   2   0   0   2   0   2   2   2   2   0   0   0   0   0   0   2   0   2   2   2   0
 MK-2-10                0   0   0   0   0   2   2   0   2   0   0   0   0   2   2   0   2   2   0   2   2   2   2   0   2   2   0   2   0   0   2   0   2   0   2   0   2   0   2   2   0   2   2   2   2   2   0   2   2   0   0   0   0   2   0   2   0   2   0   2   2   0   2   0   2   0   0   2   2   0   2   2   0   0   2   0   0   2   0   2   0   0   0   2   2   2   0   2   0   0   2   0   2   2   0   2   2   0   2   0   2   0   2   0   2   0   2   2   0   0   0   2   2   0   0   0   2   2   2   0   2   0   2   0   2   2   2   0   2   2   0   2   2   2   0   2   2   0   0   0   2   2   2   2   0   2   2   2   2   2   2   2   0   0   0   2   2   2   0   2   0   2   0   0   2   2   2   0   2   0   2   2   2   2   2   2   2   2   2   0   0   0   2   0   2   2   2   2   0   0   0   0   2   0   2   0   2   2   2   2
 MK-2-11                0   0   0   0   0   2   2   0   2   0   0   0   0   2   2   0   2   2   0   2   2   2   2   0   2   2   0   2   0   0   2   0   2   0   2   0   2   0   2   0   0   0   2   2   2   2   0   0   2   0   0   0   0   2   2   2   2   2   0   2   2   0   2   0   2   0   2   2   0   0   2   2   0   0   2   0   0   2   0   0   0   0   0   2   2   2   0   2   0   2   2   0   0   2   0   2   2   0   2   0   2   0   2   0   2   0   2   0   0   2   2   2   2   0   2   0   2   2   2   0   2   0   2   0   0   2   2   0   2   2   0   0   2   2   0   2   2   0   0   0   2   2   2   2   0   2   2   0   2   2   2   0   0   0   0   2   2   2   2   2   0   2   0   0   2   0   0   0   2   0   2   2   2   2   2   2   2   2   2   0   0   0   2   0   2   2   0   2   0   0   0   0   2   0   2   2   2   2   2   2
 MK-2-12                0   0   0   0   0   2   2   0   2   0   0   2   0   2   2   2   2   2   0   2   2   2   2   0   2   2   0   2   0   0   2   0   0   0   2   0   2   0   2   0   0   2   2   2   2   2   0   0   2   0   0   0   0   2   2   2   0   2   0   2   2   0   2   0   2   0   2   2   0   0   2   2   0   0   2   0   0   2   0   0   0   0   0   2   2   2   0   2   0   2   2   0   0   2   0   2   2   0   2   0   2   0   2   0   2   0   2   0   0   2   2   2   2   0   2   0   2   2   2   0   2   0   2   0   0   2   2   0   2   2   0   0   2   0   0   2   2   0   0   0   2   2   2   2   0   2   2   2   2   2   2   0   0   0   0   2   2   2   2   2   0   0   0   2   2   0   0   2   2   0   2   2   2   2   2   2   2   2   2   0   0   0   2   0   2   2   0   2   0   0   0   0   2   0   2   2   2   2   2   2
 MK-2-13                0   0   0   0   2   2   2   0   2   0   0   2   0   2   2   2   2   2   0   2   2   2   2   0   2   2   0   0   0   0   2   0   0   0   2   0   2   0   2   0   0   2   2   2   2   2   0   0   2   0   2   2   2   2   2   0   0   2   0   2   2   0   2   0   0   0   2   2   0   0   0   2   2   0   2   0   0   2   0   0   0   2   0   2   2   2   0   2   2   2   2   2   0   2   0   2   2   0   2   0   2   0   2   0   2   0   2   0   0   2   2   2   2   0   0   2   2   2   2   0   2   0   2   0   0   0   2   0   2   2   0   2   2   0   0   2   2   0   0   0   2   2   2   2   0   2   2   2   2   2   2   0   0   0   0   2   2   2   2   2   0   0   0   2   2   2   0   2   2   2   2   0   2   2   0   2   2   2   2   0   0   0   2   0   2   2   0   2   0   0   0   0   2   0   2   2   2   0   2   2
 MK-2-14                2   0   0   2   2   2   0   0   2   0   0   0   0   2   2   2   2   2   0   2   2   2   2   0   2   2   2   0   0   0   2   0   0   0   2   0   2   0   2   0   0   2   2   2   2   2   0   0   2   2   2   0   2   2   2   0   0   2   0   2   2   0   2   0   0   0   2   2   0   0   0   2   2   0   2   0   0   0   0   0   0   2   0   2   2   2   0   2   2   2   2   2   0   2   0   0   2   0   2   0   0   0   2   0   0   2   2   0   2   2   2   2   2   0   0   2   2   2   2   0   2   0   2   0   0   0   2   0   2   0   0   2   2   0   0   2   2   0   0   0   2   2   2   2   2   2   2   0   2   2   2   0   0   0   0   2   2   2   2   0   0   0   0   2   2   2   0   2   2   2   2   0   0   2   0   2   2   2   2   0   0   0   2   0   2   2   0   2   0   0   2   0   2   2   2   2   2   0   2   2
 MK-2-15                2   0   0   2   2   2   0   0   0   0   0   0   0   2   2   2   2   2   0   2   2   2   2   0   2   2   2   0   0   0   2   0   0   0   0   0   2   0   2   0   0   2   2   0   2   2   0   0   2   2   2   0   2   2   2   0   0   0   0   2   2   0   2   0   0   0   2   2   0   0   0   2   2   0   2   0   0   0   0   0   0   2   0   2   2   2   0   2   2   2   2   2   0   2   0   0   2   0   0   0   0   0   2   0   0   2   2   0   2   2   2   2   2   0   0   0   2   2   2   0   0   0   2   0   0   0   2   0   2   0   0   2   2   0   0   2   2   0   0   0   2   2   2   2   2   2   2   0   2   2   2   0   0   0   2   2   2   2   2   0   0   0   2   2   2   2   0   2   2   0   2   0   0   2   0   2   0   2   2   0   2   0   2   0   0   2   0   2   0   0   2   2   2   2   2   2   2   0   2   2
 MK-2-16                2   0   0   2   2   2   0   0   0   0   0   0   0   2   2   2   2   2   0   2   2   2   2   0   2   2   2   0   0   0   2   0   0   0   0   0   2   0   2   2   0   2   2   0   2   2   0   0   2   2   2   2   2   0   2   0   0   0   0   2   2   0   2   0   0   0   2   2   0   0   0   2   2   0   0   0   0   0   0   0   0   2   0   2   2   2   0   2   2   2   2   0   2   2   0   0   2   0   0   0   0   0   2   0   0   2   2   0   0   2   0   2   2   0   0   2   2   2   2   0   0   0   2   0   0   0   2   2   2   0   0   2   2   0   0   2   2   2   0   0   2   2   0   2   2   0   0   2   0   2   2   0   0   0   2   2   2   2   2   0   0   2   2   2   2   0   0   2   2   0   2   0   0   2   0   2   0   2   2   0   2   0   2   0   0   2   0   2   0   0   2   2   2   2   0   2   2   0   2   2
 MK-3-1                 0   0   2   2   2   2   0   2   2   0   2   0   2   0   2   0   2   0   0   2   0   0   0   0   0   2   0   2   0   0   2   0   2   2   0   0   2   0   2   0   2   0   0   2   0   0   2   2   0   2   0   2   2   0   0   0   0   0   0   2   0   2   2   2   0   0   2   0   0   0   0   0   2   0   2   0   0   2   0   2   0   2   0   2   2   0   0   0   0   2   0   0   0   2   0   0   2   2   0   0   2   2   0   0   0   0   0   2   2   2   0   0   2   2   2   2   2   0   2   0   2   2   2   0   0   0   2   2   0   0   2   2   0   0   0   0   0   2   0   0   2   2   2   2   0   0   2   0   0   0   0   2   2   2   0   0   2   2   0   2   0   2   0   0   2   2   2   2   2   0   2   2   2   2   2   0   0   2   2   0   0   2   2   0   2   0   0   2   0   2   2   2   2   2   0   0   2   2   2   0
 MK-3-2                 0   0   2   2   2   2   0   2   2   2   2   0   2   0   2   0   2   0   0   2   0   0   0   0   2   0   0   2   0   0   2   0   2   2   0   0   0   0   2   0   2   0   0   0   0   0   2   2   0   2   2   2   2   0   0   0   0   0   0   2   0   2   2   2   0   0   2   0   0   0   0   0   2   0   2   0   0   2   0   2   0   2   0   2   2   0   0   0   2   2   0   0   0   2   0   0   2   2   0   0   2   2   0   0   0   0   0   2   0   2   0   0   2   2   2   2   2   0   2   0   2   2   2   0   0   0   2   2   2   0   2   0   2   0   0   0   0   0   0   0   2   2   2   2   0   0   2   0   0   0   0   2   2   2   0   0   2   2   0   2   0   2   0   0   2   2   2   2   2   0   2   0   2   0   0   0   0   2   2   0   0   2   2   0   2   0   0   2   0   2   2   2   2   2   0   0   2   2   2   0
 MK-3-3                 0   0   2   2   2   2   0   2   0   2   2   0   2   0   2   0   2   0   0   2   0   0   0   0   2   0   0   0   0   0   2   0   2   2   0   0   0   0   2   0   2   2   0   0   0   0   2   2   0   2   2   2   2   0   0   0   2   0   0   2   0   0   2   2   0   0   2   0   0   2   0   0   2   0   2   0   0   2   0   2   0   2   0   0   0   2   0   0   2   2   0   2   0   0   2   0   0   2   0   0   2   2   0   0   0   0   0   2   0   2   0   0   2   2   2   2   2   0   2   0   2   2   2   0   0   0   2   2   2   2   2   0   2   0   0   0   2   0   0   0   2   2   2   2   2   0   2   0   0   0   0   2   2   2   0   0   2   2   0   2   0   0   0   0   2   2   2   2   2   0   2   0   2   0   0   0   0   0   2   0   0   2   2   0   2   0   0   0   0   2   2   2   2   2   0   2   2   2   2   0
 MK-3-4                 0   0   2   2   2   2   2   2   0   2   0   0   2   0   2   0   2   0   0   0   0   0   2   0   2   0   0   0   0   2   2   0   2   0   0   0   0   0   2   0   2   2   0   0   2   0   2   2   0   2   2   2   0   0   0   0   2   0   0   2   0   0   2   2   2   0   2   0   0   2   0   0   2   0   0   0   2   2   0   2   0   2   0   0   0   2   0   0   2   2   0   2   0   0   2   0   0   2   0   0   2   2   0   0   0   0   0   2   0   2   0   0   2   2   2   2   2   2   2   0   2   2   2   0   0   0   2   2   2   2   2   0   0   0   0   0   2   0   0   0   2   2   2   2   2   0   2   0   2   0   0   2   2   2   0   0   2   2   0   2   0   0   0   0   2   2   2   2   0   0   2   2   2   0   0   2   0   0   2   0   0   2   2   2   2   0   0   0   0   2   2   2   2   2   0   2   2   2   2   0
 MK-3-5                 0   2   2   2   2   2   0   2   0   2   0   0   2   0   2   0   2   0   0   0   0   0   2   0   2   0   0   0   0   2   2   0   2   0   2   0   0   2   2   2   2   2   2   2   2   0   2   2   0   2   2   2   0   0   0   0   2   0   0   2   0   0   2   2   2   0   2   0   0   2   0   0   2   0   0   0   2   2   0   0   0   0   0   0   0   2   0   0   2   2   2   2   0   0   2   0   0   2   2   0   2   2   0   0   0   0   0   2   0   2   0   0   2   2   0   2   2   2   2   0   2   2   2   0   0   0   0   2   2   2   2   0   0   0   2   0   2   0   0   0   2   2   2   2   2   0   2   0   2   0   0   2   2   2   0   0   2   2   0   2   0   0   0   0   2   2   2   2   0   0   2   2   2   0   0   2   0   0   2   0   0   2   2   2   2   0   0   0   0   0   2   2   2   2   0   2   2   2   2   0
 MK-3-6                 0   2   2   2   2   2   0   2   0   2   2   0   2   0   2   0   2   0   0   0   0   0   2   0   2   0   2   0   0   2   2   0   2   0   2   0   0   2   0   2   2   2   2   2   2   0   2   0   0   2   2   2   0   0   0   0   2   0   0   2   0   0   2   0   2   0   2   0   0   2   0   0   2   0   0   0   2   2   0   0   0   2   0   0   0   2   0   0   2   2   2   2   0   0   2   0   0   2   2   2   2   2   2   0   0   0   0   2   0   2   0   2   2   2   0   2   2   2   2   0   2   2   2   0   0   0   0   2   2   2   2   0   0   0   2   0   2   0   0   0   2   0   2   2   2   0   2   0   2   0   0   2   2   0   0   2   2   0   0   2   2   0   0   0   2   2   2   2   0   0   0   2   0   0   0   2   0   0   2   0   0   2   2   2   2   0   0   0   0   0   2   0   2   2   0   2   2   2   2   0
 MK-3-7                 0   2   0   2   2   2   0   2   0   2   2   0   2   0   2   2   2   0   0   0   0   0   0   0   2   0   0   2   0   0   2   0   2   0   0   0   0   2   0   2   2   2   2   2   2   0   2   0   0   2   2   2   2   0   0   0   2   2   0   2   0   0   2   0   2   0   2   0   0   2   0   0   2   0   0   0   2   2   0   0   0   2   0   2   0   2   0   0   2   2   2   2   0   0   2   0   0   2   2   2   2   2   0   0   0   0   0   2   2   2   0   2   2   2   0   2   2   0   2   0   2   2   0   0   0   0   0   2   2   2   2   0   0   0   0   0   2   0   0   0   2   0   2   0   2   2   2   0   2   2   0   2   2   0   0   2   2   0   0   2   2   0   0   0   2   2   2   2   0   0   0   2   0   0   0   2   0   0   2   0   0   2   2   2   2   0   0   0   0   0   2   2   2   2   0   2   2   2   0   0
 MK-3-8                 0   2   0   2   2   2   0   2   0   2   2   0   2   0   2   2   2   0   0   2   2   0   0   0   2   0   0   2   0   0   2   0   2   0   2   0   0   2   0   2   2   2   2   0   2   0   0   0   2   2   2   2   2   0   0   0   2   2   0   2   0   0   2   0   2   0   2   0   0   2   0   0   2   0   0   0   2   2   0   0   0   2   0   2   0   2   0   0   2   2   2   2   0   0   2   0   0   2   2   2   2   2   2   2   0   0   0   0   2   2   0   2   0   2   0   2   2   0   2   0   2   2   0   0   2   0   0   2   2   2   2   0   0   0   0   0   2   0   0   0   2   0   2   2   2   2   2   0   2   2   0   2   2   0   2   2   2   0   0   2   2   0   0   0   2   2   2   2   0   0   0   2   0   0   0   2   0   0   2   0   0   2   2   2   2   0   0   0   0   2   2   2   2   2   2   2   2   2   0   2
 MK-3-9                 0   2   0   2   2   2   0   2   0   2   2   0   2   0   2   2   2   0   0   0   2   0   0   0   2   0   0   2   0   0   2   0   2   0   2   0   0   2   0   2   2   2   0   0   2   0   0   0   2   2   2   2   2   2   0   2   0   2   2   2   0   0   2   0   2   0   2   0   0   2   0   0   2   0   0   0   0   2   0   0   0   0   0   0   0   2   0   0   2   2   2   2   0   0   2   0   0   2   2   2   2   0   2   2   0   0   0   0   2   0   0   2   0   2   0   2   2   0   2   0   2   0   0   0   2   0   2   2   2   2   0   0   0   0   0   0   2   0   0   0   2   0   2   2   2   2   2   0   0   2   0   2   2   0   2   2   2   0   0   2   2   0   0   0   2   2   2   2   0   0   0   2   2   0   0   2   0   0   2   0   0   2   2   2   0   0   0   0   0   2   2   0   2   0   2   2   2   2   0   2
 MK-3-10                0   2   2   2   2   2   0   2   0   0   2   0   2   0   2   2   2   0   0   0   2   0   0   0   2   0   0   2   2   0   2   0   2   0   2   0   0   2   0   2   2   2   2   0   2   0   0   0   2   2   0   2   2   0   0   2   0   0   2   2   0   0   2   0   2   0   2   0   0   2   0   0   2   2   0   0   0   2   0   0   0   0   0   0   0   2   0   0   2   2   2   2   0   0   2   0   0   2   2   0   2   0   2   2   0   0   0   0   2   0   0   2   0   2   0   2   2   0   2   0   2   2   0   2   2   0   2   2   2   2   0   0   0   0   0   0   2   0   0   0   2   0   2   0   2   2   2   0   2   2   0   2   2   0   2   2   2   0   0   2   2   0   0   0   2   2   2   2   0   0   0   2   2   0   0   2   0   0   2   0   2   2   2   2   0   0   0   0   0   2   2   0   2   0   2   2   2   2   0   2
 MK-3-11                0   2   2   2   2   2   0   2   2   0   2   0   2   0   2   2   2   0   0   0   2   0   0   0   2   0   0   2   2   0   2   0   2   0   2   0   0   0   0   2   2   2   2   0   2   0   0   0   0   2   0   2   2   0   0   2   0   0   2   2   0   0   2   0   2   0   2   0   2   2   0   0   2   0   0   0   0   2   0   0   0   0   0   0   0   2   0   0   2   2   2   2   0   0   2   0   0   2   2   0   2   0   0   2   0   0   0   0   2   0   0   2   0   2   0   2   2   0   2   0   0   2   0   2   2   0   2   2   2   2   2   0   0   0   0   0   2   0   0   0   2   0   2   0   2   2   2   0   0   2   0   2   2   0   2   2   2   0   0   2   2   0   0   0   2   0   2   2   2   0   0   0   0   0   0   2   0   0   2   0   2   2   2   2   0   0   0   0   0   0   2   0   2   2   2   2   2   2   0   2
 MK-3-12                0   2   2   2   2   2   0   2   2   0   2   0   2   0   2   2   2   0   0   0   2   0   2   0   2   0   0   2   2   2   2   0   2   0   0   0   0   0   0   2   2   2   0   0   2   0   0   0   2   2   0   2   2   0   0   2   0   0   2   2   0   0   2   0   2   0   2   0   0   2   0   0   2   0   0   0   0   2   0   0   0   0   0   0   2   2   0   0   2   2   2   2   0   0   0   0   0   2   2   0   2   2   0   2   0   0   0   2   2   2   0   2   0   2   0   2   2   0   2   0   0   2   0   2   2   0   2   2   0   2   2   0   0   0   0   0   2   0   0   2   2   0   2   0   2   2   2   0   0   2   2   2   2   0   2   2   2   2   0   2   2   0   0   0   2   0   2   0   2   0   0   0   0   0   0   2   0   0   0   0   2   2   2   2   0   2   2   0   2   0   2   0   2   2   2   2   2   2   0   2
 MK-3-13                0   0   2   2   2   2   0   2   0   0   2   2   0   0   2   2   2   0   0   2   2   0   2   0   2   0   0   2   2   0   2   0   2   0   0   0   0   0   0   2   2   2   0   0   2   0   0   0   2   2   0   2   2   0   0   2   0   0   2   2   0   0   0   0   2   0   2   0   0   2   0   0   2   0   0   0   0   2   0   0   0   0   2   0   2   2   2   0   2   2   2   2   0   0   0   0   0   0   0   0   2   2   0   2   0   2   0   2   0   2   0   2   0   2   0   2   2   0   2   0   0   2   0   2   2   0   2   2   2   2   2   0   0   0   0   0   2   0   0   2   0   0   2   0   2   2   2   0   0   2   2   2   2   0   2   2   0   0   0   2   2   2   0   2   2   0   2   0   2   0   0   0   0   0   0   2   0   0   0   0   2   2   2   2   0   2   2   0   2   0   2   2   2   2   2   2   2   2   0   0
 MK-3-14                0   0   2   0   2   2   0   2   0   0   2   2   0   0   2   2   2   0   0   2   2   2   2   0   2   0   0   2   2   0   2   0   0   0   0   0   0   0   2   2   2   2   0   0   2   2   0   0   2   2   2   2   2   0   0   2   0   0   2   2   0   2   0   0   0   0   2   0   0   2   0   0   2   0   2   0   0   2   2   0   2   0   2   0   2   2   2   0   2   2   2   2   0   0   0   2   0   0   0   0   2   2   0   2   2   2   0   2   0   2   0   2   0   2   0   0   2   0   2   0   0   2   0   2   0   0   2   2   2   0   2   0   0   0   0   0   2   0   0   2   2   0   2   2   2   2   2   0   0   2   2   2   2   0   2   2   0   0   2   2   2   0   0   2   2   0   2   0   2   0   0   2   0   0   0   2   0   0   0   0   2   2   2   2   0   0   2   0   2   0   2   2   2   2   2   2   2   2   0   0
 MK-3-15                0   0   2   0   2   2   0   2   2   2   2   2   0   0   2   0   2   0   2   0   2   2   0   0   2   0   0   2   2   0   2   0   0   0   0   0   0   0   2   2   2   2   0   0   2   2   0   0   2   2   2   2   2   0   0   2   0   0   2   2   0   2   0   0   2   0   2   0   0   2   2   0   2   0   2   0   0   2   2   0   2   0   2   0   2   2   2   0   2   2   2   2   0   0   0   0   0   0   0   2   2   0   0   2   2   2   2   2   0   2   0   2   2   2   0   0   2   0   2   0   2   2   0   2   0   0   2   2   2   0   2   0   0   0   0   0   2   0   0   2   2   0   2   2   0   2   2   0   2   2   2   2   2   0   2   2   0   0   0   2   2   0   0   2   2   0   0   0   2   0   0   2   0   0   0   2   2   0   0   0   0   2   0   2   0   0   2   0   2   0   2   2   2   2   2   2   2   2   0   0
 MK-3-16                2   0   2   0   0   2   0   2   0   2   2   2   0   0   2   0   2   0   2   2   2   2   0   0   2   2   0   2   2   0   2   0   0   0   0   0   0   0   2   0   2   2   0   0   2   2   0   0   2   2   0   0   2   0   0   2   0   0   2   2   0   2   0   0   2   0   2   0   0   0   0   0   2   0   2   0   0   2   2   2   2   0   2   0   2   2   2   0   2   2   0   2   0   0   0   0   0   0   0   0   0   0   0   2   2   2   2   2   0   2   0   2   2   2   0   0   2   0   2   0   0   2   0   2   0   0   2   2   2   0   2   0   0   0   0   0   2   0   0   2   2   0   0   2   0   2   2   0   2   2   2   2   2   0   2   2   0   0   0   2   2   0   0   2   2   0   0   0   2   0   0   2   0   0   0   2   2   0   0   0   0   2   0   2   0   0   2   0   2   0   0   2   2   2   2   0   2   2   0   0
 MK-4-1                 0   0   0   0   0   0   0   0   2   0   0   2   2   2   0   0   2   2   2   0   2   2   0   0   2   0   2   0   2   0   0   2   0   0   0   0   2   2   0   2   2   2   2   0   2   2   0   2   0   2   2   0   2   0   2   0   0   0   2   2   2   2   2   2   0   0   0   2   0   0   0   0   0   2   0   0   2   2   0   2   0   2   2   0   2   2   2   0   0   2   0   0   0   0   0   0   2   2   2   0   2   2   0   0   0   0   2   2   2   0   0   2   2   2   0   2   2   2   2   0   0   0   2   0   0   0   0   2   0   0   0   0   0   2   0   0   2   2   2   0   0   2   2   2   0   0   0   0   0   0   0   2   0   2   2   2   0   2   2   0   2   0   2   2   0   0   2   0   2   0   0   0   0   2   2   0   2   0   2   0   2   2   2   2   0   2   0   0   0   0   0   2   0   0   2   0   0   0   2   0
 MK-4-2                 2   0   0   0   0   0   0   0   2   0   2   2   2   0   0   0   2   2   2   0   2   2   0   0   0   0   2   0   2   0   0   2   0   0   0   0   2   2   0   2   2   2   2   0   2   2   2   2   2   2   2   2   2   0   2   0   0   0   2   2   2   2   2   2   0   0   0   2   0   0   0   0   0   2   0   0   2   2   0   2   0   2   2   2   2   2   2   0   0   2   0   0   0   0   0   0   2   0   2   0   2   2   0   2   0   0   2   0   2   0   0   2   2   2   0   2   2   2   2   0   0   0   2   0   0   2   0   2   0   0   0   0   0   0   0   0   2   2   2   0   0   2   2   2   0   0   0   0   0   0   0   2   0   2   2   2   0   2   0   0   2   0   2   0   0   0   2   0   2   0   0   0   0   2   2   0   2   0   2   0   2   2   2   2   0   2   0   0   0   0   0   0   0   0   2   0   0   0   2   0
 MK-4-3                 2   0   0   0   0   0   0   0   2   0   2   2   0   0   0   0   2   2   2   0   2   2   0   0   0   0   2   0   2   0   0   2   0   0   0   0   2   2   0   2   2   2   2   0   2   2   0   2   2   2   2   2   2   0   2   0   0   0   2   2   2   2   2   2   0   0   2   2   0   0   0   0   2   0   2   2   2   2   2   2   0   2   2   2   2   2   2   0   0   2   0   0   0   0   0   0   2   0   2   2   2   2   0   2   0   0   2   0   2   0   0   2   2   2   0   2   2   2   2   0   0   0   2   0   0   2   0   2   0   0   0   0   0   0   0   0   0   2   2   0   2   2   2   2   0   2   0   0   0   0   0   2   0   2   0   2   2   2   0   0   2   0   2   0   0   0   2   0   2   0   0   0   0   2   2   0   2   0   2   0   2   2   2   2   0   2   0   0   0   0   0   0   0   0   2   0   0   0   2   0
 MK-4-4                 2   0   0   0   2   0   0   0   2   0   2   2   0   2   0   0   2   2   2   0   2   2   0   0   0   0   2   2   2   0   0   2   0   0   0   0   2   2   0   2   2   2   2   0   2   2   0   2   2   2   2   2   0   0   2   0   0   0   2   2   2   2   0   0   0   0   2   2   0   0   0   0   2   0   2   2   2   2   0   2   0   2   0   2   2   2   2   0   0   2   0   2   0   2   2   0   2   0   2   0   2   2   2   2   0   0   2   0   2   0   0   2   2   0   0   2   2   2   2   0   0   0   2   0   0   2   0   2   0   0   0   0   0   2   0   0   0   2   2   0   2   2   2   2   0   2   0   0   0   0   0   2   2   2   0   2   2   2   0   0   2   0   2   0   0   0   2   0   2   0   0   0   0   2   2   0   2   0   2   2   2   2   2   0   0   2   0   0   0   0   0   0   0   0   2   0   0   0   2   0
 MK-4-5                 2   0   0   0   2   0   2   0   2   0   2   2   0   2   0   0   2   2   2   0   2   2   0   0   0   2   2   2   2   0   0   2   0   2   0   0   2   2   0   2   2   2   2   0   2   2   0   2   2   2   2   2   0   0   2   0   0   0   0   2   2   0   0   0   0   0   2   2   0   0   0   0   2   0   2   2   2   2   0   2   2   2   0   2   2   2   2   0   0   2   0   2   0   2   2   0   2   0   2   0   2   2   2   2   2   0   2   0   2   0   0   2   2   0   0   0   2   2   2   0   0   0   2   0   0   2   2   2   0   0   0   0   0   2   0   0   0   2   2   0   2   2   2   0   0   2   0   0   0   2   0   2   2   2   0   2   2   2   0   0   2   2   2   0   0   0   2   0   0   0   0   0   0   2   2   0   2   0   2   0   2   2   2   2   0   2   0   0   0   0   0   0   0   0   2   0   0   0   2   0
 MK-4-6                 2   0   0   0   2   0   2   0   2   0   2   2   0   2   0   0   0   2   2   0   2   2   0   0   0   2   2   0   0   0   0   2   0   2   0   0   2   2   0   2   2   2   2   0   2   2   0   2   2   2   2   2   0   0   2   0   0   0   0   2   2   0   0   0   0   0   2   2   0   0   0   0   0   0   2   2   2   2   0   2   2   2   0   2   2   2   2   0   0   2   0   2   0   0   2   0   2   0   2   0   2   2   2   2   2   0   2   0   2   0   0   2   2   0   0   0   2   2   2   0   0   0   2   0   0   2   0   0   2   0   0   0   0   2   0   0   0   2   2   0   2   2   2   0   0   2   2   0   0   2   2   2   0   2   0   2   2   2   0   0   2   2   2   0   0   0   2   0   0   0   0   0   0   2   2   0   2   0   2   0   0   2   2   2   0   2   0   2   0   0   0   0   0   0   2   0   0   0   2   0
 MK-4-7                 2   0   0   0   2   0   2   0   2   0   2   2   0   2   0   0   0   2   2   0   2   2   0   0   0   2   2   0   2   0   0   2   0   2   0   0   2   2   0   2   2   2   2   0   2   2   0   2   2   2   2   0   0   0   0   2   0   0   0   2   0   0   0   0   0   0   2   2   0   0   0   0   0   0   2   2   2   2   0   2   2   2   0   2   2   0   2   0   0   2   0   2   0   0   2   0   2   0   2   0   2   2   2   2   2   2   2   0   2   0   0   2   2   0   0   0   2   2   2   0   0   0   2   0   2   2   0   0   2   0   0   0   0   2   0   2   0   2   2   0   2   2   2   0   0   2   2   0   0   2   2   2   0   2   0   2   2   2   0   0   2   2   2   0   0   0   2   2   0   0   0   0   0   2   2   0   2   0   2   0   0   2   2   2   0   2   0   2   0   0   0   0   0   2   2   0   0   0   2   2
 MK-4-8                 0   0   0   0   2   0   2   0   2   0   2   0   0   2   0   0   0   2   2   0   2   2   0   0   0   2   2   2   2   0   0   2   0   0   2   2   2   2   0   2   2   2   2   0   2   2   0   2   2   2   0   0   0   0   0   2   0   0   0   2   0   0   0   0   2   0   2   2   0   0   0   0   0   0   2   2   2   2   2   2   2   0   0   2   2   0   2   0   0   2   0   2   0   0   2   0   2   2   2   0   2   2   2   2   2   2   2   0   2   0   0   2   2   0   0   0   2   2   2   0   0   0   2   0   2   2   0   0   2   0   0   0   0   2   0   2   0   2   2   0   2   2   2   2   0   0   2   0   0   2   2   0   0   0   0   2   2   2   0   0   2   2   2   0   0   0   2   2   0   0   0   0   0   0   2   0   0   0   2   0   0   2   0   2   0   2   2   2   0   0   0   2   0   2   2   0   0   0   2   2
 MK-4-9                 0   0   0   0   2   2   2   0   2   0   2   0   0   2   0   0   0   2   2   0   2   2   0   0   0   2   2   2   2   0   0   2   0   0   2   2   2   2   0   2   2   2   2   0   2   0   0   2   2   2   0   0   0   0   0   2   0   0   0   2   0   0   0   0   2   0   2   2   0   0   2   2   0   0   2   2   2   2   0   2   2   0   0   2   2   0   2   0   0   2   2   2   0   0   2   2   2   2   2   0   2   2   2   2   2   2   2   0   2   0   0   2   2   0   0   0   2   2   0   0   0   0   2   2   2   2   0   0   2   0   0   0   0   0   0   2   0   2   2   0   2   2   0   2   0   0   2   0   0   2   2   0   0   0   0   2   2   2   0   0   2   2   2   0   0   0   2   2   0   0   0   0   0   0   2   2   0   0   0   0   0   2   0   2   0   2   2   2   0   0   0   2   0   2   2   0   0   0   0   2
 MK-4-10                0   0   0   0   2   2   2   0   2   0   2   0   0   2   0   0   0   2   2   0   2   2   0   0   2   2   2   2   0   0   0   0   0   0   2   2   2   2   0   0   2   2   2   0   2   0   0   2   2   2   0   2   0   2   0   2   0   0   0   0   0   0   0   0   2   0   2   2   2   0   2   2   0   2   2   2   2   2   0   2   2   0   2   2   2   2   2   0   0   2   2   2   0   0   0   2   2   2   2   0   2   2   2   2   2   2   2   0   2   0   0   0   0   0   0   0   2   2   0   0   0   0   2   2   2   2   0   0   2   2   2   0   0   0   0   2   0   2   2   0   2   0   0   2   0   2   2   0   0   2   2   2   0   0   0   2   2   2   0   0   2   2   2   0   0   0   2   2   0   2   0   0   0   0   2   2   0   0   0   0   2   2   0   2   0   2   2   2   0   2   0   2   0   2   2   0   0   0   0   2
 MK-4-11                0   0   0   0   2   2   0   0   2   0   2   0   0   2   0   0   0   2   2   0   0   2   0   2   0   2   2   2   0   2   0   0   0   0   2   2   2   2   0   0   2   2   2   0   2   0   0   2   2   2   0   0   0   2   0   0   0   0   0   2   0   2   0   0   0   0   0   2   2   0   2   2   0   2   2   2   2   2   0   2   2   0   2   2   2   2   2   0   0   2   0   2   0   0   0   2   2   2   2   0   2   2   2   2   2   2   2   0   0   0   0   0   0   0   0   0   2   2   0   0   2   0   2   2   2   2   0   0   2   2   2   0   0   0   0   2   0   2   2   2   2   0   0   2   0   2   0   0   0   2   2   2   0   0   0   0   2   2   0   0   0   2   2   0   2   0   2   2   0   2   0   2   0   0   2   2   0   2   0   0   2   2   0   2   2   2   2   2   2   2   0   2   0   2   2   0   0   0   0   2
 MK-4-12                0   0   0   0   2   2   0   0   2   0   2   0   0   2   0   0   2   2   2   0   0   2   0   2   0   2   2   2   0   2   0   0   0   0   2   2   2   2   0   0   2   2   2   2   2   0   0   2   2   2   0   0   0   2   0   0   0   0   2   2   0   2   0   2   0   0   0   0   2   0   2   2   0   2   2   2   0   0   0   2   2   0   2   2   2   2   2   0   0   2   0   2   0   0   0   2   2   2   2   0   2   2   2   2   2   2   0   0   0   0   0   0   2   0   0   0   2   2   0   0   2   0   2   2   2   2   0   0   2   2   2   2   0   0   0   2   0   2   2   2   2   0   0   2   0   2   0   0   0   2   0   2   0   0   0   0   2   2   0   0   0   2   2   0   2   0   2   2   0   2   0   2   0   0   2   2   0   2   0   0   2   2   0   2   2   2   0   2   2   2   0   2   0   2   2   0   0   0   0   2
 MK-4-13                0   0   0   0   2   0   2   0   2   0   2   0   0   2   0   0   2   2   2   0   0   2   0   2   2   2   2   2   0   2   0   0   0   0   2   2   0   2   0   0   2   2   2   2   2   2   0   2   2   2   0   0   0   2   0   0   0   2   2   2   0   0   0   2   0   2   0   0   0   0   2   2   0   2   2   2   0   0   0   2   2   0   2   2   2   2   2   0   0   2   0   2   0   0   0   2   2   0   2   0   2   0   2   2   2   2   0   0   0   0   0   0   2   0   0   0   2   2   0   0   2   0   2   2   2   2   0   0   2   2   2   2   0   0   0   2   0   2   0   2   2   2   0   2   0   2   2   2   0   2   0   2   0   2   0   0   2   2   0   0   0   2   2   0   2   0   2   2   0   2   0   0   0   0   2   0   0   2   0   0   2   2   0   2   0   2   0   2   2   2   0   2   0   2   2   0   2   0   0   2
 MK-4-14                0   0   0   0   0   0   2   0   2   0   2   0   0   2   0   0   2   2   2   0   0   2   0   2   2   2   2   2   0   2   0   0   0   0   2   2   0   2   0   0   2   2   2   2   2   2   0   0   2   2   0   0   0   2   0   0   0   2   2   2   0   0   0   2   0   0   0   0   2   0   2   2   0   2   0   2   0   0   0   0   2   0   2   2   2   2   2   0   0   0   0   2   0   0   0   2   2   0   2   0   2   0   2   2   2   2   2   0   0   0   0   0   2   0   0   0   2   2   0   0   2   0   2   0   2   2   0   2   2   2   2   2   0   0   0   2   0   2   0   2   2   2   0   2   0   2   0   2   0   2   0   0   0   0   0   0   2   2   0   0   0   2   2   0   2   0   2   2   0   0   0   0   0   0   2   0   0   2   0   2   2   2   0   2   0   2   0   2   2   2   0   2   0   2   2   2   2   0   0   2
 MK-4-15                0   0   0   0   0   0   2   0   2   0   2   0   0   0   0   0   2   0   2   0   0   2   0   2   2   2   2   2   0   2   0   0   0   0   2   2   0   2   0   0   2   2   2   2   2   2   0   0   2   2   0   0   0   0   0   0   0   2   2   2   0   0   0   2   2   0   2   0   2   0   2   2   0   2   0   2   0   0   0   0   0   0   2   2   2   2   2   0   0   0   0   2   0   0   0   2   2   0   2   0   2   0   2   2   0   2   2   0   0   0   0   0   0   0   0   0   2   2   0   0   2   0   2   0   2   2   0   2   2   2   2   2   0   0   0   2   0   2   0   2   2   2   0   2   0   2   0   2   0   2   0   0   2   0   2   0   2   2   0   0   0   2   0   2   2   0   2   2   0   0   0   0   0   0   2   0   0   2   0   2   2   2   0   2   0   2   0   2   2   2   0   0   0   2   2   2   2   0   0   2
 MK-4-16                0   0   0   0   0   0   2   0   2   2   2   0   0   0   0   0   2   0   0   0   0   2   0   2   2   2   2   2   0   2   0   0   0   0   2   2   0   2   0   0   2   0   2   2   2   2   0   0   2   2   0   0   0   0   0   0   0   2   0   2   0   0   0   2   2   0   2   0   2   0   2   2   0   2   0   2   0   0   0   0   0   0   2   0   2   2   2   2   2   0   0   2   0   0   0   2   2   0   2   0   2   0   2   0   0   2   2   0   0   0   0   0   0   2   2   0   2   2   0   0   2   0   2   0   2   2   0   2   2   2   2   2   0   0   0   0   0   2   0   2   2   2   0   2   0   2   0   2   0   2   0   0   0   0   2   0   0   2   0   2   0   2   2   2   0   0   2   2   0   0   0   0   0   0   2   0   0   2   0   2   0   2   0   2   0   2   0   2   2   2   0   0   0   2   2   2   2   0   0   2
 MK-5-1                 0   2   0   0   2   2   2   2   2   0   2   2   2   0   0   0   0   0   0   2   2   0   2   0   2   0   2   2   0   2   0   2   2   2   2   2   2   2   0   2   0   2   0   0   2   2   2   2   0   2   0   0   2   0   0   0   2   2   2   0   2   0   0   0   2   2   2   0   0   0   0   0   0   0   2   2   2   0   0   0   2   2   2   2   2   0   0   0   0   0   2   0   0   2   2   2   2   2   0   0   0   0   2   2   0   0   0   2   0   0   2   2   2   2   0   0   2   0   2   2   2   2   2   2   0   0   0   0   0   0   2   2   0   0   2   2   2   2   2   0   2   0   0   0   0   0   0   0   0   2   0   0   0   2   2   0   0   0   0   0   0   0   2   2   2   2   2   2   2   0   0   0   2   2   2   2   2   2   2   2   2   2   2   2   0   2   0   0   0   0   0   2   2   0   0   2   0   2   2   0
 MK-5-2                 2   0   0   0   0   2   2   2   0   0   2   2   2   0   0   0   0   0   0   2   2   0   2   0   2   0   2   2   0   2   0   2   2   2   2   2   2   2   0   2   0   2   0   0   2   2   2   2   0   2   0   0   2   0   2   0   2   2   2   0   2   0   0   0   2   2   2   0   0   0   0   0   0   0   2   2   2   2   0   0   2   2   2   2   2   0   0   0   0   0   0   0   0   2   2   0   2   2   0   0   0   0   0   2   0   0   0   2   0   0   2   0   2   2   0   0   2   0   2   2   2   2   2   2   0   0   0   0   0   2   2   2   0   0   2   2   0   2   2   0   2   0   0   0   0   0   0   0   0   2   0   0   0   0   2   0   0   0   2   0   0   0   2   2   2   0   2   2   0   0   2   0   2   2   2   2   2   2   2   2   2   2   2   0   0   2   0   0   0   0   2   2   2   2   0   2   0   2   2   0
 MK-5-3                 2   0   0   0   0   2   2   2   0   0   2   2   2   0   0   0   0   2   0   2   2   0   2   0   0   0   2   2   0   0   2   2   2   2   2   2   2   2   0   2   0   2   2   0   2   2   2   2   0   2   0   2   2   0   2   0   2   2   2   0   2   0   0   2   2   2   2   2   0   0   0   2   0   0   2   2   2   2   0   0   2   2   2   2   2   2   0   0   0   0   2   0   0   2   2   2   2   2   0   0   0   0   0   2   0   0   0   2   2   0   2   0   2   2   0   0   2   0   2   2   2   2   2   2   0   2   0   0   0   2   2   2   0   0   2   0   2   0   2   0   2   0   0   0   0   0   0   2   0   2   0   0   2   0   2   0   0   0   2   0   0   0   2   2   2   0   2   2   0   0   0   0   0   2   2   2   0   2   2   0   2   2   2   0   0   2   2   0   0   0   2   2   0   2   0   2   0   2   2   0
 MK-5-4                 0   0   2   0   0   2   2   2   0   0   0   2   2   0   0   0   0   2   2   2   2   2   2   0   0   2   2   2   0   0   2   2   2   2   2   2   2   2   0   2   0   2   2   0   2   2   2   2   2   2   0   2   2   0   2   0   2   2   2   2   2   0   0   2   2   2   0   2   0   0   2   2   0   0   2   2   2   2   0   0   2   2   2   0   2   2   0   0   0   0   2   0   0   2   2   2   2   2   0   0   0   0   0   2   0   0   0   2   2   0   2   0   2   0   0   0   2   0   2   2   2   2   2   2   0   2   0   0   0   2   2   2   0   0   2   0   2   0   2   0   2   0   0   0   0   0   0   2   0   2   0   0   2   0   2   0   0   0   0   0   0   0   2   2   2   0   2   2   0   0   0   0   0   2   0   2   0   2   2   0   2   2   2   0   0   2   2   2   0   2   0   2   0   2   0   2   0   2   2   0
 MK-5-5                 0   0   2   0   0   2   0   2   0   0   0   2   2   0   0   0   0   2   2   2   0   0   2   0   0   2   2   2   0   0   0   2   2   2   2   2   2   2   0   0   0   0   2   0   2   2   2   2   2   2   0   2   2   0   2   0   0   2   2   2   2   0   0   2   2   2   0   2   0   0   2   2   0   0   2   2   2   2   0   0   2   0   2   0   2   0   0   0   0   0   2   0   0   2   2   2   2   2   0   0   0   0   0   2   0   0   0   2   2   2   2   0   2   0   0   2   2   0   2   2   2   2   2   2   0   0   0   0   0   2   2   2   0   0   2   0   2   0   2   0   2   0   0   0   0   0   0   2   0   2   0   0   2   2   0   2   0   2   2   0   0   0   2   2   2   0   2   2   0   0   0   0   0   2   0   2   0   2   2   0   2   2   2   0   0   2   2   2   0   2   0   2   0   2   0   2   0   2   0   0
 MK-5-6                 0   2   2   0   0   2   0   2   0   0   0   2   2   0   0   0   0   2   2   2   0   0   2   0   0   2   2   2   0   0   0   2   2   2   2   2   2   2   0   0   0   2   2   0   2   2   2   0   2   2   0   2   2   0   2   0   0   2   2   2   2   0   0   2   2   2   0   2   0   0   2   2   0   0   0   2   2   0   0   0   2   0   2   0   2   0   0   0   2   0   2   0   0   2   2   2   2   2   0   2   0   0   2   2   0   0   0   2   2   2   2   0   2   0   0   2   2   0   2   2   2   2   2   2   0   0   0   0   0   2   2   0   0   0   2   0   0   0   2   0   2   0   0   0   0   0   0   2   2   2   0   0   2   2   0   2   0   0   2   0   0   2   2   2   2   0   2   2   0   0   0   0   0   2   0   2   0   2   0   0   2   0   0   0   0   2   2   2   0   2   0   2   0   2   0   0   0   2   0   0
 MK-5-7                 0   0   2   0   0   2   0   2   0   0   0   2   2   0   0   0   0   2   2   2   0   2   2   0   0   2   2   2   0   2   0   2   2   2   2   2   2   2   0   0   0   2   2   0   2   2   2   2   2   2   2   2   2   2   2   0   0   2   2   2   2   0   0   2   2   2   0   2   0   0   2   2   0   2   0   2   2   0   0   0   2   0   2   0   2   0   0   0   0   0   2   0   0   2   2   2   2   2   0   2   0   0   2   2   0   0   2   2   2   2   2   0   2   0   0   2   2   0   2   2   2   2   0   2   0   0   0   0   0   2   2   0   0   0   2   0   0   0   2   2   2   0   0   0   0   0   0   2   2   2   0   0   2   2   0   2   0   0   2   0   0   2   2   2   2   0   2   2   0   0   0   0   0   2   0   2   0   2   0   0   2   0   0   0   0   2   2   2   0   2   0   2   0   2   0   0   0   2   0   0
 MK-5-8                 0   0   0   0   0   2   0   2   0   0   0   2   2   0   0   0   0   2   2   2   0   2   2   0   0   2   0   0   0   2   0   2   2   2   2   2   2   2   0   0   0   2   2   2   2   0   2   2   2   2   2   2   2   2   2   0   0   2   2   2   2   0   0   2   2   2   0   2   0   0   2   2   0   2   0   2   2   0   0   0   2   0   2   0   2   0   0   0   0   0   0   0   0   2   2   2   2   0   0   2   2   0   2   2   0   0   2   2   2   2   2   0   2   0   0   2   2   0   2   2   2   2   0   2   0   0   0   0   0   2   2   0   0   0   2   0   0   0   2   2   2   0   0   0   0   0   0   2   2   2   0   0   2   2   0   2   2   0   2   0   0   2   2   2   2   0   2   2   0   0   0   0   0   2   0   2   0   0   0   0   2   0   0   0   0   2   2   2   0   2   0   2   2   0   0   0   0   2   0   0
 MK-5-9                 0   0   0   0   0   2   0   2   0   0   0   2   2   0   0   0   2   2   2   2   0   2   2   0   2   2   0   0   0   2   0   2   2   2   2   0   2   2   0   0   0   2   2   2   2   0   2   2   2   0   2   2   2   2   2   0   0   2   2   2   2   2   0   2   2   2   0   2   0   0   2   2   0   2   0   0   2   0   0   0   0   0   2   0   0   0   0   2   0   0   0   0   0   2   2   2   2   0   0   2   2   0   2   2   0   0   2   0   2   2   2   0   2   2   0   2   2   0   2   2   2   0   0   2   0   0   0   0   0   2   2   0   0   0   2   0   0   0   2   2   2   0   0   0   0   0   0   2   2   2   0   0   2   2   0   2   2   0   2   0   0   2   2   2   2   2   2   2   2   0   0   2   0   2   0   2   0   0   0   0   0   0   0   0   0   2   2   2   2   2   0   0   2   2   0   0   0   2   0   0
 MK-5-10                0   0   0   0   0   2   2   2   0   0   2   2   2   0   0   0   2   2   2   2   0   2   2   0   2   2   0   0   0   2   0   2   2   2   2   0   0   2   0   0   0   2   2   2   2   0   0   2   2   2   2   2   2   2   0   0   0   2   2   2   2   2   0   2   2   2   0   2   0   0   2   0   0   2   0   0   2   0   0   0   0   0   2   0   2   0   0   2   0   0   0   0   0   2   2   2   2   0   2   2   2   0   2   2   2   0   2   0   2   2   2   0   2   2   0   2   2   0   2   2   2   0   0   2   0   0   0   0   0   2   2   0   0   2   2   0   0   0   2   2   2   0   0   0   0   0   0   2   2   2   0   2   2   2   0   2   0   0   2   2   0   2   2   2   2   0   2   2   2   0   2   2   0   2   0   0   0   2   0   0   0   0   0   0   0   2   2   2   0   2   0   0   2   0   0   0   0   2   0   0
 MK-5-11                0   0   0   0   0   2   2   2   0   0   2   2   2   0   0   0   2   0   2   2   0   2   2   0   2   2   0   0   0   2   0   2   2   2   0   2   0   2   0   0   0   2   2   2   2   0   0   2   0   2   2   2   2   2   0   2   0   2   2   2   2   2   0   2   2   2   0   2   0   2   2   0   0   2   0   0   2   0   0   0   0   0   2   0   2   2   0   2   0   0   0   0   0   2   2   2   2   0   0   0   2   0   2   0   2   0   0   2   2   2   2   0   2   2   0   2   2   0   2   2   2   0   0   2   0   0   0   0   0   2   2   0   2   2   2   0   0   0   2   0   2   0   0   0   0   0   0   2   2   2   0   2   0   2   0   2   0   0   2   2   0   2   2   2   2   0   2   2   2   0   2   0   0   2   0   0   0   2   0   0   0   0   0   0   0   2   2   2   0   2   0   0   2   0   0   0   0   2   0   0
 MK-5-12                0   2   0   0   0   2   2   2   0   0   2   2   2   0   0   0   2   0   2   2   2   2   2   0   2   2   0   0   0   2   0   2   2   2   0   2   0   2   0   0   0   0   2   2   2   0   0   2   0   2   2   2   2   2   0   2   0   2   2   2   2   0   0   2   2   2   0   2   2   0   2   0   0   0   0   0   2   0   0   0   0   2   2   0   2   2   0   2   0   2   0   0   0   2   2   2   2   0   0   0   2   0   2   0   2   0   0   0   2   2   2   0   2   0   0   2   2   0   2   2   2   0   0   2   0   0   2   0   0   2   0   0   2   2   2   0   0   0   2   0   2   0   0   0   0   0   0   0   2   2   0   2   0   2   0   2   0   0   2   2   0   2   2   2   2   0   2   2   2   0   2   0   0   2   0   0   0   2   2   0   0   0   0   0   0   2   2   2   0   0   0   0   2   0   0   0   0   2   0   2
 MK-5-13                0   0   0   0   0   2   2   2   0   0   2   0   2   0   0   0   2   0   2   2   2   2   2   2   2   2   0   0   0   2   0   2   2   2   0   2   0   2   0   0   0   0   2   2   2   0   0   2   0   2   2   2   2   0   0   2   0   2   2   2   0   0   0   2   2   2   0   2   2   0   2   0   0   0   0   0   2   0   0   2   0   2   2   2   2   2   0   2   0   2   0   0   0   2   2   2   2   0   0   0   2   0   2   0   2   0   0   0   2   2   2   0   0   0   0   2   2   0   2   2   2   0   0   2   0   2   2   0   0   2   0   0   2   2   2   0   2   0   2   2   2   0   2   0   0   0   0   0   2   2   0   2   0   2   0   2   0   0   2   2   0   0   2   0   2   0   0   2   2   0   2   0   0   0   0   0   0   2   0   2   0   0   0   0   0   2   2   2   0   0   0   0   2   0   0   0   0   2   0   2
 MK-5-14                0   0   0   0   0   2   0   2   0   0   2   0   0   0   0   0   2   0   2   2   0   2   2   2   2   2   0   0   0   2   0   2   2   2   0   2   0   2   0   0   0   0   2   2   2   0   0   2   2   2   2   2   2   0   0   2   0   2   2   2   0   0   0   2   2   2   2   2   2   0   2   0   0   0   2   0   2   0   0   2   0   2   2   0   2   2   2   2   0   2   0   0   0   2   2   2   2   2   0   0   2   0   2   0   0   2   0   0   2   2   2   0   0   0   2   2   2   0   2   2   2   0   0   2   0   2   2   0   0   2   0   0   2   2   2   2   2   0   0   2   2   0   2   0   0   0   0   0   2   2   0   2   0   2   0   2   0   0   2   2   2   0   2   0   2   0   2   2   2   0   2   0   0   0   0   2   0   2   0   2   0   0   0   0   0   2   2   2   0   0   0   0   2   0   0   0   0   2   0   2
 MK-5-15                0   0   0   0   0   2   0   2   0   0   2   2   0   0   0   0   2   0   2   2   2   2   0   2   2   2   0   2   0   2   0   2   2   2   0   2   0   2   0   0   0   0   2   2   2   0   0   2   2   2   2   2   2   0   0   2   0   2   0   2   0   0   0   2   2   2   2   2   2   0   2   0   0   0   0   0   2   0   0   2   0   2   0   0   2   2   2   2   0   2   0   0   0   2   2   2   2   2   2   0   0   0   2   0   0   2   2   0   2   2   2   0   0   0   2   0   2   0   2   2   2   0   0   2   0   2   2   0   0   2   0   0   2   2   2   2   2   0   0   2   0   0   2   0   0   0   0   0   2   2   0   2   0   2   0   2   0   0   2   2   2   0   2   0   2   0   2   2   2   0   2   0   0   0   0   2   0   2   2   2   0   0   0   0   0   2   2   2   0   0   0   2   2   0   0   0   0   2   2   2
 MK-5-16                0   0   0   0   0   2   0   2   0   0   2   2   0   0   0   2   2   0   2   2   2   2   0   2   2   2   0   2   0   2   0   2   2   2   0   2   0   2   0   0   0   0   2   2   2   0   0   2   2   2   2   2   2   2   0   2   0   2   0   2   0   0   0   2   2   2   2   2   2   2   2   0   0   0   0   0   2   0   0   2   0   2   0   0   2   2   2   2   0   2   0   0   0   2   2   2   2   2   2   0   0   0   0   0   0   2   2   0   2   2   2   0   0   0   2   0   2   0   2   2   2   0   0   0   0   2   2   0   0   2   0   0   2   2   2   0   2   0   0   2   0   0   2   0   0   0   0   0   2   2   0   2   0   2   0   2   0   0   2   2   2   0   2   0   2   0   2   0   2   0   2   0   0   0   0   2   0   2   0   2   0   2   2   2   0   2   0   0   0   0   0   2   2   0   0   0   2   2   2   2
 MK-6-1                 2   0   2   2   0   2   0   0   2   2   2   2   0   0   0   0   2   2   0   0   2   0   0   2   2   0   2   2   0   0   2   0   2   0   0   0   2   2   0   2   2   0   2   0   0   2   0   2   0   0   0   2   0   0   0   0   0   2   0   2   0   0   0   2   2   2   0   2   0   2   0   2   0   0   0   2   2   0   0   2   0   2   2   2   0   2   0   2   0   2   2   2   0   0   2   0   2   0   0   2   0   0   2   2   0   2   2   0   0   2   0   0   0   0   2   2   2   2   2   2   2   2   0   0   2   0   2   2   0   0   0   2   0   0   0   0   0   2   0   0   2   0   0   2   0   2   2   0   2   0   0   0   2   0   0   0   0   2   2   0   0   0   0   0   0   2   0   0   0   0   0   0   2   2   2   0   2   0   0   2   2   2   0   0   2   2   0   0   2   0   2   2   2   2   2   0   2   2   0   2
 MK-6-2                 2   0   2   2   2   2   0   0   0   2   2   2   2   0   0   2   2   2   0   0   2   0   2   2   0   0   2   2   0   0   2   0   2   0   0   0   2   2   0   2   2   2   2   0   0   2   0   2   0   0   0   2   0   0   0   0   0   2   0   2   0   0   0   2   2   2   0   2   0   2   0   2   0   0   2   2   2   0   0   0   0   2   2   2   0   2   0   2   0   2   2   2   0   2   2   0   2   0   0   2   0   0   2   0   0   2   2   0   0   2   0   0   0   0   2   2   2   2   0   2   2   2   0   0   2   0   2   0   0   0   2   2   0   0   0   0   0   2   0   0   2   0   0   2   0   2   2   2   0   0   0   0   2   0   0   0   0   2   2   0   2   0   0   0   0   2   0   0   0   0   2   2   2   2   2   0   2   0   2   2   2   2   0   0   2   2   0   0   2   0   2   2   0   0   2   0   2   2   0   2
 MK-6-3                 2   0   2   2   2   2   0   2   0   2   2   2   2   0   0   2   2   2   0   0   0   0   2   2   0   0   2   2   0   0   2   0   2   0   0   0   2   2   0   0   2   2   2   0   2   2   0   2   0   0   0   2   2   2   0   0   0   2   0   2   0   0   2   2   2   2   2   2   0   2   0   2   0   2   2   2   2   0   2   0   0   2   2   2   0   2   0   2   0   2   2   2   0   2   2   0   2   0   0   2   0   0   2   0   0   2   2   0   0   2   0   2   0   0   2   2   0   2   0   2   2   2   0   0   2   2   2   0   0   0   2   2   0   0   0   0   0   2   0   0   0   0   0   2   2   2   2   2   0   0   0   0   2   2   0   0   0   2   2   0   2   0   0   0   0   2   0   0   0   0   0   2   2   2   2   0   2   0   0   2   0   2   0   0   2   2   0   0   2   0   2   2   0   0   2   0   2   2   2   2
 MK-6-4                 2   0   2   2   2   2   0   2   0   2   2   2   2   0   0   2   2   2   0   2   0   0   2   2   0   0   2   2   0   0   2   0   2   0   0   2   2   2   0   0   2   2   2   0   2   2   0   2   0   0   0   0   2   2   0   0   2   2   0   2   0   0   2   2   2   2   2   2   0   2   0   2   2   2   2   2   2   0   2   0   0   0   2   0   0   2   2   2   0   2   2   0   0   2   2   0   2   0   0   2   0   0   0   0   0   2   2   0   0   2   0   2   0   0   2   2   0   2   0   2   2   2   0   0   2   2   2   0   0   0   0   0   0   0   0   2   0   2   2   0   0   0   0   2   2   0   2   2   0   0   0   0   2   2   2   0   0   2   0   0   2   2   0   2   0   2   0   0   0   0   0   2   0   2   2   0   2   0   0   2   0   2   0   0   0   2   0   2   2   0   2   2   2   0   2   0   2   2   2   2
 MK-6-5                 2   0   2   2   2   2   0   2   2   2   2   2   2   0   0   2   2   2   0   2   0   0   2   2   0   0   2   0   0   0   2   0   2   0   0   2   2   2   0   0   2   2   2   0   2   2   0   2   0   0   0   0   2   2   0   0   2   2   0   2   0   0   2   2   2   2   2   2   2   2   0   2   2   2   2   0   2   0   2   0   0   0   2   0   2   2   2   2   0   2   2   0   0   2   2   0   2   0   0   2   0   0   0   0   0   0   0   0   0   2   0   2   0   2   2   2   0   2   2   2   2   2   0   0   2   2   2   0   0   0   0   0   0   0   0   2   2   2   2   0   0   0   0   2   2   0   2   0   0   0   0   0   2   2   0   0   0   2   0   0   2   2   0   2   0   2   0   0   0   0   0   2   0   2   2   0   2   0   0   2   2   2   0   0   0   2   0   2   2   0   2   2   2   0   2   0   2   2   2   2
 MK-6-6                 2   0   2   2   2   2   0   2   2   0   2   2   2   0   0   2   2   0   0   2   0   0   2   2   0   0   2   0   0   2   0   0   2   0   0   2   2   0   0   0   2   2   2   0   2   2   0   2   0   0   0   0   2   2   0   0   2   0   2   2   0   0   2   0   2   2   2   2   2   2   0   0   2   2   2   0   2   0   2   0   0   0   2   0   2   2   2   2   0   2   2   0   0   2   2   0   2   0   0   2   0   0   0   0   2   0   0   0   0   2   2   2   0   2   2   2   0   2   2   2   2   2   2   0   2   2   2   0   0   0   0   0   0   0   2   2   2   0   2   2   0   0   0   2   0   0   2   0   0   0   0   0   2   2   0   0   0   0   0   0   2   2   0   2   0   2   2   0   0   0   0   2   2   0   2   0   2   0   0   2   2   2   0   0   0   2   0   2   2   0   2   2   2   0   2   2   2   2   2   2
 MK-6-7                 2   2   2   2   2   2   0   2   2   0   2   0   2   0   0   2   2   0   0   2   0   0   2   2   0   0   2   0   0   2   2   0   2   0   0   2   2   0   0   0   2   2   2   0   2   2   0   2   0   0   0   0   2   2   0   0   0   0   2   2   0   0   2   0   2   2   2   2   2   2   0   0   2   0   2   0   2   0   2   0   0   0   2   0   2   2   2   2   0   2   2   2   0   2   2   0   2   2   0   2   0   0   0   0   2   0   0   0   0   2   2   2   0   2   2   0   0   2   0   2   2   2   2   0   2   2   2   0   0   0   0   0   0   0   2   2   2   0   2   2   0   0   0   2   0   0   2   0   0   0   0   0   2   2   0   0   0   0   0   0   2   2   0   2   0   2   2   0   0   2   0   2   2   0   2   0   2   0   0   2   2   2   0   0   0   2   0   2   0   2   2   2   2   0   2   0   2   2   2   2
 MK-6-8                 2   2   2   2   2   2   0   2   2   0   2   0   2   0   0   2   2   0   0   2   0   0   2   2   0   0   2   0   0   0   2   0   2   0   0   0   2   2   0   0   2   2   2   0   2   2   0   2   0   0   0   0   2   2   0   0   0   0   2   0   2   0   2   0   2   2   2   2   2   2   0   0   2   0   2   2   2   0   2   0   0   0   2   0   2   2   2   2   0   2   2   2   2   2   2   0   2   2   0   2   0   0   0   0   2   0   0   0   0   2   2   0   0   2   2   0   2   2   0   2   2   2   2   0   2   2   2   0   0   0   0   0   0   0   2   2   2   2   2   2   0   2   0   2   0   0   2   0   0   0   0   0   2   2   2   0   0   0   0   0   2   2   0   2   0   2   2   0   0   2   0   2   2   0   2   0   2   0   0   2   2   2   0   0   0   0   0   2   0   2   2   0   0   0   2   0   2   2   2   2
 MK-6-9                 2   2   2   2   0   2   0   2   0   0   2   0   2   0   0   2   2   0   0   2   0   0   2   2   0   0   0   0   0   0   2   0   2   0   0   0   2   0   0   0   2   2   0   0   2   2   0   2   0   0   2   0   2   2   0   0   0   0   2   0   2   0   2   0   2   2   2   0   2   2   0   0   2   0   2   2   2   0   2   0   0   0   2   0   2   0   2   2   0   2   2   2   2   2   2   0   2   2   2   2   0   0   2   0   2   0   2   0   0   2   2   0   0   2   2   0   2   2   0   2   2   2   2   0   0   2   2   0   0   0   0   0   2   0   0   2   2   2   2   2   0   2   0   2   0   0   2   0   0   0   0   0   0   2   2   0   0   0   0   0   0   2   0   2   0   2   2   0   0   2   0   2   2   0   2   2   2   0   0   2   2   2   0   0   0   0   0   2   0   2   2   0   2   2   2   0   2   2   2   2
 MK-6-10                2   2   2   2   0   2   0   2   0   0   2   0   2   0   0   2   2   0   0   2   0   0   2   2   0   0   0   0   0   0   2   0   2   0   0   0   2   0   0   0   2   2   0   0   2   2   0   0   0   0   2   0   2   2   2   0   0   0   2   0   2   0   2   0   0   2   2   0   0   2   0   0   2   0   0   2   2   2   2   0   0   0   2   0   2   0   2   2   0   2   2   2   2   2   2   0   2   2   2   2   0   0   0   2   2   0   2   0   2   2   2   0   0   2   0   0   2   2   0   2   2   2   2   0   0   2   2   0   2   0   0   2   2   0   0   2   2   2   2   2   2   2   0   2   0   0   2   0   0   0   0   0   0   0   2   2   0   2   0   0   0   2   0   2   0   2   0   0   0   2   0   0   2   0   2   2   2   0   0   2   2   2   0   0   0   0   0   2   2   2   2   0   2   2   2   0   2   2   2   2
 MK-6-11                0   2   2   2   0   2   0   2   0   0   2   0   2   0   2   2   0   0   2   2   0   0   2   2   0   0   0   0   0   0   2   0   2   0   2   0   2   0   0   0   2   2   0   0   2   2   0   0   0   0   0   0   2   2   2   0   0   0   0   0   2   0   2   0   2   2   2   0   0   2   0   0   2   0   0   2   2   2   2   0   0   0   2   0   0   0   2   2   0   2   2   2   2   2   2   0   2   2   2   2   0   0   2   2   2   0   2   0   2   2   2   0   0   0   0   0   2   2   0   2   2   2   2   0   0   2   2   0   2   0   2   2   2   2   0   2   0   0   2   2   2   2   0   2   0   0   2   0   0   0   0   0   2   0   2   2   2   2   0   0   0   2   0   2   0   0   0   0   0   2   0   0   2   0   2   2   2   0   2   2   2   2   0   0   0   2   0   2   2   2   2   0   2   2   2   0   2   2   2   2
 MK-6-12                0   2   2   2   0   2   0   2   0   2   2   2   2   0   2   2   0   0   2   2   0   0   0   2   2   0   0   0   2   0   0   0   2   0   2   0   2   0   0   0   2   2   0   0   2   2   0   0   0   0   0   0   2   0   2   0   0   0   0   0   2   0   2   0   2   2   2   2   0   0   0   0   2   0   0   0   2   2   2   0   2   0   2   0   0   0   0   2   0   2   2   2   2   2   2   0   0   2   0   2   0   0   2   2   0   2   2   0   0   2   2   0   0   0   0   0   2   2   0   2   2   0   2   0   0   2   2   0   2   0   2   2   2   2   0   2   0   0   2   2   2   2   0   2   0   0   2   0   0   0   0   0   2   0   2   2   2   2   0   0   0   2   0   2   0   0   0   0   0   2   0   0   2   0   2   2   2   0   2   2   2   0   0   0   0   2   0   2   2   2   2   0   0   2   2   0   2   2   0   2
 MK-6-13                0   2   2   2   0   2   2   2   0   2   2   2   2   0   2   2   0   0   2   2   2   0   0   2   2   0   0   0   2   0   0   2   2   0   2   0   2   0   0   0   2   2   2   0   0   2   0   0   0   0   0   0   2   0   2   0   0   0   0   0   2   0   2   0   2   0   2   2   0   0   0   0   2   0   2   0   0   2   0   0   2   0   2   0   0   2   0   2   2   0   2   0   0   2   2   0   0   2   0   2   0   0   2   2   0   2   2   0   0   2   2   2   0   0   0   0   2   2   0   0   2   0   2   0   0   2   2   0   2   0   2   2   2   2   0   2   0   0   2   2   2   2   0   2   0   0   2   2   0   0   0   0   2   0   2   2   2   2   0   0   0   2   0   2   0   0   0   0   0   2   0   0   0   0   2   2   0   0   2   2   2   0   0   0   0   2   0   2   2   2   2   0   0   2   2   0   2   2   0   2
 MK-6-14                0   0   2   2   0   2   2   2   0   2   2   2   2   0   2   2   0   0   2   0   2   0   0   2   2   0   0   0   2   0   0   2   2   2   2   0   2   0   0   0   2   2   2   0   0   2   0   2   2   0   0   0   2   0   2   0   0   0   0   0   2   0   2   0   2   0   2   2   2   0   0   2   2   0   2   0   2   2   0   0   2   0   2   0   0   2   0   2   0   0   2   0   0   2   2   0   0   2   0   2   0   0   2   2   0   2   2   0   0   0   2   2   0   0   0   0   2   2   2   0   2   0   2   0   0   2   2   0   2   0   2   2   2   2   0   2   2   0   2   2   2   2   0   2   0   0   2   2   0   0   0   0   2   0   2   2   2   2   0   0   0   2   0   2   0   0   0   0   0   2   0   0   0   0   2   2   0   0   2   2   2   0   0   0   0   0   0   2   0   2   2   0   0   2   2   0   2   2   0   2
 MK-6-15                0   2   2   2   0   2   2   2   0   2   2   2   2   0   2   2   0   0   2   0   2   0   2   2   2   0   0   0   2   0   0   2   2   2   2   2   2   0   2   0   2   2   0   0   0   2   0   2   2   0   2   0   2   0   2   0   0   0   0   0   2   0   2   0   2   0   2   2   2   0   0   2   2   0   2   0   2   2   0   0   2   0   2   0   0   2   0   2   0   0   2   0   0   2   2   0   0   2   0   2   0   0   2   2   0   0   2   0   0   0   2   2   0   0   2   0   2   2   2   0   2   0   2   0   0   2   0   0   2   0   2   2   2   2   0   2   2   0   2   0   2   2   0   2   0   0   2   2   0   2   0   0   2   0   2   2   2   2   0   0   0   2   0   0   2   0   0   0   0   2   0   0   0   0   2   2   0   0   2   2   2   0   0   0   0   0   2   2   0   2   2   0   0   2   2   0   2   2   0   2
 MK-6-16                0   2   2   2   0   2   2   2   0   2   2   2   2   0   2   2   2   0   2   0   2   0   2   0   2   0   0   0   2   0   0   2   2   2   2   2   2   0   0   0   2   2   2   0   0   2   0   2   2   0   2   0   2   0   2   0   0   0   0   0   2   0   2   2   2   0   2   2   2   0   0   2   2   0   2   0   2   2   0   0   2   0   2   0   0   2   0   0   0   0   2   0   0   2   2   0   0   2   0   2   0   0   2   2   0   0   2   0   0   0   2   0   0   0   2   0   2   2   2   0   2   0   2   0   2   2   0   2   0   0   2   2   2   2   0   2   2   0   2   0   2   2   0   2   0   0   2   2   0   2   0   0   2   0   2   2   0   2   0   0   0   2   0   0   2   0   0   0   0   2   0   0   0   0   2   2   0   0   0   2   2   0   0   0   2   0   2   2   0   2   0   0   2   2   2   0   2   2   2   2
 
!****************************************** Phenotypic Data **********************************************************
!-100.0 is resevred for missing phenotype
SimulatedTrait1         7.8406    6.3446    9.2608    7.3900    9.7864   11.7360   10.1820    8.8331   10.0710    8.0203    9.9554   12.1491   10.4349    8.8217    9.2747    9.4399    8.8195   12.4572   10.1416   10.1978   11.8394   11.9746   11.6369    4.7971    9.4584   10.4973   10.9259   10.6658    7.5223    9.2004   10.2333    9.6769   10.6715    9.3759    8.6037    9.9261   11.5773   10.7587    7.6936   10.0855   10.4751   10.9674    9.8460    9.7560   11.9249   11.0241    8.5195   11.1289   10.5522    9.8550    8.2474   13.0058    8.7732    8.1583    9.8047    9.3758    9.0945    9.6808   10.9064   12.1817    9.1572   11.6418   10.1014   12.9884    8.9589   12.8907   11.5877    8.7417    6.1338    9.3892    8.8190   12.2551   11.4479    7.8729   12.2277   10.6758   11.2412   10.7081    9.0299   11.2979    9.4739   11.7248   10.6422   12.5302   12.2246   11.2536   10.3033   10.9975   11.1535   10.0116    9.2803   10.0556    7.0772   12.1345   10.9136    9.8383   11.6368    8.3350   11.1370    6.3680    9.6308    8.6283    8.4551   10.7458    8.3842    9.0773    9.7357   12.8634   11.8956   11.0085    7.4155   10.3811    9.8235   10.0842    8.8566   11.3840   12.4952   11.4302   10.9496    9.4361    9.5139   12.0938   12.4718    8.6202    7.5384   12.4531   10.3501    9.3669    8.9587   10.8486    8.7809   10.4274    9.0820    9.4348    7.6825    8.5574   10.5564    9.1672   10.9061    8.3731   10.8316    9.1753    9.9930    9.2257    8.6505    9.5070    6.6264    9.9548    8.6293    9.5128   10.4173    9.3651    9.3320   10.0265    8.6397    9.1511    9.8171   12.4189    8.6566   10.0241    8.1893    8.7043   12.8413   10.6561   10.7239    9.3551   12.4362    9.0497   11.0254    6.9977    8.7143    8.1267    9.1556    9.1466    8.1806   10.9532   10.9470    8.1781   12.4443   11.5620   10.3952   10.6451    9.5209   10.1197    7.9287   11.9244    8.5080    9.5348    9.6501   12.3428    9.7973   10.4699    9.1441   10.5152    8.4810    9.8130    9.6076   11.4803    9.4614    8.6454
SimulatedTrait2        13.0754   13.7826   14.7965   13.7860   14.0135   16.3981   13.1129   16.0319   13.4543   13.9231   12.8492   14.4740   14.6654   13.9324   14.5108   12.3147   13.8237   13.5107   15.3137   14.1709   16.1432   14.2955   14.6030   14.2726   16.3629   14.6442   15.5568   13.0726   16.6139   15.1973   14.6007   14.8389   15.3935   15.0888   15.0629   15.8204   13.4793   15.5358   17.6591   13.1563   16.6262   13.8891   15.4882   14.6655   15.0201   14.9680   16.3956   16.6334   14.0574   16.7456   14.8731   17.1421   12.2959   12.8705   12.6498   14.1492   15.4495   16.0465   15.7376   13.7792   16.7862   13.4462   15.9575   17.9259   14.7305   14.5818   16.1159   14.0677   14.9351   14.9902   14.2949   15.0884   16.5028   13.8415   14.8883   15.5689   15.0978   17.4767   13.5518   15.2787   13.1129   14.4840   14.2332   14.2916   14.5274   14.8062   12.4680   14.1694   15.0713   12.9321   14.2968   15.1395   12.9442   15.0655   15.4125   14.5540   14.6331   17.0898   13.8973   13.0458   17.2558   16.9281   14.3497   15.3058   15.0572   14.0360   15.9679   15.8423   14.5266   17.4961   14.5732   14.3947   16.4550   15.5710   13.7661   17.9773   17.6575   15.4943   14.4630   15.1394   16.6159   15.9999   15.4598   13.3530   13.8948   15.1910   14.3118   14.1901   13.4520   17.3507   15.1260   15.9864   15.1619   11.3709   13.7562   12.9274   16.2953   14.2702   16.2725   12.6228   17.8359   16.4789   14.5908   13.2211   15.6986   12.5479   17.1437   16.4299   13.4086   13.0918   12.3708   13.6413   17.8082   15.5304   14.0255   12.8232   13.3348   16.7366   14.8529   14.4108   13.6749   15.5158   14.4757   14.6877   14.8406   17.1648   16.1239   16.1146   14.5910   14.4226   14.8193   14.1045   15.3891   15.3481   13.8988   17.6124   12.0116   14.6365   16.4523   13.3821   16.2992   16.8842   16.7670   15.2734   14.9344   16.4172   15.1298   14.3683   14.1240   15.9168   15.6209   16.7793   13.1264   15.8814   14.6602   15.4818   15.7529   15.1245   12.4894   14.4965
 
