# Supplementary material for: Inclusive Composite Interval Mapping of QTL by Environment Interactions in Biparental Populations
Source: PLoS One. 2015 Jul 10;10(7):e0132414. doi: 10.1371/journal.pone.0132414 (PMC4498613; doi:10.1371/journal.pone.0132414)
Supplement: S3 File — (ZIP) [file pone.0132414.s003.zip › Simulation for unliked model/Simulated popualtions/run_00170.met]

!**********************Note: lines staring with "!" are remarks and will be ignored in the program********************
!*********************************General Information**********************************
!Assuming F1 = P1 x P2, populations available in QTL IciMapping are: 
!  1, P1BC1F1 = P1 x F1, the first backcrossing where P1 is used as the recurrent parent;
!  2, P2BC1F1 = P2 x F1, the first backcrossing where P2 is used as the recurrent parent;
!  3, F1DH, F1-derived doubled haploids; 
!  4, RIL or F1RIL, recombination inbred lines through the repeated selfing of F1;
!  5, P1BC1RIL, recombination inbred lines through the repeated selfing of P1BC1F1;
!  6, P2BC1RIL, recombination inbred lines through the repeated selfing of P2BC1F1;
!  7, F2, the selfing generation of F1;
!  8, F3, the selfing generation of F2;
!  9, P1BC2F1, the second backcrossing where P1 is used as the recurrent parent; 
! 10, P2BC2F1, the second backcrossing where P2 is used as the recurrent parent;
! 11, P1BC2RIL, recombination inred lines through the repeated selfing of P1BC2F1; 
! 12, P2BC2RIL, recombination inred lines through the repeated selfing of P2BC2F1; 
! 13, P1BC1F2, the selfing generation of P1BC1F1; 
! 14, P2BC1F2, the selfing generation of P2BC1F1; 
! 15, P1BC2F2, the selfing generation of P1BC2F1; 
! 16, P2BC2F2, the selfing generation of P2BC2F1; 
! 17, P1BC1DH, P1BC1F1-derived doubled haploids; 
! 18, P2BC1DH, P2BC1F1-derived doubled haploids; 
! 19, P1BC2DH, P1BC2F1-derived doubled haploids; 
! 20, P2BC2DH, P2BC2F1-derived doubled haploids; 
   3      !Mapping Population (see remarks above)
   2      !Mapping Function (1 for Kosambi; 2 for Haldane; 3 for Morgan)
   2      !Marker Space Type (1 for intervals; 2 for positions)
   1      !Marker Space Unit(1 for centiMorgans; 2 for Morgan)
   6      !Number of Chromosomes (or Linkage Groups)
 200      !Size of the mapping population
   2      !Number of environments
 
!***************************************** Chromosomes and Linkage Maps **********************************************
!Chromosome                 NumMarkers
-CH1                        16
-CH2                        16
-CH3                        16
-CH4                        16
-CH5                        16
-CH6                        16
!Linkage map (Marker name followed by position or the interval length)
 MK-1-1                1     0.000
 MK-1-2                1    10.000
 MK-1-3                1    20.000
 MK-1-4                1    30.000
 MK-1-5                1    40.000
 MK-1-6                1    50.000
 MK-1-7                1    60.000
 MK-1-8                1    70.000
 MK-1-9                1    80.000
 MK-1-10               1    90.000
 MK-1-11               1   100.000
 MK-1-12               1   110.000
 MK-1-13               1   120.000
 MK-1-14               1   130.000
 MK-1-15               1   140.000
 MK-1-16               1   150.000
 MK-2-1                2     0.000
 MK-2-2                2    10.000
 MK-2-3                2    20.000
 MK-2-4                2    30.000
 MK-2-5                2    40.000
 MK-2-6                2    50.000
 MK-2-7                2    60.000
 MK-2-8                2    70.000
 MK-2-9                2    80.000
 MK-2-10               2    90.000
 MK-2-11               2   100.000
 MK-2-12               2   110.000
 MK-2-13               2   120.000
 MK-2-14               2   130.000
 MK-2-15               2   140.000
 MK-2-16               2   150.000
 MK-3-1                3     0.000
 MK-3-2                3    10.000
 MK-3-3                3    20.000
 MK-3-4                3    30.000
 MK-3-5                3    40.000
 MK-3-6                3    50.000
 MK-3-7                3    60.000
 MK-3-8                3    70.000
 MK-3-9                3    80.000
 MK-3-10               3    90.000
 MK-3-11               3   100.000
 MK-3-12               3   110.000
 MK-3-13               3   120.000
 MK-3-14               3   130.000
 MK-3-15               3   140.000
 MK-3-16               3   150.000
 MK-4-1                4     0.000
 MK-4-2                4    10.000
 MK-4-3                4    20.000
 MK-4-4                4    30.000
 MK-4-5                4    40.000
 MK-4-6                4    50.000
 MK-4-7                4    60.000
 MK-4-8                4    70.000
 MK-4-9                4    80.000
 MK-4-10               4    90.000
 MK-4-11               4   100.000
 MK-4-12               4   110.000
 MK-4-13               4   120.000
 MK-4-14               4   130.000
 MK-4-15               4   140.000
 MK-4-16               4   150.000
 MK-5-1                5     0.000
 MK-5-2                5    10.000
 MK-5-3                5    20.000
 MK-5-4                5    30.000
 MK-5-5                5    40.000
 MK-5-6                5    50.000
 MK-5-7                5    60.000
 MK-5-8                5    70.000
 MK-5-9                5    80.000
 MK-5-10               5    90.000
 MK-5-11               5   100.000
 MK-5-12               5   110.000
 MK-5-13               5   120.000
 MK-5-14               5   130.000
 MK-5-15               5   140.000
 MK-5-16               5   150.000
 MK-6-1                6     0.000
 MK-6-2                6    10.000
 MK-6-3                6    20.000
 MK-6-4                6    30.000
 MK-6-5                6    40.000
 MK-6-6                6    50.000
 MK-6-7                6    60.000
 MK-6-8                6    70.000
 MK-6-9                6    80.000
 MK-6-10               6    90.000
 MK-6-11               6   100.000
 MK-6-12               6   110.000
 MK-6-13               6   120.000
 MK-6-14               6   130.000
 MK-6-15               6   140.000
 MK-6-16               6   150.000
!*********************************** Marker Types ********************************************************************
!Co-dominant marker: When heterozygote F1 is present, P1 is coded as 2, F1 is coded as 1, and P2 is coded as 0; Otherwise, P1 is coded as 2, and P2 is coded as 0. 
!Dominant marker: When heterozygote F1 is present, P1 and F1 are coded as 12, and P2 is coded as 0; Otherwise, P1 is coded as 2, and P2 is coded as 0.  
!Recessive markers: When heterozygote F1 is present, P1 is coded as 2, and F1 and P2 are coded as 10; Otherwise, P1 is coded as 2, and P2 is coded as 0. 
!Missing marker is coded as -1. 
 MK-1-1                 0   0   0   2   2   0   0   2   0   2   2   2   0   2   2   0   0   2   0   2   0   0   2   2   2   2   0   0   2   2   0   2   2   2   0   2   0   2   0   2   0   0   0   2   0   0   2   0   0   0   2   2   2   0   2   2   0   2   0   2   0   0   2   0   2   0   2   0   0   0   2   2   0   2   2   2   0   2   0   0   2   0   0   0   2   2   0   2   0   0   0   2   2   2   2   2   2   0   2   0   2   2   2   2   0   2   2   2   2   2   0   2   2   2   0   2   0   2   2   2   0   0   2   0   0   0   0   0   0   0   2   0   2   2   2   2   0   2   0   2   0   2   2   2   0   0   2   2   0   2   2   2   2   2   0   2   2   0   0   2   2   0   0   2   2   2   2   2   2   0   2   0   2   2   2   2   0   2   2   0   0   2   0   0   2   2   2   0   2   0   0   2   0   2   0   2   0   0   0   0
 MK-1-2                 0   0   0   2   2   0   0   2   0   0   2   2   0   2   2   0   0   2   0   2   2   0   0   2   2   2   0   0   2   2   0   2   2   2   0   2   0   2   0   2   0   0   0   2   0   0   2   0   0   0   2   2   0   0   2   2   0   2   0   2   0   0   2   0   2   0   2   0   0   0   2   2   0   0   2   2   0   2   0   2   2   2   0   0   2   2   0   2   0   0   0   2   2   2   2   2   2   0   2   0   2   2   2   0   0   2   2   2   2   2   0   2   2   2   0   2   0   2   2   2   0   0   2   0   0   0   0   0   0   0   2   2   2   2   2   2   0   2   0   2   0   2   2   2   0   0   2   2   0   2   2   2   2   2   0   2   0   0   0   2   2   0   0   2   2   2   0   2   2   0   2   2   2   2   0   2   2   0   2   0   0   2   0   0   2   2   2   0   2   0   0   2   0   2   0   2   0   0   0   2
 MK-1-3                 2   0   0   2   2   0   0   2   0   0   2   2   0   2   2   0   0   0   0   2   2   0   0   2   2   2   0   0   2   2   0   2   2   2   0   2   0   2   0   2   0   0   0   2   0   0   2   0   0   0   2   2   0   0   2   2   0   2   0   0   0   0   2   0   2   0   2   0   0   2   2   2   0   0   2   2   0   2   0   0   2   2   0   0   2   2   0   2   2   0   0   2   2   2   2   2   2   0   2   0   2   2   2   0   0   2   0   2   2   2   0   0   2   2   0   2   0   0   2   2   0   0   2   0   2   0   0   0   2   0   0   2   2   2   2   2   0   2   0   2   0   0   2   2   0   0   2   0   0   2   2   2   2   2   0   2   0   0   0   2   2   0   2   0   2   2   0   2   2   0   2   2   2   2   0   2   2   0   2   0   0   2   0   2   2   2   2   0   2   0   0   2   0   2   2   2   0   0   0   2
 MK-1-4                 2   0   0   2   2   0   0   2   0   0   2   2   0   2   2   0   0   0   0   2   2   0   0   2   2   2   2   0   2   2   0   2   2   2   0   2   0   2   0   2   0   0   0   2   2   0   2   0   0   0   2   2   0   0   2   2   0   2   0   2   0   0   2   0   2   0   2   0   0   2   0   2   0   0   2   2   0   2   0   0   2   2   2   0   2   2   0   2   2   0   0   2   2   2   2   2   2   0   2   0   2   2   2   0   0   2   0   0   2   2   0   0   2   2   2   2   0   0   2   2   0   0   2   0   2   0   2   0   2   0   0   2   2   2   2   2   0   2   0   2   0   0   2   2   0   0   2   2   0   2   0   2   2   2   0   2   0   0   2   2   2   0   0   0   2   2   0   2   2   0   0   2   2   0   0   2   0   0   2   0   0   2   0   2   2   0   0   0   2   2   0   2   0   2   2   2   0   0   0   2
 MK-1-5                 2   0   0   2   2   0   0   2   0   0   2   2   0   2   2   0   0   0   0   2   2   2   0   2   2   2   2   0   2   2   0   2   2   2   0   2   0   2   0   2   0   0   0   2   2   0   2   0   0   0   2   2   0   2   2   2   0   2   0   2   0   0   2   0   2   0   2   0   0   2   0   2   0   0   2   0   0   2   0   0   2   2   2   0   2   2   0   2   2   0   0   0   2   2   2   2   0   0   2   0   2   2   2   0   0   2   0   2   2   2   0   0   2   2   2   2   0   0   2   2   0   0   2   0   2   0   2   0   2   0   0   2   0   2   2   2   0   2   0   2   0   0   2   2   0   0   2   2   0   2   0   2   2   2   0   2   0   2   2   2   2   0   0   0   2   2   0   2   2   0   0   2   2   2   0   2   0   0   2   2   0   2   0   2   2   0   0   0   2   2   0   2   0   2   2   2   0   0   0   2
 MK-1-6                 2   0   0   2   2   0   0   2   0   0   2   2   0   2   2   0   0   2   0   2   2   0   0   2   2   2   0   0   2   2   0   2   2   2   0   0   0   2   0   0   0   0   0   2   2   0   2   0   0   0   0   2   0   2   2   2   0   2   0   0   2   0   2   0   2   0   2   0   0   0   0   0   0   0   2   0   0   2   0   0   0   2   0   0   2   2   0   2   2   0   0   0   2   2   2   2   0   0   2   0   2   2   2   0   0   2   0   2   2   2   0   0   2   2   2   2   0   0   2   0   2   0   2   0   2   2   2   0   2   0   0   2   0   2   2   2   0   2   0   2   0   0   2   2   0   0   0   2   0   2   0   2   2   2   0   2   0   2   2   2   2   0   0   0   2   2   0   2   2   0   0   2   2   2   0   2   2   0   2   2   0   2   0   0   2   0   0   0   2   2   0   2   0   2   2   2   0   0   0   2
 MK-1-7                 2   0   0   2   2   0   0   0   0   0   2   2   0   2   2   0   0   2   0   2   2   2   0   2   2   2   0   0   2   0   0   2   2   2   2   0   0   2   0   0   0   0   0   2   0   0   0   0   0   0   0   2   0   2   2   2   0   2   0   0   2   0   0   0   2   0   2   0   0   0   0   0   0   2   2   0   0   2   0   0   0   2   0   0   2   2   0   2   2   2   2   0   2   2   2   2   0   0   2   0   2   2   2   0   0   2   0   2   2   2   0   0   2   2   2   2   0   0   2   0   2   0   2   0   2   2   2   0   2   0   0   2   2   2   2   2   0   2   0   2   0   0   2   2   0   0   2   2   0   2   0   2   2   2   2   2   2   2   2   2   2   0   0   2   2   2   0   2   2   0   0   2   2   2   2   2   2   0   0   2   0   2   0   2   2   0   2   0   2   2   0   2   0   2   2   2   0   0   2   2
 MK-1-8                 2   0   0   2   2   0   0   0   0   0   2   2   2   0   2   0   0   2   2   2   2   2   2   2   2   2   0   0   2   2   0   2   2   2   2   2   0   2   0   0   0   0   0   2   0   0   0   0   0   0   2   2   0   2   2   2   0   2   0   0   2   0   0   0   0   0   2   0   0   0   0   0   0   2   2   0   0   2   0   0   0   2   0   0   2   2   0   2   2   2   2   2   2   2   2   2   0   0   2   0   2   2   2   2   0   0   0   2   2   2   0   2   2   2   2   2   0   2   0   0   2   2   2   0   2   2   2   0   2   0   0   2   2   2   2   2   2   2   0   2   0   0   2   2   0   0   2   2   0   2   0   0   2   2   2   0   2   2   2   2   2   0   0   2   2   2   0   2   2   0   0   2   2   2   2   2   2   0   2   2   0   2   0   2   2   0   2   0   2   2   0   2   0   2   2   2   0   0   2   2
 MK-1-9                 2   0   0   2   2   2   0   0   0   0   2   2   0   0   2   0   2   2   2   2   2   2   2   2   2   2   0   0   2   2   0   2   2   2   2   2   0   0   0   0   2   0   0   2   2   0   0   0   0   0   0   2   2   2   2   2   0   2   0   2   2   0   0   0   2   0   0   0   0   0   2   2   0   2   2   0   0   2   0   0   0   2   0   0   2   2   0   2   2   2   2   2   2   2   0   2   0   0   2   0   2   2   2   2   0   2   0   2   2   2   0   2   2   2   2   2   0   2   0   0   2   2   2   0   2   0   2   0   2   0   0   0   2   2   2   2   2   2   0   2   0   0   2   2   0   0   0   0   0   2   2   0   2   2   0   0   2   2   0   2   2   0   0   2   2   2   0   2   2   0   0   2   0   2   2   0   2   0   2   2   0   2   0   2   2   0   2   0   2   2   0   2   0   2   2   2   0   0   2   2
 MK-1-10                2   2   0   2   2   2   0   0   0   0   2   2   0   0   2   0   2   2   2   2   2   2   2   0   0   2   0   0   2   2   0   2   2   2   2   2   0   0   0   0   0   0   0   2   2   0   0   0   0   0   0   2   2   2   2   2   0   2   0   2   0   0   0   0   2   0   0   0   0   2   2   2   0   2   2   0   0   2   0   0   0   2   0   0   2   2   0   2   2   2   2   2   2   2   0   2   0   2   2   0   2   2   2   2   0   2   0   2   0   0   0   2   0   2   2   2   0   2   0   0   2   2   2   0   2   0   2   0   2   0   0   0   2   2   2   2   2   2   0   2   0   0   2   2   0   0   0   0   0   0   2   0   2   2   2   2   2   2   0   2   2   0   0   2   2   2   0   2   2   0   0   2   0   2   2   0   2   0   2   2   0   2   0   2   2   0   2   0   2   2   0   2   0   2   2   0   2   0   2   2
 MK-1-11                2   2   0   2   2   2   0   0   0   0   2   2   0   0   2   0   2   2   2   2   2   2   2   0   2   2   0   0   2   2   0   0   2   2   2   2   0   0   0   0   0   0   0   2   2   0   0   0   0   2   0   2   2   2   2   2   0   2   0   0   2   0   0   0   2   0   0   0   0   2   2   0   0   2   2   0   2   2   0   0   0   2   0   0   2   2   0   2   2   2   2   2   2   2   0   2   0   2   2   0   2   2   2   2   0   2   0   2   0   0   0   2   0   2   0   2   0   2   0   0   2   2   2   0   2   0   2   0   2   2   0   0   2   0   2   0   2   2   0   2   0   0   2   2   0   0   0   0   0   0   2   0   2   2   2   2   2   0   0   0   2   0   0   0   2   2   0   2   2   0   0   2   2   2   2   0   2   0   2   2   0   2   0   2   0   0   2   0   2   2   0   0   0   2   2   0   2   0   2   2
 MK-1-12                2   2   2   2   2   2   0   0   0   0   2   2   0   0   2   0   2   2   2   2   2   2   2   0   2   2   0   0   2   2   0   0   2   2   2   2   0   0   0   0   0   0   0   2   2   0   0   0   0   2   0   2   2   2   2   2   0   2   0   0   2   0   0   0   2   0   0   0   0   2   2   0   0   2   2   0   2   2   0   0   0   2   0   0   2   2   0   2   2   0   2   2   2   2   0   2   0   0   2   0   0   2   2   2   0   2   0   2   0   0   0   2   0   2   0   2   0   2   0   0   2   2   2   0   0   0   2   0   2   2   0   0   2   2   2   0   2   2   0   2   2   0   0   0   0   0   0   0   2   0   2   0   2   2   2   2   2   0   0   0   2   0   2   2   2   2   2   2   0   0   0   2   2   2   2   0   2   0   2   2   0   2   0   2   0   0   2   0   2   2   0   0   0   2   2   2   2   0   2   2
 MK-1-13                2   2   2   2   2   2   0   0   0   0   2   2   0   0   2   0   2   2   2   2   2   2   2   0   2   2   0   0   2   2   0   0   2   2   2   0   0   2   0   0   0   0   0   0   2   0   0   0   0   2   0   2   2   2   2   2   0   2   0   0   2   2   0   0   2   0   2   0   0   0   2   2   0   2   2   0   2   2   0   0   0   2   0   0   2   2   0   2   2   0   2   2   2   0   0   2   0   0   2   0   0   2   2   2   0   2   0   2   0   0   0   2   0   2   0   0   2   0   2   0   0   2   2   0   0   0   2   0   2   2   2   0   2   2   2   0   2   2   0   2   2   0   0   0   0   0   0   0   2   0   2   0   0   2   2   2   2   0   0   0   2   0   2   2   2   2   2   2   0   0   0   2   2   2   2   0   0   0   2   2   0   2   0   2   0   0   2   0   2   2   0   0   2   2   2   2   2   2   2   2
 MK-1-14                2   2   2   2   2   2   0   0   0   0   2   2   0   0   2   0   2   2   2   2   2   2   2   0   2   2   0   0   2   2   0   2   0   2   2   0   0   2   0   0   0   0   0   0   2   0   0   0   0   2   0   2   2   2   2   2   0   2   2   0   2   2   0   0   2   0   2   0   0   0   2   2   0   2   2   0   2   2   0   0   0   2   0   0   2   2   0   2   2   2   2   2   2   0   0   2   0   0   2   0   0   2   2   2   0   0   0   2   0   0   0   2   0   2   0   0   2   0   2   0   0   2   2   0   0   0   2   0   2   2   2   0   2   2   2   0   2   2   0   2   2   0   0   0   0   0   0   0   2   0   2   0   0   2   2   2   0   0   0   0   2   0   2   2   0   2   2   2   0   0   0   2   2   0   2   0   0   0   2   2   0   2   0   2   0   0   2   0   2   2   0   0   2   2   2   2   2   2   2   0
 MK-1-15                2   2   2   2   2   2   0   0   2   2   2   2   0   0   2   0   2   0   0   2   0   2   2   2   2   2   0   2   2   2   0   2   0   2   2   0   0   2   0   2   0   0   0   0   2   0   0   0   0   2   0   2   2   2   0   2   0   2   2   0   0   2   0   0   2   0   2   2   0   0   2   2   0   2   2   0   2   2   0   0   0   2   0   2   2   2   0   2   2   0   2   0   2   0   0   2   0   0   0   0   0   2   0   2   0   0   0   2   0   0   0   2   0   2   0   2   2   0   2   0   0   2   0   0   0   2   2   0   2   2   2   0   2   2   2   0   2   2   0   2   2   0   0   0   0   0   0   2   2   2   2   0   2   2   2   2   0   0   0   0   0   0   2   2   2   2   2   2   0   0   0   2   2   0   0   0   2   0   2   0   0   2   0   2   0   0   2   0   2   2   0   0   2   2   2   2   2   0   2   2
 MK-1-16                2   2   2   2   2   2   0   0   2   2   2   2   0   0   2   2   2   0   0   2   0   2   0   2   2   2   0   2   2   2   0   2   0   2   2   2   0   2   0   2   0   0   0   0   2   0   2   0   0   2   0   2   2   2   0   2   0   2   2   0   0   2   0   0   2   0   2   2   0   0   2   0   0   0   2   0   2   2   0   0   0   0   0   0   2   2   0   2   2   0   2   0   0   0   0   2   0   2   0   2   0   2   0   2   0   0   0   2   0   0   0   2   0   2   0   2   2   0   2   0   2   0   0   2   0   2   2   0   2   2   2   0   2   2   2   0   2   2   0   2   2   0   0   0   0   0   0   2   2   2   2   0   2   2   2   2   0   0   0   0   0   0   2   2   2   2   2   2   0   0   0   2   2   0   0   0   2   0   0   0   0   0   0   2   2   0   2   0   2   2   0   0   2   2   2   2   2   0   2   2
 MK-2-1                 2   0   2   0   0   0   2   2   0   2   0   0   2   0   0   0   0   0   0   0   0   2   2   0   0   0   0   0   2   0   0   2   0   2   0   2   0   0   0   0   0   0   2   0   0   2   0   0   0   2   2   2   0   0   0   0   0   0   0   0   0   2   0   2   2   0   2   2   2   0   0   2   0   0   0   2   2   2   0   2   0   2   0   2   2   0   0   0   0   2   2   0   0   0   0   0   2   2   0   2   0   2   0   2   0   2   2   0   0   0   2   2   2   2   0   2   2   2   0   0   0   0   0   0   2   0   0   0   0   0   2   0   2   0   0   2   2   2   2   0   2   2   0   2   0   2   0   2   2   0   0   0   2   0   2   0   0   2   2   0   2   2   2   2   2   0   2   2   0   0   2   2   2   2   2   0   0   0   0   0   0   2   2   0   2   0   2   0   2   0   2   0   2   2   0   2   2   0   0   2
 MK-2-2                 2   0   2   0   0   0   2   2   0   2   2   0   0   0   0   0   0   0   0   2   0   2   2   2   0   0   0   0   2   0   0   2   0   2   2   2   0   0   0   0   0   0   2   0   0   2   0   0   0   0   2   0   0   0   0   0   0   0   0   0   0   2   0   2   2   0   2   2   2   0   0   0   0   0   0   2   2   2   0   2   0   2   0   2   2   0   2   0   0   2   0   2   2   0   2   0   2   2   0   2   0   2   0   2   0   2   2   0   2   0   2   2   0   2   0   2   2   2   0   0   0   0   0   0   2   0   0   0   0   0   2   0   0   0   0   2   2   2   0   0   2   2   0   2   0   2   0   2   2   0   0   0   2   0   2   0   0   2   2   0   2   0   0   2   2   0   2   2   0   0   2   2   2   2   2   0   0   0   0   0   0   2   2   0   2   0   2   0   2   0   2   0   2   2   0   2   2   0   0   2
 MK-2-3                 2   0   2   0   0   0   0   2   0   2   2   2   0   0   0   0   2   2   0   0   0   0   2   2   2   0   0   0   2   0   0   2   0   2   2   2   0   0   0   0   0   0   2   0   0   2   0   0   0   0   2   0   0   0   0   0   0   0   0   0   0   2   2   2   2   0   2   2   0   0   0   0   0   0   0   2   2   2   0   2   0   2   2   2   2   0   2   0   0   2   0   2   2   0   2   0   2   2   2   2   0   2   0   2   0   2   2   0   2   0   2   2   0   2   0   2   2   2   0   0   0   2   0   0   0   0   0   0   0   0   2   0   2   0   0   2   2   2   0   0   2   2   0   2   0   2   0   2   2   0   0   0   2   0   2   0   0   0   2   0   2   2   0   2   2   0   2   2   0   2   2   0   2   2   2   0   0   2   0   0   0   2   0   0   2   0   2   2   0   0   2   2   2   2   0   2   2   0   0   2
 MK-2-4                 2   0   2   2   0   0   0   2   0   2   2   2   0   0   0   0   2   2   0   0   0   0   2   2   2   0   2   0   2   0   0   2   0   2   2   2   0   0   0   0   0   0   2   0   0   2   0   0   0   0   2   0   0   0   0   0   0   0   0   0   0   0   2   0   2   2   2   2   0   0   0   0   0   2   0   2   2   2   0   2   0   2   2   2   2   0   2   0   2   2   0   2   2   0   2   0   2   2   2   2   0   2   0   2   0   2   2   0   2   0   2   2   0   0   0   2   2   2   0   0   0   2   0   0   2   0   0   0   0   0   2   0   2   0   0   2   2   2   0   0   2   2   0   2   0   2   2   2   2   0   0   0   2   0   2   0   0   2   2   2   2   2   0   2   0   0   2   2   0   2   2   0   2   2   0   0   0   2   0   2   0   2   0   0   2   0   2   2   0   0   2   2   2   2   0   2   2   2   0   2
 MK-2-5                 2   0   2   2   0   0   0   2   0   0   2   2   0   2   0   0   2   2   0   0   0   2   2   2   2   0   2   0   2   0   0   0   0   2   2   2   0   0   0   0   2   0   2   0   0   0   0   0   0   0   2   0   0   0   0   0   0   0   0   0   0   0   0   0   2   2   2   2   0   0   0   0   0   0   0   2   2   2   0   2   0   2   2   2   0   0   0   0   2   0   0   2   2   0   2   0   2   2   2   2   0   2   0   2   0   2   2   2   2   0   2   2   0   0   0   2   2   2   0   0   0   2   0   0   2   0   0   0   0   0   2   0   2   0   0   2   2   2   2   0   2   2   0   2   0   2   2   0   2   0   0   0   2   0   2   0   0   2   2   2   2   2   0   2   2   0   2   2   0   2   2   0   2   0   0   0   0   2   0   2   0   2   0   0   2   0   2   2   0   0   2   2   2   2   2   0   2   2   0   0
 MK-2-6                 0   0   2   2   0   0   0   2   0   0   2   2   0   2   2   0   2   0   0   0   0   2   2   2   2   0   2   0   2   0   0   2   2   0   2   2   0   0   2   0   2   0   2   0   0   0   0   0   0   0   2   0   0   0   0   0   0   2   0   0   0   0   0   0   2   2   2   2   0   0   0   2   0   0   0   2   2   2   0   2   0   2   0   2   0   0   0   0   0   0   0   2   2   0   2   0   2   2   2   2   0   2   0   2   0   2   2   2   2   0   0   0   0   0   0   2   2   2   0   0   0   2   0   0   2   2   0   0   0   0   2   2   2   2   0   0   2   0   2   0   2   2   2   2   0   2   2   0   2   2   0   0   2   0   2   0   0   0   0   0   2   2   0   2   2   0   2   2   0   2   2   2   2   0   0   0   0   2   0   2   2   2   0   0   2   0   2   2   0   0   2   2   2   2   2   0   2   2   0   0
 MK-2-7                 0   0   2   2   0   0   0   2   0   2   0   2   2   0   2   0   2   0   0   0   0   2   2   2   2   0   0   0   2   0   0   2   2   0   2   0   0   0   2   0   2   0   2   0   0   0   0   0   0   0   2   2   0   0   2   2   0   2   0   0   0   2   0   0   2   2   0   2   0   0   2   2   0   0   0   2   2   2   0   2   0   2   2   2   0   2   0   0   0   0   0   2   2   2   2   0   2   2   2   2   0   0   0   2   0   2   2   2   2   0   0   0   0   0   0   2   2   2   0   0   0   2   2   0   2   2   0   0   0   0   2   0   2   0   0   0   2   0   0   0   2   0   2   2   0   2   2   0   2   0   0   0   0   0   2   0   0   0   2   0   2   2   0   2   2   0   2   2   2   2   2   2   2   0   0   0   0   2   2   2   2   2   0   0   2   0   2   2   0   0   2   2   2   2   2   0   2   2   0   0
 MK-2-8                 2   0   2   0   0   0   0   2   0   2   0   2   2   0   2   0   2   0   2   0   0   2   2   2   2   0   0   0   2   0   0   2   2   0   2   0   0   0   2   0   2   0   0   0   0   0   0   0   0   0   2   2   0   0   2   2   0   2   0   0   0   2   0   0   2   2   0   2   0   0   2   2   0   0   0   2   2   0   0   2   0   2   2   2   0   2   0   0   2   0   0   2   2   2   2   0   2   2   2   2   0   0   0   2   0   2   2   2   2   0   0   0   0   0   0   0   2   2   0   0   0   2   2   0   2   2   0   0   0   0   2   0   2   0   0   0   2   0   0   2   2   0   2   2   0   2   0   0   2   0   0   0   0   0   2   0   0   0   2   0   2   2   0   2   2   0   2   2   2   2   2   0   2   0   0   0   0   2   2   2   2   2   0   0   2   0   2   2   0   0   0   2   2   2   2   0   2   2   0   0
 MK-2-9                 2   0   2   0   0   0   0   2   0   2   0   2   2   0   0   0   2   0   2   0   0   2   2   2   2   0   0   0   2   0   0   2   2   0   2   0   2   0   2   0   2   0   2   0   0   0   0   0   0   0   2   2   0   0   0   2   0   2   0   0   0   2   0   0   2   2   0   2   0   0   0   2   0   0   0   2   2   0   2   0   0   2   0   2   0   2   2   0   2   0   2   2   2   2   2   0   2   2   2   2   0   0   0   0   0   2   2   2   2   0   0   0   0   0   0   0   2   2   2   0   0   2   2   2   2   2   0   0   0   0   2   0   2   0   0   0   0   0   0   2   2   0   2   2   0   0   0   0   2   0   0   0   0   0   2   0   0   0   2   2   2   2   0   2   2   0   2   2   2   2   2   0   2   0   0   0   0   2   2   2   2   2   2   0   2   0   2   2   0   0   0   0   2   2   2   0   2   2   0   0
 MK-2-10                2   0   2   0   0   0   0   2   0   2   0   2   0   0   0   0   2   0   2   0   0   2   2   2   2   0   0   0   2   0   0   2   2   0   2   0   2   0   0   0   2   0   2   0   0   0   0   0   0   2   2   2   0   0   0   2   0   2   0   0   0   2   2   0   2   2   0   2   0   0   0   2   0   0   0   2   2   0   2   0   0   2   0   2   0   2   2   0   2   0   2   2   2   2   2   0   2   2   2   0   0   0   0   0   2   2   2   2   2   0   0   0   0   0   0   0   2   2   2   0   0   2   2   2   2   2   0   0   2   0   2   2   2   0   0   0   0   0   0   2   0   0   2   2   0   0   0   0   2   0   0   0   0   2   2   0   0   0   2   0   2   0   0   2   2   0   2   2   2   2   2   0   2   0   0   0   0   2   2   2   2   2   2   0   2   0   2   2   0   0   0   0   2   2   2   0   2   2   0   0
 MK-2-11                2   0   2   0   0   0   2   2   0   0   0   2   0   0   0   0   2   0   2   0   0   2   2   2   0   0   0   0   2   0   0   2   0   0   0   0   2   0   0   0   2   0   2   0   0   0   0   0   0   2   2   2   0   0   0   2   0   2   0   0   0   0   2   0   2   2   0   2   2   0   0   2   0   0   2   2   2   0   2   0   0   2   0   2   0   2   2   2   0   0   2   2   2   2   2   0   2   2   2   2   0   0   0   0   2   2   2   2   2   0   0   0   0   0   0   0   2   0   2   0   0   2   2   2   2   2   0   2   2   0   2   2   2   0   0   0   0   0   0   2   2   0   2   2   0   0   0   0   2   0   0   0   0   2   2   0   0   0   0   0   0   0   0   2   2   0   2   2   2   2   2   0   0   0   0   0   0   2   0   2   2   2   2   0   0   0   2   2   0   0   0   0   2   2   2   0   2   2   0   0
 MK-2-12                2   0   2   0   0   0   2   2   0   0   0   2   0   2   0   0   2   0   2   0   0   2   0   2   0   0   0   0   2   0   0   2   0   0   0   0   2   0   0   0   2   0   2   0   0   2   0   0   0   2   2   2   0   0   0   2   0   2   0   2   0   2   2   0   2   2   0   2   2   0   0   2   2   0   2   0   2   2   2   0   0   2   0   0   0   2   2   2   0   0   0   2   2   2   2   0   2   2   2   2   0   0   0   0   2   2   2   2   2   0   0   0   0   2   0   0   2   0   2   0   0   2   2   2   2   2   0   2   2   0   2   2   2   0   0   0   2   0   0   2   2   0   2   2   0   0   0   0   2   0   0   0   0   2   2   0   0   0   0   0   0   0   0   2   2   0   2   2   0   2   2   0   0   0   0   0   0   2   0   2   2   2   2   0   0   0   2   2   0   0   0   0   2   2   2   0   0   2   0   0
 MK-2-13                2   0   2   0   0   0   2   2   0   0   0   2   0   2   0   0   2   0   2   0   0   0   0   2   0   0   0   0   2   0   0   2   2   0   2   0   2   0   0   2   2   0   0   0   0   2   0   0   0   2   2   2   0   0   0   2   0   2   0   2   0   0   2   0   2   2   0   2   2   0   0   2   2   0   2   0   2   2   2   2   0   2   0   0   0   2   2   2   0   0   0   2   2   2   2   2   0   2   2   2   0   0   0   0   2   2   2   2   2   0   0   0   0   2   0   0   2   0   0   0   0   2   2   2   2   2   0   2   2   0   2   0   2   2   0   0   2   0   0   2   2   0   2   2   0   0   0   0   2   0   0   0   0   2   2   0   0   2   0   2   0   0   0   2   2   0   2   2   0   2   2   0   0   0   0   0   0   2   0   2   2   2   2   0   0   0   2   2   0   0   0   0   2   2   2   0   0   2   2   0
 MK-2-14                2   0   2   0   0   0   2   2   0   0   0   0   0   2   0   0   2   0   2   0   0   0   0   2   0   0   0   0   2   0   0   2   2   0   2   0   2   0   2   2   2   0   0   0   0   2   0   0   0   2   2   2   2   0   0   2   0   2   0   2   0   2   2   0   2   2   0   2   2   0   0   2   2   0   2   0   2   0   2   2   0   2   0   0   0   2   2   2   0   2   2   2   2   2   2   2   0   2   2   2   2   2   0   0   2   2   2   2   2   0   0   0   0   2   2   0   2   0   2   0   0   2   2   2   2   2   0   2   2   2   2   0   2   2   0   0   2   0   0   2   0   0   2   0   0   0   0   0   2   0   0   0   0   0   2   0   0   2   0   0   2   0   0   2   2   0   2   2   0   2   2   0   0   0   0   0   0   2   0   2   2   0   2   0   0   0   2   2   0   0   0   0   0   2   2   0   0   2   2   0
 MK-2-15                2   0   2   0   0   2   2   2   0   0   0   0   0   2   0   2   0   0   2   0   0   0   0   2   0   0   0   0   2   0   0   2   2   0   2   0   2   0   2   2   2   0   0   0   0   2   0   0   0   0   2   2   2   0   0   2   0   2   0   2   0   2   2   2   2   0   0   2   2   0   2   2   2   0   0   2   2   0   2   2   0   2   0   0   0   0   2   2   0   2   2   2   0   2   2   2   0   2   2   2   2   2   0   0   2   2   2   2   2   0   0   0   0   0   2   0   2   0   2   0   0   2   2   2   2   2   0   2   2   2   0   0   2   0   0   0   2   0   0   2   0   0   2   0   0   0   0   0   2   0   0   0   0   0   2   0   0   2   0   2   2   2   0   2   2   0   0   2   0   2   2   0   0   0   0   0   0   2   0   2   2   0   2   0   0   0   2   2   0   0   0   0   0   2   2   0   0   2   2   0
 MK-2-16                0   0   2   0   0   2   2   2   0   0   0   0   0   0   0   2   0   0   2   0   0   0   0   2   0   0   0   0   2   0   0   2   0   0   2   0   2   0   2   2   2   0   2   0   0   2   0   0   0   0   2   2   2   0   0   0   0   2   0   2   0   2   2   2   0   0   0   2   2   0   2   2   2   2   0   2   2   0   2   2   0   2   0   0   0   0   2   2   0   2   2   2   0   2   2   2   2   2   2   2   2   2   0   0   2   2   2   2   2   0   0   0   0   0   2   0   2   0   2   0   0   2   2   2   2   2   0   2   2   2   0   0   2   2   0   0   2   0   0   2   0   0   2   0   0   0   0   0   2   0   0   0   2   0   2   0   0   0   0   2   2   2   0   2   2   0   2   2   0   2   2   0   0   0   0   0   0   2   0   2   2   0   0   0   0   2   2   2   0   2   0   0   0   2   0   0   0   0   2   0
 MK-3-1                 0   0   0   2   0   2   2   0   2   2   0   2   0   0   2   0   0   0   2   2   0   2   0   2   0   0   0   2   2   0   2   0   2   2   2   0   2   0   0   0   0   0   0   2   2   0   2   2   2   0   2   2   2   2   0   2   0   0   0   0   2   2   2   2   0   0   2   0   0   2   0   0   0   0   2   2   2   2   0   2   2   2   0   0   2   0   0   2   2   0   0   2   2   0   2   0   2   0   0   0   0   2   0   2   0   0   2   0   0   2   0   0   2   2   0   0   2   0   0   0   2   2   2   2   0   2   2   2   0   0   0   0   0   2   2   0   2   0   0   2   2   0   0   0   0   0   0   2   2   2   2   2   0   2   2   0   2   0   0   0   2   0   2   2   0   2   2   0   0   0   0   0   0   0   2   0   2   2   2   2   2   2   2   0   0   2   2   0   2   0   0   0   2   0   2   2   2   2   0   0
 MK-3-2                 0   0   0   2   0   2   2   0   2   2   0   2   0   0   2   0   0   0   2   2   0   2   0   2   0   0   0   0   2   0   2   0   2   2   2   0   2   0   0   0   0   0   0   2   2   2   2   2   2   0   2   2   2   2   2   2   0   0   0   0   0   2   2   2   0   0   2   0   0   2   0   0   0   0   2   2   0   2   0   0   2   2   0   0   2   0   0   2   0   0   2   2   0   0   2   0   2   0   0   0   0   2   0   0   0   0   2   0   0   2   0   0   2   2   0   0   2   0   0   0   2   2   2   2   0   2   0   2   0   0   0   0   2   2   2   0   2   2   0   2   2   2   0   0   0   0   0   2   2   2   2   2   0   2   2   0   2   0   0   0   2   2   2   2   0   2   2   0   0   0   0   0   0   0   2   0   2   0   2   2   0   2   2   0   0   2   2   0   2   0   0   0   2   0   2   2   2   2   0   0
 MK-3-3                 0   0   0   2   0   0   0   0   2   2   0   2   0   0   2   0   0   0   2   2   0   2   0   2   0   2   0   0   2   0   2   0   2   2   2   0   2   0   0   0   0   2   2   2   2   2   2   2   2   0   2   2   2   2   2   2   0   0   0   0   0   2   2   0   2   0   2   0   0   0   2   0   2   0   2   2   2   2   0   0   2   2   0   0   2   0   0   2   0   2   2   2   0   0   2   0   2   0   0   0   0   2   0   0   0   0   2   0   0   0   0   0   2   2   0   0   2   0   0   2   2   2   2   2   0   2   0   2   0   0   0   0   2   0   2   0   2   2   0   0   0   2   0   0   0   0   2   2   2   2   2   2   0   2   2   0   2   0   0   0   2   2   2   2   0   2   2   0   0   0   0   0   0   0   2   0   2   0   2   2   0   2   2   0   0   0   2   0   0   0   0   0   2   2   2   2   2   2   0   0
 MK-3-4                 0   0   0   2   0   2   0   0   2   2   0   0   0   0   2   0   0   0   2   2   2   2   0   2   2   2   0   2   2   0   2   2   2   2   2   0   2   0   0   0   0   2   0   2   2   2   2   2   2   0   2   2   2   2   2   2   0   0   2   0   0   2   2   0   2   0   2   0   0   0   2   0   2   0   2   2   2   2   0   0   0   2   0   0   2   0   0   2   2   2   2   2   0   0   2   0   2   0   0   0   0   2   0   0   0   0   2   0   0   0   0   0   2   0   0   0   2   0   0   2   2   2   2   2   0   2   0   2   0   0   0   0   2   0   2   0   2   2   0   0   0   2   0   0   0   0   2   2   2   2   2   2   0   0   2   0   2   0   0   0   2   0   2   2   0   2   2   0   0   2   0   0   0   0   2   0   2   0   2   2   2   2   2   0   0   0   0   0   0   0   0   0   2   2   2   2   2   2   0   0
 MK-3-5                 0   0   0   2   2   2   0   0   2   2   0   2   0   0   2   0   0   2   2   2   2   2   0   2   2   2   0   2   2   2   2   0   2   2   2   0   2   0   0   0   0   0   0   2   2   2   2   2   2   0   2   2   2   2   2   2   0   0   2   0   0   0   2   0   2   2   2   0   0   0   2   0   2   0   2   2   2   2   0   0   0   2   0   0   0   0   0   2   2   2   2   2   0   0   0   0   2   0   0   0   0   2   0   0   0   0   2   0   0   0   0   0   2   0   0   0   2   0   0   2   2   0   2   2   0   2   0   2   0   0   0   2   2   0   2   0   0   2   0   0   0   2   0   0   0   0   0   2   2   2   2   2   0   0   2   0   2   0   0   0   2   0   2   2   0   2   2   0   0   2   2   0   0   0   2   0   2   0   2   2   2   2   2   0   0   0   0   0   0   0   0   0   2   2   2   2   2   2   0   0
 MK-3-6                 0   0   0   2   0   2   0   0   2   2   2   2   0   0   2   0   0   0   0   2   2   2   0   2   2   2   0   2   2   2   2   0   2   2   2   0   2   0   0   0   0   0   0   2   2   2   2   2   2   0   2   2   2   2   2   2   0   0   0   0   0   0   2   0   2   2   2   0   0   0   2   0   0   2   0   0   2   2   0   0   2   0   0   0   0   0   0   2   2   2   2   2   0   0   0   0   2   0   0   0   0   2   0   0   0   0   2   0   0   0   0   0   0   0   0   0   0   0   0   2   2   2   2   0   0   0   0   2   0   0   0   2   2   0   2   0   0   2   0   0   0   2   0   0   0   0   0   2   2   2   2   2   0   0   2   0   2   0   2   0   2   0   2   0   0   2   2   0   2   2   2   0   0   0   2   0   2   0   0   2   2   0   2   0   0   0   0   0   0   0   0   0   2   2   0   2   2   2   0   0
 MK-3-7                 0   0   0   0   0   2   0   0   2   2   2   2   0   0   2   0   0   0   0   2   2   2   0   2   2   2   0   2   2   0   2   0   2   2   2   0   2   0   0   0   0   0   0   2   2   2   2   0   0   0   2   2   2   2   2   2   0   0   2   0   0   0   2   0   2   2   2   0   0   0   2   0   0   2   2   0   0   2   0   0   2   0   0   0   0   0   0   2   2   2   2   2   0   0   0   0   2   0   0   0   0   2   0   0   0   0   2   0   0   0   2   0   0   0   0   2   0   0   0   2   2   0   2   0   0   0   0   2   0   0   0   2   2   0   2   0   0   2   0   0   0   2   0   2   0   0   0   2   2   2   2   2   0   0   2   0   2   2   2   0   2   0   2   0   2   2   2   0   2   2   2   0   0   0   2   2   2   0   0   2   2   0   2   0   0   0   0   0   0   0   0   0   2   2   0   2   2   2   0   0
 MK-3-8                 0   0   0   0   0   2   0   0   2   2   2   2   2   0   2   0   0   0   0   2   2   2   0   2   2   2   0   2   0   0   2   2   2   2   2   0   2   0   0   0   0   0   0   2   2   2   2   0   0   0   2   0   2   2   2   2   0   0   2   2   2   0   0   0   0   2   2   0   0   0   2   0   0   2   2   0   0   2   0   0   2   0   0   0   0   0   0   2   2   0   2   2   0   0   2   0   0   0   0   0   2   2   0   0   2   0   2   0   0   0   2   0   0   2   0   2   0   0   0   2   2   0   2   0   0   0   0   2   0   0   0   2   0   0   2   0   2   2   0   0   0   2   0   2   0   0   0   2   2   2   0   2   0   0   2   0   2   2   2   0   2   0   2   0   0   2   2   0   2   2   2   0   0   0   2   2   2   0   0   2   2   0   2   0   2   0   0   2   0   2   0   0   2   2   0   2   2   2   0   0
 MK-3-9                 0   0   0   0   0   2   0   0   2   2   2   2   2   0   2   0   0   2   0   2   2   2   2   2   2   2   0   2   0   0   2   2   2   2   2   0   2   0   0   0   0   0   0   2   0   0   2   0   0   0   2   0   2   0   2   2   2   0   2   2   2   0   0   0   0   2   2   2   0   0   0   0   0   2   2   0   0   2   0   0   2   0   0   0   0   0   0   2   2   0   2   2   0   2   0   0   0   0   2   0   2   2   0   0   2   0   2   0   0   2   2   0   0   2   0   2   0   0   0   0   2   0   2   0   2   0   0   2   0   0   0   2   0   0   2   0   2   2   0   0   0   2   0   2   0   0   0   2   2   2   0   2   0   0   2   0   2   2   2   0   2   0   0   0   0   2   2   0   2   2   2   0   0   0   2   2   2   0   0   2   2   0   2   0   2   0   0   2   0   2   2   0   2   2   0   2   0   2   0   0
 MK-3-10                0   2   0   2   2   2   0   0   2   2   2   2   2   0   2   0   0   2   2   2   2   2   2   0   2   2   0   2   2   0   2   2   2   2   0   0   2   0   0   0   0   0   0   2   2   0   2   2   0   0   2   0   2   0   2   2   2   0   2   2   2   0   2   0   0   2   2   2   0   0   0   0   0   2   2   0   0   0   0   0   2   2   0   0   2   0   0   2   2   0   2   2   0   2   0   0   0   0   2   0   2   0   0   0   2   0   2   2   0   2   2   2   0   2   0   2   0   0   0   0   2   0   2   0   2   0   0   2   0   0   0   0   0   0   2   0   2   2   0   0   0   2   0   2   0   0   0   2   2   2   0   2   0   0   2   0   2   0   2   0   2   0   0   0   0   2   2   0   2   2   2   0   0   0   2   2   2   0   0   2   2   0   2   0   2   0   2   2   0   2   2   0   0   0   0   2   0   2   0   0
 MK-3-11                0   2   0   2   2   2   0   0   2   2   2   2   2   0   2   0   0   2   2   2   2   2   2   0   2   2   0   2   2   2   2   2   2   2   0   2   2   0   0   2   0   0   0   2   2   0   2   2   0   0   2   0   2   0   2   0   2   0   2   2   2   0   2   0   0   2   2   2   0   0   0   0   0   0   2   0   0   0   2   0   2   2   0   0   2   0   0   2   2   0   2   0   0   2   0   0   0   0   2   0   2   0   0   0   2   0   0   2   0   2   0   2   2   2   0   2   0   0   0   0   2   0   2   0   2   0   0   2   0   0   0   0   0   0   2   0   2   2   0   0   0   2   0   2   0   2   0   0   0   2   2   2   0   2   2   0   2   0   2   0   2   2   0   0   0   2   2   0   2   2   2   0   0   0   2   2   2   0   0   2   2   0   2   0   2   2   0   2   2   2   2   0   0   0   0   2   0   2   0   0
 MK-3-12                0   2   0   2   2   2   0   0   2   2   0   2   2   0   2   0   0   2   2   2   0   2   2   0   0   2   0   2   2   2   2   2   2   2   0   2   2   0   0   2   0   2   0   2   2   0   2   2   0   0   2   0   2   0   2   0   2   0   2   2   2   0   2   0   0   2   2   2   0   0   0   0   0   0   2   0   0   0   2   0   2   2   0   0   2   0   0   2   2   0   2   0   0   2   0   0   0   0   2   0   2   0   0   0   2   2   0   2   2   0   0   2   2   0   0   2   0   0   0   2   2   0   2   2   2   0   0   2   0   0   0   0   0   0   2   0   2   0   0   0   0   2   0   2   0   2   0   2   0   2   2   2   0   2   2   0   2   0   2   0   2   2   0   0   0   2   2   0   2   2   2   0   0   0   0   2   2   0   0   2   2   0   2   0   2   2   0   2   2   2   2   0   0   0   0   0   0   2   0   0
 MK-3-13                0   2   0   2   2   2   0   0   2   2   0   2   2   0   0   0   2   2   2   2   0   2   2   0   0   2   0   2   2   2   2   2   0   2   0   2   2   0   0   2   0   2   0   2   2   0   2   2   0   0   2   0   2   0   2   0   2   0   2   2   2   0   2   0   0   2   2   2   2   0   0   0   0   2   2   0   0   0   2   0   2   2   0   0   2   0   0   2   2   0   2   0   0   2   0   0   2   0   2   0   2   0   0   0   2   2   2   2   2   0   0   2   2   0   0   2   2   0   0   2   2   0   2   2   2   0   0   2   0   0   0   0   2   0   0   0   2   0   0   0   2   2   0   0   2   2   0   0   0   2   0   2   0   2   0   0   0   0   2   0   2   2   0   0   0   2   2   2   2   2   2   0   0   0   0   2   2   0   0   2   2   0   2   0   2   2   0   2   2   2   2   0   0   2   0   0   0   2   0   2
 MK-3-14                0   2   0   0   2   2   0   0   0   2   0   2   2   0   2   0   2   2   2   2   0   2   2   2   0   2   0   2   2   2   2   2   0   2   0   2   2   2   0   2   2   2   0   2   2   0   2   2   0   0   2   0   2   0   2   0   2   0   2   2   2   0   2   0   0   2   2   2   2   0   0   0   0   2   2   0   0   0   2   0   0   2   2   0   2   0   0   2   2   0   2   0   0   2   0   0   2   0   2   0   0   2   0   2   2   2   0   2   2   0   0   2   2   0   2   0   2   0   0   2   2   0   2   2   2   0   0   2   0   0   0   0   2   0   0   0   2   0   0   0   2   2   2   0   0   2   0   0   0   2   0   2   0   2   0   0   0   0   2   0   2   2   0   0   0   2   2   2   2   0   2   0   0   0   0   0   2   0   0   2   2   0   2   0   2   2   0   2   2   0   2   0   0   2   0   0   0   2   0   2
 MK-3-15                0   0   0   0   2   2   2   0   0   2   0   2   2   0   2   0   2   2   2   2   0   2   0   0   0   2   0   2   2   2   2   2   0   2   0   2   2   0   0   2   2   2   0   2   2   0   2   2   0   0   2   0   2   0   2   0   2   0   2   2   2   0   2   0   0   2   2   2   2   0   0   0   0   2   2   0   2   0   2   2   0   2   2   2   2   0   2   2   2   0   2   0   0   0   0   0   2   2   2   0   0   2   0   2   2   2   0   2   2   0   0   2   0   0   2   0   2   0   0   2   0   0   2   2   2   0   0   2   0   0   0   0   2   0   0   0   2   0   0   0   2   2   0   0   0   2   0   0   0   2   0   2   0   0   2   0   0   0   2   0   2   2   0   0   0   2   2   2   0   2   2   0   2   0   0   0   2   2   0   2   2   0   2   0   2   2   0   2   2   0   2   0   0   2   0   0   0   2   0   2
 MK-3-16                2   0   0   0   2   0   2   0   0   2   0   2   2   0   2   0   2   2   0   2   2   2   2   0   0   0   0   2   2   2   2   2   0   2   0   2   2   0   0   2   2   2   0   2   2   2   0   2   2   0   2   0   0   0   2   0   2   0   2   2   0   0   2   0   0   2   2   2   2   0   0   0   0   2   2   0   2   0   2   2   0   2   2   2   2   0   2   2   2   0   2   0   0   0   0   0   2   2   2   0   0   2   0   2   2   2   0   2   2   0   0   0   0   0   2   0   2   0   0   2   0   0   2   2   2   0   2   2   0   0   0   0   2   0   0   0   2   0   0   0   2   2   0   0   0   2   0   0   0   2   0   2   0   0   0   0   0   0   2   0   2   2   0   0   0   2   2   2   0   2   2   0   2   0   0   0   2   0   0   2   2   0   2   0   2   2   0   0   2   0   2   0   2   2   0   0   0   2   0   2
 MK-4-1                 0   0   2   2   2   0   2   2   0   0   2   2   2   2   0   2   0   2   2   0   0   0   0   2   0   0   2   0   0   2   0   0   2   0   0   2   0   2   2   0   0   2   0   2   0   0   0   0   0   2   2   2   0   2   2   0   2   2   2   0   0   2   2   0   0   0   0   0   2   2   2   2   0   2   2   2   2   0   2   2   0   2   2   2   0   0   0   2   0   0   0   0   2   0   2   2   0   0   2   0   0   2   0   2   0   2   2   0   0   2   0   0   2   2   0   2   2   0   0   0   0   0   2   0   0   0   0   0   2   0   0   2   2   2   0   0   2   0   2   2   2   0   2   0   2   0   2   2   0   2   2   2   2   0   2   0   0   0   0   0   2   0   2   2   2   0   2   2   0   0   0   0   2   2   0   0   0   2   2   2   0   0   0   0   2   2   2   0   2   2   2   0   0   2   0   0   0   2   2   2
 MK-4-2                 0   0   2   2   2   0   2   2   0   0   2   2   2   0   0   2   0   2   0   0   0   0   0   2   0   0   2   0   0   2   0   0   2   2   0   2   0   2   2   0   0   2   0   2   0   0   0   0   0   2   2   2   0   2   2   0   2   2   2   0   0   0   2   0   0   0   0   0   2   2   2   0   0   2   2   0   2   0   2   2   0   2   2   2   0   0   0   2   0   0   0   0   2   0   2   2   0   0   0   0   0   2   0   2   0   2   2   0   0   2   2   0   0   2   0   2   2   2   0   0   0   0   2   0   0   0   0   0   2   0   0   2   2   2   0   0   2   0   2   2   2   0   2   0   2   0   2   2   0   2   2   2   2   0   2   0   0   0   0   0   2   0   2   2   2   0   2   2   0   0   0   0   2   2   0   2   0   2   2   2   0   2   0   0   2   0   2   0   2   2   2   0   0   2   0   0   0   2   2   2
 MK-4-3                 0   0   2   2   2   0   2   2   0   0   2   2   2   0   0   2   2   2   0   0   0   0   0   2   0   0   2   2   0   2   2   0   2   2   2   2   0   2   0   0   0   2   2   2   0   0   2   0   0   2   2   2   0   2   2   0   2   2   2   0   0   0   0   0   0   0   2   2   2   0   2   0   2   2   2   0   2   2   2   2   0   2   2   2   0   2   0   2   0   0   0   0   2   0   2   2   0   0   0   0   0   2   0   2   0   2   2   0   0   2   2   0   0   2   0   2   2   2   0   0   0   0   2   0   0   0   0   0   2   0   0   2   2   2   0   0   2   0   2   2   2   0   2   0   2   0   2   2   0   2   0   2   2   0   2   2   2   0   0   0   2   2   2   0   2   0   2   2   2   0   0   0   2   2   0   2   0   2   2   2   0   2   0   0   2   0   2   0   2   2   2   0   2   2   0   0   0   2   2   0
 MK-4-4                 0   0   2   0   2   0   2   2   0   0   0   2   2   0   0   2   2   2   0   0   0   0   0   2   0   0   2   2   0   2   2   0   2   2   2   2   0   2   0   2   0   2   2   2   0   2   0   0   0   2   2   2   0   2   2   0   2   2   2   0   0   0   0   0   0   0   2   2   2   0   0   0   2   2   2   0   2   2   2   2   2   2   2   2   0   2   0   2   0   0   0   2   2   0   2   2   0   0   0   0   0   2   0   2   0   2   0   0   0   2   2   0   0   2   0   0   2   2   0   0   0   0   2   0   0   0   0   0   2   0   0   2   2   2   0   0   2   2   0   2   2   0   2   0   2   0   2   2   0   2   0   2   2   2   2   2   2   0   0   0   2   2   2   0   2   2   2   2   2   0   0   0   2   2   0   2   0   2   2   2   2   2   0   2   2   0   2   2   2   2   2   0   2   2   0   0   2   2   2   0
 MK-4-5                 0   0   0   0   0   0   2   2   0   0   0   2   2   0   0   2   2   2   0   0   0   0   0   2   0   0   2   2   0   2   2   2   2   2   2   2   0   2   2   2   0   2   2   0   2   2   0   0   0   2   2   2   0   2   2   0   2   2   2   0   0   0   0   0   0   0   2   0   2   0   0   0   2   2   2   0   2   2   2   2   2   2   2   2   0   2   0   2   0   0   0   2   2   2   2   2   2   0   0   0   0   2   0   2   0   2   0   0   0   2   2   0   0   2   0   2   2   2   0   0   0   0   2   0   0   0   0   0   2   0   0   2   2   2   0   0   2   2   0   2   2   0   2   0   2   0   2   2   0   0   0   2   0   2   2   2   2   0   2   0   2   2   2   0   2   2   2   2   2   0   0   0   2   2   0   2   0   0   2   2   2   2   0   2   2   0   2   2   0   2   2   0   2   2   0   0   2   2   2   0
 MK-4-6                 0   0   0   0   0   0   2   0   0   0   0   2   2   2   2   2   2   2   0   2   0   0   0   2   0   0   0   2   0   2   2   2   2   2   2   2   0   2   2   2   2   2   2   2   2   2   0   0   2   2   2   2   0   0   2   2   2   0   2   0   0   0   0   0   0   0   2   0   2   0   0   0   2   0   2   0   2   2   2   2   2   2   2   0   0   2   0   2   0   0   0   2   2   2   2   2   2   0   0   2   0   2   0   0   0   2   0   0   0   2   2   0   0   2   0   2   0   0   0   0   0   0   2   0   0   0   0   0   2   0   2   2   2   2   0   0   2   2   0   0   2   0   2   0   2   0   2   0   0   0   0   2   0   2   2   2   2   0   2   2   2   2   0   0   2   2   2   2   2   0   0   0   2   2   0   2   0   0   0   2   2   2   0   2   2   0   2   2   0   2   2   0   2   2   0   0   2   2   2   0
 MK-4-7                 0   0   2   0   0   0   2   0   0   0   0   2   2   2   2   2   2   2   0   2   0   2   0   2   0   0   0   2   0   2   2   2   2   2   2   2   0   2   2   2   2   2   2   2   2   0   0   0   2   2   0   2   0   0   2   2   2   0   2   0   2   0   0   0   0   0   2   0   2   0   0   0   2   0   2   0   2   2   2   2   2   2   0   0   0   2   0   2   0   0   0   2   2   2   2   2   2   0   0   2   0   2   0   0   0   2   0   0   0   2   2   0   0   2   0   2   2   0   0   0   0   0   2   0   0   0   0   0   0   0   2   2   2   2   2   0   2   2   0   0   2   0   2   0   2   0   2   0   0   0   0   2   0   2   2   2   2   0   2   2   2   2   0   0   2   2   2   2   2   0   0   0   2   2   0   2   0   0   0   2   2   2   0   2   2   0   2   2   0   2   2   0   2   2   0   0   2   2   2   2
 MK-4-8                 0   0   0   0   0   0   2   0   0   0   0   2   2   2   2   0   2   2   0   2   0   2   0   2   0   0   2   2   0   2   2   2   2   2   2   2   0   2   2   2   2   2   2   2   2   0   0   0   2   2   0   0   0   0   2   2   2   0   2   0   2   0   0   0   0   0   2   0   2   0   0   0   2   0   2   0   2   2   2   2   2   2   0   0   0   2   0   2   0   0   0   2   2   2   2   2   2   2   0   2   0   2   0   0   0   2   0   0   0   2   2   2   2   2   0   2   0   0   0   0   0   0   2   0   0   0   0   0   2   0   0   2   2   2   2   0   2   2   0   2   2   0   2   0   2   0   2   0   0   0   0   0   2   2   2   2   2   0   2   2   2   0   0   0   2   2   2   2   0   0   0   0   0   2   0   2   0   0   0   2   2   2   0   2   2   0   2   2   0   2   2   0   0   2   0   2   2   2   0   2
 MK-4-9                 0   0   0   0   0   0   2   0   0   2   0   2   2   2   2   0   2   2   0   2   0   2   0   2   0   2   0   2   0   2   2   2   2   2   2   2   0   2   2   2   2   2   2   2   0   0   2   0   2   2   0   0   0   0   2   2   2   0   2   0   2   0   0   2   0   0   2   0   2   0   0   0   2   0   0   0   2   2   2   2   2   2   0   0   0   0   0   2   0   0   0   2   2   2   2   2   2   2   0   2   0   2   0   0   0   2   0   0   0   2   2   2   0   2   0   2   2   0   0   0   0   0   2   0   0   0   0   0   2   0   0   2   0   2   2   0   2   2   0   2   2   0   2   0   2   0   2   0   0   2   0   0   2   2   2   2   2   2   2   2   2   0   2   0   2   2   2   2   0   0   0   0   2   2   0   2   0   0   0   2   2   2   0   0   2   0   2   2   0   2   2   0   0   2   2   2   2   2   0   2
 MK-4-10                2   0   0   0   2   0   2   0   2   2   0   2   2   2   2   0   2   2   0   2   0   2   0   0   0   2   0   2   0   2   2   2   2   2   0   2   0   2   2   0   2   2   2   2   0   0   0   0   2   2   0   0   0   0   2   2   2   0   2   0   2   0   0   2   0   0   2   0   2   0   0   0   2   0   0   0   2   2   2   2   2   2   0   0   0   0   0   2   0   0   0   2   2   0   2   2   2   2   0   2   2   2   2   0   0   2   0   0   0   2   0   2   0   2   0   2   2   0   0   0   0   0   2   0   0   0   0   0   2   0   0   2   0   2   2   0   2   2   0   0   2   0   2   0   2   0   2   0   0   2   2   0   2   2   2   2   2   2   2   2   2   0   0   0   2   2   2   2   0   0   0   0   2   0   0   2   0   0   0   2   2   0   0   0   2   0   2   2   2   2   2   0   0   2   2   2   2   2   0   2
 MK-4-11                2   0   0   0   2   0   2   0   2   2   0   2   2   2   2   0   2   2   0   2   0   2   0   0   0   2   0   2   0   2   2   2   2   2   0   2   0   2   2   0   2   0   2   2   2   0   0   0   2   2   0   2   0   2   2   2   2   0   2   0   2   0   0   2   0   0   2   2   2   0   0   2   2   0   0   0   0   2   2   2   2   2   0   0   0   0   0   2   2   0   0   2   2   0   2   2   2   2   0   2   2   2   2   0   0   0   2   0   0   0   0   2   2   2   0   2   2   0   0   0   0   0   2   0   0   2   0   2   2   0   0   2   0   0   2   2   2   2   0   0   2   0   2   0   2   0   2   0   0   2   2   0   2   2   2   2   2   2   2   2   2   0   0   0   2   2   2   2   0   0   2   0   2   0   0   2   0   0   0   2   0   0   2   0   2   0   2   2   2   2   2   0   0   0   2   2   2   2   0   2
 MK-4-12                2   0   0   0   0   0   2   2   2   2   0   2   2   2   2   0   2   2   0   2   0   2   0   0   0   2   2   2   0   2   2   2   2   2   0   2   0   2   2   0   2   0   2   2   2   0   0   0   2   2   0   2   0   2   2   0   2   0   2   0   2   0   0   2   0   0   2   2   0   0   2   2   2   2   0   0   0   2   2   2   0   2   0   0   0   0   0   2   0   0   0   2   2   0   2   2   2   2   0   2   2   2   2   0   0   0   0   0   0   0   0   2   2   2   0   2   0   0   2   0   2   0   0   0   0   2   0   2   2   0   0   2   0   0   2   2   2   2   0   0   2   0   2   0   2   0   2   0   0   2   0   0   2   2   2   2   2   0   2   2   2   0   0   0   0   2   2   2   0   0   2   0   2   0   0   2   0   0   0   2   0   0   2   0   2   0   2   2   2   2   0   0   0   0   2   2   2   2   0   2
 MK-4-13                2   0   2   0   2   0   2   2   2   2   0   2   2   2   2   0   2   2   0   2   2   0   0   0   0   0   2   2   2   2   2   2   2   2   0   2   0   2   2   0   2   0   2   2   2   0   0   0   2   2   0   2   0   2   2   0   2   0   2   0   2   0   0   0   2   0   2   0   0   2   2   2   2   2   0   0   0   2   2   0   0   2   0   2   0   0   2   2   0   0   0   2   2   0   2   2   2   2   0   0   2   2   2   0   0   0   0   0   0   0   0   2   2   2   0   2   0   0   2   0   2   2   0   0   0   2   0   0   2   0   0   2   0   0   2   2   2   2   0   0   2   0   2   0   2   0   2   0   0   2   0   0   2   2   2   2   2   0   2   0   2   0   0   2   0   2   2   2   0   0   2   0   2   0   0   2   0   0   0   0   0   0   2   0   2   0   2   2   2   2   0   0   0   0   0   2   2   2   0   2
 MK-4-14                2   0   2   0   2   0   0   2   2   2   0   2   0   2   2   0   2   0   0   2   2   0   0   0   0   2   2   2   2   2   2   0   0   2   0   2   0   2   2   0   0   0   2   2   2   0   0   0   2   2   0   2   0   2   2   0   2   0   2   0   2   0   0   0   2   0   2   0   0   2   2   2   2   2   0   2   0   0   0   2   0   2   0   2   0   0   2   2   0   0   0   2   2   0   2   2   2   0   2   0   2   2   2   0   0   0   0   0   0   0   0   0   2   2   0   2   0   2   2   0   2   2   0   0   0   2   0   0   2   0   0   2   0   0   2   2   2   2   0   0   0   0   2   0   2   0   2   0   0   2   2   0   2   2   2   2   2   0   2   0   2   0   2   2   0   2   2   2   0   0   2   0   2   0   0   2   0   0   0   0   0   0   2   0   2   0   2   2   2   2   0   2   0   0   0   2   2   2   0   2
 MK-4-15                2   0   2   0   0   0   0   2   2   0   0   2   0   2   2   0   2   0   0   2   0   0   0   0   0   2   2   2   2   2   2   0   0   2   0   2   0   2   2   0   0   2   2   0   2   0   0   0   0   2   0   2   0   0   2   0   2   0   2   0   2   0   2   0   2   0   2   0   0   0   2   2   2   0   0   2   0   0   2   0   0   2   0   2   2   0   2   2   0   0   0   2   2   0   2   2   2   0   0   0   2   2   2   0   0   0   0   0   0   0   0   0   2   2   0   2   0   2   2   0   2   2   0   0   0   2   0   0   2   0   0   2   0   0   2   2   2   2   0   0   0   0   2   0   2   0   2   0   0   2   0   0   2   2   2   2   2   0   2   0   2   0   2   2   2   2   2   2   0   0   2   2   2   0   0   2   0   0   0   0   0   0   2   0   2   2   2   2   0   0   0   2   0   0   0   2   2   2   0   2
 MK-4-16                2   0   2   0   0   0   2   2   2   0   2   2   0   2   2   0   2   0   0   0   0   0   0   0   0   2   2   2   2   2   2   0   0   2   0   0   0   2   2   0   0   2   2   0   2   0   0   0   0   2   0   2   0   0   2   2   0   0   2   0   2   0   2   0   2   0   0   0   0   0   2   2   2   2   0   0   0   0   2   0   2   2   0   2   2   0   2   0   0   0   0   2   2   0   2   2   2   0   0   0   2   2   2   0   0   0   0   0   0   0   0   0   2   2   0   2   0   2   2   0   0   2   0   0   0   2   0   0   0   0   0   2   0   2   2   0   2   2   0   0   2   0   2   0   2   0   2   0   0   2   0   0   2   2   2   2   2   0   2   0   2   0   2   2   2   2   2   2   0   0   2   2   2   0   0   2   0   0   0   0   0   0   2   0   2   2   2   2   0   0   0   2   0   0   0   2   2   2   2   2
 MK-5-1                 2   0   2   0   2   2   2   0   0   2   0   2   0   2   0   0   0   0   0   2   0   0   2   0   0   2   0   2   2   0   0   2   0   0   0   0   0   2   0   0   0   2   2   0   2   2   2   0   0   2   0   0   2   0   2   0   0   2   2   0   2   0   0   2   0   2   2   0   0   0   2   2   0   2   2   2   0   2   2   2   2   0   2   2   2   0   2   2   2   2   0   0   2   0   0   0   0   2   0   2   2   2   2   2   2   0   0   2   2   2   2   0   2   0   2   0   2   2   2   0   0   2   2   0   0   2   2   2   0   0   2   0   0   0   0   0   2   0   0   2   0   2   2   0   2   2   0   0   0   0   0   0   0   2   0   2   2   0   2   0   0   0   2   0   2   0   0   0   0   0   0   2   0   2   2   0   2   2   2   2   2   2   2   0   0   0   2   0   0   0   0   0   0   2   2   2   0   0   2   0
 MK-5-2                 2   0   2   0   2   2   2   0   0   2   0   2   0   2   0   0   0   0   0   2   0   0   2   0   2   2   0   2   2   0   0   2   0   0   0   0   0   0   0   0   0   2   2   0   2   2   2   0   0   2   0   0   2   0   2   0   2   2   2   0   2   0   0   2   0   2   2   0   2   0   0   2   0   0   2   2   0   2   2   2   2   0   2   2   2   0   2   2   2   2   0   0   2   0   0   0   0   2   0   2   2   2   2   2   2   0   2   2   2   2   2   0   2   0   2   0   2   2   2   0   0   2   2   0   0   0   2   2   0   0   2   0   0   2   0   0   2   0   0   2   0   2   2   0   2   2   0   0   0   0   0   0   0   0   2   2   2   0   2   0   0   0   2   0   2   0   0   0   0   0   0   2   0   2   2   0   2   2   2   2   0   2   2   0   2   0   2   0   0   0   2   2   0   2   2   2   0   0   2   0
 MK-5-3                 2   0   2   0   2   2   2   2   0   2   0   2   2   2   0   2   0   0   0   0   0   0   2   0   2   2   0   0   2   0   0   2   0   0   0   0   0   0   0   0   0   0   2   0   2   2   2   0   0   2   0   2   2   0   2   0   2   2   0   0   2   2   0   2   0   2   2   2   2   0   2   2   0   0   2   2   0   2   0   2   2   0   2   2   2   0   2   2   2   2   0   0   2   0   0   2   0   2   0   2   2   0   2   2   2   0   2   2   2   2   2   0   2   0   2   0   2   2   2   0   0   2   2   0   0   0   2   0   0   0   2   0   0   2   0   0   2   0   0   2   0   2   2   0   2   2   2   0   2   0   0   0   0   0   2   0   2   0   2   0   0   0   2   0   2   0   2   0   0   0   0   0   0   2   2   0   2   2   2   2   2   2   2   0   2   0   2   0   0   0   2   2   0   2   2   2   0   0   2   2
 MK-5-4                 2   0   2   0   2   2   2   2   0   2   0   2   2   2   0   0   0   0   0   0   0   0   2   2   2   2   0   0   2   0   0   2   2   0   0   0   0   0   0   0   0   0   2   0   2   2   2   0   0   2   0   2   2   0   2   0   2   2   0   0   0   2   0   2   0   2   2   2   2   0   2   0   0   0   2   2   0   2   2   2   2   0   2   2   2   0   2   2   2   2   0   0   2   2   0   2   0   2   0   2   2   0   0   2   2   0   2   2   2   0   2   0   2   0   2   0   2   2   2   0   0   2   2   0   0   0   2   0   0   0   2   2   0   2   0   2   2   0   0   0   0   2   2   2   2   2   2   0   2   0   0   0   0   0   2   2   2   0   2   0   0   0   2   0   2   0   2   0   0   0   0   2   0   2   2   0   2   2   2   2   2   2   2   0   2   0   2   0   0   0   2   2   0   2   2   2   0   0   2   2
 MK-5-5                 2   0   2   2   2   2   2   2   0   2   0   2   2   2   0   0   0   0   0   0   2   0   2   2   2   2   2   0   2   0   0   2   2   0   0   0   0   0   0   2   2   0   2   0   0   2   2   0   0   2   2   2   2   2   2   0   2   2   0   0   0   2   0   2   0   0   0   2   2   0   2   0   0   0   2   2   0   2   2   2   2   0   0   2   2   0   2   2   0   2   0   0   0   2   0   2   0   2   0   2   2   0   0   2   2   2   2   2   2   0   0   0   2   0   2   0   2   0   2   0   0   2   2   0   0   0   2   0   0   0   2   2   0   2   0   2   2   0   0   0   2   2   2   2   2   2   2   2   2   0   0   0   2   2   2   2   2   0   2   0   0   0   2   0   2   0   2   0   0   0   0   2   0   2   2   0   2   2   2   2   2   2   2   0   2   0   2   0   0   0   2   2   0   2   2   2   0   0   2   2
 MK-5-6                 2   2   2   0   2   0   2   0   0   2   0   2   2   2   0   0   0   0   0   0   2   0   2   2   2   0   2   0   2   0   0   2   2   0   0   0   0   0   0   2   2   0   2   0   0   2   2   0   0   2   2   2   2   2   2   0   2   2   0   2   0   2   0   2   0   0   0   2   2   0   2   0   0   0   2   2   0   2   2   2   2   0   0   2   2   0   2   2   0   2   0   0   0   0   0   2   0   0   0   2   2   0   0   2   2   2   0   2   2   2   2   2   2   0   2   0   2   0   2   0   0   2   2   0   0   0   2   0   0   0   2   0   0   2   0   0   2   0   0   0   2   2   2   2   2   2   2   2   2   0   0   0   2   2   0   2   2   0   2   0   2   0   2   0   2   0   2   0   2   0   0   2   0   2   2   0   2   2   2   2   0   2   2   0   2   0   2   2   0   0   2   2   0   0   2   2   0   0   2   2
 MK-5-7                 2   2   2   0   2   0   2   0   0   2   0   2   2   2   0   0   0   0   0   0   2   0   2   2   0   0   2   0   2   0   2   2   2   0   0   0   0   0   2   2   2   2   2   0   0   2   2   0   0   2   2   2   2   2   2   0   2   2   0   2   0   2   0   2   0   0   0   2   2   0   2   0   0   0   2   2   0   2   2   2   2   0   0   0   2   0   2   2   0   2   0   0   0   0   0   2   0   0   0   2   2   0   0   2   2   2   0   2   2   2   2   2   2   0   2   2   2   0   2   0   0   2   2   0   0   0   2   0   2   0   0   0   0   2   0   0   2   0   0   0   2   2   2   2   2   2   2   2   2   0   0   0   2   2   2   2   2   0   2   2   2   0   2   0   2   0   2   0   2   0   0   2   0   2   2   0   2   0   2   2   0   2   2   0   2   0   2   2   0   0   2   2   0   0   2   2   0   0   2   2
 MK-5-8                 2   2   2   2   2   0   2   0   0   0   0   2   2   0   0   0   0   0   0   0   2   2   2   2   0   0   2   0   2   0   2   2   0   0   0   0   0   2   2   2   2   2   2   0   0   2   2   0   0   0   2   2   2   2   2   0   2   2   0   2   0   2   0   2   0   0   0   2   2   0   2   0   0   0   2   2   0   2   2   2   2   2   0   0   2   0   2   2   0   2   0   0   0   0   0   0   0   0   0   2   2   0   0   2   2   2   0   2   2   2   2   2   2   0   2   2   2   0   2   0   0   2   2   2   0   0   2   0   2   0   0   0   2   2   0   0   2   0   0   0   0   2   2   2   2   2   2   2   2   0   0   0   2   2   2   2   2   2   2   2   2   0   2   0   0   0   2   0   2   0   0   2   0   2   2   0   2   0   2   2   0   2   2   0   2   0   0   2   0   0   2   2   0   0   2   2   0   2   2   2
 MK-5-9                 2   2   2   2   2   0   2   0   0   0   0   2   2   0   0   0   0   0   0   0   2   2   2   2   0   0   2   0   2   0   2   2   0   0   0   0   0   2   2   2   2   0   2   0   0   2   2   0   0   0   2   2   2   2   2   0   2   2   0   2   0   2   0   2   0   0   0   2   2   0   2   0   0   0   2   2   0   2   0   2   2   2   0   0   2   0   2   2   0   2   0   0   0   0   0   0   0   0   0   2   2   0   0   2   2   2   0   2   2   2   2   2   2   0   2   2   2   0   0   0   0   2   2   0   0   0   0   0   2   0   0   0   2   2   0   2   2   0   0   0   0   2   2   0   2   2   2   2   2   0   0   0   2   2   2   2   2   2   2   2   2   0   2   0   0   0   2   0   2   0   0   2   0   2   2   2   2   0   2   2   0   2   0   0   2   0   0   2   0   0   0   2   0   0   2   2   0   2   2   2
 MK-5-10                2   2   2   2   2   0   0   0   2   0   0   0   2   2   0   0   0   0   0   2   2   2   2   2   0   0   2   0   2   0   2   2   0   0   0   0   0   2   2   2   2   0   2   0   0   2   2   2   0   0   2   2   2   0   2   0   2   2   0   2   0   2   0   2   0   0   0   2   2   0   2   0   0   0   2   2   0   2   0   2   2   2   0   0   2   0   0   2   0   2   0   0   0   0   2   0   0   0   2   2   2   0   0   2   2   2   0   2   2   2   2   2   2   0   2   2   0   0   0   2   0   2   0   0   0   0   0   0   2   0   0   0   2   2   0   2   0   0   0   0   0   0   0   0   2   0   2   0   2   0   0   0   2   2   2   2   2   2   2   2   2   0   2   0   0   0   2   2   2   0   0   0   2   2   2   2   2   0   2   2   0   2   0   0   2   2   0   2   0   0   0   2   0   0   2   2   0   2   2   2
 MK-5-11                2   2   2   2   2   0   0   0   2   0   0   0   2   2   0   0   0   0   0   2   2   2   2   0   0   0   2   0   2   0   2   2   0   0   0   2   2   2   2   2   2   2   2   2   0   2   2   2   0   0   2   2   2   0   2   0   2   2   0   2   0   0   0   2   0   0   0   2   2   0   2   0   0   2   2   2   0   2   0   2   2   2   0   0   2   2   0   2   0   2   2   0   0   0   2   0   0   0   2   0   2   0   0   2   0   0   0   2   2   0   2   2   2   0   2   2   0   0   0   2   0   2   0   0   0   0   2   0   2   0   0   0   2   2   0   2   0   0   0   0   2   0   0   0   2   0   2   0   2   0   0   0   2   2   0   2   2   0   2   2   2   0   2   0   0   0   2   2   2   0   0   0   2   2   2   0   2   0   2   2   0   2   0   0   2   2   2   2   0   0   0   0   0   0   2   2   0   2   2   2
 MK-5-12                2   2   2   2   2   0   0   0   2   0   0   2   2   2   0   0   0   0   2   2   2   0   0   0   0   0   2   0   2   2   2   2   0   0   0   2   2   2   0   2   2   2   2   0   0   2   0   2   0   0   2   2   2   0   2   0   2   2   0   2   0   0   0   2   0   0   0   2   2   0   0   0   0   2   2   2   0   2   0   0   2   2   0   0   2   2   0   2   0   2   2   0   0   0   2   0   0   0   2   0   2   0   0   2   2   0   2   2   2   0   2   2   2   0   2   2   0   0   0   2   0   0   0   0   2   0   2   0   2   2   0   0   2   2   0   2   0   0   2   0   2   0   0   0   2   0   2   0   2   0   0   0   0   2   0   2   2   0   2   2   2   0   2   0   0   0   2   0   2   0   0   0   2   2   2   0   2   0   2   2   0   2   0   0   2   2   2   0   0   0   2   0   0   0   2   2   0   2   2   2
 MK-5-13                2   2   2   2   2   0   0   0   2   0   0   2   2   2   0   2   0   0   2   2   2   0   0   0   0   0   2   0   2   2   2   2   0   2   0   2   2   2   0   0   2   2   0   0   0   2   0   2   2   0   2   2   2   0   2   0   2   2   0   2   2   0   0   2   0   0   0   2   2   0   0   0   0   2   2   0   0   2   0   0   2   2   0   0   2   2   0   0   0   2   2   0   0   0   2   0   0   0   2   0   2   0   0   2   2   0   2   2   2   0   2   0   2   0   2   2   0   0   0   2   0   0   0   2   2   2   2   0   2   2   0   0   0   2   0   2   0   2   2   0   0   0   0   0   0   0   2   0   2   0   0   0   0   2   0   2   2   2   0   2   2   0   2   0   2   0   0   0   2   0   0   0   2   2   2   0   2   0   2   2   0   2   0   0   2   2   2   0   0   0   2   0   0   0   2   2   0   2   0   2
 MK-5-14                2   2   2   2   2   0   0   0   2   0   0   0   2   2   0   2   0   0   2   2   2   0   0   0   0   0   2   0   0   0   2   2   0   2   0   2   2   0   0   0   2   2   0   0   2   2   0   2   2   0   2   2   2   0   2   0   2   0   2   2   2   2   0   2   0   0   0   2   2   0   2   0   0   2   2   0   2   2   0   0   0   2   0   0   2   2   2   0   0   2   2   0   2   0   2   2   0   0   2   0   2   0   2   2   2   0   2   2   2   0   2   0   2   0   2   2   0   0   0   2   0   0   0   2   0   2   2   0   2   2   0   0   0   0   0   2   0   2   2   0   0   0   0   0   0   0   2   0   2   0   0   0   0   2   0   2   2   2   0   2   2   0   0   0   2   0   0   0   2   0   0   0   2   2   2   0   0   0   0   2   0   2   0   0   2   2   2   0   0   0   2   0   0   0   0   2   0   2   0   2
 MK-5-15                2   2   2   2   2   0   0   0   2   0   0   0   0   2   0   2   0   0   2   2   2   0   0   0   0   2   2   0   0   0   2   2   2   2   0   2   2   0   0   0   2   2   0   0   2   2   0   2   2   0   2   2   2   0   2   0   2   0   2   0   2   2   2   2   0   0   0   2   2   2   2   0   0   2   2   0   2   2   0   0   0   2   0   2   2   2   2   0   0   2   0   0   2   0   2   2   0   0   2   0   2   0   2   2   2   0   0   2   2   0   0   0   2   0   2   0   0   0   2   2   0   0   0   2   0   2   2   0   2   2   0   0   0   0   0   2   0   2   2   0   0   0   0   0   0   0   2   0   2   0   0   0   0   2   0   2   2   2   0   2   2   0   0   0   0   0   0   0   2   0   0   0   2   2   2   0   0   2   0   2   0   2   0   0   2   2   2   0   0   0   2   0   0   0   0   2   0   2   0   2
 MK-5-16                2   2   2   2   2   0   0   0   2   0   0   0   2   2   0   2   2   0   0   0   2   0   0   0   0   2   2   0   0   0   2   0   2   2   0   2   0   0   0   0   2   2   0   0   2   2   0   2   2   0   2   2   2   0   2   0   2   0   2   0   0   2   2   2   0   0   0   2   2   2   2   0   0   2   0   0   2   0   0   0   0   2   0   2   0   2   2   0   0   2   0   0   2   0   2   2   0   2   2   0   2   0   2   2   2   0   0   2   2   0   0   0   0   2   2   0   0   0   2   2   0   0   0   2   0   2   0   0   0   2   0   0   0   0   2   2   0   2   2   0   0   0   0   0   0   0   2   0   2   0   0   0   0   2   0   2   2   2   0   2   2   0   0   0   2   0   0   0   2   0   0   0   2   0   2   0   0   2   0   2   0   2   0   0   2   2   2   0   2   0   2   0   0   2   0   2   0   2   0   2
 MK-6-1                 0   0   2   2   2   0   2   2   0   2   0   2   2   0   0   0   0   0   0   0   0   0   2   2   2   2   2   2   2   0   0   0   2   0   0   0   2   2   2   0   0   2   2   2   2   0   2   2   2   2   0   0   0   0   2   0   2   2   2   0   2   2   2   2   0   0   2   0   2   2   0   0   2   0   0   2   2   2   0   0   0   2   2   2   0   2   2   2   0   2   0   0   0   0   2   0   0   0   0   2   0   0   2   0   2   2   2   2   2   0   0   0   0   0   2   0   0   2   0   0   2   2   2   2   0   0   0   2   2   0   0   0   2   2   2   0   0   2   0   0   0   2   2   2   0   0   0   2   2   0   0   0   2   0   2   0   2   0   2   2   0   0   2   2   0   2   2   0   2   0   0   2   0   0   2   0   2   2   2   2   0   2   2   0   2   2   2   2   0   0   0   2   0   2   0   0   2   0   2   0
 MK-6-2                 0   0   2   0   2   2   2   0   0   2   0   2   2   0   0   0   0   0   0   0   0   0   2   2   2   2   2   2   2   0   0   0   2   0   0   0   2   2   2   0   0   2   2   0   2   0   2   2   2   2   0   0   0   0   2   0   2   2   2   0   2   2   2   0   0   0   2   2   2   2   0   0   2   0   0   2   2   2   0   0   2   2   2   2   0   2   2   2   0   2   0   0   0   0   2   0   0   0   0   2   0   0   2   0   0   2   2   2   2   0   0   0   0   0   2   0   0   2   0   2   2   2   2   2   0   0   2   2   2   0   0   0   2   2   2   0   0   2   2   0   0   0   0   2   0   0   0   2   2   0   0   0   2   2   2   0   2   0   2   2   0   0   2   2   0   2   2   0   2   0   0   2   0   2   0   0   2   0   2   2   0   2   0   2   2   2   0   2   2   0   0   2   0   2   0   0   0   0   2   0
 MK-6-3                 0   0   2   0   2   2   2   0   0   2   0   2   2   0   0   0   0   0   0   0   0   2   2   2   2   2   2   2   0   2   0   0   2   0   0   0   0   2   2   0   0   2   2   0   2   0   2   2   2   2   0   0   0   0   2   0   2   2   2   0   2   2   2   0   0   0   2   2   2   2   0   0   2   0   0   2   0   2   0   0   2   2   2   2   2   2   2   2   2   2   0   2   0   0   2   0   0   0   0   2   0   0   2   0   0   2   2   2   2   0   0   0   0   0   0   0   0   0   0   2   2   2   2   2   0   0   2   0   2   0   0   0   2   2   2   2   0   2   2   0   0   0   0   0   0   0   2   2   2   2   0   0   2   2   2   0   2   0   2   0   0   0   2   2   0   2   2   0   2   0   0   2   0   2   0   0   2   2   2   2   0   2   0   2   2   2   0   2   2   0   0   2   0   2   0   0   0   0   2   0
 MK-6-4                 0   0   2   0   2   2   2   2   0   2   0   2   2   0   0   0   0   0   0   0   0   2   2   0   2   2   2   2   0   2   0   0   2   0   0   0   2   2   2   0   0   2   2   0   2   0   2   2   2   2   0   0   0   0   2   0   2   2   2   0   2   2   0   0   0   0   2   2   2   2   0   0   2   0   0   2   0   2   0   0   2   2   2   2   2   2   2   2   2   2   0   2   0   0   2   0   0   0   0   2   0   0   2   0   0   2   2   2   2   0   0   0   0   0   0   0   0   0   2   2   2   2   2   2   0   0   2   0   2   0   0   0   2   2   2   2   0   2   0   0   0   0   0   2   0   0   2   2   2   2   2   0   2   2   2   0   2   0   2   0   0   0   2   2   0   2   2   0   2   0   2   2   0   2   0   0   2   0   2   2   0   2   0   2   0   2   0   0   2   0   0   2   0   2   0   0   0   0   2   0
 MK-6-5                 0   0   2   2   2   2   2   2   0   0   2   2   2   0   0   2   0   0   0   0   0   0   2   0   0   2   2   2   0   2   0   2   2   2   0   0   2   2   2   0   0   2   2   0   2   0   2   2   2   2   0   0   2   2   2   0   2   2   2   0   2   2   0   0   0   2   2   2   2   2   0   0   2   0   0   2   0   2   0   0   2   2   0   2   2   2   2   2   2   2   0   2   0   0   2   0   0   0   0   2   0   0   2   0   0   0   0   2   2   0   2   0   2   0   0   0   0   2   2   2   2   2   2   2   0   0   0   0   2   0   0   0   2   2   2   2   0   2   0   0   0   0   2   2   0   0   2   2   2   2   2   0   2   2   2   0   2   0   2   2   0   0   0   2   0   2   2   2   2   0   2   2   0   0   0   2   2   0   2   2   0   2   0   2   2   2   0   0   2   0   0   2   0   2   0   0   0   0   2   0
 MK-6-6                 0   2   2   2   2   2   2   2   0   0   2   2   2   0   0   2   0   0   0   0   0   0   2   0   2   2   2   2   0   2   2   2   2   2   0   0   0   2   2   2   0   2   2   0   2   0   2   2   2   2   0   0   2   2   2   0   0   2   2   0   2   2   0   0   0   2   2   2   2   2   0   0   2   0   2   0   0   2   0   0   2   2   0   2   0   2   2   2   2   2   0   2   0   2   2   0   0   0   0   2   0   0   2   0   0   0   0   2   2   0   2   0   2   0   2   0   0   2   2   0   2   2   2   2   0   2   0   0   2   0   0   0   2   0   2   2   0   2   0   2   0   0   0   0   0   2   2   2   2   2   2   2   2   2   2   2   2   0   2   2   2   0   0   0   0   2   0   2   2   0   2   2   0   0   0   2   2   0   2   2   2   0   0   2   2   2   2   0   0   0   0   2   0   2   0   0   0   0   2   0
 MK-6-7                 0   2   2   2   2   2   2   2   0   0   2   2   2   0   0   2   0   2   0   0   0   0   2   0   2   2   2   2   0   2   2   2   2   2   0   0   0   2   2   2   0   0   2   0   2   0   2   2   2   2   0   0   2   2   2   0   0   0   2   0   2   2   0   0   0   2   2   2   2   2   0   0   2   0   2   0   0   2   0   0   2   2   2   0   0   2   2   2   2   2   2   2   0   0   2   2   0   2   2   2   0   2   2   0   0   0   0   2   2   0   2   0   2   0   2   2   0   2   2   0   2   2   2   2   0   2   0   0   2   0   0   0   2   0   2   0   0   2   0   2   0   0   0   0   0   2   2   2   2   2   2   2   2   2   2   2   2   0   2   2   2   0   0   0   0   2   0   2   2   0   0   2   0   0   0   2   0   0   2   2   2   2   0   2   2   0   2   0   0   0   0   2   0   2   0   0   0   0   2   0
 MK-6-8                 0   2   2   2   2   2   2   2   2   0   2   2   2   0   0   2   0   2   0   0   0   0   2   0   2   2   2   2   0   2   2   2   2   2   0   0   0   2   2   2   0   0   2   0   2   0   2   2   2   2   0   0   2   2   2   0   0   2   0   0   2   2   0   0   0   2   2   2   2   2   2   0   2   0   2   0   0   2   0   0   2   2   2   0   0   2   2   2   2   2   0   2   0   0   2   2   0   2   2   2   0   0   2   0   0   0   0   2   2   0   2   0   2   0   2   2   0   2   2   0   2   2   2   2   2   2   0   0   2   0   2   0   2   2   2   0   0   2   0   2   0   0   0   0   0   2   2   2   2   2   2   2   2   2   2   2   2   0   2   2   2   0   2   0   0   2   0   0   2   0   0   2   0   0   0   2   0   0   2   2   0   2   0   0   2   0   2   0   0   0   0   2   0   0   0   0   0   0   2   0
 MK-6-9                 0   2   2   2   0   2   2   2   2   0   2   2   2   0   0   2   0   2   0   0   0   0   2   0   2   2   2   2   0   2   2   2   2   2   0   0   0   2   2   2   0   0   2   0   0   0   2   2   2   2   0   0   2   2   2   0   0   2   2   0   2   2   2   0   0   0   2   2   2   2   2   0   2   0   2   0   0   2   0   2   2   2   2   0   0   2   2   2   2   2   0   2   0   0   2   2   0   2   2   2   0   0   0   0   0   0   0   2   2   0   2   0   2   0   2   2   0   2   2   0   2   2   2   2   2   0   0   0   2   2   2   0   2   2   2   0   0   2   0   2   0   0   0   0   0   2   0   2   2   2   2   2   0   2   2   2   2   0   2   2   2   0   2   0   0   0   0   0   0   0   0   0   0   0   0   2   0   0   2   2   0   2   0   0   2   0   2   0   0   0   0   2   0   0   0   0   0   0   2   0
 MK-6-10                0   2   0   2   0   2   2   2   2   0   2   2   2   0   0   2   0   2   0   0   0   0   2   0   2   2   2   2   0   2   2   2   2   2   0   0   0   2   2   2   0   0   2   0   0   0   2   2   2   2   0   0   2   2   2   0   0   2   2   0   2   2   2   0   0   0   2   0   2   2   2   0   2   0   2   0   2   2   0   2   0   2   2   2   0   2   2   2   2   2   0   2   0   2   2   2   0   2   2   2   2   0   0   0   2   0   0   2   2   0   2   0   2   0   2   2   0   2   2   0   2   2   0   2   2   0   0   0   2   0   2   0   2   2   2   0   0   2   0   2   0   0   0   0   0   2   0   2   2   2   2   2   0   0   0   2   2   2   2   2   2   0   2   2   0   2   0   0   0   0   0   0   0   0   0   2   0   0   2   2   0   2   0   0   2   0   2   0   0   0   0   2   0   0   0   0   0   0   2   0
 MK-6-11                0   2   0   0   0   2   2   2   2   0   2   2   2   0   2   0   2   0   0   0   0   2   2   0   2   2   2   2   0   2   2   2   2   2   0   0   0   2   2   2   0   0   2   0   0   0   2   2   2   2   0   0   2   2   2   0   0   2   2   0   2   2   2   0   0   0   2   0   2   2   2   0   2   0   2   0   2   0   0   2   0   2   2   2   0   2   2   2   0   2   0   2   0   2   2   2   0   0   2   2   2   0   0   0   2   0   2   0   2   0   2   0   2   0   2   2   0   2   2   2   2   2   0   2   2   2   0   0   2   0   2   0   2   2   2   0   0   2   0   2   0   0   0   0   0   2   2   2   2   2   2   2   0   0   0   2   2   2   2   2   0   0   2   2   0   2   0   0   0   0   0   0   0   0   0   2   0   0   2   2   0   2   2   0   2   0   2   0   0   0   0   2   0   0   0   0   0   0   2   0
 MK-6-12                0   2   0   0   0   2   2   0   2   0   2   2   2   0   2   0   2   0   0   0   0   2   2   0   2   0   2   2   0   2   2   2   2   2   0   2   0   2   0   2   2   0   2   0   0   0   2   2   0   2   0   0   2   2   2   0   0   2   2   0   0   2   2   0   0   0   2   0   2   2   2   0   2   2   2   0   2   0   0   0   0   2   2   2   0   2   2   2   0   2   2   2   0   2   2   2   0   0   2   2   2   0   0   0   2   0   2   0   2   0   2   0   2   0   2   2   0   2   2   2   2   0   0   2   2   2   0   0   2   0   2   2   0   2   2   0   0   2   0   2   0   0   0   0   0   2   2   2   2   0   2   2   0   0   0   2   2   2   0   2   0   2   2   2   0   2   0   0   0   2   0   2   0   0   0   2   0   0   2   2   0   0   2   0   2   0   0   0   0   0   0   2   0   0   0   0   0   0   2   0
 MK-6-13                0   2   0   0   0   2   2   0   2   0   2   2   2   0   2   2   2   0   0   0   2   2   2   0   2   0   2   2   0   2   2   2   2   2   0   2   0   2   0   2   2   2   2   0   0   0   2   2   0   2   0   0   2   2   2   0   2   2   2   0   0   2   0   0   0   0   2   0   2   2   2   0   2   2   2   0   2   0   0   0   0   2   2   2   0   2   2   2   0   2   2   2   0   2   2   2   0   0   2   2   2   0   0   0   2   0   2   0   2   0   2   0   2   0   2   2   0   2   2   2   2   0   0   2   2   2   0   0   2   0   2   2   0   2   2   0   0   2   0   2   0   2   2   0   0   2   2   2   2   0   2   2   0   0   0   2   2   0   0   2   2   2   2   2   0   0   0   0   0   2   0   2   0   0   0   2   0   2   2   0   0   0   2   2   2   0   0   0   0   0   0   2   0   0   0   0   2   0   0   0
 MK-6-14                0   2   0   2   0   2   2   0   2   2   2   2   2   0   2   2   2   0   0   0   2   2   0   0   2   0   2   2   0   0   2   2   2   2   0   2   0   2   0   2   2   2   2   0   0   0   2   2   0   2   0   0   2   2   2   0   2   2   0   0   0   2   2   0   0   0   2   0   2   2   2   0   0   2   2   0   2   0   0   0   0   2   0   2   0   2   2   2   0   2   2   0   0   2   2   2   2   0   2   2   2   0   0   0   2   0   2   0   2   0   2   0   2   0   2   2   0   2   2   2   2   0   0   2   2   2   0   0   2   0   2   2   0   0   2   2   0   2   0   2   0   2   2   0   0   2   2   2   2   0   2   0   0   0   0   0   2   0   0   2   2   0   2   2   0   0   0   0   0   2   0   2   0   0   0   2   2   2   2   0   0   2   0   2   2   0   0   0   0   0   0   2   0   0   0   2   2   0   2   0
 MK-6-15                0   0   0   2   0   2   2   0   2   2   2   2   2   0   2   2   2   0   0   0   2   2   0   0   2   0   2   2   0   0   2   2   2   2   0   2   0   2   0   2   2   2   2   0   0   0   2   2   0   2   0   0   2   0   2   0   2   2   0   0   0   2   2   0   0   0   2   0   2   2   2   0   0   2   2   2   2   0   0   0   0   2   0   2   2   2   2   2   0   2   2   0   2   2   2   2   2   2   2   2   2   0   0   0   2   0   2   0   2   0   0   2   2   0   2   2   2   2   2   2   2   0   0   2   2   2   0   0   2   0   2   2   0   0   0   2   2   2   0   2   2   2   2   0   0   2   2   2   2   0   2   0   0   0   0   0   2   0   0   2   2   0   2   2   0   0   0   0   0   2   0   0   0   0   0   2   2   2   2   0   0   2   2   2   2   2   0   2   0   0   0   2   0   2   0   2   2   0   2   2
 MK-6-16                0   0   0   2   0   2   2   0   2   2   2   2   2   0   2   2   0   0   0   2   2   2   2   0   2   0   2   2   0   0   2   2   2   2   0   2   0   2   0   2   2   2   2   0   0   0   2   2   0   2   0   0   2   0   2   0   2   2   0   0   0   2   2   0   0   2   0   0   2   2   2   0   0   2   2   2   2   0   0   0   0   2   0   2   2   2   2   2   0   2   2   0   2   2   2   2   2   2   0   2   2   0   0   0   2   0   2   0   2   0   0   2   2   0   2   2   2   2   2   2   2   0   2   2   2   0   0   0   2   0   2   2   0   2   0   2   2   2   0   2   2   2   2   0   0   2   2   2   2   0   2   2   0   0   0   0   0   0   0   2   2   0   2   2   2   0   0   0   0   2   0   2   0   0   0   2   2   2   2   2   0   2   2   2   2   2   0   2   0   0   0   2   0   2   0   2   2   0   2   2
 
!****************************************** Phenotypic Data **********************************************************
!-100.0 is resevred for missing phenotype
SimulatedTrait1         9.4332    6.2799   11.3685   10.2495   10.5429    7.9907   10.0514   12.9819    6.7876   10.7902    9.9475   10.3020   11.8992    8.9949    9.1905   10.6717    7.7480   10.4303    7.7843    6.9622    6.5527    8.7199    9.3208   10.8199   10.8515    8.8541    8.9233    7.3410   10.4404   10.3653    9.0195   11.8424   11.3815   11.0829    9.2372   10.9806    7.2032   11.3604    8.7947    9.1503    8.0202    9.1282   12.8531   10.7702    9.2725   12.8410   11.3531    8.4737    6.6966   10.1338   11.8135   14.9000    8.9672    9.3616   11.2693    8.0955    9.7473    9.9953    9.5744    8.6041    8.3198   11.2566    9.6181    9.2710   10.3833    6.9590   11.0730   12.4367   11.5445    8.4772    9.5823    7.9245    7.9722    7.6661   12.0231   11.1058    9.6488   12.2523    8.2590   10.4895   10.5312    9.3910    9.4434   10.4773   12.1234    9.4998    9.4709   10.3149    8.1843   10.3306    8.7501    9.7789    9.8180    7.8772   11.8542   13.2425   10.2679    8.3659   10.0103   10.1586   10.3892    9.8756    9.6828   11.6047    9.0297   11.4543   10.9762   10.9179    9.6728    9.4286   10.0203    8.9907   10.9347   10.8038   10.0326    9.6378   10.2077   10.7279    9.7305    8.2024    8.6259    9.1011   10.8665    8.8280   10.0332    8.5860    8.8695    7.5502   10.0170    8.4486   10.6449   13.1640    9.1943   10.6997    7.9903   10.6703   11.3768   13.1681    7.5758   10.0125    9.0794    9.4105   11.5864    9.6699   11.4350   10.1163   11.0481   10.5484   10.1891   11.2015    8.8972    9.3978   12.2169    9.1149    9.8941    9.5248   10.7155    9.3523    9.9758    8.9197   11.7164    9.2286   12.9398   10.7462   12.2951    9.6107   10.5368    9.6278   10.7432    8.5797   11.0346   11.5235   11.0805   11.8586   11.6782    9.6847    8.7611    8.9708    9.9544   10.8318   11.0357   11.4588    9.2755    8.7105   11.1267    6.7161   11.6066    9.3520   12.1199    8.5150   11.0944    9.4299   10.0022   12.8197   10.0999   11.6508    8.8000    7.7747   11.9769   12.0963
SimulatedTrait2        15.0047   14.4934   13.0777   15.6437   16.1360   16.6933   14.4375   14.5796   14.5899   14.8246   14.4259   15.2617   15.2221   16.2020   14.7626   16.2072   13.9668   15.9648   15.2627   16.6644   17.9030   13.0154   11.3699   16.8753   17.1552   17.0572   15.8628   15.3350   15.5473   15.4381   16.6817   14.8596   15.2773   12.9476   15.4489   14.9185   14.4214   13.5124   13.6258   14.9808   15.2502   13.4024   14.1399   15.0228   14.8576   14.3783   17.3690   15.0742   14.2885   16.1833   16.2119   16.6553   16.2330   15.0268   17.9119   15.4621   15.3058   16.4968   16.9760   15.0081   13.1298   14.8360   16.9027   14.1305   15.2745   16.5280   15.2749   12.5607   14.1548   16.8186   17.5175   15.0066   13.2732   14.4684   16.0139   14.5634   12.9254   16.2043   16.0608   14.3430   17.5781   15.8309   13.5480   15.2855   12.8833   14.7524   14.1601   17.2079   15.3535   16.0571   14.4509   14.8480   14.5290   16.1654   16.5673   16.4934   14.1495   13.6312   15.0270   13.8300   16.1621   16.8489   15.8743   12.5037   16.7557   14.4422   15.5579   14.6097   16.1350   16.1204   13.8575   13.3670   17.7389   13.9007   14.7518   12.7922   16.9963   15.4338   14.7282   15.9521   16.5755   15.5116   15.0849   17.0675   14.8906   14.2381   13.7745   12.2304   14.6611   14.1590   14.3789   17.3442   17.0420   15.2825   17.3252   15.5921   16.1921   16.5271   12.8170   15.5322   12.5680   15.2709   16.7281   15.3087   13.7904   13.7498   16.1894   14.7176   15.0448   15.7665   16.8749   15.2169   17.5392   15.0995   16.8699   16.2552   16.2573   12.4402   13.5046   13.2672   14.6014   12.7487   15.5543   16.3357   13.9797   16.3285   14.6822   14.1033   16.2776   15.2518   14.4348   12.7654   14.7051   16.6055   15.4690   15.2813   15.6628   14.0991   16.7125   15.0718   16.5200   16.9210   14.8150   15.8858   15.2975   13.2872   16.1219   13.7681   13.0900   12.7779   13.0114   17.1845   14.5171   15.8508   16.0963   18.1003   13.2337   14.6099   12.9767   14.9123
 
