# Supplementary material for: Inclusive Composite Interval Mapping of QTL by Environment Interactions in Biparental Populations
Source: PLoS One. 2015 Jul 10;10(7):e0132414. doi: 10.1371/journal.pone.0132414 (PMC4498613; doi:10.1371/journal.pone.0132414)
Supplement: S3 File — (ZIP) [file pone.0132414.s003.zip › Simulation for unliked model/Simulated popualtions/run_00171.met]

!**********************Note: lines staring with "!" are remarks and will be ignored in the program********************
!*********************************General Information**********************************
!Assuming F1 = P1 x P2, populations available in QTL IciMapping are: 
!  1, P1BC1F1 = P1 x F1, the first backcrossing where P1 is used as the recurrent parent;
!  2, P2BC1F1 = P2 x F1, the first backcrossing where P2 is used as the recurrent parent;
!  3, F1DH, F1-derived doubled haploids; 
!  4, RIL or F1RIL, recombination inbred lines through the repeated selfing of F1;
!  5, P1BC1RIL, recombination inbred lines through the repeated selfing of P1BC1F1;
!  6, P2BC1RIL, recombination inbred lines through the repeated selfing of P2BC1F1;
!  7, F2, the selfing generation of F1;
!  8, F3, the selfing generation of F2;
!  9, P1BC2F1, the second backcrossing where P1 is used as the recurrent parent; 
! 10, P2BC2F1, the second backcrossing where P2 is used as the recurrent parent;
! 11, P1BC2RIL, recombination inred lines through the repeated selfing of P1BC2F1; 
! 12, P2BC2RIL, recombination inred lines through the repeated selfing of P2BC2F1; 
! 13, P1BC1F2, the selfing generation of P1BC1F1; 
! 14, P2BC1F2, the selfing generation of P2BC1F1; 
! 15, P1BC2F2, the selfing generation of P1BC2F1; 
! 16, P2BC2F2, the selfing generation of P2BC2F1; 
! 17, P1BC1DH, P1BC1F1-derived doubled haploids; 
! 18, P2BC1DH, P2BC1F1-derived doubled haploids; 
! 19, P1BC2DH, P1BC2F1-derived doubled haploids; 
! 20, P2BC2DH, P2BC2F1-derived doubled haploids; 
   3      !Mapping Population (see remarks above)
   2      !Mapping Function (1 for Kosambi; 2 for Haldane; 3 for Morgan)
   2      !Marker Space Type (1 for intervals; 2 for positions)
   1      !Marker Space Unit(1 for centiMorgans; 2 for Morgan)
   6      !Number of Chromosomes (or Linkage Groups)
 200      !Size of the mapping population
   2      !Number of environments
 
!***************************************** Chromosomes and Linkage Maps **********************************************
!Chromosome                 NumMarkers
-CH1                        16
-CH2                        16
-CH3                        16
-CH4                        16
-CH5                        16
-CH6                        16
!Linkage map (Marker name followed by position or the interval length)
 MK-1-1                1     0.000
 MK-1-2                1    10.000
 MK-1-3                1    20.000
 MK-1-4                1    30.000
 MK-1-5                1    40.000
 MK-1-6                1    50.000
 MK-1-7                1    60.000
 MK-1-8                1    70.000
 MK-1-9                1    80.000
 MK-1-10               1    90.000
 MK-1-11               1   100.000
 MK-1-12               1   110.000
 MK-1-13               1   120.000
 MK-1-14               1   130.000
 MK-1-15               1   140.000
 MK-1-16               1   150.000
 MK-2-1                2     0.000
 MK-2-2                2    10.000
 MK-2-3                2    20.000
 MK-2-4                2    30.000
 MK-2-5                2    40.000
 MK-2-6                2    50.000
 MK-2-7                2    60.000
 MK-2-8                2    70.000
 MK-2-9                2    80.000
 MK-2-10               2    90.000
 MK-2-11               2   100.000
 MK-2-12               2   110.000
 MK-2-13               2   120.000
 MK-2-14               2   130.000
 MK-2-15               2   140.000
 MK-2-16               2   150.000
 MK-3-1                3     0.000
 MK-3-2                3    10.000
 MK-3-3                3    20.000
 MK-3-4                3    30.000
 MK-3-5                3    40.000
 MK-3-6                3    50.000
 MK-3-7                3    60.000
 MK-3-8                3    70.000
 MK-3-9                3    80.000
 MK-3-10               3    90.000
 MK-3-11               3   100.000
 MK-3-12               3   110.000
 MK-3-13               3   120.000
 MK-3-14               3   130.000
 MK-3-15               3   140.000
 MK-3-16               3   150.000
 MK-4-1                4     0.000
 MK-4-2                4    10.000
 MK-4-3                4    20.000
 MK-4-4                4    30.000
 MK-4-5                4    40.000
 MK-4-6                4    50.000
 MK-4-7                4    60.000
 MK-4-8                4    70.000
 MK-4-9                4    80.000
 MK-4-10               4    90.000
 MK-4-11               4   100.000
 MK-4-12               4   110.000
 MK-4-13               4   120.000
 MK-4-14               4   130.000
 MK-4-15               4   140.000
 MK-4-16               4   150.000
 MK-5-1                5     0.000
 MK-5-2                5    10.000
 MK-5-3                5    20.000
 MK-5-4                5    30.000
 MK-5-5                5    40.000
 MK-5-6                5    50.000
 MK-5-7                5    60.000
 MK-5-8                5    70.000
 MK-5-9                5    80.000
 MK-5-10               5    90.000
 MK-5-11               5   100.000
 MK-5-12               5   110.000
 MK-5-13               5   120.000
 MK-5-14               5   130.000
 MK-5-15               5   140.000
 MK-5-16               5   150.000
 MK-6-1                6     0.000
 MK-6-2                6    10.000
 MK-6-3                6    20.000
 MK-6-4                6    30.000
 MK-6-5                6    40.000
 MK-6-6                6    50.000
 MK-6-7                6    60.000
 MK-6-8                6    70.000
 MK-6-9                6    80.000
 MK-6-10               6    90.000
 MK-6-11               6   100.000
 MK-6-12               6   110.000
 MK-6-13               6   120.000
 MK-6-14               6   130.000
 MK-6-15               6   140.000
 MK-6-16               6   150.000
!*********************************** Marker Types ********************************************************************
!Co-dominant marker: When heterozygote F1 is present, P1 is coded as 2, F1 is coded as 1, and P2 is coded as 0; Otherwise, P1 is coded as 2, and P2 is coded as 0. 
!Dominant marker: When heterozygote F1 is present, P1 and F1 are coded as 12, and P2 is coded as 0; Otherwise, P1 is coded as 2, and P2 is coded as 0.  
!Recessive markers: When heterozygote F1 is present, P1 is coded as 2, and F1 and P2 are coded as 10; Otherwise, P1 is coded as 2, and P2 is coded as 0. 
!Missing marker is coded as -1. 
 MK-1-1                 2   2   2   0   2   0   0   0   0   2   2   0   0   0   2   2   0   2   2   2   2   0   2   2   2   0   2   2   0   2   0   2   2   0   2   0   0   2   2   2   2   0   2   0   2   2   0   2   2   2   0   0   0   2   2   0   0   0   0   2   2   2   0   2   2   0   0   2   0   0   0   2   0   0   2   0   2   0   2   2   2   0   2   2   0   0   0   0   2   0   0   0   2   2   0   0   0   2   2   2   0   2   0   0   0   0   2   0   2   0   2   2   2   2   2   0   2   0   2   0   0   2   2   2   2   0   0   2   2   2   0   0   2   0   2   0   0   2   2   0   0   0   2   0   2   0   0   0   0   0   2   2   2   2   0   2   2   2   0   0   2   0   0   0   0   2   0   0   0   2   0   0   0   0   2   2   2   2   2   0   2   2   0   0   2   2   0   2   2   2   2   2   2   0   2   2   2   0   0   2
 MK-1-2                 2   2   2   0   2   2   2   0   0   2   2   0   0   0   2   2   0   2   2   2   2   0   2   2   2   0   2   2   0   2   0   2   2   2   2   0   0   2   2   2   2   0   2   0   2   0   0   2   2   2   0   0   0   2   2   0   0   0   0   2   2   2   0   2   2   0   0   2   0   0   0   2   0   0   2   0   2   0   2   2   2   0   2   2   0   0   0   0   2   0   0   0   2   0   0   0   0   2   2   2   0   2   0   0   0   0   2   2   2   0   2   2   2   2   2   0   2   0   2   0   0   2   2   2   2   0   0   2   2   0   0   0   2   0   2   0   0   2   2   0   0   2   2   0   2   0   0   2   0   0   2   2   2   2   0   2   2   2   0   0   2   0   0   0   0   2   0   0   0   2   0   0   0   0   2   2   2   2   2   2   2   2   0   0   2   2   0   2   2   2   2   0   2   0   2   2   2   0   0   2
 MK-1-3                 2   2   2   0   2   2   2   0   0   2   2   0   0   0   2   2   0   2   2   2   2   0   0   2   2   0   2   2   0   2   0   2   2   2   2   0   0   2   2   2   2   0   2   0   2   0   0   2   2   2   0   0   0   2   2   0   0   0   0   2   2   2   0   2   2   2   0   2   0   0   0   2   0   0   2   0   2   0   2   2   2   0   0   2   0   0   0   0   2   0   0   0   2   0   0   0   0   0   2   2   2   2   0   0   2   0   2   2   2   0   0   2   2   2   2   0   2   2   2   0   0   2   2   2   2   0   0   2   2   0   0   0   0   0   0   0   0   2   2   0   0   2   2   0   2   0   0   2   0   0   2   2   0   2   0   2   2   2   0   2   2   0   0   0   0   2   0   0   0   2   0   0   0   0   2   0   2   2   2   2   0   2   0   0   2   2   0   2   2   0   2   0   2   0   2   2   2   0   0   2
 MK-1-4                 2   2   2   0   2   2   0   0   0   2   2   0   0   0   2   2   2   2   2   2   2   0   2   2   2   0   2   2   2   2   0   2   2   2   2   0   0   0   2   2   2   0   2   0   2   0   2   2   0   2   0   0   0   2   2   0   0   2   0   2   2   2   0   2   2   2   0   2   0   0   0   2   2   0   0   0   2   0   0   2   2   0   0   2   0   0   0   0   2   0   0   0   2   0   0   0   0   0   2   2   2   0   0   0   2   0   2   2   2   0   0   2   2   2   0   0   2   2   2   0   0   2   2   2   2   0   0   2   2   0   0   0   0   0   0   0   0   2   2   0   0   2   2   0   2   0   2   2   0   0   2   2   0   2   0   0   2   2   0   2   2   0   0   0   2   2   0   0   0   2   0   0   0   0   2   0   0   2   2   2   0   2   0   0   2   2   0   2   2   0   2   0   2   0   2   2   2   0   0   2
 MK-1-5                 2   2   2   0   2   2   0   0   0   2   2   0   0   2   2   2   2   2   2   2   2   0   2   2   2   0   2   0   2   2   0   2   2   0   0   0   0   0   2   2   2   0   2   0   2   0   2   2   0   2   0   0   2   2   2   0   0   2   0   2   2   2   0   2   2   2   0   2   0   0   0   2   2   0   0   0   2   0   0   2   2   2   0   2   0   0   0   0   0   0   0   2   2   0   0   0   0   0   2   2   2   0   0   0   2   0   0   2   0   0   2   2   2   2   0   0   2   2   2   0   0   2   2   2   2   0   0   2   2   0   0   0   0   0   0   0   0   2   0   0   0   2   2   0   2   0   2   2   0   0   0   2   0   2   0   0   2   2   0   2   2   0   0   0   0   2   0   0   0   2   0   0   0   0   0   0   0   0   2   2   2   2   0   0   0   2   0   2   2   0   2   0   2   0   2   2   2   0   0   2
 MK-1-6                 2   2   2   0   2   2   0   0   0   2   2   0   0   2   2   2   0   2   2   2   0   0   2   2   2   0   2   0   2   2   0   0   2   0   0   0   0   0   2   2   2   0   2   0   2   0   2   2   0   2   2   0   2   2   2   0   0   0   0   2   2   2   2   2   2   2   0   2   0   0   0   2   2   0   0   0   2   0   2   2   2   0   2   2   0   0   0   0   2   0   0   0   2   0   0   2   0   0   2   2   2   0   0   0   2   0   0   2   0   0   2   2   0   2   0   0   2   2   0   0   2   2   2   2   2   0   0   2   2   0   0   0   0   0   0   0   0   2   0   0   0   2   2   0   2   0   2   2   2   0   0   0   0   2   0   0   2   2   0   2   2   0   0   0   0   2   2   0   0   2   0   0   0   0   0   0   0   0   2   0   2   2   0   0   0   2   0   2   2   0   2   0   2   0   2   2   2   0   0   2
 MK-1-7                 2   0   2   0   2   2   0   0   0   2   2   0   0   2   0   2   0   2   2   2   0   0   2   2   2   0   0   0   0   2   0   0   2   0   0   0   0   0   2   2   2   0   2   2   2   0   2   2   2   2   2   0   2   2   2   0   0   0   0   2   2   2   2   2   2   0   0   0   0   0   0   2   2   2   0   0   2   0   0   2   2   0   2   2   0   0   0   0   0   0   2   0   2   0   0   2   0   0   2   2   2   0   0   0   2   0   0   2   0   2   2   2   0   2   0   0   2   2   0   0   2   2   2   0   2   0   0   2   2   2   0   0   2   0   0   0   0   2   0   0   0   2   2   0   2   0   2   2   2   0   0   0   0   2   0   0   2   2   0   2   2   0   0   0   0   2   2   0   0   2   0   2   0   0   0   0   0   0   2   0   2   2   0   0   0   2   0   2   2   0   2   0   2   0   2   2   2   0   0   2
 MK-1-8                 2   0   2   0   2   2   0   0   0   2   2   0   0   2   0   2   0   2   2   2   0   0   2   2   0   0   0   0   0   2   0   0   2   0   0   0   0   0   2   2   2   0   2   2   2   0   2   2   2   2   2   0   2   2   2   0   0   0   0   2   2   2   2   2   2   2   0   0   0   0   0   2   2   0   0   0   2   0   0   2   2   0   2   2   0   0   0   0   0   0   2   0   2   0   0   2   2   0   2   2   2   0   2   0   2   0   0   2   0   2   2   2   0   2   0   0   2   2   0   0   2   2   2   0   2   0   0   2   0   2   0   2   2   0   0   0   0   2   0   0   0   0   0   0   0   0   2   2   2   0   0   0   0   2   0   0   2   2   0   0   2   0   0   0   0   2   2   0   0   2   0   2   2   0   0   0   0   0   2   0   2   0   0   0   0   2   0   2   2   0   2   0   0   0   2   0   2   0   0   2
 MK-1-9                 2   0   2   0   2   2   0   0   0   2   0   0   0   2   0   0   0   2   2   2   0   0   2   2   0   0   0   0   2   2   0   0   0   0   0   0   0   0   2   2   2   0   2   2   2   0   2   2   2   2   2   0   2   0   2   0   0   0   0   2   0   2   2   2   2   0   0   0   0   0   0   2   2   0   0   0   2   0   0   2   2   0   2   2   2   2   0   0   0   0   2   0   2   0   0   2   2   0   2   2   2   0   2   0   2   0   0   2   0   2   2   2   0   2   2   2   2   0   0   0   2   2   2   0   0   0   0   2   0   2   0   2   2   0   0   0   0   2   0   0   0   0   0   0   0   0   2   2   0   0   0   0   0   2   0   0   2   2   0   0   2   0   0   0   0   2   2   0   0   2   0   2   2   0   0   0   0   0   2   0   0   0   2   2   0   2   0   2   2   0   2   0   0   0   2   0   2   0   0   2
 MK-1-10                2   0   2   0   2   2   0   0   0   2   0   0   0   2   0   0   0   2   2   0   0   0   2   0   0   0   0   0   2   2   0   0   0   0   0   0   0   0   2   2   2   0   0   2   0   0   2   2   2   2   2   0   2   0   2   0   0   0   0   2   0   2   2   2   2   0   0   0   0   0   0   2   2   0   0   0   2   0   0   2   2   0   2   2   2   2   0   0   0   0   2   0   2   0   0   2   2   0   2   2   2   0   2   0   2   0   0   2   0   2   2   2   0   0   2   2   2   0   0   0   2   2   2   0   0   0   0   2   0   2   0   2   2   0   0   0   0   2   0   0   0   0   0   0   0   0   2   2   0   0   2   0   0   2   0   2   2   2   0   0   2   0   2   0   0   2   2   0   0   2   0   2   2   2   0   0   0   0   2   0   2   0   2   2   0   2   2   2   2   0   2   0   0   0   2   0   2   0   0   2
 MK-1-11                2   0   2   0   2   2   0   0   0   2   0   0   2   2   0   2   2   2   2   2   0   0   2   0   0   0   0   0   2   2   0   0   0   0   0   0   0   0   2   2   2   0   0   2   0   0   2   2   2   2   2   0   2   0   2   0   0   0   0   2   0   2   2   0   2   0   0   0   0   0   0   2   2   0   0   0   2   0   0   2   2   2   2   2   2   2   0   0   0   0   2   0   2   0   2   2   2   0   2   2   2   0   2   0   0   2   0   2   0   2   0   2   0   0   2   2   2   0   0   0   2   2   2   2   0   0   0   2   0   0   0   2   2   0   0   0   0   2   0   0   0   0   0   0   0   0   2   2   0   0   2   0   0   2   0   2   2   2   0   0   2   0   2   0   0   2   2   0   0   0   0   2   2   2   0   2   0   0   2   2   0   0   2   2   0   2   2   0   2   0   2   0   0   0   2   0   2   0   2   2
 MK-1-12                2   0   2   0   2   2   0   0   0   2   0   0   2   2   0   2   2   2   0   2   0   0   2   0   0   0   0   0   2   2   2   0   0   0   0   0   2   0   2   2   2   2   0   2   0   2   2   2   2   2   2   2   2   0   2   0   0   0   0   2   0   2   2   0   2   0   0   0   0   0   0   2   0   0   0   0   2   0   0   0   2   2   2   2   2   2   0   0   0   0   2   0   2   0   2   2   2   0   2   2   2   0   2   0   0   2   0   2   0   2   0   2   0   2   2   2   2   0   0   0   2   2   2   2   0   0   0   2   0   0   0   2   2   0   0   0   0   2   2   0   0   0   0   2   0   0   2   2   0   0   0   0   0   2   0   2   2   2   0   0   2   0   2   2   0   2   0   0   0   0   0   2   2   2   0   0   0   0   2   2   0   0   2   2   0   2   2   0   2   0   2   2   0   0   2   0   2   0   2   2
 MK-1-13                2   0   2   0   2   2   0   0   0   2   0   2   2   2   0   2   2   2   0   2   0   2   2   0   0   0   0   0   2   2   2   2   0   0   0   0   2   0   2   0   2   2   0   0   0   2   2   2   0   2   2   2   2   0   2   0   2   0   0   2   0   2   2   0   2   0   0   0   0   0   0   2   0   0   0   0   2   0   2   2   0   0   2   2   0   2   0   2   2   0   2   0   2   0   2   2   2   0   2   2   2   0   2   0   2   2   0   2   0   2   0   2   0   2   2   2   2   0   0   0   2   2   2   2   0   0   0   2   0   0   0   2   2   0   0   0   0   2   0   0   0   0   0   2   0   0   2   2   0   0   0   0   0   2   0   2   2   2   0   0   2   0   2   2   0   2   0   0   0   0   0   2   2   0   0   0   0   2   2   2   0   0   2   2   0   2   2   0   2   0   2   2   0   0   2   0   0   0   2   2
 MK-1-14                2   0   0   0   2   2   0   0   0   2   0   2   2   2   0   2   2   2   0   2   0   0   2   2   0   0   0   0   0   2   2   2   0   2   0   0   2   0   2   0   2   2   0   0   0   2   2   2   0   2   2   2   2   0   2   0   2   0   0   2   0   2   2   0   2   0   0   0   0   0   2   2   0   0   0   0   2   2   2   2   0   0   2   2   0   0   0   2   2   0   2   0   2   0   2   2   2   0   2   2   2   0   2   0   2   2   0   2   0   2   0   2   0   2   2   2   2   0   0   0   2   2   2   2   0   0   0   2   0   0   0   2   0   0   0   0   0   2   0   0   0   0   0   2   0   0   2   2   0   0   0   0   0   2   0   2   0   2   0   0   0   0   2   2   0   2   0   0   0   0   2   2   2   0   0   0   0   2   2   2   0   2   2   2   0   2   2   0   2   0   2   2   0   0   2   0   0   0   2   2
 MK-1-15                2   0   0   0   2   0   2   0   2   2   0   2   2   2   0   2   2   0   0   0   0   0   0   2   0   0   0   0   0   0   2   2   0   2   0   0   0   0   2   0   2   2   0   0   0   2   2   2   0   2   2   2   2   0   2   0   2   0   0   2   0   2   2   0   2   0   0   0   0   0   2   0   0   0   0   0   2   2   2   2   0   0   2   2   0   0   0   2   2   0   2   0   2   0   2   2   2   0   2   2   0   0   2   0   2   2   0   0   0   0   0   2   0   2   2   2   2   0   0   0   2   2   2   2   0   0   0   2   0   2   0   2   0   2   0   0   0   2   0   2   0   0   0   2   0   0   2   2   0   0   0   0   0   2   0   2   0   2   0   2   0   0   2   2   0   2   0   0   0   0   2   2   0   0   0   0   0   2   2   2   0   2   2   2   0   2   2   0   0   0   2   2   0   0   2   0   0   0   2   0
 MK-1-16                2   0   0   0   2   0   2   2   2   2   0   0   2   2   0   2   2   0   0   0   0   0   0   2   0   0   0   0   0   0   2   2   0   2   0   0   0   0   2   0   2   2   0   0   2   2   2   2   0   2   2   2   2   0   2   0   2   0   2   2   2   0   2   2   2   0   2   0   0   0   2   0   2   0   0   0   2   2   2   0   0   0   2   2   0   0   2   2   2   0   2   0   2   0   2   2   2   0   2   2   0   0   2   0   2   0   0   0   0   0   0   2   0   2   2   2   2   0   0   0   2   2   2   2   0   0   0   2   0   2   0   2   0   2   0   0   2   2   0   2   0   0   0   2   0   0   2   2   0   0   0   0   0   2   0   0   0   2   0   2   0   0   2   2   0   2   0   0   0   0   2   2   0   0   0   0   0   2   2   2   2   2   2   2   0   2   2   0   0   0   2   2   0   2   2   0   0   0   2   0
 MK-2-1                 0   2   0   0   0   0   2   2   0   2   0   2   2   0   0   2   0   2   2   2   0   2   0   0   0   2   2   2   2   2   0   0   0   0   2   0   2   0   2   2   0   2   2   0   2   2   0   0   2   0   0   0   2   0   2   0   2   0   2   2   2   0   0   2   0   2   0   2   2   0   2   2   2   2   0   0   0   0   2   2   2   2   2   2   2   0   0   2   2   0   2   2   0   2   0   2   0   0   0   2   0   0   2   2   0   0   2   2   0   0   2   2   0   2   0   0   0   0   0   0   0   2   2   2   0   2   0   2   0   0   2   2   2   0   2   2   2   2   0   2   2   2   2   2   2   2   0   2   0   2   2   2   0   2   2   0   2   0   2   2   2   2   2   0   2   2   0   2   2   2   0   0   2   0   0   0   2   2   0   2   2   2   2   2   2   0   2   2   2   2   0   2   2   0   2   0   2   0   2   0
 MK-2-2                 2   2   0   0   0   2   2   0   0   0   0   0   2   0   0   2   0   2   2   2   0   2   0   0   0   2   2   2   2   2   0   0   0   0   2   0   2   0   0   2   0   2   2   0   2   2   0   0   2   0   0   0   2   0   2   0   2   0   2   2   2   0   0   2   0   2   0   2   2   2   2   2   2   2   2   0   0   0   0   2   2   2   2   2   2   0   0   2   2   0   2   2   0   2   0   2   0   0   0   2   2   0   2   2   2   0   2   2   0   0   2   2   2   2   0   0   0   0   0   0   0   2   2   2   0   2   0   2   0   0   0   2   2   0   2   2   2   0   0   2   2   2   2   2   2   2   0   2   0   2   2   2   0   2   2   2   0   0   2   2   2   2   2   0   2   2   2   0   2   2   0   0   0   0   0   0   2   2   0   2   2   2   2   2   2   0   2   2   2   2   0   2   0   0   2   0   2   0   2   0
 MK-2-3                 2   2   2   0   0   2   2   0   0   0   0   0   2   0   0   2   0   2   2   2   0   2   0   0   0   2   2   2   2   2   0   2   0   0   2   0   2   0   2   2   0   2   2   0   2   2   0   0   2   2   2   0   2   0   0   0   2   0   2   2   2   0   0   2   0   2   0   2   0   2   2   2   2   2   2   0   0   0   0   0   0   2   2   2   2   2   0   2   2   0   2   2   2   2   0   2   0   0   0   2   2   0   2   2   2   0   2   2   0   0   2   2   2   2   0   0   0   0   0   2   0   2   2   2   0   2   0   2   0   0   0   2   2   0   2   2   0   0   0   2   2   2   0   2   2   2   0   2   0   2   2   2   0   2   2   2   0   0   0   2   2   2   2   0   2   2   0   0   2   2   0   0   0   0   0   2   2   2   0   2   2   2   2   2   2   0   2   2   2   2   0   2   0   0   2   0   2   0   2   0
 MK-2-4                 2   2   2   0   0   2   2   2   0   0   0   0   2   0   0   2   0   2   2   2   0   2   0   0   0   2   2   2   2   2   0   2   0   2   2   0   2   0   2   2   2   2   2   0   2   2   0   0   2   2   2   0   2   0   0   0   0   0   2   2   2   0   0   2   0   0   0   0   0   2   2   2   2   2   2   0   0   2   0   0   0   2   2   2   2   2   0   2   2   0   2   0   2   2   0   2   0   0   0   2   2   2   0   2   2   0   2   2   0   0   2   2   2   2   0   0   0   0   0   2   0   2   2   2   0   2   0   2   2   0   0   0   2   0   2   2   0   0   0   2   2   0   0   2   2   2   0   2   0   0   2   2   0   2   2   2   0   0   0   2   2   2   2   0   2   2   0   0   2   2   0   0   0   0   0   2   2   2   0   2   2   2   2   2   2   0   2   2   2   0   0   0   0   2   2   2   2   0   2   0
 MK-2-5                 2   2   0   0   0   2   2   2   0   0   0   0   2   0   0   2   0   2   2   2   0   2   0   0   0   2   2   2   2   2   0   2   0   0   2   0   2   0   2   2   2   2   2   0   2   2   0   0   2   2   2   0   2   2   0   0   0   0   2   2   2   0   0   0   0   0   0   0   0   2   2   2   0   2   2   0   0   2   0   0   0   2   2   2   2   2   0   2   2   0   2   0   2   2   0   0   0   0   0   2   2   2   0   2   2   0   2   2   0   0   2   2   2   2   0   0   0   0   0   2   0   2   2   2   2   2   0   2   0   0   0   0   2   0   2   0   0   0   2   2   2   0   2   0   0   2   0   2   0   0   2   2   0   0   2   2   0   0   0   2   2   2   2   0   2   2   0   2   2   2   0   0   0   0   0   2   2   2   0   2   2   2   2   2   2   0   2   2   2   2   0   0   0   2   2   2   2   2   2   0
 MK-2-6                 2   2   0   0   0   2   2   2   0   0   0   0   2   0   0   2   0   2   2   2   0   2   0   0   0   0   2   2   2   2   0   0   0   2   0   0   2   0   2   2   2   2   2   0   2   0   2   0   0   2   0   0   2   2   0   0   0   0   2   2   2   2   0   0   0   0   0   0   0   2   2   2   0   2   2   0   0   2   0   0   0   0   2   2   2   0   0   2   2   0   2   0   2   2   0   0   0   0   0   2   2   2   0   2   2   0   2   2   0   2   2   2   2   2   0   0   0   0   0   2   0   2   2   2   2   2   0   2   0   0   0   0   2   0   2   0   0   2   2   2   2   0   2   0   0   2   0   2   0   0   2   2   0   0   2   2   2   0   0   2   2   2   2   0   2   2   0   2   2   2   0   0   0   2   2   2   2   2   0   2   2   2   2   2   0   0   2   2   2   2   0   0   0   2   0   2   2   2   2   0
 MK-2-7                 2   2   0   0   0   0   0   2   0   0   0   2   2   0   0   2   0   2   2   2   0   2   0   0   0   0   2   2   2   2   0   0   0   2   0   0   2   0   2   2   2   2   0   0   2   0   2   2   0   2   0   0   2   2   0   0   0   0   2   0   2   2   0   0   0   0   0   0   0   2   0   2   0   2   2   0   0   0   2   0   0   2   2   0   2   0   0   2   2   2   2   0   2   2   0   2   0   0   0   0   2   2   0   2   2   0   2   2   0   2   2   2   2   2   0   0   0   0   0   2   0   2   2   2   2   2   0   2   0   0   0   0   2   2   2   2   0   2   2   2   2   2   2   0   2   2   0   2   0   0   2   2   0   0   2   2   2   0   0   2   2   2   2   0   2   0   0   2   2   2   0   0   0   2   2   2   2   2   0   2   0   2   2   2   0   0   2   2   2   2   0   0   0   2   0   2   2   2   2   0
 MK-2-8                 2   2   0   0   0   0   0   2   0   0   2   2   2   0   0   2   0   2   2   2   0   2   0   0   0   0   2   2   2   2   0   0   0   0   0   2   2   2   2   2   2   2   0   0   2   0   2   2   2   2   0   0   2   2   0   0   0   0   2   0   2   0   0   0   0   0   0   0   0   2   0   2   0   2   2   0   0   0   2   0   0   2   2   0   2   0   0   2   2   2   2   0   2   2   0   2   0   2   0   0   2   2   0   0   2   0   2   2   0   2   2   2   2   2   0   0   0   0   0   0   0   2   2   2   2   2   0   2   0   0   2   0   2   2   2   2   0   2   2   0   2   2   2   0   2   2   0   0   0   0   2   2   0   0   2   2   2   2   0   2   2   2   2   0   2   0   0   2   2   2   0   0   2   0   2   2   2   2   0   0   0   2   2   2   0   0   2   2   2   2   0   0   2   2   0   0   2   2   2   0
 MK-2-9                 2   2   0   0   0   0   0   2   0   0   2   2   2   2   0   2   0   2   2   2   0   2   0   0   2   2   2   2   2   2   0   0   0   0   0   2   2   2   2   2   2   2   0   0   2   0   2   2   2   0   0   0   2   2   0   0   2   0   2   0   2   0   0   0   0   0   0   0   0   2   0   2   2   2   2   0   0   0   2   0   2   2   2   0   2   0   0   0   2   2   2   0   2   2   0   2   0   2   0   2   2   2   0   0   2   0   2   2   0   2   2   2   2   2   0   0   0   0   0   0   0   2   2   2   2   2   0   2   0   0   2   0   2   2   2   2   2   2   2   0   2   2   2   2   2   2   0   2   0   0   2   2   2   0   2   2   2   2   0   2   2   2   2   0   2   0   0   0   2   2   2   0   2   0   2   2   2   2   0   0   0   0   2   2   0   0   2   2   2   2   0   0   2   2   0   2   2   2   2   0
 MK-2-10                2   2   0   0   0   0   0   2   0   2   2   2   0   2   0   2   0   2   2   2   0   2   0   0   2   2   2   2   2   2   0   2   0   0   0   2   2   2   0   2   2   2   0   0   2   0   0   2   2   0   0   0   2   2   0   0   2   0   2   0   2   0   0   0   0   0   0   0   0   2   2   2   2   2   2   2   0   0   2   0   2   2   0   0   0   0   0   0   2   2   2   0   2   2   0   2   0   0   0   2   2   2   0   0   2   0   2   2   0   2   2   2   2   2   0   0   0   0   0   0   0   0   2   2   2   2   0   2   0   0   2   0   2   2   2   2   2   2   2   0   2   2   2   2   2   2   0   2   0   0   2   2   2   0   2   2   2   2   2   2   0   2   2   0   2   0   0   0   2   2   2   0   2   2   2   2   2   2   0   0   0   2   2   0   0   0   2   2   2   2   0   0   2   2   2   2   2   2   2   0
 MK-2-11                2   2   0   0   0   0   0   2   0   2   2   2   0   2   0   2   0   2   2   2   0   2   0   0   2   2   0   2   2   2   0   2   0   0   0   2   2   2   0   0   2   2   0   0   2   0   0   2   2   0   0   0   2   2   0   0   2   2   2   0   2   2   0   0   0   0   0   0   0   2   2   2   2   2   2   2   0   0   2   0   2   0   0   0   0   0   0   0   2   2   2   0   2   2   0   2   0   0   0   0   0   2   0   0   2   0   2   2   0   2   2   2   2   2   0   0   0   0   0   0   0   0   2   2   2   2   0   2   0   0   2   0   2   2   2   2   0   2   2   0   2   2   2   0   0   0   0   2   0   0   2   2   2   0   2   2   2   2   2   0   0   2   2   0   2   0   0   0   2   2   2   0   2   2   2   2   2   2   0   0   0   2   0   0   0   0   2   0   2   2   0   0   2   0   2   2   2   2   2   0
 MK-2-12                2   2   0   0   0   0   0   2   0   2   2   2   0   2   0   2   0   2   2   2   0   2   0   0   2   2   0   2   2   0   0   2   2   0   0   2   2   2   0   2   2   2   0   0   2   0   0   0   2   0   0   0   2   2   0   0   2   2   2   0   2   2   0   0   0   0   0   0   0   2   0   2   2   2   2   2   0   0   0   0   2   0   2   0   0   0   0   0   2   2   2   2   2   2   0   2   2   0   0   0   0   2   0   0   0   2   2   0   0   2   2   2   2   0   0   0   0   0   0   0   0   2   2   2   0   0   0   2   0   2   2   0   2   2   0   2   0   0   2   0   0   2   2   0   0   0   0   2   0   0   2   2   2   0   2   2   2   2   2   0   0   2   2   0   2   0   0   0   2   2   2   0   2   2   0   2   2   2   0   0   0   2   0   0   0   2   2   0   2   2   0   0   2   0   2   2   2   2   2   0
 MK-2-13                2   2   0   0   0   0   0   2   0   2   2   2   0   2   0   2   0   2   0   2   0   2   2   0   2   2   0   2   2   0   2   2   2   0   0   2   2   2   0   2   2   2   0   0   2   0   0   0   2   2   0   0   2   2   0   0   2   2   2   0   2   2   0   0   0   0   0   0   0   2   0   2   0   2   2   2   0   0   0   0   0   0   2   0   0   0   0   0   2   2   2   2   2   2   0   2   2   2   0   0   0   2   0   0   0   2   2   0   0   2   2   2   2   0   0   0   0   0   0   0   0   2   2   0   0   0   0   2   0   2   2   0   2   0   0   2   0   0   2   0   0   2   2   0   0   0   0   2   2   0   2   0   2   0   2   2   2   2   2   0   0   2   2   0   2   0   0   0   2   2   2   0   2   2   0   2   2   2   0   0   0   0   0   2   0   2   2   0   2   2   2   0   2   0   2   2   0   2   2   0
 MK-2-14                2   2   0   0   0   0   0   2   0   2   2   2   0   2   0   2   0   2   0   2   0   2   2   0   2   2   0   2   2   0   0   2   2   0   0   2   2   2   0   2   0   2   2   0   2   0   0   0   2   2   0   2   2   2   0   0   2   2   2   0   2   2   0   0   0   0   0   0   0   2   0   2   0   2   2   2   0   0   0   0   2   0   2   2   0   2   0   0   2   2   2   2   2   2   0   2   2   2   0   0   0   2   0   0   0   0   0   0   0   2   2   2   2   0   0   0   0   0   0   0   0   2   2   0   0   0   0   2   0   2   2   0   2   0   0   2   0   0   2   0   0   2   2   0   0   0   0   2   2   0   2   0   2   0   0   2   2   2   2   0   0   2   2   0   0   0   0   0   2   2   2   0   0   2   0   2   2   0   0   0   0   0   0   2   0   2   2   0   2   2   2   0   2   0   2   2   0   2   2   0
 MK-2-15                2   2   0   0   0   0   0   2   0   2   2   2   0   2   0   2   0   2   0   2   0   2   2   0   2   2   0   0   2   0   0   2   2   0   0   2   2   2   0   2   0   2   2   0   2   0   2   0   0   2   0   2   2   2   0   0   2   2   2   2   2   2   0   0   0   0   0   0   0   2   0   2   0   2   2   2   0   0   0   0   2   0   2   0   0   2   0   2   0   2   2   2   2   2   0   2   2   2   0   0   0   2   0   0   2   0   0   0   0   0   2   2   2   0   0   0   0   0   0   0   0   2   2   0   0   0   0   2   0   2   2   0   2   0   0   2   0   0   2   0   2   2   2   0   0   0   0   2   2   0   2   0   2   0   0   2   2   2   2   0   0   2   2   2   0   0   0   0   2   2   2   2   0   2   0   2   0   0   2   0   0   0   0   2   0   2   2   0   2   2   2   2   2   0   2   2   0   2   0   0
 MK-2-16                2   2   0   2   0   0   0   2   0   2   2   2   0   2   0   2   0   2   0   2   0   2   2   0   2   2   2   0   2   0   0   2   2   0   0   2   2   2   0   2   0   2   2   0   2   0   0   0   0   2   0   2   2   2   0   0   0   0   2   2   2   2   2   0   0   0   0   2   2   2   0   2   0   2   2   2   0   0   0   0   2   0   2   0   0   2   0   2   0   2   2   2   2   2   0   2   2   2   0   0   0   2   2   0   2   0   0   0   2   0   2   2   0   2   0   2   0   2   0   0   0   2   2   0   0   0   0   2   0   2   0   0   0   0   0   2   0   0   2   2   2   2   2   0   2   0   0   2   2   0   2   0   2   0   0   2   2   2   2   0   2   2   2   2   2   0   0   0   2   0   2   2   0   2   0   2   0   0   0   0   0   0   0   2   0   2   2   2   2   2   2   2   0   0   2   2   0   2   0   0
 MK-3-1                 0   2   0   2   2   2   2   0   0   0   0   2   2   2   0   0   0   0   0   0   2   0   2   2   2   2   2   2   2   2   0   0   0   0   0   0   2   2   2   2   2   2   0   2   2   2   2   2   0   2   0   2   0   0   0   2   2   2   2   0   2   2   2   0   0   0   2   0   2   0   2   0   2   0   2   0   0   2   0   2   0   0   2   2   0   0   0   0   0   2   0   2   2   0   2   0   2   0   0   2   0   2   0   2   2   0   2   0   0   2   2   0   0   2   0   0   2   0   0   2   2   2   0   2   2   2   2   2   0   0   2   2   2   2   0   0   2   2   0   0   2   0   0   2   2   0   2   2   0   2   2   0   2   0   2   0   0   2   0   2   2   0   2   2   0   2   0   2   2   0   0   0   2   2   0   2   2   0   0   2   0   2   2   0   2   2   2   2   2   2   0   2   0   0   0   2   0   2   0   0
 MK-3-2                 0   0   0   2   2   2   2   0   0   0   0   2   0   0   0   0   0   0   0   0   2   0   2   2   2   2   2   2   2   2   0   0   0   0   0   0   2   2   2   2   2   2   0   2   2   2   2   2   0   2   0   2   0   0   0   2   2   2   2   0   2   0   2   0   0   0   2   0   2   2   2   0   2   0   2   0   2   2   0   2   0   0   2   2   0   0   0   2   0   0   0   2   2   0   2   0   2   0   2   0   0   2   0   2   2   0   2   0   0   2   2   0   0   2   0   0   2   0   0   2   2   2   0   2   2   2   2   2   2   0   2   2   2   2   0   0   2   2   0   0   2   0   2   2   2   0   2   2   0   2   2   0   2   0   2   0   0   2   2   2   2   0   2   2   0   2   0   2   2   0   0   0   2   0   0   2   2   0   0   2   0   2   2   0   2   2   2   2   2   2   0   2   0   0   0   2   0   2   0   0
 MK-3-3                 0   0   0   2   2   2   2   0   0   0   0   2   0   2   0   0   0   0   0   2   2   0   2   2   2   2   2   2   2   2   0   0   0   0   0   0   2   2   2   2   2   2   0   2   2   2   2   2   0   2   0   2   0   0   0   2   2   2   2   0   2   0   2   0   0   0   2   0   2   2   2   0   2   0   2   0   0   2   0   2   0   0   2   0   0   0   0   2   0   0   0   0   2   0   2   0   0   0   2   0   0   2   0   2   2   0   0   0   0   2   0   0   0   2   0   0   2   0   0   2   2   2   0   2   2   2   0   2   2   0   0   2   2   2   0   0   2   2   0   0   2   0   2   2   2   0   2   2   0   2   2   0   2   0   2   0   0   2   2   2   2   0   2   0   2   2   0   2   2   0   0   0   2   0   2   2   2   0   0   2   0   0   2   0   2   2   0   2   2   2   0   2   0   0   0   2   0   2   2   0
 MK-3-4                 0   0   0   2   2   2   2   0   2   0   0   0   2   2   0   0   0   0   0   2   2   0   2   2   2   2   2   2   2   2   0   0   0   0   0   0   2   2   2   2   2   2   0   2   2   2   2   2   0   2   0   2   2   0   0   2   2   2   2   0   2   0   2   0   0   0   2   0   2   2   2   0   2   0   2   0   0   2   0   2   0   0   0   0   0   2   0   2   0   0   0   2   2   2   2   0   0   0   2   0   0   2   0   2   2   0   0   0   0   2   0   0   2   2   0   0   2   0   2   2   2   2   0   2   2   2   0   2   2   0   0   2   2   2   0   0   0   2   0   0   2   0   0   0   2   0   2   2   0   2   2   0   2   0   2   2   0   2   2   2   0   0   2   0   2   2   0   2   2   0   0   0   2   0   2   0   2   0   0   0   0   0   2   0   2   2   0   0   2   0   0   2   0   0   0   2   0   2   2   0
 MK-3-5                 0   0   0   2   2   2   2   0   2   2   0   0   2   2   0   0   0   0   0   2   2   0   2   2   2   2   2   2   0   2   0   0   0   0   0   0   2   0   2   2   2   0   0   2   2   2   2   2   0   2   0   2   2   0   0   2   2   2   2   0   0   0   2   0   0   0   2   0   2   2   2   0   2   0   2   2   0   2   0   2   2   0   0   0   0   2   0   2   0   0   0   2   2   2   0   0   0   0   2   0   0   2   0   2   2   0   0   0   0   2   0   2   2   2   0   0   2   0   2   2   2   2   0   2   2   2   0   2   0   0   0   2   2   2   0   0   0   2   0   0   0   0   0   2   2   0   2   2   2   0   2   0   2   0   0   2   0   2   2   2   0   0   2   0   2   2   0   2   2   0   0   0   2   0   2   0   2   2   0   0   0   0   2   2   2   2   0   0   2   0   0   2   0   0   0   2   0   2   0   0
 MK-3-6                 2   0   0   2   2   2   2   0   2   2   0   0   2   2   0   0   2   0   0   0   2   0   2   2   2   2   2   2   0   2   0   0   0   2   0   0   2   0   2   2   2   0   0   2   2   2   2   2   0   2   0   2   0   0   0   2   2   0   0   0   0   0   2   0   0   0   2   0   2   2   2   0   2   0   2   2   0   2   0   2   2   0   0   0   0   2   0   2   0   0   0   2   2   2   0   0   0   0   2   0   0   2   0   2   2   0   2   0   0   2   0   2   2   2   0   0   2   2   0   2   2   2   0   2   2   2   0   2   0   0   0   2   2   2   0   0   2   2   0   2   0   0   0   2   2   2   2   2   2   0   2   0   2   0   0   2   0   0   0   2   0   0   2   0   2   0   0   0   2   2   0   0   2   0   2   0   2   2   0   0   2   0   2   2   2   2   0   0   2   0   0   2   2   0   2   2   2   2   0   0
 MK-3-7                 2   2   0   2   2   2   2   0   2   2   0   0   2   2   0   0   0   0   0   2   2   0   2   2   2   2   2   2   0   2   0   0   0   2   0   0   2   0   2   2   2   0   0   2   2   2   2   2   0   2   0   2   0   0   0   2   2   0   0   0   0   0   0   0   0   0   2   2   2   2   2   0   2   0   2   2   0   2   0   2   2   2   0   0   0   2   0   2   0   0   0   2   2   2   0   0   0   0   2   2   0   2   0   2   2   0   2   0   0   2   0   0   2   2   0   0   2   2   0   0   2   2   0   2   2   2   2   2   0   0   0   2   2   2   0   0   2   2   0   0   0   0   0   2   2   2   2   2   2   0   2   0   2   0   0   2   0   0   0   2   0   0   2   0   2   0   0   0   2   2   0   2   2   2   2   0   2   2   0   0   2   0   0   2   2   2   0   0   0   0   0   2   2   0   0   2   2   2   2   0
 MK-3-8                 2   2   0   2   2   2   2   0   2   2   0   0   2   2   0   2   0   0   2   2   2   0   2   2   2   2   2   2   0   2   0   2   0   2   0   0   2   0   2   2   2   0   0   2   0   2   2   2   0   2   0   0   0   0   0   2   2   0   2   0   2   0   0   0   0   0   0   2   2   2   2   0   2   0   2   2   0   2   2   2   2   2   0   0   0   2   0   2   0   0   2   2   2   2   0   0   0   0   2   2   0   2   0   2   2   0   2   0   0   2   0   0   2   2   0   0   2   2   0   0   2   0   0   2   2   2   2   2   0   0   0   2   0   2   0   0   2   2   0   0   0   2   2   2   2   2   2   2   2   0   2   0   2   0   0   2   0   0   0   2   2   0   2   0   2   2   0   0   2   2   0   2   0   2   2   0   2   2   0   0   2   0   0   2   2   2   0   0   0   0   0   2   2   0   0   2   2   2   2   0
 MK-3-9                 2   2   0   2   2   2   2   0   2   2   0   0   2   2   0   2   0   0   2   2   2   0   2   2   2   2   2   2   0   2   0   2   0   2   0   0   2   0   2   2   2   0   0   2   0   2   2   2   0   2   2   0   0   0   0   2   2   0   2   0   2   0   0   0   0   2   0   2   2   2   2   0   2   0   2   2   0   2   2   0   2   2   0   0   0   0   0   2   0   0   2   2   2   2   2   0   0   0   2   2   0   0   0   2   2   0   2   0   0   2   0   0   2   0   0   2   2   0   0   2   2   0   0   0   2   2   2   2   2   0   0   0   0   2   0   0   2   0   0   2   0   2   2   2   0   2   2   2   2   0   2   0   2   0   2   2   0   0   0   2   2   0   2   0   2   2   2   0   2   2   0   2   0   2   2   0   2   2   0   0   2   0   0   2   2   2   0   0   0   0   0   2   0   0   0   2   2   2   2   0
 MK-3-10                0   2   0   2   2   2   2   0   2   2   2   0   2   2   0   2   0   0   2   2   2   0   2   2   2   2   2   2   0   2   0   2   2   2   0   2   2   0   0   2   2   0   0   2   0   2   2   2   0   2   2   0   0   0   2   2   0   0   2   0   0   0   0   2   0   2   0   0   2   2   2   0   2   0   2   2   0   2   2   2   2   2   0   0   0   2   0   0   0   0   2   2   2   2   2   0   2   0   2   2   0   0   0   2   2   0   2   0   0   2   2   0   2   2   0   2   2   0   2   2   0   0   0   0   2   2   2   2   2   0   0   0   0   2   2   0   2   0   0   2   0   2   0   2   0   2   2   2   2   0   2   0   0   0   2   2   2   0   0   2   2   0   2   0   2   0   2   0   2   2   0   2   0   2   2   0   2   2   0   0   2   0   0   2   2   2   0   2   0   0   0   2   0   0   0   2   2   2   2   0
 MK-3-11                0   2   0   2   2   2   2   0   2   2   2   0   2   2   0   2   0   0   2   2   2   2   0   2   2   2   2   2   0   2   0   2   2   2   2   2   2   0   0   2   2   0   0   2   0   2   2   2   0   2   2   0   0   0   2   2   0   2   0   0   0   0   0   2   0   2   0   0   2   2   2   0   2   0   2   0   0   2   2   2   2   2   0   0   0   2   2   2   0   0   2   2   2   2   0   0   2   0   2   2   0   2   0   2   2   0   2   0   2   2   2   0   2   2   0   0   2   0   2   2   0   0   0   0   2   2   2   2   2   0   0   2   0   2   2   0   2   0   2   2   0   0   0   2   0   2   2   2   0   0   2   0   0   0   2   2   2   2   0   2   2   0   0   0   2   0   2   0   2   0   0   2   0   2   2   2   2   2   0   0   0   0   2   2   2   2   0   2   0   0   0   2   0   0   0   2   2   2   2   0
 MK-3-12                0   2   0   2   2   2   2   0   2   2   2   0   2   2   2   0   0   0   2   2   2   2   0   2   2   2   2   2   0   2   0   2   0   2   2   2   2   0   2   0   2   0   0   2   0   2   0   2   0   0   0   0   0   0   2   2   0   2   0   0   0   2   0   2   0   2   0   0   2   0   2   0   2   0   2   0   0   2   0   2   2   0   0   0   0   2   2   2   0   0   2   2   2   2   0   0   2   0   2   2   0   2   0   2   2   2   0   0   2   2   2   0   2   2   0   0   2   0   2   2   0   0   0   0   2   2   0   2   2   0   0   0   2   2   2   0   2   0   2   2   0   0   0   2   0   2   2   2   0   0   2   0   0   0   2   0   2   2   0   2   2   0   0   0   2   0   2   0   2   0   0   2   2   2   2   2   0   2   0   2   0   0   2   2   2   2   0   2   0   0   2   2   0   0   0   2   2   2   2   0
 MK-3-13                0   2   0   2   2   2   2   0   2   2   2   0   2   2   2   0   0   0   2   2   2   2   0   2   2   2   2   2   0   2   2   2   2   2   0   2   2   0   2   0   2   0   0   2   0   2   0   2   0   0   0   0   0   0   2   2   0   2   0   0   0   2   0   2   0   2   0   0   2   0   2   0   2   0   2   0   0   2   0   2   0   0   0   0   0   2   2   0   0   0   2   2   2   2   0   0   2   0   0   2   0   0   0   2   2   2   0   0   2   0   0   0   2   2   0   0   2   0   2   2   0   0   0   0   2   2   0   2   2   0   0   0   2   2   0   0   2   0   2   2   0   0   0   2   2   2   2   2   0   0   2   0   0   2   2   0   2   2   0   2   2   2   0   0   2   0   2   0   2   0   0   2   2   2   2   2   2   2   0   2   0   0   2   0   2   2   0   2   0   0   2   2   0   0   0   2   0   2   2   0
 MK-3-14                2   2   2   2   2   2   2   0   0   2   2   0   2   2   2   0   0   0   2   2   2   2   0   2   2   2   2   2   0   2   2   2   2   2   0   2   2   0   2   0   2   2   2   2   0   2   0   2   0   2   0   0   0   0   2   0   0   2   0   0   0   2   0   2   0   0   0   0   2   0   2   0   2   0   2   0   0   2   0   2   0   0   0   0   2   2   2   0   0   0   2   2   2   2   0   0   2   0   0   0   0   0   0   2   2   2   2   0   2   0   0   0   2   2   0   0   0   0   2   2   0   0   0   0   2   0   0   2   2   0   0   0   2   2   0   0   2   0   2   2   0   0   0   0   2   2   2   2   0   0   2   0   0   2   2   0   2   2   0   2   2   2   2   0   2   0   2   0   0   0   0   2   2   2   2   2   2   2   0   2   0   0   2   0   2   2   0   0   0   0   2   2   0   0   2   0   0   2   2   2
 MK-3-15                2   0   2   2   2   2   2   0   2   2   2   0   2   0   2   2   0   0   2   2   2   2   0   2   2   2   2   2   2   2   2   2   2   2   0   2   2   0   2   0   2   2   2   2   0   2   0   2   0   2   2   0   2   0   2   0   0   2   2   0   0   2   0   2   0   0   2   0   2   0   2   2   2   2   2   0   0   2   0   2   0   0   0   0   2   2   2   0   0   0   2   2   2   2   2   0   2   0   0   0   0   0   0   2   2   2   2   0   2   0   0   0   2   2   0   0   0   0   0   2   0   0   0   0   2   0   0   2   2   0   0   0   2   2   2   0   2   0   2   2   0   0   0   0   2   2   2   2   0   2   2   0   2   2   2   0   2   2   0   2   2   2   2   0   2   2   2   0   0   0   0   0   2   2   2   2   2   2   0   2   0   0   2   0   2   2   2   0   0   2   2   2   0   0   0   0   2   2   2   2
 MK-3-16                2   0   2   2   2   2   2   0   2   2   2   0   2   0   2   2   0   0   2   2   2   2   0   2   2   2   2   2   2   0   2   2   0   2   0   2   2   0   2   0   0   2   2   2   0   2   0   2   0   0   2   0   2   0   2   0   0   2   2   0   0   2   0   2   0   0   2   0   0   0   2   2   2   2   2   0   0   2   0   2   0   0   0   2   2   2   2   0   0   0   2   2   2   0   2   0   2   0   0   0   0   0   0   2   2   2   2   0   2   0   0   0   2   2   0   0   2   0   0   2   0   0   0   2   2   0   0   2   2   0   0   0   2   2   2   0   2   0   2   2   0   2   0   0   2   2   2   2   0   2   2   0   2   0   2   0   2   2   0   2   2   2   0   0   2   0   2   0   0   0   0   0   2   2   2   2   2   2   0   2   0   0   2   0   2   2   2   0   0   2   0   2   0   0   2   0   2   2   2   2
 MK-4-1                 0   0   0   0   2   2   0   2   0   0   2   0   2   2   2   2   2   0   2   2   0   2   0   0   2   0   2   0   0   0   2   0   2   2   0   2   0   0   2   2   2   0   0   0   2   2   2   2   2   0   2   2   0   0   0   2   2   2   0   2   0   2   2   2   0   2   0   2   2   0   0   2   2   2   2   2   2   2   0   0   0   0   2   2   0   0   2   2   2   0   2   0   0   0   2   0   2   0   0   0   2   2   0   0   2   2   2   2   0   0   0   0   2   2   0   0   2   2   0   2   2   0   0   0   0   0   2   2   0   2   0   0   0   2   0   2   0   0   0   2   2   0   0   0   0   0   0   0   2   2   0   0   2   0   0   0   0   0   2   2   0   0   2   0   2   2   2   0   2   0   0   2   0   2   2   0   0   2   0   2   2   0   0   0   0   2   0   2   2   0   2   2   2   2   2   2   2   0   0   0
 MK-4-2                 0   0   0   0   2   2   0   2   0   2   2   0   2   2   2   2   0   0   2   2   0   0   0   2   0   0   2   0   2   0   2   0   2   0   0   2   2   0   2   2   2   2   0   0   2   2   2   2   0   0   2   2   0   0   0   2   2   0   0   2   0   2   2   2   0   2   0   2   2   0   0   0   2   2   2   2   2   2   0   0   0   0   2   2   0   0   2   2   2   0   2   0   0   0   2   0   2   0   0   2   2   2   0   0   2   2   2   2   2   0   0   0   2   2   0   0   2   2   0   2   2   0   0   0   0   0   2   2   0   2   0   0   2   2   0   2   2   0   0   2   2   0   0   0   0   0   2   0   0   2   0   0   2   0   0   0   0   0   2   2   0   0   2   0   2   2   2   0   2   0   2   2   0   2   2   0   2   0   0   2   2   0   0   2   0   2   0   2   0   0   2   2   2   2   2   0   2   0   0   0
 MK-4-3                 0   0   0   0   2   2   0   0   0   2   2   0   2   2   2   2   0   0   2   2   0   0   0   2   0   0   2   0   2   0   2   0   2   2   0   2   2   0   2   2   2   2   0   0   2   2   2   2   0   0   2   2   0   2   0   2   2   0   0   2   0   2   2   2   0   2   0   2   2   0   0   0   2   0   2   2   0   2   0   0   0   2   2   0   0   0   2   2   2   0   2   2   0   0   0   0   0   0   0   2   2   2   0   0   2   2   2   2   2   0   0   0   2   2   0   0   2   2   0   2   2   0   0   0   0   0   2   2   0   2   0   0   2   2   0   2   2   2   0   2   2   0   0   0   0   0   0   0   0   2   0   0   2   0   0   0   0   0   2   2   0   0   2   0   2   2   2   2   0   2   2   2   0   2   2   0   2   0   0   2   2   0   0   2   0   2   2   2   0   2   2   2   2   2   0   0   2   0   0   0
 MK-4-4                 0   2   0   0   2   2   2   0   0   2   0   0   2   2   2   2   0   0   2   2   0   0   0   2   0   2   2   0   2   0   2   0   0   2   0   2   0   0   2   2   0   2   0   0   2   2   2   2   0   0   2   2   0   2   2   2   2   0   0   2   0   2   2   2   0   2   0   2   2   0   0   0   2   0   2   0   0   2   2   0   2   2   2   0   0   0   2   2   2   0   2   0   0   0   0   0   0   2   0   2   2   2   0   0   2   2   2   2   2   0   0   0   2   2   2   0   2   2   0   2   2   0   0   0   0   0   2   2   0   2   0   0   2   2   0   2   2   2   0   2   2   0   0   2   0   0   0   0   2   2   0   2   2   2   0   2   2   0   2   2   0   0   2   0   0   2   2   2   0   2   2   2   0   2   2   0   2   0   0   2   2   0   0   2   0   2   2   0   0   2   2   2   2   2   0   0   2   0   0   0
 MK-4-5                 0   2   0   0   2   2   2   0   0   2   0   0   2   2   2   2   0   0   0   2   0   0   0   2   0   2   2   0   2   0   2   0   0   2   0   2   0   0   2   2   0   2   0   0   2   2   2   2   0   0   2   2   0   2   2   2   0   0   0   2   0   2   2   2   0   2   0   2   2   0   0   0   2   0   2   2   0   2   2   0   2   2   2   0   0   0   2   2   2   0   0   0   0   0   0   0   0   2   0   2   2   2   0   0   2   2   2   0   2   0   2   0   2   2   2   2   2   2   0   2   2   0   0   0   0   0   2   2   0   2   0   0   2   2   0   0   2   2   0   2   2   0   0   2   0   2   0   0   2   2   0   2   2   2   0   0   2   2   2   2   0   0   2   0   0   0   2   2   0   2   2   2   0   2   2   0   2   0   0   2   2   0   0   2   0   2   2   0   0   2   2   2   2   2   0   0   2   0   0   0
 MK-4-6                 0   2   0   0   0   2   2   2   0   2   0   0   2   2   2   2   2   0   0   2   0   0   0   2   0   2   0   0   2   0   2   0   0   0   2   2   0   0   2   2   0   2   0   0   2   2   2   2   0   0   0   2   0   2   2   0   0   2   0   2   0   2   2   2   0   0   0   2   2   0   0   0   2   0   2   2   0   2   2   0   2   2   2   0   0   0   2   2   2   0   0   0   2   0   0   0   0   2   0   2   2   2   0   0   2   2   2   0   2   0   2   0   2   2   2   2   2   0   0   2   2   2   0   0   0   0   2   2   0   2   0   0   2   2   0   0   2   2   0   2   2   0   0   2   0   2   0   0   2   2   0   0   2   2   0   0   2   0   2   2   2   0   0   0   0   0   2   2   0   2   2   2   2   2   2   0   2   0   0   2   0   0   0   2   0   2   2   0   0   2   2   2   2   2   0   0   2   0   0   0
 MK-4-7                 0   2   0   0   2   2   2   2   0   2   0   0   2   2   2   0   2   0   0   2   0   0   0   0   0   2   0   0   2   0   2   0   0   0   2   2   0   0   2   2   0   2   0   0   2   2   2   2   0   0   0   2   0   2   2   0   0   2   0   2   0   2   2   2   0   0   0   2   2   0   0   0   2   0   2   2   0   2   2   0   2   2   2   0   0   2   2   2   2   0   0   0   2   0   0   0   0   2   0   2   2   2   2   0   2   2   2   0   2   0   2   0   2   0   2   2   2   0   2   2   2   2   0   0   2   0   2   2   0   2   0   0   2   2   0   0   2   2   0   2   2   0   0   2   0   2   0   0   2   2   0   0   2   2   2   0   2   0   2   2   2   0   0   2   0   0   0   2   0   2   2   2   2   0   2   0   2   0   0   0   0   0   0   0   0   2   2   0   0   2   2   2   2   2   0   0   2   0   0   0
 MK-4-8                 0   2   0   0   2   2   2   2   0   2   2   0   2   2   2   0   2   0   0   2   0   2   0   0   0   2   0   2   2   0   2   0   0   0   2   2   0   0   2   2   0   2   0   0   2   2   2   2   0   0   0   2   0   0   2   0   0   2   0   2   0   2   2   2   0   0   2   2   2   0   0   0   2   0   2   2   0   2   0   0   2   2   2   0   0   2   2   2   2   2   0   0   2   0   0   0   0   2   0   2   2   2   2   0   2   2   2   0   2   0   0   0   2   0   2   2   2   0   0   2   2   0   0   0   2   0   2   2   0   2   0   0   2   2   0   2   2   0   2   2   2   0   0   2   0   2   0   0   2   2   0   0   2   2   2   0   2   0   2   2   2   0   0   2   0   0   0   2   0   2   2   2   2   0   2   0   2   0   0   2   0   0   2   0   0   2   2   0   0   0   2   2   2   2   0   0   2   0   0   0
 MK-4-9                 0   2   0   0   2   2   2   2   2   2   2   0   2   2   2   0   2   0   0   2   0   2   2   0   0   2   0   2   2   0   2   2   2   0   2   2   0   0   2   0   0   2   0   0   2   2   2   2   0   0   0   2   0   0   2   0   0   2   0   2   0   2   2   2   0   0   2   2   2   0   0   0   2   0   2   2   0   2   0   0   2   0   2   0   0   2   2   2   2   2   0   0   2   0   0   0   0   2   2   2   2   2   0   0   2   2   2   2   2   2   0   0   2   0   2   2   2   0   0   2   2   2   0   2   2   0   2   2   0   2   0   0   2   2   0   2   2   0   0   2   2   0   0   2   0   2   0   0   2   2   0   0   2   2   2   0   2   0   2   2   2   0   0   2   0   0   0   2   0   2   2   2   2   0   2   0   2   0   2   2   0   0   2   0   0   2   2   0   2   0   2   2   2   2   0   0   2   0   0   0
 MK-4-10                0   2   0   2   2   2   2   2   2   2   0   0   2   2   2   0   2   2   2   2   0   2   2   0   0   2   0   2   0   2   2   2   2   0   2   2   0   0   2   0   0   2   0   0   2   2   2   2   0   0   0   2   0   0   2   0   0   2   0   2   0   2   2   2   0   0   2   2   2   0   0   0   2   0   2   2   0   2   0   0   0   0   2   2   0   2   2   2   2   2   0   0   0   0   0   0   2   2   0   2   0   2   0   0   2   2   2   2   2   2   0   0   2   0   2   2   2   2   0   0   2   2   0   2   2   0   2   0   0   2   0   0   2   2   0   2   2   0   0   2   2   0   0   2   0   2   2   0   2   2   0   0   2   2   2   0   2   2   2   2   2   0   0   2   0   0   0   2   0   2   2   0   2   0   0   0   2   0   2   2   2   0   2   0   0   2   2   0   2   2   2   2   0   2   0   0   2   0   0   0
 MK-4-11                0   2   0   2   2   2   2   2   2   2   2   2   0   2   2   0   2   2   2   2   0   2   2   0   2   2   0   0   0   2   0   2   2   0   2   2   0   0   0   0   0   2   0   2   2   2   2   2   0   0   0   2   0   0   2   2   0   2   0   2   0   2   2   2   0   0   2   2   0   0   0   0   2   0   2   0   0   2   0   0   0   0   0   2   2   2   2   2   2   2   0   0   0   0   0   0   2   2   0   2   0   2   0   0   2   2   2   2   2   2   0   0   2   2   2   2   2   2   0   0   2   2   0   2   2   0   2   0   0   2   0   0   2   2   0   2   2   0   0   2   2   0   0   2   2   0   0   0   2   2   0   0   0   2   2   0   2   2   2   2   2   0   0   2   0   0   0   0   0   2   2   0   2   0   0   0   2   0   2   2   2   0   2   0   0   2   2   0   0   2   2   2   0   2   0   0   2   0   0   0
 MK-4-12                0   2   0   0   2   2   2   2   2   2   2   0   0   2   2   0   2   2   2   2   0   2   2   2   2   2   0   0   0   2   0   2   2   0   2   2   0   2   0   0   0   2   0   2   2   2   0   2   0   0   0   2   0   2   2   2   2   0   0   2   0   2   2   2   0   2   2   2   0   0   0   0   2   0   2   0   0   2   0   0   0   0   0   2   2   2   2   2   2   2   0   0   0   0   0   0   0   2   0   0   0   2   2   0   2   2   2   2   2   2   0   0   2   2   2   2   2   2   0   0   2   2   0   2   2   0   2   0   0   0   0   0   0   2   0   2   2   0   2   2   2   0   0   2   2   0   0   2   2   2   0   0   0   2   2   0   2   2   2   2   2   2   0   2   0   0   0   0   0   2   2   0   2   0   0   0   2   0   2   2   2   0   2   0   0   2   2   0   0   2   2   2   0   0   0   2   2   0   0   0
 MK-4-13                0   2   0   0   2   2   2   2   2   2   2   0   0   2   2   0   2   2   2   2   0   2   0   2   2   2   0   0   0   2   0   2   0   0   2   2   0   0   0   0   0   2   0   2   2   2   0   2   0   0   0   2   2   2   2   2   2   0   0   2   0   2   2   2   0   2   2   2   2   0   0   0   2   0   2   0   0   2   0   0   0   0   0   2   2   2   2   2   2   2   0   2   0   0   0   0   0   2   0   2   0   2   0   0   0   2   2   2   2   2   0   0   2   2   2   0   2   2   0   0   2   2   0   0   2   0   2   0   0   0   0   0   2   0   0   2   2   0   2   2   2   0   0   2   2   0   0   2   2   2   0   0   0   2   2   0   2   2   2   2   2   2   0   2   0   0   0   0   0   2   2   0   2   0   0   0   2   0   2   2   2   0   2   0   0   2   2   0   2   2   2   2   0   0   0   2   2   2   0   0
 MK-4-14                0   2   0   0   2   2   2   2   2   2   2   0   0   2   2   0   2   2   2   2   0   2   0   0   2   2   0   0   0   2   0   2   0   0   0   2   0   0   0   0   0   0   0   2   2   2   0   2   0   0   2   2   2   2   2   2   2   0   0   2   0   2   0   2   0   2   2   2   2   0   0   0   2   0   2   0   0   2   0   0   0   0   0   0   2   2   2   2   2   2   0   2   0   0   2   2   0   2   0   2   0   2   0   0   0   2   2   2   2   2   0   0   2   2   2   0   2   2   0   2   2   2   0   0   0   0   2   0   0   0   2   0   2   0   0   2   2   0   2   2   2   0   0   0   2   0   0   2   2   0   0   0   0   2   2   0   0   2   2   2   2   0   0   2   0   0   0   0   2   0   2   0   2   0   0   0   2   0   2   0   2   0   2   0   0   2   2   0   0   2   0   2   0   0   0   2   2   2   0   0
 MK-4-15                0   2   2   0   2   2   2   2   2   2   2   0   0   2   2   0   2   2   2   2   0   0   2   0   2   2   0   0   0   2   0   0   0   2   0   0   0   0   0   0   0   0   0   2   2   2   0   2   0   2   2   2   2   2   2   2   2   0   0   2   0   2   2   2   0   2   2   2   2   0   0   0   2   0   2   0   0   2   0   0   0   0   0   0   2   2   2   2   2   2   0   2   0   0   2   2   0   2   0   0   0   2   0   0   0   2   2   2   2   2   0   0   2   0   2   0   2   0   0   2   2   2   0   0   0   0   2   0   0   0   2   0   2   2   0   2   2   0   2   0   2   2   0   0   2   0   0   2   2   0   0   0   0   2   2   0   0   2   2   2   2   0   0   2   0   0   0   0   2   2   2   0   2   0   0   0   2   0   2   0   2   0   2   0   0   2   2   0   0   2   0   2   0   0   0   2   2   2   0   0
 MK-4-16                0   2   2   0   2   2   2   2   2   2   2   0   0   2   2   0   2   2   2   2   0   0   2   2   2   2   0   0   0   0   0   0   0   2   0   0   0   0   0   0   2   0   2   2   0   0   0   2   0   2   2   2   2   2   0   2   2   0   0   2   0   0   2   2   0   2   2   2   2   0   0   0   2   0   2   0   0   2   0   0   0   0   0   0   2   2   2   2   2   2   0   2   0   0   2   2   0   2   0   0   0   2   2   0   0   2   2   2   2   2   0   0   2   0   0   0   2   0   0   2   2   2   0   0   0   0   2   0   0   0   2   0   2   2   0   2   2   0   2   2   2   2   0   0   2   2   0   2   2   0   0   0   0   2   2   0   0   0   2   2   2   0   0   0   0   0   0   0   2   0   2   0   2   0   0   0   2   0   2   0   2   0   2   0   0   2   2   2   2   2   0   2   0   0   0   2   2   2   0   0
 MK-5-1                 2   2   0   2   2   0   0   0   2   2   2   2   2   0   2   0   2   2   2   2   2   0   2   2   2   0   2   2   0   2   0   0   0   2   0   0   2   2   2   2   0   0   2   0   0   0   2   0   2   0   2   2   2   2   0   2   2   2   0   2   2   2   2   2   0   2   0   2   2   0   2   2   0   0   0   2   0   2   0   2   2   0   2   0   2   0   0   2   2   0   0   2   2   2   0   0   2   2   0   2   0   2   2   2   2   0   2   0   0   2   0   0   0   0   0   2   2   2   0   0   0   0   2   0   2   2   2   0   2   0   2   2   0   0   0   2   0   0   0   2   2   0   0   0   0   2   0   0   0   0   0   2   0   0   0   2   0   0   0   2   2   0   0   0   0   0   2   2   0   2   0   0   2   2   0   0   2   2   2   2   0   2   2   0   0   2   0   2   0   0   0   2   2   0   0   0   0   0   0   0
 MK-5-2                 2   2   2   2   2   0   0   0   2   2   2   2   2   2   2   2   2   2   2   2   2   0   2   2   2   0   2   2   0   2   0   0   0   2   0   0   2   2   2   2   0   0   2   0   0   0   2   0   0   0   2   2   2   2   0   2   2   2   0   2   2   2   2   2   0   2   2   2   2   0   0   2   0   0   0   2   0   2   0   2   2   0   2   0   2   0   0   2   2   0   0   2   2   2   0   2   2   2   0   2   0   2   2   2   2   2   0   0   0   2   0   0   0   0   0   0   2   2   0   0   0   0   2   0   2   2   2   0   2   0   0   2   0   0   2   2   0   0   0   2   2   0   0   0   0   2   0   0   0   0   0   2   0   0   0   2   0   0   0   2   2   2   0   0   0   0   2   2   0   2   0   0   2   2   0   0   2   0   2   2   0   2   2   0   0   2   0   2   0   0   0   0   2   2   0   0   0   0   0   0
 MK-5-3                 2   2   2   2   2   0   2   2   2   2   2   2   2   2   2   2   0   2   0   2   2   0   2   2   2   0   2   2   0   2   0   0   0   2   0   0   2   2   2   2   0   0   2   0   0   2   2   0   0   0   2   2   2   2   0   2   2   0   0   2   2   2   2   2   0   2   2   2   2   2   2   2   0   0   0   2   0   2   0   2   2   0   0   0   2   0   0   2   2   0   0   2   2   2   0   2   2   2   0   2   0   2   2   2   2   2   0   0   0   2   0   0   0   0   0   2   2   2   0   0   0   0   2   0   0   2   2   0   2   2   0   2   0   0   2   2   0   0   0   2   2   0   0   0   0   2   0   0   0   2   0   2   0   0   0   2   0   0   0   2   2   2   0   0   0   0   2   2   0   2   0   0   2   2   0   0   2   0   2   2   2   2   2   2   0   2   0   2   0   0   0   0   2   2   0   0   0   0   0   0
 MK-5-4                 2   2   0   2   2   0   2   2   2   2   2   2   0   2   0   2   0   2   0   2   2   0   2   2   0   0   2   2   0   2   0   0   0   2   2   0   2   2   0   2   0   0   2   0   0   2   2   2   0   0   2   2   2   2   0   2   2   0   0   0   2   2   2   2   0   2   2   2   2   2   2   0   2   0   0   2   2   2   0   0   2   0   0   0   2   0   0   2   2   0   0   2   2   2   0   2   2   2   0   2   0   2   2   2   2   2   0   0   0   2   0   0   0   0   0   2   2   2   0   0   0   0   2   0   0   2   2   0   2   2   0   2   0   0   2   2   0   0   0   2   2   0   0   0   0   2   0   0   0   2   0   2   0   0   0   2   0   0   0   2   2   2   2   0   0   0   2   2   0   2   0   0   2   2   2   0   2   0   2   2   2   0   0   0   0   2   0   2   0   0   0   2   2   2   0   0   2   0   0   0
 MK-5-5                 2   2   0   2   2   0   2   2   2   2   0   2   0   2   0   2   0   2   0   2   2   0   2   2   0   0   2   2   2   2   0   0   0   2   2   0   2   2   0   2   0   0   2   0   0   2   2   2   0   0   2   2   2   2   0   2   2   0   0   0   2   2   2   2   0   2   2   2   2   0   2   0   2   0   0   2   2   2   0   0   2   0   0   0   2   0   0   2   2   0   0   2   2   2   0   2   2   2   0   2   0   0   0   2   2   2   2   2   0   2   0   0   0   2   0   2   2   2   0   0   0   0   2   0   0   0   2   0   2   2   0   2   2   0   2   2   0   0   0   2   2   2   0   2   0   2   0   0   2   2   0   2   0   0   0   2   2   0   2   2   2   0   2   2   0   0   2   2   0   2   0   2   2   2   2   0   0   0   2   2   2   0   0   0   0   2   0   2   0   0   0   2   2   2   0   0   0   0   0   0
 MK-5-6                 2   2   0   2   0   0   2   2   2   2   0   2   0   2   0   2   2   2   0   2   2   0   2   2   0   0   2   0   2   2   0   0   0   2   2   0   2   2   0   2   0   2   2   0   0   2   2   0   0   0   2   2   2   2   0   2   2   0   0   0   2   2   2   2   0   2   2   0   2   0   2   0   2   0   0   2   2   2   0   0   2   0   0   0   2   0   2   2   2   0   0   2   2   2   0   2   2   0   0   2   0   0   0   2   2   0   2   2   0   2   0   0   0   2   0   2   2   0   0   0   0   0   2   0   0   0   2   0   2   2   0   2   2   0   2   2   0   0   0   2   2   2   0   2   0   2   0   0   0   2   0   2   0   0   0   2   2   0   0   2   2   0   2   2   0   0   2   2   0   2   0   2   2   2   2   2   0   0   2   2   2   0   0   0   0   2   0   2   0   0   0   2   2   2   0   0   0   0   0   2
 MK-5-7                 0   2   2   2   0   2   2   2   2   2   0   2   0   2   0   2   2   2   2   2   2   0   2   2   0   0   2   0   2   2   0   0   0   2   2   2   2   0   0   2   0   0   2   0   0   0   2   0   0   0   2   2   0   2   0   2   2   0   0   0   2   2   2   2   0   2   2   0   2   0   2   0   2   0   0   2   2   2   0   0   2   0   0   0   2   0   0   2   2   2   2   2   2   0   2   2   2   0   0   2   0   0   0   2   0   0   2   2   2   2   0   0   0   2   0   2   0   0   0   0   0   0   2   0   0   0   2   0   0   2   0   2   2   0   2   2   0   0   0   2   2   2   0   2   0   2   0   0   0   2   0   2   0   0   0   2   2   0   0   2   2   0   2   2   0   0   2   2   0   2   0   2   2   2   2   2   0   0   2   2   2   0   0   0   0   2   0   2   0   0   0   2   2   2   0   0   0   0   0   2
 MK-5-8                 0   2   2   2   0   0   2   2   2   0   0   0   0   2   0   2   2   2   0   2   2   0   2   0   0   0   2   0   2   2   0   0   0   2   2   2   2   0   0   2   2   0   2   0   0   0   0   0   0   2   2   2   0   2   0   2   2   2   0   0   2   2   2   2   0   0   2   0   2   0   2   0   2   0   0   2   2   2   0   0   2   0   0   0   2   0   0   2   2   0   2   0   2   0   2   2   2   0   0   2   0   2   0   2   0   2   2   2   2   2   2   0   2   2   0   2   0   0   0   0   0   0   0   0   0   0   2   2   0   2   0   2   2   0   2   2   0   2   0   2   2   2   0   2   0   2   0   2   0   2   0   2   0   2   0   2   2   0   0   2   2   0   2   2   0   2   0   2   0   0   0   2   2   2   2   2   0   0   2   2   2   0   0   0   0   2   0   2   0   0   0   0   2   2   0   0   0   0   0   2
 MK-5-9                 0   2   2   0   0   0   2   2   2   0   0   2   0   0   2   2   2   2   0   2   2   0   2   0   2   2   0   0   2   2   0   0   0   0   2   2   2   0   0   2   2   0   2   0   0   0   0   0   2   2   2   2   2   2   0   2   2   2   0   0   2   2   2   0   0   0   2   0   2   0   2   0   2   0   0   2   2   2   0   0   2   2   0   0   2   0   0   2   2   0   2   0   2   0   2   2   2   0   0   2   0   2   0   2   0   2   2   0   2   2   2   0   2   2   0   2   0   0   0   0   0   0   0   0   0   0   2   2   0   2   0   2   2   0   0   2   0   2   0   2   2   2   0   2   0   2   0   0   0   2   0   2   0   0   0   2   2   0   0   2   2   2   2   2   0   2   0   2   0   0   0   2   2   2   2   2   0   0   0   2   2   0   0   0   0   2   0   0   0   0   0   0   2   2   0   0   0   0   0   2
 MK-5-10                0   2   2   0   0   0   2   2   0   0   0   2   0   0   2   2   2   2   0   2   2   0   2   0   2   2   0   0   2   2   0   0   0   2   2   2   2   0   0   2   2   0   2   2   0   0   0   0   2   2   2   0   2   2   0   2   2   2   0   0   2   2   0   0   0   0   0   0   2   0   2   0   2   0   2   2   2   2   0   0   2   2   0   0   2   2   0   2   2   0   2   0   0   2   2   2   0   0   0   2   0   2   0   2   0   2   2   0   2   2   2   0   2   2   0   2   0   0   0   0   0   0   0   2   0   0   2   2   0   2   0   2   2   0   0   2   0   2   0   2   2   2   0   2   0   2   0   0   0   2   0   2   0   0   0   2   2   0   0   2   2   2   2   2   0   2   0   2   0   0   0   2   2   2   0   2   0   0   0   2   2   0   0   0   0   2   0   0   0   0   0   0   2   2   0   0   0   0   0   2
 MK-5-11                0   2   2   2   0   0   2   2   0   0   2   2   0   0   2   2   2   2   0   2   2   0   2   0   2   2   0   0   0   2   0   0   0   2   2   2   2   2   0   2   0   0   2   2   0   0   0   0   2   2   2   0   2   2   0   2   2   2   0   0   2   2   0   0   0   0   0   0   2   0   2   2   2   0   2   2   2   2   0   0   2   2   0   2   0   2   0   2   2   0   2   0   0   2   2   2   0   0   0   2   2   2   2   2   0   2   2   0   2   2   2   0   2   2   2   0   0   0   0   0   0   0   0   2   2   0   2   0   0   2   0   2   2   0   0   2   0   2   2   2   2   2   0   2   0   2   0   2   0   2   0   0   0   0   0   2   2   0   0   2   0   2   2   2   0   2   0   2   0   0   0   0   2   2   0   2   0   0   0   0   2   0   2   0   0   2   0   0   0   0   0   0   2   2   0   0   0   0   0   2
 MK-5-12                0   2   2   2   0   0   2   2   0   0   2   2   0   0   2   2   2   2   0   2   2   0   2   0   2   2   0   0   0   0   0   0   2   2   2   2   2   2   0   2   0   0   2   2   0   0   0   0   0   0   2   0   2   0   0   2   2   2   0   0   2   2   0   2   0   0   0   0   2   0   0   0   2   2   2   2   2   2   0   0   2   2   0   2   0   2   0   2   2   0   2   0   0   2   2   2   0   0   0   2   2   2   2   2   0   2   0   0   2   2   2   0   2   2   2   0   0   0   0   0   0   0   0   2   2   0   2   0   0   2   0   2   2   0   0   2   0   2   0   2   2   2   2   2   0   2   0   2   0   0   2   0   0   0   2   2   2   0   0   0   0   2   2   2   2   2   0   0   0   0   0   0   0   2   0   2   0   0   0   0   2   0   2   0   0   2   0   0   0   0   0   0   2   2   0   0   0   0   2   2
 MK-5-13                0   2   2   2   0   0   0   2   0   0   2   2   0   0   2   2   2   2   0   2   2   0   2   0   2   2   0   0   2   0   0   0   2   2   0   2   0   2   0   2   0   0   2   2   0   0   0   0   0   0   2   0   2   0   0   2   0   2   0   0   2   2   0   2   0   2   0   0   2   0   0   0   2   2   2   2   0   2   0   2   2   2   0   2   0   2   0   2   2   0   2   0   0   2   2   2   0   2   0   2   2   2   2   2   0   0   0   0   2   2   2   0   2   2   2   0   0   0   0   0   0   0   0   2   2   0   0   0   2   2   2   2   2   0   0   2   0   2   0   2   2   2   2   2   0   2   0   2   2   0   2   0   0   0   0   2   2   0   0   0   2   2   2   2   2   2   0   0   0   0   0   0   0   2   0   2   0   0   0   0   2   0   2   0   0   2   0   0   0   0   2   0   2   2   0   0   0   0   2   2
 MK-5-14                0   0   2   2   0   0   2   2   0   0   2   2   0   0   2   2   0   2   2   0   2   0   2   0   2   2   0   0   2   0   0   2   2   2   0   0   2   2   0   2   0   0   2   2   0   0   0   0   0   0   2   2   2   0   0   2   2   2   0   0   2   2   0   2   2   0   0   0   2   0   0   0   2   2   2   2   0   2   0   2   2   2   0   2   0   2   0   2   2   0   2   0   2   2   2   2   0   0   0   0   0   2   2   2   0   0   0   0   2   2   2   0   2   2   2   0   0   0   0   0   0   0   0   2   2   0   0   0   2   2   0   2   0   0   0   2   0   2   0   2   2   0   2   2   0   2   2   2   2   0   2   0   0   0   0   0   2   0   0   0   2   2   2   2   2   2   0   0   0   0   0   0   2   2   0   2   0   0   0   0   2   0   2   0   0   2   2   0   2   0   2   0   2   0   0   2   0   0   2   2
 MK-5-15                0   0   2   0   0   2   0   2   0   0   2   0   0   0   2   2   0   2   2   0   2   0   2   0   2   2   0   2   2   0   0   2   2   0   0   0   2   2   0   2   0   0   2   2   0   0   0   0   0   0   2   0   2   0   0   2   2   2   0   0   2   2   0   2   2   0   0   0   2   0   0   0   0   2   2   2   0   2   0   2   2   2   0   2   2   2   0   2   2   0   2   0   2   2   2   0   0   0   0   0   2   0   2   0   0   2   0   0   2   2   2   0   2   2   2   0   0   0   0   0   0   0   0   2   2   0   0   0   0   2   0   2   0   0   0   0   2   2   0   2   2   0   2   2   2   2   2   0   2   0   2   0   0   0   0   0   2   0   0   0   2   2   2   2   2   2   0   2   0   0   0   0   2   2   0   2   0   0   0   0   2   0   2   0   0   2   2   0   2   0   0   2   2   0   0   2   0   0   2   2
 MK-5-16                0   0   2   0   0   2   2   2   0   0   2   0   0   0   2   0   0   2   2   0   2   0   2   0   2   2   0   0   2   0   0   2   2   0   0   0   2   2   0   2   0   0   2   2   0   0   0   0   0   0   2   0   0   0   0   0   2   2   0   2   2   2   0   2   2   2   0   0   2   0   0   0   0   2   2   2   0   2   0   2   2   2   0   2   0   2   0   2   2   0   2   0   0   0   2   0   0   0   2   0   2   0   0   0   0   2   0   0   2   2   2   0   2   2   0   2   0   0   0   0   0   0   0   2   2   0   0   0   2   2   0   2   0   0   0   0   2   2   0   2   2   0   2   2   2   2   2   2   2   0   2   0   0   0   0   0   2   0   0   0   2   2   2   2   2   2   0   2   0   0   0   0   2   2   0   2   0   0   0   0   2   0   2   0   0   2   2   0   2   0   0   2   2   2   0   0   0   0   2   2
 MK-6-1                 0   2   0   2   2   0   2   2   0   0   0   0   2   0   0   0   0   0   0   0   2   0   0   2   2   0   2   2   0   2   2   2   0   0   0   2   0   0   0   2   2   2   2   2   2   2   2   2   0   2   0   0   0   0   0   0   0   2   0   0   2   0   2   2   0   0   2   2   0   2   0   2   2   0   2   0   2   2   2   0   2   0   2   0   2   2   2   2   2   0   0   0   2   0   2   2   0   0   2   0   0   0   2   2   0   0   2   0   2   0   0   2   0   2   0   0   2   2   0   0   2   0   0   2   2   0   0   2   0   0   2   2   2   2   2   0   2   0   0   0   2   0   2   0   0   0   2   0   2   2   0   2   2   0   0   2   2   2   2   2   2   2   0   2   2   0   2   0   0   2   2   2   0   0   0   0   2   0   0   0   0   2   0   2   2   2   2   2   0   0   0   2   2   0   0   0   0   0   0   2
 MK-6-2                 2   2   0   2   2   0   0   2   0   0   0   0   2   2   0   0   0   2   0   0   2   0   0   0   2   0   2   2   0   2   2   2   0   2   0   2   0   0   0   2   2   2   2   2   2   2   2   2   2   2   0   0   0   0   2   0   0   2   0   0   2   0   2   2   0   0   2   2   0   2   0   2   2   0   2   0   2   2   2   0   2   0   2   0   2   2   2   2   2   0   0   0   0   0   2   2   0   0   2   2   0   0   2   2   0   2   2   0   2   2   0   2   0   2   0   0   2   2   0   0   2   0   2   2   2   0   0   2   0   0   2   2   2   2   2   2   2   0   0   0   2   0   2   0   0   0   2   0   2   2   0   2   2   0   0   2   2   2   2   2   2   2   0   2   2   0   2   0   0   2   2   2   0   2   0   2   2   0   0   0   0   2   0   2   2   2   2   2   0   0   0   2   2   0   0   0   0   0   0   2
 MK-6-3                 2   2   0   2   2   0   0   2   2   0   0   0   2   2   0   0   0   2   0   0   2   0   0   0   2   0   2   2   0   2   2   2   0   2   0   2   0   0   0   2   2   2   0   2   2   0   2   2   2   2   0   0   0   0   2   0   0   2   0   0   2   0   2   0   0   0   2   2   0   2   0   0   0   0   2   0   2   0   2   0   2   2   2   0   2   2   2   2   2   0   0   0   0   0   2   2   0   0   2   2   0   2   2   2   0   2   2   0   2   0   0   2   0   2   0   0   2   2   0   2   0   0   2   2   2   0   0   2   0   0   2   2   2   2   2   2   2   0   0   0   2   0   2   0   0   2   0   0   2   2   0   2   2   0   0   2   2   2   2   2   2   2   0   2   2   0   2   0   0   2   2   2   0   2   0   2   0   0   0   0   0   2   0   2   2   2   2   2   0   0   0   2   2   0   0   2   0   0   0   2
 MK-6-4                 2   2   0   2   2   0   0   2   0   2   0   0   2   2   0   0   0   2   0   0   2   0   2   0   2   0   0   2   0   2   2   2   0   2   0   2   0   2   0   0   2   2   0   0   2   0   0   2   2   2   0   0   0   0   0   0   0   2   0   0   2   0   2   0   0   0   2   2   0   2   0   0   0   0   2   0   0   0   2   2   2   2   2   0   2   2   2   2   2   0   0   2   0   0   0   2   2   0   2   2   0   2   2   2   0   2   2   0   2   0   0   2   0   2   0   0   0   2   0   2   0   0   2   2   2   0   0   2   2   0   0   2   2   2   2   2   2   0   0   0   2   0   0   0   0   2   0   0   2   2   0   2   2   0   0   2   2   2   2   0   2   2   0   2   2   0   2   2   0   2   0   2   0   2   0   2   0   0   0   0   0   2   0   2   2   2   2   2   0   0   0   2   2   0   2   2   0   0   0   2
 MK-6-5                 2   2   0   2   2   0   0   2   2   2   0   0   2   2   0   0   0   2   0   0   2   2   2   0   2   0   0   2   2   2   2   0   0   2   0   2   0   2   0   0   2   2   0   0   2   0   0   2   2   2   0   0   0   0   0   2   0   2   2   0   2   0   2   0   0   0   2   2   0   2   0   0   0   0   2   0   0   2   2   2   2   2   2   0   0   2   2   2   2   2   0   0   0   0   0   2   2   0   2   2   0   2   2   2   0   2   2   0   2   0   0   0   0   0   0   0   0   2   0   2   0   0   2   2   0   0   0   2   0   2   0   2   2   2   2   2   2   0   0   0   0   0   0   0   0   2   0   0   2   0   0   2   2   0   0   2   2   2   2   2   2   2   0   2   2   0   2   2   0   2   0   2   0   2   0   2   0   0   0   0   0   2   0   2   2   2   2   2   0   0   0   2   2   0   2   2   0   0   0   2
 MK-6-6                 2   2   0   0   2   0   0   0   2   2   2   0   2   2   0   0   0   2   0   0   2   0   2   0   2   0   0   2   2   2   2   0   2   2   0   2   0   2   0   0   2   2   0   0   2   0   0   2   2   2   0   0   0   0   0   2   0   0   2   0   2   0   2   0   2   0   2   2   0   2   0   0   0   0   2   0   0   2   2   2   2   2   2   0   0   2   2   2   2   2   0   0   0   2   2   2   0   0   2   2   0   2   2   2   0   2   2   0   2   0   0   0   0   0   2   0   0   2   0   2   0   0   2   2   0   0   0   2   0   2   0   2   2   2   2   2   2   0   0   0   2   0   0   0   0   2   0   0   2   0   0   2   0   0   0   2   2   2   2   0   0   2   0   0   2   0   2   2   0   2   0   0   0   2   0   2   0   0   0   0   0   2   2   2   2   2   2   2   0   0   0   2   2   0   2   2   0   0   0   2
 MK-6-7                 2   2   0   0   2   0   0   0   2   2   2   0   0   2   0   2   0   2   0   0   2   0   2   0   2   0   0   2   2   2   2   0   2   2   0   2   0   2   0   0   2   2   0   0   2   2   2   2   2   2   0   0   0   0   0   2   0   0   2   0   2   0   2   0   2   0   2   2   0   2   0   0   0   0   2   0   2   2   2   2   2   2   2   0   0   2   0   2   2   2   0   0   0   2   2   2   0   2   2   2   0   2   2   2   0   2   2   0   2   0   0   0   0   0   2   0   0   2   0   2   0   0   2   2   0   0   0   2   0   2   0   2   0   2   2   2   2   0   0   0   2   0   0   0   2   2   0   0   2   0   0   2   0   0   0   2   2   0   2   0   0   2   0   0   2   0   2   2   0   2   0   0   0   2   0   2   0   0   0   0   0   2   2   2   0   2   2   2   0   0   0   2   2   0   2   2   0   0   0   2
 MK-6-8                 2   2   0   0   2   0   0   0   2   2   2   2   0   2   0   2   0   2   0   0   2   0   0   0   2   0   0   2   2   0   2   0   2   0   2   2   0   2   0   0   2   2   0   0   2   2   2   2   2   2   0   0   0   0   0   2   0   0   2   0   2   0   2   0   2   0   2   2   0   0   0   0   0   0   2   0   2   2   2   2   2   2   2   0   0   0   0   2   2   2   2   0   0   0   2   2   0   2   2   2   0   2   2   2   0   0   2   0   2   0   0   0   0   0   2   0   0   2   0   2   0   0   2   0   0   0   0   2   0   2   0   2   0   2   2   2   2   0   0   0   2   0   2   0   2   2   0   0   2   0   0   2   0   0   0   2   2   0   2   0   0   2   0   0   2   0   2   2   2   2   0   0   0   2   0   2   0   0   0   0   0   2   2   2   0   0   2   2   0   0   0   2   2   0   2   2   0   0   0   2
 MK-6-9                 2   2   0   0   2   0   0   0   2   2   2   2   0   2   0   2   0   2   0   0   2   0   0   2   2   0   0   2   2   0   2   0   2   0   0   2   0   2   0   0   2   2   0   0   2   2   2   2   2   2   0   0   0   0   0   2   0   0   2   0   2   2   2   0   0   0   2   2   0   0   0   0   0   2   2   0   2   2   2   2   2   2   2   0   0   0   0   0   2   0   2   0   0   0   2   2   0   2   2   2   2   0   2   0   0   0   2   0   2   0   0   2   0   0   2   0   0   2   0   2   0   2   0   0   0   0   0   0   0   2   0   2   0   2   2   2   2   0   0   0   2   0   2   0   2   2   0   0   2   0   0   2   0   0   0   2   2   0   2   0   0   2   0   0   2   0   2   2   2   2   0   0   0   2   0   2   0   0   2   0   0   2   2   2   0   0   2   2   0   0   0   2   2   0   2   2   0   0   2   2
 MK-6-10                2   2   0   0   2   0   0   0   0   2   2   2   0   2   0   0   0   2   0   0   2   2   0   2   0   0   0   2   2   0   2   0   2   0   0   2   0   2   0   0   2   2   0   0   0   2   2   0   0   2   2   0   0   0   0   2   2   0   2   0   2   2   2   0   0   0   0   2   0   0   0   0   0   2   2   0   2   2   2   2   2   2   2   0   0   0   0   0   2   0   2   0   0   0   2   2   2   2   2   0   2   2   2   0   2   0   2   0   2   0   0   2   0   2   2   0   0   2   0   2   0   0   0   2   0   0   0   0   0   2   0   2   0   2   2   2   2   2   0   0   2   0   2   0   2   2   0   0   2   0   0   2   0   2   0   2   2   0   2   0   0   2   2   0   2   0   2   2   2   2   2   0   0   2   0   2   0   0   0   0   0   2   2   2   0   0   2   2   0   0   0   2   2   0   2   2   0   0   2   2
 MK-6-11                2   2   0   0   0   2   2   0   0   2   2   2   0   2   0   0   0   2   0   0   2   2   0   0   0   0   0   2   2   2   0   0   0   0   0   2   0   2   0   2   2   2   0   0   0   2   0   0   0   2   2   0   0   0   0   2   2   0   2   0   2   2   2   0   0   0   0   2   0   0   0   0   0   2   2   0   2   2   2   2   0   2   2   0   0   2   2   0   2   0   2   0   2   0   2   0   2   2   0   0   2   0   2   0   2   0   2   0   2   0   0   2   0   2   2   0   0   2   0   2   0   0   0   2   0   0   0   0   0   2   0   2   0   2   2   2   2   2   0   0   2   0   2   0   2   2   0   0   2   0   0   2   2   2   0   2   2   0   2   0   2   2   2   0   2   0   2   2   2   2   2   2   0   2   0   2   0   0   0   0   0   2   2   2   0   0   2   2   2   0   0   2   2   0   2   2   2   0   2   2
 MK-6-12                0   2   0   0   0   2   2   0   0   2   2   2   0   2   0   0   0   2   0   0   2   2   0   0   0   0   2   2   2   2   0   0   0   0   0   2   0   2   0   2   2   2   0   2   2   2   0   0   0   2   2   0   0   0   0   2   2   0   2   0   2   2   2   0   0   0   0   2   0   0   0   0   0   2   2   0   2   2   0   2   0   2   2   0   0   2   2   0   2   0   2   0   2   0   2   0   2   2   0   0   2   0   2   0   2   0   2   0   2   0   0   2   0   2   0   0   0   2   0   2   0   0   0   2   0   2   0   0   0   2   2   2   0   2   2   2   0   2   2   0   2   0   2   0   2   2   0   0   2   0   0   2   2   2   2   2   2   0   2   0   0   2   2   0   2   0   2   2   2   2   2   2   0   2   0   2   0   0   0   0   0   0   2   2   0   0   2   2   2   0   0   2   2   0   2   2   2   0   2   2
 MK-6-13                0   2   0   0   0   2   2   0   0   2   2   2   2   2   0   0   0   2   0   0   2   2   0   0   0   0   0   2   2   2   2   0   0   2   0   2   0   2   0   2   2   2   0   2   2   2   0   0   0   0   2   0   0   0   0   2   2   0   2   0   2   2   2   0   0   0   0   2   0   0   0   0   2   2   2   2   2   2   2   2   0   2   2   0   0   2   2   0   2   0   2   0   2   0   2   0   2   2   0   0   2   0   2   0   2   2   2   0   2   0   0   2   0   2   0   0   0   2   0   2   0   0   0   2   0   2   0   0   0   2   2   2   0   2   2   2   0   2   2   0   2   0   2   0   2   2   2   2   2   0   0   2   2   0   2   2   2   0   2   0   0   2   2   0   2   0   2   2   2   0   2   2   0   2   0   2   0   0   0   0   0   0   2   2   0   0   2   0   2   0   0   2   2   0   2   2   2   0   2   2
 MK-6-14                2   2   0   0   0   2   2   0   0   2   2   2   2   2   2   0   0   2   0   0   2   2   2   0   0   0   0   2   2   2   2   0   0   2   0   2   0   2   0   2   2   2   0   2   0   2   0   0   0   0   2   0   0   0   0   2   0   0   2   0   2   2   2   0   0   0   0   2   0   0   0   0   2   2   2   2   0   2   2   2   2   0   2   0   0   2   2   0   2   0   2   0   2   0   2   0   2   0   0   2   2   0   2   0   2   2   2   0   2   0   0   2   0   2   0   0   0   2   0   0   2   0   0   0   0   2   0   0   0   2   2   2   0   2   2   2   0   2   2   0   2   0   2   0   2   2   2   2   0   0   0   2   0   2   0   2   2   0   2   0   0   2   2   0   2   0   2   2   2   0   2   2   0   2   0   0   0   0   0   0   0   0   2   2   0   0   2   0   2   2   0   2   2   0   2   2   2   0   2   2
 MK-6-15                0   0   0   0   0   2   2   0   0   2   2   2   0   2   2   0   0   2   0   0   2   2   2   0   0   0   0   2   2   2   0   0   0   2   0   2   0   2   2   2   2   2   0   2   0   2   2   0   0   0   0   0   0   0   0   2   2   0   2   0   2   2   2   2   0   0   0   2   0   0   0   0   2   2   2   0   0   2   2   2   2   0   2   0   0   2   2   0   2   0   2   0   2   0   2   0   2   0   0   2   0   0   2   0   2   2   2   0   2   2   0   2   0   2   0   0   0   2   0   0   0   0   0   0   0   2   0   0   0   2   2   2   0   2   2   2   0   2   2   0   0   2   2   0   2   2   2   2   0   0   0   2   2   2   0   0   2   0   2   0   0   2   2   0   2   0   2   2   2   0   2   2   0   0   0   0   0   0   0   0   0   0   2   2   0   0   2   0   2   2   0   2   2   0   2   2   2   0   2   2
 MK-6-16                0   0   0   0   0   2   2   0   0   2   2   2   0   2   0   0   2   2   0   0   2   2   2   0   0   0   0   2   2   2   0   0   0   2   0   2   0   2   2   2   2   0   0   2   0   2   2   0   0   0   2   0   0   0   0   2   2   0   2   0   2   2   2   2   0   0   0   2   0   0   0   0   2   2   2   0   2   2   2   2   2   0   2   0   0   2   2   0   2   0   2   0   2   0   0   0   2   0   0   2   0   0   2   0   2   2   2   0   0   0   0   2   0   2   0   0   0   0   0   0   0   0   0   0   0   2   0   0   0   2   2   2   0   2   2   2   0   2   2   0   2   2   2   0   0   2   2   0   0   2   0   2   2   2   0   0   2   0   2   0   0   2   2   0   2   0   2   2   2   0   2   2   0   0   0   0   0   0   0   0   0   0   2   2   2   0   2   0   2   2   0   2   2   0   2   2   2   0   2   2
 
!****************************************** Phenotypic Data **********************************************************
!-100.0 is resevred for missing phenotype
SimulatedTrait1        12.8476   11.9369    7.6627   10.4394   10.4357   11.2030   12.0998    9.1179    7.4841   10.8151   10.3865    9.8591    8.2733   10.2205   11.0364   12.6008    8.8576   12.0687   11.4422   14.7789   11.5848    7.9300   10.2792   10.0228   10.1658    8.0798   12.4064   11.1049   10.0086    9.6875    9.2211    9.2877    8.2586   12.3368   11.9971    7.9817   12.0759   10.3904   11.4929   12.6895    8.1643   10.8404   10.1858    7.7576   12.0312   10.1133   10.1890   10.1331    9.2639    8.7158   10.6599   10.2690    9.2237    9.5896   11.0483    7.6937   13.6443    7.9637    6.8890   10.5924    9.2291   12.1153   12.1512   12.0365    7.5156   12.3344    7.9700   12.9738    9.8888    9.5733   11.4135   10.5784   11.5837    8.8665   10.8380    8.8782   10.0937   10.8774    9.4787    9.1765   12.5350   10.9252   10.0883    9.1934    9.1703    6.8676    9.4294   11.5218   10.1198    7.4287    9.3457    9.4769   10.4012   11.2663    8.7418    9.6788    9.3932   10.1206    6.8543   11.9947    8.4224   10.1723   10.5334    9.3525   12.8179    9.9963   11.1676   12.6236   10.6101    8.7557   11.2641   10.9987   10.9364   12.7724   10.6283    8.1357   10.7728   11.1113   10.1832    9.0622   10.8783    9.6003    8.9302   10.9134    8.9783    9.8752   10.0432   11.1888   11.7659   10.9813    9.0236   10.6086    9.6746    7.7022   10.3177    9.7563    9.1449   10.7670    9.8835    9.6611   11.2961   11.2926    9.0827   10.2122   11.5898   11.1939    7.8739   10.6784   10.8336   10.1322   10.5480   12.8667    7.2003    9.1713    9.1002   11.6035    8.4583   10.2381    9.6726    9.2149   11.7487    8.2519   11.2035    8.5457    9.6653   11.5910   11.9301    9.0274    8.0164   12.7888    8.8896    9.2746    9.8757   10.1629   11.2407    6.8642    9.6556   10.5630    9.6852   12.4640   11.9858    9.7167    9.8979   10.4662   11.4570   11.2596   10.0477   11.8671    9.3997   10.5588   10.2069   12.5296   12.3749    9.9328   11.6987    8.7923   11.8650    8.6588    8.1361    9.2355
SimulatedTrait2        14.4966   14.9773   15.5195   15.1841   16.7434   15.5532   16.6303   14.5219   16.3820   16.7419   16.9819   15.7532   14.4085   14.4169   15.0161   15.6423   14.0270   16.0990   13.1168   13.9299   17.4253   11.8506   14.2443   18.6541   16.7131   12.9149   16.1473   14.9434   15.3373   16.9750   15.0502   14.2307   15.0015   15.4776   14.8068   14.2930   14.4387   15.7146   15.5453   17.1271   17.3805   12.8694   14.7148   16.3190   15.1217   15.9237   15.3485   18.4991   13.3821   16.3626   14.4998   15.7687   15.1683   15.7301   13.5110   15.5771   14.9312   15.4113   14.8175   15.1352   14.0006   15.4033   15.3529   15.0257   14.2195   13.9701   16.8734   13.4082   14.0645   16.0452   14.6722   14.4946   14.6251   14.1917   15.9066   16.8753   16.3080   17.1608   12.2377   15.6237   16.7582   11.7199   12.0144   14.3309   14.8017   13.6055   12.8776   14.1897   15.7115   13.3497   12.0500   15.1733   18.5525   15.9221   13.7772   13.4607   15.3290   14.2855   15.1709   17.0360   13.7824   18.0214   14.0483   16.0123   14.4447   15.5090   14.0804   13.7410   15.0343   14.3774   14.2533   13.9123   15.7140   16.4071   13.2660   15.2073   16.3620   15.3241   15.7403   16.4682   14.1941   14.1332   15.5922   15.1148   14.9012   14.4077   15.9196   15.6037   15.3780   14.6344   13.2200   15.0479   14.1978   15.2353   13.4521   15.1203   13.5930   16.5774   16.8729   13.1407   13.2675   14.1925   14.2113   12.9430   14.9083   14.0816   13.9293   16.1436   15.0013   14.9548   15.0847   14.3594   14.1290   14.7739   12.5017   14.7035   15.1599   16.7110   14.0685   15.5512   14.6954   13.7985   16.0026   15.8515   15.1991   12.2290   15.2140   16.6357   15.7456   13.5926   13.7068   16.0935   17.4056   15.4219   17.6248   12.6850   16.1767   13.6647   16.8608   14.8228   15.5074   14.2395   13.4111   13.8615   12.9592   17.8671   14.8820   17.0220   15.5872   15.8450   15.4644   15.7664   15.8279   14.2713   13.1149   15.7968   15.4473   15.6657   13.7426   16.8142
 
