# Supplementary material for: Inclusive Composite Interval Mapping of QTL by Environment Interactions in Biparental Populations
Source: PLoS One. 2015 Jul 10;10(7):e0132414. doi: 10.1371/journal.pone.0132414 (PMC4498613; doi:10.1371/journal.pone.0132414)
Supplement: S3 File — (ZIP) [file pone.0132414.s003.zip › Simulation for unliked model/Simulated popualtions/run_00172.met]

!**********************Note: lines staring with "!" are remarks and will be ignored in the program********************
!*********************************General Information**********************************
!Assuming F1 = P1 x P2, populations available in QTL IciMapping are: 
!  1, P1BC1F1 = P1 x F1, the first backcrossing where P1 is used as the recurrent parent;
!  2, P2BC1F1 = P2 x F1, the first backcrossing where P2 is used as the recurrent parent;
!  3, F1DH, F1-derived doubled haploids; 
!  4, RIL or F1RIL, recombination inbred lines through the repeated selfing of F1;
!  5, P1BC1RIL, recombination inbred lines through the repeated selfing of P1BC1F1;
!  6, P2BC1RIL, recombination inbred lines through the repeated selfing of P2BC1F1;
!  7, F2, the selfing generation of F1;
!  8, F3, the selfing generation of F2;
!  9, P1BC2F1, the second backcrossing where P1 is used as the recurrent parent; 
! 10, P2BC2F1, the second backcrossing where P2 is used as the recurrent parent;
! 11, P1BC2RIL, recombination inred lines through the repeated selfing of P1BC2F1; 
! 12, P2BC2RIL, recombination inred lines through the repeated selfing of P2BC2F1; 
! 13, P1BC1F2, the selfing generation of P1BC1F1; 
! 14, P2BC1F2, the selfing generation of P2BC1F1; 
! 15, P1BC2F2, the selfing generation of P1BC2F1; 
! 16, P2BC2F2, the selfing generation of P2BC2F1; 
! 17, P1BC1DH, P1BC1F1-derived doubled haploids; 
! 18, P2BC1DH, P2BC1F1-derived doubled haploids; 
! 19, P1BC2DH, P1BC2F1-derived doubled haploids; 
! 20, P2BC2DH, P2BC2F1-derived doubled haploids; 
   3      !Mapping Population (see remarks above)
   2      !Mapping Function (1 for Kosambi; 2 for Haldane; 3 for Morgan)
   2      !Marker Space Type (1 for intervals; 2 for positions)
   1      !Marker Space Unit(1 for centiMorgans; 2 for Morgan)
   6      !Number of Chromosomes (or Linkage Groups)
 200      !Size of the mapping population
   2      !Number of environments
 
!***************************************** Chromosomes and Linkage Maps **********************************************
!Chromosome                 NumMarkers
-CH1                        16
-CH2                        16
-CH3                        16
-CH4                        16
-CH5                        16
-CH6                        16
!Linkage map (Marker name followed by position or the interval length)
 MK-1-1                1     0.000
 MK-1-2                1    10.000
 MK-1-3                1    20.000
 MK-1-4                1    30.000
 MK-1-5                1    40.000
 MK-1-6                1    50.000
 MK-1-7                1    60.000
 MK-1-8                1    70.000
 MK-1-9                1    80.000
 MK-1-10               1    90.000
 MK-1-11               1   100.000
 MK-1-12               1   110.000
 MK-1-13               1   120.000
 MK-1-14               1   130.000
 MK-1-15               1   140.000
 MK-1-16               1   150.000
 MK-2-1                2     0.000
 MK-2-2                2    10.000
 MK-2-3                2    20.000
 MK-2-4                2    30.000
 MK-2-5                2    40.000
 MK-2-6                2    50.000
 MK-2-7                2    60.000
 MK-2-8                2    70.000
 MK-2-9                2    80.000
 MK-2-10               2    90.000
 MK-2-11               2   100.000
 MK-2-12               2   110.000
 MK-2-13               2   120.000
 MK-2-14               2   130.000
 MK-2-15               2   140.000
 MK-2-16               2   150.000
 MK-3-1                3     0.000
 MK-3-2                3    10.000
 MK-3-3                3    20.000
 MK-3-4                3    30.000
 MK-3-5                3    40.000
 MK-3-6                3    50.000
 MK-3-7                3    60.000
 MK-3-8                3    70.000
 MK-3-9                3    80.000
 MK-3-10               3    90.000
 MK-3-11               3   100.000
 MK-3-12               3   110.000
 MK-3-13               3   120.000
 MK-3-14               3   130.000
 MK-3-15               3   140.000
 MK-3-16               3   150.000
 MK-4-1                4     0.000
 MK-4-2                4    10.000
 MK-4-3                4    20.000
 MK-4-4                4    30.000
 MK-4-5                4    40.000
 MK-4-6                4    50.000
 MK-4-7                4    60.000
 MK-4-8                4    70.000
 MK-4-9                4    80.000
 MK-4-10               4    90.000
 MK-4-11               4   100.000
 MK-4-12               4   110.000
 MK-4-13               4   120.000
 MK-4-14               4   130.000
 MK-4-15               4   140.000
 MK-4-16               4   150.000
 MK-5-1                5     0.000
 MK-5-2                5    10.000
 MK-5-3                5    20.000
 MK-5-4                5    30.000
 MK-5-5                5    40.000
 MK-5-6                5    50.000
 MK-5-7                5    60.000
 MK-5-8                5    70.000
 MK-5-9                5    80.000
 MK-5-10               5    90.000
 MK-5-11               5   100.000
 MK-5-12               5   110.000
 MK-5-13               5   120.000
 MK-5-14               5   130.000
 MK-5-15               5   140.000
 MK-5-16               5   150.000
 MK-6-1                6     0.000
 MK-6-2                6    10.000
 MK-6-3                6    20.000
 MK-6-4                6    30.000
 MK-6-5                6    40.000
 MK-6-6                6    50.000
 MK-6-7                6    60.000
 MK-6-8                6    70.000
 MK-6-9                6    80.000
 MK-6-10               6    90.000
 MK-6-11               6   100.000
 MK-6-12               6   110.000
 MK-6-13               6   120.000
 MK-6-14               6   130.000
 MK-6-15               6   140.000
 MK-6-16               6   150.000
!*********************************** Marker Types ********************************************************************
!Co-dominant marker: When heterozygote F1 is present, P1 is coded as 2, F1 is coded as 1, and P2 is coded as 0; Otherwise, P1 is coded as 2, and P2 is coded as 0. 
!Dominant marker: When heterozygote F1 is present, P1 and F1 are coded as 12, and P2 is coded as 0; Otherwise, P1 is coded as 2, and P2 is coded as 0.  
!Recessive markers: When heterozygote F1 is present, P1 is coded as 2, and F1 and P2 are coded as 10; Otherwise, P1 is coded as 2, and P2 is coded as 0. 
!Missing marker is coded as -1. 
 MK-1-1                 0   2   2   2   0   2   2   2   0   0   0   2   2   0   2   0   0   0   0   0   2   2   2   2   0   2   0   2   0   0   0   2   2   2   2   0   2   2   0   2   0   2   2   0   2   2   0   0   0   0   0   2   0   2   0   0   2   2   2   0   2   0   2   2   2   2   2   2   2   2   0   0   0   0   2   2   2   0   2   2   2   0   2   2   0   2   2   2   0   0   0   0   0   2   0   2   0   0   2   2   2   0   0   2   0   2   0   2   2   2   2   0   2   0   2   0   2   0   2   2   2   2   0   0   2   2   2   2   0   2   0   2   0   2   2   2   0   2   0   0   0   0   2   2   0   2   2   0   0   2   2   0   0   0   0   0   2   2   2   2   0   2   2   2   0   0   2   2   2   0   0   0   2   2   0   0   2   2   2   0   2   2   0   2   0   0   0   0   2   2   2   2   0   2   0   0   0   2   0   2
 MK-1-2                 0   2   2   2   0   2   2   2   0   2   0   2   2   0   2   0   0   0   0   0   2   0   2   0   0   2   0   2   0   0   2   2   2   2   2   0   2   2   2   2   0   2   2   0   2   2   0   0   0   0   0   2   0   2   0   0   2   2   2   0   0   0   2   2   0   2   2   2   2   2   0   0   0   0   2   2   2   0   0   2   2   0   2   2   0   2   2   2   0   0   0   0   0   2   0   2   0   0   2   2   2   0   0   2   0   0   0   2   2   2   2   0   2   0   2   0   2   2   2   2   2   2   0   0   2   2   2   2   0   2   0   2   0   2   2   2   0   2   0   0   0   0   2   2   0   2   2   0   0   2   2   0   0   0   0   0   2   2   2   2   0   2   2   0   0   0   2   2   0   0   0   0   2   2   0   0   2   2   2   0   2   2   0   2   0   0   0   0   2   2   2   2   0   2   0   0   0   2   2   2
 MK-1-3                 0   2   2   0   0   0   2   2   0   2   0   2   2   2   2   0   0   2   0   0   2   0   2   0   0   2   2   2   0   0   2   2   2   2   2   0   2   2   0   2   0   2   2   0   2   2   0   0   0   0   0   2   0   2   0   0   0   2   2   2   0   0   2   0   0   2   2   2   2   2   0   0   0   0   2   2   2   0   0   2   2   0   2   2   2   2   2   2   0   0   0   0   0   0   0   2   2   0   2   2   2   0   0   2   0   0   0   2   2   2   2   0   2   0   2   0   2   2   2   2   2   2   0   0   2   0   2   2   0   2   0   2   0   2   2   2   0   2   0   0   0   0   2   2   0   2   0   0   0   2   2   0   0   0   0   0   2   2   2   2   0   2   2   2   0   2   2   2   0   0   2   0   2   2   0   0   2   2   2   0   2   2   0   0   2   0   0   0   2   2   2   2   2   0   2   0   0   2   0   2
 MK-1-4                 0   2   2   0   0   0   2   2   0   2   0   2   2   2   2   0   0   2   0   0   2   0   2   0   0   2   0   2   0   0   2   2   0   2   2   0   2   2   0   2   0   2   2   0   2   2   0   0   0   0   0   2   0   2   0   0   0   2   2   2   0   0   2   0   0   2   2   2   2   2   0   0   0   0   2   2   2   0   0   2   2   0   2   2   2   2   2   2   0   0   0   0   0   0   0   2   2   0   0   2   2   0   0   2   0   0   0   2   2   2   2   0   2   0   2   0   2   2   2   2   2   2   0   0   2   0   2   2   0   2   2   2   0   0   2   0   0   2   0   0   0   2   2   2   0   2   0   0   0   0   2   0   0   0   0   2   0   2   2   2   0   2   2   0   0   2   2   2   0   0   2   2   2   2   0   0   2   2   2   0   2   2   0   0   2   0   0   0   2   2   2   2   2   0   2   0   0   2   0   2
 MK-1-5                 0   2   0   0   2   0   2   2   0   2   0   2   2   2   2   0   2   2   0   0   2   0   2   0   0   2   0   2   0   0   2   2   2   2   2   0   2   2   0   2   0   2   2   0   2   2   0   0   0   0   0   2   0   2   0   0   0   2   2   0   0   0   2   0   0   2   2   2   2   2   0   0   0   0   2   2   0   0   0   2   2   0   2   2   2   2   2   2   0   0   0   0   0   0   0   2   2   0   0   2   2   0   0   2   2   0   0   2   2   2   2   0   2   0   2   0   2   2   2   2   2   2   0   0   2   0   2   2   0   2   2   2   0   2   2   0   0   2   0   0   0   2   2   2   0   2   0   0   0   0   2   0   0   0   0   2   0   2   2   2   0   2   2   0   0   2   2   2   2   2   2   2   2   2   2   0   2   0   2   0   2   2   0   0   2   0   0   0   2   2   2   2   2   0   2   0   2   2   0   2
 MK-1-6                 0   2   0   0   2   0   2   2   0   2   0   2   2   2   2   0   2   2   0   0   2   0   2   0   0   2   0   2   0   0   0   2   2   2   2   0   2   2   0   2   0   2   0   0   2   2   0   0   0   2   0   2   0   2   0   0   0   2   2   2   0   0   2   2   0   2   2   2   2   2   0   0   0   0   2   2   0   0   0   2   2   0   2   2   2   2   2   2   0   0   0   0   0   0   0   2   2   0   0   2   2   0   0   2   2   0   0   2   2   2   2   0   0   0   2   0   2   2   2   2   2   2   2   0   2   0   2   0   2   2   2   0   0   2   2   2   0   2   0   0   0   0   2   2   0   2   0   0   0   0   2   0   0   0   0   2   0   2   2   2   2   2   2   0   0   2   2   2   2   2   2   2   0   2   2   0   2   2   2   0   2   2   0   0   2   0   0   0   2   2   2   2   2   0   2   0   2   2   2   2
 MK-1-7                 0   0   0   0   2   0   2   0   2   2   0   0   0   2   2   2   2   2   0   0   0   0   2   0   0   2   0   2   0   0   0   2   0   2   2   0   2   2   0   2   0   2   0   0   2   2   0   0   0   2   0   2   0   2   0   0   0   2   2   2   0   0   2   2   2   2   2   2   2   2   0   2   0   0   2   2   0   0   0   2   2   0   2   2   0   2   2   2   0   0   0   0   0   0   0   2   2   0   2   2   2   0   0   2   2   0   0   2   2   2   2   0   0   0   2   0   2   0   2   0   2   2   2   0   2   0   2   0   2   2   2   0   0   2   2   2   0   2   2   0   0   0   2   2   0   2   0   0   0   0   2   0   0   0   0   2   0   2   2   2   2   2   2   2   0   2   2   2   2   2   2   2   0   0   2   0   2   2   2   0   2   0   0   0   2   0   0   0   2   2   0   2   2   0   2   0   0   2   2   2
 MK-1-8                 0   0   0   0   2   0   2   0   2   2   0   0   2   2   2   2   2   2   0   0   0   0   2   0   0   2   0   2   0   0   0   2   0   2   2   0   2   2   0   2   0   2   0   0   2   2   0   0   0   2   0   2   0   2   0   0   0   2   2   2   0   0   2   2   2   2   2   2   2   2   2   2   2   0   2   2   0   0   0   2   2   0   2   2   0   2   2   2   0   0   0   0   0   0   0   2   2   0   2   2   0   0   0   2   2   0   0   2   2   2   0   0   0   2   2   0   0   2   2   0   2   2   2   0   2   2   2   0   2   2   2   0   0   2   2   2   0   2   2   0   2   0   2   2   0   2   0   0   0   0   2   0   0   0   0   2   0   2   2   2   2   2   2   2   0   2   2   2   2   2   2   2   0   0   2   2   2   2   2   0   2   2   2   0   0   0   0   0   2   2   0   2   2   0   2   0   0   2   2   2
 MK-1-9                 0   0   0   0   2   0   2   0   2   2   2   0   2   2   2   2   2   2   2   2   0   0   2   0   0   2   0   2   0   0   0   0   0   2   2   0   2   2   0   2   0   2   0   0   0   2   0   0   0   2   0   2   0   0   0   0   0   2   2   2   0   0   2   2   2   2   2   2   2   0   2   2   2   2   2   2   0   0   0   2   2   0   2   2   0   2   0   2   0   0   0   0   2   2   2   2   2   0   2   2   0   0   0   2   2   0   0   2   2   2   0   0   0   2   2   0   0   2   2   0   2   2   2   0   2   2   2   2   0   2   2   2   0   2   0   2   0   2   2   0   2   0   2   2   0   2   2   0   0   0   2   0   0   0   0   2   0   2   2   2   2   2   2   2   0   2   0   2   2   2   2   2   2   2   2   2   2   2   0   0   2   2   2   0   0   0   2   0   2   2   0   2   0   0   2   0   0   2   2   2
 MK-1-10                0   0   0   0   2   2   2   2   2   2   2   0   2   2   2   2   2   2   2   0   2   0   2   0   0   0   0   2   0   0   0   0   0   2   0   0   2   2   0   2   0   2   0   0   0   2   0   0   0   2   0   2   2   0   0   0   0   0   2   2   0   2   2   2   2   2   2   2   2   0   2   2   2   2   2   2   0   0   0   2   2   0   2   2   0   2   0   2   2   0   2   0   2   0   2   2   0   0   2   2   2   0   0   2   2   0   0   2   2   2   0   0   2   2   2   0   0   2   2   0   2   2   2   0   2   2   2   2   0   2   2   2   0   2   0   2   0   2   0   0   2   0   2   2   0   2   2   0   0   0   2   0   0   0   2   2   0   2   2   2   0   0   2   2   0   0   0   0   2   0   2   2   2   0   2   2   2   2   0   0   2   2   2   0   0   0   2   0   2   0   0   2   0   0   2   0   0   2   2   2
 MK-1-11                0   0   0   0   2   2   2   2   2   2   2   0   0   2   2   2   2   2   2   0   2   0   2   0   0   0   0   2   0   0   0   0   0   2   2   0   2   2   2   2   0   0   0   2   0   2   0   0   0   2   0   2   2   0   0   2   0   2   2   2   0   2   2   2   2   2   2   2   0   0   2   2   2   2   2   2   0   0   0   2   2   0   2   2   0   2   0   2   2   0   0   0   2   2   2   2   0   0   2   2   2   0   2   2   2   0   0   2   2   2   0   0   0   2   2   0   0   2   2   0   2   2   2   0   2   2   0   2   2   2   2   2   0   2   0   2   0   2   0   0   2   0   2   2   0   0   2   0   0   0   2   0   0   0   2   2   0   2   2   2   0   0   2   2   0   0   0   2   2   0   2   2   2   0   2   2   2   2   0   0   2   2   2   0   0   0   2   0   2   0   0   0   0   0   2   0   0   2   2   2
 MK-1-12                0   0   0   0   0   2   2   2   2   2   2   0   0   2   2   2   2   2   2   0   0   0   2   0   0   2   0   2   0   0   0   0   0   2   0   0   0   2   2   2   0   0   0   2   0   2   0   0   0   2   0   2   2   0   0   2   2   2   0   2   0   2   0   2   2   2   2   2   0   0   0   2   2   2   0   2   0   0   0   2   0   0   2   2   0   2   0   2   2   0   0   0   2   2   2   2   0   0   2   0   2   0   0   2   2   2   0   2   2   2   2   0   0   2   2   2   0   2   2   0   2   2   2   0   2   2   0   2   2   2   2   2   0   2   0   2   0   2   2   0   2   0   2   2   0   2   2   0   0   0   2   0   0   0   0   2   0   2   2   2   2   0   2   0   2   0   0   2   2   0   2   2   2   0   2   2   2   2   0   0   0   2   2   0   0   0   2   0   2   0   2   0   0   0   2   0   0   2   2   2
 MK-1-13                0   0   0   0   0   2   2   0   2   2   2   0   0   2   2   2   2   2   2   0   0   0   0   0   0   2   0   2   0   0   0   0   0   2   0   0   0   2   2   2   2   0   0   2   0   2   0   0   2   2   0   2   2   2   0   0   2   0   0   0   0   2   2   2   2   2   2   2   0   0   0   2   2   2   0   2   0   0   0   0   0   0   2   2   0   2   0   2   2   0   0   0   2   2   2   2   0   0   2   0   2   0   0   2   2   2   0   2   2   2   2   0   0   2   2   2   0   2   2   0   2   2   2   2   2   2   0   2   2   2   2   2   0   0   0   2   0   2   2   0   2   0   2   0   0   2   2   0   0   2   2   0   0   0   0   2   0   2   2   2   0   0   2   0   2   0   0   2   0   0   2   2   2   0   2   2   2   0   0   2   0   2   2   0   0   0   2   0   2   0   2   0   0   0   2   0   2   2   2   2
 MK-1-14                0   0   0   0   0   2   0   0   2   2   2   0   0   2   2   0   2   2   2   0   0   0   0   0   0   2   0   2   0   0   0   0   0   2   0   0   0   2   2   0   2   0   0   2   0   2   0   0   2   2   0   2   2   2   0   0   2   0   0   0   0   2   2   0   2   2   2   2   0   0   0   2   2   2   0   2   0   0   2   0   0   0   2   0   0   2   0   2   2   0   0   0   2   2   2   2   0   2   2   0   2   0   0   0   2   2   0   2   2   2   2   0   0   2   2   2   0   2   2   0   0   2   2   2   2   0   0   2   2   2   2   2   0   0   0   2   0   2   2   0   0   0   2   0   0   2   2   0   0   2   2   0   0   0   0   2   0   2   2   2   0   0   2   0   2   0   0   2   0   2   2   0   2   0   0   2   2   0   0   2   0   2   0   0   2   0   2   0   2   0   2   0   0   0   2   0   2   2   2   2
 MK-1-15                0   0   2   0   0   2   0   0   2   2   0   0   0   2   2   0   2   2   2   0   0   0   0   0   0   2   0   2   0   0   0   0   0   2   0   0   0   0   2   0   2   0   0   2   0   2   0   0   2   2   0   2   2   2   2   2   0   0   0   0   0   2   2   0   2   0   2   2   0   0   0   2   2   2   0   2   0   0   2   0   0   0   0   0   0   2   0   2   2   0   0   0   2   2   2   2   0   2   0   0   2   0   2   0   2   2   0   2   2   2   2   2   0   2   2   2   0   2   2   0   0   2   0   2   2   0   0   2   2   2   2   2   0   0   0   2   0   2   2   0   0   2   2   0   0   2   2   0   0   0   2   0   0   2   2   0   0   2   2   2   0   0   2   2   2   0   0   2   0   2   2   0   2   0   0   2   2   2   0   2   0   2   0   0   2   0   2   0   2   0   2   0   0   2   2   0   2   2   2   2
 MK-1-16                0   0   2   0   0   2   0   0   2   2   0   0   0   2   2   0   2   2   2   0   0   0   0   0   0   2   0   2   0   0   0   0   0   0   0   0   0   0   2   0   2   0   0   2   0   2   0   0   2   2   0   2   2   2   2   2   0   0   0   0   0   2   2   0   0   0   2   2   0   0   0   2   2   2   0   2   0   0   2   0   2   0   0   0   0   2   0   2   2   0   0   0   2   2   2   2   2   2   0   0   2   0   2   2   2   2   2   2   2   0   2   2   2   2   2   2   0   2   2   0   0   2   0   2   2   0   0   2   2   2   2   2   0   0   0   2   0   2   2   0   0   2   2   0   0   2   2   0   0   0   2   0   2   2   2   0   0   2   2   2   0   0   2   2   2   0   0   2   0   2   2   0   0   0   0   2   0   2   0   2   0   2   0   0   2   0   2   0   2   0   2   0   0   2   2   0   0   2   2   2
 MK-2-1                 0   2   0   2   0   2   2   0   0   2   0   2   2   2   2   2   0   0   2   0   2   2   2   0   0   0   2   0   0   2   0   2   0   0   0   2   0   0   0   0   0   2   2   0   0   2   0   0   0   0   2   0   0   0   0   2   0   2   2   2   0   2   2   2   0   2   2   2   0   0   2   2   0   2   2   2   2   0   2   2   0   2   2   2   2   0   2   0   0   2   2   0   2   2   2   0   0   0   2   2   2   0   0   2   0   2   0   0   2   2   2   0   0   2   0   2   2   0   2   2   2   0   0   2   0   0   0   0   2   2   0   0   2   0   0   2   0   0   2   2   2   0   0   2   0   0   2   2   2   0   2   0   2   0   2   0   0   2   2   2   0   2   0   2   0   2   0   2   2   0   0   2   0   2   2   2   0   2   0   2   0   0   2   0   0   2   0   0   0   2   2   2   0   0   0   0   2   0   0   2
 MK-2-2                 0   2   0   2   0   2   2   0   0   2   0   2   2   2   2   2   2   0   2   0   2   2   2   0   0   2   2   0   0   2   0   0   0   0   0   2   0   0   0   0   0   2   2   0   0   0   0   0   2   0   2   0   0   0   0   2   0   2   2   2   0   2   2   2   0   2   2   0   0   0   2   2   0   2   2   0   2   0   2   2   0   2   2   2   2   2   2   2   0   2   2   0   0   2   2   0   0   0   2   2   2   0   0   2   2   2   0   0   2   2   2   0   0   2   0   2   2   0   2   2   2   0   2   2   0   2   0   2   2   2   0   0   2   0   0   2   0   0   2   2   2   0   0   0   0   0   2   0   2   0   2   2   2   0   0   0   0   0   2   2   0   2   0   2   0   2   2   2   2   0   0   2   0   2   2   2   0   2   0   2   0   0   2   0   0   2   0   0   0   2   2   2   0   2   0   0   2   0   0   0
 MK-2-3                 0   2   0   0   0   2   0   0   0   2   0   2   0   2   2   2   2   0   2   0   2   2   2   0   0   0   2   0   0   2   0   0   0   0   0   2   0   0   0   0   0   2   2   0   0   0   0   0   2   0   2   0   0   0   0   2   0   2   2   2   0   0   2   2   0   2   2   0   2   0   2   2   0   2   2   0   2   0   2   2   0   2   2   2   2   2   2   2   0   2   2   2   0   2   2   0   0   0   2   2   2   0   0   0   2   2   0   0   2   2   2   2   0   2   0   2   2   0   2   2   2   0   0   0   0   2   0   2   2   2   0   0   2   0   0   2   0   0   2   2   2   0   0   0   0   0   2   0   2   0   2   2   0   0   0   0   0   0   2   2   2   2   0   2   0   2   2   2   2   0   2   2   0   2   0   2   0   2   0   2   0   2   2   0   0   2   0   0   0   2   2   0   2   2   0   0   2   0   0   2
 MK-2-4                 0   2   0   0   0   2   0   0   0   2   0   2   0   2   2   2   2   0   2   0   2   2   2   2   0   0   2   0   0   2   0   2   0   2   0   2   0   0   0   0   0   2   2   0   0   0   0   0   2   0   2   0   0   0   0   2   0   2   2   2   0   0   2   2   0   2   2   0   2   0   2   2   0   2   2   2   2   0   2   2   0   2   2   2   2   2   2   2   0   0   2   2   0   2   0   0   0   0   0   2   2   0   0   0   2   2   0   0   2   2   2   2   0   2   0   0   2   0   2   0   2   2   0   0   0   2   0   2   0   0   0   2   2   0   0   2   0   2   2   2   2   0   0   0   2   0   2   0   2   2   2   2   0   0   0   2   0   0   2   2   2   0   0   2   0   2   2   2   2   0   0   2   0   2   0   0   0   2   2   2   0   2   2   0   0   2   0   0   2   2   2   0   2   2   0   0   2   0   0   0
 MK-2-5                 0   2   0   0   2   2   0   0   0   2   2   2   0   2   2   2   2   0   2   0   2   2   2   2   0   0   2   0   0   0   0   2   0   2   0   2   0   0   0   2   0   2   2   0   0   0   0   0   2   0   2   2   0   0   0   2   0   2   2   2   2   0   0   2   0   2   2   0   2   0   2   2   0   2   2   2   2   2   2   2   0   2   2   2   2   2   2   2   0   0   2   2   0   2   0   0   0   0   0   2   2   0   0   2   2   2   0   0   2   2   2   2   0   2   0   0   2   0   2   0   2   2   0   0   0   2   0   2   0   0   0   2   2   0   0   2   0   0   0   2   2   0   0   0   2   0   2   0   2   2   2   2   0   0   0   2   0   0   2   2   2   0   0   0   0   2   2   2   2   0   0   2   0   2   0   0   0   2   2   0   2   2   2   0   0   2   0   0   2   0   0   0   2   2   0   0   2   0   0   0
 MK-2-6                 0   2   0   0   2   2   0   0   0   0   2   2   0   2   2   0   2   0   2   0   0   2   2   2   0   0   2   2   2   0   0   0   0   2   0   2   0   2   2   2   0   2   2   0   0   0   0   0   2   0   2   0   0   0   0   2   0   2   2   2   2   0   0   2   2   2   2   0   2   0   2   2   0   2   2   2   2   2   2   2   0   0   2   2   2   2   2   0   0   0   0   2   0   0   2   0   0   0   0   2   2   0   0   2   2   2   0   0   2   2   2   2   0   2   0   0   2   2   2   2   2   2   0   0   0   2   0   2   2   0   2   2   2   2   0   2   0   0   0   2   2   0   0   0   2   0   2   0   0   2   2   2   0   0   0   2   0   0   2   2   2   0   0   0   0   2   2   2   2   2   0   2   0   2   0   0   0   2   2   0   2   2   2   0   0   2   0   0   2   0   0   0   2   2   0   0   2   0   0   0
 MK-2-7                 0   2   0   0   2   0   0   2   0   0   2   2   0   2   0   0   2   0   0   0   0   0   2   2   0   0   2   2   2   0   0   0   0   2   0   0   0   2   2   0   0   2   2   0   0   0   0   0   2   0   2   0   0   2   2   2   0   2   2   2   2   0   0   2   2   2   2   0   2   0   2   2   0   2   2   2   2   2   2   2   0   0   2   2   2   2   2   0   2   0   0   2   0   0   0   0   0   0   0   2   2   0   0   2   2   2   0   0   2   2   2   2   0   0   0   0   2   2   2   2   2   2   0   0   0   2   0   2   2   0   2   2   2   2   0   2   0   0   0   2   2   2   2   0   2   0   2   0   0   2   2   2   0   0   0   2   0   0   2   2   2   0   0   0   0   0   2   2   2   2   2   2   0   2   0   0   0   2   2   0   2   2   2   0   0   2   0   0   2   0   0   0   2   2   0   0   2   0   2   0
 MK-2-8                 0   2   0   0   2   0   0   2   0   0   2   2   0   2   0   0   2   0   0   0   0   0   2   2   0   0   2   2   2   0   0   0   0   2   2   0   2   2   2   0   0   2   2   0   0   0   0   0   2   0   2   0   0   2   2   2   0   2   2   2   2   0   0   2   2   2   0   0   2   0   0   2   0   2   2   2   2   2   2   2   0   0   2   2   2   2   2   0   2   0   0   0   0   0   0   0   0   0   0   2   2   0   0   0   2   2   0   0   2   2   0   0   0   0   0   0   2   2   2   2   2   2   0   2   0   2   0   2   2   0   2   2   2   2   0   2   0   0   0   2   2   2   2   0   2   0   2   0   0   2   2   2   0   0   0   2   2   0   2   2   2   0   0   2   0   0   2   2   2   2   2   0   0   2   0   0   0   2   0   2   2   2   2   0   0   2   0   0   0   0   0   0   2   2   0   0   2   0   2   0
 MK-2-9                 0   2   0   0   2   0   2   2   0   2   2   2   0   2   0   2   2   0   0   0   0   0   2   2   0   0   2   2   2   0   0   0   0   2   2   0   2   2   2   2   2   2   2   0   0   0   0   0   2   0   2   0   2   2   0   2   0   2   2   2   2   0   0   2   2   2   0   0   2   0   0   2   0   2   2   2   2   2   2   2   0   0   0   0   2   2   2   0   2   0   0   0   0   0   0   0   0   0   0   2   2   0   0   0   0   2   0   0   2   2   0   0   0   2   0   0   2   2   2   2   2   2   0   2   0   0   0   2   2   2   2   2   2   2   0   0   2   0   0   2   2   2   2   0   0   0   2   0   0   0   2   2   0   0   0   2   2   0   2   2   2   0   0   2   0   0   2   2   2   2   2   2   0   0   0   0   0   2   0   2   2   2   2   0   0   2   0   0   0   2   0   0   2   2   0   0   2   0   2   2
 MK-2-10                0   2   0   0   2   0   2   2   0   2   2   2   0   2   0   2   2   0   0   0   0   0   2   2   2   0   2   2   2   0   0   0   0   2   2   0   2   2   0   2   2   2   0   0   0   0   0   0   2   0   2   0   2   2   0   2   0   2   2   2   2   0   0   2   2   2   0   0   2   2   0   0   0   2   2   2   2   2   2   2   0   0   0   0   2   2   2   0   2   0   2   2   0   0   0   0   0   0   0   2   2   0   0   0   0   2   0   0   2   2   0   0   0   2   0   0   0   2   0   2   2   2   0   2   0   0   0   0   2   2   2   0   2   2   0   0   2   0   0   2   2   2   2   0   0   0   2   0   0   0   2   2   0   0   0   2   2   0   2   2   2   0   0   2   0   2   0   2   2   2   2   2   0   0   0   0   0   2   0   2   2   2   2   0   0   2   0   0   0   0   0   0   2   2   0   0   2   0   2   2
 MK-2-11                0   2   2   0   2   0   2   2   0   2   2   2   0   0   0   2   2   0   0   2   0   0   2   2   2   0   2   2   2   0   2   0   0   2   2   0   2   2   0   2   2   2   0   0   0   0   0   0   2   0   2   0   2   2   0   2   0   2   2   2   0   0   0   2   2   2   0   0   2   2   0   0   0   2   2   2   2   2   2   2   0   0   0   0   2   2   2   0   2   0   2   2   0   0   2   0   2   0   0   2   2   2   0   0   0   2   0   0   2   2   0   0   2   2   0   0   0   2   0   2   2   0   0   2   0   0   0   0   0   2   2   0   2   2   0   0   2   0   0   2   0   2   2   0   0   0   2   2   0   0   2   2   0   0   0   2   2   2   2   2   2   0   0   2   0   2   0   2   2   2   2   2   0   0   0   0   0   0   0   2   0   2   0   0   0   2   0   0   0   0   0   0   0   2   0   2   2   0   0   2
 MK-2-12                0   2   2   0   2   0   2   0   0   2   2   0   0   0   0   2   2   2   0   2   0   0   0   2   2   0   2   2   2   0   2   0   0   2   2   0   2   2   2   2   2   2   0   0   0   0   0   0   2   0   2   0   2   0   0   2   0   2   2   2   0   2   0   2   2   2   0   0   2   2   0   0   0   2   2   2   2   2   2   2   0   0   0   0   2   2   2   0   2   0   2   2   0   0   2   0   2   0   0   2   2   2   0   0   0   2   2   0   2   2   0   0   2   2   0   0   0   2   0   2   0   0   0   2   0   0   0   0   0   2   0   0   2   2   0   0   2   2   0   2   2   2   2   0   0   0   2   2   0   0   2   2   0   0   0   2   2   2   0   2   2   0   0   2   0   0   0   2   2   2   2   2   0   0   0   0   0   0   2   2   0   2   0   0   0   2   0   0   0   0   0   0   0   2   2   2   2   0   2   2
 MK-2-13                0   2   2   0   2   0   2   0   0   2   2   2   0   0   2   2   2   2   0   2   0   0   0   2   2   0   2   0   2   0   2   0   0   2   2   0   2   2   2   2   2   2   0   2   0   0   2   0   2   0   0   0   2   0   0   2   0   2   2   2   0   0   0   0   2   2   0   0   2   2   0   0   0   2   2   2   2   2   2   2   0   0   0   0   2   2   2   0   2   0   2   2   2   2   2   0   2   0   0   2   2   2   0   0   0   2   2   0   2   2   0   0   2   2   0   0   0   2   0   2   0   0   0   2   0   0   0   0   0   2   0   0   2   2   0   0   2   2   0   2   2   2   0   0   0   0   2   2   0   0   2   2   0   0   0   2   2   2   0   2   0   0   0   2   2   0   0   2   2   0   2   2   0   0   0   0   0   0   2   2   0   2   0   0   0   2   0   0   0   0   2   0   0   2   2   2   2   0   2   2
 MK-2-14                0   2   2   0   2   0   2   0   0   2   2   2   0   0   2   2   2   2   0   2   0   0   0   2   2   0   2   0   2   0   2   0   0   2   2   0   2   2   2   2   2   2   2   2   0   0   2   0   2   0   0   0   2   0   0   2   0   2   2   2   2   0   0   0   2   2   0   0   2   2   0   0   0   2   2   2   2   2   2   2   0   0   0   0   2   0   2   0   2   0   0   2   2   0   2   0   2   0   0   2   2   2   2   0   0   2   2   0   2   2   2   0   2   2   0   0   0   2   0   2   0   0   0   2   0   0   0   0   0   2   0   0   2   2   0   0   2   2   0   2   2   2   0   0   0   0   0   2   0   0   2   2   0   0   0   2   2   2   0   2   0   0   0   2   2   0   0   2   2   0   0   2   0   2   0   0   0   0   2   2   0   2   0   0   0   2   0   0   0   0   2   0   0   2   2   2   2   0   2   2
 MK-2-15                0   2   2   0   2   0   2   0   2   2   2   2   0   0   2   2   2   2   0   2   0   0   0   2   2   0   2   0   2   0   2   0   2   2   2   0   2   2   2   2   2   2   0   2   0   0   2   0   0   0   0   0   2   0   0   2   0   2   2   2   2   0   0   0   2   2   0   0   2   2   0   0   0   2   2   2   2   2   2   0   0   2   0   0   2   0   2   2   2   2   0   2   2   0   2   0   2   0   0   2   2   0   0   0   0   2   2   0   2   2   2   0   2   2   0   0   0   2   0   2   0   0   0   2   0   0   0   0   0   2   0   0   2   2   2   0   2   2   0   2   0   2   0   2   0   2   0   2   0   0   0   2   0   0   0   0   2   2   0   2   0   0   0   2   2   0   0   2   2   0   0   2   0   2   0   0   0   0   2   2   0   2   0   0   0   2   0   0   0   0   2   0   0   2   2   2   2   0   2   0
 MK-2-16                0   0   0   0   2   0   2   0   2   2   2   2   0   0   2   0   2   2   0   2   0   0   0   2   2   0   2   0   2   0   2   0   2   2   2   0   2   2   0   2   2   0   0   2   0   0   2   0   0   0   0   2   2   0   0   2   0   2   2   2   2   0   0   0   2   2   2   0   2   2   0   0   0   0   2   2   2   2   2   0   0   2   0   0   2   2   2   2   2   2   0   0   2   0   2   0   2   0   0   2   2   0   0   2   0   2   2   2   2   2   0   0   2   2   0   0   2   2   0   2   0   0   0   2   2   2   2   0   0   2   0   0   2   2   2   0   2   2   2   2   0   0   0   2   0   2   0   2   0   0   0   2   0   0   0   2   2   2   0   2   0   0   0   2   2   2   0   2   2   0   0   0   0   0   0   0   0   0   2   2   2   2   0   2   0   2   0   0   0   0   2   0   0   2   2   2   2   0   2   0
 MK-3-1                 2   0   0   2   0   2   0   2   2   2   0   0   2   2   2   0   2   2   0   0   0   0   0   2   2   2   0   0   2   2   2   0   2   2   0   0   0   2   0   2   0   0   0   0   0   2   0   0   2   0   2   0   2   0   0   2   0   2   0   2   0   2   2   0   0   0   0   0   2   2   2   0   0   2   2   0   0   2   2   2   2   0   0   0   0   0   2   0   0   0   2   2   0   0   0   0   2   0   0   2   0   2   0   2   2   0   0   2   0   2   0   0   0   0   0   2   2   2   2   2   0   0   2   0   2   0   0   0   0   0   2   0   2   0   2   0   0   2   0   0   2   2   2   0   0   0   0   2   0   0   2   0   0   2   0   0   0   0   2   2   0   2   0   2   2   2   0   2   2   0   2   2   0   2   0   0   2   2   0   0   0   2   0   0   0   0   0   0   2   2   2   0   0   0   2   2   0   2   2   0
 MK-3-2                 2   0   0   2   0   2   0   2   2   2   0   0   2   2   2   0   2   2   0   0   0   0   0   2   2   2   2   0   2   2   2   0   2   2   0   0   0   2   2   2   0   0   0   0   0   2   0   0   2   0   2   0   2   0   0   2   0   2   0   2   0   2   2   0   0   0   0   0   2   2   2   0   0   2   0   0   0   2   2   2   2   2   0   0   0   0   2   0   0   0   2   2   0   0   0   0   0   0   0   2   0   2   2   2   2   2   0   2   0   2   0   0   0   0   0   2   2   2   2   2   0   0   2   0   2   0   0   0   0   0   2   0   2   0   2   0   2   2   2   0   2   2   2   0   0   0   0   2   0   0   2   0   0   2   0   0   0   0   2   2   0   2   0   2   2   2   0   2   2   0   2   2   0   2   0   0   2   2   0   0   0   2   0   0   0   0   0   0   2   2   2   0   0   0   2   2   0   2   0   0
 MK-3-3                 2   0   0   2   0   2   0   2   2   2   0   0   2   2   2   0   2   2   0   0   0   0   0   2   2   2   2   0   2   2   2   0   2   2   0   0   0   2   2   2   0   0   0   0   0   2   0   0   2   2   2   0   2   0   0   2   0   2   0   2   0   2   2   0   2   0   0   0   2   2   2   0   0   2   0   0   0   2   2   2   0   2   0   0   0   0   2   0   0   0   2   2   0   0   0   0   0   0   0   2   0   2   2   2   2   2   0   2   0   2   0   0   0   0   0   2   2   2   2   2   0   0   2   0   2   0   0   0   0   0   2   0   2   0   2   0   2   2   2   0   2   2   2   0   0   0   0   2   0   0   2   0   0   2   2   0   0   0   0   2   0   2   2   2   2   2   0   2   2   0   2   2   0   2   0   0   2   2   0   0   0   0   0   0   2   0   0   0   2   2   2   0   0   0   2   2   0   2   0   0
 MK-3-4                 2   0   0   2   0   2   0   2   2   2   0   0   2   2   2   0   2   2   0   0   0   0   0   2   2   2   2   0   2   2   2   0   2   2   0   0   0   2   2   2   0   0   0   0   2   2   0   0   2   2   0   0   0   0   0   2   0   2   0   2   0   2   0   0   2   0   0   0   2   2   2   0   0   2   0   0   0   2   2   2   2   2   0   0   0   0   2   0   0   0   2   2   2   0   0   0   2   0   0   2   0   2   2   2   2   2   0   2   0   0   0   0   0   0   0   2   2   2   2   2   0   0   2   0   2   0   0   0   0   0   2   0   2   0   0   0   2   2   2   0   2   2   2   0   2   0   0   2   2   0   0   0   0   2   2   0   0   0   0   2   0   2   2   2   2   2   0   2   2   0   2   2   0   2   0   0   2   2   0   0   0   0   0   0   2   0   0   0   2   2   2   0   0   0   2   2   0   2   0   2
 MK-3-5                 0   0   0   2   0   2   0   2   2   2   0   0   2   2   2   0   2   2   2   0   0   0   0   2   0   2   2   0   2   0   2   2   2   2   2   0   0   2   2   2   0   0   0   2   2   0   0   0   2   2   0   0   0   0   0   2   0   2   0   0   0   2   0   0   2   2   0   2   2   2   2   0   0   2   0   0   0   2   2   2   2   2   0   0   0   0   2   0   0   0   2   2   2   0   0   2   2   0   2   2   0   0   2   2   2   2   0   2   0   0   0   0   0   0   0   2   2   2   2   2   0   0   2   0   2   0   0   0   0   0   2   0   2   2   0   0   2   2   2   0   2   2   2   0   2   0   0   2   2   0   0   0   0   2   2   2   0   0   0   2   0   2   2   2   2   0   0   2   2   0   2   2   0   2   0   0   2   0   0   0   0   0   0   2   0   0   0   0   2   0   2   0   0   0   2   2   0   2   0   2
 MK-3-6                 0   0   0   2   2   2   2   2   2   2   0   0   2   2   2   0   2   2   2   0   0   0   0   2   0   0   2   0   2   0   2   2   2   2   0   0   0   2   2   2   0   0   0   2   2   0   0   0   2   2   0   0   0   0   2   2   0   2   0   0   0   2   0   0   2   2   0   0   0   2   2   0   0   2   0   0   0   2   2   2   2   2   0   0   0   0   2   0   2   0   2   2   2   0   0   2   2   0   2   0   0   0   2   2   0   2   0   0   0   0   0   0   0   0   0   2   2   2   2   2   0   0   2   2   2   2   0   0   0   0   2   0   2   2   0   0   2   2   2   0   2   2   2   0   2   0   0   2   2   0   0   0   0   2   2   2   0   0   0   2   0   2   2   2   2   0   0   2   2   0   2   2   0   2   0   0   2   0   0   0   2   0   0   2   0   0   0   0   2   0   2   0   2   0   2   0   0   2   0   2
 MK-3-7                 0   0   0   2   2   2   2   2   0   2   0   0   0   2   2   0   2   2   2   0   0   2   0   2   2   0   2   0   2   0   2   2   2   2   0   0   0   0   2   2   2   0   0   2   2   0   0   0   2   2   0   0   0   0   2   2   2   2   0   0   0   2   0   0   2   0   0   0   0   2   2   0   0   2   0   0   0   2   2   2   2   2   0   0   0   0   2   0   2   0   2   2   2   0   0   2   2   0   0   0   0   0   2   2   0   2   2   0   0   0   2   2   0   0   0   2   2   2   2   2   0   2   2   2   2   2   0   0   0   0   2   0   2   2   0   0   2   2   2   0   2   2   2   2   0   0   0   2   2   0   0   0   0   2   2   2   0   0   0   2   0   2   2   2   2   0   0   2   2   0   2   2   2   2   0   0   2   0   0   0   2   0   2   2   0   0   0   0   2   0   2   0   2   0   2   2   0   2   0   2
 MK-3-8                 0   0   0   2   0   2   2   0   2   2   0   0   0   2   2   0   0   2   2   0   0   2   0   2   2   0   0   0   2   0   0   2   2   2   0   2   0   0   2   2   2   2   0   2   2   0   0   0   2   2   0   0   0   0   2   0   2   2   0   0   0   2   0   0   2   2   0   0   0   2   2   0   0   2   0   0   0   2   2   2   0   2   0   0   0   0   2   0   2   0   2   2   2   0   0   0   2   0   0   0   0   0   2   2   0   2   2   0   0   0   0   2   0   2   0   2   2   2   2   2   0   2   2   2   2   2   0   0   0   0   2   2   2   2   0   0   2   2   2   0   2   2   2   2   0   0   0   2   2   0   0   0   0   2   0   2   0   0   0   2   0   2   2   2   2   0   0   2   2   0   2   2   2   2   0   0   2   0   0   0   2   0   2   2   0   0   0   0   2   0   2   0   2   0   2   2   0   2   0   2
 MK-3-9                 0   0   0   2   2   2   2   2   2   2   0   2   0   2   2   0   0   2   2   0   0   2   0   2   2   0   0   0   2   2   0   2   2   2   0   2   0   0   2   2   2   2   0   2   2   0   0   0   2   2   2   0   2   0   2   0   2   2   0   0   0   2   2   0   2   0   0   0   0   2   2   0   0   2   2   0   0   2   2   0   0   2   2   0   0   0   2   0   2   0   2   2   2   0   0   0   0   0   0   0   0   2   2   2   0   2   2   0   0   0   0   2   0   2   0   2   2   2   2   2   0   2   2   2   0   2   0   0   2   0   2   0   0   2   2   0   2   2   0   0   2   2   2   2   0   0   0   2   2   0   0   0   0   2   2   2   0   0   0   2   2   2   2   2   2   0   0   0   2   0   2   2   2   2   0   0   2   2   0   0   0   2   2   2   0   0   0   0   2   0   2   2   2   2   0   2   0   2   2   2
 MK-3-10                0   0   0   2   2   0   2   2   2   2   2   2   0   2   2   0   0   2   2   0   0   2   0   2   2   2   0   0   2   2   0   2   2   2   0   2   0   0   0   2   2   2   0   2   2   2   0   0   0   2   2   2   2   0   2   0   2   0   0   0   0   2   2   0   0   2   0   0   0   0   2   0   0   2   2   0   0   2   2   0   0   2   2   0   0   2   2   0   2   0   2   2   2   0   0   0   0   0   0   0   2   2   2   2   0   2   2   0   2   0   0   2   0   2   0   2   2   2   2   2   0   0   2   2   0   2   0   0   2   0   2   0   0   2   2   0   2   2   0   0   2   2   2   2   0   0   0   2   2   0   0   0   0   2   0   2   2   0   0   2   2   0   2   2   0   0   0   0   2   0   2   2   2   2   0   0   2   2   0   0   2   2   2   2   0   0   2   0   2   2   2   2   2   0   0   2   2   2   0   2
 MK-3-11                0   0   0   2   2   0   2   2   2   2   2   2   0   2   2   0   0   0   2   0   0   2   0   2   2   2   2   0   2   2   0   0   2   2   0   0   2   0   0   2   2   0   0   2   2   2   0   0   0   2   2   2   2   0   2   0   0   0   0   0   0   2   2   2   2   0   0   0   0   0   2   0   0   0   2   0   2   0   2   0   0   2   2   0   0   2   0   0   2   0   2   2   2   0   0   0   0   0   0   0   2   2   2   2   0   2   2   0   0   0   0   2   0   0   0   2   2   2   2   2   0   0   2   2   0   2   0   0   2   2   2   0   0   2   2   0   0   2   0   0   2   2   2   2   0   0   0   2   2   2   0   0   0   2   0   2   2   0   0   2   2   0   2   2   2   2   0   0   2   0   2   2   2   2   0   2   2   2   0   0   2   2   2   2   0   0   0   0   2   2   2   2   2   0   0   2   2   0   0   2
 MK-3-12                0   0   2   2   2   0   0   2   2   2   2   2   0   2   2   0   0   0   2   0   0   0   0   2   2   2   2   0   2   2   0   0   2   2   0   0   2   0   0   2   2   0   0   2   2   2   0   0   0   2   2   2   2   2   2   0   0   0   0   0   0   2   2   2   2   2   0   0   0   0   2   0   0   0   2   0   2   0   2   0   0   2   2   0   0   2   0   0   0   0   2   0   2   0   0   0   0   0   0   0   2   2   2   2   0   2   0   0   0   0   0   2   0   0   0   2   2   2   0   2   2   0   2   0   0   2   0   0   2   2   0   0   0   0   2   2   0   2   0   0   2   2   2   2   0   0   0   2   2   2   0   2   0   2   0   0   2   0   0   2   2   0   2   2   2   2   0   0   2   0   2   2   2   2   0   2   2   2   0   0   2   2   2   2   2   0   0   0   2   2   2   2   2   0   0   0   2   0   0   2
 MK-3-13                0   0   2   2   2   0   0   2   2   2   2   2   0   2   2   0   0   0   2   0   0   0   0   2   2   2   0   0   2   2   0   0   2   0   0   0   2   0   0   2   2   0   0   2   2   2   0   0   0   2   2   2   2   2   2   0   0   0   0   0   0   2   0   2   2   2   0   0   0   0   2   0   0   0   2   0   2   0   2   0   0   0   2   0   0   2   0   2   0   0   0   0   2   0   0   0   0   0   2   0   2   2   0   2   0   2   0   0   0   0   0   2   0   0   0   2   2   2   0   2   2   0   2   0   0   2   0   2   2   2   0   0   0   0   2   2   0   2   0   0   2   2   2   2   0   0   0   2   2   2   0   2   0   2   0   0   2   0   0   0   2   0   2   2   2   2   0   2   2   0   2   2   2   2   0   2   0   2   0   0   2   2   2   2   2   0   0   0   2   0   2   2   0   0   0   2   2   2   0   2
 MK-3-14                0   0   2   2   2   0   0   2   2   2   2   2   0   2   2   0   0   0   2   0   0   0   0   2   2   2   0   0   0   2   0   0   2   0   2   0   2   0   0   2   2   2   0   2   2   2   0   0   0   2   2   2   2   2   2   0   0   0   0   0   0   2   0   2   2   2   0   0   0   0   2   2   2   2   2   0   2   0   2   0   0   0   2   0   0   0   0   2   0   0   0   0   2   0   0   0   0   0   2   0   0   2   0   2   0   2   0   0   0   0   0   2   0   0   0   2   2   2   0   2   2   0   2   0   0   2   0   0   2   2   0   0   0   0   2   2   0   2   0   2   2   2   2   2   0   0   0   2   2   2   0   2   0   2   0   0   0   0   0   0   0   0   2   2   2   2   0   0   2   0   2   2   2   2   0   2   0   2   0   0   2   2   2   2   2   0   0   0   2   0   2   2   0   0   0   2   2   2   0   2
 MK-3-15                0   0   2   2   2   0   0   0   2   0   2   2   0   2   2   0   0   0   2   2   0   0   0   2   2   2   2   0   0   2   0   0   2   0   2   0   2   0   0   2   2   2   0   0   2   2   0   0   2   2   2   2   2   2   2   0   0   0   0   0   0   2   0   2   2   2   2   0   0   0   2   2   2   2   2   0   2   0   2   0   2   0   0   0   0   0   0   2   0   0   0   2   2   0   0   0   0   0   0   0   0   0   0   2   0   2   0   0   2   0   0   2   0   0   0   2   2   2   0   2   2   0   2   0   0   2   0   0   2   2   0   0   0   0   0   2   0   2   0   2   2   2   2   2   0   0   0   2   2   2   0   0   2   2   0   2   0   0   0   0   0   0   2   2   2   2   0   0   2   0   2   2   0   2   0   2   0   2   0   0   2   2   2   2   2   0   0   0   2   0   2   2   0   2   0   2   2   2   0   2
 MK-3-16                0   0   2   2   2   0   0   0   2   0   2   0   0   2   2   0   2   0   0   2   0   0   0   2   2   2   2   0   0   2   0   0   2   0   2   0   0   0   0   2   0   2   0   0   2   2   0   0   2   2   2   2   2   2   2   0   0   0   0   0   0   2   0   2   2   2   2   0   0   0   2   2   2   2   2   0   2   0   2   2   2   0   2   0   0   0   0   2   0   0   0   2   2   2   0   0   0   0   0   0   0   0   2   2   0   2   0   0   2   0   0   2   0   0   0   2   2   2   0   2   2   0   2   0   0   2   0   0   2   2   0   0   0   0   0   2   2   2   0   2   2   2   2   0   0   0   0   2   2   2   0   0   2   2   0   2   0   0   0   0   0   2   2   2   2   2   0   0   2   0   2   2   0   0   0   2   0   2   0   0   2   2   2   2   2   0   0   0   2   0   2   2   0   2   2   2   2   2   0   2
 MK-4-1                 2   2   0   0   0   0   0   0   0   2   0   0   0   2   0   0   0   0   0   0   2   0   0   2   2   2   2   0   2   2   2   2   0   2   2   0   0   0   2   0   0   0   0   2   0   2   0   0   0   0   0   2   0   0   0   2   2   0   0   2   0   0   2   0   0   0   0   0   0   0   0   2   0   0   0   0   0   2   0   0   0   0   2   0   2   0   0   2   0   2   0   0   2   2   2   2   0   2   0   0   0   0   2   0   0   2   0   2   2   2   0   0   2   0   0   0   2   2   0   2   0   2   0   0   2   2   2   2   0   2   0   2   2   0   0   0   0   0   0   2   2   0   0   2   0   2   2   2   0   2   0   0   0   2   0   0   0   0   0   0   2   0   2   0   0   2   0   0   2   0   2   0   0   0   0   2   2   0   2   2   2   0   0   2   2   2   0   2   2   0   0   2   0   2   0   2   0   0   2   0
 MK-4-2                 0   2   0   0   0   0   0   0   0   2   0   0   0   2   0   0   0   2   0   0   2   0   0   2   2   2   2   0   2   2   2   2   0   2   2   2   0   0   2   0   0   0   0   0   0   2   0   0   0   0   0   0   0   0   2   2   2   0   0   2   0   2   2   0   0   0   0   0   2   0   0   2   0   0   0   0   0   2   0   0   0   0   2   0   2   0   0   2   0   2   0   0   2   2   2   2   0   2   0   0   0   0   2   0   0   0   0   2   2   2   0   0   2   0   0   0   2   2   0   2   0   2   0   0   2   2   2   2   0   2   0   2   2   0   0   0   0   0   0   2   2   0   0   2   0   2   2   2   0   2   0   0   0   2   0   0   2   0   0   2   2   0   2   0   0   2   0   0   2   0   2   0   0   0   0   2   2   0   0   2   2   0   0   2   2   0   0   0   2   2   0   2   0   2   0   2   0   0   0   0
 MK-4-3                 0   2   0   0   0   0   0   0   2   2   0   0   0   2   0   0   0   2   0   0   2   0   0   2   2   2   2   0   2   0   0   2   0   2   2   2   2   0   2   0   0   0   0   0   0   2   0   0   2   0   0   2   0   0   2   2   2   0   0   0   0   2   2   0   0   0   0   0   2   2   0   2   0   0   0   2   0   2   0   0   0   0   2   0   2   0   0   2   0   2   0   0   2   0   0   2   0   2   0   0   0   0   2   0   0   0   0   2   2   2   0   0   2   2   0   0   2   2   0   2   0   2   2   0   2   2   2   2   0   2   0   2   2   0   0   0   0   0   0   2   0   0   0   2   0   2   2   2   0   2   0   0   0   2   2   0   2   0   0   2   2   0   2   0   0   2   0   0   2   0   2   0   0   0   0   2   2   0   0   2   2   0   0   2   0   0   0   0   2   2   0   2   0   0   0   2   2   0   0   0
 MK-4-4                 0   2   0   0   0   0   0   0   2   2   0   0   0   2   2   0   0   2   0   2   2   0   0   2   2   2   2   0   2   0   0   2   0   2   2   2   2   0   2   0   0   0   0   0   0   2   0   0   2   0   0   2   0   0   2   2   2   0   0   0   0   2   2   0   0   0   0   2   2   2   0   2   0   0   0   2   0   2   0   0   0   0   2   0   2   0   2   2   0   2   0   0   0   0   0   2   0   0   0   0   0   0   0   0   2   0   0   2   2   2   0   0   2   2   0   0   2   2   0   2   0   2   2   0   2   2   2   0   0   2   0   0   2   0   2   0   0   0   0   2   0   2   0   2   0   2   2   2   0   0   2   0   0   2   2   2   2   0   0   2   2   0   2   0   0   2   0   0   2   0   2   0   2   0   2   2   2   0   0   2   2   0   0   2   0   0   0   0   2   2   0   0   0   0   0   2   2   0   0   0
 MK-4-5                 0   2   0   0   0   2   0   0   2   2   0   0   0   2   0   0   0   2   0   2   2   0   0   2   2   2   2   0   2   0   0   0   0   2   2   2   2   0   0   2   0   0   0   0   0   2   0   0   2   0   0   2   0   0   2   2   2   0   0   0   0   2   2   0   0   0   0   2   2   2   0   2   0   0   0   2   0   2   0   0   0   0   2   0   2   0   2   2   0   2   0   0   0   0   0   2   2   0   0   0   0   0   0   0   2   2   0   2   2   2   0   0   2   2   0   0   2   2   0   2   0   2   2   0   2   2   2   0   0   2   0   0   2   0   2   0   0   0   0   2   0   2   0   2   0   2   2   0   0   0   2   0   0   2   2   2   2   0   0   2   2   0   2   0   2   2   0   0   2   0   2   0   2   0   0   2   2   2   0   0   2   0   0   2   0   0   0   2   2   2   0   0   2   0   0   2   0   0   0   0
 MK-4-6                 0   2   0   0   0   2   0   0   2   2   0   0   0   2   0   0   0   2   0   2   2   0   0   2   2   2   2   0   2   2   0   0   0   2   2   2   2   0   0   2   0   0   0   0   0   2   0   0   2   0   0   2   0   0   2   2   2   0   0   0   0   2   2   0   0   0   0   2   2   0   0   0   0   0   0   2   0   2   0   0   0   0   2   0   2   0   2   2   0   2   0   0   0   0   0   2   2   0   0   0   0   0   0   0   2   2   0   2   2   2   0   0   2   2   0   0   2   2   0   2   2   2   2   0   2   2   2   2   0   2   2   0   2   0   0   0   0   0   2   2   0   2   0   0   0   2   2   0   0   0   2   0   0   2   2   2   2   0   0   2   2   0   2   0   2   2   0   0   2   2   2   0   2   0   0   0   2   2   2   0   2   2   0   2   0   0   2   2   2   2   2   0   2   0   0   2   0   0   0   0
 MK-4-7                 2   2   0   0   0   2   0   2   2   2   0   0   0   2   0   0   0   2   0   2   2   0   0   2   0   2   2   0   2   2   0   0   0   2   2   2   0   0   0   2   0   0   0   0   0   2   0   0   0   0   0   2   0   0   2   2   2   0   0   0   0   0   2   0   0   0   0   2   2   2   0   0   0   0   0   2   0   2   2   0   0   0   2   0   2   0   2   2   0   0   0   2   0   0   0   2   0   2   0   0   0   0   0   0   2   2   0   2   2   2   0   0   2   2   0   0   2   2   0   2   2   2   2   0   2   2   2   2   0   2   2   0   2   2   0   0   2   0   2   2   0   2   0   0   0   0   2   2   0   0   2   0   0   2   2   2   2   0   2   2   2   0   2   0   2   2   0   0   2   2   2   0   2   0   0   0   2   2   2   0   2   2   0   2   2   0   2   2   2   2   0   0   2   0   0   2   0   0   0   0
 MK-4-8                 2   2   0   0   0   2   0   2   2   2   0   0   0   2   0   2   0   2   0   2   2   0   0   2   0   0   2   0   2   2   0   0   0   0   2   2   0   0   0   2   0   0   0   2   0   2   0   0   0   0   0   2   0   0   2   2   2   0   0   0   0   0   2   0   0   0   0   2   0   2   0   0   0   0   0   2   0   2   0   0   0   0   2   0   2   0   2   2   0   0   0   2   0   0   0   2   2   2   2   0   2   2   0   0   2   2   0   2   2   2   0   0   2   2   2   0   2   2   0   2   2   2   2   2   2   2   0   2   2   2   2   0   2   2   0   0   2   0   2   2   0   2   2   0   0   2   2   2   0   0   2   0   0   2   0   2   2   0   2   2   0   0   2   0   2   2   0   0   2   2   2   0   2   0   0   2   2   2   0   0   0   2   0   2   2   0   2   2   2   2   0   0   2   0   2   2   0   0   0   0
 MK-4-9                 2   2   0   0   0   2   0   2   0   2   2   0   2   2   0   2   0   0   0   2   2   2   0   2   0   0   2   0   0   2   0   0   0   0   2   2   0   0   0   2   2   0   2   2   0   2   2   0   0   0   0   2   0   0   2   2   2   0   0   0   0   0   2   0   0   2   0   2   0   2   0   0   0   0   0   2   2   2   0   0   0   0   2   0   2   2   2   2   0   0   0   2   0   0   0   2   2   2   2   0   2   2   0   0   2   2   0   2   2   2   0   0   2   0   2   0   2   2   2   2   2   2   2   2   2   2   0   2   2   2   2   0   2   2   0   2   2   0   2   2   2   2   2   0   2   2   2   0   0   0   2   0   0   2   0   2   2   0   2   2   0   0   2   0   2   2   0   0   2   2   2   0   2   0   0   2   2   2   0   0   0   2   0   2   2   0   2   2   0   2   0   0   2   0   2   2   0   0   0   0
 MK-4-10                2   2   0   0   0   2   0   0   0   2   2   0   2   2   0   2   0   0   0   2   2   2   0   2   0   0   2   0   0   2   0   0   0   2   2   2   0   0   0   2   2   0   2   2   0   2   2   0   0   0   0   0   0   0   2   2   2   0   0   0   0   0   2   0   0   2   0   2   0   2   0   0   0   0   2   2   2   2   0   0   0   0   2   0   2   2   2   2   0   0   0   2   0   0   0   2   2   2   0   0   2   2   0   0   2   2   0   2   2   2   0   0   2   0   2   0   2   2   2   2   2   0   2   2   2   2   0   2   2   2   0   0   2   0   0   2   2   0   0   2   2   2   2   0   2   2   2   2   0   0   2   0   0   2   0   2   2   0   2   2   0   0   2   0   2   2   0   0   2   2   2   0   2   0   0   2   2   2   0   0   0   2   0   2   2   0   2   2   0   0   0   2   2   0   2   2   0   0   0   0
 MK-4-11                2   2   2   0   0   2   0   0   0   2   2   0   2   2   0   2   0   0   0   2   2   2   0   2   0   2   2   0   0   2   0   0   0   2   2   2   0   0   0   2   2   0   2   2   0   2   2   0   2   0   0   0   0   0   2   2   2   2   0   0   0   0   2   0   0   0   0   2   0   2   0   0   0   0   2   2   2   2   0   0   0   0   2   0   2   2   0   2   0   0   0   2   0   2   0   0   2   2   0   0   2   2   0   0   2   2   0   2   0   2   0   0   2   0   0   0   2   2   2   2   2   0   2   2   2   2   0   2   2   2   0   2   2   0   0   2   2   0   0   2   2   2   0   0   0   2   2   2   0   0   2   0   0   2   0   2   2   0   2   2   0   0   2   0   2   2   2   0   2   2   2   0   2   0   0   2   2   2   0   2   0   2   0   2   2   0   2   2   0   0   0   2   0   0   2   2   0   0   2   2
 MK-4-12                2   2   2   0   2   2   2   0   0   0   2   0   2   2   0   2   0   0   0   2   0   2   0   2   0   2   0   0   0   2   0   0   0   0   2   2   0   0   0   2   2   0   2   2   0   2   2   0   2   0   2   0   0   0   2   2   2   2   0   0   0   0   2   0   0   0   0   2   0   2   0   0   0   0   2   2   2   2   0   0   0   0   2   2   2   0   0   2   0   0   2   2   0   2   0   0   2   2   0   0   2   2   0   0   2   2   0   2   0   2   0   0   2   0   0   0   2   2   2   2   2   0   0   2   2   2   0   2   2   2   0   2   2   0   0   2   2   0   0   0   2   2   0   0   0   2   2   0   0   0   2   2   0   2   0   2   2   0   2   2   0   0   2   0   2   2   2   0   2   2   0   2   2   0   0   2   2   2   0   2   0   2   0   2   2   0   2   0   0   0   0   2   0   0   2   2   0   0   2   2
 MK-4-13                2   2   2   0   2   2   2   0   0   0   2   0   2   2   0   2   0   0   0   2   0   2   0   2   2   2   0   0   0   2   0   0   2   0   2   2   0   0   0   2   0   0   2   2   0   2   2   0   2   0   2   0   0   2   2   2   2   0   0   0   0   0   2   0   0   2   0   2   0   2   0   0   0   0   2   2   2   2   0   0   0   0   2   2   2   0   0   0   0   0   2   2   0   2   2   0   2   2   2   0   2   2   0   0   2   2   0   2   0   2   0   0   2   0   0   0   2   2   2   2   2   0   0   2   2   2   0   2   0   2   0   2   2   0   0   2   2   0   0   0   2   2   0   0   0   2   2   0   0   0   2   2   0   2   0   2   2   0   2   2   0   0   2   2   2   2   2   0   0   2   0   2   2   0   0   2   2   2   0   2   0   2   0   2   2   0   2   0   0   0   0   2   0   0   2   0   0   0   2   2
 MK-4-14                2   2   2   0   2   2   2   0   0   0   2   0   2   2   0   2   0   0   0   2   0   2   0   2   0   2   0   0   0   2   0   0   2   0   2   0   0   0   0   2   0   0   2   2   2   0   2   0   2   0   2   0   0   2   2   2   2   0   0   0   0   0   2   0   0   2   2   0   2   2   0   0   0   0   2   2   0   2   0   0   0   0   2   2   2   0   0   0   0   0   2   2   0   2   2   0   2   2   2   0   0   2   0   0   2   0   0   2   0   2   0   0   0   0   0   2   2   2   2   0   2   0   0   2   2   2   0   2   0   2   0   2   2   0   0   2   2   0   0   0   0   2   0   0   0   2   2   0   0   0   2   0   0   2   0   2   2   0   2   2   0   0   0   2   2   2   2   0   0   2   0   2   2   0   0   2   2   2   0   2   0   2   0   2   2   0   2   0   0   0   0   2   0   0   2   0   2   0   2   2
 MK-4-15                2   2   2   0   2   2   0   0   0   0   2   0   2   0   0   2   0   0   0   2   0   2   0   2   0   0   0   0   0   2   0   0   2   0   2   0   0   0   0   2   0   0   2   2   2   0   2   0   2   2   2   0   0   2   2   2   0   0   0   0   0   2   2   0   0   2   2   0   2   2   0   0   0   0   2   2   0   2   0   0   0   0   2   2   2   0   0   0   0   0   2   2   0   2   2   0   2   2   2   0   0   2   0   0   2   0   0   2   0   2   0   0   0   0   0   2   2   2   0   0   2   0   0   2   2   2   0   2   0   2   0   2   2   0   0   2   2   0   0   0   0   2   0   2   0   2   0   0   2   0   2   2   2   2   2   2   2   0   2   2   0   0   0   2   2   2   2   0   0   2   0   2   2   0   0   2   2   2   0   2   0   2   0   2   0   0   2   2   0   0   0   2   0   0   2   0   2   0   2   2
 MK-4-16                2   2   2   0   2   2   0   0   0   0   2   0   2   0   2   2   0   0   0   0   0   2   0   2   0   0   0   2   0   2   0   0   2   0   0   0   0   2   0   2   0   0   0   2   2   0   2   2   2   2   2   0   0   2   2   2   0   0   0   0   0   2   2   0   0   2   2   0   2   2   0   0   0   0   2   2   0   2   0   0   0   0   2   2   2   0   0   0   0   0   2   2   0   2   2   2   2   2   2   2   2   2   0   0   2   0   0   2   2   2   0   0   0   0   0   0   2   2   0   0   2   2   0   2   2   2   0   2   0   2   2   2   2   2   0   2   2   0   2   0   2   2   0   2   0   2   0   0   2   0   2   2   2   2   2   2   0   0   2   2   0   0   0   2   0   2   2   0   0   2   0   2   2   0   2   2   2   2   0   2   0   2   0   2   0   0   2   2   0   0   0   2   0   0   2   0   2   2   2   2
 MK-5-1                 0   2   2   2   0   0   2   0   0   2   2   2   0   0   0   0   0   2   0   2   0   2   0   0   0   2   2   0   0   0   0   2   0   0   0   2   2   2   2   2   2   0   0   0   2   0   2   0   2   2   0   2   2   2   2   2   2   0   2   2   0   2   0   2   0   2   2   0   0   2   0   2   0   2   2   2   0   2   2   0   0   2   0   2   2   0   2   2   2   2   2   2   2   2   2   0   0   0   0   0   0   2   0   2   0   0   2   2   0   0   2   0   0   2   0   2   0   2   0   2   2   2   2   0   0   2   0   0   2   2   0   2   2   0   0   2   2   0   2   0   2   2   0   0   0   0   2   0   0   0   0   0   0   0   2   0   0   0   2   0   0   0   0   2   2   2   0   0   0   0   0   0   2   2   2   2   2   2   0   0   0   0   2   0   0   0   0   2   2   0   0   2   0   2   2   0   0   2   2   0
 MK-5-2                 0   2   2   2   0   0   2   0   0   2   2   2   0   0   0   0   0   2   2   2   0   2   0   0   0   2   2   0   2   0   0   2   0   0   2   2   0   2   0   2   2   0   0   0   2   2   2   0   2   2   0   2   2   2   2   2   2   0   2   2   0   2   0   2   0   2   2   0   2   2   0   2   0   2   2   2   0   2   2   0   0   2   0   2   2   0   2   2   2   2   0   2   2   2   2   2   0   0   0   0   0   2   0   2   0   0   2   2   0   0   2   0   0   2   0   2   0   2   0   2   2   2   2   0   0   2   0   0   2   2   0   2   2   0   0   2   2   0   2   0   2   2   0   0   0   0   2   0   0   0   0   0   0   0   0   0   0   0   2   0   0   0   0   2   2   2   0   0   0   0   0   0   2   2   2   2   2   2   0   0   0   0   2   0   0   0   0   2   2   0   0   2   0   2   2   0   0   0   2   0
 MK-5-3                 0   2   2   2   0   0   2   0   0   2   2   2   2   0   0   0   0   2   2   0   0   0   0   0   2   2   2   0   2   2   0   2   0   0   0   2   0   2   0   0   2   0   0   2   2   2   2   0   2   2   0   2   2   2   2   0   2   0   2   2   0   2   0   2   0   2   2   0   2   2   0   2   2   2   2   2   0   2   2   0   0   2   0   0   2   0   2   2   2   2   2   2   0   2   2   2   0   0   0   0   0   2   0   2   0   0   2   2   0   2   2   0   0   2   0   0   0   2   0   2   2   2   2   0   0   2   0   0   2   2   0   2   2   0   0   2   2   0   2   0   2   2   0   2   0   0   2   0   0   0   0   0   0   0   0   0   0   0   2   0   0   0   0   2   2   0   0   0   0   0   0   2   2   2   2   2   2   2   0   0   0   0   2   0   0   0   0   2   0   0   0   2   0   2   2   0   2   0   2   0
 MK-5-4                 2   2   2   2   0   0   2   0   0   2   2   2   2   0   0   0   0   2   2   0   0   0   0   0   2   2   2   0   2   2   0   2   0   0   0   0   0   2   0   0   2   0   0   2   2   2   2   0   2   2   0   2   2   2   2   0   2   2   2   2   0   2   0   2   2   2   2   0   2   2   0   0   2   2   2   2   0   2   0   2   0   2   0   0   2   0   2   0   2   2   2   2   0   2   2   2   0   0   0   0   0   2   0   2   0   0   2   2   0   2   0   2   0   2   0   0   0   0   0   2   2   2   2   2   0   2   0   0   2   2   0   2   2   0   0   2   2   0   2   0   2   2   0   2   0   0   2   0   0   0   0   0   0   0   0   0   0   0   2   0   0   2   0   2   2   0   0   0   0   2   0   0   2   2   2   2   2   2   0   0   0   2   2   0   0   0   0   2   0   0   0   2   0   2   2   0   2   0   2   0
 MK-5-5                 2   2   2   2   2   0   2   0   0   2   2   2   2   2   2   0   0   2   2   0   0   2   0   0   2   2   2   0   2   2   0   2   0   2   0   0   0   2   0   0   2   0   0   2   2   2   2   0   2   2   0   2   2   2   2   2   2   2   2   2   0   2   0   2   2   2   2   0   2   2   0   0   2   2   2   2   0   2   0   2   2   2   0   0   2   0   0   0   2   2   0   2   0   2   2   2   0   2   0   2   0   2   0   2   0   0   2   2   0   2   0   2   0   2   0   0   0   0   0   2   2   2   0   2   2   2   0   2   2   2   0   2   2   0   0   2   2   0   2   0   2   2   0   2   0   0   2   0   0   0   0   0   0   0   0   0   0   0   2   0   0   0   0   0   2   0   0   0   0   2   0   0   2   2   2   2   2   2   0   0   0   0   2   0   0   0   0   0   0   0   0   2   0   2   2   0   2   0   2   0
 MK-5-6                 2   0   2   2   2   0   0   0   0   2   2   2   2   2   2   0   0   0   2   2   0   2   0   2   2   2   2   0   2   2   0   2   0   2   0   0   0   2   0   0   0   0   0   2   2   2   2   0   2   2   0   2   2   0   2   2   0   2   2   2   0   2   0   2   2   2   2   0   2   2   0   0   2   2   2   2   0   2   0   0   2   2   2   0   2   0   0   0   0   2   0   2   0   2   2   2   0   2   0   2   0   2   0   2   0   0   0   0   0   2   0   2   2   2   2   0   0   0   0   2   0   2   0   2   2   2   0   2   2   2   0   2   2   0   0   0   2   0   2   0   2   2   0   2   0   0   2   0   0   0   0   0   0   0   0   0   0   0   2   0   0   0   0   0   2   0   0   0   0   2   2   0   2   2   2   2   0   2   0   0   0   0   0   2   0   2   0   0   0   0   0   0   0   0   2   0   2   2   2   2
 MK-5-7                 2   0   2   2   2   0   0   0   0   0   2   2   2   2   2   0   0   0   2   2   0   2   0   2   0   2   2   0   2   0   0   0   0   2   0   0   0   2   0   0   0   0   0   2   2   2   2   0   2   2   0   2   2   0   2   2   0   2   2   2   2   2   0   2   2   2   2   0   2   2   0   0   2   2   2   2   0   2   0   0   2   2   2   0   2   0   0   0   2   2   0   2   0   2   2   2   0   2   0   2   0   2   0   2   0   0   0   0   2   2   0   0   2   0   2   0   0   0   0   2   2   2   0   2   2   2   0   2   2   2   0   2   2   0   0   2   2   0   2   0   2   2   0   2   0   0   2   0   0   0   0   0   0   0   2   2   2   0   2   0   0   0   0   0   2   0   0   0   0   2   0   0   2   2   2   2   0   2   0   0   0   0   0   0   0   2   0   0   0   0   2   0   2   0   2   2   2   2   2   2
 MK-5-8                 2   0   2   2   2   0   0   0   0   0   2   2   2   2   2   2   0   0   2   2   0   2   0   0   0   2   2   2   2   0   0   0   0   0   0   0   0   2   0   2   0   0   0   0   2   0   2   0   2   2   0   2   2   0   2   2   0   2   2   2   2   2   0   2   2   2   0   0   2   2   0   0   2   2   0   2   0   2   2   0   2   2   2   0   2   0   0   0   2   0   0   2   0   2   2   2   0   2   0   2   0   2   0   2   0   0   0   0   2   2   0   0   2   0   2   0   0   0   0   2   2   2   0   2   2   2   0   2   2   2   0   2   2   0   0   2   2   0   0   0   2   2   0   2   0   0   2   2   0   0   0   0   0   0   0   0   2   0   0   0   0   0   0   0   2   2   0   2   0   2   0   0   2   2   2   2   0   2   0   0   0   0   0   0   0   2   0   0   0   0   2   0   0   0   2   2   0   2   2   2
 MK-5-9                 2   2   2   2   2   0   0   2   0   0   2   2   2   2   2   2   0   0   2   2   2   2   0   0   0   2   2   2   2   2   0   0   0   0   0   0   0   0   0   2   0   0   0   0   0   0   2   0   2   2   2   0   2   0   2   0   0   2   2   2   2   2   0   2   2   2   0   0   2   2   0   0   2   2   0   2   0   2   2   0   2   0   2   2   2   0   0   0   0   0   0   2   0   2   2   2   0   2   0   2   0   2   0   2   0   0   0   0   2   2   0   0   2   0   0   0   0   0   0   2   2   2   0   2   2   2   0   2   2   2   0   2   2   2   0   2   2   0   0   0   2   2   0   2   0   0   2   2   0   0   0   0   0   0   0   0   2   2   0   0   0   0   0   0   2   2   0   2   0   2   0   0   2   2   2   2   0   2   0   0   0   0   0   0   0   2   0   0   0   0   2   0   0   0   0   2   0   2   2   2
 MK-5-10                2   2   2   2   2   0   0   2   0   0   2   2   2   2   2   2   0   0   2   2   2   2   0   0   2   2   2   2   0   2   0   0   0   0   0   0   0   0   0   2   0   0   0   0   0   0   2   2   2   2   2   0   2   0   2   0   0   2   2   2   0   2   0   2   0   2   0   0   2   2   0   0   0   2   0   2   0   2   0   0   2   0   2   2   2   0   0   0   0   0   0   2   0   0   0   2   0   2   0   2   0   2   0   2   0   0   0   0   2   2   0   0   2   0   0   2   0   0   0   2   2   2   0   2   2   2   0   0   2   2   0   2   2   2   0   2   2   2   0   0   2   0   0   2   0   0   2   2   0   0   0   0   0   2   0   0   2   2   0   0   0   0   0   0   2   0   0   2   0   2   0   0   2   2   2   2   0   2   0   0   0   0   0   0   0   2   0   0   0   0   2   0   0   0   0   2   0   2   0   2
 MK-5-11                2   2   0   2   2   0   0   2   0   0   2   2   2   2   2   2   0   0   2   2   2   2   0   0   2   2   2   0   0   2   0   0   0   0   0   2   2   0   0   2   0   0   0   0   0   0   2   2   0   2   2   0   2   0   2   0   0   2   0   2   0   2   0   2   0   2   0   2   2   2   0   0   0   2   0   2   0   2   0   0   2   0   2   2   2   0   0   2   0   0   0   2   0   0   0   2   2   2   2   0   2   2   0   2   0   0   0   0   2   2   0   0   2   0   0   2   0   0   0   2   2   2   2   2   2   2   0   0   2   2   0   2   2   0   2   2   2   2   0   0   2   0   0   2   2   0   2   2   0   0   2   0   0   2   0   2   2   2   0   0   0   0   0   0   2   0   2   2   0   2   0   0   2   2   2   2   0   2   0   0   2   0   0   0   0   2   0   0   0   0   2   0   0   0   0   0   0   2   0   2
 MK-5-12                2   2   0   0   2   0   0   0   0   0   2   2   2   2   2   2   0   0   2   2   2   2   0   0   2   2   2   0   0   2   0   0   2   2   0   2   2   0   0   2   0   2   0   0   0   0   0   2   0   2   2   0   2   0   2   0   0   2   0   2   0   2   0   2   0   2   0   2   2   2   0   0   2   0   0   2   0   2   0   2   2   2   2   2   2   0   0   2   0   0   0   2   0   0   0   2   2   2   2   0   0   2   0   2   0   0   0   2   0   2   0   0   2   0   0   2   0   0   0   0   2   2   2   2   2   2   0   0   2   2   0   2   2   0   2   2   2   2   0   0   2   0   0   2   2   0   2   2   0   0   2   0   0   0   0   0   2   2   0   0   2   0   0   0   2   0   2   0   0   0   0   0   2   2   2   2   2   2   2   2   2   0   0   0   0   2   2   0   2   0   2   0   0   0   0   0   0   2   0   2
 MK-5-13                2   2   0   0   2   0   0   2   0   0   2   2   0   2   2   0   0   0   2   2   2   2   0   0   2   2   2   0   0   0   0   0   2   0   0   2   2   0   0   2   0   2   2   0   2   0   2   2   0   2   2   0   2   0   2   0   2   0   0   2   0   2   0   2   0   2   0   2   2   2   0   0   2   0   0   2   0   2   0   2   2   2   2   2   2   0   0   2   0   0   0   2   0   0   0   2   2   2   2   0   0   2   0   2   0   0   0   2   0   2   0   0   2   0   2   0   0   0   0   0   2   0   2   2   2   2   0   2   2   2   0   2   2   0   2   0   2   2   0   0   2   0   0   2   2   0   2   2   0   0   2   0   0   0   0   0   2   2   0   0   2   0   0   0   2   0   2   0   0   0   0   0   2   2   2   2   2   2   2   2   2   0   0   0   0   2   2   0   2   0   2   2   0   2   0   0   0   2   0   0
 MK-5-14                2   2   0   2   2   0   0   2   0   0   2   2   0   2   2   0   0   0   2   2   2   0   0   2   2   2   2   0   0   0   0   0   2   0   0   2   2   0   0   2   0   2   2   0   2   0   0   2   0   0   2   0   2   0   0   0   2   0   0   2   0   0   0   2   2   2   0   2   2   2   0   0   2   0   0   2   2   2   0   2   2   2   2   2   2   0   0   2   0   0   0   2   0   0   0   2   0   2   2   0   0   2   0   2   0   2   0   2   0   2   0   0   2   0   2   0   0   0   0   0   2   0   2   2   2   2   0   0   2   2   0   2   2   0   0   0   2   2   0   0   2   0   0   2   2   0   2   2   0   0   2   0   0   0   0   0   2   2   0   0   2   0   0   0   2   2   2   0   0   0   2   0   2   2   2   2   2   2   2   2   2   0   0   0   0   2   2   0   2   0   2   2   2   2   0   0   0   2   0   0
 MK-5-15                2   2   0   2   2   0   0   2   0   0   2   2   0   2   2   0   0   0   2   2   2   0   0   2   2   2   2   0   0   0   0   0   2   0   0   2   2   0   0   2   0   2   2   0   0   0   0   2   0   0   0   0   0   0   0   0   2   0   0   2   2   0   0   0   2   2   0   2   2   2   0   0   2   0   0   2   2   2   0   0   2   2   2   2   2   0   0   2   0   0   0   2   0   0   0   2   0   2   2   2   0   2   0   2   0   2   0   2   2   2   2   0   2   0   0   0   0   0   0   0   2   0   2   2   0   2   0   0   2   2   0   0   0   0   0   0   2   2   0   0   2   0   0   0   2   0   2   2   0   0   2   0   0   2   0   0   2   2   0   0   2   0   0   0   2   2   2   0   0   0   2   0   2   2   2   2   2   2   2   2   2   0   0   0   0   2   2   0   2   0   2   0   2   2   0   2   0   2   2   0
 MK-5-16                0   2   0   2   2   0   0   2   0   0   2   2   0   2   2   0   2   2   2   2   2   0   0   2   2   2   2   0   0   0   0   0   2   0   0   2   2   0   0   2   0   2   0   0   0   0   0   0   0   0   0   0   0   0   0   0   2   0   0   2   2   2   0   0   2   2   0   2   2   2   0   0   0   2   0   2   2   2   0   0   2   2   2   2   2   0   0   0   0   0   2   2   0   0   2   2   0   2   2   2   0   2   0   2   0   2   0   2   2   2   2   2   2   0   0   0   0   0   0   0   2   0   2   2   0   2   2   0   2   2   0   0   0   0   0   0   2   2   0   0   2   2   2   0   2   0   2   0   0   2   2   0   0   2   0   0   2   2   0   0   2   0   0   0   2   2   2   0   0   0   2   0   2   2   2   2   2   0   0   0   2   0   0   0   0   2   2   0   2   0   2   0   2   2   0   2   0   2   2   2
 MK-6-1                 0   0   0   2   0   0   0   0   0   0   2   0   2   0   0   0   0   0   0   0   0   2   0   0   0   0   2   0   0   0   2   0   0   2   0   0   2   2   2   0   0   2   2   0   2   2   0   2   0   0   0   2   0   2   0   2   0   0   2   0   2   2   0   0   0   0   0   0   2   0   0   2   0   2   2   2   2   2   2   2   2   2   0   0   0   2   0   0   2   0   0   2   2   2   2   0   2   2   0   2   2   0   0   0   2   2   2   2   0   2   0   0   0   0   0   0   0   2   0   2   2   2   2   2   0   0   0   2   0   2   0   0   0   2   2   2   0   0   0   2   0   0   2   2   2   0   0   0   0   2   0   2   0   2   2   2   2   0   0   0   0   2   0   2   0   2   0   0   0   2   0   2   0   0   0   0   2   0   0   2   0   2   2   0   0   2   2   2   0   0   0   2   2   0   0   0   2   0   0   0
 MK-6-2                 0   0   0   0   0   0   0   0   0   0   2   0   2   0   0   0   0   0   0   0   0   2   0   0   0   0   2   0   2   0   2   0   0   2   0   0   2   2   2   0   0   2   2   0   2   2   0   2   0   2   0   2   0   0   0   2   0   0   2   2   2   2   0   0   0   0   0   0   2   0   0   2   0   2   2   2   2   2   2   2   2   2   0   0   0   2   0   0   2   0   0   0   2   0   2   0   2   2   0   2   2   0   0   0   2   2   2   2   0   2   0   0   0   0   0   0   0   2   0   2   2   0   0   2   0   0   2   2   0   2   0   0   0   2   2   2   2   0   0   2   0   0   2   2   2   0   0   0   2   2   0   2   0   2   2   2   2   0   0   0   0   2   0   2   0   0   0   0   0   2   0   2   0   0   0   0   2   2   0   2   0   2   2   0   0   2   2   2   0   0   0   0   2   0   0   0   2   0   0   0
 MK-6-3                 0   0   0   0   0   0   0   0   0   0   0   0   2   0   0   0   0   0   0   0   0   2   2   0   0   0   2   0   0   0   2   0   0   0   2   0   2   2   2   0   0   2   2   0   2   2   2   2   0   2   0   2   0   0   0   0   0   2   2   2   2   2   0   0   0   0   0   0   2   0   0   0   0   2   2   2   2   2   2   2   2   0   0   2   0   2   2   0   2   2   0   2   2   0   0   0   0   2   0   2   2   0   0   2   2   2   2   2   0   2   0   0   0   0   0   0   0   2   2   2   2   2   0   2   0   0   2   2   0   2   2   0   0   2   2   2   2   0   0   0   0   0   0   0   0   0   0   0   2   0   0   2   0   2   2   2   2   0   0   0   0   2   0   2   0   0   0   0   0   2   0   2   2   0   0   0   2   2   0   2   0   2   2   0   0   2   2   0   0   0   0   0   2   0   0   0   2   0   0   2
 MK-6-4                 0   0   0   0   0   0   0   0   0   0   0   0   2   0   0   0   0   2   0   0   0   2   2   2   0   0   2   0   0   0   2   0   0   0   2   0   2   2   2   0   0   2   2   0   2   0   2   2   2   2   0   2   0   0   0   0   0   2   2   2   0   2   0   0   0   0   0   0   2   0   0   0   0   2   2   2   2   2   2   2   2   2   0   2   0   0   2   2   2   2   0   2   2   0   0   0   0   2   2   2   2   0   0   2   2   2   2   2   0   2   0   0   0   0   0   0   0   2   2   2   2   2   0   2   0   0   2   2   0   2   0   0   2   2   0   2   2   2   0   0   0   0   0   0   0   0   0   0   0   0   0   0   0   2   2   2   2   0   0   0   0   2   0   2   0   0   0   0   0   2   0   2   2   0   0   2   2   2   0   2   0   0   2   0   0   2   2   0   0   0   0   2   2   0   0   2   0   0   2   2
 MK-6-5                 2   0   0   0   2   0   0   0   0   0   0   0   2   0   0   0   0   2   0   0   0   2   2   2   0   0   2   0   0   0   2   0   0   0   2   0   0   2   2   0   0   2   2   0   2   0   2   2   2   2   0   2   0   0   0   0   0   2   2   2   0   2   0   0   0   0   0   0   2   0   0   0   0   2   2   2   2   2   2   2   2   2   0   2   0   0   2   2   2   2   0   2   2   0   0   0   0   2   2   0   2   2   0   2   2   2   2   2   0   2   0   0   0   0   0   0   0   2   2   2   2   2   0   2   0   0   2   0   2   2   0   2   0   2   0   2   2   2   0   0   0   0   0   0   0   0   0   0   0   0   0   0   0   2   2   2   2   0   0   0   0   0   0   2   2   2   0   0   0   2   0   2   2   0   2   2   2   2   0   2   0   0   2   0   0   2   2   0   0   0   0   2   2   0   0   2   0   0   2   2
 MK-6-6                 2   0   0   0   2   0   0   0   0   0   0   0   2   0   0   0   0   2   0   0   0   2   2   2   0   0   0   0   0   0   2   0   0   0   2   0   0   2   2   0   0   2   2   2   2   0   0   2   2   2   0   2   0   0   0   0   0   0   2   2   0   2   0   0   2   0   0   0   2   0   0   0   2   2   2   2   2   2   0   2   2   2   0   2   0   0   2   2   2   2   0   0   2   0   0   0   0   2   0   0   2   2   0   2   2   2   2   2   0   0   0   0   0   0   0   0   0   2   2   2   2   2   0   2   2   0   2   0   2   2   0   2   0   2   0   2   2   0   0   0   0   0   0   0   0   0   0   0   0   0   0   0   0   2   2   2   2   0   0   2   0   0   0   2   2   2   0   0   0   2   0   2   2   0   2   2   2   2   0   2   0   2   2   0   0   0   2   0   0   0   0   2   2   0   0   2   0   0   2   2
 MK-6-7                 2   0   0   0   2   0   0   0   0   0   0   0   2   0   2   0   0   2   0   0   0   2   2   2   0   0   0   0   0   2   2   0   0   0   2   0   0   2   2   0   0   2   2   2   2   0   0   2   2   2   0   2   0   0   0   0   0   0   2   2   0   2   0   0   2   0   0   0   2   0   0   0   2   2   2   0   2   2   0   2   2   2   0   2   2   0   2   2   2   2   0   0   2   0   0   0   0   2   0   0   2   2   0   2   2   2   2   2   0   0   2   0   0   0   0   0   0   2   0   2   2   2   0   2   2   0   2   0   2   2   0   2   0   2   0   2   2   0   0   0   0   0   0   2   0   0   0   0   0   0   0   0   0   2   0   2   2   0   0   2   0   0   0   2   2   2   0   0   0   2   0   2   2   0   2   2   2   2   0   2   0   2   2   0   2   0   2   0   0   2   0   0   2   2   0   2   0   0   2   2
 MK-6-8                 2   0   0   0   2   0   0   0   0   0   0   0   2   0   2   0   0   2   0   0   0   2   2   2   0   2   0   0   2   2   2   0   2   0   2   0   0   2   2   0   0   2   2   2   2   2   0   2   2   2   2   0   0   0   0   0   0   0   0   2   0   2   0   0   2   2   0   0   2   0   0   0   2   2   2   0   2   2   0   2   2   2   0   2   2   0   2   2   2   2   0   0   2   0   0   0   0   2   0   0   2   2   0   2   2   2   2   2   0   0   2   0   0   0   0   0   0   2   2   2   2   2   0   2   2   0   2   0   2   2   0   2   0   0   0   2   2   0   0   0   2   0   0   2   0   0   0   0   0   0   0   0   0   2   0   2   2   0   0   2   0   0   0   2   2   2   0   0   0   2   0   2   2   0   2   2   2   2   0   2   0   2   2   0   2   0   2   0   0   2   0   0   2   2   0   0   2   0   2   2
 MK-6-9                 2   0   0   0   2   0   0   0   0   0   2   0   2   0   2   0   0   2   0   0   0   2   2   2   0   0   0   0   2   2   2   0   2   2   2   0   0   2   2   0   0   0   2   2   2   2   0   2   2   2   2   2   0   2   0   0   0   0   0   2   0   2   0   0   2   2   0   2   2   2   0   0   2   2   2   0   2   2   0   2   2   0   0   2   2   2   2   2   2   2   0   0   2   0   0   0   0   0   0   0   2   2   0   2   2   2   2   2   0   2   2   0   2   0   0   2   0   2   2   2   2   2   0   2   2   0   2   2   2   2   0   2   0   0   0   2   2   2   2   0   2   0   0   2   2   0   0   0   0   0   0   0   2   2   0   2   2   0   0   0   0   2   0   2   0   2   0   0   0   2   0   2   2   2   0   2   0   2   0   0   0   0   2   0   2   0   2   0   0   2   0   0   2   2   0   0   2   0   2   2
 MK-6-10                2   0   0   0   2   0   0   0   0   0   2   0   2   0   2   0   2   2   2   0   0   2   2   2   0   0   0   0   2   2   2   0   2   2   2   0   0   2   0   0   0   0   2   2   2   2   0   2   2   2   2   2   0   2   0   0   2   0   0   2   0   2   2   2   2   2   0   2   2   2   0   0   2   2   2   0   2   2   0   2   2   0   0   2   2   2   2   2   2   2   0   0   2   0   0   0   0   0   0   0   2   2   0   2   2   2   2   2   0   2   2   0   2   0   0   2   0   2   0   2   2   2   0   2   2   0   2   2   0   2   0   2   0   0   0   2   2   2   2   0   2   0   0   2   2   0   0   0   0   0   2   0   2   2   0   2   2   0   0   0   0   2   0   0   0   2   0   0   0   2   0   2   2   2   0   2   0   2   0   0   0   0   2   0   2   0   2   0   0   2   0   0   2   2   2   0   2   0   2   2
 MK-6-11                2   0   0   0   2   0   0   0   0   0   2   0   2   0   2   0   2   2   2   0   0   2   2   2   0   0   0   0   2   2   2   0   2   2   2   0   0   2   0   0   0   0   2   2   2   2   0   2   2   2   2   2   0   2   0   0   2   0   0   2   0   2   2   2   2   2   0   2   2   2   2   0   2   2   2   0   2   2   0   0   2   0   0   2   2   2   2   0   2   2   0   0   2   0   0   0   0   0   0   2   2   2   0   2   2   0   0   2   0   2   2   2   2   2   0   2   0   2   0   2   2   2   0   2   0   0   0   2   0   2   0   2   0   0   0   2   2   2   2   2   2   0   0   2   2   0   2   0   0   0   2   0   2   2   0   2   2   2   0   0   0   0   0   0   0   2   0   0   0   0   0   2   2   2   0   2   0   2   0   0   0   2   0   0   0   0   2   2   0   2   0   0   2   2   2   0   2   0   2   2
 MK-6-12                2   0   0   0   2   0   0   0   0   0   2   0   2   0   2   0   2   2   2   0   0   2   2   2   0   0   0   2   2   0   2   0   2   2   2   0   0   2   0   0   0   0   2   2   2   2   0   2   2   2   2   2   0   2   0   0   2   0   0   2   0   2   2   0   2   2   0   2   2   2   2   0   0   0   2   0   2   2   2   0   0   0   0   2   2   2   2   2   2   2   0   0   2   0   0   0   0   0   2   2   2   2   0   2   2   0   0   2   0   2   2   0   2   2   0   2   0   0   0   2   2   2   0   2   0   0   0   2   0   2   0   2   0   0   0   2   2   2   2   2   2   0   0   2   2   0   2   0   0   0   2   0   2   2   0   2   2   2   0   0   2   0   0   0   0   0   2   0   0   0   0   2   2   2   0   2   0   2   0   0   0   2   0   0   0   0   0   0   0   2   0   0   2   0   2   0   0   0   2   2
 MK-6-13                2   0   0   0   2   0   0   0   0   0   2   0   0   0   2   0   0   2   2   0   0   2   2   2   0   2   0   2   2   0   2   0   0   2   2   0   0   2   0   0   0   0   2   2   2   2   0   2   0   2   2   2   0   2   0   0   2   0   0   2   0   2   2   0   2   2   0   2   2   0   2   0   0   0   2   0   2   2   2   0   0   2   0   2   2   2   2   2   2   2   0   0   2   0   0   0   0   0   2   2   0   2   2   2   0   0   0   2   0   2   2   0   2   2   0   2   0   0   0   2   2   2   0   2   0   0   0   2   2   2   0   2   0   0   0   2   2   2   2   2   2   0   0   2   2   0   2   0   0   0   2   0   2   2   0   2   2   2   2   0   2   0   0   2   0   0   2   2   2   0   0   0   2   2   0   2   0   2   0   0   0   2   0   0   0   2   0   0   0   2   0   0   2   0   2   0   0   0   2   2
 MK-6-14                2   2   0   0   2   0   0   0   2   0   2   0   2   0   2   0   2   2   2   0   0   2   0   0   0   2   0   0   2   2   2   0   0   2   2   0   0   2   0   0   0   0   2   2   2   2   0   2   0   2   2   2   0   0   2   0   2   0   0   2   0   2   2   0   2   0   0   2   2   0   0   0   2   0   2   0   2   2   0   0   0   2   0   2   2   2   2   2   2   0   0   0   2   0   0   0   0   0   2   2   0   2   2   2   0   0   0   2   0   2   2   0   0   2   0   2   0   0   0   2   2   2   0   2   0   0   0   2   2   2   0   2   0   0   0   2   2   2   2   2   2   0   2   2   2   0   2   0   0   0   2   0   2   2   0   2   2   2   2   0   2   0   0   2   0   0   2   2   2   0   0   0   2   2   0   2   0   2   0   0   2   2   0   0   0   0   0   0   0   2   0   0   2   0   2   0   0   0   2   2
 MK-6-15                2   2   0   0   0   0   0   0   2   0   2   0   2   0   2   0   2   2   2   0   0   2   0   0   0   2   0   0   2   0   2   0   2   2   2   0   0   0   0   0   0   0   0   2   2   2   0   2   0   2   2   2   0   0   2   0   2   0   0   2   2   0   0   0   2   0   0   2   2   0   0   0   2   0   2   0   2   2   0   0   0   2   0   2   2   2   2   2   2   2   0   0   2   0   0   0   2   0   2   2   0   2   2   2   0   0   0   2   0   0   2   0   0   2   0   2   0   0   0   2   2   0   0   2   0   0   0   2   2   2   0   2   0   0   0   2   2   2   2   2   2   0   2   2   2   0   2   2   0   0   2   0   2   2   0   2   2   2   2   0   2   0   0   2   0   0   2   2   2   0   0   0   2   2   2   2   0   2   2   0   2   2   0   0   0   0   0   0   0   2   0   2   2   0   2   0   0   0   2   2
 MK-6-16                2   0   2   0   2   0   2   0   2   0   2   0   2   2   2   0   2   2   2   0   2   2   0   0   0   2   0   0   0   0   2   0   2   2   2   0   0   0   0   0   0   0   0   2   2   0   0   2   0   2   2   2   0   2   2   0   2   0   0   2   2   0   0   0   2   0   0   2   0   0   0   0   2   0   2   0   2   2   0   0   0   2   0   2   2   0   2   2   2   2   0   0   2   0   0   0   2   0   2   2   2   2   2   2   2   0   0   2   2   0   2   0   0   0   0   2   2   0   2   2   2   0   0   2   0   0   0   2   2   2   0   2   0   2   0   2   2   2   2   2   2   0   2   2   2   0   2   2   0   0   2   0   2   2   0   2   2   2   2   0   2   0   0   2   0   0   2   2   0   2   0   0   2   2   0   2   0   2   0   0   2   2   2   0   2   0   0   0   0   2   0   2   2   0   2   0   0   2   2   2
 
!****************************************** Phenotypic Data **********************************************************
!-100.0 is resevred for missing phenotype
SimulatedTrait1         9.2792   12.3077    8.6162   10.2659    9.7553    8.6853   11.6575    6.7367    7.5643   12.4094    9.8225    9.5314   11.3759   11.6903   10.4406    8.0723    8.1451    9.8917   10.6898    6.6879   12.6110    9.3983    9.9578    9.9617    9.0182   10.9419   10.4480    8.4535   11.2408    9.2283    8.0172   11.5199    9.2489   11.5592   10.8375   10.2133    8.5582   11.0021   12.0173    7.3824    7.4987   11.9371   11.2194    8.1832    8.4986   12.5273    8.7421    6.3330   11.0645   10.2849    9.2491   10.8484    8.6742    9.6108    9.6859    9.6463   10.4236   11.6758    9.6823    9.4593    8.8631   11.8670    8.4009   13.1166   10.5124   10.3147   11.6632   10.4460   11.7230   10.5042    8.9450   10.6466    9.0514   11.9082   10.6701    9.7800    9.6159    9.0320   10.0024   11.1359    8.1855    9.9430   11.6051    9.9005   10.0484   11.2376   11.2228   11.1077    7.9754   10.6493    8.8198    9.3710   10.4907    9.8603    9.4643   12.7083    9.1833    9.7955    9.5397   10.2326   11.6068    9.0777    8.1065   10.6202   10.4056   10.1944    7.9310   10.2971   11.5584   13.7161   12.5276    9.0375   11.6573   12.8627    8.3062    8.0519   10.4911    8.2156    9.0898   11.6179   10.8632   12.0171    9.2058   10.1411   11.3259   10.7560   11.0354   10.8584   10.7465   13.5292    9.6049   11.8506   11.1206    9.2498   10.3599   12.2968    8.7222    7.8489    9.7362   11.3090    8.2201   10.9425    7.5436   10.6237    8.7860    8.6893   12.1293    7.5126    8.8839   10.8006   10.5892    9.3687    9.0074    8.8488    9.5467    9.8740   12.2037    8.8721    9.8255   10.1162    9.7631   10.3875    9.5505   11.2799   10.3299    9.9554    8.0159   11.5629    9.5755   10.5152    7.8180    9.3782    9.6755    9.8218   11.0399   11.3490   11.0680   11.2784    8.6199    8.7713   11.1679   10.4928    8.8084    9.3418    7.8498    9.3715    8.5444    8.1943   10.0190   12.6957   10.7216   11.0111    7.2667    9.1342   11.4315   10.5735   10.5944    7.6884    9.9839   10.4462
SimulatedTrait2        14.1498   13.4209   14.6528   15.6405   15.2478   13.2223   13.4254   15.5526   14.8475   16.5424   15.5428   15.2731   15.3142   14.8423   16.4069   12.7531   15.4304   17.1181   12.8830   12.2264   14.4434   12.7585   13.2483   14.1581   15.6295   16.2074   15.3982   14.9169   14.2646   16.8937   16.9275   14.1949   16.1954   16.8600   13.3019   13.6044   15.5298   16.7266   15.0061   15.5450   14.4231   14.4930   14.4947   16.5561   15.6771   16.8313   15.7109   12.7663   14.1716   14.9096   10.4175   16.4559   15.4602   17.4794   14.3794   14.4812   13.6808   17.2504   14.0283   14.4398   14.9429   14.9107   13.7105   13.4206   16.8268   15.6364   15.7275   15.2055   15.7768   16.3805   14.4928   10.3673   15.0719   15.1006   16.4452   15.4802   12.9128   17.2010   13.1286   15.8631   17.1784   13.7055   14.4603   16.0368   13.9919   14.7091   15.7987   15.1731   15.4116   14.7695   14.3782   16.2475   14.0893   13.6671   16.4659   18.2805   15.9833   14.4017   12.6921   17.6552   14.0253   14.3452   16.0387   16.2000   15.3671   14.8938   16.5956   17.1697   13.4626   13.6421   13.8977   15.2590   15.4847   13.4112   14.9824   13.7914   15.6424   15.4404   14.4687   16.7083   16.5456   16.8825   15.5801   15.7694   15.1363   15.9060   16.3141   15.6442   14.0041   14.6089   15.2307   14.6336   15.5039   15.0167   15.0317   15.8068   16.1025   16.0478   13.7356   13.2461   16.1011   17.5769   17.2424   15.8289   15.3959   13.7367   14.8380   16.0021   13.6620   16.6759   13.6599   11.8902   15.5215   16.5629   14.4531   14.7995   13.8067   13.5509   12.6706   15.1842   13.8690   15.2594   15.9915   16.0168   15.6931   13.6552   15.4639   15.8170   15.0473   14.0155   15.8786   15.0669   16.3873   14.7741   14.1085   12.5734   17.4844   14.2313   14.4922   14.2228   14.9799   13.7724   13.9236   14.2301   15.2540   12.4252   14.4007   13.5253   15.2232   16.3073   13.6770   16.1916   13.5561   14.0504   17.2555   16.1442   14.0782   16.5068   15.2609   16.9035
 
