# Supplementary material for: Inclusive Composite Interval Mapping of QTL by Environment Interactions in Biparental Populations
Source: PLoS One. 2015 Jul 10;10(7):e0132414. doi: 10.1371/journal.pone.0132414 (PMC4498613; doi:10.1371/journal.pone.0132414)
Supplement: S3 File — (ZIP) [file pone.0132414.s003.zip › Simulation for unliked model/Simulated popualtions/run_00173.met]

!**********************Note: lines staring with "!" are remarks and will be ignored in the program********************
!*********************************General Information**********************************
!Assuming F1 = P1 x P2, populations available in QTL IciMapping are: 
!  1, P1BC1F1 = P1 x F1, the first backcrossing where P1 is used as the recurrent parent;
!  2, P2BC1F1 = P2 x F1, the first backcrossing where P2 is used as the recurrent parent;
!  3, F1DH, F1-derived doubled haploids; 
!  4, RIL or F1RIL, recombination inbred lines through the repeated selfing of F1;
!  5, P1BC1RIL, recombination inbred lines through the repeated selfing of P1BC1F1;
!  6, P2BC1RIL, recombination inbred lines through the repeated selfing of P2BC1F1;
!  7, F2, the selfing generation of F1;
!  8, F3, the selfing generation of F2;
!  9, P1BC2F1, the second backcrossing where P1 is used as the recurrent parent; 
! 10, P2BC2F1, the second backcrossing where P2 is used as the recurrent parent;
! 11, P1BC2RIL, recombination inred lines through the repeated selfing of P1BC2F1; 
! 12, P2BC2RIL, recombination inred lines through the repeated selfing of P2BC2F1; 
! 13, P1BC1F2, the selfing generation of P1BC1F1; 
! 14, P2BC1F2, the selfing generation of P2BC1F1; 
! 15, P1BC2F2, the selfing generation of P1BC2F1; 
! 16, P2BC2F2, the selfing generation of P2BC2F1; 
! 17, P1BC1DH, P1BC1F1-derived doubled haploids; 
! 18, P2BC1DH, P2BC1F1-derived doubled haploids; 
! 19, P1BC2DH, P1BC2F1-derived doubled haploids; 
! 20, P2BC2DH, P2BC2F1-derived doubled haploids; 
   3      !Mapping Population (see remarks above)
   2      !Mapping Function (1 for Kosambi; 2 for Haldane; 3 for Morgan)
   2      !Marker Space Type (1 for intervals; 2 for positions)
   1      !Marker Space Unit(1 for centiMorgans; 2 for Morgan)
   6      !Number of Chromosomes (or Linkage Groups)
 200      !Size of the mapping population
   2      !Number of environments
 
!***************************************** Chromosomes and Linkage Maps **********************************************
!Chromosome                 NumMarkers
-CH1                        16
-CH2                        16
-CH3                        16
-CH4                        16
-CH5                        16
-CH6                        16
!Linkage map (Marker name followed by position or the interval length)
 MK-1-1                1     0.000
 MK-1-2                1    10.000
 MK-1-3                1    20.000
 MK-1-4                1    30.000
 MK-1-5                1    40.000
 MK-1-6                1    50.000
 MK-1-7                1    60.000
 MK-1-8                1    70.000
 MK-1-9                1    80.000
 MK-1-10               1    90.000
 MK-1-11               1   100.000
 MK-1-12               1   110.000
 MK-1-13               1   120.000
 MK-1-14               1   130.000
 MK-1-15               1   140.000
 MK-1-16               1   150.000
 MK-2-1                2     0.000
 MK-2-2                2    10.000
 MK-2-3                2    20.000
 MK-2-4                2    30.000
 MK-2-5                2    40.000
 MK-2-6                2    50.000
 MK-2-7                2    60.000
 MK-2-8                2    70.000
 MK-2-9                2    80.000
 MK-2-10               2    90.000
 MK-2-11               2   100.000
 MK-2-12               2   110.000
 MK-2-13               2   120.000
 MK-2-14               2   130.000
 MK-2-15               2   140.000
 MK-2-16               2   150.000
 MK-3-1                3     0.000
 MK-3-2                3    10.000
 MK-3-3                3    20.000
 MK-3-4                3    30.000
 MK-3-5                3    40.000
 MK-3-6                3    50.000
 MK-3-7                3    60.000
 MK-3-8                3    70.000
 MK-3-9                3    80.000
 MK-3-10               3    90.000
 MK-3-11               3   100.000
 MK-3-12               3   110.000
 MK-3-13               3   120.000
 MK-3-14               3   130.000
 MK-3-15               3   140.000
 MK-3-16               3   150.000
 MK-4-1                4     0.000
 MK-4-2                4    10.000
 MK-4-3                4    20.000
 MK-4-4                4    30.000
 MK-4-5                4    40.000
 MK-4-6                4    50.000
 MK-4-7                4    60.000
 MK-4-8                4    70.000
 MK-4-9                4    80.000
 MK-4-10               4    90.000
 MK-4-11               4   100.000
 MK-4-12               4   110.000
 MK-4-13               4   120.000
 MK-4-14               4   130.000
 MK-4-15               4   140.000
 MK-4-16               4   150.000
 MK-5-1                5     0.000
 MK-5-2                5    10.000
 MK-5-3                5    20.000
 MK-5-4                5    30.000
 MK-5-5                5    40.000
 MK-5-6                5    50.000
 MK-5-7                5    60.000
 MK-5-8                5    70.000
 MK-5-9                5    80.000
 MK-5-10               5    90.000
 MK-5-11               5   100.000
 MK-5-12               5   110.000
 MK-5-13               5   120.000
 MK-5-14               5   130.000
 MK-5-15               5   140.000
 MK-5-16               5   150.000
 MK-6-1                6     0.000
 MK-6-2                6    10.000
 MK-6-3                6    20.000
 MK-6-4                6    30.000
 MK-6-5                6    40.000
 MK-6-6                6    50.000
 MK-6-7                6    60.000
 MK-6-8                6    70.000
 MK-6-9                6    80.000
 MK-6-10               6    90.000
 MK-6-11               6   100.000
 MK-6-12               6   110.000
 MK-6-13               6   120.000
 MK-6-14               6   130.000
 MK-6-15               6   140.000
 MK-6-16               6   150.000
!*********************************** Marker Types ********************************************************************
!Co-dominant marker: When heterozygote F1 is present, P1 is coded as 2, F1 is coded as 1, and P2 is coded as 0; Otherwise, P1 is coded as 2, and P2 is coded as 0. 
!Dominant marker: When heterozygote F1 is present, P1 and F1 are coded as 12, and P2 is coded as 0; Otherwise, P1 is coded as 2, and P2 is coded as 0.  
!Recessive markers: When heterozygote F1 is present, P1 is coded as 2, and F1 and P2 are coded as 10; Otherwise, P1 is coded as 2, and P2 is coded as 0. 
!Missing marker is coded as -1. 
 MK-1-1                 0   0   2   2   2   2   2   2   2   2   0   2   0   2   2   0   0   2   0   0   2   2   0   0   2   0   0   0   2   2   2   0   0   2   2   2   0   0   2   2   2   2   0   0   2   2   2   0   0   2   0   2   2   2   2   2   0   0   0   2   0   2   2   2   0   0   2   0   0   2   0   2   2   2   0   2   2   2   2   0   0   0   0   0   0   0   0   0   0   0   2   2   0   0   0   0   2   0   2   2   0   0   0   2   0   0   2   0   2   0   2   2   0   2   0   2   2   0   0   0   0   0   0   2   0   2   0   0   2   0   0   0   2   2   2   0   0   2   2   0   2   2   0   2   0   2   2   0   2   0   0   2   2   0   0   2   2   2   0   0   2   2   0   2   0   0   2   0   0   2   2   0   0   2   2   0   0   2   2   0   2   2   0   0   2   2   2   0   0   0   2   2   2   2   2   0   2   2   2   0
 MK-1-2                 2   2   2   2   2   2   2   2   2   2   0   2   0   2   2   0   0   0   0   0   2   0   0   0   2   0   0   0   2   0   2   0   0   2   2   2   0   0   2   2   2   2   0   0   2   2   2   2   0   2   0   2   2   2   2   2   0   0   0   2   0   2   2   2   0   0   2   0   0   0   0   2   2   2   0   2   2   2   2   0   0   0   2   0   0   0   0   2   0   0   2   2   0   0   2   0   2   0   2   2   0   2   0   2   0   0   2   0   2   0   2   2   0   0   0   2   2   0   0   0   0   0   0   2   0   2   0   0   2   0   2   0   2   2   2   0   0   2   2   0   2   2   0   2   0   2   2   0   2   0   0   2   2   0   0   2   2   2   0   0   2   2   2   2   0   0   2   0   2   2   2   0   0   2   2   0   0   2   0   0   2   2   2   0   2   2   2   0   0   0   2   2   2   2   2   0   0   2   0   0
 MK-1-3                 2   2   2   0   2   2   2   2   2   2   0   0   0   2   2   0   0   0   0   0   2   0   0   0   2   0   0   0   2   0   2   0   0   2   2   2   0   0   2   2   0   2   2   0   2   0   2   2   0   2   0   2   2   0   2   0   0   0   0   2   0   2   2   2   0   0   0   0   0   0   0   2   2   2   0   2   2   0   2   0   0   0   2   0   0   0   0   2   0   0   2   2   2   0   2   0   2   0   2   2   0   2   0   2   0   2   2   0   2   2   2   2   0   0   0   2   2   0   0   0   0   0   0   2   0   2   0   0   2   0   2   0   2   2   2   0   0   2   2   0   2   2   0   2   2   2   2   2   2   0   0   2   2   0   0   2   2   2   0   0   2   2   2   2   0   0   2   0   2   2   2   0   0   2   2   0   2   2   0   0   2   2   2   0   2   2   2   0   0   2   2   2   2   2   2   0   0   2   2   0
 MK-1-4                 2   2   2   0   2   2   0   2   2   2   0   0   0   2   2   0   0   0   0   0   0   0   0   0   2   0   2   0   2   0   2   0   0   2   2   0   2   0   2   2   0   2   2   0   2   2   2   2   0   2   2   2   0   0   0   0   0   2   0   0   0   2   2   0   0   2   0   0   0   0   0   2   2   2   2   2   2   0   2   0   0   2   2   0   0   0   2   2   0   0   2   2   2   0   2   0   2   0   2   2   0   2   0   2   0   2   2   0   2   2   2   2   0   0   0   2   2   0   0   0   0   0   0   2   0   2   0   0   2   2   2   0   2   2   2   2   0   2   2   0   2   2   0   2   2   2   2   2   2   0   0   2   0   0   0   2   2   2   0   0   2   2   0   2   0   0   2   0   2   0   2   0   0   2   2   0   2   2   2   0   2   2   2   0   2   2   2   0   0   2   2   2   2   2   2   0   0   2   2   0
 MK-1-5                 2   2   2   2   2   2   0   2   0   2   0   0   0   2   2   0   0   0   0   0   0   0   0   0   2   0   2   0   0   0   2   0   0   0   2   2   0   2   2   2   0   2   2   2   2   2   2   2   0   2   2   2   2   2   0   0   0   2   0   0   0   2   2   0   2   2   0   0   0   0   0   2   2   2   0   2   2   0   2   0   2   2   2   0   0   0   2   2   0   0   2   2   2   2   2   2   2   0   2   2   0   2   0   2   0   2   2   0   2   0   2   2   0   0   0   2   2   0   0   0   0   0   0   2   0   2   2   0   2   2   2   0   2   2   2   2   0   2   2   0   2   2   0   2   2   2   2   2   2   0   0   2   0   0   0   2   0   2   0   0   2   2   0   2   2   0   2   0   2   0   2   0   0   2   2   2   2   2   0   0   2   2   2   0   2   2   2   0   0   2   2   2   2   2   2   0   0   2   2   0
 MK-1-6                 2   2   2   2   2   2   0   2   0   2   2   0   0   2   2   0   0   0   0   0   0   0   0   0   2   0   2   0   0   0   2   0   0   0   2   2   0   2   2   2   0   2   2   2   2   2   2   2   2   2   2   0   0   2   0   0   0   2   0   0   0   2   2   0   2   2   0   0   0   0   0   2   2   2   0   2   2   0   2   0   0   2   2   0   0   0   2   2   2   0   2   0   2   2   2   2   0   0   2   2   0   2   0   2   2   2   2   2   2   0   2   0   0   0   0   2   2   0   0   0   0   0   0   2   0   2   2   0   2   2   2   0   2   0   2   0   0   2   2   0   2   2   0   0   2   2   2   2   2   0   0   2   0   0   0   2   0   2   0   0   2   2   0   2   2   0   2   0   2   0   2   2   2   2   2   0   2   2   0   0   2   2   2   0   2   2   2   0   0   2   2   0   2   0   0   2   2   2   2   2
 MK-1-7                 2   0   2   2   2   2   0   2   0   2   2   0   0   2   2   0   0   0   0   0   0   2   0   0   2   0   2   0   0   0   2   0   0   2   2   2   0   2   2   2   0   2   2   2   2   2   2   2   2   2   2   0   0   2   0   0   0   2   0   0   0   2   2   0   2   2   0   0   2   0   0   2   2   2   0   0   2   0   2   0   0   2   2   0   0   0   2   2   2   0   2   0   2   2   2   2   0   0   2   0   0   2   0   2   2   2   2   2   2   0   0   0   0   0   0   2   2   0   0   0   0   0   2   2   0   2   2   0   2   2   2   0   2   0   2   0   0   2   0   0   2   2   0   0   2   2   2   0   2   0   0   2   0   0   0   2   0   2   2   0   2   2   0   2   2   0   0   0   2   0   2   2   2   2   2   0   2   2   0   0   2   2   2   0   0   2   2   0   0   2   2   0   2   0   0   2   2   2   2   2
 MK-1-8                 2   0   2   2   2   2   0   2   0   2   0   0   0   2   0   0   0   2   0   0   0   2   0   0   2   0   2   0   0   0   2   0   0   2   2   2   0   2   2   2   0   0   2   2   2   2   2   2   2   0   2   0   0   0   0   0   0   2   0   0   0   2   2   0   2   2   0   0   2   0   0   2   0   0   0   0   2   2   2   0   0   2   2   0   0   0   0   2   2   0   2   0   2   2   2   2   0   0   2   0   0   2   0   2   2   2   2   2   2   0   0   0   0   0   0   2   2   0   0   0   0   0   2   2   0   0   2   0   2   2   0   0   2   0   2   0   0   2   0   0   2   2   0   0   2   2   2   2   2   0   0   2   0   2   0   2   0   2   2   0   2   2   0   2   2   0   0   0   2   0   2   2   2   2   2   0   2   0   0   0   2   2   2   0   0   2   0   0   2   2   2   0   2   0   0   2   2   2   2   2
 MK-1-9                 2   0   2   2   2   2   0   2   0   2   0   0   0   2   0   0   0   2   0   0   0   2   2   0   2   0   2   0   0   0   2   0   0   2   2   2   2   2   2   2   0   0   2   2   2   2   2   0   2   0   2   0   0   0   0   0   0   0   0   0   0   2   2   0   2   2   0   2   2   0   0   2   0   0   0   0   2   2   2   0   0   2   2   0   0   0   0   2   2   0   2   0   2   2   2   2   0   0   2   0   0   2   0   2   2   2   2   2   2   0   2   0   0   0   0   2   2   0   0   2   0   0   2   2   0   0   2   0   2   2   0   0   2   2   2   0   0   2   0   0   2   2   0   0   2   2   2   2   2   0   0   0   0   2   0   2   0   2   2   0   2   2   0   0   2   0   0   0   2   0   2   2   2   2   2   0   2   0   2   0   2   2   2   0   0   0   0   0   2   2   2   2   0   0   0   2   2   2   2   2
 MK-1-10                2   0   2   0   2   2   0   2   0   2   0   2   0   2   0   2   0   0   0   0   0   2   2   0   2   2   2   2   0   0   2   0   0   2   2   2   2   2   2   2   0   0   2   2   2   2   2   0   2   0   2   0   0   0   2   2   0   0   0   2   0   2   2   0   2   2   0   0   2   0   0   2   2   0   0   0   2   0   0   0   0   2   2   0   0   0   0   2   2   0   2   0   2   2   2   2   2   0   2   2   0   2   0   2   2   0   2   2   2   0   2   0   0   2   0   2   2   0   0   2   0   0   2   2   0   0   2   0   2   2   0   0   2   2   2   0   0   2   0   0   2   2   0   0   2   2   2   2   2   0   0   0   0   2   0   2   0   2   2   0   2   0   0   0   2   0   0   0   2   0   0   2   2   2   0   0   2   0   2   0   2   0   2   0   0   0   0   0   2   2   2   2   0   0   0   2   2   2   2   2
 MK-1-11                2   0   2   0   2   2   0   2   0   2   0   2   0   2   0   2   0   0   0   0   0   2   2   0   2   2   2   2   0   0   2   0   0   2   2   2   2   2   2   2   0   0   2   2   0   2   2   0   2   0   2   0   0   0   2   2   0   2   0   2   0   2   2   0   2   2   0   0   0   0   0   2   2   0   0   0   2   0   0   0   0   2   2   0   0   0   2   2   2   0   2   0   2   2   2   2   2   2   2   2   0   2   0   2   0   0   2   2   2   0   2   0   0   2   0   2   2   0   0   2   0   0   2   2   0   0   2   0   2   2   0   0   2   2   2   0   0   2   0   0   2   2   0   0   2   2   2   2   2   0   0   0   0   2   0   2   0   2   2   0   2   0   0   2   2   0   0   0   2   0   0   2   2   2   0   0   2   0   2   0   2   0   2   2   0   0   0   0   2   2   2   2   0   2   0   2   2   2   2   2
 MK-1-12                2   0   2   2   2   2   0   2   0   2   0   2   0   0   0   2   0   0   0   2   0   2   2   0   2   2   2   2   0   2   2   2   0   2   0   2   2   2   2   2   0   0   0   2   2   2   2   0   2   0   0   0   0   0   2   2   0   0   0   0   0   0   2   0   2   2   0   0   0   0   0   2   2   0   0   0   2   0   0   0   2   2   2   0   0   0   2   2   2   2   2   0   2   0   2   2   2   2   2   2   0   0   0   2   0   0   2   2   2   2   0   2   0   2   0   0   2   0   0   2   2   0   2   2   0   0   2   0   2   2   0   0   2   2   2   0   0   2   0   2   2   2   0   0   2   0   2   2   2   2   0   0   0   2   0   2   0   2   2   0   2   0   0   2   0   0   0   0   2   0   0   2   2   2   0   0   2   0   0   0   2   0   2   2   0   0   0   0   2   0   2   2   0   0   0   0   2   2   2   2
 MK-1-13                2   0   0   2   2   2   0   2   0   0   0   2   0   0   0   2   0   0   0   2   0   2   2   0   2   2   2   2   0   2   2   2   0   2   0   2   2   2   2   2   0   0   2   2   0   2   2   0   2   0   0   2   0   0   2   2   0   0   0   0   0   0   2   0   2   2   0   0   0   0   0   2   2   0   0   0   2   0   0   0   2   2   2   0   0   0   2   2   2   2   2   2   2   0   0   2   2   2   2   2   0   0   0   2   0   0   2   2   2   2   0   2   0   2   0   2   2   0   0   2   2   0   2   2   0   0   2   0   2   2   0   0   2   2   2   0   0   2   0   2   0   2   0   0   2   0   2   2   0   2   0   0   0   2   0   2   2   2   2   0   2   0   0   2   0   0   0   0   2   2   0   0   2   0   0   0   2   0   0   0   2   0   2   2   2   0   0   0   2   0   2   2   0   0   0   0   0   2   2   2
 MK-1-14                2   0   0   2   2   2   0   2   2   0   0   2   0   0   0   2   0   0   0   2   0   2   2   0   2   2   2   2   0   2   0   2   0   2   0   2   2   2   2   2   0   0   2   2   0   2   2   0   2   0   0   2   0   0   2   2   0   0   0   2   0   0   2   0   2   2   0   0   0   2   0   2   2   2   2   2   2   2   0   0   2   2   2   0   0   0   0   2   2   2   2   2   2   2   0   2   2   2   2   2   2   0   2   2   2   0   2   2   2   2   0   2   0   2   0   2   2   0   0   2   2   0   2   2   0   0   2   0   2   2   0   0   2   2   2   0   0   2   0   2   0   2   0   0   2   0   2   2   0   2   0   0   0   2   0   2   2   2   2   0   2   0   0   2   0   0   0   0   2   2   0   0   2   0   0   0   2   0   0   0   2   0   2   2   2   0   0   0   2   0   2   2   0   0   0   0   0   2   2   0
 MK-1-15                2   0   0   2   2   2   0   2   2   0   0   2   0   0   0   2   0   0   0   2   0   2   2   0   2   0   2   2   0   2   2   2   0   2   0   2   2   0   2   2   0   0   2   2   0   2   2   0   2   0   2   2   0   0   2   0   2   0   0   2   0   0   2   0   2   2   0   0   0   2   0   2   2   2   2   2   2   2   0   0   2   2   2   2   0   0   0   2   2   2   2   2   2   2   0   2   2   2   2   2   2   0   2   2   2   0   2   2   2   2   0   2   0   2   0   2   2   0   0   2   2   0   2   0   0   0   2   0   2   2   0   0   2   2   2   0   0   2   0   0   0   2   0   0   2   0   2   2   0   2   0   0   0   2   0   2   0   2   2   0   2   0   0   2   0   0   0   0   2   0   0   0   2   0   0   0   2   0   0   2   2   0   2   2   0   0   0   0   0   0   2   2   0   0   0   0   0   2   2   0
 MK-1-16                2   0   2   2   2   2   0   2   0   2   0   2   0   0   0   2   2   0   0   2   0   2   2   0   2   0   0   2   0   2   2   2   0   2   0   2   2   0   2   2   0   0   2   0   0   2   2   0   2   0   0   2   2   2   2   0   2   0   0   2   0   0   2   0   2   2   0   0   0   2   0   2   2   2   2   2   2   2   0   0   2   2   2   2   0   0   0   2   0   0   2   0   2   2   0   2   2   2   2   2   2   0   2   2   2   0   2   2   2   2   0   2   0   2   0   0   2   2   0   2   2   2   2   0   0   0   2   0   2   2   0   0   2   2   2   2   0   2   0   0   0   2   0   0   2   0   2   2   0   2   0   0   0   2   2   2   0   2   2   0   2   0   0   2   0   0   0   0   2   0   0   0   2   0   0   0   2   2   0   2   2   0   2   2   0   0   2   0   0   0   2   2   0   0   0   0   2   2   0   0
 MK-2-1                 0   2   2   0   0   0   0   2   2   0   0   0   2   2   0   2   2   0   2   0   2   2   0   0   0   2   0   2   2   0   2   2   0   0   2   2   2   0   0   2   2   0   0   2   2   2   2   0   2   0   2   0   0   2   0   0   2   2   0   2   0   2   0   0   0   0   2   0   0   2   0   0   0   0   2   0   0   0   2   0   2   2   2   0   2   2   2   2   2   0   2   2   2   2   0   2   2   0   2   0   0   0   0   0   0   2   2   2   0   0   2   0   2   0   2   0   0   0   2   0   0   0   0   2   2   2   0   0   2   0   0   2   2   0   2   0   2   0   2   2   2   2   2   0   0   2   0   2   2   0   0   0   0   0   2   0   0   2   0   0   0   2   2   2   0   2   2   2   2   0   0   2   2   2   0   0   0   0   0   2   0   2   2   0   0   0   0   2   0   2   2   2   2   2   0   0   2   2   2   0
 MK-2-2                 0   2   2   0   0   0   0   2   2   0   0   0   2   2   0   2   0   0   2   0   2   2   0   0   0   2   0   2   2   0   2   2   0   0   2   2   2   0   0   2   2   0   0   2   2   2   2   0   0   0   2   0   2   2   0   0   2   2   0   2   2   2   0   0   0   0   2   0   0   0   0   0   0   0   2   0   0   0   2   0   2   0   2   0   2   2   2   0   2   0   0   2   0   2   0   2   2   0   2   0   0   0   0   0   0   0   2   2   0   0   2   0   2   0   2   0   0   0   2   0   0   0   0   0   2   2   0   2   2   0   0   2   2   0   2   0   2   0   2   2   2   2   2   2   0   0   0   0   2   0   2   0   0   0   2   0   0   2   0   0   0   2   2   2   0   2   2   2   2   0   0   0   2   2   0   0   0   0   0   0   0   2   2   0   0   0   0   2   0   2   2   2   2   2   0   0   2   2   2   0
 MK-2-3                 0   2   2   2   0   0   0   2   2   0   0   0   2   0   0   2   0   0   2   0   0   0   0   0   0   2   0   2   2   0   2   2   0   2   2   2   2   0   0   2   2   0   2   2   2   2   2   0   0   0   2   0   2   2   0   0   2   0   0   2   2   2   0   0   0   0   2   0   0   2   0   0   0   0   2   0   0   0   2   0   2   0   2   0   2   2   2   0   2   0   0   2   0   2   0   2   2   0   2   0   0   0   0   0   0   0   2   2   0   0   2   0   2   0   2   0   0   0   2   0   2   0   0   0   2   0   0   2   2   0   0   2   2   0   2   0   2   0   2   2   2   2   0   2   0   0   0   0   2   0   2   0   0   0   2   2   0   2   2   0   0   2   2   2   0   2   2   2   2   0   0   0   2   2   0   0   0   0   0   0   0   2   2   0   0   0   0   2   2   2   2   2   2   2   2   0   2   2   2   0
 MK-2-4                 0   2   2   2   0   0   0   0   2   0   0   0   2   2   2   2   0   0   2   0   0   0   0   0   0   2   0   2   2   0   2   2   0   0   2   0   2   0   0   2   2   0   2   2   2   2   2   0   0   0   2   0   2   2   0   0   2   2   0   2   2   2   0   0   0   0   2   0   0   2   0   0   0   0   2   0   0   0   2   2   2   0   2   0   0   2   2   0   2   0   2   2   0   2   0   2   2   0   2   0   2   0   0   0   0   0   2   2   0   0   2   0   2   0   2   0   0   0   2   0   2   2   0   0   2   0   0   2   2   0   0   0   2   0   2   0   0   2   0   2   2   2   0   2   0   0   0   0   2   0   2   0   0   0   2   2   2   2   2   0   0   2   2   2   0   2   2   2   2   0   0   0   2   2   0   0   0   0   0   0   0   0   2   0   0   0   0   2   2   2   2   2   2   2   2   0   2   2   2   0
 MK-2-5                 0   2   2   2   0   2   0   0   2   0   0   0   2   2   2   2   0   0   2   0   0   0   0   0   0   2   0   2   2   0   2   2   0   0   2   0   2   0   0   0   2   0   2   2   2   2   2   0   0   0   2   2   0   2   0   0   2   2   0   2   2   2   0   0   0   0   2   0   0   2   2   0   0   0   0   0   0   0   2   2   0   0   2   0   0   2   2   0   2   0   2   2   0   2   0   2   2   2   2   0   2   0   0   2   0   0   2   2   0   0   2   0   2   0   2   0   0   0   2   0   2   2   0   0   2   0   0   2   2   0   0   0   2   0   2   0   0   2   0   2   2   2   0   2   0   0   0   2   2   0   0   0   0   2   2   2   2   2   2   0   0   0   2   2   0   2   0   2   2   0   0   0   2   2   2   0   0   0   0   0   0   0   2   0   0   0   0   2   2   2   2   0   2   2   2   0   2   2   0   0
 MK-2-6                 0   2   2   2   0   2   0   0   2   0   0   0   0   2   2   0   0   2   2   0   0   0   0   0   0   2   2   2   2   0   2   0   0   0   2   0   2   0   0   0   2   0   2   2   2   2   2   0   0   0   2   2   0   2   0   0   2   2   0   2   2   2   0   0   0   0   2   0   0   2   2   0   0   0   0   0   0   0   2   2   2   0   2   0   0   2   2   0   2   0   2   2   0   2   0   2   2   0   2   0   2   0   0   2   0   0   2   2   0   0   2   2   2   2   2   0   0   0   2   0   2   2   0   0   2   2   0   2   2   0   0   0   2   0   2   0   0   2   0   2   2   2   0   0   0   2   0   2   2   0   0   0   0   2   2   2   2   2   2   0   0   0   0   2   0   2   0   2   0   0   0   0   2   2   2   0   0   0   0   0   0   2   2   0   0   0   0   2   2   0   2   0   2   2   2   0   0   2   0   0
 MK-2-7                 0   2   2   2   0   2   0   0   2   2   2   0   0   2   2   0   0   2   2   0   0   2   0   0   0   2   2   2   2   0   2   0   0   2   2   0   2   0   0   2   2   2   2   2   2   2   2   0   0   0   2   2   0   2   0   0   0   2   0   0   0   2   0   0   0   0   2   0   0   2   2   0   0   0   0   0   0   0   2   2   2   2   2   0   0   2   0   2   2   0   0   2   0   2   0   0   2   0   2   0   2   0   2   2   0   0   2   2   0   0   2   2   2   2   2   0   0   0   2   0   2   2   2   0   2   2   0   2   2   0   0   0   0   0   2   0   0   2   0   2   2   2   0   0   0   2   0   2   2   0   0   0   0   2   2   2   2   2   2   0   0   0   0   2   0   2   0   2   0   0   0   0   2   2   2   0   0   2   0   0   0   2   2   0   0   0   0   2   2   0   0   0   2   2   2   0   0   2   0   0
 MK-2-8                 0   2   2   2   0   2   0   0   2   2   2   0   2   2   2   0   0   2   2   0   0   2   2   0   0   2   0   2   2   0   2   0   0   2   2   0   2   0   0   2   2   2   2   2   2   2   2   0   0   0   2   2   0   2   0   0   0   2   0   2   0   2   0   0   0   0   2   0   0   2   2   0   0   0   0   0   0   0   2   2   2   0   2   0   0   2   2   2   2   0   2   2   0   2   2   0   2   0   2   0   2   0   2   2   0   0   0   2   0   0   2   2   2   2   2   0   0   0   2   0   0   2   2   0   0   2   0   2   2   0   2   0   2   0   2   0   0   2   0   2   0   2   0   0   0   2   0   2   2   0   0   0   0   2   2   2   2   2   2   2   0   0   0   2   2   2   0   2   0   0   2   0   2   2   2   0   0   2   0   0   0   2   2   0   0   0   0   2   2   0   0   0   2   2   0   0   0   2   0   0
 MK-2-9                 0   2   2   0   0   2   0   2   2   2   2   0   2   0   2   0   0   2   2   0   0   2   2   0   0   0   0   2   2   0   2   0   0   2   2   0   0   0   0   2   2   2   2   2   2   2   2   0   0   0   2   0   0   0   0   0   0   2   0   2   0   2   0   0   0   0   2   2   0   2   2   0   0   0   2   0   0   0   2   0   2   0   2   0   0   2   2   0   2   0   2   2   2   2   2   0   2   0   2   0   2   0   2   2   0   0   0   2   0   0   2   2   2   2   2   0   0   0   2   0   0   2   2   0   0   2   2   2   2   0   2   0   0   0   2   0   2   2   2   2   2   2   0   0   0   2   0   2   2   0   0   0   0   2   2   2   2   2   2   2   0   2   0   2   2   2   0   2   0   0   2   0   2   2   0   0   0   2   0   0   2   2   2   0   0   0   2   2   2   0   0   0   2   2   0   0   0   2   0   0
 MK-2-10                0   2   2   0   2   2   0   2   0   2   2   0   2   0   2   0   0   2   2   0   0   2   2   0   0   0   0   2   2   0   2   0   2   2   2   0   2   0   0   2   2   2   2   2   2   2   2   0   0   0   2   0   0   0   2   0   0   2   2   2   0   2   0   0   0   0   2   2   0   2   2   0   0   0   2   0   0   0   2   0   2   0   2   2   0   0   0   0   2   0   2   2   2   2   2   0   2   0   2   0   2   2   2   2   0   0   0   0   0   0   2   2   2   2   2   0   0   0   2   0   0   2   2   0   0   2   2   2   2   0   2   0   0   0   2   0   2   2   2   2   2   2   0   0   0   2   0   2   2   0   0   0   0   2   2   2   2   2   2   2   0   2   0   2   2   2   0   2   0   0   2   0   2   2   0   0   0   2   0   0   2   2   2   0   0   0   2   0   2   0   2   0   2   2   0   2   0   2   0   0
 MK-2-11                0   2   2   0   0   2   0   2   2   2   2   0   2   0   2   0   0   2   2   0   0   2   2   0   0   0   0   2   2   0   2   0   2   2   2   0   2   2   0   2   2   2   2   2   2   0   2   0   0   0   2   0   0   0   2   0   0   2   2   2   0   2   0   0   0   0   2   2   0   2   2   2   0   0   2   0   0   0   2   0   2   0   2   2   0   0   0   0   2   0   2   2   2   0   2   0   2   0   2   0   2   2   0   2   0   0   0   0   2   0   2   2   2   2   2   0   0   2   2   0   0   0   2   0   0   2   2   2   2   0   2   0   0   0   2   0   2   0   2   2   2   2   0   0   0   2   0   2   2   0   0   0   0   2   2   2   2   2   2   2   0   0   0   2   2   2   0   2   0   0   2   0   2   2   0   0   0   2   0   0   2   2   2   0   0   0   2   2   0   0   2   0   0   2   0   2   0   2   0   0
 MK-2-12                0   2   2   0   0   2   0   2   2   2   2   0   2   0   2   0   0   2   2   0   0   2   2   0   0   0   0   2   2   0   2   0   2   2   2   0   2   2   0   2   0   2   2   2   2   0   0   0   0   0   2   0   0   0   2   0   0   2   2   2   0   2   0   0   0   0   2   2   0   2   2   2   0   0   2   0   0   0   0   0   2   2   2   2   0   0   0   0   2   0   2   2   2   0   0   2   2   0   2   0   0   2   0   2   0   0   0   0   2   0   2   0   2   2   2   2   0   0   2   0   0   0   2   0   0   2   2   2   2   0   2   0   0   0   0   0   2   0   2   2   2   2   0   0   2   2   0   2   2   0   0   0   0   2   0   2   2   2   0   2   0   0   0   2   2   2   0   2   0   0   2   0   2   2   0   0   0   2   0   0   2   2   2   0   0   0   2   2   0   0   2   0   0   0   0   2   0   2   0   2
 MK-2-13                0   2   2   0   0   2   0   2   2   2   2   0   2   0   2   2   0   2   2   0   0   2   2   0   0   0   0   2   2   0   2   0   2   2   0   0   2   2   0   2   0   2   2   2   2   0   0   0   0   0   2   0   0   0   2   2   0   2   2   2   0   2   0   2   0   0   2   2   0   2   2   0   0   0   2   0   0   0   0   0   0   2   2   2   0   0   0   0   2   0   2   2   2   0   0   2   2   0   2   0   0   2   0   2   0   0   0   0   2   0   2   0   2   2   2   0   0   0   2   2   2   0   2   0   0   2   2   2   2   0   2   0   0   0   0   0   2   0   2   2   2   2   0   0   2   0   0   2   2   0   0   0   0   0   0   2   2   2   0   0   2   0   0   2   0   2   0   2   0   0   2   0   2   2   0   0   0   2   0   0   2   2   0   2   0   0   0   2   0   0   0   0   0   0   0   2   0   2   0   0
 MK-2-14                0   0   2   0   0   2   0   2   2   2   2   0   2   0   0   2   0   2   2   0   0   2   2   0   0   2   0   2   2   0   2   0   2   2   0   0   2   2   2   2   0   2   2   2   2   2   0   0   0   0   2   0   0   0   2   2   0   2   2   2   0   2   0   2   0   0   2   2   0   2   0   0   0   0   2   0   0   0   0   0   2   2   2   2   0   0   0   0   0   0   2   2   2   0   0   2   2   0   2   0   0   2   0   2   0   2   0   0   2   0   2   0   2   2   2   0   0   0   2   2   2   0   2   0   0   2   2   2   2   0   2   0   0   0   0   0   2   0   2   2   2   2   2   0   2   0   2   2   2   0   0   0   0   0   0   2   2   2   0   0   0   0   0   2   0   2   0   2   0   0   2   0   0   2   0   0   0   2   0   0   2   0   0   2   0   0   0   2   0   0   0   0   0   0   0   2   0   2   2   2
 MK-2-15                0   0   2   2   0   2   0   2   2   2   2   0   2   0   0   2   0   2   2   0   0   2   2   0   0   2   0   2   2   0   2   2   2   2   0   0   2   0   0   2   0   0   2   2   2   0   0   2   0   0   2   0   0   0   2   2   0   2   2   2   2   2   0   2   0   0   2   2   0   0   0   0   0   0   2   0   0   0   2   0   2   2   2   0   0   0   0   0   0   0   2   2   2   0   0   2   2   0   2   0   0   2   0   2   0   2   0   0   0   0   2   0   2   2   0   0   0   0   2   2   2   0   2   0   0   2   2   2   0   0   2   0   0   0   0   0   2   0   2   2   2   2   2   0   2   2   2   2   2   0   0   0   0   0   2   2   2   2   2   0   2   0   0   2   0   2   0   2   0   0   2   0   0   2   0   0   0   2   0   0   2   0   0   2   0   0   0   2   0   0   0   2   0   0   0   2   0   2   0   2
 MK-2-16                0   0   2   2   0   2   0   2   2   2   2   0   2   0   0   2   0   2   2   2   0   2   2   0   0   2   0   2   0   0   2   2   2   2   0   0   2   0   2   2   0   0   2   2   2   0   0   0   0   0   2   0   0   0   2   2   0   2   2   2   2   2   0   2   0   0   2   2   0   0   0   2   0   2   2   0   2   0   2   0   0   2   0   0   0   0   0   0   0   0   2   2   0   0   0   2   2   0   2   0   0   2   0   2   0   2   0   0   0   0   2   0   2   2   2   0   0   0   2   2   2   0   2   0   0   0   2   2   0   0   2   0   0   0   0   0   2   0   2   2   2   2   2   0   2   2   2   2   2   0   2   0   2   2   2   2   2   2   2   0   2   0   2   2   0   2   0   2   0   0   2   0   0   2   0   0   0   2   0   0   2   0   0   2   0   0   0   2   0   0   0   2   0   2   0   2   0   2   0   2
 MK-3-1                 0   0   2   0   0   2   0   2   0   0   0   2   2   0   0   2   0   2   0   2   2   0   2   0   0   2   2   2   2   0   2   0   2   2   0   0   2   2   2   2   2   2   2   2   2   2   0   2   0   0   0   0   2   0   0   2   2   0   0   2   0   0   2   0   0   0   2   2   2   0   2   0   0   0   2   2   2   2   2   2   2   0   2   0   2   0   2   0   0   2   2   2   0   2   0   0   0   2   2   0   0   2   0   0   2   2   0   2   2   2   2   2   0   2   0   0   2   0   0   0   0   0   2   2   2   2   0   2   0   2   0   2   2   0   0   0   2   2   2   2   0   0   2   0   0   0   0   2   0   0   2   0   0   0   2   0   2   0   2   0   2   2   0   2   2   2   2   0   2   0   2   2   2   0   0   2   2   2   2   2   2   0   2   2   2   2   2   2   2   0   2   0   2   0   0   0   2   0   0   2
 MK-3-2                 0   0   2   0   0   2   0   2   0   0   0   0   2   0   0   2   0   2   0   0   2   0   2   0   0   2   2   2   2   2   2   0   2   2   2   0   2   2   2   2   2   2   2   2   2   2   0   2   0   0   0   0   2   0   0   2   2   0   0   0   0   0   2   0   0   0   2   2   2   0   2   0   0   0   2   2   2   2   2   2   2   0   2   0   2   2   2   0   0   2   2   2   0   2   0   0   0   2   2   0   0   2   2   0   0   2   0   2   2   2   2   2   0   2   0   2   2   2   0   0   0   0   2   2   2   2   0   2   2   2   0   2   0   2   0   0   2   2   2   2   0   0   2   0   0   0   0   2   0   0   2   0   0   0   2   0   2   0   2   0   2   0   0   2   2   2   0   0   2   0   2   2   2   0   0   0   2   0   2   2   2   0   2   2   2   2   2   2   2   0   2   0   0   0   0   0   2   0   0   2
 MK-3-3                 0   2   2   0   0   2   0   2   0   0   0   0   2   0   0   2   0   2   0   0   2   0   2   0   0   2   2   2   2   0   2   0   2   2   0   0   2   2   2   2   2   2   2   2   2   2   0   2   0   0   0   0   2   0   0   2   2   0   0   0   0   0   2   0   0   0   2   2   2   2   2   0   2   0   0   2   2   2   0   0   0   0   2   0   2   2   2   0   0   0   2   2   0   2   0   0   0   2   2   2   0   2   2   0   0   2   0   2   2   2   0   2   0   2   2   0   2   2   0   0   0   0   0   2   2   0   0   2   2   2   0   2   0   0   0   0   2   2   2   2   0   0   2   0   0   0   0   2   0   0   2   0   0   0   2   0   2   0   2   2   2   0   0   2   2   2   0   0   2   0   2   2   2   0   0   0   2   2   2   2   2   0   2   2   2   2   2   2   2   0   2   0   0   0   0   2   2   0   0   2
 MK-3-4                 0   2   2   0   0   0   0   2   0   0   0   0   2   0   2   2   0   2   0   0   2   0   2   0   0   2   2   2   2   0   2   0   2   2   0   0   2   0   2   0   2   2   2   2   2   2   0   2   0   0   0   0   2   0   0   2   2   0   0   0   2   0   2   2   0   2   2   2   2   0   0   0   2   2   0   2   2   2   0   0   0   0   2   0   0   0   2   0   2   0   2   2   0   0   0   0   0   2   0   2   0   2   2   0   0   2   0   2   2   2   0   2   0   2   2   0   2   2   0   2   0   2   0   2   2   0   0   2   2   2   0   0   2   0   0   0   2   2   2   2   0   2   2   0   0   0   0   2   0   0   2   0   0   0   2   0   2   0   2   2   2   0   0   0   2   2   0   0   2   0   2   2   2   0   2   0   2   2   2   2   2   0   2   2   2   0   0   2   2   0   2   2   0   0   0   0   2   0   0   2
 MK-3-5                 0   2   2   0   0   0   0   2   0   0   0   0   2   0   2   2   0   2   2   0   2   0   2   0   0   2   2   2   0   0   2   0   2   2   0   0   2   0   2   0   2   2   2   2   2   2   0   2   0   0   0   0   2   0   0   2   2   0   0   0   2   0   2   2   0   2   2   2   2   0   0   0   2   0   0   2   0   2   0   0   0   0   2   0   0   0   2   0   2   2   0   2   0   0   0   0   0   2   0   0   0   2   2   2   0   2   0   2   2   2   0   2   0   2   2   0   2   0   0   2   0   2   2   2   2   0   0   0   2   2   0   0   2   0   0   2   2   0   2   2   0   2   0   0   0   0   0   2   0   0   2   0   0   0   2   0   2   2   2   2   2   0   0   0   2   2   2   0   2   0   2   2   2   0   2   0   2   2   2   2   2   0   2   2   2   0   0   2   2   0   2   2   0   0   0   0   2   0   0   2
 MK-3-6                 0   2   2   0   0   0   0   2   0   0   0   2   2   0   2   0   0   0   2   0   2   0   0   0   0   2   2   2   0   0   2   0   2   2   0   0   0   0   2   2   0   2   2   0   2   2   0   2   2   0   0   0   2   0   0   2   2   2   0   0   2   0   2   2   0   2   2   2   2   0   0   0   2   2   0   2   0   2   0   0   0   0   2   0   2   0   2   0   2   2   0   2   0   0   0   0   0   2   0   0   0   2   0   2   0   2   0   2   2   2   0   2   0   2   0   0   2   0   0   2   0   2   2   2   2   0   0   0   2   2   0   0   2   0   0   2   2   0   2   2   0   2   0   0   0   0   0   2   0   0   2   0   0   0   0   0   2   2   2   2   2   2   0   0   2   2   0   0   2   0   2   0   2   0   2   0   2   2   2   2   2   0   2   2   2   0   0   2   2   0   2   2   0   0   0   2   0   0   2   2
 MK-3-7                 0   2   2   0   0   2   0   2   0   0   0   2   2   0   2   2   0   0   2   0   2   0   0   0   0   2   0   2   0   0   2   0   2   2   0   2   0   0   0   2   0   2   0   0   2   2   0   2   2   0   0   0   2   0   0   2   2   0   0   0   2   0   2   2   0   2   2   2   0   0   0   0   2   2   0   0   0   2   0   0   0   0   2   0   2   0   2   0   2   0   0   2   0   0   0   0   0   2   0   0   0   2   0   2   0   2   0   2   2   2   0   0   0   2   0   0   0   0   0   2   0   2   2   2   2   0   0   0   2   2   0   0   2   0   0   0   2   0   2   2   0   2   0   0   0   0   0   2   0   0   2   0   0   0   2   0   2   2   2   2   2   2   0   0   2   2   0   0   2   0   2   0   2   0   2   0   2   2   2   2   2   0   2   2   2   0   2   2   2   0   2   2   0   0   0   2   0   0   2   2
 MK-3-8                 0   2   2   0   0   2   0   0   0   0   0   2   2   0   2   2   0   2   2   0   2   2   0   0   0   2   0   2   0   0   2   0   0   2   0   2   0   0   2   2   0   0   0   0   2   2   0   2   2   0   0   0   2   0   0   2   2   0   0   2   2   0   2   2   0   2   2   2   0   0   2   0   2   2   0   0   0   2   0   0   0   0   2   0   0   0   2   0   2   0   2   2   0   0   0   0   0   2   0   0   0   2   0   2   2   2   0   2   0   2   0   0   0   2   0   0   0   0   0   2   0   2   2   2   2   0   0   0   0   2   0   0   2   0   0   0   2   0   2   2   0   2   0   0   0   0   0   2   0   0   2   0   0   0   2   0   2   0   2   2   2   2   0   0   2   2   0   0   0   0   2   0   2   0   0   0   2   2   2   2   2   0   2   2   2   0   2   2   2   2   2   2   2   0   2   2   0   0   0   0
 MK-3-9                 0   2   0   0   0   0   0   0   0   0   0   0   2   0   2   2   0   2   2   0   2   2   0   0   0   2   0   2   0   0   2   0   0   2   0   2   0   0   2   2   0   0   0   0   2   2   0   2   2   0   0   0   2   0   0   0   2   0   0   2   2   0   2   0   0   2   2   2   0   0   2   2   2   2   0   2   0   2   0   0   0   0   2   0   0   0   2   0   2   0   2   2   0   0   2   0   0   2   0   0   2   2   2   0   2   2   0   2   0   2   0   0   0   2   0   0   0   0   0   2   0   2   0   2   2   0   0   0   0   2   0   0   2   0   2   0   2   2   2   2   0   2   0   0   0   0   0   2   0   0   2   0   0   0   2   0   2   0   2   2   2   2   0   0   2   2   2   0   0   0   2   0   2   0   0   2   2   0   2   2   2   2   2   2   2   0   2   0   2   2   2   2   2   0   2   2   0   0   0   0
 MK-3-10                0   2   0   0   0   0   0   2   0   0   0   0   0   0   2   2   0   2   2   0   2   2   0   0   0   2   0   2   0   0   2   0   0   2   0   0   0   0   2   0   0   0   0   0   2   2   0   2   2   0   0   0   2   0   0   0   2   0   0   2   2   0   2   0   0   2   2   2   0   0   2   2   0   2   0   2   0   2   0   0   0   2   2   0   0   0   2   0   2   0   2   2   0   0   2   0   0   0   0   0   0   2   0   0   2   2   0   2   0   2   0   0   0   2   0   2   0   0   2   2   0   2   0   2   2   0   0   0   0   2   0   0   2   0   2   0   2   2   2   2   0   2   0   0   2   0   2   2   0   2   0   0   0   0   2   0   2   0   2   2   2   2   0   0   2   2   2   0   0   0   2   0   2   0   2   2   2   0   2   2   2   2   2   2   0   0   2   0   0   2   2   2   2   0   2   0   0   0   0   0
 MK-3-11                0   2   0   0   0   0   0   2   0   0   0   0   0   0   2   2   0   2   2   0   2   2   0   0   0   2   0   2   0   0   0   0   0   2   0   0   0   0   2   0   0   0   0   0   2   2   0   0   2   0   0   0   0   0   0   0   2   0   0   2   2   0   2   0   0   2   2   2   0   0   2   2   0   2   0   2   0   2   0   0   0   2   2   0   0   0   2   0   2   0   2   2   0   2   2   0   0   0   0   0   0   2   0   0   2   2   0   2   0   2   2   0   0   2   0   2   0   0   0   2   0   0   0   2   2   0   2   0   0   2   0   0   2   0   2   0   2   2   2   2   0   2   0   0   0   0   2   2   0   2   0   0   0   0   0   0   2   0   2   2   2   2   0   0   2   2   2   0   2   0   2   0   2   0   2   2   2   0   2   2   2   2   2   2   2   0   0   0   0   2   2   2   2   0   2   0   0   0   2   2
 MK-3-12                0   2   0   0   2   0   0   2   0   0   0   0   0   0   2   2   2   2   2   0   2   2   0   2   0   2   2   0   2   0   0   0   0   2   0   0   0   0   2   0   0   0   0   2   2   2   0   0   2   2   0   2   0   0   0   0   2   0   0   2   2   0   2   0   2   2   2   2   0   0   2   2   0   2   0   2   0   2   0   2   0   2   2   0   0   0   2   0   2   0   2   2   0   2   2   0   0   0   0   0   0   2   2   0   2   2   0   2   0   2   2   0   0   2   0   0   0   0   0   0   0   0   0   2   2   0   2   0   0   2   0   0   2   0   2   2   2   2   2   2   0   2   0   0   0   0   2   2   0   2   0   0   0   0   0   2   2   0   2   2   2   2   0   0   0   2   2   0   2   0   2   2   2   0   2   0   2   0   2   2   0   2   2   2   2   0   0   0   0   2   2   2   0   0   2   2   0   0   2   2
 MK-3-13                2   2   0   0   2   0   0   2   0   0   0   0   0   0   2   2   2   2   2   0   2   2   0   2   0   2   0   0   2   0   0   0   0   2   0   0   0   0   2   0   0   0   0   2   2   2   2   2   2   0   0   0   0   0   0   0   2   0   0   2   2   2   2   0   2   0   2   2   0   0   2   0   0   2   0   2   0   2   0   2   0   2   2   0   0   0   2   0   2   0   2   2   0   0   2   0   0   0   0   0   0   0   2   0   2   2   0   2   0   0   2   0   0   0   0   0   0   0   0   0   0   2   0   2   0   0   2   0   2   2   0   0   2   0   2   2   2   2   2   2   0   2   0   0   0   0   2   2   0   2   0   0   0   0   0   2   0   0   2   2   2   2   0   0   0   2   2   0   2   0   2   2   2   0   2   0   2   0   2   2   0   2   2   2   2   0   0   0   0   2   0   2   0   0   2   2   0   0   0   0
 MK-3-14                2   2   2   0   2   0   0   2   0   0   0   0   0   0   2   2   2   2   0   0   0   2   0   2   0   2   0   0   2   2   0   0   0   2   0   0   2   0   2   0   0   0   0   2   2   2   2   2   2   0   0   0   0   0   0   0   2   0   0   2   0   0   2   0   2   0   2   2   0   0   2   0   0   2   0   2   0   2   0   2   0   2   2   0   0   2   2   0   2   0   2   2   0   0   2   0   0   0   0   2   0   0   2   0   0   2   0   0   0   0   2   0   0   0   0   2   0   0   0   0   0   2   0   2   2   0   2   0   2   0   2   0   2   2   2   2   2   2   2   2   0   2   0   0   0   0   2   2   0   2   0   0   0   0   0   2   0   0   2   2   2   2   0   0   0   2   2   0   2   0   2   0   2   0   2   0   2   0   0   2   0   2   2   2   2   2   0   0   0   2   0   0   0   0   2   2   0   0   0   0
 MK-3-15                2   0   2   0   2   0   0   2   2   0   0   0   0   0   2   2   2   2   0   0   0   2   0   2   0   2   0   2   2   2   0   0   0   2   0   0   0   0   2   0   0   0   0   2   2   2   0   2   2   0   0   0   0   0   0   0   2   0   0   2   0   0   2   0   2   0   0   2   0   0   2   0   0   2   0   2   0   2   0   2   0   2   2   0   0   2   2   0   0   0   2   2   2   0   2   0   0   0   0   2   0   0   2   0   2   2   0   0   0   2   2   0   0   0   0   2   0   0   0   0   0   2   0   2   2   2   2   0   2   0   0   0   2   2   2   2   2   2   2   2   2   0   0   2   0   0   2   2   2   2   0   0   0   0   0   2   0   0   0   2   2   2   0   0   0   2   2   2   0   2   2   0   2   0   0   2   2   0   0   2   0   2   2   2   2   2   0   0   0   2   0   0   0   0   2   2   2   0   0   0
 MK-3-16                2   0   2   0   2   0   0   2   2   0   2   0   2   0   2   2   2   2   0   0   0   2   0   2   0   2   0   2   2   2   2   0   0   0   0   0   2   0   2   0   0   2   0   2   2   2   0   2   0   0   0   0   0   0   0   0   2   0   0   2   0   2   2   0   2   0   0   2   0   0   0   0   0   2   2   2   0   2   0   2   0   2   2   2   2   2   2   0   0   0   2   2   2   0   2   0   0   0   2   2   0   0   2   0   2   2   0   0   0   2   2   0   0   0   0   2   0   0   0   0   0   2   0   2   2   2   2   0   0   0   0   2   2   2   2   2   2   2   2   2   2   0   0   2   0   0   2   2   2   2   0   0   0   0   0   2   0   0   0   2   2   2   0   0   0   2   0   2   0   2   2   0   2   0   0   2   2   0   0   2   0   2   0   2   2   2   2   0   0   2   0   0   0   0   2   2   0   0   0   0
 MK-4-1                 0   2   0   2   2   0   0   0   2   2   2   2   2   2   2   0   2   0   2   0   2   2   2   0   2   0   0   2   2   2   2   0   0   2   0   2   2   2   0   0   0   2   0   2   2   0   0   0   0   2   2   0   0   0   0   0   0   0   0   0   2   2   2   2   0   0   0   2   2   0   0   0   2   0   0   0   2   2   2   0   2   2   0   0   0   2   2   0   2   2   0   2   2   0   0   0   2   0   2   0   0   0   2   2   0   0   0   2   2   2   2   0   0   2   0   2   2   0   0   0   2   2   2   2   2   2   0   0   0   2   0   2   0   2   0   2   2   2   0   2   2   0   2   2   0   2   0   2   2   0   2   2   2   2   0   2   2   0   2   2   2   0   2   2   2   2   0   0   2   0   2   0   0   0   2   2   0   2   2   0   0   0   0   0   0   2   2   2   2   2   0   2   0   2   0   2   0   0   0   0
 MK-4-2                 0   2   0   2   2   0   2   0   2   2   2   0   2   2   2   0   2   0   2   0   2   2   2   0   2   2   2   2   2   2   2   0   0   2   0   2   2   2   0   0   0   2   0   2   2   0   0   0   0   2   2   0   0   0   0   2   0   0   0   0   2   2   2   2   0   0   0   2   2   0   0   0   2   0   0   0   2   2   2   0   2   2   0   0   0   2   2   0   2   2   2   2   2   2   0   2   2   2   2   0   0   0   2   2   0   0   0   2   2   2   0   0   2   2   0   2   2   0   0   0   2   2   2   2   2   2   0   0   0   2   0   2   0   2   0   2   2   0   0   2   2   0   2   2   0   2   0   2   2   0   2   0   2   2   2   2   2   0   2   2   2   0   2   2   2   2   2   0   2   0   2   0   0   0   2   2   0   2   2   0   0   0   0   2   0   2   2   2   2   2   0   2   0   2   2   2   0   0   0   2
 MK-4-3                 0   2   0   2   2   0   0   0   2   2   2   0   2   2   2   0   2   0   0   0   2   2   2   0   0   2   2   2   2   2   2   0   0   2   0   2   2   2   0   0   2   2   0   2   2   0   0   0   0   2   0   0   0   0   0   0   0   0   0   0   2   2   2   0   2   2   0   2   2   0   0   0   2   0   0   0   2   2   2   0   2   2   0   0   0   2   2   0   2   2   2   2   2   2   0   2   2   2   2   0   0   0   2   2   0   0   0   2   2   2   0   0   2   2   0   2   2   0   0   0   2   2   2   2   2   2   0   0   0   2   0   2   0   2   0   2   2   0   0   2   2   0   2   2   0   2   0   2   2   0   2   2   2   2   2   2   2   0   2   2   2   2   0   0   0   2   2   0   2   0   2   0   0   0   2   2   0   2   2   0   0   0   0   2   0   2   0   2   2   2   0   2   0   2   2   2   2   0   0   2
 MK-4-4                 2   2   0   2   0   2   0   0   2   2   2   2   2   0   2   0   2   0   0   0   2   2   2   0   0   2   2   0   2   2   2   0   0   2   0   2   2   0   0   0   2   2   0   2   2   0   0   0   0   2   2   0   2   0   0   0   0   0   0   0   2   2   2   2   2   2   2   2   2   0   0   0   2   0   0   0   2   2   2   2   2   2   0   0   0   2   2   2   0   2   2   2   2   2   0   2   2   2   2   0   2   0   2   2   0   0   0   2   2   2   0   0   2   2   0   2   2   0   0   0   2   2   2   2   2   2   0   0   0   2   0   2   0   2   0   2   2   0   0   2   2   0   2   2   0   2   0   2   2   0   0   2   2   2   2   2   2   0   2   2   2   2   0   0   0   2   2   0   2   0   2   0   2   0   2   2   2   0   2   0   0   0   0   2   0   2   2   2   2   2   0   2   0   2   2   2   0   0   0   2
 MK-4-5                 2   2   0   2   0   2   0   0   2   2   2   0   2   0   2   0   0   2   0   0   2   0   2   0   0   2   2   0   2   2   2   0   0   2   0   2   2   0   0   2   2   2   0   2   2   0   0   0   0   2   2   2   2   0   0   0   0   0   0   0   2   2   2   0   2   2   2   2   2   0   2   0   0   0   0   0   2   2   2   2   2   2   0   0   0   2   2   2   0   2   2   2   0   2   0   2   2   2   2   0   2   0   2   0   0   0   0   2   2   2   0   0   2   2   2   0   2   0   0   0   2   2   2   2   2   2   0   0   0   0   0   2   0   2   0   2   2   0   0   2   2   0   2   2   0   0   0   2   2   0   0   2   2   2   2   0   2   0   2   2   0   2   0   0   0   2   2   0   2   0   2   0   2   0   2   2   2   0   2   0   0   0   0   2   0   2   2   2   2   2   0   2   0   2   2   2   0   0   0   2
 MK-4-6                 2   2   0   2   2   2   0   0   2   2   2   0   2   0   2   2   0   2   0   0   2   2   2   0   0   2   0   0   2   2   0   2   2   2   0   2   2   0   0   2   2   2   0   0   2   0   0   0   0   2   2   2   2   0   0   0   0   0   0   0   2   2   0   0   2   2   2   2   2   0   2   0   0   0   0   0   2   2   0   0   2   2   0   0   0   2   2   2   0   2   2   2   0   2   0   2   2   2   2   0   2   0   2   0   0   0   0   2   2   2   0   0   2   2   2   0   2   0   0   0   2   2   2   2   2   2   0   0   0   0   0   2   0   2   0   2   2   0   0   2   2   0   2   2   0   0   0   2   2   0   0   2   2   2   2   2   2   0   2   2   0   2   0   0   0   2   2   0   2   0   2   0   2   0   2   2   2   0   2   0   0   0   0   2   0   2   2   0   2   2   0   2   0   2   0   2   0   0   0   2
 MK-4-7                 2   2   0   2   2   2   0   2   2   2   2   0   2   2   2   2   0   2   0   0   2   2   2   0   0   2   0   0   2   2   0   2   2   2   0   0   2   0   0   2   2   2   0   0   2   0   0   0   0   2   2   2   2   0   0   0   0   2   0   0   2   2   0   0   2   2   2   2   2   0   2   2   0   0   0   0   2   2   0   2   2   2   0   0   0   2   2   2   2   2   2   2   0   2   0   2   2   2   2   0   2   0   2   0   0   0   0   2   2   0   0   0   2   0   2   0   2   0   0   0   2   0   2   2   2   2   0   2   0   0   0   2   0   2   0   2   2   0   0   2   2   0   2   2   0   2   0   0   2   0   0   2   2   2   2   2   2   0   2   2   0   0   0   0   0   2   2   0   2   0   2   0   2   0   2   0   2   0   2   0   0   2   0   2   0   2   2   0   2   2   2   2   0   2   0   2   0   0   0   2
 MK-4-8                 2   2   0   2   2   2   0   2   2   0   2   0   2   2   2   2   0   2   0   0   2   2   2   2   0   2   0   0   2   2   0   2   2   2   0   0   2   0   0   2   2   2   0   2   2   0   0   0   0   2   2   2   2   0   0   0   0   2   0   0   2   2   0   0   0   2   2   2   2   0   2   2   0   0   0   0   2   2   0   2   0   2   0   0   0   2   2   2   2   0   0   2   0   2   0   2   2   2   2   0   2   0   2   2   2   0   0   2   2   0   0   0   2   0   2   0   2   0   0   0   0   0   0   2   2   2   0   0   0   0   0   2   0   2   0   2   2   0   0   2   2   0   2   2   0   2   0   0   2   0   0   2   2   2   2   2   2   0   2   2   2   0   2   0   0   0   0   0   2   0   0   0   2   0   2   2   2   0   2   0   0   2   0   2   0   2   2   0   2   2   2   2   0   2   0   2   2   0   0   2
 MK-4-9                 2   2   0   2   2   2   0   2   2   0   0   0   2   2   2   2   0   2   0   0   2   0   2   2   0   2   0   0   0   2   0   2   2   2   0   0   2   0   0   2   2   2   0   2   2   2   0   0   0   2   2   2   2   0   2   0   0   2   0   0   2   0   0   0   0   2   2   0   2   0   0   2   0   0   0   0   2   2   0   2   0   2   0   0   0   2   2   2   2   0   0   2   2   0   0   2   2   2   2   0   2   0   2   2   2   2   2   2   2   0   0   0   2   0   2   0   2   0   2   0   0   0   0   2   2   2   0   0   0   2   0   2   2   2   0   0   2   0   0   2   2   0   2   0   0   2   0   0   2   0   0   2   2   2   2   2   2   2   2   2   0   2   2   2   0   0   0   2   2   0   0   0   0   0   2   2   2   0   2   0   0   2   0   2   0   2   2   2   2   2   2   2   0   2   0   2   2   0   0   2
 MK-4-10                2   2   0   2   2   2   0   2   2   0   0   0   2   2   0   2   0   2   0   0   2   0   2   2   0   2   0   0   0   2   2   2   2   2   0   0   2   0   0   2   2   2   0   2   2   2   0   0   2   2   2   2   2   0   0   0   0   2   0   0   2   0   0   0   0   2   2   0   2   0   0   2   2   2   2   0   2   2   0   2   0   0   0   2   0   2   2   2   2   0   0   2   2   0   0   2   2   2   2   0   2   0   2   2   2   2   2   2   0   2   0   0   2   0   2   0   2   0   2   0   0   0   0   2   2   2   0   0   0   2   0   2   2   2   0   0   2   0   0   2   2   0   2   0   0   0   0   0   2   0   0   2   2   2   2   2   2   2   2   2   0   2   2   2   0   2   0   2   0   0   0   2   0   0   2   2   2   0   2   0   0   2   0   2   0   2   2   2   2   2   2   2   0   2   0   2   0   0   0   2
 MK-4-11                2   0   0   2   0   2   0   2   2   0   0   0   2   2   0   2   0   2   0   0   2   2   2   2   0   2   0   0   0   0   2   2   2   2   0   0   2   0   0   2   2   2   2   2   2   2   0   0   2   2   0   2   2   0   0   0   0   2   0   0   2   0   0   0   0   2   2   0   2   0   0   2   2   2   0   0   2   2   0   2   0   0   2   2   0   2   2   0   2   0   0   2   2   0   0   2   2   2   2   0   2   0   2   2   2   2   2   2   2   2   0   0   2   2   2   0   2   0   0   0   0   0   0   0   2   2   0   2   0   2   0   0   2   2   0   0   2   2   0   2   2   0   2   0   0   0   0   0   2   0   0   2   0   0   2   2   2   2   2   2   0   2   2   2   0   2   0   0   0   0   0   2   2   2   2   2   2   0   0   0   0   0   0   0   0   2   2   2   2   2   2   2   0   2   0   2   0   0   0   2
 MK-4-12                2   0   0   2   0   2   0   2   2   0   0   0   0   0   0   2   0   2   0   0   2   0   2   2   0   2   2   0   0   0   2   2   2   2   0   0   2   0   0   2   2   2   2   2   2   2   0   0   2   2   0   2   2   0   0   0   0   2   0   0   2   0   0   0   0   2   2   0   2   0   0   2   2   2   0   0   2   2   0   2   0   0   2   2   0   2   2   0   2   0   0   2   2   2   0   2   2   2   2   0   2   0   2   2   2   2   2   2   2   2   0   0   0   0   2   2   2   2   2   0   0   2   0   0   2   2   0   2   0   2   0   0   2   2   0   0   0   2   0   2   2   0   2   0   0   0   0   0   2   0   0   2   0   0   2   2   2   0   2   2   2   0   2   0   0   2   0   0   0   0   2   2   2   2   2   2   2   0   0   0   0   2   0   0   0   2   2   2   2   2   2   2   0   0   2   2   2   0   0   2
 MK-4-13                2   0   0   2   2   2   0   2   2   0   0   0   0   0   0   2   0   2   0   0   2   0   2   2   0   2   2   0   0   0   2   2   2   2   0   0   2   0   0   2   2   2   2   2   2   2   0   0   2   2   0   2   2   0   0   0   0   2   0   0   2   0   2   0   2   2   0   0   2   0   0   2   2   2   0   0   2   2   0   2   0   0   2   2   0   2   2   0   2   0   0   2   2   2   2   2   2   2   2   0   2   0   2   2   2   0   0   2   0   2   0   0   0   2   2   2   2   2   0   0   0   2   0   0   2   2   0   2   0   2   0   0   2   2   0   2   0   2   0   2   2   0   2   0   0   0   0   0   2   0   0   2   0   0   2   2   0   0   2   2   0   0   2   0   0   2   0   0   0   0   2   0   0   2   0   2   2   0   0   0   0   2   0   0   0   2   2   2   2   2   2   2   0   0   2   2   2   2   0   2
 MK-4-14                2   0   2   2   2   2   0   2   2   0   0   0   0   0   0   2   0   2   0   0   2   0   2   0   0   2   2   0   0   0   2   2   2   2   0   0   2   0   0   0   0   2   0   2   2   2   0   0   2   2   0   2   0   2   0   0   0   2   0   0   2   0   0   0   0   2   0   0   2   0   0   0   2   2   0   0   2   0   0   2   0   0   2   0   2   2   2   2   2   0   2   2   2   2   2   2   2   2   2   0   0   0   2   2   2   0   0   2   0   0   0   0   0   2   2   2   2   2   0   0   2   2   0   0   2   2   0   2   0   2   0   0   2   2   0   2   0   2   0   2   2   0   2   0   0   0   0   0   2   0   0   2   0   0   2   2   0   2   2   2   0   0   2   0   0   2   0   0   0   2   2   0   0   2   0   2   0   0   2   0   0   2   0   0   0   2   2   2   2   2   2   2   0   0   2   2   2   2   0   2
 MK-4-15                2   0   2   2   2   2   0   2   2   0   0   0   0   0   0   2   0   2   2   0   2   0   2   0   0   2   2   0   0   0   2   2   2   2   0   0   2   0   0   0   0   2   0   0   2   2   0   2   2   2   0   2   2   2   0   0   0   2   0   0   2   0   0   0   0   2   0   2   2   0   0   0   0   2   0   0   0   0   0   0   0   0   2   0   0   2   2   2   2   0   2   2   2   2   2   2   2   2   2   0   0   0   2   2   2   0   0   0   0   0   0   0   0   2   2   2   2   2   0   0   2   2   0   0   2   2   0   2   0   2   0   0   2   2   0   2   0   2   0   2   2   0   0   0   0   0   0   0   2   0   0   2   0   0   2   2   0   2   2   2   0   0   2   0   0   2   0   0   0   2   2   0   0   2   0   2   0   0   2   0   0   2   2   0   2   2   2   2   2   2   0   2   0   0   2   2   2   2   0   2
 MK-4-16                2   0   2   2   0   2   0   2   2   0   0   0   0   0   0   2   0   2   2   0   2   0   2   2   0   2   2   0   2   0   2   2   2   2   0   2   2   2   0   2   0   2   0   0   2   2   0   2   2   2   0   2   2   2   0   0   0   2   0   0   0   0   0   0   0   2   0   2   2   0   0   0   0   2   0   0   0   2   0   0   0   0   2   2   0   2   2   0   2   0   2   2   2   2   2   0   2   2   2   0   0   2   2   2   2   0   0   0   0   0   0   0   2   2   2   2   2   2   0   0   2   0   0   2   2   2   0   2   0   2   0   0   2   2   0   2   0   2   0   2   2   0   0   0   0   0   0   0   2   0   0   2   0   0   2   2   0   2   2   0   0   0   2   0   0   0   0   0   0   2   0   2   0   2   0   2   0   0   2   0   0   2   2   0   2   2   2   2   2   2   0   2   0   0   2   2   2   2   2   2
 MK-5-1                 0   2   0   2   0   2   0   2   2   2   0   2   2   0   2   0   2   0   0   2   0   0   2   0   0   0   2   2   0   2   0   2   2   0   0   2   2   2   0   0   2   2   2   2   0   2   0   2   0   2   2   0   2   2   0   2   0   0   0   0   2   0   2   2   0   2   2   2   0   0   0   0   0   0   0   0   0   0   0   0   0   2   0   0   2   0   2   0   0   2   0   2   2   2   0   0   0   2   2   0   2   0   0   0   0   0   2   2   0   0   2   2   0   0   2   0   2   2   2   2   2   2   2   2   0   0   0   2   2   2   2   0   2   2   0   0   2   0   2   2   2   2   0   2   0   2   2   0   2   0   0   0   0   2   0   0   2   0   0   0   2   0   0   0   0   2   0   2   2   0   2   2   2   2   0   0   2   0   2   2   2   0   0   2   0   2   0   2   0   0   2   2   2   2   0   0   2   0   0   0
 MK-5-2                 0   2   0   2   0   2   2   0   2   2   0   2   2   0   2   0   2   0   0   2   0   0   2   0   0   0   2   2   0   2   0   2   2   0   2   0   2   2   0   0   2   2   2   2   0   2   0   2   0   2   2   0   2   2   0   2   0   0   0   0   2   0   2   0   0   2   2   2   2   0   0   0   0   0   0   0   2   0   0   0   0   2   0   0   2   0   2   0   0   2   0   2   2   2   0   0   0   2   2   0   2   0   0   0   0   0   2   2   2   0   2   2   0   0   2   0   2   2   0   2   2   2   0   2   0   0   0   2   2   2   2   0   2   2   0   0   2   0   0   2   2   2   0   2   2   2   2   0   2   0   2   0   0   2   0   0   2   0   0   0   2   0   0   0   0   2   2   2   0   0   2   0   2   2   0   0   2   0   2   2   2   0   0   2   0   2   0   2   2   0   2   2   2   2   0   0   2   0   2   0
 MK-5-3                 0   2   0   2   0   2   2   0   2   2   0   2   2   0   2   0   2   0   0   2   0   0   2   0   0   0   2   2   0   2   0   2   2   0   2   2   2   2   0   0   2   2   0   0   0   2   0   2   0   2   2   0   2   2   0   2   0   0   0   0   2   2   0   0   0   2   2   2   2   0   0   0   0   0   2   0   2   0   0   0   0   2   0   0   2   0   2   0   0   0   2   2   2   2   0   2   0   2   2   0   2   0   0   0   0   0   2   0   2   2   2   2   0   0   2   0   2   2   0   2   2   2   2   2   0   0   2   2   2   2   2   0   2   2   0   2   2   2   0   2   2   2   0   2   0   0   2   0   2   0   2   0   0   2   0   0   2   0   2   2   2   0   0   2   0   2   2   2   0   0   2   2   2   2   0   0   2   0   2   2   0   0   2   2   0   2   0   2   2   0   2   2   2   2   0   0   2   0   0   0
 MK-5-4                 0   2   0   2   0   0   2   0   2   2   0   2   2   0   2   2   2   0   0   2   0   0   2   0   0   0   2   2   0   0   0   2   2   0   2   2   0   2   0   0   2   2   0   0   0   0   2   0   0   2   2   0   0   2   0   2   0   0   0   0   2   2   0   0   0   0   0   2   2   0   0   0   0   0   2   0   2   0   0   0   2   0   0   0   2   0   2   0   0   0   2   2   2   2   0   2   0   2   2   0   2   0   0   0   0   0   2   0   2   2   2   2   0   0   2   0   2   2   0   2   2   2   2   2   0   0   2   2   2   2   2   0   2   2   0   2   2   2   0   2   2   2   0   2   0   0   2   0   0   0   2   0   0   2   0   0   0   0   2   2   0   0   0   2   2   2   2   2   2   0   2   2   2   0   0   0   2   0   2   2   0   0   2   2   0   2   0   2   2   0   2   2   2   2   0   0   2   0   0   0
 MK-5-5                 0   2   0   2   0   0   2   0   2   2   0   2   2   0   2   2   0   0   0   2   0   0   2   0   2   0   2   2   0   0   0   2   2   0   2   2   0   0   0   0   2   0   0   0   0   0   2   0   0   2   2   0   0   2   0   0   2   0   2   0   2   2   2   0   0   0   0   2   2   0   2   0   0   0   2   0   2   0   0   0   2   0   0   0   2   0   2   0   0   0   2   2   2   2   0   2   0   2   2   0   2   0   2   0   0   0   0   0   2   2   2   0   0   0   2   0   2   2   0   2   2   2   2   2   0   0   2   2   2   2   2   0   2   2   0   2   0   2   0   2   2   2   0   2   0   0   2   0   0   0   2   0   0   2   0   0   0   0   2   2   0   0   0   2   2   2   2   2   2   0   2   2   0   0   0   0   2   0   2   2   0   0   2   2   0   2   0   2   2   0   2   2   2   2   0   0   2   0   0   0
 MK-5-6                 2   2   0   2   0   2   2   0   2   2   0   2   2   0   0   2   0   0   0   2   0   0   2   0   2   0   2   2   0   0   0   2   2   0   2   2   0   0   0   0   2   0   0   0   0   0   2   0   0   2   2   0   0   2   0   0   2   0   2   0   2   2   2   0   2   0   0   2   0   0   2   0   0   0   2   0   2   0   0   0   2   0   0   0   2   0   2   0   0   0   2   2   2   2   0   2   0   2   2   0   2   0   2   2   0   0   0   0   2   2   2   0   0   0   2   2   2   2   0   2   2   2   2   2   0   0   2   2   2   0   2   0   2   2   0   2   0   2   0   2   2   2   0   0   0   0   2   0   0   0   2   0   0   2   0   0   0   2   2   2   0   0   0   2   2   2   2   2   0   0   2   2   0   0   0   0   2   0   2   2   0   0   0   2   0   2   0   2   2   0   2   2   2   2   0   0   0   0   0   0
 MK-5-7                 2   2   0   2   0   2   2   0   2   0   0   2   2   0   2   2   0   2   0   0   0   0   2   0   2   2   2   2   0   0   0   2   2   2   0   2   0   0   0   0   2   0   0   0   0   0   2   0   0   2   2   0   0   2   0   2   2   0   2   0   2   2   2   0   2   0   2   2   0   0   2   0   0   0   2   0   2   0   0   0   2   0   0   0   2   0   2   0   0   0   2   2   2   2   2   0   0   2   2   0   2   0   2   2   0   0   0   2   2   2   2   0   2   0   2   2   2   2   0   2   2   2   2   2   0   2   2   2   2   0   2   0   2   2   0   2   0   2   2   2   2   2   0   0   0   0   2   0   0   0   2   0   0   2   0   0   0   2   0   2   0   0   0   2   2   2   2   2   0   0   2   2   0   0   0   0   2   2   2   2   0   2   0   2   0   2   2   2   2   2   2   2   2   2   0   0   0   0   0   0
 MK-5-8                 2   2   0   2   0   2   2   0   2   0   0   0   2   0   2   2   0   2   0   0   0   0   2   0   2   2   2   2   0   0   0   2   2   2   2   2   0   0   0   0   2   0   0   0   0   0   2   0   2   2   2   0   0   2   0   2   2   2   2   0   2   2   2   0   2   2   2   2   0   0   2   0   0   0   2   2   2   0   0   0   2   0   0   0   2   0   2   0   0   2   2   2   2   2   2   0   0   2   2   0   0   0   2   2   0   0   0   2   2   2   2   0   2   0   2   2   2   2   0   0   2   2   2   2   0   2   2   0   2   0   2   0   2   2   0   2   0   2   0   2   2   2   0   0   0   0   2   0   0   0   2   0   0   2   0   0   2   2   0   2   0   0   0   2   2   2   2   2   0   0   2   2   0   0   2   0   2   2   2   2   0   2   0   2   0   2   2   2   2   2   2   2   0   2   0   0   0   2   0   0
 MK-5-9                 0   2   0   2   0   2   2   0   2   0   0   0   2   0   2   2   0   2   0   2   0   0   2   0   2   2   2   2   0   0   0   2   2   2   2   2   0   0   0   0   2   0   0   0   0   0   2   0   2   2   2   0   0   2   0   2   2   2   0   2   2   2   2   0   2   2   2   2   0   0   2   0   0   0   2   2   0   0   0   0   2   0   0   2   2   0   2   0   0   2   2   2   2   2   2   0   0   2   2   0   0   0   2   2   2   0   0   2   2   2   2   0   2   0   2   2   2   2   0   0   0   2   2   2   0   2   2   0   2   0   2   0   0   2   0   2   0   0   0   2   2   2   0   0   0   2   2   0   0   0   2   0   0   2   0   2   2   2   0   2   0   0   0   2   2   2   2   2   2   0   2   2   0   0   2   0   2   2   2   2   0   0   0   2   0   2   2   2   2   2   2   2   0   2   0   0   0   2   0   0
 MK-5-10                0   2   0   2   0   2   2   0   2   0   0   0   2   0   2   2   0   2   0   2   0   0   2   0   2   2   2   2   2   0   0   2   2   2   2   2   0   0   0   0   2   0   0   0   0   0   2   0   2   2   2   0   0   2   0   2   2   2   0   2   2   2   2   0   2   2   2   2   0   0   2   0   2   0   2   2   2   0   0   0   2   0   0   2   2   0   2   0   0   2   0   2   2   2   2   0   0   2   2   0   0   0   2   2   2   0   0   2   2   2   2   0   0   0   2   2   2   2   0   0   0   2   2   0   0   2   2   0   2   0   2   0   0   2   0   2   0   0   0   2   2   2   0   0   0   2   2   0   2   0   2   0   0   2   0   2   0   2   0   2   0   0   0   2   2   2   2   2   2   0   2   2   0   0   2   0   2   2   2   2   0   0   0   2   0   2   0   2   2   2   2   2   0   2   0   0   2   2   0   0
 MK-5-11                0   2   0   2   0   2   2   0   2   0   0   0   2   0   2   2   0   2   0   2   0   0   2   2   2   2   2   2   2   0   0   2   2   0   2   2   0   0   0   2   2   0   0   0   0   0   2   0   2   2   2   0   0   2   0   2   2   2   0   2   2   2   2   0   2   2   2   0   0   0   2   0   2   0   2   2   2   0   0   0   0   0   0   2   2   0   2   0   0   2   2   2   2   2   2   0   0   2   2   2   0   0   2   2   2   0   0   2   2   2   2   0   2   0   2   2   2   2   0   0   0   2   2   0   0   2   2   0   2   0   2   0   0   2   0   2   0   0   0   2   0   2   0   0   0   2   2   2   2   0   0   0   2   2   0   2   0   2   0   2   0   0   0   2   2   2   2   0   2   0   2   2   0   0   2   0   2   2   2   2   0   0   2   2   0   2   0   2   2   2   0   2   0   2   0   0   2   2   0   0
 MK-5-12                0   2   0   2   0   2   2   0   2   0   0   0   2   0   2   2   0   2   0   2   0   0   2   2   2   2   2   2   2   0   0   2   2   0   2   2   0   0   0   2   2   0   0   0   0   0   2   0   2   2   0   0   0   2   0   2   2   2   0   2   2   2   2   2   2   2   0   0   0   0   2   2   2   0   2   2   2   0   0   0   0   0   0   2   0   0   2   0   0   2   2   2   2   2   2   0   0   2   2   2   0   0   2   2   2   0   2   2   2   2   2   0   0   0   2   2   2   2   2   0   0   0   0   2   0   0   2   0   2   0   2   0   0   2   0   2   2   0   0   2   0   2   0   0   0   2   2   2   2   0   0   0   2   2   2   2   0   2   0   2   0   0   0   2   2   0   0   0   0   0   2   2   0   0   2   0   2   2   2   2   0   0   2   2   0   2   0   2   2   0   0   2   2   2   0   0   2   2   0   0
 MK-5-13                0   2   0   2   0   2   2   2   2   0   0   0   2   0   2   2   0   2   0   0   0   0   2   2   2   2   2   2   2   0   0   0   0   0   0   2   0   0   0   0   2   0   0   0   0   0   2   0   2   2   2   0   0   2   0   0   2   2   0   2   2   2   2   0   2   2   0   0   0   0   2   2   2   0   2   2   0   0   0   0   0   0   0   2   2   0   2   0   0   2   2   2   2   0   2   0   0   2   2   2   0   2   2   2   2   0   2   2   2   2   2   0   0   0   2   2   2   0   2   0   0   0   0   2   0   0   2   0   2   0   2   0   0   0   0   2   2   0   0   2   0   2   0   0   0   2   2   2   2   2   0   2   0   2   2   2   0   0   2   2   0   0   0   2   2   0   0   0   0   2   0   2   0   0   2   2   2   2   2   2   0   0   2   2   0   2   0   2   0   0   0   2   0   2   0   0   2   0   0   0
 MK-5-14                0   2   2   0   0   2   2   2   2   0   0   2   2   0   2   2   0   0   0   0   0   0   2   2   2   2   2   2   2   2   0   0   0   0   0   2   0   0   0   0   2   0   0   0   2   0   2   0   2   2   2   0   0   2   0   2   2   2   0   2   2   2   0   0   2   2   0   0   0   2   0   2   2   0   2   2   0   0   0   0   0   0   0   0   2   0   2   0   0   2   2   2   2   0   2   0   0   2   2   2   0   2   2   2   2   0   2   2   2   2   2   0   0   0   2   2   2   0   2   0   2   0   0   2   0   0   2   0   2   0   2   0   0   0   0   2   2   0   0   2   0   2   0   0   0   2   2   2   2   0   0   2   0   2   2   2   2   0   2   2   0   0   0   2   0   2   0   0   0   2   0   2   0   0   2   2   2   2   2   2   0   0   2   2   0   2   2   2   0   0   0   2   0   2   0   0   2   0   0   0
 MK-5-15                0   2   0   0   0   2   2   2   2   0   0   2   2   0   2   2   0   0   0   0   0   0   2   2   2   2   2   2   0   2   0   0   0   0   0   2   0   0   0   0   2   0   0   0   2   0   2   0   0   2   2   0   0   2   0   2   2   2   0   2   0   2   2   0   2   2   0   0   0   0   0   2   0   0   2   2   0   0   0   0   0   0   0   2   2   0   2   0   0   2   2   2   2   0   2   0   0   2   2   0   0   2   2   2   2   0   2   2   2   2   0   0   2   0   2   2   2   0   2   0   0   0   0   2   0   0   2   0   2   0   2   0   0   0   0   2   2   0   0   2   0   0   0   0   0   2   2   2   2   0   0   2   0   2   2   2   2   0   0   2   0   0   0   2   0   2   0   0   0   0   0   2   0   0   2   2   2   2   2   2   0   0   2   2   0   2   2   2   0   0   0   2   0   2   0   0   2   0   0   0
 MK-5-16                0   2   0   0   0   2   2   0   0   0   0   2   2   0   2   2   0   0   0   0   0   0   0   2   2   2   2   2   0   2   0   0   0   0   0   2   0   0   0   0   2   0   0   0   0   0   2   0   2   2   0   0   0   2   0   2   2   2   0   0   0   2   2   0   2   2   0   0   0   0   2   2   2   0   2   2   0   0   0   0   0   0   2   2   0   0   2   0   0   2   2   2   2   2   2   2   0   2   2   0   0   2   2   2   2   0   2   2   2   2   0   0   2   0   2   2   2   0   2   0   0   0   0   2   0   0   2   0   2   2   2   0   2   0   0   2   2   0   0   2   0   0   0   0   0   2   2   2   2   0   0   2   0   2   0   0   0   0   0   2   0   0   0   2   0   0   0   0   0   0   0   2   2   0   0   2   2   2   2   2   0   0   2   2   0   0   2   0   0   0   0   2   0   0   0   0   2   2   0   0
 MK-6-1                 2   2   0   2   2   2   2   2   0   2   0   0   0   0   2   2   2   2   0   0   2   2   2   0   2   0   2   2   0   2   0   2   2   2   2   2   0   0   2   0   0   0   0   2   2   2   0   2   2   2   2   0   0   2   2   2   2   0   2   2   0   0   0   0   0   0   0   0   0   0   0   2   2   0   2   0   2   2   0   2   0   2   0   0   2   0   2   0   0   0   2   0   0   0   0   2   2   2   0   0   0   2   0   0   0   2   0   2   2   0   2   2   0   0   2   2   2   2   0   2   0   2   2   0   0   2   0   0   2   0   2   2   0   0   2   2   2   0   0   0   2   2   0   0   2   0   2   2   2   2   0   2   0   0   2   0   2   0   0   2   0   0   2   2   2   0   2   2   0   0   2   0   0   0   0   2   0   2   2   0   2   0   2   2   2   2   2   2   0   0   2   0   2   0   2   2   2   2   0   0
 MK-6-2                 2   2   0   2   2   2   2   2   0   2   0   0   0   2   2   2   0   2   0   0   2   2   2   0   2   0   2   2   0   2   0   2   2   2   0   2   0   0   2   0   0   0   0   2   2   2   0   2   2   0   2   2   0   2   2   2   2   0   2   2   0   0   0   0   0   0   0   0   0   0   0   2   2   0   2   0   2   2   0   2   2   2   0   0   2   0   2   0   0   0   2   0   0   2   0   2   2   2   0   2   0   2   2   0   2   2   0   2   2   0   2   2   0   0   2   2   2   2   0   2   0   2   2   0   0   0   0   0   2   0   2   2   0   0   2   2   2   2   0   0   2   2   0   0   2   0   2   2   2   2   0   2   0   0   2   0   2   0   0   2   0   0   2   2   2   0   2   2   0   0   2   0   0   0   0   2   0   2   2   0   2   2   2   2   2   2   2   2   0   0   2   0   2   2   2   2   2   0   0   0
 MK-6-3                 2   2   0   2   2   2   2   2   2   2   0   0   0   0   2   2   0   2   2   0   2   2   2   0   2   0   2   2   0   2   0   0   2   2   0   2   0   0   2   0   2   0   0   2   2   2   0   2   2   0   2   2   0   2   2   2   2   0   2   0   0   0   0   0   0   0   0   0   2   0   0   2   2   0   2   0   2   2   0   2   2   0   0   0   2   0   2   0   0   0   2   2   2   2   2   2   0   2   0   2   2   2   2   0   2   2   0   2   2   2   2   0   0   0   0   2   2   0   0   0   0   2   2   0   0   0   0   0   2   0   2   2   0   0   2   0   2   2   0   0   2   2   2   0   2   0   2   2   2   2   0   2   0   0   2   0   2   2   2   2   0   0   2   2   2   2   2   2   0   0   2   0   0   2   2   0   0   2   2   0   2   2   2   2   2   2   2   2   0   0   2   0   2   2   2   2   2   2   0   2
 MK-6-4                 2   2   0   2   0   2   2   2   2   2   0   0   2   0   2   2   2   2   2   0   2   0   2   2   2   0   0   2   0   2   2   0   0   2   0   2   0   0   2   0   2   0   0   2   2   2   0   2   2   0   2   2   0   2   2   2   2   0   2   0   0   0   0   0   0   0   0   2   2   0   0   2   2   0   2   0   2   2   0   2   2   0   0   0   2   0   2   0   0   0   2   2   2   0   2   2   0   2   0   2   2   0   2   2   2   2   2   2   2   2   2   0   0   0   0   2   2   0   0   0   2   2   2   0   0   0   0   0   2   0   2   2   2   0   2   0   2   2   0   0   2   2   2   2   2   0   2   2   2   2   0   2   2   0   2   2   2   2   2   2   0   0   2   2   2   2   2   2   0   0   2   0   0   2   2   0   0   2   2   0   2   2   2   2   2   2   2   2   0   0   2   0   0   2   2   2   2   0   0   0
 MK-6-5                 2   0   0   2   0   2   2   2   2   2   0   0   2   0   2   2   2   0   2   0   2   0   2   2   2   0   0   2   0   2   0   0   2   2   0   0   0   0   2   0   2   0   0   2   2   2   0   2   2   2   2   2   0   2   2   2   2   0   2   0   0   2   0   0   0   0   0   2   2   0   0   2   0   0   0   0   2   2   0   2   2   0   0   0   2   0   2   2   2   0   2   0   2   0   2   2   2   2   0   2   2   0   2   2   2   2   2   2   2   2   2   2   0   0   0   2   2   0   0   0   2   2   2   0   0   0   0   2   2   2   2   2   2   0   2   0   2   2   0   0   2   2   2   2   2   0   0   0   2   2   0   2   0   0   0   2   2   2   2   2   0   0   2   2   2   2   2   2   0   2   2   0   0   2   2   0   0   2   2   0   2   2   2   0   2   2   2   2   0   0   2   0   0   2   2   2   2   0   0   0
 MK-6-6                 2   0   0   2   0   2   0   2   2   2   2   0   2   0   2   2   2   0   2   0   2   0   2   2   2   0   0   2   0   2   0   0   2   2   0   0   0   0   2   0   2   0   2   2   2   2   0   2   2   2   2   2   0   2   2   2   2   0   2   0   0   2   0   0   0   0   0   2   2   0   0   2   0   0   0   0   2   2   0   2   2   0   0   0   2   0   2   2   0   0   2   2   2   2   0   2   2   0   0   2   2   0   2   2   2   2   2   2   2   2   2   2   0   0   0   2   2   0   0   0   2   0   2   0   0   0   0   2   2   2   2   2   2   0   2   0   2   2   0   0   2   2   0   2   2   0   0   0   2   2   0   0   0   0   0   2   2   2   2   2   0   0   2   2   2   2   2   2   0   2   2   0   0   2   2   0   0   2   2   0   0   2   2   0   2   2   2   2   0   0   2   0   0   2   2   2   2   0   0   0
 MK-6-7                 2   2   0   2   0   2   0   2   2   2   2   0   2   0   2   2   2   0   2   2   2   0   2   2   2   0   0   2   0   2   0   0   2   2   0   0   0   0   2   0   2   0   2   2   2   2   0   0   2   2   2   2   0   2   2   2   2   0   2   0   2   2   0   0   0   0   0   2   2   0   0   2   0   2   0   0   2   2   0   2   2   0   0   0   2   0   2   2   0   0   2   2   2   2   0   2   2   0   0   2   2   0   2   2   2   2   0   2   0   2   2   2   0   0   0   2   2   0   0   0   2   0   2   0   0   0   0   2   2   2   2   2   2   0   2   0   2   2   0   0   2   2   2   2   2   0   0   0   2   2   0   0   0   0   0   2   2   2   2   2   2   2   2   2   2   2   2   2   0   2   2   2   0   0   2   0   0   2   2   0   0   2   2   0   2   2   0   2   0   0   2   0   0   2   2   2   2   0   0   0
 MK-6-8                 2   2   0   2   0   2   0   2   2   2   2   0   2   2   2   2   2   0   2   2   2   0   2   2   2   0   2   2   0   2   0   0   2   2   0   0   0   0   2   0   2   0   2   2   2   2   0   0   2   2   2   2   0   2   2   2   2   0   2   0   2   2   0   0   0   0   0   2   0   2   0   2   0   2   0   0   2   2   0   2   2   0   0   0   2   0   2   2   0   0   2   2   2   0   0   2   2   0   0   2   2   0   2   2   2   0   2   2   0   2   0   2   0   0   0   2   2   0   0   0   2   0   2   0   0   0   0   2   2   2   2   2   2   0   2   2   0   2   0   0   2   2   2   2   2   0   0   0   2   2   0   0   0   0   0   2   2   2   0   2   2   2   2   2   2   2   0   2   0   2   2   2   0   0   2   0   2   0   2   0   0   2   2   0   2   0   0   2   0   0   2   0   0   2   2   2   2   0   0   0
 MK-6-9                 2   2   0   2   0   2   0   0   2   2   2   0   2   0   2   2   2   0   2   2   2   0   2   2   0   0   2   2   0   2   0   0   2   2   0   0   0   0   2   2   2   0   2   2   2   2   0   0   2   2   0   2   0   2   2   2   2   0   2   0   2   2   0   0   0   0   0   2   0   2   0   2   0   2   0   2   2   2   0   2   2   0   0   0   2   0   2   2   0   0   0   2   2   0   0   2   2   0   0   2   2   0   0   2   2   0   2   2   2   0   0   0   0   0   0   2   2   2   0   2   2   0   2   0   0   0   0   0   2   2   2   2   2   0   2   2   0   2   0   0   2   2   2   0   2   0   0   0   2   0   0   0   0   2   0   0   2   2   0   2   2   2   2   2   2   2   0   2   0   2   0   2   0   0   2   0   2   0   2   0   0   2   2   0   2   0   0   2   0   0   2   0   0   2   2   2   2   0   0   0
 MK-6-10                2   2   0   2   0   2   0   0   0   2   2   0   2   0   2   2   2   0   2   2   2   0   2   2   0   0   2   2   0   2   0   0   2   2   0   0   0   0   2   2   2   0   2   2   2   2   0   0   2   2   0   2   0   2   2   2   0   0   2   0   2   2   0   0   0   0   0   2   0   2   0   2   0   2   0   2   2   0   0   2   2   0   0   0   2   2   2   2   2   0   0   2   2   0   0   2   2   0   0   2   2   2   2   2   2   0   2   2   2   0   2   0   0   2   0   2   2   2   0   2   2   0   2   0   0   0   0   0   2   2   2   2   2   0   2   0   0   2   0   0   2   2   2   0   2   0   0   0   2   0   0   2   0   2   0   0   2   2   0   2   2   2   2   2   2   2   0   2   0   2   0   2   0   0   2   0   2   0   2   0   0   2   2   0   2   0   0   2   0   0   2   0   0   2   2   2   2   0   0   0
 MK-6-11                2   2   0   2   0   2   0   2   0   2   2   0   2   0   2   2   2   0   2   2   2   0   2   2   0   0   2   2   0   2   0   0   2   0   0   0   0   0   2   0   2   0   2   2   2   2   0   0   2   2   0   2   0   2   0   2   0   0   2   0   2   2   0   2   2   0   0   2   0   2   0   2   0   2   0   2   2   0   0   2   2   0   0   0   0   2   2   2   2   0   0   0   2   0   0   2   2   0   2   2   2   2   2   2   2   0   2   2   2   2   2   0   0   2   0   2   2   2   2   2   2   0   0   0   0   0   0   0   2   2   0   2   2   0   2   0   0   2   0   0   2   2   2   0   2   0   0   2   2   0   0   2   0   2   0   0   2   2   0   2   2   2   0   2   2   2   0   2   0   2   0   2   0   0   2   0   0   0   2   0   0   2   2   0   2   0   0   2   0   0   2   0   0   2   2   2   2   0   0   0
 MK-6-12                2   2   0   2   0   0   0   2   0   2   2   2   2   0   2   2   2   0   2   2   2   0   2   2   0   0   0   2   0   2   0   0   0   0   0   2   0   0   2   0   2   0   2   2   2   2   0   0   2   2   0   2   0   2   0   2   0   0   2   0   2   2   0   2   2   0   0   2   0   2   0   2   0   2   0   2   0   0   0   2   2   0   0   0   0   2   2   2   2   0   0   0   2   0   0   2   2   0   2   2   2   2   2   2   2   0   2   2   2   2   2   0   0   2   0   2   2   2   2   2   2   2   0   0   0   0   0   0   2   2   0   2   0   0   2   0   0   2   0   0   2   2   2   0   2   0   0   2   2   0   0   2   0   0   0   2   2   2   0   2   2   2   0   2   2   2   0   2   0   2   0   2   2   0   2   0   0   0   2   0   0   2   2   0   2   0   0   2   0   0   2   0   0   0   2   2   2   0   2   0
 MK-6-13                2   2   2   0   0   0   2   2   0   0   0   2   2   2   2   2   2   2   2   2   2   0   2   2   0   0   0   2   0   2   0   0   0   0   0   2   0   0   2   0   2   0   2   2   2   2   0   0   2   2   0   2   0   0   0   2   0   0   2   0   2   2   0   2   2   0   0   2   0   2   0   2   0   2   0   2   2   0   0   2   2   0   0   0   0   2   2   2   0   0   0   0   2   0   0   2   2   0   2   2   2   2   2   2   2   0   2   2   2   2   2   0   0   0   0   0   2   0   2   2   2   2   0   0   0   0   0   0   2   2   0   2   0   0   2   0   2   2   2   0   2   2   2   0   2   0   0   2   2   0   0   2   0   0   0   2   2   2   0   2   2   2   0   2   0   2   0   2   0   2   0   2   2   0   2   0   0   0   2   0   0   2   2   0   2   0   0   2   0   0   2   2   0   0   2   2   2   2   2   0
 MK-6-14                2   2   2   0   0   0   2   2   0   0   0   2   2   2   2   2   2   2   2   2   2   0   2   2   0   0   0   2   0   2   0   0   0   0   0   2   0   0   2   0   2   0   2   2   2   2   0   0   2   2   0   2   0   0   0   2   0   0   2   2   2   2   0   2   2   0   0   2   0   0   0   2   0   2   0   2   2   2   0   2   2   0   0   0   2   2   2   2   0   0   2   0   2   0   0   2   2   0   2   2   0   2   2   2   2   0   2   2   2   2   2   0   0   0   0   0   2   0   2   2   2   2   0   0   0   0   0   0   2   2   0   0   0   0   2   0   2   0   2   0   2   2   2   0   2   0   0   2   2   0   0   2   0   0   0   2   2   2   0   2   2   2   0   2   0   2   0   2   2   0   0   2   2   0   2   0   0   0   2   0   0   2   2   0   2   0   0   2   0   0   2   2   0   0   2   2   2   2   0   0
 MK-6-15                2   2   2   0   0   0   2   2   0   2   0   2   2   0   2   2   2   0   2   2   2   0   2   2   2   0   2   2   0   2   0   0   0   0   0   2   2   0   2   0   2   0   2   2   2   2   0   2   2   2   0   2   0   0   0   2   0   0   2   0   2   2   0   2   2   0   0   0   0   0   0   2   2   2   0   2   2   2   0   2   2   0   0   0   2   2   2   2   0   0   2   0   2   0   0   2   2   0   2   2   0   2   2   2   2   0   2   2   2   2   2   0   2   2   0   0   2   0   0   2   2   2   0   0   0   0   0   0   2   2   0   0   0   0   2   0   2   0   2   0   2   2   2   0   2   0   0   2   2   0   0   2   0   0   0   2   2   2   0   2   2   0   0   2   0   2   0   0   2   0   0   2   2   0   2   0   0   0   2   0   0   2   2   2   2   0   2   0   0   0   2   0   0   0   0   2   2   2   0   0
 MK-6-16                2   2   2   0   0   0   2   2   0   2   0   2   2   0   2   2   2   0   2   2   2   0   2   2   2   0   2   2   0   0   0   0   0   0   0   2   2   0   2   0   2   0   2   2   0   2   0   2   2   2   0   2   0   0   2   2   0   0   2   0   2   2   0   2   2   0   2   0   0   0   0   2   2   2   0   0   2   2   0   2   2   0   0   0   2   2   2   2   2   0   0   0   2   0   0   2   2   2   2   2   0   2   2   2   2   0   2   2   2   2   2   0   2   2   0   0   2   0   0   2   2   2   0   0   0   2   0   0   2   0   0   0   0   0   2   0   2   0   2   0   2   2   2   0   2   0   0   2   2   0   0   2   0   0   0   2   2   2   0   0   2   0   0   0   0   2   0   0   2   0   0   2   2   0   2   2   0   0   2   0   0   2   2   0   0   0   2   0   0   0   2   0   0   0   0   2   0   2   0   0
 
!****************************************** Phenotypic Data **********************************************************
!-100.0 is resevred for missing phenotype
SimulatedTrait1         9.6435   10.7205   10.3160    9.7341    8.6789    9.7936   10.0609   10.8146   12.3640   10.3575    9.9168    9.7293   10.4369   13.7887   11.0996    9.8108    8.1156    7.2059    9.7085   10.9147   11.3432    8.8771    9.2780    7.7293   10.3040   11.2912   10.0914   11.7398   13.2557    8.1212   10.8481   11.1577    9.0440   10.3208   11.4907   12.5675    9.7863    6.2649    7.5815   10.8856   10.1217   11.9499    8.2314   11.4509   10.8261    9.2672   10.7011    8.8232    7.7997   10.5964   12.1682   10.3265   10.1104   11.9965    9.7395    9.7049    8.7847    8.8648    7.9300    8.6400   11.3390   13.3107   10.3575    9.4800    9.4580    8.7355    9.6658   10.8766    9.4313   10.1806    6.5814    8.3261   11.0436   10.5640    7.6888    9.4218   11.1050    9.0671   11.4033    8.5548   12.0232   11.2770    9.2611    7.2135    9.5144   10.1223   10.9090    8.1056   10.5340    9.6438    9.1013   12.2037   13.2054    9.9866   10.1121   11.3686   12.4877    9.3678   13.3654    8.2661    9.1564    8.2632    7.2347    9.6532    7.2282    9.3712   10.6345   11.6732    9.4533    7.8706   11.3209    9.9767    9.8990    8.1791   10.6386    9.9485   10.9977    9.2931    8.7344    9.5777   10.6848    9.2186    9.0131   11.8318   10.2911   11.9301    8.9755   10.9374   11.6076   10.4889    9.4824   10.3906   11.2714   11.8034    9.7789   11.6396    9.4600   10.3256    7.6880   10.5306   12.9121   12.3707   10.4257   11.8607    7.8090    9.2883    8.0977    9.1444    9.9484    8.2084    8.6494   10.6192   11.0731   10.0234   11.2742    9.7203   11.4489   10.4147    8.9243    8.5613    9.4998   10.3673   10.0716   13.0368    9.5214   12.4173   12.3094   10.6528   13.1123    9.1236   10.6127   10.5404    9.1476    8.6182    9.2195    7.6414   10.5262    9.6155   10.0064    8.2759    7.9640   11.1204   12.2652    9.6188   10.3019   10.1046    8.7827   10.5779   10.0679   11.6802   11.4191   11.8883   11.2434   12.1083    8.6015   10.0288   10.9259    8.1744    8.8932    6.8692
SimulatedTrait2        15.8268   14.6088   15.3026   16.5405   14.8971   15.3581   16.0653   15.3498   13.7589   15.7067   13.4634   15.1352   14.6891   14.3365   17.8823   16.2576   13.5287   15.5372   13.4004   14.5355   16.1744   14.7090   16.1130   13.2430   12.6951   16.1052   15.5983   13.1295   15.8320   14.0713   14.7612   13.3223   15.8915   15.4268   16.4308   14.0610   14.4218   12.3536   16.0884   15.5142   13.5398   15.6756   16.8713   13.8994   16.6887   13.7425   14.3521   15.5944   14.8537   13.3423   12.9036   16.5615   15.3623   13.6329   12.9043   15.1469   14.0764   12.3788   14.7820   13.7029   15.6039   15.5553   17.8130   14.3975   14.0510   14.7163   14.5738   15.7445   16.8708   12.8359   14.0344   14.6406   16.4871   15.9498   13.2373   16.7455   16.2316   16.9399   13.3018   11.7746   15.5168   13.4530   14.5667   13.5287   13.7976   14.7528   15.3154   14.5075   15.2335   14.9118   15.2357   15.1537   13.1864   14.1451   14.9612   14.8689   12.8397   16.3684   16.0336   14.3440   14.7348   15.0718   14.0446   15.3511   15.6830   16.2847   14.7524   14.0453   18.9664   16.7694   14.8479   15.9743   12.4141   16.4910   14.8078   13.4492   17.7919   15.4607   12.9130   16.3660   14.4842   15.7821   14.3087   16.4458   14.6150   13.4488   16.5102   16.1386   13.7714   16.0747   16.3167   12.4076   16.5630   16.6218   14.1526   13.6635   13.4025   17.1337   16.3547   16.4199   14.2334   16.6451   12.2484   16.0725   14.3283   15.1040   15.4206   15.2093   12.9323   12.1632   14.5882   15.9441   15.0736   13.0543   15.2260   15.5615   15.8415   13.7324   15.2096   16.2211   16.7244   14.0395   13.9923   13.8891   16.2534   15.7025   14.3139   11.7863   15.7621   16.1333   17.0441   15.6418   13.5859   14.0972   15.6340   12.8552   18.0195   15.3738   18.1837   14.8272   15.4818   15.0040   15.5467   16.3540   17.0887   16.2479   15.0371   14.8690   16.7067   12.3673   17.3996   16.0327   13.8822   15.1301   13.4019   11.2833   15.7610   14.3319   15.3223   15.5877
 
