# Supplementary material for: Inclusive Composite Interval Mapping of QTL by Environment Interactions in Biparental Populations
Source: PLoS One. 2015 Jul 10;10(7):e0132414. doi: 10.1371/journal.pone.0132414 (PMC4498613; doi:10.1371/journal.pone.0132414)
Supplement: S3 File — (ZIP) [file pone.0132414.s003.zip › Simulation for unliked model/Simulated popualtions/run_00174.met]

!**********************Note: lines staring with "!" are remarks and will be ignored in the program********************
!*********************************General Information**********************************
!Assuming F1 = P1 x P2, populations available in QTL IciMapping are: 
!  1, P1BC1F1 = P1 x F1, the first backcrossing where P1 is used as the recurrent parent;
!  2, P2BC1F1 = P2 x F1, the first backcrossing where P2 is used as the recurrent parent;
!  3, F1DH, F1-derived doubled haploids; 
!  4, RIL or F1RIL, recombination inbred lines through the repeated selfing of F1;
!  5, P1BC1RIL, recombination inbred lines through the repeated selfing of P1BC1F1;
!  6, P2BC1RIL, recombination inbred lines through the repeated selfing of P2BC1F1;
!  7, F2, the selfing generation of F1;
!  8, F3, the selfing generation of F2;
!  9, P1BC2F1, the second backcrossing where P1 is used as the recurrent parent; 
! 10, P2BC2F1, the second backcrossing where P2 is used as the recurrent parent;
! 11, P1BC2RIL, recombination inred lines through the repeated selfing of P1BC2F1; 
! 12, P2BC2RIL, recombination inred lines through the repeated selfing of P2BC2F1; 
! 13, P1BC1F2, the selfing generation of P1BC1F1; 
! 14, P2BC1F2, the selfing generation of P2BC1F1; 
! 15, P1BC2F2, the selfing generation of P1BC2F1; 
! 16, P2BC2F2, the selfing generation of P2BC2F1; 
! 17, P1BC1DH, P1BC1F1-derived doubled haploids; 
! 18, P2BC1DH, P2BC1F1-derived doubled haploids; 
! 19, P1BC2DH, P1BC2F1-derived doubled haploids; 
! 20, P2BC2DH, P2BC2F1-derived doubled haploids; 
   3      !Mapping Population (see remarks above)
   2      !Mapping Function (1 for Kosambi; 2 for Haldane; 3 for Morgan)
   2      !Marker Space Type (1 for intervals; 2 for positions)
   1      !Marker Space Unit(1 for centiMorgans; 2 for Morgan)
   6      !Number of Chromosomes (or Linkage Groups)
 200      !Size of the mapping population
   2      !Number of environments
 
!***************************************** Chromosomes and Linkage Maps **********************************************
!Chromosome                 NumMarkers
-CH1                        16
-CH2                        16
-CH3                        16
-CH4                        16
-CH5                        16
-CH6                        16
!Linkage map (Marker name followed by position or the interval length)
 MK-1-1                1     0.000
 MK-1-2                1    10.000
 MK-1-3                1    20.000
 MK-1-4                1    30.000
 MK-1-5                1    40.000
 MK-1-6                1    50.000
 MK-1-7                1    60.000
 MK-1-8                1    70.000
 MK-1-9                1    80.000
 MK-1-10               1    90.000
 MK-1-11               1   100.000
 MK-1-12               1   110.000
 MK-1-13               1   120.000
 MK-1-14               1   130.000
 MK-1-15               1   140.000
 MK-1-16               1   150.000
 MK-2-1                2     0.000
 MK-2-2                2    10.000
 MK-2-3                2    20.000
 MK-2-4                2    30.000
 MK-2-5                2    40.000
 MK-2-6                2    50.000
 MK-2-7                2    60.000
 MK-2-8                2    70.000
 MK-2-9                2    80.000
 MK-2-10               2    90.000
 MK-2-11               2   100.000
 MK-2-12               2   110.000
 MK-2-13               2   120.000
 MK-2-14               2   130.000
 MK-2-15               2   140.000
 MK-2-16               2   150.000
 MK-3-1                3     0.000
 MK-3-2                3    10.000
 MK-3-3                3    20.000
 MK-3-4                3    30.000
 MK-3-5                3    40.000
 MK-3-6                3    50.000
 MK-3-7                3    60.000
 MK-3-8                3    70.000
 MK-3-9                3    80.000
 MK-3-10               3    90.000
 MK-3-11               3   100.000
 MK-3-12               3   110.000
 MK-3-13               3   120.000
 MK-3-14               3   130.000
 MK-3-15               3   140.000
 MK-3-16               3   150.000
 MK-4-1                4     0.000
 MK-4-2                4    10.000
 MK-4-3                4    20.000
 MK-4-4                4    30.000
 MK-4-5                4    40.000
 MK-4-6                4    50.000
 MK-4-7                4    60.000
 MK-4-8                4    70.000
 MK-4-9                4    80.000
 MK-4-10               4    90.000
 MK-4-11               4   100.000
 MK-4-12               4   110.000
 MK-4-13               4   120.000
 MK-4-14               4   130.000
 MK-4-15               4   140.000
 MK-4-16               4   150.000
 MK-5-1                5     0.000
 MK-5-2                5    10.000
 MK-5-3                5    20.000
 MK-5-4                5    30.000
 MK-5-5                5    40.000
 MK-5-6                5    50.000
 MK-5-7                5    60.000
 MK-5-8                5    70.000
 MK-5-9                5    80.000
 MK-5-10               5    90.000
 MK-5-11               5   100.000
 MK-5-12               5   110.000
 MK-5-13               5   120.000
 MK-5-14               5   130.000
 MK-5-15               5   140.000
 MK-5-16               5   150.000
 MK-6-1                6     0.000
 MK-6-2                6    10.000
 MK-6-3                6    20.000
 MK-6-4                6    30.000
 MK-6-5                6    40.000
 MK-6-6                6    50.000
 MK-6-7                6    60.000
 MK-6-8                6    70.000
 MK-6-9                6    80.000
 MK-6-10               6    90.000
 MK-6-11               6   100.000
 MK-6-12               6   110.000
 MK-6-13               6   120.000
 MK-6-14               6   130.000
 MK-6-15               6   140.000
 MK-6-16               6   150.000
!*********************************** Marker Types ********************************************************************
!Co-dominant marker: When heterozygote F1 is present, P1 is coded as 2, F1 is coded as 1, and P2 is coded as 0; Otherwise, P1 is coded as 2, and P2 is coded as 0. 
!Dominant marker: When heterozygote F1 is present, P1 and F1 are coded as 12, and P2 is coded as 0; Otherwise, P1 is coded as 2, and P2 is coded as 0.  
!Recessive markers: When heterozygote F1 is present, P1 is coded as 2, and F1 and P2 are coded as 10; Otherwise, P1 is coded as 2, and P2 is coded as 0. 
!Missing marker is coded as -1. 
 MK-1-1                 0   2   2   0   0   2   2   2   2   2   0   2   2   2   2   0   2   2   0   0   0   0   0   2   0   0   0   2   2   0   2   2   0   0   0   2   0   2   2   2   0   2   2   2   2   0   0   2   0   0   0   2   0   0   0   2   0   0   2   0   2   2   2   0   2   2   2   2   2   0   0   0   0   2   0   0   0   2   2   0   2   2   0   0   2   2   2   2   2   0   0   2   2   2   2   2   0   2   0   0   2   0   2   2   0   0   2   0   2   2   2   0   2   0   0   0   2   0   2   0   2   2   2   0   0   0   2   0   0   2   0   2   0   2   0   2   2   0   2   0   0   0   2   2   2   0   2   0   0   0   0   2   0   2   0   2   2   0   0   0   2   2   0   2   2   0   0   2   2   0   0   2   0   2   0   0   2   0   0   2   0   0   0   2   0   2   0   2   0   0   2   2   0   2   0   0   0   2   2   0
 MK-1-2                 0   2   2   0   0   2   0   2   2   0   2   2   2   2   0   0   2   2   0   0   0   0   0   2   0   0   0   2   2   0   2   2   2   2   0   2   0   2   2   2   0   2   2   2   2   0   0   2   2   0   0   2   0   0   2   0   0   0   2   0   2   2   2   0   2   2   2   2   2   0   0   0   2   2   0   0   0   2   2   0   2   2   0   0   2   2   2   2   2   0   0   0   2   2   2   2   0   2   0   0   2   0   2   2   0   0   2   0   2   2   2   0   0   2   0   2   2   0   2   0   2   2   2   2   0   0   0   0   0   2   0   2   0   2   0   2   0   0   2   0   0   0   2   2   2   0   2   0   0   0   0   2   0   0   0   2   2   0   0   0   2   2   0   2   2   0   0   2   2   0   0   2   0   2   0   0   2   0   0   2   0   0   0   2   0   2   0   2   0   0   2   2   0   2   0   0   0   2   2   0
 MK-1-3                 0   2   2   0   0   2   0   2   2   0   2   2   2   2   0   0   2   2   0   0   0   0   0   2   0   0   0   2   2   0   2   2   2   2   0   0   0   0   2   2   0   2   2   2   2   0   0   2   2   0   0   0   0   0   2   0   0   0   2   0   2   2   2   0   2   2   2   2   2   0   0   0   2   2   0   0   0   2   2   2   2   2   0   0   2   2   2   2   2   0   0   0   2   2   2   2   0   2   0   2   2   0   2   2   0   0   2   0   2   2   2   0   0   2   0   2   2   0   2   0   2   2   2   2   0   2   0   0   0   2   2   2   0   2   0   2   0   0   0   0   0   0   0   2   2   0   2   0   0   0   2   2   0   0   0   2   2   0   0   2   2   2   0   2   2   0   0   2   2   0   0   0   0   2   0   0   2   2   0   2   0   2   0   2   0   2   0   2   2   0   2   2   2   0   0   0   2   2   2   0
 MK-1-4                 0   2   2   0   0   2   0   2   2   0   2   2   2   2   0   0   2   2   0   0   0   0   0   2   0   0   0   2   0   0   2   2   2   2   0   0   0   0   2   2   0   2   2   2   2   0   0   2   2   0   0   2   0   0   2   0   0   0   2   0   0   2   2   0   2   2   2   2   2   0   0   0   2   2   0   0   0   2   2   2   2   2   0   0   2   2   2   2   2   0   0   0   2   2   2   2   0   2   2   2   2   0   2   2   0   0   2   0   2   2   2   0   0   2   0   2   2   0   2   0   2   2   2   2   0   2   0   0   0   2   2   2   0   2   0   2   0   0   0   2   0   0   0   2   2   0   2   0   2   0   2   2   2   0   2   2   2   0   0   2   2   2   0   2   2   0   0   2   2   0   0   0   2   2   0   0   2   2   0   2   0   2   0   2   0   2   0   2   2   0   2   2   2   2   0   0   2   2   2   0
 MK-1-5                 0   2   2   0   0   2   0   2   2   0   2   2   2   2   0   0   2   2   2   0   0   0   2   2   0   0   0   2   0   2   2   2   2   2   0   0   0   0   2   2   2   2   2   2   2   0   2   2   2   0   0   2   0   0   2   0   0   2   2   0   0   2   2   0   0   2   2   2   2   0   0   0   2   2   0   0   0   2   2   2   2   2   0   0   2   2   2   2   2   0   0   0   2   2   2   2   0   2   0   2   2   0   2   2   0   0   2   0   2   2   2   0   0   2   0   2   2   0   2   0   2   0   0   2   0   2   0   0   0   2   2   2   0   2   0   2   0   0   0   2   0   0   0   2   2   0   2   0   2   0   2   2   2   0   2   0   2   0   0   2   2   2   0   2   2   0   0   2   2   0   0   0   2   2   0   0   2   2   0   2   0   2   0   2   0   2   0   2   2   0   2   2   2   2   0   0   2   2   2   2
 MK-1-6                 0   2   2   2   0   2   0   2   2   0   2   2   0   2   0   2   2   2   2   0   0   0   2   2   0   0   2   2   2   2   2   2   2   2   0   0   0   0   2   2   2   2   2   2   2   0   2   2   2   2   0   0   0   0   2   0   0   2   2   2   0   0   2   0   0   2   2   2   2   0   0   0   2   2   0   0   2   0   2   2   2   2   0   0   2   2   2   2   2   2   0   0   2   0   2   2   0   2   0   2   2   0   0   2   0   0   2   2   2   0   2   0   2   2   0   2   2   2   2   0   0   0   0   2   0   0   0   0   0   2   0   2   0   2   0   2   0   0   2   2   0   0   0   2   2   0   2   0   2   0   2   2   2   0   2   0   2   0   0   2   2   2   0   2   2   0   0   2   0   0   2   0   0   2   0   0   2   2   0   2   0   2   0   2   0   2   0   2   2   0   2   2   2   2   0   0   2   2   2   2
 MK-1-7                 0   2   2   2   0   0   0   2   2   0   2   2   0   2   0   2   2   2   2   0   0   0   2   2   0   0   2   2   0   2   2   2   2   2   0   0   0   0   2   2   2   2   2   2   2   0   2   2   2   2   0   0   0   0   2   0   0   2   2   2   0   0   2   0   0   2   2   2   2   0   0   0   0   2   0   0   2   0   2   2   2   2   2   0   2   2   2   2   2   2   0   0   2   0   2   2   0   2   2   2   2   0   0   0   0   0   2   2   2   0   2   0   2   2   2   2   2   2   2   0   2   0   0   2   0   0   0   2   0   0   0   2   0   2   0   2   0   0   2   2   0   0   0   2   2   0   2   0   2   0   2   2   2   0   2   0   2   0   0   2   2   2   0   2   2   0   0   2   0   0   2   2   0   2   0   0   2   2   0   2   0   2   0   2   0   2   0   2   2   0   2   2   2   2   0   0   2   2   2   2
 MK-1-8                 0   2   2   2   0   0   0   2   2   0   2   2   2   2   0   2   2   2   0   0   0   0   2   2   0   0   2   2   0   2   2   2   2   2   0   0   0   0   2   0   2   2   0   2   2   0   2   2   2   2   0   0   0   0   0   0   2   2   2   2   0   0   2   0   0   2   2   2   2   0   0   0   0   2   0   0   2   0   2   2   2   0   2   0   2   2   2   2   2   2   0   0   2   0   2   0   2   2   2   2   2   0   0   0   0   0   2   2   2   2   2   2   2   2   2   2   2   0   2   0   2   0   0   2   0   0   0   2   2   0   0   2   0   2   2   0   0   0   2   2   0   2   0   2   2   2   2   0   2   0   2   2   2   0   2   0   2   0   0   2   2   2   0   2   2   0   0   2   0   2   0   2   0   2   2   0   2   2   0   2   0   2   0   0   0   2   0   2   2   0   2   2   2   2   2   0   2   2   2   2
 MK-1-9                 0   2   2   2   0   0   0   2   0   0   2   2   2   2   0   2   2   2   0   0   0   0   2   2   2   0   2   2   0   2   2   2   0   2   0   0   0   0   2   0   2   2   0   2   2   0   2   2   2   2   0   0   0   0   0   0   2   0   0   2   0   0   2   0   0   2   2   2   2   0   0   0   0   2   0   0   2   0   0   2   0   0   2   0   2   2   0   2   2   2   0   0   2   0   2   0   2   2   2   2   2   0   0   0   2   0   2   2   2   2   2   0   2   2   0   2   0   0   2   0   2   0   0   2   0   0   0   2   2   0   0   2   0   2   2   0   0   0   2   2   0   2   0   2   2   2   2   2   2   0   2   2   2   0   2   0   2   2   0   2   2   2   0   2   2   0   0   2   0   2   0   2   0   2   2   0   0   2   0   2   0   2   0   0   0   2   0   2   2   0   2   2   2   0   2   2   2   2   2   2
 MK-1-10                0   2   2   2   0   0   0   2   0   0   2   2   2   2   0   2   2   0   0   0   0   0   2   2   2   2   2   0   0   2   2   2   0   2   0   0   0   0   0   0   2   0   0   2   0   0   2   2   2   2   0   0   0   0   0   0   2   0   0   2   2   0   2   0   0   2   2   2   0   2   0   0   0   2   2   0   2   0   0   2   0   0   2   0   2   2   0   2   2   2   0   0   2   0   0   0   2   0   2   2   2   0   2   0   2   0   2   2   2   2   2   2   2   0   0   2   0   0   2   0   2   0   0   2   0   0   0   2   2   0   0   2   0   2   2   0   0   0   2   2   0   2   2   2   2   2   2   2   2   0   0   2   2   0   2   0   2   0   0   2   2   2   0   2   2   0   0   2   0   2   0   2   2   2   2   0   0   2   0   2   0   2   0   0   0   2   0   0   2   0   2   2   2   0   2   0   2   2   2   2
 MK-1-11                0   2   2   2   0   0   2   2   0   2   2   2   2   2   0   2   2   0   0   0   0   0   2   2   2   2   2   2   0   2   2   2   0   2   0   0   2   0   0   0   2   0   0   2   0   0   2   2   2   2   0   0   0   0   0   2   2   0   0   2   2   0   0   0   0   2   2   2   0   2   0   0   0   0   2   0   0   0   2   2   0   0   2   0   2   2   0   2   2   2   0   0   2   0   0   0   2   2   2   2   2   2   0   2   2   0   2   2   2   2   2   0   2   0   0   2   0   0   2   0   2   0   0   2   0   0   0   2   2   0   0   2   0   2   2   2   0   0   2   0   0   2   2   2   0   2   2   2   2   0   0   2   2   0   2   0   2   0   0   2   2   2   0   2   2   0   0   2   0   2   0   2   2   2   2   0   0   0   0   2   0   2   0   0   2   2   0   0   2   0   2   2   2   0   2   0   0   2   2   0
 MK-1-12                0   2   2   2   0   0   2   2   0   0   2   2   2   2   2   2   2   0   2   0   0   0   2   2   2   2   2   2   2   2   2   2   0   2   0   0   2   2   0   2   2   0   0   2   0   0   2   2   0   2   0   0   0   0   0   2   2   0   2   2   2   0   0   0   0   2   2   2   0   2   0   0   0   0   2   0   0   0   2   2   0   0   2   0   2   2   0   2   2   2   0   0   0   0   0   0   2   2   2   2   2   2   0   2   2   0   2   2   2   2   2   0   2   0   0   2   0   0   0   0   2   0   0   2   0   0   2   2   2   0   0   0   0   0   2   2   0   0   2   0   0   2   2   2   0   2   2   2   2   2   0   2   2   0   2   0   2   0   0   2   2   2   0   2   2   0   0   2   2   2   0   2   2   0   0   2   0   0   0   2   0   2   0   0   2   2   0   2   2   0   2   2   2   2   0   0   0   2   2   0
 MK-1-13                0   0   2   2   0   0   2   2   0   0   2   0   2   2   0   2   0   0   2   0   0   0   2   2   0   2   2   2   2   0   2   2   0   2   0   0   2   2   0   2   2   0   0   2   0   0   0   2   0   2   0   0   0   0   0   2   2   0   2   2   2   2   0   0   0   2   2   2   0   2   0   0   0   0   2   0   0   0   0   2   0   0   2   0   2   2   0   0   2   2   0   0   0   0   0   2   2   2   2   2   2   2   0   2   2   0   2   2   2   2   2   0   2   0   0   2   0   0   0   0   2   0   0   2   0   0   2   2   2   0   0   0   0   0   2   2   0   0   2   0   0   2   2   2   0   2   2   2   2   2   0   2   2   0   2   0   2   2   0   2   2   2   0   2   2   0   0   2   2   2   2   2   2   2   0   2   2   0   0   2   0   2   0   0   2   2   0   2   0   0   2   2   2   2   0   0   2   0   2   0
 MK-1-14                0   0   2   2   0   0   2   2   0   0   2   0   2   2   0   0   0   0   2   2   0   0   2   2   0   2   2   2   2   0   2   2   0   2   0   0   2   2   0   2   2   0   0   2   2   0   0   2   0   2   0   0   0   0   0   2   2   2   2   2   0   2   2   0   0   2   2   2   0   2   2   0   0   0   2   2   0   0   0   2   0   0   2   0   2   2   0   0   2   2   0   2   2   0   0   2   2   2   2   2   2   2   0   2   2   2   2   2   2   2   2   0   2   0   0   2   0   0   0   0   2   0   0   2   0   0   2   2   2   0   0   0   0   0   2   0   0   0   2   2   0   2   2   2   0   2   2   2   2   2   2   2   2   0   2   0   2   2   2   2   2   2   0   2   2   0   0   2   2   2   2   2   2   0   0   2   2   0   2   2   0   2   0   0   2   2   0   2   0   2   2   2   2   2   0   0   2   0   2   0
 MK-1-15                0   0   0   2   0   2   2   2   0   0   2   0   2   2   0   0   0   2   2   2   0   0   2   2   0   2   2   2   2   0   2   2   0   0   0   0   2   2   0   2   2   0   0   2   2   0   2   2   0   2   0   0   0   0   0   2   2   2   2   2   2   2   2   0   0   2   2   2   0   2   2   2   0   0   2   2   0   0   0   2   0   0   2   0   2   2   2   2   2   2   0   2   2   0   0   2   2   2   2   2   2   2   2   2   2   2   2   2   2   2   2   0   2   2   0   2   0   0   0   0   2   0   0   2   0   0   2   2   2   0   0   0   0   0   2   0   0   0   2   2   0   2   2   2   0   2   2   2   2   2   2   2   2   0   2   0   2   2   2   2   2   2   0   2   2   0   0   2   2   2   2   2   2   0   0   2   2   0   2   2   0   2   0   0   2   2   0   2   0   2   2   2   2   2   0   0   2   0   2   0
 MK-1-16                0   0   0   2   0   2   2   2   0   2   2   0   2   2   0   0   0   2   2   2   0   0   2   2   0   2   2   2   2   0   2   2   0   0   0   0   2   2   0   2   2   0   2   0   2   2   2   2   0   2   0   0   0   0   0   2   2   2   2   2   0   2   2   0   2   2   2   2   0   2   2   2   0   0   2   2   0   0   0   2   0   0   2   0   2   2   2   2   2   2   0   2   2   0   0   2   2   2   0   2   2   2   2   2   2   0   2   2   2   2   2   0   0   2   0   2   2   0   0   0   2   2   0   2   0   0   2   2   2   0   0   0   0   0   2   0   0   0   2   2   0   0   2   2   0   2   2   2   2   2   2   2   0   0   2   0   2   2   2   0   2   0   0   2   2   0   0   2   2   2   2   0   2   0   0   2   0   0   2   0   0   2   2   0   0   2   0   2   0   2   2   2   2   2   0   2   2   0   0   0
 MK-2-1                 0   0   0   2   2   0   0   0   2   2   0   0   0   2   0   0   2   0   0   2   2   2   2   0   2   0   2   0   0   2   0   2   0   2   0   0   2   0   2   2   2   2   2   0   2   0   2   0   2   2   0   0   0   0   2   0   0   2   0   2   0   2   2   2   2   0   0   2   2   2   0   0   0   2   2   0   2   0   2   0   0   0   2   0   2   0   2   0   0   0   2   0   2   0   0   2   0   2   0   0   2   2   0   2   2   2   0   2   0   0   2   0   0   0   0   0   2   0   2   2   2   2   2   0   2   2   2   0   0   2   0   2   2   2   2   0   2   0   0   0   2   2   2   0   0   0   0   2   2   0   2   0   0   2   0   2   0   0   0   2   0   0   2   2   0   2   0   0   0   2   0   0   2   0   2   2   0   0   2   0   0   0   2   2   2   2   2   0   2   2   2   0   2   0   2   2   0   0   0   2
 MK-2-2                 0   0   0   2   2   0   0   2   2   2   0   0   0   2   0   0   2   0   0   2   2   2   2   0   2   0   0   0   0   2   0   2   0   2   0   2   2   2   2   2   2   2   2   0   2   0   2   0   2   2   0   0   0   0   0   0   0   2   0   2   0   2   2   2   2   0   0   2   2   2   0   0   0   0   2   0   2   0   0   0   0   0   2   0   2   0   2   0   0   2   2   0   2   0   0   2   0   2   0   0   2   2   0   2   2   2   0   2   0   0   2   0   0   0   0   0   2   0   2   2   2   2   2   0   2   2   2   0   0   2   2   2   2   2   2   0   2   0   0   0   2   2   2   0   0   0   0   2   2   0   2   0   0   0   0   0   0   0   0   2   0   0   2   2   0   2   0   0   0   2   0   0   2   0   2   2   0   0   0   0   0   0   2   0   2   2   2   0   0   2   2   0   2   0   2   2   0   0   0   2
 MK-2-3                 0   0   0   2   2   0   0   2   2   2   0   0   0   2   0   0   2   0   0   0   2   2   0   0   2   0   0   0   0   2   0   2   0   2   0   2   2   2   2   2   0   2   2   0   2   0   2   0   2   2   0   0   0   0   0   0   0   2   0   2   0   0   2   2   2   0   0   2   2   2   0   0   0   0   2   0   2   0   0   0   0   0   2   0   2   0   2   0   0   2   0   0   2   0   0   2   0   2   0   0   2   0   0   2   2   2   0   2   0   0   2   0   0   0   2   0   0   0   2   2   2   2   2   0   2   0   2   0   0   0   2   2   2   2   2   0   2   0   2   0   2   2   2   0   0   0   0   2   2   0   2   0   0   0   0   2   0   2   0   2   0   2   2   2   0   2   0   0   0   2   0   0   2   0   2   2   0   0   0   0   2   0   2   0   2   2   2   0   0   0   0   2   2   0   0   0   2   0   0   2
 MK-2-4                 0   0   2   2   0   0   0   2   2   2   0   0   0   2   0   0   2   0   0   0   2   2   0   0   2   0   0   0   0   2   0   2   0   2   0   2   2   2   2   2   0   2   2   0   2   0   2   0   2   2   0   0   0   0   0   0   0   2   0   2   0   0   2   2   2   0   0   2   2   2   0   0   0   0   2   0   2   0   0   0   0   0   2   0   2   0   2   0   0   2   0   0   2   0   0   2   0   2   0   0   2   0   0   2   2   2   0   2   0   0   2   0   0   2   2   0   0   0   2   2   2   2   2   0   2   2   0   0   0   0   2   0   2   2   2   0   2   0   2   0   2   2   2   0   0   0   0   2   2   0   0   2   0   0   2   2   0   2   0   2   0   2   2   2   2   2   0   0   0   2   0   0   2   0   2   2   2   0   0   0   2   0   2   0   0   2   2   0   2   0   0   2   2   0   0   0   2   0   0   2
 MK-2-5                 0   0   2   2   0   0   0   2   2   2   0   0   0   2   0   0   2   0   0   0   2   2   0   0   2   0   0   0   0   2   0   2   0   2   0   2   2   2   2   2   0   2   2   0   2   2   0   0   2   2   0   0   0   0   0   0   0   2   0   2   0   0   2   2   0   0   0   0   2   2   0   0   0   0   2   0   2   0   0   0   0   0   2   0   2   0   2   0   0   2   0   0   2   2   0   2   0   2   0   0   0   2   0   2   2   2   0   2   0   0   2   0   0   2   0   0   0   0   2   2   2   2   2   0   2   2   0   2   0   0   2   0   2   2   0   0   2   0   2   2   0   2   2   0   0   0   0   2   2   0   0   2   0   0   2   2   2   2   0   2   0   2   2   2   2   2   0   0   0   2   2   0   2   0   2   2   2   0   0   2   2   0   0   0   0   0   2   0   2   0   0   0   2   0   0   0   2   0   0   0
 MK-2-6                 0   0   2   0   0   0   0   2   2   2   0   2   0   2   0   0   2   0   0   0   2   2   0   0   2   0   2   0   0   2   0   2   0   0   0   0   2   0   2   2   0   0   2   2   2   2   0   0   2   2   0   0   0   0   0   0   0   2   0   2   0   0   2   2   0   0   0   0   2   2   0   0   0   0   2   0   2   0   0   0   0   0   2   0   2   0   2   0   0   2   0   0   2   2   0   2   0   2   2   0   0   2   0   2   2   2   0   2   0   0   2   0   0   2   0   0   0   0   2   2   2   2   2   0   2   2   0   2   0   0   2   0   2   2   0   0   0   0   2   2   0   2   2   0   0   0   0   2   0   0   0   2   0   2   0   2   2   2   0   0   0   2   2   2   2   2   0   0   0   0   2   0   2   0   2   2   2   0   0   2   0   0   0   0   2   0   2   0   0   0   2   0   2   0   0   0   2   0   0   0
 MK-2-7                 0   0   2   0   0   0   0   2   2   2   0   2   0   2   0   0   2   2   0   0   2   2   0   0   2   0   2   0   0   2   0   0   0   0   0   0   0   2   2   2   2   0   2   2   2   2   0   0   2   2   0   0   2   0   0   0   0   2   0   2   0   0   2   2   0   0   0   0   2   2   0   0   0   0   2   0   2   0   0   0   0   0   2   0   2   0   2   0   0   0   0   0   2   2   0   0   0   2   2   0   2   2   2   2   2   2   0   2   0   0   2   0   0   2   2   0   0   0   0   2   2   2   2   0   2   2   0   2   0   0   2   0   2   2   0   0   0   0   2   2   2   2   2   0   2   0   0   2   0   0   0   2   0   2   0   2   0   2   0   0   0   2   2   2   2   2   0   2   2   0   0   2   2   0   2   2   2   0   0   2   0   2   2   0   2   0   0   0   0   2   2   2   2   2   2   0   2   0   0   0
 MK-2-8                 0   0   2   0   0   0   0   0   2   2   0   2   0   2   0   0   2   2   2   0   2   2   0   0   2   0   2   0   2   2   0   0   2   0   2   0   0   2   2   2   2   0   2   2   2   2   0   0   2   2   0   0   2   0   0   0   0   2   0   2   0   0   2   0   0   0   0   0   2   2   0   0   0   0   2   0   2   0   0   0   2   0   2   0   2   0   2   0   0   0   0   0   2   2   2   0   0   2   0   0   2   2   2   2   2   2   0   2   0   0   2   0   0   2   2   0   0   0   0   2   2   2   0   0   0   2   0   2   0   0   2   0   2   2   0   2   0   0   2   2   2   2   2   0   2   0   0   2   2   0   0   2   0   0   0   2   0   2   2   0   0   2   2   2   2   2   0   2   2   0   0   0   2   0   2   2   2   0   0   2   0   2   2   0   2   0   0   0   0   2   2   2   2   2   2   0   2   0   0   0
 MK-2-9                 0   0   2   0   0   0   0   0   2   2   0   2   0   2   0   0   2   2   2   0   2   2   0   0   2   2   2   2   2   2   0   0   0   0   2   0   0   2   2   2   2   0   2   0   2   2   0   0   2   0   0   0   2   0   0   0   0   0   0   2   0   0   2   0   0   0   0   0   2   2   0   0   0   0   2   0   2   0   0   0   2   0   2   0   2   2   2   0   2   2   0   0   0   2   2   0   0   0   0   2   2   0   2   2   2   2   2   2   0   0   2   0   0   2   2   0   0   0   0   2   2   2   0   0   0   2   2   2   0   0   2   0   0   2   0   2   0   0   2   2   2   2   2   0   2   0   0   2   2   0   0   2   0   0   0   2   0   2   2   0   0   2   0   2   2   2   0   2   2   0   0   0   2   0   2   2   2   0   0   0   0   2   2   0   2   0   0   0   0   2   2   2   2   0   2   2   2   0   0   0
 MK-2-10                0   0   2   0   0   0   0   0   2   2   0   2   0   2   0   0   2   2   2   0   0   2   0   0   2   2   2   2   2   2   0   0   0   0   2   0   0   2   2   2   2   0   2   0   2   2   0   0   2   0   0   0   2   0   0   0   0   0   0   2   0   0   2   0   0   0   0   0   2   2   0   0   0   0   2   0   2   0   0   0   2   0   2   0   2   0   2   0   2   2   0   0   2   2   2   0   2   0   0   2   2   2   2   2   2   2   2   2   0   0   2   0   0   2   2   0   0   0   0   2   2   2   0   0   0   2   0   2   0   0   2   0   0   2   0   2   0   0   2   0   2   2   2   0   2   0   0   2   2   0   0   2   0   0   0   2   2   2   2   0   0   2   0   2   2   2   0   2   2   0   0   2   2   0   2   2   2   0   0   0   0   2   0   0   2   0   2   0   0   2   2   2   2   2   2   0   2   0   0   0
 MK-2-11                0   0   2   0   2   0   2   0   2   2   0   0   0   2   0   0   2   0   2   0   0   2   0   0   2   2   2   2   2   2   0   0   0   0   2   0   0   2   0   2   2   2   2   0   2   2   0   0   2   0   0   0   2   0   0   0   2   2   0   2   0   0   2   0   0   0   0   0   2   2   0   0   0   0   2   0   2   0   0   0   2   2   2   2   0   0   2   0   2   0   0   0   2   2   0   0   2   0   0   2   2   2   2   2   2   2   2   2   0   0   2   0   0   2   2   0   0   0   2   2   2   2   0   0   0   2   0   2   0   0   2   0   2   2   0   2   0   0   2   0   2   2   2   0   2   0   0   2   2   0   0   2   0   0   0   2   2   2   2   0   0   2   0   2   2   2   0   2   2   0   0   2   2   0   2   2   2   0   0   0   0   0   0   0   2   0   2   0   0   2   2   2   2   2   2   0   2   0   0   0
 MK-2-12                0   0   2   0   2   0   2   0   2   2   0   0   0   2   2   0   0   2   2   0   0   2   0   0   0   2   2   2   2   2   2   0   0   2   0   0   0   2   0   2   0   2   0   0   2   2   0   0   2   2   0   0   2   0   0   0   2   2   0   2   0   0   2   2   0   0   0   0   2   2   0   0   0   0   2   0   2   0   0   0   2   2   2   2   0   0   0   2   2   0   0   0   2   2   0   0   2   0   0   2   2   2   2   2   2   2   2   2   2   2   2   0   0   2   2   0   0   0   2   2   0   2   0   0   0   2   0   2   0   2   2   0   2   2   0   2   0   0   2   0   2   2   2   0   2   0   0   2   0   0   0   2   0   0   0   2   2   2   2   0   0   2   0   2   0   2   2   2   2   0   2   2   2   0   2   2   2   2   0   2   2   0   0   0   2   0   2   0   0   2   2   2   2   2   2   0   2   0   0   0
 MK-2-13                0   0   0   0   2   0   2   0   2   2   2   0   0   2   2   0   0   2   2   0   0   2   0   0   0   2   2   2   2   2   2   0   0   0   0   0   0   2   0   2   0   2   0   0   2   2   0   0   2   2   0   0   2   0   2   0   2   2   0   2   0   0   2   2   0   0   0   0   2   2   2   0   0   0   2   0   2   0   0   0   2   2   2   2   0   0   0   2   2   0   2   0   2   2   0   0   2   0   0   2   2   2   2   2   2   2   2   2   0   2   2   0   0   2   2   0   0   2   2   2   0   0   0   2   0   2   2   2   0   2   2   0   0   2   0   2   0   0   2   0   2   2   2   0   2   2   0   2   0   0   0   2   0   0   0   2   2   2   2   0   0   2   0   2   2   2   2   2   2   0   2   0   2   0   2   2   2   2   0   2   2   0   2   2   2   0   2   0   0   2   2   2   2   2   2   0   0   0   0   0
 MK-2-14                0   2   0   0   2   0   2   0   2   2   2   0   0   2   2   0   2   2   0   0   0   2   0   0   2   2   2   2   2   2   2   0   0   0   0   0   0   2   0   2   0   2   0   0   2   2   0   0   0   2   0   0   2   0   2   0   2   2   0   2   0   0   2   2   0   0   0   0   2   0   2   0   0   0   2   0   2   0   0   0   2   2   2   2   0   0   0   2   2   0   2   0   2   2   0   0   2   0   0   2   2   2   2   2   2   2   2   2   0   2   2   0   0   2   2   0   0   2   2   2   0   0   2   2   0   2   0   2   0   2   2   0   0   0   0   0   0   0   2   0   2   2   2   2   2   2   0   2   0   0   0   2   0   0   0   2   0   2   2   0   0   2   0   2   2   2   2   2   2   0   2   0   0   0   2   2   2   2   0   2   2   2   2   2   2   0   2   0   0   2   2   2   2   0   2   0   0   0   0   0
 MK-2-15                0   2   0   0   2   0   2   0   2   2   2   0   0   2   2   0   2   2   0   0   0   2   0   0   2   2   2   2   2   2   2   0   2   0   2   2   0   2   0   2   0   2   0   0   2   2   2   2   0   2   0   0   2   0   2   0   2   2   0   2   0   0   2   2   0   0   0   0   2   0   2   0   0   0   2   0   2   0   0   0   2   2   2   2   0   0   0   2   2   0   2   0   2   2   0   0   2   0   0   2   2   2   2   2   2   2   2   2   0   2   2   0   0   0   2   0   0   2   2   2   0   0   2   0   0   2   0   2   0   2   2   0   2   0   0   0   0   0   2   0   2   2   2   0   0   2   0   2   0   0   0   2   0   0   0   2   0   2   2   0   2   2   0   2   2   2   2   2   2   0   0   0   0   2   2   2   2   2   0   2   2   0   0   2   2   0   0   0   0   2   2   2   2   0   0   2   0   0   0   0
 MK-2-16                0   2   0   0   2   2   2   0   2   2   2   0   0   2   2   0   0   2   0   0   0   2   0   0   2   2   2   2   2   2   0   0   2   0   2   2   0   2   0   2   0   0   0   0   2   2   2   2   0   2   0   2   2   0   2   0   2   2   0   2   0   0   2   2   0   0   0   0   2   0   2   0   0   0   2   0   2   0   0   2   2   2   2   2   0   0   0   2   0   0   2   0   2   2   0   0   2   0   0   0   2   2   0   2   2   0   2   2   0   2   2   2   0   0   2   0   0   2   2   2   0   0   2   0   0   2   0   0   0   2   2   2   2   0   0   0   2   0   2   0   2   2   2   0   0   2   0   2   0   0   0   2   0   0   0   2   0   0   2   0   0   2   0   2   2   2   2   2   2   0   0   0   0   2   2   2   2   2   0   0   2   2   0   0   2   0   0   0   0   2   2   2   2   0   0   2   0   2   0   2
 MK-3-1                 0   2   2   2   0   0   2   0   2   0   0   0   0   0   2   0   2   2   2   2   0   0   0   2   2   2   0   0   0   0   0   2   2   0   2   2   0   2   0   2   2   0   2   0   0   0   2   2   2   2   2   2   2   2   0   0   2   0   0   0   0   2   0   0   2   0   2   0   2   2   2   2   0   0   0   0   2   2   0   0   2   0   2   0   0   0   0   0   2   0   0   2   0   2   2   0   2   0   2   0   0   2   2   2   2   2   2   2   2   0   0   2   2   0   0   0   0   2   0   0   2   2   2   2   0   0   0   2   2   2   2   0   2   0   0   2   2   0   2   0   2   0   0   0   2   2   2   0   0   2   2   2   2   0   2   2   0   0   2   2   0   0   2   0   2   0   2   2   2   0   2   0   0   2   2   2   2   0   0   0   2   2   2   0   0   0   0   0   0   2   2   0   0   2   0   2   2   0   0   2
 MK-3-2                 0   2   2   2   0   0   2   0   2   0   0   0   0   0   2   0   2   2   2   2   0   2   0   0   2   2   0   0   0   0   0   2   2   0   2   2   0   2   0   2   2   0   2   2   0   2   2   2   2   2   2   2   2   2   0   0   2   0   0   0   0   2   0   0   0   0   2   0   2   2   2   2   0   0   0   0   2   2   0   0   2   0   2   2   0   0   0   2   2   0   0   0   2   2   2   0   2   2   2   0   0   2   2   2   2   2   2   2   2   0   0   2   2   0   0   0   0   2   0   0   2   2   0   2   0   0   0   2   2   2   2   0   2   0   0   2   2   0   2   0   2   0   0   0   2   2   2   0   0   2   2   2   2   0   2   2   0   2   2   2   0   0   2   0   2   0   2   2   2   0   2   0   0   2   2   2   2   0   0   0   2   0   2   0   0   0   0   0   0   2   2   2   0   2   0   0   2   0   0   2
 MK-3-3                 0   2   2   0   0   0   2   0   2   0   0   0   0   2   2   0   2   2   2   0   0   2   0   0   0   0   0   0   0   0   0   2   2   0   0   2   0   2   0   0   2   2   2   2   0   2   2   0   2   0   2   2   2   2   0   0   2   0   0   2   0   2   0   0   0   0   0   0   2   2   2   2   0   0   0   0   2   2   0   0   2   0   2   2   2   0   0   2   2   0   0   0   2   0   2   0   2   2   2   0   0   2   0   2   2   2   2   2   2   0   0   2   2   0   0   0   0   2   0   0   2   2   0   0   0   0   0   2   2   2   0   0   2   0   0   2   2   0   2   0   2   0   0   0   2   2   2   0   0   2   2   2   2   0   2   2   0   2   2   2   0   0   2   0   2   0   2   2   2   2   2   0   0   2   2   2   2   0   0   0   2   0   2   0   0   0   0   0   0   2   2   2   2   2   0   0   2   0   0   2
 MK-3-4                 0   0   2   0   0   0   2   2   2   0   0   0   0   2   2   0   2   2   2   0   0   2   0   2   0   0   0   0   0   0   0   2   2   0   0   2   0   2   0   0   2   2   2   2   0   2   2   0   2   0   2   2   2   0   0   0   2   2   0   2   0   2   0   0   0   0   0   0   2   2   2   2   0   0   0   0   2   2   0   0   2   0   2   2   2   0   0   2   2   0   0   0   2   0   2   0   2   2   2   0   0   2   0   2   2   2   2   2   2   0   0   2   2   0   0   0   0   2   0   0   2   2   0   0   0   0   0   2   2   2   0   0   2   0   0   2   2   0   2   0   2   0   0   0   0   2   2   0   0   2   2   2   0   0   2   2   0   2   2   2   0   2   2   0   2   0   2   2   2   2   2   0   0   2   2   2   2   0   0   0   2   0   2   0   0   0   0   0   0   2   2   2   2   2   0   0   2   0   0   2
 MK-3-5                 0   0   2   0   0   0   2   2   0   0   2   0   0   0   2   2   2   0   2   0   0   2   0   2   0   0   0   0   2   0   0   2   2   0   0   2   2   2   0   0   2   2   2   2   0   2   2   0   2   0   2   2   2   0   2   0   2   2   0   2   0   2   0   0   0   0   0   0   0   2   2   2   2   0   0   0   2   2   0   0   0   0   2   2   2   0   0   2   0   0   0   0   2   0   2   0   2   2   2   2   0   2   2   2   0   2   2   2   2   0   0   2   2   0   0   0   0   2   0   0   2   2   0   0   0   0   0   2   2   2   0   0   2   0   0   2   2   0   2   0   2   0   0   0   0   2   2   0   0   2   2   0   0   0   2   2   0   2   2   2   0   2   2   0   2   0   2   2   2   2   2   0   0   2   2   2   2   0   0   0   2   0   2   0   0   0   2   0   0   2   2   2   2   2   0   0   0   0   0   2
 MK-3-6                 0   0   2   0   0   0   2   2   0   0   2   0   2   0   2   2   2   0   0   2   0   2   0   2   2   0   0   0   2   0   0   2   2   0   0   2   2   2   0   0   2   0   2   2   0   2   2   0   2   0   2   2   0   0   2   0   2   2   0   0   0   2   0   0   0   0   0   0   0   2   2   2   2   0   0   0   0   2   0   0   0   0   2   2   2   0   0   2   2   0   0   0   0   0   2   0   2   2   2   2   0   2   2   2   0   2   0   2   2   2   0   2   2   0   0   0   0   2   0   0   2   2   0   0   0   0   0   2   2   2   0   0   2   0   0   2   0   0   2   0   2   2   0   0   0   2   0   0   0   2   2   0   0   0   2   2   0   2   2   0   0   2   2   0   2   0   2   2   2   2   2   0   0   2   2   2   2   0   0   0   0   0   2   0   0   0   2   0   0   0   2   2   2   2   0   0   0   0   2   2
 MK-3-7                 0   0   0   0   0   0   2   0   0   0   2   0   2   0   2   2   2   0   0   2   2   0   0   0   2   0   0   2   2   0   0   2   2   0   0   2   0   2   2   0   2   0   2   0   0   2   2   0   2   0   2   2   0   0   2   2   2   2   0   0   0   2   0   0   0   0   0   0   0   2   2   2   2   0   0   0   2   2   0   0   0   0   2   2   2   0   0   2   2   0   0   2   0   0   2   0   2   2   2   2   0   2   2   2   0   2   0   2   2   2   0   2   2   0   0   0   2   0   0   0   2   2   0   0   0   0   0   2   2   2   0   0   0   0   2   2   0   2   0   0   2   0   0   0   0   2   0   0   0   2   2   0   0   0   2   2   0   2   2   0   0   2   0   0   2   2   2   2   2   2   2   2   0   2   2   2   2   0   0   0   0   0   2   0   0   0   2   0   0   0   0   2   2   2   0   0   0   2   2   2
 MK-3-8                 0   0   0   0   0   0   2   0   0   0   2   0   2   0   2   2   2   0   0   2   2   0   0   0   2   0   0   2   2   0   0   2   2   0   0   0   0   2   2   0   0   2   2   0   0   2   2   0   2   0   2   2   0   0   2   2   2   2   0   2   0   2   0   0   0   0   0   0   0   2   2   2   2   0   0   0   2   2   0   0   0   0   2   2   2   0   0   2   2   0   0   2   0   0   2   0   2   2   0   2   0   2   2   2   0   2   0   2   2   2   0   0   2   2   0   0   2   0   0   0   0   2   0   0   0   0   0   2   0   0   0   0   0   0   2   0   0   2   0   0   2   0   0   0   0   2   0   0   0   2   2   0   0   0   2   2   0   2   2   0   0   2   0   0   2   2   2   2   2   2   2   2   0   2   2   2   2   0   0   0   0   0   2   0   2   0   2   0   0   0   0   2   2   2   0   0   0   2   2   2
 MK-3-9                 0   0   0   2   0   0   2   0   0   0   2   0   2   0   0   2   2   0   0   2   2   0   0   0   2   0   0   2   2   0   0   2   2   2   0   0   0   2   2   0   0   2   2   0   0   2   2   0   2   0   2   2   2   0   2   2   2   2   0   2   0   2   0   0   0   0   0   0   0   2   2   2   2   0   0   2   2   2   0   2   0   0   2   2   2   2   0   2   0   0   0   2   0   0   2   0   2   2   0   2   0   2   2   2   0   2   0   2   2   2   0   0   0   2   0   0   2   0   0   0   2   2   0   0   2   0   0   2   0   0   0   0   2   0   2   0   0   2   0   0   2   0   0   0   0   2   0   0   0   2   2   0   0   0   0   2   0   2   2   0   0   0   0   0   2   2   2   2   2   2   2   2   0   2   2   2   2   0   0   0   0   0   0   0   0   0   2   0   0   0   0   2   2   0   0   0   0   2   2   2
 MK-3-10                0   0   0   2   0   2   2   2   0   0   0   0   2   0   0   2   2   0   0   2   2   0   0   0   2   0   0   2   2   0   0   2   2   2   0   0   0   2   2   2   0   2   2   0   2   2   2   0   2   0   2   2   2   2   2   2   2   2   0   2   0   2   0   0   0   0   0   0   0   2   2   2   0   0   0   0   2   2   0   0   0   0   2   2   2   2   0   2   0   0   0   2   2   0   2   0   0   2   0   2   0   2   2   2   0   2   0   2   2   2   0   0   0   2   0   0   0   0   0   0   2   2   0   0   2   0   0   2   0   0   0   0   2   0   2   0   0   2   0   2   2   0   0   0   0   2   0   0   0   2   0   0   0   0   0   2   0   2   2   0   0   0   0   0   2   2   2   2   2   2   2   2   0   2   2   2   2   0   0   0   0   0   0   0   0   0   2   0   0   0   0   2   2   0   0   0   0   2   2   2
 MK-3-11                0   0   0   2   0   2   2   2   0   2   0   0   2   0   0   2   2   0   0   2   2   0   0   2   2   0   0   2   2   0   0   2   2   2   0   0   0   2   2   2   2   2   2   0   2   0   2   0   2   0   0   2   2   2   2   2   2   2   2   0   0   2   0   0   0   0   0   0   2   2   2   2   0   0   2   2   2   2   0   2   0   0   2   2   2   2   0   2   2   0   0   2   2   0   2   2   0   2   0   2   0   2   2   2   0   2   0   2   2   2   0   0   0   2   0   0   0   0   0   0   0   2   0   0   2   0   0   2   0   0   0   0   2   0   2   0   0   2   2   2   2   0   0   0   0   2   0   0   0   2   0   0   0   0   0   2   2   2   2   0   0   2   0   0   2   2   2   2   2   2   2   2   0   2   2   2   0   0   0   0   0   0   0   0   0   0   0   0   0   0   0   2   2   0   0   0   0   2   2   2
 MK-3-12                0   0   0   2   0   2   2   2   0   2   2   0   2   0   0   2   2   0   0   0   2   2   0   2   2   0   0   2   2   0   0   2   2   2   0   0   0   2   2   2   2   2   2   0   0   0   2   0   2   0   0   0   0   2   2   2   2   2   0   0   0   0   0   2   2   0   0   0   2   2   2   2   0   0   2   2   2   2   0   2   0   0   2   2   2   0   0   2   2   0   0   2   2   0   2   2   0   2   0   0   0   2   2   2   0   2   0   2   0   2   0   0   0   2   0   0   0   0   0   0   0   2   0   0   2   0   0   2   0   0   0   0   2   0   0   0   0   2   2   2   2   0   0   0   0   2   0   0   0   2   0   0   0   0   2   2   2   2   2   0   2   2   0   0   2   2   2   0   2   2   2   2   0   2   2   2   0   0   0   0   0   0   0   0   0   0   0   0   2   0   0   2   2   0   0   0   0   2   2   2
 MK-3-13                0   0   0   2   0   2   2   2   0   2   2   0   0   0   2   2   2   0   0   0   0   2   0   2   2   0   0   2   2   0   0   2   2   2   0   0   0   2   2   2   2   2   2   0   0   2   2   0   2   0   0   0   0   2   2   0   2   2   0   0   0   0   0   2   2   0   0   0   2   2   2   0   0   2   2   2   2   2   0   2   0   0   0   2   2   0   2   0   2   2   0   2   2   0   2   2   0   2   0   0   0   2   2   2   0   2   2   2   0   0   0   0   0   2   0   0   0   0   0   0   0   2   0   0   2   0   0   2   0   0   0   0   2   2   0   2   0   2   2   2   2   0   0   0   0   2   0   0   0   2   0   0   0   0   2   2   2   2   2   0   2   2   0   0   0   2   2   0   2   0   2   2   0   2   2   0   0   0   0   0   0   0   0   0   0   0   2   0   2   0   2   2   2   0   0   0   0   2   2   0
 MK-3-14                0   0   0   2   0   2   2   2   0   2   2   0   0   0   2   0   2   0   0   0   0   2   0   2   2   0   0   2   2   0   0   2   2   2   0   0   2   2   2   2   2   2   2   0   0   2   2   0   2   0   0   0   0   0   2   0   2   2   0   0   0   0   0   2   2   0   0   0   2   2   2   0   0   2   2   2   2   2   0   2   0   0   0   2   2   0   2   0   2   2   0   2   2   0   2   0   0   2   0   0   0   2   2   2   0   2   2   2   0   0   0   0   0   2   0   2   0   0   0   0   0   2   0   0   0   0   0   2   0   0   0   0   2   2   0   2   0   2   2   2   2   2   2   0   0   2   0   0   0   2   0   0   0   0   2   2   2   2   2   0   2   2   2   0   0   0   0   2   2   0   2   2   0   2   2   0   0   0   0   0   0   0   0   2   0   0   2   0   2   0   2   2   2   0   0   0   0   2   2   0
 MK-3-15                0   0   0   2   0   2   2   2   0   2   2   0   2   0   0   0   2   0   0   0   0   2   0   2   2   0   0   2   2   0   0   2   2   2   0   0   2   2   2   2   2   2   2   0   0   2   2   0   2   0   0   2   2   0   2   0   2   2   0   0   0   0   0   2   0   0   0   0   2   2   2   0   0   2   2   2   2   0   0   2   0   0   2   2   0   0   2   0   2   2   0   2   2   0   2   0   0   2   0   0   0   2   2   0   0   2   2   2   0   0   0   0   2   0   0   2   0   0   0   0   0   2   2   0   2   0   0   2   0   2   0   0   2   2   0   2   0   2   2   2   0   2   2   0   0   2   0   0   0   0   0   0   0   0   2   2   2   2   2   0   2   2   2   0   0   0   0   2   2   0   2   2   0   2   2   0   0   2   0   0   0   0   0   0   0   0   2   0   2   0   2   2   2   0   0   0   0   2   0   0
 MK-3-16                2   0   0   2   0   0   0   2   0   0   2   0   2   0   0   0   2   0   0   0   0   2   0   2   2   0   0   2   2   0   0   2   2   2   0   0   2   2   2   2   2   2   0   0   0   2   2   2   2   0   0   2   0   0   0   0   2   0   0   0   0   0   0   2   0   0   0   0   2   2   2   0   0   2   2   2   2   0   0   2   0   0   2   0   0   0   2   0   2   2   0   2   2   0   2   0   0   2   0   0   0   2   2   0   0   2   2   2   0   0   0   0   2   0   0   2   2   0   2   0   0   2   2   0   0   0   0   2   2   2   0   0   2   0   0   2   0   2   2   2   0   2   2   0   2   2   0   0   0   0   2   0   0   0   0   2   2   2   2   0   0   2   2   0   0   0   0   2   2   0   0   2   0   2   2   0   0   2   0   0   0   0   0   2   0   0   2   0   2   0   2   2   2   0   0   0   0   2   0   0
 MK-4-1                 2   2   0   0   2   0   2   0   2   2   2   0   0   2   0   2   2   2   0   2   2   2   0   0   2   2   0   2   2   2   0   2   2   2   2   0   2   2   0   0   0   2   0   2   2   2   2   2   0   0   2   0   2   2   2   0   2   2   0   2   0   2   2   0   0   2   2   2   2   0   2   0   0   2   2   2   2   0   2   2   2   0   2   2   2   2   0   2   0   0   0   2   0   0   0   2   2   2   2   2   0   0   0   0   2   0   2   2   2   0   2   0   2   2   2   2   0   2   0   0   2   2   2   0   2   2   0   2   2   0   2   0   0   2   2   2   2   2   2   0   2   0   2   2   2   2   2   2   0   0   2   0   2   0   0   2   0   0   0   2   2   2   2   2   2   2   0   0   2   0   2   0   0   2   2   0   0   0   2   2   0   2   0   2   2   0   2   2   2   2   0   2   0   2   0   0   2   2   2   0
 MK-4-2                 2   2   2   0   2   2   2   0   2   2   2   0   0   2   0   0   2   2   0   2   2   0   0   0   0   0   0   2   2   2   0   2   0   2   2   0   0   2   0   0   0   2   0   2   2   2   2   2   0   0   2   0   2   0   2   0   2   2   0   2   0   2   2   2   0   2   2   2   2   0   2   0   0   2   2   2   2   2   2   0   2   0   2   2   2   2   0   2   0   0   0   2   0   2   0   2   2   2   2   2   0   2   0   0   2   0   2   2   2   0   2   0   2   2   2   2   0   2   0   0   2   0   2   0   2   2   2   2   2   0   2   0   0   2   2   2   2   2   2   0   2   0   2   2   2   2   2   0   0   0   2   0   2   0   0   2   0   0   0   2   2   2   2   2   2   2   0   0   2   0   2   0   0   2   2   0   0   0   2   2   0   2   0   2   2   0   2   2   2   2   0   2   0   2   0   0   2   2   2   0
 MK-4-3                 2   2   0   0   2   2   2   0   2   0   2   0   0   2   0   0   2   2   0   2   2   0   0   0   0   0   0   2   2   2   0   2   0   2   2   0   0   2   0   0   0   0   0   2   0   2   2   2   2   0   2   0   0   0   2   0   2   2   0   2   0   2   2   2   0   2   0   2   2   0   2   0   0   0   2   2   2   2   2   0   2   2   2   2   2   2   0   2   0   0   0   0   0   2   0   2   2   0   2   2   0   0   0   0   2   0   2   2   2   0   2   0   2   2   2   2   0   2   0   0   2   0   2   0   2   2   2   2   2   0   2   2   0   2   0   2   2   2   2   0   2   2   2   2   2   2   2   0   0   0   2   0   0   0   0   2   0   0   2   2   2   2   2   2   0   2   0   2   2   0   2   0   0   2   2   0   0   0   2   2   0   2   0   2   0   0   2   2   2   2   0   2   0   2   0   0   2   2   2   0
 MK-4-4                 0   2   0   0   2   2   2   0   2   0   2   0   0   2   0   0   2   2   0   2   2   0   0   0   0   2   0   2   2   2   0   0   0   2   2   0   0   2   0   0   0   0   0   2   0   2   0   2   2   0   2   0   0   0   2   0   2   2   0   2   0   2   2   2   0   2   0   2   2   0   2   0   0   0   2   2   2   2   2   0   2   2   2   2   0   2   0   2   0   0   0   2   0   2   0   2   0   0   2   2   0   0   0   0   2   0   2   2   2   0   0   0   2   2   0   2   0   2   0   0   2   0   2   0   2   0   2   2   2   0   2   2   0   2   0   2   2   2   2   0   0   2   2   2   2   2   2   0   0   0   2   0   0   2   0   2   0   0   2   2   2   0   2   2   0   2   0   0   2   0   2   0   0   2   2   0   0   0   2   2   0   2   2   2   0   0   2   2   0   2   0   2   0   2   0   0   2   2   2   0
 MK-4-5                 0   2   2   0   2   2   2   0   2   0   2   0   0   2   0   2   2   2   0   2   2   2   0   0   0   2   0   2   2   2   0   0   0   0   2   0   0   2   0   0   0   0   0   2   0   2   0   2   2   0   2   0   0   0   2   0   2   2   0   2   0   2   2   2   0   2   2   2   2   0   2   0   0   0   2   0   2   2   2   0   2   2   2   2   0   2   0   2   0   2   2   2   0   0   0   2   0   2   2   2   0   0   0   0   2   0   0   2   2   0   0   0   2   0   0   2   0   2   0   0   2   0   2   2   2   0   2   2   2   0   2   2   0   2   0   2   2   2   2   0   0   2   2   2   2   2   2   0   0   0   2   0   0   2   0   2   0   0   2   2   2   0   2   2   0   2   0   0   0   0   0   0   0   2   2   0   0   0   2   2   0   2   2   2   0   0   2   2   0   0   0   0   0   2   0   0   2   2   2   0
 MK-4-6                 0   2   2   0   2   2   0   0   2   0   2   0   0   2   0   2   2   2   2   2   2   2   0   0   0   2   2   2   2   2   0   0   0   0   2   2   0   0   0   0   0   0   0   2   0   2   0   2   2   2   2   0   0   0   2   2   2   2   0   2   0   2   2   2   0   2   2   2   0   0   2   0   0   0   2   0   2   2   2   0   2   2   2   2   0   0   0   2   0   2   2   2   0   0   0   2   0   2   2   2   0   0   2   2   0   2   0   2   2   0   0   0   2   2   0   2   0   2   0   0   2   0   2   0   2   0   2   2   2   0   2   2   0   2   0   2   2   2   2   0   0   2   2   2   2   2   2   0   0   0   2   0   0   2   0   2   0   0   0   2   2   0   2   2   0   2   0   0   0   0   0   0   0   2   2   0   0   0   2   2   0   2   2   2   0   0   2   2   0   0   0   0   0   2   0   0   2   2   2   0
 MK-4-7                 0   2   2   0   2   2   0   0   2   0   2   0   0   2   0   2   2   2   2   0   2   2   0   0   0   2   2   2   0   2   0   2   0   0   2   2   0   2   0   0   2   0   0   2   0   2   0   0   2   2   2   0   2   2   2   2   2   2   0   2   0   2   0   0   0   2   2   2   0   0   2   0   0   0   2   0   2   0   2   0   2   2   2   0   0   0   0   2   0   2   2   0   0   0   0   2   0   2   2   0   0   0   2   2   0   2   0   2   2   0   0   0   2   2   0   2   2   2   0   0   2   2   2   0   2   2   2   2   2   2   2   2   0   2   0   2   2   2   2   0   0   2   2   0   2   2   2   0   2   0   2   0   0   2   0   2   0   0   0   2   2   0   2   2   0   2   0   2   0   0   0   0   0   2   0   0   0   0   2   2   0   0   2   2   0   0   2   2   0   0   0   0   0   2   0   0   2   2   2   0
 MK-4-8                 0   2   2   0   2   2   0   0   2   0   2   0   0   0   2   2   2   2   2   0   0   2   0   0   0   2   2   2   0   2   0   2   0   0   2   2   0   2   0   0   2   0   0   0   0   2   0   0   2   2   2   2   2   2   0   2   2   2   0   2   0   2   0   0   0   2   2   2   0   0   2   2   0   0   2   0   2   0   2   0   2   2   2   0   0   0   0   2   0   2   0   0   0   0   0   2   0   2   2   0   0   2   2   0   0   2   0   2   2   0   0   0   2   2   0   2   2   2   0   0   2   2   2   0   2   2   2   0   2   2   2   2   0   2   0   2   2   2   2   0   0   0   2   0   2   2   2   0   2   0   2   0   0   2   0   2   0   0   0   2   2   0   2   2   0   2   0   2   2   0   0   0   0   2   0   0   0   2   2   2   0   0   2   0   0   0   2   2   0   2   0   0   0   2   0   0   2   2   2   0
 MK-4-9                 0   0   2   0   2   2   0   2   2   0   2   0   0   0   2   2   0   2   2   0   0   2   2   0   0   2   2   2   0   2   0   2   0   2   2   2   0   2   0   0   2   0   0   0   0   2   0   0   2   2   2   2   2   2   2   2   2   0   2   2   0   2   0   0   0   0   0   2   2   0   2   2   0   0   2   0   2   0   2   0   2   2   2   2   0   0   0   0   0   2   0   0   0   0   0   0   0   0   2   0   0   0   0   0   0   2   0   2   2   0   2   0   2   2   0   2   2   2   0   0   2   2   2   0   2   2   2   0   2   2   2   0   0   2   0   2   2   2   2   0   0   0   2   2   2   2   0   0   0   2   2   0   0   2   2   2   0   0   0   2   2   0   2   2   0   2   0   2   2   0   0   0   0   2   0   0   0   2   2   2   0   0   2   0   0   0   0   2   0   2   0   0   0   2   0   0   2   2   2   0
 MK-4-10                0   0   2   0   2   2   2   2   2   0   2   0   0   0   2   2   0   2   2   0   0   2   2   0   0   2   2   0   0   2   0   0   0   2   0   2   0   2   0   0   2   0   0   0   0   2   0   2   0   2   2   2   2   2   2   2   2   0   2   2   0   2   0   0   0   0   0   2   2   0   2   2   0   0   2   0   2   0   2   0   2   2   2   0   0   0   0   2   0   2   0   2   0   0   2   0   0   0   2   0   0   0   0   0   0   2   0   2   0   0   2   0   2   2   0   2   2   2   0   0   2   2   2   0   0   2   2   0   2   2   2   0   2   2   0   2   2   0   2   0   0   0   2   0   2   2   0   0   2   2   2   0   0   2   2   2   0   0   0   2   2   0   2   2   2   2   0   2   2   0   0   0   0   2   0   0   0   2   2   0   0   0   2   0   0   0   0   2   0   2   0   0   0   2   0   0   2   2   2   0
 MK-4-11                0   0   2   0   2   2   2   2   2   0   2   0   0   0   2   0   2   2   0   0   0   2   0   0   0   2   2   0   0   2   0   0   0   2   0   2   2   2   0   0   2   0   0   0   0   2   0   2   0   2   2   2   2   2   2   2   2   0   2   2   0   2   0   2   0   0   0   2   2   0   2   0   0   0   2   0   2   2   2   0   2   2   2   0   0   0   0   2   0   2   0   2   0   0   2   0   0   0   2   2   0   0   0   0   0   2   0   2   0   0   2   2   2   2   0   2   2   2   2   0   2   2   2   0   0   2   2   0   2   2   2   0   0   2   0   2   2   0   2   0   0   0   2   0   2   2   0   0   2   2   2   2   0   2   2   2   0   2   0   2   2   0   2   2   2   2   0   2   2   0   0   0   0   2   0   0   0   2   2   0   0   0   2   0   0   0   0   2   2   2   0   0   0   2   0   0   2   2   2   0
 MK-4-12                0   0   2   0   2   2   2   0   2   0   2   0   0   0   2   0   2   2   2   0   2   2   0   0   2   2   2   0   0   0   0   0   0   0   0   2   2   2   0   0   2   2   0   0   0   2   0   0   0   2   2   2   2   2   2   2   2   0   2   2   0   2   0   2   0   0   0   2   2   0   2   2   0   2   2   0   2   2   2   0   2   2   2   0   0   0   0   0   0   2   0   2   2   0   2   2   0   0   0   2   0   0   0   0   2   2   0   2   0   0   2   2   0   2   2   2   2   2   2   0   2   2   2   0   0   2   2   0   2   2   2   2   0   0   0   2   2   0   0   0   0   0   2   0   2   2   0   0   2   2   2   2   0   2   2   2   0   2   0   2   2   0   0   2   2   2   0   2   2   0   0   0   0   2   0   0   0   2   2   0   0   0   2   0   0   0   0   2   2   2   0   0   0   0   0   0   2   2   2   0
 MK-4-13                0   0   2   0   2   2   2   0   2   0   2   0   0   0   2   0   2   2   0   0   2   2   0   0   2   2   2   0   0   0   0   0   2   0   0   2   2   2   0   0   2   2   0   2   0   2   0   0   0   2   2   2   2   2   2   0   2   0   2   2   0   2   0   2   0   0   0   2   2   0   2   2   0   2   2   0   2   0   2   0   2   2   2   0   0   0   0   0   0   2   0   2   2   0   2   2   0   0   0   2   0   0   2   0   2   2   0   0   0   0   2   2   0   2   2   2   2   2   2   0   2   2   2   0   0   2   0   0   2   2   2   2   0   0   0   2   2   0   0   0   0   0   2   0   2   2   0   0   2   2   2   2   0   2   2   2   0   2   0   2   2   0   0   2   2   2   0   2   2   0   0   0   0   2   0   0   0   2   2   0   0   0   2   0   0   0   0   2   2   2   0   0   0   0   0   0   2   2   2   0
 MK-4-14                0   0   2   0   2   2   2   0   2   0   2   2   2   0   2   0   2   2   0   0   2   2   0   0   2   2   2   0   0   0   2   0   2   0   0   2   2   2   0   0   2   2   0   2   0   2   0   0   0   2   2   2   2   2   2   2   2   2   2   2   0   2   0   2   0   0   0   2   2   0   2   2   0   2   2   0   2   0   2   0   2   2   2   0   0   0   0   0   0   2   2   2   2   0   2   2   0   0   0   0   0   0   0   0   2   2   0   0   2   0   2   2   0   2   2   2   2   2   2   0   2   2   2   2   0   2   0   0   2   2   2   2   0   2   0   2   2   0   0   0   0   0   2   0   2   2   0   0   0   2   2   2   0   2   2   2   0   2   0   2   2   0   0   2   0   2   0   2   2   0   0   0   0   2   0   0   0   2   2   0   0   0   2   0   0   0   0   2   2   2   0   0   0   0   0   0   2   2   2   0
 MK-4-15                0   0   2   2   2   2   2   0   2   0   2   2   2   0   2   0   2   2   0   0   2   2   0   0   2   2   2   0   0   0   2   0   2   0   0   2   2   2   0   0   2   2   0   2   0   2   0   0   0   2   2   2   2   2   2   2   2   2   2   2   0   0   0   2   0   0   0   2   0   2   2   0   0   2   2   0   2   0   2   0   2   2   2   0   0   2   0   0   0   0   2   2   2   0   2   2   0   0   0   0   0   0   0   0   2   2   0   0   2   0   2   2   2   2   2   2   2   2   0   0   2   0   2   0   0   2   0   0   2   2   0   2   0   2   0   2   2   0   0   0   0   0   2   0   2   2   0   0   0   2   0   2   0   2   2   2   0   2   0   2   2   0   0   2   0   2   0   0   2   0   0   0   0   2   0   2   0   2   2   0   0   0   2   0   0   0   2   0   2   2   0   0   0   0   2   0   2   2   2   0
 MK-4-16                0   0   2   2   2   2   2   2   2   0   2   2   2   0   2   0   2   2   0   0   2   2   0   0   2   2   2   0   0   0   2   0   2   0   0   2   0   2   0   0   2   2   0   2   0   0   0   2   0   2   2   2   2   2   2   2   2   2   2   2   0   0   2   2   0   0   2   2   0   2   2   0   0   2   2   2   2   0   2   0   2   2   0   0   2   2   0   0   0   0   2   2   2   0   2   2   2   0   2   0   0   0   0   0   0   2   0   0   2   0   2   2   2   2   2   2   2   2   0   0   2   2   2   0   0   2   0   0   2   2   2   2   0   2   0   2   2   0   0   0   0   0   2   0   2   2   0   0   0   2   0   2   0   2   2   0   0   2   2   2   2   2   0   0   0   2   0   0   2   0   0   0   0   0   0   2   0   0   2   0   0   0   2   0   0   0   2   0   2   2   0   2   0   0   2   0   2   2   2   0
 MK-5-1                 0   2   2   2   2   0   0   2   0   2   0   2   2   0   2   2   2   2   0   2   2   0   0   0   0   0   2   0   0   2   0   0   0   2   2   0   2   2   2   2   0   0   2   0   2   0   2   2   2   2   2   2   0   2   2   2   0   0   0   2   0   0   0   2   2   0   2   0   2   2   0   0   0   0   0   2   2   0   2   2   2   2   2   2   2   0   2   2   2   0   0   0   2   2   0   0   0   2   0   0   0   0   0   2   2   0   2   2   2   0   2   2   2   0   2   0   0   2   0   2   0   2   2   2   2   2   2   2   0   0   0   2   2   2   0   0   0   0   2   0   2   0   0   0   2   0   0   0   2   0   0   2   0   2   0   2   0   0   0   2   0   0   2   0   0   2   0   0   0   0   0   2   2   2   2   2   2   0   2   2   2   0   2   2   0   0   0   0   0   0   0   0   2   0   0   2   2   0   2   0
 MK-5-2                 0   2   2   2   2   0   0   2   0   2   0   2   2   0   2   2   2   2   0   2   2   0   0   0   0   0   2   2   0   2   0   0   0   2   2   0   2   2   2   2   0   0   2   0   2   0   2   2   2   0   2   2   0   2   2   2   0   2   0   2   0   0   2   2   2   0   2   0   2   2   0   0   0   0   0   2   2   0   2   2   2   2   2   2   2   0   2   0   2   0   0   0   2   2   0   0   0   2   0   0   0   0   0   2   2   0   2   2   2   0   2   2   2   0   0   0   0   2   2   2   0   2   0   2   2   2   2   2   0   0   0   0   2   0   0   2   0   0   2   0   2   0   2   0   2   0   0   0   2   0   0   2   0   0   0   2   0   0   0   2   0   0   2   0   0   2   0   0   0   0   0   2   2   2   2   2   0   0   2   2   0   0   2   2   0   0   0   0   0   0   0   0   2   0   2   0   2   0   2   0
 MK-5-3                 0   2   2   2   2   0   0   2   0   2   0   2   0   0   2   2   2   2   0   2   2   0   0   0   0   0   2   2   0   0   0   0   0   0   0   0   2   2   2   2   0   0   0   0   2   0   2   2   2   0   2   2   0   2   2   2   0   2   0   2   2   0   0   2   2   0   2   2   2   0   0   0   0   0   0   2   0   0   2   0   2   2   2   2   0   0   2   0   2   0   0   0   2   2   0   0   0   2   0   0   0   0   0   2   2   0   2   2   2   2   2   2   2   0   0   0   0   2   2   2   0   2   0   2   2   2   2   2   0   0   0   0   2   0   0   2   0   0   2   0   2   0   2   0   2   0   0   0   2   0   0   2   2   0   0   2   0   0   0   2   0   0   2   0   0   2   2   0   0   0   0   0   2   2   2   2   0   0   0   2   0   0   2   2   0   0   2   0   0   0   0   0   2   0   0   2   2   0   2   0
 MK-5-4                 0   2   0   2   2   0   0   2   0   2   0   2   2   0   2   2   2   2   0   2   2   0   0   0   0   0   2   2   0   0   0   0   0   0   0   0   2   2   2   2   0   0   0   0   2   2   2   2   2   0   2   2   0   2   2   2   0   2   2   2   2   0   0   2   2   0   2   2   2   0   2   2   0   0   0   2   0   0   2   0   2   2   2   2   0   0   2   0   2   0   0   0   2   2   0   0   0   2   0   0   0   0   0   2   2   0   2   2   2   2   2   2   2   0   0   0   0   2   2   2   0   2   0   2   0   2   2   2   0   0   0   0   0   0   0   2   0   0   2   0   0   0   2   0   2   0   0   2   2   0   0   2   2   0   0   2   0   0   0   2   0   0   0   0   0   2   2   0   2   0   0   0   2   2   2   2   0   0   0   2   0   0   2   2   0   0   2   0   0   0   2   0   2   0   0   2   2   0   2   2
 MK-5-5                 0   2   0   2   2   0   2   2   0   2   0   2   2   0   2   2   2   2   2   2   2   0   0   0   0   0   2   2   2   0   0   0   0   0   0   0   2   0   2   2   2   0   0   0   2   2   2   2   2   2   2   2   2   2   0   2   0   2   2   2   0   0   0   0   2   0   2   2   2   0   2   2   0   0   0   2   0   0   2   0   2   2   2   2   0   2   2   0   2   0   0   0   2   2   0   0   0   2   0   0   0   0   0   2   2   0   0   2   2   2   2   2   2   0   0   0   0   2   2   2   0   0   2   2   0   2   2   2   0   0   0   0   0   0   0   2   2   0   2   0   0   0   2   0   2   0   0   2   2   0   0   2   2   0   0   2   0   2   0   2   0   0   0   0   0   2   2   0   2   0   0   0   2   2   2   2   0   2   0   2   0   0   2   2   0   0   2   0   0   0   2   0   2   0   0   2   2   2   2   2
 MK-5-6                 0   2   0   2   2   0   2   2   0   2   0   2   2   0   0   2   0   2   2   2   2   0   0   0   0   0   2   2   2   0   0   0   0   0   0   0   2   0   2   2   2   0   0   0   2   2   2   2   2   2   2   2   2   2   0   0   0   2   0   2   0   0   2   0   2   0   2   2   2   0   2   2   0   0   0   2   0   0   2   0   2   2   2   2   0   2   2   2   2   0   0   0   2   2   0   0   0   2   2   0   0   0   0   2   2   0   0   2   2   0   2   2   2   0   0   0   0   2   0   2   0   0   2   2   2   2   2   2   0   0   0   0   0   0   0   0   2   0   0   0   2   2   2   0   2   0   0   2   2   0   0   0   2   0   0   2   2   2   0   2   0   0   0   0   0   2   2   0   2   0   0   0   2   2   2   2   0   2   0   2   0   0   2   2   0   0   2   0   0   0   2   0   2   0   0   2   2   2   2   2
 MK-5-7                 0   2   0   0   2   0   2   2   0   2   0   2   2   0   2   2   0   2   2   2   2   0   0   0   0   0   0   2   0   0   2   0   0   0   0   2   2   0   2   0   2   0   0   0   2   2   2   2   0   2   0   0   2   2   2   0   0   2   0   2   0   0   2   0   2   0   2   2   2   0   2   2   0   0   0   2   0   0   2   0   2   2   2   2   0   2   2   2   2   2   0   0   2   2   0   0   0   2   0   0   0   0   0   2   2   0   0   2   2   0   2   2   2   0   0   2   0   2   0   2   0   0   2   2   2   2   2   2   0   0   0   0   0   0   0   0   2   0   0   0   2   2   2   0   2   0   2   2   2   0   0   0   2   0   0   2   2   2   0   2   0   0   0   0   0   2   2   0   2   0   2   0   0   2   2   2   2   2   0   2   0   0   2   0   0   0   2   0   0   2   2   0   2   0   0   2   2   2   2   2
 MK-5-8                 2   2   0   0   2   0   2   2   0   2   0   2   2   0   2   2   0   0   2   2   2   0   0   0   0   0   0   2   0   0   2   0   2   0   0   2   2   0   2   0   2   0   0   0   2   2   2   2   0   2   0   0   2   2   2   0   0   2   0   2   0   0   2   0   2   0   2   2   2   0   2   2   0   0   0   0   0   2   2   0   2   0   2   2   0   2   2   2   2   2   0   0   2   0   0   0   2   2   2   0   0   0   0   2   2   0   0   0   2   0   0   2   2   0   0   2   0   2   0   2   0   0   2   2   2   2   2   2   0   0   0   0   0   0   2   0   2   0   0   0   2   0   2   0   2   0   2   2   2   0   0   0   2   0   0   2   2   2   0   2   0   0   0   0   2   2   2   0   2   0   2   0   0   2   2   2   2   2   0   2   0   0   2   0   0   0   0   0   0   2   2   0   0   0   2   0   2   2   2   2
 MK-5-9                 2   2   0   0   2   0   2   2   0   2   0   2   2   0   2   2   0   0   2   2   2   2   0   0   0   0   0   2   0   0   2   0   2   0   0   2   0   0   2   0   2   0   0   0   2   2   2   2   0   2   0   0   2   2   2   0   0   2   0   2   0   0   2   0   2   0   2   2   2   0   2   2   0   0   0   2   0   2   2   0   0   2   2   2   0   2   0   2   2   2   0   0   2   0   0   0   2   2   2   0   0   0   0   2   2   0   0   0   2   0   0   2   2   0   0   2   0   2   0   2   0   0   2   2   2   2   2   2   0   0   0   0   0   0   2   0   2   0   0   0   2   0   2   0   2   0   0   0   2   0   0   0   2   0   0   2   2   2   0   2   0   0   0   2   2   2   2   0   2   0   2   0   0   2   0   2   2   2   0   2   2   0   2   0   2   0   0   0   0   2   2   0   0   0   2   0   2   2   2   2
 MK-5-10                2   2   0   0   0   2   2   2   0   0   2   2   2   0   2   2   0   0   0   2   2   2   2   0   0   2   0   2   0   0   2   0   2   0   0   2   0   0   2   0   2   0   0   0   2   2   2   2   0   2   0   0   2   2   2   0   0   2   0   2   2   0   2   0   2   0   2   2   2   0   2   2   0   0   0   2   0   2   2   2   0   2   2   2   0   2   0   2   2   2   0   0   2   0   0   0   2   2   2   0   0   0   0   2   2   0   0   0   2   0   0   2   0   0   0   2   0   2   0   0   2   0   2   2   2   2   2   2   0   0   0   0   0   0   2   0   2   0   2   0   2   0   2   0   2   0   0   0   0   0   0   0   2   0   0   2   0   2   0   2   0   0   2   2   2   2   2   0   2   2   2   0   0   2   0   2   2   2   0   2   2   0   2   0   2   0   0   0   0   2   2   0   2   2   2   0   2   2   2   0
 MK-5-11                2   2   0   0   0   2   2   2   0   0   2   2   2   0   2   2   0   2   0   2   0   2   2   0   0   2   0   2   0   2   2   0   2   0   0   2   0   0   2   2   2   0   0   0   2   2   2   2   0   2   0   0   2   0   2   0   0   2   0   0   2   0   2   2   2   0   2   2   2   0   0   2   0   0   0   0   0   2   2   2   0   2   2   2   0   2   0   2   2   2   0   0   2   0   0   0   2   2   2   0   0   0   0   2   0   0   0   0   2   0   0   2   0   0   0   2   0   0   0   0   0   0   2   2   2   2   2   2   0   0   0   0   0   0   2   0   2   0   2   0   2   0   2   0   2   0   0   0   0   0   0   0   2   0   0   2   0   2   0   2   0   0   2   2   2   0   2   0   2   2   2   0   0   2   0   2   2   2   0   2   2   0   2   0   2   2   0   0   0   2   0   2   0   2   2   0   2   2   2   0
 MK-5-12                2   2   0   0   0   2   2   2   0   0   2   2   2   0   2   2   0   2   2   2   0   2   2   0   2   2   2   2   0   2   2   0   2   0   0   2   0   2   2   2   2   0   0   0   2   2   2   2   0   0   0   0   2   0   2   0   0   2   0   2   2   0   2   2   2   0   2   2   0   0   0   0   0   2   0   2   0   2   2   2   2   2   2   2   0   2   0   2   2   2   0   0   0   2   2   0   2   2   2   0   0   0   0   2   0   0   0   0   0   0   0   2   2   0   0   2   2   0   2   0   0   0   2   0   2   2   2   2   0   0   0   0   0   0   2   0   2   0   2   2   2   0   2   0   2   0   0   0   0   2   0   0   2   0   0   2   0   2   0   2   0   0   2   0   2   0   2   0   2   2   2   0   0   2   0   2   0   2   0   2   2   0   0   0   2   2   0   0   2   0   0   2   0   2   2   0   2   2   2   0
 MK-5-13                2   2   2   0   0   2   2   2   0   0   2   0   2   0   2   2   0   2   2   2   0   2   2   2   2   2   2   2   0   2   2   0   2   0   2   2   0   2   2   2   2   0   2   0   0   0   2   2   2   0   0   0   2   0   2   0   2   2   0   2   2   0   0   2   2   0   0   2   0   0   0   0   0   0   0   2   0   2   2   2   2   2   2   2   0   2   0   2   2   2   0   2   0   2   2   0   2   2   0   0   0   0   0   2   0   0   0   0   0   2   0   0   2   0   0   2   2   0   2   0   0   0   2   0   2   2   2   2   0   0   0   0   0   0   2   0   2   0   2   2   2   0   2   0   2   0   0   0   0   2   0   0   2   0   0   2   0   2   0   2   0   0   2   0   2   0   2   0   0   2   2   0   2   2   0   2   0   2   0   2   2   0   0   0   2   2   0   2   2   0   0   2   0   2   2   0   2   2   2   0
 MK-5-14                2   2   2   0   0   2   2   2   0   0   2   0   2   0   2   2   0   2   2   2   0   0   2   2   2   2   2   2   0   2   2   0   2   0   2   2   0   2   2   2   2   0   2   0   0   0   2   2   2   0   0   0   2   0   0   0   2   2   0   2   2   0   0   2   2   0   0   2   0   0   0   0   0   0   0   2   2   2   2   2   2   0   2   2   0   2   0   2   0   2   0   2   2   2   2   2   2   2   0   0   2   0   0   2   0   0   0   0   0   2   0   0   2   0   0   2   2   0   2   0   0   0   2   2   0   2   2   2   0   0   0   0   0   0   2   0   2   0   2   2   2   2   2   2   2   0   0   0   0   2   0   0   2   0   0   2   0   2   0   2   2   0   2   0   2   0   2   0   0   2   2   0   2   2   0   2   2   2   2   2   2   0   0   0   0   2   0   2   2   0   0   2   0   2   2   0   0   2   2   0
 MK-5-15                2   0   2   0   0   2   2   2   0   0   2   0   2   0   2   2   2   2   2   2   0   0   2   2   2   2   2   2   0   2   2   2   2   0   2   2   0   2   2   2   2   0   2   0   0   0   2   2   0   0   0   0   2   0   2   0   2   2   0   2   2   0   0   2   2   0   0   2   2   0   0   0   0   0   0   2   2   2   2   2   2   0   2   2   0   2   0   2   0   2   0   2   2   2   2   2   2   2   0   0   2   0   0   2   0   0   0   0   0   2   0   0   2   0   0   2   2   0   2   0   0   2   2   2   0   2   2   2   0   0   0   0   0   0   2   0   2   0   0   0   2   2   2   0   2   2   0   0   0   2   0   0   2   0   0   0   0   2   0   2   2   0   2   0   2   0   0   0   0   0   2   0   2   0   0   2   2   2   2   0   0   0   0   0   0   2   0   2   2   0   0   0   0   2   2   0   0   2   2   0
 MK-5-16                2   0   2   0   0   2   0   0   0   0   0   0   2   0   2   2   2   2   2   2   0   0   2   2   2   2   0   2   0   2   2   2   2   0   2   2   0   2   0   2   2   0   0   0   0   2   2   2   0   0   2   0   2   2   2   0   0   2   0   2   2   0   0   2   2   0   0   2   2   2   0   0   0   0   0   2   2   2   2   0   2   0   2   2   0   2   0   2   0   0   2   2   2   2   2   2   2   2   2   0   2   0   0   2   0   0   0   0   0   2   0   0   2   0   2   2   0   0   2   0   0   2   2   2   0   2   0   2   0   0   0   0   0   0   2   2   2   0   0   0   2   2   2   0   2   2   0   0   2   2   0   0   2   0   2   0   0   2   0   2   2   0   2   0   2   0   0   0   0   0   2   0   2   0   0   2   0   2   2   2   0   0   0   2   2   2   0   2   2   0   0   0   0   0   2   2   0   0   2   0
 MK-6-1                 2   2   2   0   2   0   0   2   0   0   0   0   2   0   0   0   2   0   2   0   2   2   0   2   0   2   0   0   2   0   2   2   0   2   2   0   0   2   2   0   2   0   2   0   2   2   0   2   0   0   0   2   0   2   2   2   2   2   0   2   2   0   2   2   0   0   0   0   0   0   0   2   2   0   2   2   0   2   2   0   0   2   0   2   0   0   2   2   0   0   2   0   0   0   0   2   0   2   0   2   2   0   2   0   2   2   2   2   2   0   2   0   0   2   0   2   2   0   0   2   2   2   0   0   2   0   2   0   2   0   0   2   2   0   2   2   2   2   0   0   2   0   2   0   2   2   2   0   2   2   0   0   0   2   0   0   0   2   0   2   2   2   0   0   0   0   2   0   2   0   0   0   0   2   2   2   2   0   0   2   0   2   2   2   2   2   2   2   2   0   0   0   2   2   2   0   0   2   2   2
 MK-6-2                 2   2   2   0   2   0   0   2   0   0   0   0   2   0   0   0   2   0   2   0   2   0   0   2   0   2   0   0   2   0   2   2   0   2   2   0   0   2   2   0   2   0   2   0   2   2   2   2   0   0   0   2   0   2   2   2   2   2   0   2   2   0   0   2   0   0   0   0   0   0   0   2   2   0   2   2   0   0   2   0   0   2   0   2   0   0   2   0   0   0   2   0   2   0   0   2   0   2   0   2   0   0   2   0   2   0   2   2   2   0   2   0   0   2   2   2   2   0   2   2   2   2   0   0   2   0   0   0   0   0   0   2   2   0   2   2   0   2   0   0   2   0   2   0   2   2   0   2   2   2   0   0   0   2   2   0   0   2   0   2   2   2   0   0   0   0   2   0   2   0   0   0   0   2   2   2   0   0   0   2   0   2   2   2   2   2   2   2   2   0   0   0   2   2   2   0   0   2   2   2
 MK-6-3                 2   0   2   0   2   0   0   2   0   2   0   0   2   0   0   0   2   0   2   0   2   0   0   2   0   2   0   0   2   0   0   0   0   0   2   0   0   2   2   0   2   0   2   0   2   2   2   2   0   0   0   2   0   2   2   2   0   2   0   2   2   0   0   2   0   0   0   0   0   0   0   2   2   0   2   0   0   0   2   0   0   2   2   2   2   0   2   0   0   0   2   0   2   0   0   2   0   0   0   2   0   0   2   0   2   0   2   2   2   0   2   0   0   2   2   2   2   0   2   2   2   2   0   0   2   0   0   0   0   0   2   2   2   0   2   2   2   2   0   0   2   0   2   0   2   2   0   2   2   0   0   0   0   2   2   0   0   2   0   2   2   2   0   0   0   0   2   0   2   0   0   0   0   2   2   2   0   0   0   2   0   2   2   0   2   2   2   2   2   0   0   0   2   2   2   2   2   2   2   2
 MK-6-4                 2   0   2   0   2   0   0   2   2   2   0   0   0   0   0   0   2   0   2   0   2   0   0   2   0   2   0   0   2   0   0   0   0   0   2   0   0   2   2   0   2   0   2   0   0   2   2   2   0   0   0   2   0   2   2   2   0   2   0   2   2   0   0   2   0   0   0   2   0   0   0   2   2   0   2   0   0   0   2   0   2   2   2   2   2   0   2   0   0   0   2   2   2   0   0   2   0   0   2   2   0   0   2   0   2   0   2   0   0   0   0   0   0   2   2   2   2   0   2   2   2   2   0   0   2   0   0   0   0   0   2   2   2   0   2   2   2   0   0   0   2   0   2   0   2   2   0   2   2   0   0   0   2   2   2   0   0   2   0   2   2   2   0   0   0   0   2   0   2   0   0   0   0   2   2   2   0   0   2   2   0   2   2   0   2   2   2   2   2   0   0   0   2   0   2   2   2   0   2   2
 MK-6-5                 2   0   0   0   2   0   0   2   2   2   0   0   0   0   2   0   2   0   0   0   2   0   0   0   2   0   2   0   2   0   0   0   0   0   2   0   0   2   2   0   2   0   2   0   0   2   2   2   0   0   0   2   0   2   2   2   0   0   0   2   2   0   0   2   0   0   0   0   0   0   2   2   2   0   2   0   0   0   2   0   2   2   2   2   2   0   2   0   0   0   2   2   2   0   0   2   0   0   2   2   0   0   0   2   2   0   2   2   0   0   0   0   0   2   2   2   2   0   2   0   0   2   0   0   2   0   0   0   0   0   0   2   2   0   2   2   2   0   0   0   2   0   2   0   2   2   0   2   0   0   0   0   2   2   2   0   0   2   0   2   2   2   0   0   0   0   0   0   2   0   0   0   0   2   2   2   2   0   2   2   0   0   2   0   2   2   2   2   2   0   0   0   0   2   2   2   2   2   2   2
 MK-6-6                 2   0   0   0   0   0   0   2   2   2   0   2   0   0   2   0   2   0   0   0   2   0   0   0   2   0   2   0   0   0   0   0   0   0   2   0   0   2   2   0   2   2   2   0   2   2   2   2   0   2   0   2   2   2   2   0   0   0   0   2   2   0   0   2   0   0   2   0   0   0   2   2   2   0   2   2   0   0   2   0   2   2   2   2   2   0   2   0   0   0   2   2   2   0   0   0   0   0   2   2   0   0   0   2   2   0   2   2   0   2   0   0   0   2   2   2   2   0   2   2   0   2   0   0   2   0   0   0   0   0   2   0   2   2   2   2   2   0   2   0   2   2   0   2   2   2   0   2   0   0   0   0   2   2   0   0   0   2   0   2   2   2   0   0   0   0   0   0   2   0   0   0   0   2   2   2   2   0   2   2   0   0   2   0   2   2   2   2   0   0   0   0   0   2   2   2   2   2   2   2
 MK-6-7                 2   0   0   0   0   0   0   2   2   2   0   2   0   0   2   0   2   0   0   0   2   0   0   0   2   2   2   0   0   2   0   0   2   0   2   0   0   2   2   2   2   2   2   0   2   2   2   2   0   2   0   2   2   2   2   0   0   2   0   2   2   2   0   2   0   0   2   0   0   0   2   2   2   0   2   2   0   0   2   0   2   2   2   2   2   0   2   0   0   0   0   2   0   0   0   0   0   0   2   2   0   0   2   2   2   0   2   2   0   2   0   0   0   2   2   2   2   0   2   2   0   2   0   2   2   0   2   0   2   0   2   0   2   2   2   2   2   0   2   0   0   2   0   2   2   2   0   2   0   0   0   0   2   2   0   0   0   2   0   2   2   2   0   0   0   0   0   0   2   0   0   0   0   2   2   0   2   2   2   2   0   0   2   0   2   2   2   2   0   0   0   2   0   2   2   2   2   2   2   0
 MK-6-8                 2   0   0   0   0   0   0   2   2   2   2   2   0   0   0   0   2   0   2   2   2   0   2   0   2   2   2   0   0   2   0   0   2   2   2   0   0   2   2   2   0   2   2   0   2   2   2   2   0   2   0   2   2   2   2   2   0   2   0   2   2   2   0   2   0   2   2   0   0   2   2   2   2   0   2   2   0   0   2   0   2   2   2   2   2   0   2   0   0   0   0   2   0   0   0   0   2   0   2   2   0   0   2   2   2   0   2   0   0   2   0   0   0   2   2   0   2   0   2   2   2   2   0   2   2   0   2   0   2   0   2   0   2   2   2   2   0   0   2   0   0   2   0   2   2   2   0   2   2   0   0   0   2   2   2   0   0   2   0   2   2   2   0   0   0   0   0   0   2   0   2   0   0   2   2   0   2   2   2   2   0   0   2   0   2   2   2   2   0   0   0   2   0   2   2   2   2   2   2   0
 MK-6-9                 2   0   0   2   2   0   2   2   2   2   2   2   0   0   0   2   2   2   2   2   2   0   2   0   2   2   2   0   0   2   0   0   2   2   2   0   0   0   2   2   0   2   2   2   0   2   2   2   0   2   0   2   2   2   2   2   0   2   0   0   2   2   0   2   0   2   2   0   0   2   2   2   2   0   2   2   0   0   2   0   2   2   2   2   2   0   2   0   0   0   0   2   0   0   0   0   2   0   2   2   2   0   2   0   2   0   2   0   0   2   0   0   0   2   2   0   2   0   2   2   0   2   0   2   2   0   2   0   2   0   0   0   2   2   2   2   0   2   0   0   0   2   2   2   2   0   0   2   2   0   0   0   2   2   2   0   0   2   0   2   2   2   0   0   0   0   0   0   2   0   2   0   0   2   2   0   2   2   2   2   2   0   2   0   2   2   2   2   0   2   0   2   0   0   0   2   2   2   2   0
 MK-6-10                2   0   0   2   0   0   2   2   2   2   2   2   0   0   0   2   2   2   2   2   2   0   2   0   0   2   2   0   2   2   0   0   2   2   2   2   0   0   2   2   0   2   2   2   0   0   2   2   0   2   0   2   2   2   2   0   0   2   0   0   2   2   2   2   0   2   2   0   0   2   0   2   2   0   2   2   2   0   2   0   2   2   2   2   2   0   2   0   0   2   2   2   0   0   2   0   2   2   2   2   2   0   2   0   2   2   2   0   0   2   0   0   0   2   2   0   2   0   2   2   0   2   0   2   2   0   2   0   2   0   0   0   2   0   2   2   0   2   0   0   0   2   2   2   2   0   0   0   2   0   0   2   2   2   2   0   0   2   2   2   0   2   0   0   0   0   0   0   2   0   2   0   0   2   2   0   2   2   2   0   2   0   2   0   2   0   2   2   0   2   0   2   0   0   0   2   2   2   2   0
 MK-6-11                2   0   0   2   0   2   2   2   2   2   2   2   0   0   0   2   2   2   2   2   2   0   2   0   2   0   2   0   2   2   0   0   2   2   2   2   0   0   2   2   0   2   2   2   0   0   2   2   0   2   0   2   2   2   2   0   2   2   0   0   2   2   0   2   0   0   2   0   0   2   0   2   2   0   2   2   2   0   2   0   2   2   2   2   2   0   2   0   0   0   2   2   0   0   2   0   2   2   2   2   2   0   2   0   2   0   2   0   2   0   0   0   0   0   0   0   2   0   2   2   0   2   0   2   2   0   2   0   2   0   0   0   2   2   2   0   0   2   0   0   0   2   2   2   2   0   0   2   2   0   0   2   2   2   2   0   0   0   2   2   0   2   0   0   2   0   0   0   2   2   2   0   0   2   2   0   2   2   2   0   0   0   2   0   2   0   2   2   0   2   0   2   0   0   0   2   2   0   2   2
 MK-6-12                2   0   0   2   0   2   2   2   2   2   2   2   0   0   0   2   2   2   2   0   2   0   2   0   2   0   2   0   2   2   0   0   2   0   2   2   0   0   2   2   2   2   2   0   0   0   2   2   0   2   0   2   2   2   0   0   2   2   0   0   2   0   0   2   0   0   2   0   0   2   0   2   2   0   2   2   2   0   2   0   2   2   2   2   2   0   2   0   0   0   2   2   0   0   0   0   2   2   2   2   2   0   2   0   0   0   2   0   2   0   0   0   0   0   0   0   2   0   2   2   0   2   0   2   2   0   2   0   2   0   0   0   2   2   0   0   0   0   0   0   2   2   2   2   0   0   0   2   2   0   0   2   2   2   2   0   0   0   2   2   0   2   0   0   2   0   0   2   2   2   2   0   0   0   2   0   2   2   2   0   0   2   0   0   2   2   0   2   0   2   0   2   0   0   0   2   2   0   2   2
 MK-6-13                2   0   0   2   0   0   2   2   0   2   2   2   0   0   0   2   2   2   2   0   2   0   2   0   2   0   2   0   2   0   0   0   2   0   2   2   0   0   2   2   2   2   2   0   0   0   2   2   0   2   0   2   2   2   2   0   2   2   0   0   2   0   2   2   0   0   2   0   0   2   0   2   2   0   2   2   2   0   2   0   0   2   2   2   2   2   2   2   0   0   2   2   0   0   2   0   2   2   2   2   2   0   2   0   0   0   0   0   2   0   0   0   0   2   0   0   2   0   0   2   0   2   0   2   2   0   2   0   2   0   2   2   2   2   0   0   0   0   0   2   2   2   2   2   0   0   0   2   2   0   0   2   2   2   2   0   0   0   0   2   2   2   2   0   0   0   0   2   2   2   2   0   0   0   2   0   2   2   2   0   0   2   0   0   2   2   0   2   0   2   0   2   0   0   2   2   2   0   0   2
 MK-6-14                2   0   0   2   0   0   2   2   0   2   2   0   0   0   0   2   2   0   2   0   2   0   2   0   2   0   2   0   2   0   0   0   2   0   2   2   0   0   2   2   2   2   2   0   0   0   2   2   2   2   0   2   2   2   2   0   2   2   2   0   2   0   2   2   0   0   2   0   0   2   0   2   2   0   2   2   2   0   2   0   0   2   2   2   2   2   2   2   0   2   2   2   0   0   2   0   0   2   0   2   2   0   2   0   0   0   0   2   2   0   0   2   0   0   0   0   2   0   0   2   0   2   0   0   2   2   2   0   0   0   0   2   2   2   0   0   2   0   2   2   2   2   2   2   0   0   0   2   2   0   0   2   2   2   2   0   2   0   0   2   0   2   2   0   0   0   0   2   0   2   2   0   0   0   2   0   2   2   2   0   0   2   0   0   2   0   0   2   2   2   0   2   0   0   2   2   2   0   0   2
 MK-6-15                2   0   0   2   2   0   2   2   0   2   2   0   0   0   0   2   2   0   2   0   2   0   2   0   2   0   2   0   2   0   0   0   0   0   2   2   0   0   2   2   2   2   2   0   0   0   2   2   2   0   0   2   2   2   0   0   2   2   2   0   2   0   2   2   0   0   2   0   0   2   0   2   2   0   2   2   2   0   0   0   0   2   2   0   2   0   2   2   0   2   2   2   0   0   2   2   0   2   0   2   2   0   2   0   0   0   0   0   2   0   0   2   0   0   2   0   0   0   0   2   0   2   0   0   2   2   2   0   0   2   0   2   0   2   0   0   2   0   2   2   2   2   2   2   0   0   0   2   2   0   0   2   2   2   0   0   2   0   0   2   0   2   2   0   0   0   0   0   0   2   2   0   0   0   0   0   0   2   0   0   2   2   2   0   2   0   0   2   2   2   0   2   0   0   2   2   2   0   0   2
 MK-6-16                2   0   0   2   2   0   2   2   0   2   2   0   0   0   0   2   2   0   2   0   2   0   2   0   2   0   2   0   2   0   0   0   0   0   2   2   0   0   2   2   2   2   2   0   0   0   2   2   0   0   0   2   2   2   0   0   2   2   2   0   2   0   2   2   0   0   2   0   0   2   0   0   2   0   2   2   2   0   2   0   0   2   2   0   2   2   2   2   0   2   2   2   0   0   0   2   0   2   0   2   2   0   0   0   0   0   0   0   2   0   0   0   0   0   2   2   0   0   0   2   0   2   0   2   2   2   2   0   0   0   0   2   0   2   0   0   2   0   2   2   2   2   2   2   2   0   0   2   2   0   0   2   2   2   0   0   0   0   0   2   0   2   2   0   0   0   0   0   2   2   2   2   0   0   0   0   0   2   0   0   2   2   2   0   2   0   0   2   2   2   0   2   2   0   2   2   2   0   0   2
 
!****************************************** Phenotypic Data **********************************************************
!-100.0 is resevred for missing phenotype
SimulatedTrait1         6.8056   10.1945    9.0855   10.2528   12.4418   10.3814    7.7243   11.2737   12.4886   10.1759   10.0505    9.7046   10.5096   10.2902    9.0301    9.6495    9.7818   12.8075    8.4755    9.9682   10.5162    7.9503    8.9742    8.0159    9.0488    8.7477   10.4420   11.0483   11.0990   10.4651    8.7157    9.3653    8.7197   11.8763    8.1915    8.6839   10.8312   10.6930   10.2323   11.2402    8.9863   11.4943   10.2517   10.3877   10.9241   11.6871   11.1178   11.2786   11.1250    7.5541    9.9614    8.2680    7.2757    9.4617   11.4752    9.6053    9.6168   11.4665   11.7275   10.4369    9.4345   11.8342   11.2106   11.0995    9.8660    9.9771   10.1783   12.4972   11.4912    7.9169   12.3625    9.9763    9.2501    7.1869    9.3399    9.1606   10.4549   10.5264   11.4602   10.0403   13.1706    8.9046   11.1332   10.2935   12.0257    8.9485    9.4406   10.6829    9.2369    7.1622    7.0812    7.7493   11.6781   11.4586   10.1195   11.5064    7.9910   11.1170    8.7635    9.9215    8.7784    9.6326    9.3799   12.6003   10.1082    7.6659    9.8156   11.3784   11.7858   10.7177   10.5281   10.3770   10.7232    9.4890    7.4142    9.1542    8.9798    9.7475   12.1114   10.2082   10.4839    9.4002   12.4833   10.6971    9.8851   12.3548   10.6167    9.8624    9.9905    8.5991   10.3798   11.4425    9.2657   10.7409    7.7041   10.0977   10.6537    9.7411   10.4566    8.6187    9.7029    9.0882   10.2966    8.9847   10.2188    8.5235    9.0009    9.8138    9.4105    6.5009   10.5111   10.0877    8.0495    7.3658    7.7686   11.3826   10.0882    9.1265    8.2891   12.9702    9.1042   10.4543   12.0531   11.0671   10.0710    9.3166   10.2797    9.5013   10.9991    9.0771    7.7017    8.2656    8.8886   11.5975   10.5075   10.7512    9.6414    8.6888    8.7476   11.8016    8.5655   10.2601   11.5747   11.4287    7.8933    7.7119   11.3713    9.4052    8.6304    9.6979   12.3280   10.7401    9.8923    9.9280    9.8495   12.1063   10.5127   10.5773   12.6570    9.1182
SimulatedTrait2        14.8767   17.6105   15.2173   14.4668   11.7953   14.2238   16.1207   16.9015   16.1151   14.1499   14.0031   14.7531   15.3609   14.3250   16.6646   15.0404   15.2089   16.6977   14.3516   15.1855   13.9849   14.9051   13.2441   16.2941   14.7459   14.5555   14.2535   15.2631   15.6575   12.0447   13.9093   16.0904   15.1254   12.0234   13.7399   15.6626   12.6683   16.0186   14.4881   15.0269   14.3674   15.9836   14.2300   16.9910   14.7783   16.4887   16.8951   16.0178   13.6261   13.7039   16.2851   14.4192   16.3244   14.9457   12.5811   15.3678   15.4702   14.5584   15.6274   16.5540   17.2563   16.9794   12.9549   14.5527   14.8192   15.0155   14.6424   15.4970   16.4535   13.5819   16.4343   16.3395   15.5586   12.8928   13.9720   14.9712   12.0777   16.0650   13.2432   15.3781   16.7012   14.9980   14.4991   16.8108   15.4733   15.7931   15.4149   14.5734   15.9818   12.6693   13.5213   14.2346   15.7284   15.3667   17.3534   14.7885   15.7899   15.5091   16.1700   15.6018   15.2687   14.4293   12.1786   15.9393   13.3906   14.1860   16.4398   15.5167   16.5653   15.8350   14.9222   17.9884   15.6662   15.2410   12.7699   14.5594   12.7772   16.6863   15.9063   13.6115   15.7585   16.3079   13.7299   14.6113   14.2829   14.8496   12.9683   16.9338   14.8509   15.4989   13.8738   12.6683   14.5477   13.3115   13.5660   15.4953   14.5894   13.9262   14.9894   13.1213   12.6873   12.0507   15.0831   13.9298   16.5603   16.3834   15.0147   13.8114   13.5459   14.1344   12.7058   15.9567   16.1086   13.0934   13.7452   17.0316   15.5873   13.8618   15.3318   16.9046   14.7475   16.3269   11.4668   13.1649   15.6085   14.3414   16.1794   15.2239   18.0407   12.1846   16.2771   13.3789   14.1575   17.0025   15.1916   15.0656   15.6259   14.4086   12.0513   18.1504   14.4673   13.7977   16.3378   14.7539   13.0896   14.6127   14.5997   16.3376   14.1761   13.5272   16.0353   16.1385   16.3070   14.2948   11.3728   14.3283   14.7768   16.1493   16.5416   12.8296
 
