# Supplementary material for: Inclusive Composite Interval Mapping of QTL by Environment Interactions in Biparental Populations
Source: PLoS One. 2015 Jul 10;10(7):e0132414. doi: 10.1371/journal.pone.0132414 (PMC4498613; doi:10.1371/journal.pone.0132414)
Supplement: S3 File — (ZIP) [file pone.0132414.s003.zip › Simulation for unliked model/Simulated popualtions/run_00175.met]

!**********************Note: lines staring with "!" are remarks and will be ignored in the program********************
!*********************************General Information**********************************
!Assuming F1 = P1 x P2, populations available in QTL IciMapping are: 
!  1, P1BC1F1 = P1 x F1, the first backcrossing where P1 is used as the recurrent parent;
!  2, P2BC1F1 = P2 x F1, the first backcrossing where P2 is used as the recurrent parent;
!  3, F1DH, F1-derived doubled haploids; 
!  4, RIL or F1RIL, recombination inbred lines through the repeated selfing of F1;
!  5, P1BC1RIL, recombination inbred lines through the repeated selfing of P1BC1F1;
!  6, P2BC1RIL, recombination inbred lines through the repeated selfing of P2BC1F1;
!  7, F2, the selfing generation of F1;
!  8, F3, the selfing generation of F2;
!  9, P1BC2F1, the second backcrossing where P1 is used as the recurrent parent; 
! 10, P2BC2F1, the second backcrossing where P2 is used as the recurrent parent;
! 11, P1BC2RIL, recombination inred lines through the repeated selfing of P1BC2F1; 
! 12, P2BC2RIL, recombination inred lines through the repeated selfing of P2BC2F1; 
! 13, P1BC1F2, the selfing generation of P1BC1F1; 
! 14, P2BC1F2, the selfing generation of P2BC1F1; 
! 15, P1BC2F2, the selfing generation of P1BC2F1; 
! 16, P2BC2F2, the selfing generation of P2BC2F1; 
! 17, P1BC1DH, P1BC1F1-derived doubled haploids; 
! 18, P2BC1DH, P2BC1F1-derived doubled haploids; 
! 19, P1BC2DH, P1BC2F1-derived doubled haploids; 
! 20, P2BC2DH, P2BC2F1-derived doubled haploids; 
   3      !Mapping Population (see remarks above)
   2      !Mapping Function (1 for Kosambi; 2 for Haldane; 3 for Morgan)
   2      !Marker Space Type (1 for intervals; 2 for positions)
   1      !Marker Space Unit(1 for centiMorgans; 2 for Morgan)
   6      !Number of Chromosomes (or Linkage Groups)
 200      !Size of the mapping population
   2      !Number of environments
 
!***************************************** Chromosomes and Linkage Maps **********************************************
!Chromosome                 NumMarkers
-CH1                        16
-CH2                        16
-CH3                        16
-CH4                        16
-CH5                        16
-CH6                        16
!Linkage map (Marker name followed by position or the interval length)
 MK-1-1                1     0.000
 MK-1-2                1    10.000
 MK-1-3                1    20.000
 MK-1-4                1    30.000
 MK-1-5                1    40.000
 MK-1-6                1    50.000
 MK-1-7                1    60.000
 MK-1-8                1    70.000
 MK-1-9                1    80.000
 MK-1-10               1    90.000
 MK-1-11               1   100.000
 MK-1-12               1   110.000
 MK-1-13               1   120.000
 MK-1-14               1   130.000
 MK-1-15               1   140.000
 MK-1-16               1   150.000
 MK-2-1                2     0.000
 MK-2-2                2    10.000
 MK-2-3                2    20.000
 MK-2-4                2    30.000
 MK-2-5                2    40.000
 MK-2-6                2    50.000
 MK-2-7                2    60.000
 MK-2-8                2    70.000
 MK-2-9                2    80.000
 MK-2-10               2    90.000
 MK-2-11               2   100.000
 MK-2-12               2   110.000
 MK-2-13               2   120.000
 MK-2-14               2   130.000
 MK-2-15               2   140.000
 MK-2-16               2   150.000
 MK-3-1                3     0.000
 MK-3-2                3    10.000
 MK-3-3                3    20.000
 MK-3-4                3    30.000
 MK-3-5                3    40.000
 MK-3-6                3    50.000
 MK-3-7                3    60.000
 MK-3-8                3    70.000
 MK-3-9                3    80.000
 MK-3-10               3    90.000
 MK-3-11               3   100.000
 MK-3-12               3   110.000
 MK-3-13               3   120.000
 MK-3-14               3   130.000
 MK-3-15               3   140.000
 MK-3-16               3   150.000
 MK-4-1                4     0.000
 MK-4-2                4    10.000
 MK-4-3                4    20.000
 MK-4-4                4    30.000
 MK-4-5                4    40.000
 MK-4-6                4    50.000
 MK-4-7                4    60.000
 MK-4-8                4    70.000
 MK-4-9                4    80.000
 MK-4-10               4    90.000
 MK-4-11               4   100.000
 MK-4-12               4   110.000
 MK-4-13               4   120.000
 MK-4-14               4   130.000
 MK-4-15               4   140.000
 MK-4-16               4   150.000
 MK-5-1                5     0.000
 MK-5-2                5    10.000
 MK-5-3                5    20.000
 MK-5-4                5    30.000
 MK-5-5                5    40.000
 MK-5-6                5    50.000
 MK-5-7                5    60.000
 MK-5-8                5    70.000
 MK-5-9                5    80.000
 MK-5-10               5    90.000
 MK-5-11               5   100.000
 MK-5-12               5   110.000
 MK-5-13               5   120.000
 MK-5-14               5   130.000
 MK-5-15               5   140.000
 MK-5-16               5   150.000
 MK-6-1                6     0.000
 MK-6-2                6    10.000
 MK-6-3                6    20.000
 MK-6-4                6    30.000
 MK-6-5                6    40.000
 MK-6-6                6    50.000
 MK-6-7                6    60.000
 MK-6-8                6    70.000
 MK-6-9                6    80.000
 MK-6-10               6    90.000
 MK-6-11               6   100.000
 MK-6-12               6   110.000
 MK-6-13               6   120.000
 MK-6-14               6   130.000
 MK-6-15               6   140.000
 MK-6-16               6   150.000
!*********************************** Marker Types ********************************************************************
!Co-dominant marker: When heterozygote F1 is present, P1 is coded as 2, F1 is coded as 1, and P2 is coded as 0; Otherwise, P1 is coded as 2, and P2 is coded as 0. 
!Dominant marker: When heterozygote F1 is present, P1 and F1 are coded as 12, and P2 is coded as 0; Otherwise, P1 is coded as 2, and P2 is coded as 0.  
!Recessive markers: When heterozygote F1 is present, P1 is coded as 2, and F1 and P2 are coded as 10; Otherwise, P1 is coded as 2, and P2 is coded as 0. 
!Missing marker is coded as -1. 
 MK-1-1                 2   2   2   2   0   2   0   0   0   2   0   2   0   2   2   2   0   0   0   2   2   0   2   0   2   2   0   2   0   2   0   2   0   2   2   0   0   2   0   2   2   2   2   0   0   0   2   2   2   0   2   2   0   0   0   0   2   0   0   2   2   0   0   0   0   0   0   2   2   0   2   0   2   2   2   0   2   2   2   0   2   2   0   0   0   0   2   0   2   2   2   2   0   0   0   0   0   2   2   2   0   2   0   0   0   0   0   2   0   0   2   2   0   0   2   2   2   0   0   0   2   0   0   0   0   2   0   2   0   2   2   2   0   2   0   0   0   2   0   0   0   2   2   2   0   2   2   2   0   0   0   2   0   2   2   2   2   2   2   0   2   0   2   0   2   0   0   2   0   0   2   0   0   0   2   2   2   0   0   0   0   0   2   0   0   2   2   0   2   2   0   0   2   0   0   0   0   2   2   0
 MK-1-2                 2   2   2   2   0   2   0   0   0   2   0   2   0   2   2   2   0   0   0   2   2   0   2   0   2   2   0   2   0   2   0   2   0   2   2   0   0   2   0   2   2   2   2   0   0   0   2   2   2   0   2   2   0   0   0   0   2   0   0   2   2   0   0   0   0   0   0   2   2   0   0   0   2   2   2   0   2   2   2   0   2   2   0   0   0   0   2   0   2   2   2   2   0   0   0   0   0   0   2   2   2   2   0   0   0   0   0   2   0   2   2   0   0   2   2   0   2   0   0   0   2   0   0   0   0   2   0   0   0   2   2   2   2   2   2   0   0   2   0   0   0   2   2   0   0   2   2   2   2   0   0   0   0   2   2   2   2   0   2   0   2   0   2   0   2   0   0   2   0   0   2   0   0   0   0   2   0   0   0   0   0   0   2   0   0   0   2   0   2   2   0   0   2   0   0   0   0   2   0   2
 MK-1-3                 2   2   0   0   0   2   0   2   0   2   0   2   0   2   2   0   0   0   0   2   2   0   2   2   0   2   0   2   0   2   0   2   0   2   2   0   0   2   2   2   2   2   2   0   0   0   2   2   2   0   2   2   0   0   0   0   2   0   0   2   2   2   0   0   0   0   0   2   2   0   0   0   2   2   2   0   2   2   2   0   2   0   0   0   0   0   2   0   0   2   2   2   0   0   0   0   0   0   2   2   2   2   0   0   0   2   0   2   0   2   2   0   0   2   0   0   2   0   0   0   2   0   0   0   0   2   0   2   0   2   2   2   2   0   2   0   0   2   2   0   0   2   0   0   0   2   2   0   2   0   0   0   0   2   2   2   2   0   2   0   0   2   2   0   2   0   0   2   0   0   2   0   0   0   0   2   0   0   0   0   0   0   2   0   2   0   2   0   0   2   0   0   2   0   0   0   0   2   0   2
 MK-1-4                 2   2   0   0   0   2   0   2   0   2   0   2   0   2   2   0   0   0   0   2   2   2   2   2   0   2   0   2   0   2   0   2   0   2   2   0   0   2   2   2   2   2   2   0   0   0   2   2   2   0   2   2   0   0   0   0   2   0   0   2   2   2   0   0   0   0   2   2   2   0   0   0   2   2   2   0   2   2   2   0   2   0   0   0   0   0   0   0   0   2   2   2   0   0   0   0   0   0   2   2   2   2   0   0   0   2   0   2   0   2   2   0   2   2   0   0   2   0   0   0   2   0   0   0   0   2   0   2   0   0   2   2   2   0   2   0   0   2   2   0   0   2   0   0   0   2   2   0   2   0   0   0   0   2   2   2   2   2   2   0   0   2   2   0   2   0   2   2   0   0   2   0   0   0   0   0   0   0   0   2   0   2   2   0   2   0   2   2   0   2   0   0   2   0   0   0   0   2   0   2
 MK-1-5                 2   2   0   0   0   2   0   2   0   2   0   2   0   2   2   0   0   0   0   2   2   2   2   2   0   2   0   2   0   2   0   2   0   2   2   2   0   2   2   2   2   2   2   0   0   0   2   2   2   0   2   2   0   0   0   0   2   0   0   2   2   2   0   0   0   0   2   2   2   2   0   0   2   0   2   2   2   2   2   0   2   0   0   0   2   0   0   0   0   0   2   2   0   0   0   0   0   0   2   2   2   2   0   0   0   2   0   2   0   2   2   2   2   0   0   0   0   0   0   0   2   0   0   0   0   2   0   2   0   0   2   2   2   0   2   0   0   2   2   0   0   2   0   0   0   2   2   0   2   0   0   0   0   2   2   2   0   2   2   0   0   0   2   0   2   0   2   0   0   0   2   0   0   0   0   0   0   0   0   2   0   0   0   0   2   0   2   2   0   2   0   0   2   0   0   0   0   2   0   2
 MK-1-6                 2   2   0   0   0   2   0   0   0   0   0   2   0   2   2   0   0   0   0   2   2   2   2   2   2   2   2   0   0   2   0   0   0   2   2   2   0   2   2   2   2   2   0   0   0   0   2   2   2   0   2   2   0   0   0   2   2   0   0   2   2   2   0   0   0   0   2   2   2   0   0   2   2   0   2   0   2   2   2   0   2   0   0   2   2   0   0   0   0   0   2   2   0   0   0   0   0   0   2   2   2   2   0   0   0   2   2   2   0   2   2   2   2   0   2   0   0   0   0   0   2   0   0   0   0   2   0   2   0   0   2   2   2   0   2   0   0   2   2   0   0   2   0   0   0   2   2   0   2   0   2   2   0   2   2   2   0   2   2   0   0   0   2   2   2   0   2   0   0   0   0   0   0   0   0   0   0   0   0   2   0   0   0   0   2   0   2   2   0   2   0   2   2   0   0   0   0   2   0   2
 MK-1-7                 2   2   0   0   0   2   0   0   0   0   0   2   0   2   2   0   0   0   2   2   2   2   2   2   0   2   2   0   0   0   0   0   2   0   2   2   0   2   0   2   2   2   0   0   0   0   2   2   2   0   2   2   2   0   0   2   2   0   2   2   2   2   0   0   0   0   2   2   2   0   2   2   2   2   0   0   0   2   2   0   2   0   0   2   2   0   0   0   0   0   0   2   0   0   0   0   0   0   2   2   2   2   0   0   0   2   2   2   0   0   2   2   2   0   2   0   0   0   0   0   2   0   0   0   0   2   0   2   0   0   2   2   2   0   2   0   0   0   2   0   0   2   0   0   0   2   2   0   2   0   2   2   0   2   2   2   0   2   2   0   0   2   2   2   2   0   2   0   0   0   2   0   0   0   0   0   0   2   0   2   0   0   0   0   2   0   2   2   0   2   0   2   2   0   0   2   0   2   0   2
 MK-1-8                 2   2   0   0   0   2   0   2   0   0   0   2   0   2   2   0   0   0   2   2   2   2   2   2   0   0   2   0   0   0   0   0   2   0   2   2   0   2   0   2   2   2   0   0   0   0   2   2   2   0   2   2   2   0   2   2   2   0   2   2   2   0   2   0   0   0   2   2   2   0   2   2   2   2   0   0   0   2   2   0   0   0   0   2   0   0   0   0   2   0   0   0   2   0   0   0   0   0   2   0   0   2   0   0   0   2   2   2   0   0   2   2   2   0   2   0   0   0   0   0   2   0   0   0   0   2   0   2   0   2   2   2   2   0   2   0   2   0   2   0   0   2   0   2   2   0   2   0   2   2   2   0   0   2   2   2   2   2   2   0   0   2   2   2   2   0   2   0   0   0   2   0   0   0   0   0   0   2   0   2   0   0   0   0   2   0   2   2   0   2   0   2   2   0   0   2   0   2   0   2
 MK-1-9                 0   2   0   0   0   2   0   2   0   0   0   2   0   2   2   0   0   0   2   2   2   0   2   2   0   0   2   0   0   2   0   0   2   0   2   2   0   2   0   2   2   2   0   0   0   0   2   2   2   0   2   2   2   0   2   2   2   0   2   2   2   0   2   2   0   2   2   0   2   0   2   0   2   2   2   0   0   2   2   0   0   0   0   2   0   0   0   0   2   0   0   0   2   0   0   0   0   0   2   0   2   2   0   0   0   2   2   2   2   0   2   2   2   0   2   0   0   0   2   0   2   0   0   0   0   2   2   2   0   0   2   2   2   0   2   0   2   0   2   0   0   2   0   2   2   0   2   0   2   2   2   0   0   2   2   2   2   2   2   0   0   2   0   2   2   0   2   0   0   2   2   0   0   0   0   0   0   2   0   2   0   0   0   0   2   0   0   2   0   2   0   2   2   0   0   2   0   2   0   2
 MK-1-10                2   2   0   0   0   2   0   0   0   0   0   2   0   2   2   0   0   0   2   2   2   0   2   2   0   0   2   0   2   2   0   0   0   0   2   2   0   2   0   2   2   0   0   0   0   0   2   2   2   0   2   2   2   0   2   2   2   0   2   2   2   0   2   2   0   2   2   2   2   0   2   0   2   2   2   0   0   2   2   0   0   0   0   2   0   0   0   0   2   0   2   0   2   0   0   0   0   0   2   0   2   0   0   0   0   2   2   2   2   0   2   2   2   2   2   0   0   0   2   0   2   0   0   0   0   2   2   2   0   0   2   2   2   0   2   0   2   0   2   2   0   2   0   2   2   0   2   0   0   2   2   0   0   2   2   2   2   2   0   0   0   2   0   2   2   0   2   0   0   2   0   0   0   0   0   0   0   2   0   2   0   2   0   0   2   2   0   2   0   2   0   0   2   0   0   0   0   2   0   2
 MK-1-11                2   2   0   0   0   2   0   0   2   0   0   2   0   2   2   0   0   0   2   2   2   0   2   2   0   0   2   0   2   2   0   0   0   0   2   2   0   2   0   2   2   0   0   0   0   0   2   2   2   0   2   2   2   2   2   2   0   2   2   2   2   0   2   2   0   2   2   2   2   0   0   0   0   2   2   0   0   2   2   0   0   0   0   2   0   0   0   0   2   0   2   0   2   0   0   0   0   0   2   0   2   2   0   2   0   2   2   2   2   0   0   0   2   2   2   0   0   0   2   0   0   0   0   0   0   2   0   2   0   0   2   2   2   0   2   0   2   0   2   2   0   2   0   2   2   0   2   0   0   2   2   0   0   2   2   2   2   2   0   0   0   2   0   2   0   0   2   0   0   2   0   0   0   0   0   0   0   2   0   2   2   2   0   0   2   2   0   2   0   0   0   0   2   2   0   0   0   0   0   2
 MK-1-12                2   2   0   0   2   2   0   0   2   0   0   2   0   2   2   0   0   0   2   2   2   2   2   2   0   2   0   0   2   2   0   0   0   0   2   2   0   2   0   2   2   0   0   0   0   0   0   2   2   0   2   2   2   2   0   0   2   2   2   2   2   0   2   0   2   2   2   0   2   0   0   0   0   2   2   0   0   2   2   0   0   0   0   2   0   0   0   0   2   0   2   0   2   0   0   0   2   0   2   0   2   2   0   2   0   2   2   2   2   0   0   0   2   2   0   0   0   0   2   0   0   0   0   0   0   2   0   2   0   0   2   2   2   0   2   0   0   0   2   2   0   0   0   2   2   0   0   0   0   2   2   0   0   2   2   2   2   2   0   0   0   0   0   2   2   0   2   2   0   2   0   0   0   0   0   0   0   2   0   2   0   2   0   0   2   2   0   2   0   2   0   0   2   2   0   0   0   0   0   2
 MK-1-13                2   2   0   0   2   2   0   0   2   0   0   2   0   2   2   0   0   0   0   2   2   2   2   2   0   2   2   0   2   2   2   2   0   0   2   0   0   2   0   2   2   0   0   0   0   2   0   2   2   0   2   2   2   2   0   0   2   2   2   2   2   0   2   0   2   2   2   0   2   0   0   0   0   2   2   0   0   0   2   0   2   2   2   2   0   0   0   0   2   0   2   0   2   2   0   0   2   0   2   0   2   2   0   2   0   0   2   2   2   0   0   0   2   2   0   0   0   0   2   0   0   2   0   0   0   2   0   2   0   0   2   2   2   0   2   0   0   0   2   0   0   2   0   0   0   0   2   0   0   2   2   0   2   2   2   2   0   2   0   0   0   2   0   2   2   0   2   2   0   2   0   0   0   2   0   0   2   0   0   2   0   2   0   0   2   2   0   2   0   2   2   0   2   2   0   0   0   0   0   2
 MK-1-14                2   2   0   0   2   2   0   0   2   0   0   2   0   2   2   2   0   0   0   2   2   2   2   2   0   2   0   0   2   2   0   2   0   0   2   0   0   2   0   2   2   0   0   0   0   2   0   2   2   0   0   2   2   2   0   0   2   2   2   2   2   0   2   0   2   2   2   0   2   0   0   0   0   2   2   0   0   2   2   0   2   2   2   2   0   0   0   0   2   0   2   0   2   2   2   0   2   0   2   0   2   2   0   2   0   0   2   0   2   0   0   0   2   2   0   0   0   0   2   0   0   2   0   0   0   0   0   2   0   0   2   2   2   0   2   0   0   2   2   0   0   2   0   0   0   0   2   0   0   2   2   0   2   2   2   2   0   2   0   0   0   2   0   2   2   0   2   2   0   2   0   0   0   2   0   0   2   0   0   2   0   2   2   0   2   2   0   2   0   2   2   0   0   2   0   0   0   0   0   2
 MK-1-15                2   2   0   0   2   2   0   0   2   0   0   0   0   2   0   2   0   0   0   2   2   2   2   2   0   2   0   0   2   2   0   2   0   0   2   0   2   2   0   2   2   0   0   0   0   2   0   2   2   0   0   2   2   2   0   0   2   2   2   2   2   0   2   0   2   2   2   0   2   0   0   0   0   2   2   2   0   2   2   0   2   2   2   2   0   0   0   0   2   0   2   0   2   2   0   0   2   0   2   0   2   2   0   2   0   0   2   0   2   0   0   2   2   2   0   0   0   0   2   0   0   2   2   0   0   0   0   2   0   0   2   2   2   0   2   0   0   2   2   0   0   2   0   0   0   0   2   0   0   2   2   2   2   2   2   2   0   2   0   0   0   2   0   2   2   0   2   2   2   2   0   0   0   2   0   0   2   0   0   2   0   2   2   0   2   2   0   2   2   2   2   0   0   2   0   0   0   0   0   2
 MK-1-16                2   2   0   0   2   2   0   0   2   0   0   0   0   2   0   2   0   0   0   2   2   2   2   0   0   2   0   0   2   2   0   2   0   0   2   0   2   2   0   2   2   0   0   0   0   0   0   2   2   0   0   2   2   2   2   2   2   2   2   2   2   0   2   0   2   2   2   0   2   2   0   0   0   2   2   2   2   2   2   0   2   2   2   2   0   0   0   0   2   0   2   0   2   2   0   0   2   0   0   0   0   2   0   0   0   0   2   0   2   0   2   2   2   2   0   0   0   0   2   0   2   2   0   0   0   2   2   2   0   0   2   2   2   0   2   0   0   2   2   0   0   2   0   0   0   0   0   0   0   2   2   2   2   2   2   2   0   2   0   0   0   2   0   0   2   2   2   2   0   2   0   0   0   2   0   0   2   0   0   2   2   2   0   0   2   2   0   2   0   2   2   0   0   2   2   2   0   2   2   2
 MK-2-1                 2   0   2   0   0   0   0   2   2   2   2   2   0   2   0   0   2   0   0   2   2   2   2   2   2   2   0   2   0   0   2   2   2   0   2   2   2   2   0   2   0   0   2   0   2   0   0   2   0   0   0   0   2   2   0   2   2   2   0   0   0   0   2   0   2   2   0   2   0   0   0   2   0   0   2   2   0   0   0   0   0   2   0   2   2   0   2   0   2   2   2   2   0   0   2   0   2   0   0   2   0   0   0   2   0   0   0   0   0   0   2   0   0   2   2   2   0   0   2   2   0   0   0   0   0   2   2   2   2   0   0   2   2   0   0   2   2   2   0   2   2   2   2   2   0   2   0   0   0   2   2   0   0   2   0   0   2   0   0   2   0   0   0   2   2   2   0   2   2   2   0   0   2   0   2   0   0   2   0   0   2   0   2   0   2   0   2   0   0   0   0   2   2   0   2   2   2   0   2   0
 MK-2-2                 2   0   2   0   0   2   0   2   2   2   2   2   0   2   0   0   2   2   0   2   2   2   2   2   2   2   0   2   0   0   2   2   2   0   2   2   2   2   0   2   0   0   2   0   2   0   0   2   0   2   0   0   2   2   0   2   2   2   0   0   0   0   2   0   2   2   0   2   0   2   0   2   0   0   2   2   0   0   0   0   0   0   0   2   2   0   2   0   2   2   0   2   0   0   2   0   2   0   0   2   0   0   0   2   0   0   0   0   0   0   2   0   0   2   2   2   0   0   2   2   0   2   0   0   0   2   2   2   2   0   0   0   2   0   0   2   2   2   0   2   0   0   0   0   0   2   0   0   0   2   2   0   0   2   0   0   2   0   0   2   2   0   0   2   2   2   0   2   0   2   0   0   0   0   2   0   0   0   0   0   2   0   2   0   2   0   2   0   0   0   0   2   2   0   2   2   2   0   2   0
 MK-2-3                 2   2   2   0   0   2   0   2   2   2   2   2   0   2   0   0   2   2   0   2   2   2   2   2   2   2   0   0   0   0   2   2   2   0   2   2   2   2   0   2   0   0   2   2   2   0   2   0   0   2   0   0   2   2   0   2   0   2   0   0   0   0   2   0   2   2   0   2   0   2   2   2   0   0   2   2   0   0   0   0   0   0   0   2   2   0   0   0   2   2   0   2   0   0   0   0   2   0   0   2   0   0   0   2   0   0   2   0   0   0   2   0   0   2   2   2   0   0   2   2   0   2   0   0   0   2   2   0   2   0   0   0   0   2   0   2   0   0   0   2   0   0   0   0   0   2   0   0   2   2   2   0   0   2   0   0   2   2   0   2   2   0   2   0   2   2   0   2   0   2   0   2   0   0   2   0   0   0   2   0   2   0   2   0   2   0   2   0   0   0   0   2   2   0   2   2   2   2   2   0
 MK-2-4                 2   2   2   0   0   2   0   2   2   2   2   2   2   2   0   0   2   2   0   2   2   2   2   2   2   0   0   0   0   0   2   2   2   0   2   2   2   2   0   2   0   0   2   2   2   0   2   0   0   0   0   0   2   2   2   0   2   2   0   0   0   0   2   2   2   2   0   2   0   2   2   2   2   0   2   2   0   0   0   0   0   0   0   2   2   0   0   0   2   2   0   0   0   0   0   0   2   0   0   2   0   0   0   2   0   0   2   0   0   0   2   0   0   2   2   2   0   0   2   2   0   2   0   0   0   2   2   0   2   0   0   0   0   2   0   0   0   0   0   2   0   0   0   0   0   2   0   0   2   0   2   0   0   2   0   0   2   0   0   2   2   0   2   0   2   2   0   2   0   2   0   2   0   2   2   0   0   0   2   0   2   0   2   0   2   0   2   0   0   0   0   2   2   0   2   2   2   2   2   0
 MK-2-5                 0   0   0   0   0   2   0   2   2   2   2   0   2   0   0   0   0   2   0   2   2   2   2   2   2   0   2   0   0   0   2   2   2   2   2   2   2   0   0   2   2   0   2   2   2   0   2   0   0   0   2   0   2   2   2   0   2   2   2   2   0   0   2   2   2   2   2   2   0   2   2   2   2   0   2   2   0   0   0   0   0   0   0   2   2   2   0   0   2   2   0   0   0   2   0   0   2   0   0   2   0   0   2   2   0   0   2   0   0   0   2   2   2   2   2   2   0   0   2   2   0   2   0   0   0   2   0   0   2   0   0   2   0   2   0   0   0   0   0   2   0   0   0   0   0   2   0   0   2   0   0   2   0   2   0   0   2   0   0   2   2   0   2   0   2   2   0   2   0   2   0   2   0   2   2   0   2   0   2   0   0   0   2   0   2   0   2   0   0   0   0   2   2   0   2   2   2   0   2   0
 MK-2-6                 0   0   2   0   0   2   0   2   2   2   2   0   2   0   0   0   0   2   0   0   2   2   2   2   2   0   2   0   0   0   2   2   2   2   2   2   2   0   0   2   2   0   2   2   2   0   2   0   0   0   2   0   2   2   2   0   2   2   2   2   0   0   2   2   0   2   0   2   0   2   2   2   2   0   2   2   0   0   0   0   0   0   0   2   0   2   2   0   2   2   0   0   0   2   0   0   2   0   0   2   0   0   2   2   0   0   2   0   0   2   2   2   2   2   2   2   0   0   2   2   0   2   0   0   0   2   2   0   2   0   0   0   0   2   0   0   0   2   0   2   0   0   0   2   0   2   0   0   2   0   2   2   0   2   0   0   2   0   0   2   2   0   2   2   2   2   0   2   0   2   0   2   0   2   2   0   2   0   2   0   0   2   2   0   2   0   2   0   0   0   0   2   2   2   2   2   2   0   2   2
 MK-2-7                 0   0   2   0   0   2   0   2   2   2   2   0   2   0   0   0   0   2   0   0   2   2   0   2   2   0   2   0   0   0   0   2   2   2   2   2   2   0   0   2   2   0   2   2   2   0   2   0   0   0   2   0   2   2   2   0   2   2   0   2   2   0   2   2   0   2   0   2   0   2   2   2   2   0   2   0   0   0   0   0   0   0   0   2   0   2   0   0   2   2   0   0   0   2   0   0   2   2   0   2   0   0   2   2   0   0   2   0   0   2   2   2   2   2   0   2   0   0   2   2   0   2   0   2   0   0   2   0   2   0   0   0   2   2   0   0   0   2   2   2   0   0   0   2   0   2   2   2   2   0   2   2   0   2   0   2   2   2   0   2   2   0   2   2   2   2   0   2   0   2   0   0   0   2   2   2   0   0   2   0   0   2   2   0   2   0   2   0   0   0   0   0   2   0   2   2   2   2   2   2
 MK-2-8                 0   0   2   0   0   2   0   2   2   2   2   0   2   0   0   0   0   2   0   0   2   2   0   2   2   0   2   0   0   2   0   2   0   0   2   2   2   0   0   2   0   0   2   2   0   0   2   0   0   0   2   0   2   2   2   0   2   2   0   2   2   0   2   2   0   2   0   2   2   2   2   2   2   0   2   0   0   0   0   2   0   0   0   2   0   2   0   0   2   2   0   0   0   2   0   2   2   0   0   2   2   0   2   0   0   0   2   0   0   2   2   2   2   0   0   2   0   0   2   2   0   2   0   2   0   0   2   2   2   0   0   0   2   2   0   0   0   2   2   2   0   0   0   2   2   2   0   2   2   0   2   2   0   2   0   2   2   2   2   2   2   0   2   2   2   2   0   2   2   2   0   2   2   2   2   2   0   0   2   0   0   2   2   0   2   0   0   0   0   0   0   0   2   0   2   2   0   2   2   2
 MK-2-9                 0   0   2   2   0   2   0   2   2   2   2   0   2   0   0   0   0   2   0   0   0   2   0   2   2   0   2   0   0   2   0   0   0   0   2   2   2   0   0   2   0   0   2   2   0   0   2   0   0   0   2   0   2   0   2   0   2   2   0   2   2   0   0   2   0   2   0   2   2   2   2   2   2   0   2   0   0   0   0   0   0   0   0   2   0   2   0   0   2   0   2   0   0   2   0   2   0   0   0   2   2   0   2   0   0   0   2   0   0   2   2   0   2   0   2   2   0   2   2   2   0   2   0   0   0   0   2   2   2   0   0   0   2   2   0   0   0   2   2   2   0   0   0   2   2   2   0   2   2   0   2   2   0   2   0   2   2   2   2   2   2   2   2   2   2   2   0   2   2   2   0   2   2   2   2   0   0   0   2   0   0   2   2   2   2   0   2   0   0   0   0   0   2   0   2   2   0   2   2   2
 MK-2-10                0   0   0   2   0   2   0   2   2   2   2   0   2   0   0   0   0   2   0   0   0   2   2   2   2   0   2   0   2   2   0   0   0   0   0   2   2   0   0   2   0   0   2   2   0   0   2   0   0   0   2   0   2   0   2   0   2   2   0   2   2   0   0   2   0   2   0   2   2   2   2   2   2   0   2   0   0   0   2   2   0   0   0   2   0   2   0   0   2   0   2   0   0   2   0   2   0   0   0   2   2   0   2   0   0   0   2   0   0   2   2   2   2   0   2   2   0   2   2   2   0   2   0   0   2   0   2   2   2   0   0   0   2   2   0   0   0   2   0   2   0   0   0   2   0   2   2   2   0   0   2   2   0   2   0   2   2   2   2   2   2   0   2   2   2   2   0   2   2   2   0   2   2   2   2   0   0   2   2   2   0   2   2   2   2   0   2   0   0   0   0   0   2   0   0   2   0   0   2   2
 MK-2-11                0   0   0   2   0   2   0   2   2   2   2   0   2   0   0   0   0   2   0   0   2   0   2   2   2   0   2   0   2   0   0   0   0   0   0   2   2   0   0   2   0   0   2   2   0   0   2   0   0   0   0   0   2   0   2   0   2   0   0   2   2   0   0   2   0   2   0   2   2   2   2   2   2   0   2   0   0   2   2   2   0   0   2   2   0   2   0   0   2   0   2   0   0   2   0   2   0   0   0   2   2   0   2   0   0   0   2   0   0   2   2   2   2   0   2   2   0   2   2   2   0   2   0   0   2   0   2   2   2   0   0   2   2   2   0   2   0   2   0   2   0   0   0   2   0   2   2   2   0   0   2   2   0   2   0   2   2   2   2   2   2   0   2   2   2   2   0   2   2   2   2   2   2   2   2   0   2   2   2   2   0   2   2   2   2   2   2   0   0   0   0   0   2   2   0   2   0   0   0   2
 MK-2-12                0   0   0   2   0   2   0   2   2   2   2   0   2   0   0   0   0   2   0   0   2   0   2   2   2   0   2   0   2   0   0   2   0   0   0   2   2   0   0   0   0   0   2   2   0   2   2   0   0   0   0   0   2   0   2   0   2   0   0   2   2   0   0   2   0   2   0   2   2   2   2   2   0   0   2   0   0   2   2   2   0   0   2   2   0   2   0   0   2   2   2   0   0   2   0   2   2   0   0   2   2   0   2   0   0   0   2   2   0   2   2   2   2   0   2   2   0   0   2   2   0   0   0   0   2   0   2   2   2   0   0   2   0   2   2   2   0   2   0   2   0   2   0   2   0   2   2   2   0   0   2   2   0   2   0   2   2   2   2   2   0   0   2   2   2   2   0   2   2   2   2   2   2   0   2   0   2   2   2   2   0   2   2   2   2   2   2   2   0   0   0   0   2   2   2   2   0   0   0   2
 MK-2-13                0   0   2   2   2   2   0   0   2   2   2   2   2   0   2   0   0   2   0   0   2   0   2   2   2   0   2   0   0   2   0   2   2   0   0   2   2   0   0   0   0   0   2   2   0   2   2   0   0   0   0   0   2   0   2   2   2   0   0   2   2   0   0   2   0   2   0   0   2   2   2   2   0   0   2   0   0   2   2   2   0   0   2   2   0   2   0   0   2   0   2   0   0   2   0   2   2   0   0   2   2   0   2   0   0   0   2   2   0   2   2   2   2   0   2   2   0   0   0   2   0   0   0   0   2   0   2   2   2   0   2   2   0   2   2   2   2   2   0   0   0   2   0   2   0   2   2   2   0   0   2   2   0   2   0   2   0   2   0   2   0   0   2   2   2   0   0   2   2   2   2   2   2   0   2   0   2   2   2   2   0   2   2   0   2   2   2   0   0   0   2   0   2   2   2   2   2   0   0   2
 MK-2-14                0   0   2   2   2   2   0   0   2   2   2   2   2   0   2   0   2   2   2   0   2   0   2   0   2   2   0   0   0   0   0   2   2   0   2   2   2   0   0   0   0   0   2   2   0   2   2   0   0   0   0   0   2   0   2   2   2   0   0   2   2   0   0   2   0   2   0   2   2   2   2   2   0   0   0   0   0   2   2   2   2   0   2   2   0   2   0   0   2   0   2   0   0   2   0   2   2   2   0   2   2   0   2   2   0   0   2   2   0   2   2   2   2   0   0   2   0   0   0   2   0   0   0   0   2   0   2   2   2   0   0   2   0   2   2   2   2   2   0   0   2   2   0   2   2   2   2   2   0   0   2   2   0   2   0   2   0   2   0   2   0   0   2   2   0   0   0   2   2   2   2   0   2   0   2   2   2   2   2   2   0   2   0   0   2   2   2   0   0   0   2   0   2   2   2   2   2   0   2   2
 MK-2-15                0   0   2   2   2   2   0   0   2   2   0   2   2   0   2   0   2   2   2   0   2   0   2   0   2   2   0   0   0   2   0   0   0   0   2   2   2   0   0   0   0   0   2   2   0   2   2   0   0   0   0   0   2   0   2   2   2   0   2   2   2   0   0   2   0   2   0   2   2   2   2   2   0   0   0   0   0   2   2   2   2   0   2   2   0   2   2   2   2   0   0   2   0   0   0   2   2   2   0   0   2   0   2   2   0   0   2   2   0   2   2   2   2   0   0   2   0   0   0   2   0   0   0   0   2   0   2   2   2   0   0   0   0   2   2   2   2   2   0   0   2   2   0   2   2   2   2   2   0   0   2   2   0   2   0   2   0   2   0   2   0   0   2   2   0   0   0   2   2   2   2   0   2   0   2   2   2   2   2   2   0   2   2   0   2   2   2   0   0   0   2   0   2   2   2   2   2   0   2   2
 MK-2-16                2   0   2   2   2   0   0   2   2   2   0   2   2   0   2   0   2   2   2   0   2   2   0   2   2   2   0   0   0   2   0   0   0   0   2   2   2   0   0   2   2   2   2   2   0   2   2   0   0   2   2   0   2   0   2   2   2   0   0   2   2   0   0   2   0   2   0   2   2   2   2   2   0   0   0   0   0   2   2   2   2   0   2   2   0   2   2   2   2   0   0   2   0   0   0   2   2   2   0   0   0   0   0   2   0   0   2   2   0   2   2   2   2   0   0   2   0   0   0   2   0   0   0   0   0   2   2   2   2   0   0   0   2   2   2   2   2   2   0   0   2   2   0   2   2   2   2   2   0   0   2   2   0   2   0   2   0   2   0   2   0   0   2   0   0   2   0   2   2   2   2   0   2   0   0   2   2   2   2   2   0   2   2   0   2   2   2   0   0   0   2   0   2   2   0   2   2   0   2   2
 MK-3-1                 2   0   0   2   2   2   0   0   0   2   2   0   2   0   2   2   0   0   2   2   0   0   2   2   0   2   2   2   0   0   0   2   2   0   2   2   2   2   2   2   2   0   2   2   2   0   0   0   0   2   0   0   2   2   2   0   2   0   2   2   2   2   2   2   0   2   2   2   2   0   2   0   2   2   0   2   0   0   0   2   0   0   0   2   0   0   2   0   2   0   2   0   2   2   2   2   0   2   2   2   0   0   2   0   2   2   0   0   0   0   2   2   2   2   2   0   0   0   0   2   0   0   2   2   0   0   0   0   2   0   0   0   2   0   2   0   0   0   0   2   2   0   0   0   2   2   0   2   0   2   2   2   2   2   0   2   2   0   2   2   0   2   0   0   0   0   0   2   2   0   2   2   2   0   0   0   2   0   2   0   0   2   0   2   2   0   0   0   0   0   2   0   2   0   2   0   0   0   2   0
 MK-3-2                 0   0   0   2   0   2   0   0   0   2   2   0   2   0   2   0   0   0   2   2   0   0   0   2   0   2   2   2   0   0   2   2   2   0   2   2   2   2   2   2   2   0   2   2   2   0   0   2   0   2   0   2   2   2   2   0   2   0   2   2   2   2   2   2   0   2   2   2   2   0   2   0   2   2   0   2   0   0   0   2   0   0   0   2   0   0   2   0   0   2   2   0   2   2   2   2   2   2   2   2   0   0   2   0   2   2   0   0   0   0   2   2   2   2   2   0   0   0   0   2   0   0   2   2   0   0   0   0   2   0   0   0   2   0   2   0   0   0   0   2   2   0   0   0   2   2   0   2   0   2   2   2   0   2   0   2   2   0   2   2   0   2   0   0   2   0   0   2   2   0   2   2   2   0   0   0   2   0   2   0   0   2   0   2   0   0   0   0   0   0   2   0   2   0   2   0   2   0   2   0
 MK-3-3                 0   0   0   2   0   2   0   0   0   2   2   0   0   0   2   0   0   0   2   2   0   0   0   2   0   2   2   2   0   0   2   2   2   0   2   2   0   2   2   2   2   0   2   2   2   0   0   0   0   2   2   0   2   2   2   0   2   0   2   2   2   2   2   2   0   2   2   2   2   0   2   2   2   0   0   2   0   2   0   2   0   0   0   2   0   0   2   0   0   2   2   0   2   2   2   2   2   0   2   2   0   0   2   0   2   2   0   0   0   0   2   0   2   2   0   0   0   0   0   2   0   0   2   0   0   0   0   0   2   0   0   0   2   2   2   0   0   0   0   2   2   0   0   0   2   2   0   2   0   2   2   2   0   2   0   2   2   0   2   2   0   2   0   0   2   0   0   0   2   0   2   0   2   0   0   0   2   0   2   0   2   2   0   2   0   0   0   2   2   0   2   0   2   0   2   0   2   0   2   2
 MK-3-4                 0   0   0   2   0   0   0   0   0   2   2   0   0   0   2   0   0   0   2   2   0   0   2   2   0   2   2   2   0   0   2   2   2   2   2   2   0   2   2   2   2   0   0   2   2   0   0   0   0   2   2   0   2   2   2   2   0   0   2   2   2   2   2   0   0   2   2   2   2   2   0   2   2   0   0   2   0   2   0   2   0   2   0   2   0   0   2   0   0   2   0   0   2   2   2   2   2   0   2   2   0   0   2   0   2   2   0   0   0   0   2   0   2   2   0   0   0   0   0   0   0   0   2   0   0   0   0   0   2   0   0   0   2   2   2   0   0   0   0   2   2   0   0   0   2   0   0   2   0   2   2   2   0   2   0   2   2   0   0   2   0   2   0   2   2   0   0   0   2   0   2   0   2   0   0   0   2   0   2   0   2   2   0   2   0   0   0   2   2   0   2   2   0   0   2   0   2   0   2   2
 MK-3-5                 0   0   0   2   0   0   0   0   0   2   2   0   0   0   2   0   0   0   2   2   2   0   2   2   0   2   2   2   0   0   2   2   0   2   2   2   0   2   2   2   2   0   2   2   2   0   0   2   0   0   2   0   2   2   0   2   0   0   2   2   2   2   2   0   0   2   2   2   2   2   0   2   2   0   0   2   0   2   0   2   0   2   0   2   0   0   2   0   0   2   0   0   2   2   2   2   2   0   2   2   0   0   2   0   2   2   0   0   0   0   2   2   2   2   0   0   0   0   0   0   0   0   0   0   0   2   0   0   2   0   0   0   0   2   2   0   0   0   0   0   0   0   0   0   2   0   0   2   0   2   2   2   0   2   0   2   2   2   0   2   0   2   0   2   2   0   0   0   2   0   2   0   2   0   0   0   2   0   2   0   2   2   0   2   0   0   2   2   2   0   2   2   0   0   2   0   2   0   2   0
 MK-3-6                 2   0   0   2   0   0   0   0   0   2   2   0   0   0   0   0   0   0   2   2   2   0   2   2   0   2   2   2   0   0   2   2   0   2   2   2   0   2   2   0   2   0   2   2   2   0   0   0   0   0   2   0   2   2   0   2   0   2   2   0   2   2   2   0   0   2   2   0   2   2   0   2   2   0   0   2   0   2   0   2   0   2   0   2   0   0   2   0   0   2   0   0   2   2   0   2   2   2   2   2   0   0   2   0   2   2   0   0   0   0   2   2   2   2   0   0   0   0   0   2   0   0   0   0   0   2   0   0   2   0   0   0   0   2   2   0   0   0   0   0   0   0   0   0   2   0   0   2   0   0   2   2   0   2   0   2   2   2   0   2   0   2   0   2   2   0   0   0   2   0   2   0   2   0   0   0   2   0   2   0   2   2   0   2   0   0   2   2   2   0   2   2   0   0   2   0   0   0   2   0
 MK-3-7                 2   0   0   2   0   0   0   0   0   2   2   0   0   0   0   2   0   0   0   2   2   0   2   2   0   2   2   2   0   2   2   2   0   2   2   0   0   2   2   0   0   0   2   2   2   0   0   0   0   0   2   0   0   2   0   2   0   2   2   0   2   0   2   0   0   2   2   0   0   2   0   2   0   2   0   2   0   2   0   2   0   2   0   2   0   0   2   0   0   2   0   0   2   2   0   2   2   2   2   2   0   0   2   0   2   2   0   2   0   0   2   2   2   2   0   0   0   0   0   2   0   0   0   0   0   2   0   0   2   0   0   0   0   2   2   0   2   0   0   2   0   0   0   0   2   0   0   2   0   0   2   2   0   2   0   2   2   2   0   2   0   2   0   2   2   0   0   0   0   0   0   0   2   0   0   0   2   0   2   0   2   2   0   2   0   0   2   2   2   2   2   2   0   0   2   0   0   2   2   0
 MK-3-8                 2   0   0   2   0   0   0   0   0   2   2   2   2   0   0   2   0   0   0   2   2   0   2   2   0   2   2   2   0   2   2   2   2   0   2   0   0   2   2   0   2   0   0   2   2   0   0   0   0   2   2   0   0   2   0   2   0   2   2   0   2   0   2   0   0   2   2   2   0   0   0   2   0   0   0   0   0   2   0   2   0   2   0   0   0   0   2   0   0   2   0   0   2   2   0   2   0   2   2   2   2   0   2   0   2   2   0   2   2   0   2   2   2   2   0   0   0   0   0   2   2   0   0   2   0   2   0   0   2   0   0   0   0   2   2   0   2   0   2   2   0   0   0   0   2   0   0   2   2   0   2   2   0   2   0   2   2   2   0   2   0   0   2   2   2   0   0   0   0   0   0   0   2   0   0   0   2   0   2   0   2   2   0   2   0   0   2   2   2   2   2   2   0   0   2   0   0   2   2   0
 MK-3-9                 2   0   0   2   0   0   0   0   0   2   2   2   2   0   0   2   0   0   0   2   2   0   2   2   0   2   2   0   0   2   2   2   2   0   2   0   0   2   0   0   2   0   0   2   2   0   0   0   0   2   2   0   0   2   0   2   0   2   2   0   2   0   2   0   0   0   2   2   0   0   0   2   0   2   0   0   0   2   0   2   0   2   0   0   0   0   0   0   0   2   0   0   2   2   0   2   0   2   0   2   2   0   2   0   2   2   0   2   2   0   2   2   2   2   0   0   0   0   0   2   2   0   0   2   0   2   0   0   2   0   0   0   0   0   2   2   0   0   2   2   0   0   0   0   0   0   0   2   2   0   2   2   0   2   0   2   2   2   0   2   0   0   2   2   2   0   2   2   0   0   0   0   2   2   0   0   2   0   2   0   2   2   0   2   0   0   2   2   2   2   2   0   0   2   2   0   2   2   0   0
 MK-3-10                2   2   0   2   0   0   0   0   0   0   2   0   2   0   0   2   0   0   0   2   2   0   2   2   0   2   2   0   0   2   2   2   2   2   2   0   0   2   0   0   2   0   0   2   2   0   0   0   0   2   2   2   0   2   0   2   0   2   2   0   2   0   2   0   0   0   2   2   0   0   0   2   2   2   0   2   0   2   0   2   0   2   0   0   0   0   0   0   0   0   2   2   2   0   0   2   0   2   0   2   2   0   2   0   2   2   0   2   2   0   2   2   2   2   0   0   0   0   0   2   2   0   0   2   0   2   0   0   0   0   0   2   0   2   2   2   0   0   2   2   0   2   0   0   2   2   0   2   2   0   2   2   0   2   0   2   2   2   0   2   2   0   2   2   2   0   2   2   0   0   0   0   2   2   0   0   2   0   2   0   2   2   0   2   0   0   2   2   0   0   2   0   2   2   2   0   2   2   0   0
 MK-3-11                2   2   0   2   0   0   0   0   0   0   2   0   2   0   0   2   0   0   0   2   2   0   2   2   0   2   2   0   0   2   2   0   2   2   2   0   2   0   0   0   2   0   0   2   2   0   0   0   0   2   2   2   0   2   0   2   0   2   0   0   0   0   2   0   0   2   2   2   0   0   0   2   2   2   0   0   0   2   0   2   0   2   0   0   2   0   0   0   0   0   0   2   2   0   0   2   0   2   0   0   2   0   2   0   2   2   0   0   2   0   2   2   2   0   0   0   0   0   0   2   2   0   0   0   0   0   0   0   0   0   0   2   0   2   0   0   0   0   2   2   0   0   0   2   2   2   0   2   2   0   2   2   2   2   0   2   2   2   0   0   2   0   0   2   2   2   2   2   0   0   0   0   2   2   0   0   2   2   2   0   2   2   0   2   0   0   2   2   0   0   2   0   2   2   2   0   2   2   0   0
 MK-3-12                2   2   2   2   0   0   0   0   0   0   2   0   2   0   0   2   0   0   0   2   2   0   2   2   0   2   2   0   0   2   2   0   2   2   2   0   2   0   0   0   2   0   0   2   0   0   0   0   0   2   2   2   0   2   0   2   0   2   0   0   0   0   2   2   0   2   2   2   0   0   0   2   2   2   0   0   2   2   0   2   0   2   0   0   2   0   2   0   0   0   0   2   0   0   0   2   0   2   0   0   0   0   2   0   2   2   0   0   2   2   2   2   2   0   0   0   0   0   0   2   2   0   0   0   0   0   0   0   0   0   0   2   0   2   0   0   0   0   2   2   0   0   0   2   2   2   0   2   2   0   2   2   2   2   0   2   2   2   0   0   2   2   0   2   2   2   2   2   0   0   0   0   2   2   0   2   2   2   2   0   2   2   0   0   0   0   2   2   0   0   2   0   2   2   2   0   2   2   0   0
 MK-3-13                2   2   2   2   0   2   0   0   0   0   2   2   2   0   0   2   2   0   0   2   2   0   2   2   0   2   2   0   0   2   2   0   2   2   2   2   2   0   0   0   0   0   0   2   0   0   0   0   0   0   2   2   2   2   0   2   0   2   0   0   2   0   0   0   0   2   2   2   0   0   0   2   2   2   0   0   2   2   2   2   2   0   2   0   0   0   2   0   0   0   0   2   0   0   0   2   0   2   0   0   0   0   2   0   2   0   0   0   2   2   2   0   2   0   0   2   0   0   0   2   0   0   0   0   0   0   0   0   0   2   0   2   0   2   2   0   0   0   0   2   0   0   0   2   2   2   2   2   2   0   2   2   0   2   0   2   2   2   0   0   2   2   0   2   2   2   2   2   0   0   0   0   2   2   0   2   2   2   2   2   2   2   0   0   0   0   2   0   2   0   2   0   2   2   2   0   2   2   0   0
 MK-3-14                2   2   2   0   0   2   0   0   0   0   2   2   2   0   0   2   2   0   0   2   2   0   2   2   0   2   2   0   0   2   0   0   2   2   2   2   0   0   0   0   0   0   0   2   0   0   2   0   0   0   2   2   2   2   0   2   0   2   0   0   0   0   0   0   0   2   2   2   0   0   0   2   0   2   0   2   2   2   2   2   2   0   2   0   0   0   2   0   0   0   0   2   0   0   0   2   0   2   0   0   2   0   0   0   2   0   0   2   0   2   2   0   2   0   0   2   0   0   0   2   0   0   0   0   0   0   0   2   0   2   0   2   0   2   2   2   0   0   0   2   0   0   0   2   2   2   2   2   2   0   2   2   0   2   0   2   2   2   0   0   0   2   0   2   2   2   2   2   2   0   2   0   2   2   0   2   2   2   2   2   2   2   0   0   0   0   0   0   2   0   2   0   2   2   2   0   2   2   0   0
 MK-3-15                2   2   2   0   0   2   0   0   0   0   2   2   2   0   0   2   2   0   0   2   0   0   2   2   0   2   2   0   2   2   0   0   2   2   2   0   0   2   0   0   0   0   0   2   0   0   2   0   0   0   2   2   2   2   0   2   0   2   0   0   0   0   0   0   0   2   0   2   0   0   0   2   0   2   0   2   2   2   2   2   2   0   2   0   2   0   2   0   0   0   2   2   2   0   2   2   0   2   0   0   2   0   0   0   2   0   0   2   0   2   2   0   2   0   0   2   0   0   0   2   2   0   0   0   0   0   0   2   0   2   0   2   0   2   2   2   2   0   0   2   0   0   0   2   2   2   2   2   0   0   2   2   0   2   0   0   2   2   0   0   0   2   0   2   2   2   2   2   0   2   2   2   2   2   2   2   2   2   0   2   2   2   0   0   0   0   0   0   0   0   2   0   2   2   2   0   2   2   0   0
 MK-3-16                0   2   2   0   0   2   0   0   0   0   2   2   2   0   0   2   2   0   0   2   0   0   2   2   0   2   2   0   2   2   2   0   0   2   2   0   0   0   0   0   2   0   0   2   0   0   2   0   0   0   2   2   0   2   0   2   0   2   0   0   0   0   0   0   0   2   0   2   0   0   0   2   0   2   0   2   2   2   2   2   0   0   2   0   2   0   2   0   0   0   2   2   2   0   2   2   0   2   0   0   2   0   0   0   2   0   0   2   0   2   2   0   2   0   2   0   0   0   0   2   2   0   0   0   0   0   0   2   0   2   0   2   2   2   2   2   2   0   0   2   0   0   0   2   2   2   2   2   0   0   2   2   0   0   0   0   2   2   0   0   0   2   2   2   2   2   2   2   0   2   2   2   0   2   2   2   0   2   0   2   2   0   2   0   0   2   0   0   0   0   2   0   2   2   2   0   2   2   0   0
 MK-4-1                 2   0   0   0   2   0   2   2   0   2   0   0   0   0   0   0   0   2   0   0   2   0   0   2   2   2   0   2   2   2   0   0   0   2   2   2   2   0   2   2   2   2   2   2   0   2   0   0   0   0   0   0   2   0   2   0   0   0   0   2   0   0   2   0   0   2   0   2   2   2   2   2   2   0   2   0   2   0   0   0   0   2   0   2   0   0   0   0   2   2   2   2   2   2   0   2   2   2   0   0   2   2   0   0   0   0   2   2   0   0   2   2   0   2   2   0   0   2   2   2   2   0   0   2   0   0   0   2   0   2   2   2   2   2   2   2   0   0   2   2   2   0   2   0   2   2   2   2   0   2   2   2   0   2   2   2   0   2   0   2   2   0   2   2   2   2   2   0   2   2   2   2   0   2   0   0   2   0   0   0   2   2   0   0   2   2   2   2   2   2   0   2   0   0   2   0   0   2   0   0
 MK-4-2                 2   0   0   0   0   0   2   2   0   0   0   0   0   2   0   0   0   2   0   0   2   0   0   2   2   2   0   2   0   2   0   0   0   0   2   2   2   0   2   2   2   0   2   2   0   2   2   0   2   0   0   0   2   0   2   0   0   0   0   2   0   0   2   0   2   2   0   2   2   2   0   2   2   0   2   0   2   0   0   0   0   2   2   2   0   0   0   0   2   2   2   2   2   2   0   2   2   2   0   0   2   2   0   0   0   0   2   2   0   0   2   2   0   2   2   2   2   2   2   2   2   0   0   2   0   0   0   2   0   2   2   2   2   2   2   2   0   0   2   2   2   0   2   2   2   2   2   2   0   2   2   2   0   2   2   2   0   2   0   2   2   0   2   2   2   2   2   0   2   2   2   2   0   2   2   0   2   0   0   0   2   2   0   0   2   2   2   2   2   2   0   2   0   0   2   0   0   2   0   0
 MK-4-3                 2   0   0   0   0   2   2   2   0   0   0   0   0   2   0   0   0   2   0   0   2   0   0   2   2   0   0   2   0   2   0   0   0   0   2   2   2   0   2   2   2   0   2   2   0   2   2   0   2   0   0   0   2   0   0   0   0   0   0   0   0   0   2   0   2   2   0   2   2   2   0   2   2   2   2   0   2   0   0   2   0   2   2   2   0   0   0   0   2   2   2   2   2   0   0   2   2   2   0   0   2   2   0   0   0   2   2   2   0   0   2   2   0   2   2   2   2   2   0   2   2   0   0   0   0   0   0   0   0   2   2   2   0   2   2   2   0   2   2   2   2   0   2   0   2   2   2   2   0   2   2   2   0   2   2   2   0   2   0   2   2   0   2   2   2   2   2   2   2   2   2   2   0   2   0   0   2   0   0   0   2   2   0   0   2   0   2   2   2   2   0   2   0   2   2   0   0   2   0   0
 MK-4-4                 2   0   0   2   0   2   2   2   0   0   0   0   0   2   0   0   0   2   0   0   2   0   0   2   2   0   0   2   0   2   0   0   2   0   2   2   2   0   2   2   2   0   2   2   0   2   2   0   2   0   0   0   2   0   0   0   0   0   0   0   0   2   2   2   2   2   0   0   2   2   0   2   2   2   0   0   2   0   0   2   0   2   2   2   0   0   0   0   2   2   2   0   2   0   0   2   2   2   0   0   2   2   0   0   0   2   2   2   0   0   2   2   0   0   2   2   2   0   2   2   2   0   0   0   0   0   0   0   0   2   2   2   0   2   0   2   0   2   2   2   2   0   2   0   2   2   2   2   0   2   0   2   0   2   2   2   2   2   0   2   2   0   2   0   2   2   2   2   2   2   2   0   2   2   0   0   2   0   0   0   2   2   0   0   2   0   2   2   2   2   0   2   0   2   2   0   0   0   0   0
 MK-4-5                 2   0   0   2   0   2   2   2   0   0   0   0   0   2   0   0   2   2   0   0   2   2   0   2   2   0   0   2   0   2   0   0   2   0   2   2   2   0   2   2   2   2   0   0   2   2   2   2   2   0   0   0   2   0   0   0   0   0   2   2   0   2   2   2   0   2   0   0   2   2   0   0   2   2   0   0   2   0   0   2   0   2   2   0   0   2   0   0   2   2   2   0   0   0   0   2   2   2   0   0   2   2   2   0   0   2   0   2   0   0   2   2   0   0   2   2   2   0   2   2   2   2   0   0   0   0   0   0   2   2   2   2   2   2   0   0   0   2   2   2   2   0   2   0   2   2   2   2   0   2   0   2   0   2   2   2   2   2   0   2   2   0   2   0   2   2   2   2   2   2   2   0   2   2   0   0   2   0   0   0   2   2   0   0   2   0   2   0   2   2   0   2   0   2   0   0   0   0   0   0
 MK-4-6                 2   2   0   2   0   2   2   0   0   0   0   0   2   2   0   0   2   2   0   0   2   2   0   2   2   0   0   2   0   2   0   0   2   0   2   2   2   0   2   2   2   2   0   0   2   2   2   2   2   0   0   0   2   0   0   0   0   0   2   2   0   2   2   2   2   2   0   0   2   2   2   0   2   2   2   0   2   0   0   2   0   2   2   0   0   2   0   0   2   2   2   0   0   0   2   2   2   2   0   0   2   2   2   0   0   2   0   0   2   0   2   2   0   0   2   2   2   0   2   2   2   2   0   0   0   0   0   0   2   2   2   2   2   2   0   0   0   0   2   2   2   0   2   0   2   0   2   2   0   2   0   2   0   2   2   2   2   2   0   2   2   0   2   0   2   0   2   2   0   2   2   0   2   2   0   0   2   0   0   0   2   2   0   0   2   0   2   0   2   2   0   0   0   2   0   0   0   0   0   0
 MK-4-7                 2   2   2   2   0   2   2   0   0   0   2   0   2   2   0   0   2   2   0   0   2   2   0   2   2   0   0   2   0   2   0   0   0   0   2   2   2   0   2   2   2   2   0   0   2   2   2   2   2   0   0   0   2   0   0   0   0   0   2   2   0   2   0   2   2   2   2   2   2   2   0   0   2   2   2   0   2   0   0   2   0   2   2   0   0   2   0   0   2   2   2   0   2   0   2   2   2   2   0   0   2   2   2   0   0   2   0   0   2   0   2   2   2   0   2   2   2   0   0   2   2   2   0   0   0   0   0   0   0   2   2   2   2   2   0   0   0   0   2   0   2   0   2   0   2   0   2   2   0   2   0   2   0   2   2   2   2   2   0   2   2   0   2   0   2   0   0   2   0   2   2   0   2   2   0   0   2   0   0   0   2   2   0   0   2   0   2   0   2   2   0   0   0   2   0   2   0   0   2   0
 MK-4-8                 2   0   2   2   0   2   2   0   0   0   2   0   2   2   0   0   2   2   0   0   0   2   0   2   2   0   0   2   0   2   0   0   0   0   2   2   2   0   2   2   2   2   0   0   2   2   2   2   2   0   0   0   2   0   0   0   2   0   2   2   0   2   0   2   2   2   2   2   2   2   0   0   2   2   2   0   2   2   0   0   0   2   2   2   0   2   0   0   2   2   2   0   2   0   2   2   2   2   0   0   2   2   2   2   0   2   0   0   2   0   2   2   0   0   2   2   2   0   0   2   0   2   0   0   0   0   0   0   0   2   2   2   2   2   0   0   0   0   2   0   2   0   2   0   2   0   2   2   0   2   0   2   0   2   0   2   2   2   0   0   0   0   2   0   2   0   0   0   0   2   2   0   2   2   0   0   2   0   0   0   2   0   0   0   0   0   2   2   2   2   0   0   0   2   0   2   0   2   2   0
 MK-4-9                 2   0   2   2   0   2   2   0   0   0   2   0   2   2   0   0   2   2   0   0   0   2   0   2   2   0   0   2   0   2   2   0   0   0   2   2   0   0   2   2   2   2   0   0   2   2   2   2   2   0   0   0   2   0   0   0   2   0   2   2   0   2   2   2   2   2   2   2   2   2   0   0   2   2   2   0   2   2   0   0   0   0   2   2   0   0   0   0   2   0   2   0   2   2   2   2   2   2   0   0   0   2   2   2   0   2   0   0   2   0   2   2   0   2   2   2   2   0   0   2   0   2   2   0   2   0   0   0   0   2   2   2   2   2   2   0   0   0   2   0   2   0   2   0   0   2   0   2   0   2   0   2   0   2   0   2   2   2   0   0   0   0   2   0   2   0   0   0   0   2   2   0   2   2   0   0   2   0   0   2   2   0   0   0   2   2   2   2   2   2   0   0   0   2   0   2   0   2   2   0
 MK-4-10                2   0   2   2   0   2   2   0   0   0   2   0   2   2   2   0   2   2   0   0   0   2   0   2   2   0   0   2   0   2   2   0   0   2   2   2   0   0   0   2   2   2   0   0   2   2   2   2   2   0   0   0   2   0   0   0   2   0   2   2   0   2   2   2   2   0   2   2   2   2   0   0   0   2   2   2   2   0   0   0   0   0   2   2   0   0   0   0   2   0   2   0   2   2   2   2   2   0   0   0   0   2   2   2   0   2   0   0   2   0   2   2   0   2   2   0   2   0   0   2   0   2   2   0   2   2   0   0   0   2   2   0   2   2   0   0   0   0   2   0   2   2   2   0   0   2   0   2   0   2   0   2   0   2   0   2   0   2   2   0   0   0   2   0   2   2   0   0   0   2   2   0   2   2   0   0   2   0   0   0   2   0   0   2   2   0   2   2   2   0   0   0   0   2   0   2   0   2   0   2
 MK-4-11                2   0   2   2   0   2   2   0   0   0   2   0   2   2   2   0   2   2   0   0   0   0   2   0   0   0   0   2   0   2   0   0   0   2   2   2   0   2   0   0   2   2   2   0   2   2   2   2   2   0   0   2   2   0   0   0   0   0   2   2   0   2   2   2   0   0   2   2   2   2   0   0   0   2   2   2   2   0   2   0   2   0   2   2   0   0   2   0   2   0   2   0   2   2   2   2   2   0   0   0   0   2   2   2   2   2   0   0   2   0   0   2   0   2   2   0   2   0   0   2   0   2   2   0   2   2   2   0   0   2   2   0   2   2   0   0   0   0   2   0   2   2   2   0   0   2   0   2   0   0   0   0   2   2   0   2   0   2   2   2   0   0   2   2   2   2   0   0   0   2   2   0   2   2   0   2   0   0   0   2   2   0   0   0   2   0   2   0   2   0   0   0   0   2   0   2   0   2   0   0
 MK-4-12                2   0   2   2   0   0   2   0   0   0   2   0   2   2   2   0   0   2   0   0   0   0   0   0   0   0   0   0   0   2   2   0   0   2   2   0   0   2   0   0   2   2   2   0   2   2   2   2   2   0   0   2   2   0   0   0   0   0   2   2   0   2   2   2   0   0   2   2   2   2   0   0   0   2   0   2   2   0   2   0   0   0   2   2   0   2   2   2   2   0   2   0   2   2   2   2   2   0   0   0   0   2   2   2   2   2   0   2   2   0   0   2   0   2   2   0   2   0   0   0   0   2   2   0   2   0   2   0   0   2   2   0   2   2   0   0   0   0   2   0   0   2   2   0   0   2   0   2   0   0   0   0   2   2   0   0   0   2   0   2   0   0   2   2   0   2   0   0   0   2   2   0   2   2   0   2   0   0   0   2   2   0   0   0   2   0   2   0   2   2   0   0   0   2   0   2   0   2   2   0
 MK-4-13                2   0   2   2   0   0   2   0   2   0   2   0   2   2   2   0   0   2   0   0   0   0   0   0   0   0   0   0   0   0   2   2   0   0   2   0   0   2   0   0   0   2   2   0   2   2   2   2   2   0   0   2   2   0   0   2   0   0   2   2   0   2   2   2   2   0   0   2   2   0   0   0   0   2   0   2   2   2   2   0   0   0   2   2   0   2   2   2   2   0   2   2   0   2   2   2   0   0   0   0   2   2   2   2   0   2   0   0   2   0   0   2   0   2   2   0   2   0   0   0   0   2   2   2   2   0   2   0   0   2   2   0   2   2   0   0   0   0   2   0   0   2   2   0   0   2   0   2   0   0   0   0   2   2   2   0   0   2   0   2   0   0   2   2   0   2   0   0   0   2   0   0   2   2   0   2   0   0   0   2   2   0   0   0   0   0   2   0   2   2   0   0   0   2   0   2   0   2   2   0
 MK-4-14                2   0   2   2   0   2   2   0   2   0   0   0   2   2   2   0   0   2   0   0   0   0   0   0   0   0   0   0   0   0   2   0   0   0   2   0   0   2   0   2   0   0   2   0   2   2   2   2   2   0   0   2   2   0   0   2   0   0   2   2   0   2   2   2   2   0   0   2   2   2   0   0   0   2   0   2   2   2   2   0   0   0   2   2   2   2   2   2   2   0   2   2   0   2   2   0   0   0   0   0   2   0   2   2   0   0   0   0   2   0   0   0   0   2   2   0   2   0   0   0   0   2   2   2   2   0   0   0   0   2   2   0   0   2   0   2   0   0   2   0   0   2   2   0   0   2   0   2   0   0   0   0   2   2   2   2   0   2   0   0   2   2   2   2   0   2   0   0   0   2   0   2   2   2   0   2   0   0   2   0   2   0   0   0   0   0   2   0   2   2   0   0   0   2   0   0   0   2   2   0
 MK-4-15                2   2   0   2   0   2   2   0   2   0   0   0   2   2   2   0   0   2   0   0   0   0   0   0   0   0   0   0   0   0   0   2   0   0   2   2   0   2   0   2   0   0   2   0   2   0   0   2   2   0   2   2   2   0   0   2   0   0   0   2   0   2   2   2   2   0   0   2   2   2   0   0   0   2   0   2   2   2   0   0   0   0   0   2   2   2   2   2   0   0   2   2   0   2   2   0   0   0   0   0   2   0   2   2   0   0   0   0   0   0   0   0   2   2   2   2   2   0   0   0   0   2   2   2   0   0   0   0   0   2   2   2   0   2   0   2   0   0   2   2   0   2   2   2   0   2   0   2   0   0   0   0   0   2   2   2   0   2   0   0   2   2   2   2   0   2   0   0   0   2   0   2   2   2   0   2   0   0   2   0   2   0   0   0   2   0   2   0   2   2   0   0   2   2   0   0   0   2   2   0
 MK-4-16                2   2   0   2   0   2   0   0   2   0   0   0   2   2   2   0   0   2   2   0   0   0   0   0   0   0   0   0   0   2   0   2   0   0   2   2   0   2   0   0   0   0   0   0   2   0   2   2   2   0   0   2   2   0   0   2   0   0   0   2   0   0   2   2   2   2   0   2   2   2   0   0   0   2   0   2   2   2   0   0   0   0   2   2   2   0   2   2   0   0   0   2   0   2   2   0   0   2   0   0   2   0   2   2   0   0   0   0   0   0   0   2   0   2   2   2   2   0   0   0   0   2   2   2   0   0   0   2   0   2   2   2   0   2   0   2   0   0   2   0   0   2   2   2   0   2   2   2   0   0   0   0   0   2   2   2   0   2   0   0   2   2   0   2   0   2   0   0   2   2   0   2   2   2   0   2   0   0   2   0   2   0   0   0   2   0   2   0   2   2   0   0   2   2   0   0   0   2   2   0
 MK-5-1                 2   0   2   0   2   2   0   0   2   0   0   2   2   2   2   0   2   2   2   0   0   2   2   0   2   0   2   2   2   0   0   0   2   0   0   0   2   0   0   0   0   2   2   2   0   0   0   0   2   0   2   2   0   0   0   0   2   2   2   2   0   2   2   0   0   0   0   0   2   2   2   2   2   0   0   2   0   2   2   0   2   0   0   2   2   0   2   2   2   0   2   2   0   2   0   2   2   0   0   0   2   2   0   0   2   2   0   2   0   2   2   0   2   2   0   2   0   0   0   0   2   2   0   0   2   0   0   2   0   0   0   2   0   2   0   2   0   0   0   2   2   2   0   0   0   2   2   2   0   2   2   2   2   2   2   0   2   0   0   0   2   2   2   2   2   0   2   0   2   2   2   2   2   2   2   0   2   0   0   0   0   2   2   0   2   0   0   0   0   0   0   0   2   2   0   0   0   2   0   0
 MK-5-2                 2   0   2   0   2   2   0   0   2   0   0   2   2   2   2   0   2   2   2   0   0   2   2   0   2   0   2   2   2   0   0   0   2   2   0   0   2   0   0   0   0   2   2   2   0   2   0   0   2   0   2   2   0   0   2   0   2   2   2   2   0   2   2   0   0   0   0   0   2   2   0   2   2   0   0   2   0   2   2   2   2   0   0   2   2   0   2   2   0   0   2   2   0   2   2   2   2   0   2   0   2   2   0   0   2   2   0   2   0   2   2   0   2   2   0   2   0   0   0   0   2   2   0   0   2   0   0   2   0   2   0   2   0   2   0   2   0   2   0   2   2   2   0   0   2   2   2   2   0   2   2   2   0   2   2   0   2   0   0   0   2   2   2   0   2   0   2   0   2   2   2   0   2   2   2   0   2   0   2   2   0   2   2   0   2   0   0   0   0   0   0   0   2   0   0   2   0   2   0   0
 MK-5-3                 0   0   2   0   0   2   0   0   2   0   0   2   2   2   2   0   2   2   2   0   0   2   2   0   2   0   2   2   2   0   0   0   2   2   2   0   2   0   0   0   0   2   2   2   0   2   0   0   2   0   2   0   0   0   2   2   2   0   0   2   2   2   2   0   2   2   0   2   2   2   0   2   2   0   0   2   2   2   2   2   2   0   0   2   2   0   2   2   0   0   2   2   0   2   2   2   0   0   2   0   2   2   0   0   2   2   0   2   0   0   0   0   2   2   0   2   0   0   0   0   0   2   0   0   2   0   0   2   0   2   0   2   0   2   0   2   0   2   0   2   2   0   2   0   0   2   2   2   0   2   0   0   0   2   2   0   2   0   2   2   0   2   2   0   2   0   2   2   2   2   2   0   2   2   2   0   2   0   2   2   0   2   2   0   2   0   0   0   2   0   2   0   2   0   0   2   2   2   2   0
 MK-5-4                 0   0   2   0   0   2   0   0   0   0   2   2   2   2   2   0   2   2   2   0   0   2   2   0   2   2   2   0   0   0   0   0   2   2   2   0   2   0   0   0   0   2   2   2   0   2   0   0   2   2   2   0   0   0   2   2   2   0   0   2   2   2   2   0   2   2   0   2   2   2   0   2   2   0   0   2   2   2   2   2   2   0   0   2   2   0   2   2   0   0   2   2   2   2   2   2   0   0   2   0   2   2   0   2   2   2   0   2   0   0   0   0   2   2   0   2   0   0   0   0   0   2   0   0   2   0   0   2   2   2   0   2   0   2   0   2   0   2   0   0   2   0   2   0   0   2   0   2   0   2   2   0   0   0   2   0   2   0   0   2   0   2   2   0   2   0   2   2   2   2   2   0   2   2   2   0   0   0   2   2   0   2   2   0   2   0   2   0   2   0   2   0   2   0   0   2   2   0   2   2
 MK-5-5                 0   0   2   0   0   2   0   0   0   0   2   2   2   0   2   0   2   2   2   0   0   2   2   0   2   2   2   0   0   0   0   0   2   2   2   0   2   2   0   0   0   2   2   2   0   2   0   0   2   0   0   0   0   0   2   2   2   0   0   2   0   2   2   0   0   2   0   2   2   2   0   2   2   0   2   2   2   2   2   2   2   0   2   2   2   0   2   2   0   2   2   2   2   2   2   2   0   0   2   0   2   2   0   2   2   2   2   2   0   0   0   0   0   2   0   2   0   0   0   0   0   0   0   0   2   0   0   2   2   2   0   2   2   2   0   2   0   2   0   0   2   0   2   0   0   2   0   2   0   2   2   0   0   0   2   0   2   0   0   2   0   2   0   0   2   0   0   2   2   2   2   0   2   2   2   0   0   0   2   2   0   2   2   0   2   0   2   0   2   0   2   2   2   2   0   2   2   2   0   2
 MK-5-6                 0   0   2   0   0   2   0   0   0   0   2   2   2   0   2   0   0   2   2   0   0   2   2   0   2   2   2   0   0   0   0   0   2   2   2   0   2   2   0   0   0   2   2   2   0   2   0   0   2   2   0   0   0   0   2   2   2   2   0   2   0   2   2   2   0   2   0   2   2   2   0   2   0   2   2   0   2   0   2   2   2   0   2   2   2   0   2   2   0   2   2   2   2   2   2   2   0   0   2   0   0   2   0   2   2   2   2   2   0   0   0   0   0   2   0   2   0   0   0   0   0   0   0   0   2   0   0   0   2   2   0   0   2   2   0   2   2   2   0   0   2   2   2   0   0   2   0   0   0   2   2   0   0   0   2   0   2   0   0   2   0   2   0   0   2   0   0   2   2   2   2   0   2   2   2   0   2   0   2   2   0   2   2   0   2   0   2   0   2   0   2   2   2   2   0   2   2   2   0   2
 MK-5-7                 0   0   2   0   0   2   0   0   0   0   2   2   2   0   2   0   0   2   2   0   0   2   2   0   2   2   2   0   2   0   0   2   2   2   0   0   2   2   0   0   0   2   2   2   0   2   0   0   2   2   0   0   0   0   2   2   2   0   0   2   0   2   2   2   0   2   0   2   2   2   0   2   0   0   2   2   2   0   2   2   2   0   2   2   2   2   0   2   0   2   2   0   2   2   2   2   2   0   2   0   0   2   0   0   2   2   2   2   0   0   0   0   0   2   0   2   0   0   0   0   2   0   0   0   2   0   0   0   2   2   0   0   2   0   0   2   2   2   0   0   2   2   2   0   0   2   0   0   0   2   2   0   0   0   2   0   0   0   0   2   0   2   0   2   2   0   0   2   2   2   2   0   0   2   2   0   2   0   2   2   0   2   2   0   2   2   2   0   2   0   2   2   2   2   0   2   2   2   0   2
 MK-5-8                 0   0   2   0   0   2   0   0   0   0   2   2   2   0   0   0   0   2   2   0   0   2   2   2   2   2   2   0   2   2   0   0   2   2   0   0   2   2   0   0   0   2   2   2   0   2   0   0   0   2   0   0   0   0   2   2   2   0   0   2   0   2   2   2   0   2   0   2   2   0   0   0   0   0   2   2   2   0   2   2   2   0   2   0   2   2   0   2   0   2   2   0   2   2   2   2   2   0   2   0   0   2   0   0   2   2   2   2   0   2   0   0   0   2   0   2   0   0   0   0   2   0   0   0   2   0   0   0   2   2   0   2   0   0   0   2   2   2   0   0   2   2   2   0   2   2   0   2   0   2   2   0   2   0   2   0   0   0   0   2   0   2   0   2   2   0   0   2   2   2   2   0   0   2   2   0   2   0   2   2   0   2   2   0   2   2   2   0   2   0   0   2   2   2   0   2   2   2   0   0
 MK-5-9                 0   0   2   0   0   2   0   0   0   0   2   2   2   0   2   0   0   2   2   2   0   2   2   2   2   2   2   0   0   2   0   0   2   2   0   0   2   2   0   0   0   2   2   2   0   2   0   0   0   2   0   0   0   0   2   2   2   0   0   2   0   2   2   2   0   0   0   2   2   0   0   0   0   0   2   2   2   0   2   2   2   0   2   0   2   2   0   2   0   2   2   0   2   2   2   2   2   0   2   0   0   2   0   2   2   2   2   2   2   2   0   0   0   2   2   2   0   0   0   0   2   0   0   2   2   0   0   0   2   2   0   2   0   0   0   2   0   0   0   0   2   2   2   2   2   2   0   2   0   2   0   0   2   0   2   0   0   2   0   2   0   2   0   2   2   2   2   2   2   2   2   0   0   2   2   0   2   0   2   2   0   2   2   0   2   0   2   2   2   2   0   2   2   2   0   2   2   2   0   2
 MK-5-10                0   0   2   0   0   2   0   0   0   0   2   0   2   0   2   0   0   2   2   2   0   2   2   2   2   2   2   0   0   2   0   0   2   2   0   2   2   2   0   0   0   2   2   2   0   2   0   0   0   0   0   0   0   0   2   2   2   0   0   2   0   2   0   0   0   2   0   0   0   0   0   0   0   0   2   2   2   2   2   2   2   0   2   2   2   2   0   2   2   0   2   0   2   2   2   2   2   0   2   2   0   0   0   2   2   2   2   2   2   2   0   0   0   0   2   2   0   0   0   0   2   0   0   2   2   0   0   2   0   2   0   2   2   0   0   2   0   0   0   0   2   2   2   2   2   0   0   2   0   2   0   0   2   0   2   0   0   0   0   2   0   2   0   2   2   0   2   2   2   2   2   2   0   0   2   0   2   0   2   2   2   2   0   0   2   0   2   2   2   0   0   2   2   2   0   2   2   2   0   2
 MK-5-11                0   0   2   0   0   2   0   0   0   0   2   0   2   0   2   0   0   0   2   0   0   2   2   2   2   2   2   0   0   0   0   0   2   2   0   2   2   2   0   0   2   2   2   2   0   2   0   0   0   2   0   0   0   0   2   2   2   0   0   2   0   2   0   0   0   2   0   0   0   2   0   2   0   0   2   2   2   2   2   2   2   0   2   2   2   2   0   2   2   0   2   0   2   2   2   2   2   2   2   2   0   0   0   2   2   2   0   2   2   0   2   0   0   0   2   2   0   0   2   0   2   0   0   2   2   2   0   2   0   2   0   2   2   0   0   2   0   0   0   0   0   2   2   2   2   2   0   2   0   2   0   2   2   0   2   0   2   0   0   2   0   2   2   2   2   0   2   2   2   2   0   2   2   0   2   0   2   0   2   2   2   2   0   0   2   0   2   2   2   0   0   2   2   2   2   2   2   2   2   2
 MK-5-12                0   0   2   0   0   2   0   0   0   0   2   0   2   0   2   0   0   0   2   0   0   2   2   2   2   2   2   0   2   2   0   2   2   2   0   2   2   2   0   0   2   2   2   2   0   0   0   0   0   2   0   0   2   0   2   2   2   0   0   2   0   2   0   0   0   2   0   0   0   2   0   2   0   0   2   0   2   2   0   2   2   0   2   2   2   2   2   2   2   0   2   0   2   2   2   2   2   2   2   2   0   0   0   0   2   2   0   2   2   0   2   0   0   0   2   2   0   0   2   0   2   0   0   2   2   2   0   2   0   2   0   2   2   0   0   2   0   0   2   0   0   2   2   2   2   2   0   2   0   2   0   2   2   0   2   0   2   0   0   2   0   2   2   2   2   0   2   2   2   2   0   2   2   0   2   0   2   0   2   2   2   2   0   0   0   0   2   2   2   0   0   2   2   2   0   2   2   2   2   2
 MK-5-13                0   0   2   0   2   0   0   2   0   0   2   0   2   0   2   0   0   2   2   0   0   2   2   0   2   2   2   0   2   2   0   2   2   2   0   0   0   2   2   0   2   2   2   2   0   0   0   0   0   2   0   0   2   0   2   2   2   2   0   2   0   2   0   0   0   2   0   0   0   2   0   2   0   0   2   0   2   2   0   2   2   0   2   2   0   2   0   2   2   0   2   0   2   2   2   2   2   2   2   2   0   0   0   0   0   2   0   2   2   0   2   0   0   0   2   2   0   0   0   0   2   0   0   0   2   0   0   2   0   2   0   2   2   0   2   2   0   0   2   0   0   2   2   2   2   2   0   2   0   2   0   0   2   0   2   2   2   0   0   2   0   2   2   2   2   0   2   2   2   2   0   2   0   0   2   0   2   0   2   2   0   2   0   0   0   0   2   2   2   0   0   2   2   2   0   2   2   2   2   2
 MK-5-14                0   0   2   0   2   0   0   2   0   0   2   0   2   0   2   0   0   2   2   0   0   2   2   0   2   2   2   0   2   2   0   2   2   2   0   0   0   2   2   0   2   2   2   2   0   0   0   0   0   2   0   0   2   0   2   2   2   2   0   2   0   2   0   0   0   2   0   0   0   2   0   2   0   0   2   0   2   2   0   2   2   0   2   2   0   0   0   2   2   0   2   0   2   2   2   2   0   2   2   2   2   0   0   0   0   2   0   0   2   0   2   0   0   0   0   2   0   0   2   0   2   0   0   0   2   0   0   2   0   2   0   2   2   0   2   2   0   0   2   0   0   0   2   2   2   0   0   2   0   0   0   0   2   2   2   2   2   0   0   2   0   2   2   2   2   0   2   2   0   2   0   2   0   0   2   0   2   0   2   2   0   0   0   0   0   0   2   2   0   0   0   2   2   2   0   2   2   2   2   2
 MK-5-15                0   0   2   0   2   0   0   2   0   0   2   0   2   0   2   0   0   2   2   0   0   2   2   0   2   2   2   0   2   2   0   2   2   2   0   0   0   2   2   0   0   2   2   2   0   0   0   0   0   2   0   0   2   0   2   0   2   2   0   2   0   2   0   0   0   2   0   0   0   2   0   0   0   2   2   0   0   2   0   2   2   0   2   2   0   0   0   2   2   0   2   0   2   2   2   2   0   2   2   2   2   0   0   2   2   2   0   0   2   0   2   0   0   0   0   2   0   0   2   0   2   0   0   0   2   0   0   2   0   2   0   2   2   2   2   2   0   0   2   0   0   0   2   2   2   0   2   2   0   0   0   0   2   2   0   2   2   0   0   2   2   2   2   2   2   0   2   2   0   0   0   0   2   0   2   0   2   0   2   2   0   0   0   0   0   0   2   2   0   0   0   2   2   2   0   2   0   2   2   2
 MK-5-16                0   0   2   0   2   0   0   2   0   0   0   0   2   0   2   2   0   0   2   0   0   2   2   0   0   2   2   0   2   2   0   2   2   2   2   0   0   2   2   0   0   2   2   2   0   0   0   0   0   2   0   0   2   0   2   0   2   2   0   2   0   2   0   0   0   2   0   0   0   2   0   0   0   2   2   0   0   2   0   2   0   2   2   2   0   0   0   2   0   0   2   0   2   2   2   2   2   2   2   2   2   0   0   2   2   0   0   0   0   0   0   0   0   0   2   2   0   0   2   0   2   0   0   0   2   0   0   2   0   2   0   2   2   2   2   0   0   0   2   0   0   0   2   2   2   0   2   2   0   0   0   2   2   2   0   2   2   0   0   2   2   2   0   2   2   2   2   0   0   0   0   0   2   0   2   0   2   2   2   2   0   0   0   0   0   0   2   2   0   0   0   2   2   0   0   2   0   2   2   2
 MK-6-1                 0   0   2   0   0   2   2   2   2   2   2   0   2   0   0   0   0   0   2   0   0   0   2   0   0   2   2   2   0   0   0   0   2   2   2   2   0   2   2   2   0   0   0   0   0   0   2   0   2   0   2   2   0   0   2   2   0   2   0   2   0   2   2   2   0   2   0   2   0   2   0   2   0   0   2   0   2   2   0   0   0   2   2   2   2   0   2   2   0   2   2   0   2   2   2   2   2   2   0   0   0   2   0   0   2   2   0   0   0   0   2   0   2   2   0   2   0   0   0   0   0   0   0   0   2   2   0   0   0   0   2   2   2   0   2   2   0   2   2   0   2   0   0   0   2   0   2   0   0   2   0   0   0   0   2   2   0   2   2   0   0   0   2   2   2   2   2   2   0   2   0   0   0   0   2   0   2   0   2   0   2   2   0   0   2   0   2   2   2   0   2   0   2   0   2   2   2   2   0   0
 MK-6-2                 0   0   2   2   2   2   2   2   2   2   2   0   2   2   2   0   0   0   2   0   0   0   2   0   0   2   2   0   0   0   0   2   2   2   2   2   0   2   2   2   0   0   0   0   0   0   2   0   0   0   2   2   0   0   2   2   2   0   0   2   2   2   2   2   2   2   0   2   0   2   0   2   0   0   2   0   2   2   0   0   0   2   2   2   2   0   2   2   0   0   2   0   2   2   0   2   2   2   0   0   0   2   0   0   0   2   0   0   0   2   2   0   2   2   0   2   0   0   0   0   0   0   0   0   2   2   0   0   0   0   2   2   2   0   2   2   0   2   0   0   2   0   0   0   2   2   2   0   0   2   0   2   2   0   2   2   0   2   2   0   0   0   2   2   2   2   2   2   0   2   0   0   0   0   2   0   2   0   2   0   2   2   0   0   2   0   2   2   2   0   2   0   2   0   2   2   2   2   0   2
 MK-6-3                 0   0   0   2   2   0   2   2   2   2   2   0   2   0   2   0   0   2   2   0   0   0   2   0   0   2   2   0   0   0   0   2   2   2   2   2   0   2   2   2   0   0   0   0   0   0   2   2   2   0   2   2   0   0   2   2   2   0   2   2   2   2   2   2   0   2   0   2   2   2   0   2   0   0   2   0   2   2   0   0   0   2   2   2   2   0   2   2   0   2   2   0   2   2   0   2   2   2   0   0   0   2   0   0   0   2   0   0   0   0   2   0   2   2   0   0   0   2   0   0   0   0   0   0   2   2   0   0   0   2   2   2   2   0   2   2   2   2   0   0   2   0   2   0   2   2   2   0   0   2   0   2   2   0   2   2   0   2   2   0   0   0   2   2   2   2   2   2   0   2   0   0   0   0   2   0   2   0   2   0   2   0   0   2   2   0   2   2   2   0   2   0   2   0   2   2   2   2   0   0
 MK-6-4                 0   0   0   2   2   0   2   2   2   2   2   0   2   2   2   0   0   2   2   0   0   0   2   0   2   2   2   0   0   0   0   2   0   2   2   2   0   2   2   2   0   0   0   0   0   0   2   0   2   0   2   2   2   0   2   2   2   0   0   2   2   2   2   2   0   2   0   0   2   2   0   2   0   0   2   0   2   2   0   0   0   2   2   2   2   0   2   2   0   2   0   0   2   2   0   2   2   2   0   0   0   2   0   2   0   2   0   0   0   0   0   0   2   2   0   2   0   2   0   0   0   0   0   0   2   2   0   0   0   2   2   2   2   0   2   2   2   2   0   0   0   0   2   0   2   2   2   0   0   2   0   2   2   0   2   2   0   2   2   0   0   0   2   2   0   2   2   0   0   2   0   0   0   0   2   0   2   0   2   0   2   0   0   2   2   0   2   2   2   0   2   0   2   0   2   2   2   2   0   0
 MK-6-5                 2   0   0   2   0   0   2   2   2   0   0   0   2   2   2   0   0   0   2   0   0   0   2   0   2   2   2   0   0   0   2   2   0   2   2   2   0   0   2   2   0   0   0   0   0   0   2   0   2   0   2   2   2   2   2   2   2   0   0   2   2   2   2   2   0   2   0   0   2   2   0   2   0   0   0   0   2   2   0   0   2   2   0   2   2   0   2   2   0   2   0   0   2   2   0   2   2   2   0   0   0   2   0   2   0   2   0   0   0   0   0   0   2   2   2   2   0   2   0   0   2   0   0   0   2   2   0   2   0   2   2   0   2   2   2   2   2   2   0   2   0   0   2   0   2   2   2   0   0   2   2   2   2   2   2   2   0   2   2   0   2   0   2   0   0   2   2   0   0   2   0   2   0   0   0   0   2   0   2   0   2   0   0   2   2   2   2   0   2   0   2   0   2   0   2   2   2   2   0   0
 MK-6-6                 2   0   0   2   2   0   2   2   2   0   0   0   2   2   2   0   0   0   2   0   0   0   2   0   2   2   2   0   0   0   2   2   0   2   2   2   0   0   2   2   0   0   0   0   0   0   2   2   2   2   2   2   2   2   0   2   2   0   0   2   2   0   2   2   0   0   0   0   2   2   0   2   0   0   0   2   2   2   0   0   2   2   0   2   2   0   2   0   0   0   0   0   0   2   0   2   2   0   0   0   0   2   0   2   0   2   0   0   0   0   0   0   2   2   2   2   0   2   0   0   0   0   0   0   2   2   0   2   0   2   0   0   2   2   2   2   2   2   0   2   2   0   2   0   2   2   2   0   0   2   2   2   2   2   2   2   0   2   2   0   2   0   2   0   2   2   2   0   0   2   0   2   0   0   0   0   2   0   2   0   2   0   0   2   2   2   2   0   2   0   2   0   2   0   2   2   2   2   0   0
 MK-6-7                 2   2   2   2   2   0   2   2   2   0   0   0   2   2   2   0   0   0   0   0   0   0   2   0   2   2   2   0   0   0   2   2   0   2   2   2   0   0   2   0   0   0   0   0   0   0   2   2   2   2   2   2   2   2   0   2   2   0   0   2   2   0   2   0   0   0   0   0   2   2   0   2   0   0   0   2   2   2   0   0   2   2   2   0   2   0   2   0   0   0   0   2   0   2   0   2   2   2   0   2   0   2   0   2   0   2   0   0   0   0   0   0   0   2   0   2   0   0   0   0   0   0   0   2   2   2   0   2   0   2   0   0   2   2   2   2   2   2   0   2   2   0   2   0   0   2   2   0   0   2   2   2   2   2   2   2   0   2   2   0   2   0   2   0   2   0   2   0   0   0   0   2   0   0   0   0   2   0   2   0   2   0   0   0   2   2   2   0   2   0   2   0   2   0   2   2   2   2   0   0
 MK-6-8                 2   2   2   2   2   0   2   2   2   0   0   0   2   2   2   0   0   0   2   0   0   0   2   0   2   2   2   0   0   0   2   2   0   0   0   2   0   2   2   0   0   0   2   0   0   0   2   2   2   2   2   2   2   2   0   2   2   2   0   2   2   0   2   0   0   0   0   0   2   0   0   2   0   0   0   2   0   2   0   0   2   2   2   0   2   0   2   0   0   0   2   2   0   2   0   2   2   2   0   2   0   2   0   2   0   2   0   0   0   0   0   0   0   0   0   2   2   0   0   0   0   0   0   2   2   2   0   0   2   2   0   0   2   0   2   2   2   2   2   2   2   0   2   0   0   2   0   2   2   0   2   2   2   2   2   2   0   2   2   0   2   0   2   0   2   0   0   0   0   0   0   0   0   0   0   0   2   0   2   2   2   0   0   0   2   2   2   0   0   0   2   2   2   0   2   2   2   2   0   0
 MK-6-9                 2   2   2   2   2   2   2   2   2   0   0   0   2   2   2   0   0   0   2   0   0   0   0   0   2   2   2   0   0   0   2   2   0   0   0   0   0   2   2   0   0   0   2   0   0   0   2   2   2   2   2   2   2   0   0   2   2   0   0   2   0   0   2   0   0   0   0   0   2   0   0   2   0   0   0   2   0   2   0   0   2   2   2   0   2   0   2   0   0   0   2   2   0   2   0   2   2   2   0   2   0   2   0   2   0   2   0   2   0   0   0   0   0   2   0   2   2   0   0   0   0   0   0   2   2   0   0   0   2   2   0   2   2   2   2   2   2   2   2   2   2   0   2   0   0   2   0   2   2   0   2   2   2   2   0   2   0   0   0   0   2   0   2   0   2   0   0   0   0   0   0   0   0   0   0   0   2   0   2   2   2   0   0   2   2   2   2   0   0   0   2   2   2   0   2   2   0   2   0   0
 MK-6-10                2   2   2   2   2   2   2   2   2   2   0   0   2   2   2   0   0   0   2   0   0   0   0   0   2   2   2   0   0   0   2   2   0   0   0   0   0   2   2   0   0   0   2   0   0   0   2   2   2   2   2   2   2   2   0   2   2   0   0   0   0   0   2   0   2   0   0   0   2   0   0   2   0   0   2   2   0   2   0   0   2   0   2   0   0   0   2   0   0   0   2   2   0   2   0   2   2   2   0   0   0   2   0   2   0   2   0   2   0   0   0   0   0   2   0   2   2   0   2   0   0   0   0   2   0   0   2   2   2   2   0   2   0   2   0   2   2   2   2   2   2   0   2   0   2   0   0   2   2   0   2   2   2   2   0   0   2   0   0   0   2   0   2   0   2   2   0   0   0   0   0   0   2   0   0   0   2   0   2   2   2   0   0   2   2   2   2   0   2   0   2   2   2   0   2   2   0   2   0   0
 MK-6-11                0   2   0   2   2   2   2   2   2   2   0   0   2   2   0   0   0   0   2   0   0   0   0   0   2   2   2   0   0   0   2   0   0   0   0   0   0   2   2   0   0   0   2   0   0   0   2   2   2   2   2   2   2   2   0   2   0   0   2   0   0   0   2   0   2   0   0   0   0   0   0   2   0   0   2   0   0   2   0   0   2   0   2   0   0   0   2   0   0   0   2   2   0   2   2   2   2   2   0   2   0   2   0   2   0   0   2   2   0   0   0   2   0   2   0   2   0   0   2   0   0   0   0   2   0   0   2   2   2   2   0   2   0   2   0   2   2   2   2   2   2   0   2   0   2   0   0   2   2   0   2   2   2   2   2   0   2   0   0   0   2   0   2   0   2   2   0   0   0   0   2   0   2   0   0   0   2   0   2   2   2   0   0   2   2   2   2   0   2   0   2   2   2   0   2   2   2   2   0   0
 MK-6-12                0   2   0   2   2   2   0   2   2   2   0   0   2   2   0   0   0   0   2   0   0   0   0   0   2   2   2   0   2   2   2   0   0   0   0   2   0   2   0   0   0   0   2   0   0   0   2   2   2   2   2   0   2   2   0   2   0   0   2   0   0   2   2   0   2   0   2   0   0   0   0   2   0   0   2   0   0   2   2   0   2   0   2   0   0   0   2   0   0   0   2   2   0   2   2   2   2   2   0   2   0   2   2   2   0   0   2   2   0   0   0   2   0   2   0   2   0   0   2   0   0   0   0   0   0   0   2   2   2   2   0   2   0   2   0   2   0   2   2   2   2   0   2   0   2   0   0   2   2   0   2   2   2   2   2   0   2   0   2   0   2   0   2   0   2   2   2   0   0   0   2   0   2   0   0   0   2   0   2   2   2   0   0   2   2   2   2   0   2   0   2   2   2   0   2   2   2   0   0   0
 MK-6-13                0   2   0   2   2   0   0   2   2   2   0   0   2   2   0   2   0   0   2   0   0   0   0   0   2   2   2   0   2   2   2   0   0   0   0   2   0   2   0   0   0   2   2   0   0   0   2   2   2   2   2   2   2   2   0   2   2   0   0   0   0   2   2   0   2   0   0   0   0   0   0   2   0   0   2   0   2   2   2   0   2   0   2   0   0   0   2   0   0   0   2   2   0   2   2   2   2   2   0   2   0   2   2   2   0   0   2   2   0   0   0   2   0   2   0   2   0   2   2   0   0   2   0   0   0   0   0   2   2   2   0   2   0   2   0   2   2   2   2   2   2   0   2   0   2   0   0   2   0   0   2   2   2   2   2   2   2   0   2   0   2   0   2   0   2   2   2   0   2   0   2   0   2   0   0   0   2   0   2   2   2   2   0   2   2   0   2   0   2   0   2   2   2   0   0   2   2   0   0   0
 MK-6-14                0   2   0   2   0   0   0   2   2   2   0   0   0   2   0   0   0   0   2   0   0   0   0   0   2   0   0   0   2   2   2   0   0   0   0   0   0   2   0   0   0   2   2   0   0   0   2   0   2   2   2   2   2   2   0   0   2   0   0   0   0   2   2   0   2   0   0   2   0   0   2   2   0   0   2   0   2   2   2   0   2   0   2   0   0   0   0   0   2   0   2   2   0   0   0   2   2   2   0   2   0   2   2   2   0   0   2   2   0   2   0   2   0   2   0   2   0   2   2   0   0   2   0   0   2   0   0   2   2   2   0   2   0   2   0   2   2   2   2   2   2   0   2   0   2   0   0   2   0   2   0   2   2   2   2   2   2   0   2   0   2   0   2   0   2   2   2   0   0   0   2   0   2   0   0   0   2   0   2   2   0   2   0   2   2   0   2   2   2   0   0   2   2   0   0   2   2   0   0   0
 MK-6-15                0   2   0   2   0   0   0   0   2   2   0   0   0   0   0   0   0   0   2   0   0   0   0   0   2   0   0   0   2   2   2   0   0   0   0   0   0   2   0   0   0   2   2   0   0   0   2   0   2   2   2   2   2   2   0   0   2   0   0   2   0   2   2   0   2   0   0   2   0   0   2   2   0   0   2   0   2   2   2   0   0   2   2   0   0   0   0   0   2   0   2   2   0   0   0   2   2   2   0   2   0   2   2   2   0   0   2   2   0   2   0   2   0   2   0   2   0   2   0   0   0   2   0   0   2   0   0   2   2   2   0   2   0   2   0   2   2   2   2   2   2   0   2   0   2   0   0   2   0   2   0   2   0   2   2   2   2   0   2   0   2   0   2   0   2   2   2   2   2   0   2   0   2   0   0   0   2   0   2   2   0   0   0   2   0   0   2   2   2   0   0   2   2   2   2   2   0   0   0   0
 MK-6-16                0   2   0   2   0   2   0   0   2   2   0   0   0   2   0   0   0   0   2   2   0   0   0   0   2   0   0   0   2   2   2   0   0   0   0   0   0   2   0   0   0   2   2   0   0   2   2   2   2   2   2   2   2   2   0   0   2   0   0   2   0   0   2   0   2   0   0   2   2   0   2   2   0   0   2   0   2   2   2   0   0   2   2   0   0   0   0   0   0   0   2   2   0   2   0   2   0   2   0   0   0   2   0   2   0   0   2   2   0   2   0   2   0   2   0   2   0   0   0   0   0   0   0   2   2   0   0   2   2   2   0   2   0   2   0   2   2   2   2   0   2   0   0   0   2   0   0   0   2   2   0   2   0   2   2   2   2   0   0   0   2   0   2   0   2   2   2   2   2   0   2   2   2   2   0   0   2   0   0   2   0   0   0   2   0   0   2   2   2   0   0   2   2   2   2   2   0   0   0   0
 
!****************************************** Phenotypic Data **********************************************************
!-100.0 is resevred for missing phenotype
SimulatedTrait1        11.2969    9.5270    8.2617    8.2086    6.2827   10.2769    7.6807   11.2863   10.0199    8.4468    9.5153   11.4070    8.9851   11.9903   10.2531    9.0753   11.0040    8.4608    9.9427   11.3617   10.3953   11.7154   11.5635   13.0061   12.4118   10.5079    8.6701   11.7650    7.6742   11.0300    8.2291   11.0030   10.9371    9.4337   12.2286    8.9337   10.5745    9.4386   10.5394   11.4972   10.0637   11.3670   10.9481    9.3474   10.8370    9.4176   10.2651   10.1397   11.0931    9.4413    9.6365    9.1892    8.4781    7.3463    8.6013   11.2183   11.4641    9.3089    7.0269    8.8577    7.9023   12.2530   12.5600    7.7182    9.3702   11.4238    6.4061    8.6730    9.6662   11.0363    7.1530   12.3145   11.5657    9.2905   12.1940   10.1431   11.2416    9.8136    8.7516   11.2046    8.6204   12.1611   10.6551   11.0241   10.2666    5.2669   10.3557    8.6980    9.1145   11.7225   11.0992   10.3142   10.9828   10.9184    9.6577    9.9015    9.6510    9.4359    9.1765    9.7378   11.7593   10.5097    8.8199   11.3128    9.1564   11.5432    9.6446   11.0709    7.7635    7.9991   10.2864    7.3584   10.7892    9.1944   11.6276    9.3377    9.4169    8.6238    9.5424    9.9951    9.0707    9.6168    8.2991    9.0282    9.2189   10.4903    7.7873    9.2280    9.6022   10.8298   10.1147   11.9942    9.8072    9.5471    8.6842   13.5503    9.1478   10.2675    9.7908   10.8148    8.9272   10.2415    9.0891    8.1533    9.5817   14.1233   10.0319    9.5052    6.3944   10.8175   11.3625    9.3832    8.8168   12.6449   11.3166    9.4027    9.7701    9.5967    9.0615   10.2307    9.8659    9.3181   12.7176   10.3624   12.4289    8.3220    9.3483   11.5740    9.4899   11.5249   10.0178    8.5679    9.6379   10.0772   10.2733    9.4575   10.2497    6.0262    9.0799    8.5828   10.4265    9.0461   12.9775    7.9518    9.6334    8.7551   12.5566    8.8988    9.7510    9.9208    9.6681   13.0746   11.1518   10.4252    8.8519    9.3070    9.7582   10.7697    8.8480    9.4836
SimulatedTrait2        15.6647   17.2172   13.6452   15.6031   13.0356   14.7197   13.6093   14.4236   11.3738   13.1453   14.3849   15.4093   14.1771   15.1141   17.1302   14.2566   14.5135   14.1811   15.6737   13.9910   15.1830   15.0080   17.9304   16.6786   13.0081   17.5410   17.5857   14.3552   14.4222   15.8784   14.5435   16.5861   14.5196   17.0867   15.4893   15.7914   16.5175   16.8344   17.6488   14.8882   15.5641   17.1558   15.9910   17.4704   14.5298   14.9203   14.1468   14.6031   16.3429   15.9804   17.0311   14.7177   13.2753   12.8099   15.9566   15.0710   14.7281   10.5887   13.6381   15.7405   17.5502   17.4540   14.3793   15.1896   14.0555   14.6074   12.9666   15.1682   15.9742   16.6091   12.4101   16.1250   18.1033   14.2370   13.1545   16.0609   18.1714   16.6803   16.9622   16.2495   16.0192   16.0851   14.1662   14.8129   13.8843   14.0088   15.0657   14.5773   13.6855   15.2603   14.6084   14.1146   15.8502   15.8330   14.3739   17.2821   12.4967   13.1869   17.6454   14.7582   15.6367   16.6255   14.9903   14.6890   16.8741   18.1736   16.1190   16.4909   14.4049   14.6946   15.5947   13.0966   15.9814   15.8446   13.6014   13.7375   13.2711   14.8766   12.8227   12.0767   14.7498   13.2699   14.2881   14.8730   15.4753   14.5089   12.9874   14.3230   14.9332   14.2010   15.5826   14.7889   14.6703   16.4705   17.1129   15.0146   11.6269   14.4162   12.9328   14.4330   13.1794   13.7435   14.3155   14.7137   14.3745   15.9528   13.4129   17.8165   16.6575   15.3755   14.0849   14.8702   14.7754   16.3928   16.0682   16.3153   16.1051   14.3115   14.0510   14.2289   15.4178   16.2568   16.5022   14.7975   16.0804   12.7046   15.1867   16.0883   14.0730   14.4783   17.2122   13.5983   14.7393   15.5097   15.0202   15.5547   16.9876   14.0307   16.3818   15.0163   14.8806   14.7116   15.8869   12.9066   15.6908   15.7315   15.3231   14.2682   14.2981   15.3034   16.8846   15.5370   14.7564   13.7762   13.6234   12.9986   14.1960   16.4770   15.4122   17.7526
 
