# Supplementary material for: Inclusive Composite Interval Mapping of QTL by Environment Interactions in Biparental Populations
Source: PLoS One. 2015 Jul 10;10(7):e0132414. doi: 10.1371/journal.pone.0132414 (PMC4498613; doi:10.1371/journal.pone.0132414)
Supplement: S3 File — (ZIP) [file pone.0132414.s003.zip › Simulation for unliked model/Simulated popualtions/run_00176.met]

!**********************Note: lines staring with "!" are remarks and will be ignored in the program********************
!*********************************General Information**********************************
!Assuming F1 = P1 x P2, populations available in QTL IciMapping are: 
!  1, P1BC1F1 = P1 x F1, the first backcrossing where P1 is used as the recurrent parent;
!  2, P2BC1F1 = P2 x F1, the first backcrossing where P2 is used as the recurrent parent;
!  3, F1DH, F1-derived doubled haploids; 
!  4, RIL or F1RIL, recombination inbred lines through the repeated selfing of F1;
!  5, P1BC1RIL, recombination inbred lines through the repeated selfing of P1BC1F1;
!  6, P2BC1RIL, recombination inbred lines through the repeated selfing of P2BC1F1;
!  7, F2, the selfing generation of F1;
!  8, F3, the selfing generation of F2;
!  9, P1BC2F1, the second backcrossing where P1 is used as the recurrent parent; 
! 10, P2BC2F1, the second backcrossing where P2 is used as the recurrent parent;
! 11, P1BC2RIL, recombination inred lines through the repeated selfing of P1BC2F1; 
! 12, P2BC2RIL, recombination inred lines through the repeated selfing of P2BC2F1; 
! 13, P1BC1F2, the selfing generation of P1BC1F1; 
! 14, P2BC1F2, the selfing generation of P2BC1F1; 
! 15, P1BC2F2, the selfing generation of P1BC2F1; 
! 16, P2BC2F2, the selfing generation of P2BC2F1; 
! 17, P1BC1DH, P1BC1F1-derived doubled haploids; 
! 18, P2BC1DH, P2BC1F1-derived doubled haploids; 
! 19, P1BC2DH, P1BC2F1-derived doubled haploids; 
! 20, P2BC2DH, P2BC2F1-derived doubled haploids; 
   3      !Mapping Population (see remarks above)
   2      !Mapping Function (1 for Kosambi; 2 for Haldane; 3 for Morgan)
   2      !Marker Space Type (1 for intervals; 2 for positions)
   1      !Marker Space Unit(1 for centiMorgans; 2 for Morgan)
   6      !Number of Chromosomes (or Linkage Groups)
 200      !Size of the mapping population
   2      !Number of environments
 
!***************************************** Chromosomes and Linkage Maps **********************************************
!Chromosome                 NumMarkers
-CH1                        16
-CH2                        16
-CH3                        16
-CH4                        16
-CH5                        16
-CH6                        16
!Linkage map (Marker name followed by position or the interval length)
 MK-1-1                1     0.000
 MK-1-2                1    10.000
 MK-1-3                1    20.000
 MK-1-4                1    30.000
 MK-1-5                1    40.000
 MK-1-6                1    50.000
 MK-1-7                1    60.000
 MK-1-8                1    70.000
 MK-1-9                1    80.000
 MK-1-10               1    90.000
 MK-1-11               1   100.000
 MK-1-12               1   110.000
 MK-1-13               1   120.000
 MK-1-14               1   130.000
 MK-1-15               1   140.000
 MK-1-16               1   150.000
 MK-2-1                2     0.000
 MK-2-2                2    10.000
 MK-2-3                2    20.000
 MK-2-4                2    30.000
 MK-2-5                2    40.000
 MK-2-6                2    50.000
 MK-2-7                2    60.000
 MK-2-8                2    70.000
 MK-2-9                2    80.000
 MK-2-10               2    90.000
 MK-2-11               2   100.000
 MK-2-12               2   110.000
 MK-2-13               2   120.000
 MK-2-14               2   130.000
 MK-2-15               2   140.000
 MK-2-16               2   150.000
 MK-3-1                3     0.000
 MK-3-2                3    10.000
 MK-3-3                3    20.000
 MK-3-4                3    30.000
 MK-3-5                3    40.000
 MK-3-6                3    50.000
 MK-3-7                3    60.000
 MK-3-8                3    70.000
 MK-3-9                3    80.000
 MK-3-10               3    90.000
 MK-3-11               3   100.000
 MK-3-12               3   110.000
 MK-3-13               3   120.000
 MK-3-14               3   130.000
 MK-3-15               3   140.000
 MK-3-16               3   150.000
 MK-4-1                4     0.000
 MK-4-2                4    10.000
 MK-4-3                4    20.000
 MK-4-4                4    30.000
 MK-4-5                4    40.000
 MK-4-6                4    50.000
 MK-4-7                4    60.000
 MK-4-8                4    70.000
 MK-4-9                4    80.000
 MK-4-10               4    90.000
 MK-4-11               4   100.000
 MK-4-12               4   110.000
 MK-4-13               4   120.000
 MK-4-14               4   130.000
 MK-4-15               4   140.000
 MK-4-16               4   150.000
 MK-5-1                5     0.000
 MK-5-2                5    10.000
 MK-5-3                5    20.000
 MK-5-4                5    30.000
 MK-5-5                5    40.000
 MK-5-6                5    50.000
 MK-5-7                5    60.000
 MK-5-8                5    70.000
 MK-5-9                5    80.000
 MK-5-10               5    90.000
 MK-5-11               5   100.000
 MK-5-12               5   110.000
 MK-5-13               5   120.000
 MK-5-14               5   130.000
 MK-5-15               5   140.000
 MK-5-16               5   150.000
 MK-6-1                6     0.000
 MK-6-2                6    10.000
 MK-6-3                6    20.000
 MK-6-4                6    30.000
 MK-6-5                6    40.000
 MK-6-6                6    50.000
 MK-6-7                6    60.000
 MK-6-8                6    70.000
 MK-6-9                6    80.000
 MK-6-10               6    90.000
 MK-6-11               6   100.000
 MK-6-12               6   110.000
 MK-6-13               6   120.000
 MK-6-14               6   130.000
 MK-6-15               6   140.000
 MK-6-16               6   150.000
!*********************************** Marker Types ********************************************************************
!Co-dominant marker: When heterozygote F1 is present, P1 is coded as 2, F1 is coded as 1, and P2 is coded as 0; Otherwise, P1 is coded as 2, and P2 is coded as 0. 
!Dominant marker: When heterozygote F1 is present, P1 and F1 are coded as 12, and P2 is coded as 0; Otherwise, P1 is coded as 2, and P2 is coded as 0.  
!Recessive markers: When heterozygote F1 is present, P1 is coded as 2, and F1 and P2 are coded as 10; Otherwise, P1 is coded as 2, and P2 is coded as 0. 
!Missing marker is coded as -1. 
 MK-1-1                 2   0   2   0   2   2   0   0   2   2   2   0   2   2   0   2   0   0   0   2   2   2   0   2   0   2   2   0   2   2   2   2   0   0   0   2   0   2   2   0   0   0   2   2   2   2   0   2   2   0   2   2   2   0   0   2   0   0   0   2   2   2   0   2   0   0   2   0   2   0   0   0   0   2   0   0   0   2   0   2   2   0   2   2   0   2   0   2   0   2   0   2   2   0   2   2   0   2   2   0   2   0   0   2   0   0   2   0   0   0   0   0   2   0   0   2   2   2   2   0   0   2   0   0   2   2   2   2   0   2   2   0   0   0   0   0   0   0   0   2   0   0   2   2   2   0   0   2   2   0   2   2   0   2   2   2   2   0   2   0   0   0   2   0   2   0   0   0   2   0   2   2   0   0   2   0   0   2   2   2   2   0   2   0   2   2   2   0   0   2   0   2   2   0   2   2   0   0   2   2
 MK-1-2                 2   0   2   0   0   2   2   0   2   2   2   0   2   2   0   2   0   0   0   2   0   2   0   2   0   0   2   0   2   2   0   2   0   0   0   2   0   2   2   0   0   0   2   2   2   2   0   2   2   0   2   2   2   0   2   2   0   0   0   2   2   2   0   2   0   2   2   0   2   0   2   2   0   2   2   0   0   2   0   2   2   0   2   0   0   2   0   2   0   0   0   2   2   0   2   0   0   2   2   0   2   2   0   2   0   0   2   0   0   0   0   0   2   0   0   2   0   2   2   0   0   2   0   0   2   2   2   2   0   2   2   0   0   0   0   0   0   0   0   2   2   0   2   2   0   0   0   2   2   0   2   2   0   0   2   2   2   0   2   0   0   0   2   0   2   0   2   0   2   0   2   0   0   0   2   0   0   0   2   2   2   0   2   0   2   2   2   0   0   2   0   2   0   0   2   2   0   0   2   2
 MK-1-3                 2   0   2   0   0   0   2   0   2   2   2   2   2   2   0   2   0   0   0   2   0   2   0   2   0   2   2   0   2   2   0   2   0   0   0   2   2   2   2   0   0   0   2   2   2   2   0   2   2   2   2   2   2   0   2   2   0   0   0   2   2   2   0   0   0   2   2   0   2   0   2   0   0   2   2   0   2   2   0   2   2   0   2   0   0   2   0   2   0   2   0   2   2   0   2   0   0   2   2   0   2   2   0   2   0   0   2   0   0   2   0   0   2   2   0   2   0   2   2   0   0   2   0   0   2   2   2   0   0   2   2   0   0   0   0   0   0   0   0   2   2   0   2   2   0   0   0   2   2   0   2   2   0   0   0   2   2   0   2   0   2   0   2   0   2   2   2   0   2   0   2   0   0   0   2   0   0   0   2   2   2   0   2   0   2   2   2   2   0   2   2   2   2   0   0   2   0   0   2   2
 MK-1-4                 2   0   2   0   0   0   2   0   2   2   2   2   2   2   2   0   0   0   0   2   2   2   0   2   2   2   2   0   2   2   0   2   0   0   0   2   2   2   2   0   0   0   2   2   2   2   0   2   2   2   2   2   2   0   2   0   2   0   0   2   2   2   0   0   0   2   2   0   2   0   2   0   0   2   2   0   0   2   0   2   2   0   2   0   0   2   0   2   0   2   2   2   2   0   2   0   0   2   2   0   0   2   0   2   0   0   0   0   0   2   0   0   2   0   0   2   0   2   0   0   2   2   0   0   2   2   0   2   0   2   2   0   0   0   0   0   0   0   0   2   2   0   2   2   0   2   0   2   2   0   0   2   0   0   2   2   2   0   2   2   2   0   2   0   2   0   2   0   2   0   0   0   0   0   2   0   2   0   2   2   2   0   2   0   2   2   0   2   0   2   0   2   2   0   0   2   0   0   2   2
 MK-1-5                 2   0   2   0   0   0   2   0   2   2   2   2   2   2   2   0   0   0   0   2   2   0   0   2   2   2   2   0   2   2   0   2   0   0   0   2   2   2   2   0   0   0   2   2   2   2   0   2   2   2   2   2   2   0   0   0   2   0   0   2   2   2   0   0   0   2   2   0   2   0   2   0   0   2   2   0   0   2   0   2   2   0   2   0   0   2   0   2   0   2   2   2   2   0   2   0   0   2   2   0   0   0   0   2   0   0   0   0   0   2   0   0   2   0   0   2   2   2   0   0   2   0   0   0   2   2   0   2   2   2   2   0   2   0   0   0   0   0   0   2   2   0   2   2   0   2   0   0   2   0   2   2   0   0   2   2   2   0   2   2   2   0   2   0   2   0   2   0   2   0   0   0   0   0   2   0   2   2   2   2   0   0   2   0   0   2   0   2   0   2   0   2   2   0   2   2   0   0   2   2
 MK-1-6                 2   0   2   0   0   0   0   0   2   2   2   2   0   2   2   2   0   0   0   2   2   0   0   2   2   2   2   0   2   2   0   2   0   0   0   2   2   2   0   0   0   0   2   2   2   2   2   0   2   2   2   2   2   0   0   2   0   0   0   2   0   0   0   0   0   2   2   0   2   0   2   2   0   2   2   0   0   2   0   2   2   0   2   0   0   2   0   2   2   2   2   2   2   0   2   0   0   0   2   0   2   0   0   2   0   0   0   0   2   2   0   0   2   0   0   0   2   2   0   0   2   0   0   0   2   2   0   2   2   2   2   0   2   0   0   0   0   2   0   2   2   0   2   0   0   2   0   0   2   0   2   2   2   0   2   2   2   0   2   0   2   0   2   0   2   0   2   0   2   0   0   0   0   0   2   0   2   2   0   2   0   0   0   0   2   2   0   2   0   2   2   0   2   0   2   2   0   0   2   2
 MK-1-7                 2   0   2   0   0   0   0   0   2   2   2   2   0   0   0   2   0   0   0   2   2   2   0   2   0   2   2   2   2   2   0   2   0   0   0   2   2   2   0   0   0   0   0   0   2   2   2   0   0   2   0   0   0   0   0   2   0   2   0   2   0   0   0   0   2   2   2   0   2   0   0   2   0   2   2   2   2   2   0   2   2   0   2   0   2   2   0   2   2   2   0   2   2   0   2   2   0   0   2   0   2   0   0   2   0   2   0   0   2   2   0   0   2   0   0   2   2   2   0   0   2   0   0   0   2   2   0   2   2   2   2   0   2   0   0   0   0   2   0   2   2   0   2   0   0   2   0   0   2   2   2   2   2   0   2   0   2   0   2   0   2   0   2   2   2   2   0   0   2   0   0   0   0   0   2   0   2   0   0   2   2   0   0   0   2   2   2   2   0   2   2   0   2   0   2   2   0   2   2   2
 MK-1-8                 2   0   2   0   0   0   2   2   2   2   2   2   0   2   0   2   0   0   0   2   2   2   2   2   0   2   0   2   2   2   0   0   0   0   2   2   2   2   0   0   0   0   0   0   0   2   2   0   0   0   0   0   0   0   0   0   2   2   0   2   0   0   0   0   2   0   2   0   2   0   0   2   2   2   2   2   2   2   0   2   0   0   2   2   2   2   0   2   2   2   0   2   2   0   2   2   0   2   2   0   2   0   0   2   0   2   0   0   2   2   0   0   2   0   0   2   2   2   0   0   2   0   0   0   2   2   0   2   2   2   2   0   2   0   2   0   0   2   0   2   2   0   2   0   0   2   0   0   2   2   2   2   0   0   2   2   2   2   0   0   2   0   2   2   2   2   0   0   0   0   0   0   0   0   2   0   2   0   2   2   2   2   0   0   2   2   2   2   2   2   2   0   2   0   2   2   2   2   2   2
 MK-1-9                 2   2   2   0   0   0   2   2   2   2   2   2   0   2   0   2   0   2   0   2   2   2   2   2   2   0   2   2   2   2   0   0   0   2   2   2   2   2   2   2   0   0   0   0   0   2   2   0   0   0   0   0   0   0   0   2   2   2   0   2   0   0   0   0   2   0   0   0   2   0   0   2   2   2   2   2   2   2   0   2   0   0   2   2   2   2   0   0   2   2   0   2   2   2   2   2   0   2   2   0   2   0   0   2   0   2   0   0   2   2   0   0   2   0   0   2   2   2   2   0   2   0   0   0   2   2   0   2   2   2   2   0   2   0   2   0   0   2   0   2   2   2   0   0   0   2   0   2   2   2   2   2   0   0   2   2   2   2   0   0   2   0   2   2   2   2   0   0   2   0   0   0   0   0   2   0   2   0   2   2   2   2   0   2   2   2   2   2   2   2   2   0   2   0   2   2   2   2   2   2
 MK-1-10                2   2   2   0   0   0   2   2   2   2   2   2   0   2   0   2   0   2   0   2   2   2   2   2   2   0   2   2   2   2   0   0   0   2   2   2   2   2   2   0   0   0   0   0   0   2   2   0   0   0   0   0   0   0   0   2   2   2   2   2   0   0   0   0   2   0   0   0   2   0   0   2   2   2   2   2   2   2   0   2   0   0   2   2   2   2   0   0   2   2   2   2   2   2   2   2   2   2   2   0   2   0   0   2   0   2   0   0   2   2   0   0   2   0   0   2   2   2   2   0   2   0   0   0   2   2   0   2   2   2   2   0   2   0   0   0   0   2   0   2   2   2   0   0   0   2   0   0   2   2   2   2   0   0   2   2   2   2   0   0   2   2   2   2   2   2   0   0   2   0   0   0   0   0   2   2   2   0   2   2   2   2   0   2   2   2   2   2   2   2   2   0   2   0   2   2   2   2   2   0
 MK-1-11                2   2   2   0   0   0   2   2   2   2   2   2   0   2   0   2   0   2   2   2   2   2   2   2   2   2   2   2   2   2   0   0   0   2   2   2   2   2   0   0   0   0   0   0   0   2   0   0   0   0   2   2   2   0   0   2   2   2   2   0   0   0   0   0   2   0   0   0   2   0   0   0   2   2   2   2   2   2   0   2   0   0   2   2   2   2   0   0   2   2   2   2   2   2   2   2   2   2   2   0   2   0   0   2   0   2   0   0   2   2   0   0   2   0   0   2   2   2   2   0   2   0   0   0   2   2   0   0   2   2   2   0   2   0   0   0   0   2   0   2   2   2   0   0   0   2   2   0   2   2   2   2   0   0   2   2   2   2   0   0   2   2   2   2   2   2   0   0   2   0   0   0   0   0   2   2   2   0   2   2   2   2   0   2   2   2   0   2   2   2   2   0   2   0   0   2   0   2   2   0
 MK-1-12                2   2   2   0   0   0   2   2   2   2   2   2   0   0   0   2   0   2   2   2   2   2   2   0   2   2   2   2   2   2   2   0   0   0   2   2   2   2   2   0   0   2   0   0   0   2   0   0   0   0   2   2   2   0   0   2   2   2   2   0   0   0   2   0   2   0   0   0   2   0   0   0   2   2   2   2   2   2   0   2   0   0   2   2   2   2   0   2   2   2   0   2   2   2   0   2   2   2   2   0   2   2   0   2   0   2   0   0   2   2   0   0   2   0   0   2   2   2   2   0   2   0   0   2   2   2   0   0   0   2   2   0   2   0   2   0   0   2   0   2   2   2   0   0   0   2   2   0   2   2   2   2   0   0   0   0   2   2   0   0   2   2   2   2   2   2   0   0   2   0   2   0   2   0   2   0   2   0   2   2   2   2   0   2   2   2   0   2   2   2   0   0   2   0   0   2   0   2   2   0
 MK-1-13                2   0   2   0   0   2   2   2   2   2   2   2   0   0   0   0   0   2   2   2   2   2   2   0   2   2   2   2   2   0   2   2   0   0   2   2   2   2   2   0   0   2   0   2   0   2   0   0   0   0   2   2   2   0   0   2   2   2   2   0   0   0   2   0   2   0   0   2   2   0   2   0   2   2   2   2   2   2   0   0   0   0   2   2   2   2   0   0   2   0   0   2   2   2   0   2   2   0   2   0   2   2   0   2   0   2   0   0   0   2   0   0   2   0   0   2   2   2   2   0   2   0   0   2   2   2   0   0   0   2   2   0   2   0   2   0   0   2   0   2   0   2   0   0   0   2   2   0   2   2   2   0   2   0   0   2   0   2   0   2   2   2   2   2   2   2   0   0   2   0   2   2   0   0   2   0   2   0   2   2   2   2   0   2   2   2   0   2   2   2   0   0   2   0   0   2   0   2   2   0
 MK-1-14                2   0   2   0   0   2   2   2   2   2   2   2   2   0   0   0   0   2   2   2   2   2   2   0   2   2   2   2   2   0   2   0   0   0   2   2   2   0   2   2   0   2   0   2   2   2   0   0   0   0   2   2   2   0   0   2   2   2   2   0   0   0   2   0   2   0   0   2   0   0   2   0   2   2   2   2   2   2   0   0   0   0   2   2   2   2   0   0   2   0   0   2   2   2   2   2   2   0   0   0   2   2   0   2   0   2   0   2   0   2   0   2   2   0   0   2   2   2   2   0   2   0   0   2   2   2   0   2   2   2   2   0   2   0   2   0   0   2   0   0   0   2   0   0   0   0   2   0   2   2   2   2   0   0   0   2   0   2   0   2   2   2   2   2   0   2   0   0   0   0   2   2   0   0   2   0   2   0   2   2   2   2   0   2   2   2   0   2   2   2   0   0   2   2   0   2   0   2   2   0
 MK-1-15                2   0   2   0   0   2   2   2   2   2   2   2   2   0   0   0   0   2   2   2   2   2   2   0   2   2   2   2   2   0   2   0   0   0   2   2   2   0   0   2   0   2   0   2   0   2   0   0   0   0   0   2   2   0   0   2   2   2   2   0   0   0   2   0   2   0   0   2   0   0   2   0   2   2   2   2   2   2   0   0   0   0   2   2   2   2   0   0   2   0   0   2   2   2   2   0   2   2   0   0   2   2   0   2   0   2   0   2   0   2   0   2   2   0   0   2   2   2   2   0   2   0   0   2   2   2   0   2   2   2   2   2   2   0   2   2   0   2   0   0   2   2   0   0   0   0   2   0   2   2   2   2   0   0   0   2   2   2   0   2   0   2   2   2   2   2   0   0   0   2   2   2   0   0   2   0   2   2   2   2   0   2   0   2   2   2   0   2   2   2   0   0   2   2   0   2   0   2   2   0
 MK-1-16                2   0   2   0   0   2   2   2   2   2   2   2   2   0   2   0   0   2   2   2   2   2   2   0   2   2   2   2   2   0   2   0   0   0   2   2   2   0   0   2   0   2   0   2   2   2   0   2   0   0   0   2   2   0   0   2   2   2   2   0   0   0   2   0   2   0   0   2   0   0   2   2   2   2   0   2   2   2   0   0   0   0   2   2   2   2   0   2   2   0   0   2   2   2   2   2   2   2   2   0   2   2   2   2   0   2   0   2   0   2   2   2   2   0   0   2   2   2   2   0   0   0   0   0   2   2   0   2   2   2   2   2   2   0   2   2   0   0   0   0   2   2   2   2   0   0   2   0   2   2   2   2   0   0   0   2   2   2   0   0   0   0   2   2   2   2   0   0   0   2   2   2   0   0   2   0   0   0   0   2   0   2   0   2   2   2   0   2   2   2   0   0   2   2   0   2   0   0   2   0
 MK-2-1                 2   0   2   2   2   2   2   2   2   2   0   2   2   2   2   0   2   2   0   2   2   0   0   2   0   0   0   2   2   2   2   0   0   0   2   2   0   0   2   0   2   0   2   2   2   2   0   2   0   0   0   2   0   2   0   0   0   2   2   0   0   2   0   0   0   0   2   0   2   0   2   2   2   2   0   0   2   2   0   0   0   2   0   0   0   0   2   0   0   2   0   2   0   0   0   2   0   2   2   2   0   2   2   0   0   2   0   2   0   2   0   2   0   2   0   2   2   0   2   0   2   0   0   2   2   2   2   2   2   2   0   0   2   2   2   0   0   0   2   0   0   0   2   2   2   2   2   0   2   2   2   2   0   2   0   0   0   0   0   2   0   0   0   0   2   0   2   2   0   2   2   0   0   0   0   0   0   2   0   2   0   2   2   0   0   0   0   0   2   2   2   2   2   2   0   0   0   0   0   0
 MK-2-2                 2   0   2   2   2   2   2   2   2   2   0   2   2   2   2   0   2   2   0   2   2   0   0   2   0   0   0   2   2   2   2   0   0   0   2   2   0   0   2   0   2   0   2   2   2   2   0   2   0   0   0   2   0   2   0   0   0   2   0   0   0   2   2   0   0   0   2   0   2   0   2   2   0   0   0   0   2   2   0   0   0   2   0   0   0   0   2   0   0   2   0   2   0   2   0   2   0   2   2   2   0   2   0   2   0   2   0   2   0   2   0   2   0   2   0   2   2   0   2   0   0   0   0   0   2   2   2   2   2   2   0   0   2   2   2   0   0   0   2   0   0   0   2   2   2   2   2   0   2   2   2   2   0   2   2   0   0   0   0   2   0   0   0   2   2   0   2   2   0   2   2   0   0   0   0   0   0   2   0   2   0   2   0   2   0   0   0   0   2   2   2   2   2   2   0   0   2   0   0   0
 MK-2-3                 2   0   0   2   2   2   2   2   2   2   0   2   2   2   2   0   2   2   0   2   2   0   0   2   0   0   0   2   2   2   2   0   0   0   0   2   0   0   2   0   2   2   2   2   2   2   0   2   0   0   0   2   0   2   0   2   0   2   2   0   0   2   2   0   0   0   2   0   2   0   2   2   0   0   2   0   2   0   0   0   0   2   0   0   0   0   2   0   0   0   0   2   0   2   0   2   0   0   2   2   0   0   0   2   0   2   0   2   0   2   0   2   0   2   0   2   2   0   2   2   0   0   0   0   2   2   2   2   2   2   0   0   2   2   2   0   0   0   2   0   0   0   2   2   2   2   2   0   2   2   2   2   0   2   2   0   0   0   0   2   0   0   0   2   2   0   2   2   0   2   2   2   0   0   0   0   0   2   0   2   0   2   0   2   0   0   0   0   2   2   0   2   2   0   0   0   2   0   0   0
 MK-2-4                 2   0   0   2   2   2   2   2   2   2   0   2   2   2   2   0   2   2   0   2   2   0   0   2   0   0   0   2   2   2   2   0   0   2   2   2   0   0   2   0   2   2   2   2   2   2   0   2   0   0   0   2   0   2   0   2   0   2   0   2   0   2   2   0   2   0   0   0   2   2   2   2   0   0   2   0   2   0   0   0   0   2   2   0   0   0   2   0   0   0   0   2   0   0   0   2   0   0   2   2   0   0   0   2   0   2   0   0   0   2   0   2   0   2   0   0   2   0   2   0   2   0   0   0   2   0   2   2   2   0   0   0   2   2   2   0   0   0   0   0   0   2   2   2   2   2   2   0   2   2   2   0   2   2   2   0   0   0   0   2   0   0   2   2   2   0   2   0   2   2   0   2   0   0   0   0   2   2   0   2   0   2   0   2   0   0   2   2   2   2   0   2   2   0   0   0   2   0   0   0
 MK-2-5                 2   0   0   2   2   2   2   2   2   2   0   0   2   0   2   0   2   2   0   2   2   0   0   0   0   0   0   2   2   2   2   0   0   2   2   0   0   0   2   0   2   0   2   2   2   2   0   2   0   2   0   2   0   2   2   0   2   2   0   2   0   2   2   0   2   0   2   0   0   2   0   0   0   0   2   0   2   0   2   0   0   0   2   0   0   0   2   0   0   0   0   2   2   2   0   2   0   2   2   2   0   0   0   2   0   2   0   0   0   2   0   2   0   2   0   0   2   0   2   0   2   0   0   0   2   0   2   2   2   0   0   2   2   2   2   0   0   0   0   0   0   2   2   2   2   2   2   0   2   2   2   0   0   2   2   0   0   0   0   2   0   0   2   2   0   0   2   0   2   2   2   2   0   0   0   0   0   2   0   2   0   0   0   2   0   0   0   2   2   2   0   2   2   0   0   0   2   2   0   0
 MK-2-6                 2   0   0   2   2   2   2   2   2   2   0   0   2   0   2   0   0   0   0   2   2   0   0   0   0   0   0   2   2   2   2   0   0   0   2   0   0   0   2   0   2   0   2   2   2   2   0   2   0   0   0   2   0   2   2   0   2   2   0   2   0   2   2   0   2   0   2   0   0   2   0   0   0   0   2   2   2   0   2   0   0   0   2   0   0   0   2   0   0   0   0   2   2   2   0   2   0   2   2   2   0   2   0   2   0   2   0   0   0   0   0   2   0   2   0   0   2   0   2   0   2   0   0   0   2   0   2   2   2   0   2   2   2   0   2   0   0   0   0   0   0   2   0   2   2   2   2   0   2   0   2   0   2   2   2   2   0   0   0   2   0   0   2   2   0   0   2   0   2   2   2   2   0   0   0   0   0   2   0   2   0   0   0   2   0   0   0   2   0   2   0   2   2   0   0   0   2   2   0   0
 MK-2-7                 2   0   0   2   2   2   2   2   2   2   0   0   2   2   2   0   0   0   0   2   2   0   0   0   0   0   0   2   2   2   2   2   0   0   2   0   0   0   2   0   2   2   2   0   2   2   0   0   0   0   0   2   0   2   2   2   2   2   2   2   2   2   2   2   2   0   2   0   2   0   0   0   0   0   2   2   2   0   2   0   0   0   2   0   0   0   2   0   0   0   0   2   2   2   0   2   0   2   2   2   2   2   0   2   2   2   0   2   0   0   0   2   2   2   2   0   2   0   2   0   0   0   0   0   2   0   2   2   2   2   2   2   2   0   2   0   0   0   0   0   0   2   0   0   0   2   2   0   2   0   2   0   2   2   2   2   2   0   0   2   2   0   2   2   0   0   2   0   2   2   2   2   0   0   0   0   0   2   0   2   2   0   0   2   0   0   0   2   0   2   0   2   2   0   2   2   0   2   0   2
 MK-2-8                 2   0   0   2   2   2   2   0   2   2   0   0   2   2   2   0   0   0   0   2   2   0   0   0   0   0   0   2   2   2   2   2   0   0   2   0   0   0   2   0   2   2   2   0   2   2   0   0   0   0   0   2   0   2   2   2   2   2   0   2   2   2   2   2   2   2   2   0   0   0   2   0   0   0   2   2   2   0   2   0   0   0   2   2   0   0   0   0   0   2   0   2   0   2   0   2   0   2   2   0   2   2   0   2   2   2   0   2   0   0   0   2   0   2   2   2   2   0   2   0   0   0   0   0   0   0   2   2   2   2   2   0   2   0   2   0   0   0   0   0   0   2   0   0   0   2   2   0   2   0   2   0   2   2   2   2   2   2   2   0   2   0   2   2   0   0   2   0   2   2   2   0   0   2   0   0   0   2   0   0   2   0   0   2   0   0   0   2   0   2   0   2   2   0   2   2   0   2   0   2
 MK-2-9                 2   0   0   2   2   2   2   2   2   2   0   0   0   2   2   0   0   0   0   2   2   0   0   0   2   0   0   2   2   0   2   0   0   0   2   0   2   0   2   2   2   2   2   0   2   2   0   0   0   0   0   2   0   2   2   2   2   2   0   2   2   2   2   2   2   2   2   0   0   0   2   0   2   2   2   2   0   0   2   0   0   0   2   2   0   0   0   0   2   2   0   2   0   0   0   2   2   0   2   0   2   2   0   2   2   2   2   2   2   0   0   0   2   2   2   2   2   0   2   0   0   0   2   0   0   0   2   2   2   0   2   0   2   0   2   0   0   2   0   0   0   0   2   2   2   2   0   0   2   0   2   0   2   2   2   2   2   2   2   0   2   0   0   2   0   0   2   0   2   2   0   0   0   2   0   0   0   0   0   0   2   0   0   2   0   2   0   2   2   2   0   2   2   0   2   2   0   2   0   2
 MK-2-10                2   0   0   2   2   2   2   2   2   2   0   0   0   2   2   0   0   0   0   0   2   0   0   0   2   0   0   2   2   0   2   0   2   0   2   0   2   0   2   2   2   2   2   2   2   2   0   0   0   0   0   2   0   2   2   2   2   2   0   2   0   2   2   2   0   2   0   0   2   0   0   0   2   2   0   2   0   0   2   0   0   0   2   2   0   0   0   0   2   2   0   2   0   0   0   2   2   0   2   0   2   2   0   2   2   2   2   0   2   0   0   0   2   2   2   2   0   0   2   2   0   0   2   0   0   0   2   2   2   2   2   0   2   0   2   0   0   2   0   0   0   2   2   2   2   2   0   0   2   0   2   0   2   2   2   2   2   2   2   2   2   0   0   2   0   0   2   0   2   2   2   0   0   2   0   0   0   0   0   2   2   0   0   2   0   2   0   2   2   2   0   2   0   0   0   2   0   0   0   0
 MK-2-11                0   0   0   2   2   2   2   2   2   2   0   0   0   2   2   0   0   0   0   0   2   0   0   0   2   0   0   2   2   2   2   0   2   0   2   0   2   0   2   0   2   2   2   2   2   0   0   0   0   2   0   2   0   2   0   2   0   0   0   2   0   2   2   2   0   2   0   0   2   0   2   0   0   2   0   2   0   0   2   0   0   0   2   2   0   0   0   0   2   2   0   2   0   0   0   2   2   0   2   0   2   2   0   2   2   2   2   0   2   0   0   0   0   2   2   2   0   0   0   2   0   0   2   0   2   2   2   2   2   2   2   0   2   0   2   0   0   2   0   0   0   2   2   2   2   2   2   0   2   0   2   0   2   2   2   2   2   2   2   2   2   2   0   2   0   0   2   0   2   2   2   0   0   2   0   0   0   0   0   2   2   0   2   2   0   2   0   2   2   2   0   2   0   2   0   2   0   0   0   0
 MK-2-12                0   0   0   0   2   2   2   2   2   2   0   0   2   2   0   0   0   0   0   0   2   0   0   0   2   0   0   0   2   2   2   0   2   0   2   0   2   0   2   0   2   2   2   0   2   2   0   0   2   2   0   0   2   2   0   2   0   0   0   2   0   2   0   2   0   2   0   0   2   0   2   0   0   2   0   2   0   0   2   0   2   0   2   2   0   0   0   0   2   2   0   2   0   0   0   2   2   0   2   2   2   2   0   2   2   2   2   2   2   0   0   0   0   2   0   2   2   0   2   2   0   0   2   0   2   2   2   2   2   2   2   0   2   0   2   0   2   2   0   0   0   2   2   2   2   2   2   2   2   0   2   0   2   2   2   2   2   2   2   2   2   2   0   2   0   0   2   0   2   2   2   0   0   2   0   0   0   0   0   2   2   0   2   2   0   2   2   2   2   2   0   2   0   2   0   2   0   0   0   0
 MK-2-13                0   2   0   0   2   0   2   2   2   0   0   0   2   2   0   0   0   2   0   0   2   0   0   0   2   0   0   0   0   2   2   0   2   0   0   0   2   0   2   0   2   2   2   2   2   2   0   2   2   0   0   0   2   2   0   2   0   0   0   2   0   2   2   2   0   2   0   0   2   0   2   0   0   2   0   2   0   0   2   0   2   0   2   0   0   2   0   0   2   0   0   0   0   0   0   0   2   2   2   2   2   2   0   2   2   2   2   2   2   0   0   0   0   2   0   2   2   0   2   2   0   0   2   0   2   2   0   2   2   2   2   2   2   0   2   0   2   2   0   2   2   2   2   2   2   2   2   2   2   0   2   0   2   2   2   2   2   2   2   2   0   2   0   2   0   0   2   0   2   2   2   0   0   2   0   2   2   0   0   2   2   0   0   2   0   2   2   2   2   2   0   2   0   2   0   2   0   0   2   0
 MK-2-14                0   2   0   0   2   0   2   2   2   0   0   0   2   2   0   0   0   2   0   0   2   0   0   0   2   0   2   2   0   2   2   0   2   0   0   0   2   0   2   0   2   2   2   2   2   2   0   2   2   0   0   0   2   2   0   2   0   0   0   2   0   2   2   2   0   2   0   2   2   0   2   0   0   2   0   2   0   0   2   0   2   0   2   0   0   2   0   0   2   0   0   0   0   0   0   0   2   2   2   2   2   2   0   2   2   2   2   2   2   2   0   0   2   2   0   2   2   0   2   2   0   0   2   0   2   2   0   2   2   2   0   2   2   0   2   0   2   2   0   2   0   2   2   2   2   2   2   2   2   0   2   0   2   2   2   2   2   2   2   2   2   2   2   2   0   0   2   0   2   2   2   0   2   2   0   2   2   0   0   2   2   2   2   2   0   2   2   2   2   2   0   2   0   2   0   0   2   0   2   0
 MK-2-15                0   2   0   0   2   0   2   2   2   0   0   0   2   2   0   0   0   2   0   2   2   0   0   0   2   0   2   2   0   0   2   0   2   0   0   0   2   0   2   0   2   2   2   2   2   2   0   2   2   0   2   0   2   2   2   2   0   2   0   2   0   2   2   2   0   2   0   0   2   0   2   0   0   2   0   2   0   0   2   0   2   0   2   0   0   2   0   0   0   0   0   0   0   2   2   0   2   2   2   2   2   2   0   2   2   2   2   2   2   2   0   0   0   2   0   2   2   0   2   2   0   2   2   0   0   2   0   2   2   2   0   2   2   0   2   0   0   2   0   2   0   2   2   2   2   2   2   2   2   0   0   0   2   2   2   2   2   2   2   2   2   2   2   2   0   0   2   0   2   2   2   0   2   0   0   2   2   0   0   2   2   2   2   0   0   2   2   2   2   2   2   2   0   0   0   0   2   0   2   0
 MK-2-16                0   2   0   2   2   0   2   2   2   0   0   0   2   0   0   0   0   2   0   2   2   0   0   0   2   2   0   2   0   0   2   0   2   0   0   0   2   0   2   0   2   2   2   2   2   2   0   0   2   0   2   0   2   2   2   2   0   0   0   2   0   2   2   0   0   2   0   0   2   0   2   0   0   2   0   2   0   0   2   0   2   0   2   0   0   2   0   0   0   0   0   0   0   2   2   0   2   2   0   2   2   2   0   2   2   2   2   0   2   2   0   0   2   2   0   2   2   0   2   2   0   2   2   0   0   2   0   2   2   2   0   2   2   0   0   0   0   2   0   2   0   2   2   2   2   2   2   2   2   0   0   0   2   2   2   2   2   2   2   2   2   2   2   2   0   0   2   0   2   2   0   0   2   0   0   2   2   0   2   2   2   2   0   0   0   2   2   2   2   2   2   0   0   0   0   0   2   0   2   0
 MK-3-1                 2   2   2   0   0   2   0   0   0   2   0   2   0   2   2   2   0   2   2   2   2   0   0   0   0   2   2   2   0   2   2   0   0   2   2   0   2   2   0   2   0   2   2   0   0   0   0   0   0   2   0   0   0   2   0   2   0   0   2   0   0   2   0   2   0   2   2   0   0   0   0   0   2   0   0   0   0   2   2   0   2   2   0   0   0   2   2   2   0   0   2   0   0   2   2   2   0   2   2   0   0   0   0   2   0   2   2   2   0   0   2   0   2   0   0   2   0   0   2   0   2   0   2   0   0   2   2   0   0   0   0   2   2   2   0   2   2   0   0   2   2   0   2   2   0   2   2   0   0   2   0   0   2   2   2   2   2   0   0   2   2   0   0   2   0   2   2   0   0   2   0   0   2   0   2   2   0   0   2   2   0   2   0   0   0   2   0   2   0   2   0   0   0   2   2   2   2   0   0   0
 MK-3-2                 2   2   2   0   0   2   0   0   0   2   0   2   0   2   0   2   0   2   0   2   2   0   0   0   0   2   2   2   0   2   2   2   0   2   0   0   2   2   0   2   0   2   2   0   0   0   0   0   0   2   2   0   2   2   0   2   0   0   2   0   0   2   0   2   0   2   2   0   0   0   0   0   2   0   0   0   0   2   2   0   2   2   0   0   0   2   2   2   0   0   2   0   0   2   2   2   0   2   2   0   0   0   0   2   0   2   2   2   0   0   2   0   2   0   0   2   0   0   2   0   2   0   2   0   0   2   2   0   0   0   0   0   2   2   0   2   2   0   0   2   2   0   2   2   0   2   2   0   2   2   0   0   2   2   2   0   2   0   0   2   2   0   0   2   0   2   0   0   0   2   0   0   2   0   2   0   0   0   2   2   0   2   0   0   0   2   0   2   0   2   0   0   0   2   2   2   2   0   0   0
 MK-3-3                 2   2   2   0   0   2   0   0   0   2   2   2   0   2   0   2   0   2   0   2   2   0   0   0   0   2   2   2   0   2   2   0   0   2   0   0   2   2   0   2   2   0   2   2   0   0   0   0   0   2   2   0   2   2   0   2   2   2   2   0   0   2   0   2   2   2   2   0   0   0   2   2   2   0   2   0   0   2   2   0   0   2   0   0   0   2   2   2   0   0   2   0   0   2   2   2   0   2   2   0   0   0   0   2   0   0   2   2   0   0   2   0   2   2   0   0   0   0   2   0   2   0   2   0   0   2   2   0   0   2   0   0   2   0   0   2   2   0   0   0   2   0   2   2   0   2   2   2   2   2   0   0   2   2   2   0   2   0   0   2   2   0   0   2   0   2   0   0   0   2   0   0   2   0   2   0   0   2   2   2   0   2   0   0   0   2   2   2   0   2   0   2   0   2   2   2   2   0   0   0
 MK-3-4                 2   2   2   2   0   2   0   0   0   2   2   2   0   2   0   2   0   2   2   2   2   0   0   0   0   2   2   2   0   2   2   2   0   2   0   2   2   2   0   2   2   2   2   2   2   0   0   0   0   2   2   0   2   2   0   2   2   2   2   0   0   2   0   2   2   2   2   0   0   0   2   2   2   0   2   0   0   2   2   0   0   2   0   0   0   2   2   2   0   2   0   0   0   2   2   2   0   2   2   0   0   0   0   2   0   0   2   2   0   0   2   0   2   2   0   0   0   0   2   0   2   0   2   0   0   2   0   0   0   2   0   0   2   0   0   0   2   0   0   0   2   0   2   2   0   2   0   2   2   2   0   0   2   2   2   2   2   2   2   2   2   0   0   2   0   0   0   0   0   2   0   0   2   0   2   0   2   2   2   2   0   2   2   0   0   2   2   2   0   2   0   2   0   2   2   2   2   0   0   0
 MK-3-5                 2   2   2   2   0   2   0   0   0   2   2   2   0   2   0   2   0   2   2   2   2   0   0   0   0   2   2   2   0   2   2   2   0   2   2   2   2   2   0   2   2   2   2   2   2   0   0   0   0   0   2   0   0   2   0   2   2   2   2   0   0   2   0   2   2   2   2   0   0   0   2   2   2   0   2   2   0   2   2   0   0   0   0   0   0   2   0   2   0   2   0   0   0   2   2   2   0   2   2   0   0   0   0   2   0   0   2   2   2   0   2   0   2   2   0   0   0   0   2   0   2   0   2   0   0   2   0   0   0   2   2   0   2   0   0   0   2   0   0   0   2   0   2   2   0   2   0   2   2   2   0   0   0   2   2   0   2   0   2   2   2   0   0   2   2   0   0   0   0   2   0   0   2   0   2   0   2   2   2   2   0   2   2   0   0   2   2   2   0   2   0   2   0   2   2   2   2   0   0   0
 MK-3-6                 2   2   2   2   0   0   0   0   0   2   2   2   0   2   0   2   0   2   2   2   2   0   0   0   0   2   2   0   0   2   2   2   0   2   2   2   2   2   2   2   2   2   0   2   2   0   0   0   2   2   0   0   0   2   0   0   2   2   2   0   2   0   0   2   2   2   2   0   0   0   2   2   2   0   2   2   0   2   2   0   0   0   0   0   0   2   0   2   0   2   0   0   2   0   0   2   2   2   2   0   0   0   2   2   0   0   2   2   2   0   2   0   2   2   0   0   0   0   0   0   2   0   2   0   0   2   2   0   2   2   2   0   2   0   0   0   2   0   0   0   2   0   2   2   0   2   0   2   2   2   0   2   0   2   2   0   2   0   2   2   2   0   0   2   2   0   0   0   0   2   0   0   2   0   2   0   2   2   2   2   0   2   2   0   0   2   2   2   0   2   0   2   0   2   2   2   2   2   2   0
 MK-3-7                 2   2   2   2   0   0   0   0   0   2   2   2   0   2   0   2   0   2   2   2   2   0   0   0   0   2   2   0   0   0   2   2   0   2   2   2   2   2   2   2   2   2   0   2   2   0   0   0   2   0   0   0   0   2   0   0   2   2   2   0   2   0   0   2   2   2   2   0   0   0   2   2   2   0   2   2   0   2   2   0   0   0   0   0   0   2   0   2   0   2   0   0   2   0   0   2   0   2   2   0   0   2   2   2   0   0   2   2   2   0   0   2   2   2   0   0   0   0   0   0   2   0   2   0   0   0   2   0   2   2   2   0   2   0   0   0   2   0   0   0   2   0   2   2   0   2   0   2   2   2   0   0   2   0   2   0   2   0   2   2   0   0   0   0   2   0   0   0   0   2   0   2   2   0   2   0   2   2   2   2   0   2   2   0   0   2   2   2   2   2   0   2   0   2   2   2   2   2   0   0
 MK-3-8                 2   2   0   2   0   0   0   0   0   2   2   0   0   2   0   2   0   2   2   0   0   0   0   0   0   2   2   0   0   0   2   2   0   0   2   2   2   2   2   2   2   2   0   2   2   0   0   0   2   0   0   0   2   2   0   0   2   2   2   0   2   2   0   2   2   0   2   0   0   0   2   2   2   0   2   2   2   2   2   0   0   0   0   0   0   0   2   2   0   2   0   0   2   0   0   2   0   2   2   0   0   2   2   2   0   0   2   2   2   0   0   2   2   2   2   0   0   0   0   0   2   0   2   0   2   0   2   0   2   2   2   0   2   0   2   0   2   0   0   0   2   0   0   2   2   2   0   2   2   0   0   0   2   0   2   0   0   0   0   2   0   0   0   0   2   0   0   0   2   0   0   2   2   0   2   0   2   2   2   2   0   2   2   0   0   0   2   2   2   2   0   2   0   2   2   2   2   0   0   0
 MK-3-9                 0   2   0   2   0   0   0   2   0   2   2   0   0   2   0   2   0   2   2   0   0   0   0   0   0   2   2   0   0   2   2   2   0   0   2   2   0   2   2   2   2   2   0   2   2   0   2   0   2   0   0   0   2   2   0   2   0   2   2   0   2   0   0   2   2   0   2   0   2   0   2   2   2   0   2   2   2   2   0   0   0   0   0   0   0   2   2   2   0   2   0   0   2   0   0   2   0   2   2   0   0   0   2   2   0   0   2   2   2   0   0   2   2   2   2   0   0   0   0   0   2   0   2   0   2   0   0   0   2   2   2   0   2   0   2   0   0   0   0   0   2   0   0   2   2   2   0   2   2   0   0   0   2   0   2   0   0   0   0   2   0   0   0   2   2   0   0   0   2   0   0   2   2   0   2   0   2   0   0   2   0   2   2   0   0   0   2   2   2   2   0   2   2   2   2   2   2   2   0   0
 MK-3-10                0   2   0   2   0   0   0   2   0   2   2   0   0   2   0   2   0   2   2   0   0   2   0   0   0   2   2   2   0   2   2   2   0   0   2   2   0   2   2   2   0   2   0   2   0   2   2   0   2   0   0   0   2   2   0   2   2   0   2   0   2   0   0   2   2   0   2   2   2   0   2   2   2   0   2   2   2   0   0   0   0   0   0   0   0   2   0   2   0   2   2   0   2   0   0   2   0   2   2   0   0   2   2   2   0   0   2   2   2   0   0   2   2   2   2   0   0   0   0   0   2   0   2   0   0   0   0   0   2   2   2   0   2   0   2   0   0   0   2   0   2   0   0   2   2   2   0   2   2   0   0   0   2   0   2   0   2   0   0   2   0   0   0   2   2   0   0   0   2   2   2   2   2   0   2   2   0   0   0   2   0   2   2   0   0   0   2   2   2   2   0   2   2   2   2   2   2   2   0   0
 MK-3-11                0   2   2   2   0   0   2   2   0   0   2   0   0   0   0   2   2   2   2   0   0   2   0   0   2   2   2   2   0   2   2   2   0   0   2   2   2   2   2   2   0   2   0   2   2   2   2   0   2   0   0   0   2   2   0   2   2   0   2   0   2   0   0   2   2   0   2   2   2   0   2   2   2   0   0   2   2   0   0   2   0   0   0   0   0   2   0   2   0   0   2   2   2   0   0   2   0   0   2   0   2   2   2   2   0   0   2   2   0   0   0   2   2   2   2   2   0   0   2   0   2   0   2   0   0   0   0   0   0   2   2   0   2   0   2   0   0   0   2   0   2   0   0   2   0   2   0   2   2   0   0   0   2   0   2   0   2   0   0   2   0   0   0   2   2   0   0   0   2   2   2   2   2   0   2   0   0   0   0   2   2   2   2   0   0   0   2   2   2   2   0   2   2   2   2   2   2   2   2   0
 MK-3-12                2   2   2   2   0   0   2   2   0   2   2   0   2   0   0   2   2   0   2   0   0   2   0   0   0   2   2   2   0   2   2   2   2   0   2   2   2   2   2   2   0   2   0   2   2   0   2   0   0   0   0   0   2   2   2   2   2   0   2   0   2   0   0   2   2   0   2   2   2   2   2   2   2   0   2   2   2   0   0   2   0   0   0   0   0   2   2   2   0   0   2   2   0   0   0   2   0   2   0   0   2   2   0   2   0   0   2   2   0   0   0   0   2   2   0   2   0   0   2   0   2   0   0   0   0   0   0   0   0   2   0   0   2   0   2   0   0   0   2   0   0   0   0   2   0   2   0   2   2   0   0   0   2   0   2   2   0   0   2   2   0   0   0   0   2   0   0   0   2   0   2   2   2   0   2   0   0   0   0   2   2   2   2   0   0   0   2   2   2   2   2   2   2   2   2   2   2   2   2   0
 MK-3-13                2   0   0   2   0   0   2   2   0   2   2   0   2   0   0   2   2   0   2   0   0   2   0   0   0   2   2   2   0   2   2   2   2   0   2   2   0   2   2   2   0   2   0   2   2   0   2   0   0   0   0   0   2   2   2   2   0   0   2   0   2   0   0   2   2   0   2   2   2   2   0   2   2   0   2   2   0   0   0   0   2   2   0   0   0   2   2   2   2   0   2   2   0   0   0   2   0   2   0   0   2   2   0   2   0   0   0   2   0   0   0   2   2   2   0   2   0   2   2   0   2   0   0   0   0   0   0   0   0   2   2   0   2   0   2   0   0   0   2   0   2   0   0   2   0   2   0   2   2   0   0   0   0   0   2   2   0   0   2   2   0   0   0   0   2   0   0   0   2   0   2   2   2   0   2   2   0   0   0   0   2   2   2   2   0   0   0   2   2   2   2   2   2   2   2   2   2   2   2   0
 MK-3-14                2   0   2   2   0   0   2   2   0   2   2   0   2   0   0   2   2   0   2   0   2   2   0   0   0   2   2   2   0   0   2   2   2   2   0   2   0   2   0   2   0   2   0   2   2   0   2   0   0   0   0   2   2   2   2   2   2   0   2   0   2   0   0   2   0   0   2   2   2   2   0   2   2   2   2   2   0   0   0   0   2   2   0   0   0   2   2   2   2   0   2   2   0   0   0   2   0   2   0   0   2   2   0   2   0   0   0   2   0   0   0   2   2   2   0   2   0   0   0   0   2   0   0   0   2   0   0   0   0   2   2   0   2   0   2   0   0   0   2   2   0   0   0   2   0   2   0   2   2   0   2   0   2   0   2   0   0   0   2   2   0   0   0   2   2   0   0   0   2   0   2   2   2   0   2   2   0   0   0   0   2   2   2   2   0   0   0   2   0   2   2   2   2   2   2   2   2   2   2   2
 MK-3-15                2   0   2   2   0   0   2   2   0   2   2   0   2   0   0   2   2   0   2   0   2   2   0   0   0   2   2   2   0   0   2   2   2   2   0   2   0   2   0   2   0   2   0   2   2   0   0   0   0   0   0   2   2   2   2   2   2   0   2   0   0   0   2   2   0   0   2   2   2   2   0   2   2   2   2   2   0   0   0   0   2   2   0   0   0   2   2   2   2   0   2   2   0   0   0   2   0   2   0   0   2   2   0   2   0   0   0   2   0   0   2   2   2   2   0   2   0   0   0   0   2   0   2   0   0   0   0   0   0   2   2   0   2   0   2   0   0   0   2   2   0   0   2   2   0   2   0   2   2   0   2   0   2   0   2   0   0   0   2   2   0   0   0   2   2   0   0   0   2   0   2   2   0   0   2   0   0   0   0   0   0   0   2   2   0   0   0   2   0   2   2   0   2   0   2   2   2   2   2   2
 MK-3-16                2   0   2   2   0   0   2   2   0   2   2   0   2   0   0   2   2   2   2   2   2   0   0   0   0   2   2   2   0   0   0   2   2   2   0   2   0   2   0   0   0   2   2   2   2   0   0   0   0   0   0   2   2   2   2   2   2   0   2   0   0   0   2   2   0   0   0   2   2   2   0   2   2   0   2   2   0   0   0   0   2   2   0   0   0   2   2   2   2   0   2   2   2   0   0   2   0   2   0   0   2   2   0   2   0   0   0   2   0   0   2   2   2   2   0   2   0   0   0   0   2   0   2   0   0   0   0   0   0   0   2   0   2   0   2   0   0   0   2   2   0   0   2   2   0   2   0   2   2   0   2   0   2   0   2   0   0   0   2   2   0   0   0   2   2   0   0   0   2   0   2   2   0   0   2   0   0   0   0   0   0   0   2   2   0   0   0   2   2   2   2   0   2   0   2   0   2   2   2   2
 MK-4-1                 2   0   0   2   2   2   0   0   2   2   0   0   2   2   0   0   0   2   2   0   0   2   0   0   2   2   0   0   0   0   2   2   2   0   2   2   2   2   2   0   0   2   2   0   2   2   0   2   0   0   0   2   0   0   2   0   2   0   0   0   0   2   2   2   0   0   0   2   0   2   2   0   2   2   2   2   0   0   0   0   2   0   2   2   2   0   2   2   2   2   0   0   2   2   0   0   2   0   0   2   2   2   0   0   0   2   2   0   2   0   0   0   0   2   0   0   0   2   0   2   0   0   0   0   2   0   2   2   2   2   2   0   2   2   2   0   0   0   2   0   0   0   2   0   0   0   2   0   2   0   0   0   0   0   2   0   2   2   2   0   0   2   2   0   2   0   0   2   2   0   2   0   2   2   2   0   0   0   2   2   0   0   2   2   2   0   0   2   2   0   2   0   0   2   2   2   2   2   2   2
 MK-4-2                 2   0   0   0   2   0   0   0   2   2   0   0   2   2   0   0   0   2   2   0   0   2   0   0   2   2   0   0   0   0   2   0   2   0   2   2   2   2   2   2   0   2   2   0   2   2   0   2   0   0   0   2   0   0   2   0   2   0   0   0   0   2   2   2   0   0   0   2   0   2   2   0   2   2   2   2   0   0   0   0   2   0   0   2   2   0   2   2   2   0   0   0   0   2   0   0   0   0   0   2   0   2   0   0   0   2   2   0   2   0   0   0   0   2   0   0   0   2   0   2   0   0   0   0   2   0   2   2   2   2   0   0   2   2   2   0   0   0   2   0   0   0   2   0   0   0   2   0   2   0   0   0   0   0   2   0   2   2   2   0   0   2   2   0   2   0   0   2   2   0   2   0   2   2   2   0   0   0   2   2   0   0   2   2   2   0   0   2   2   0   2   0   0   2   2   2   2   2   2   0
 MK-4-3                 2   0   0   0   0   0   0   2   2   2   0   0   2   2   0   0   0   2   2   0   0   2   0   2   2   2   0   0   0   0   2   0   2   0   2   2   2   2   2   2   0   2   2   0   0   2   0   2   0   0   0   2   2   0   2   0   2   0   0   0   0   2   0   2   0   0   0   2   0   2   2   0   2   2   2   2   2   0   0   2   2   2   0   2   2   0   2   2   2   0   0   0   0   2   0   0   0   0   0   2   0   2   0   0   0   2   0   0   2   2   0   0   0   2   0   2   0   2   2   2   0   0   0   0   0   0   2   0   0   2   0   0   2   2   2   0   0   2   0   0   0   2   2   0   0   0   2   0   2   2   0   0   0   0   2   0   2   2   2   0   0   2   2   0   0   0   0   2   2   0   2   0   2   2   2   0   2   0   2   2   0   0   2   0   2   2   2   2   2   2   2   0   0   2   2   2   2   2   2   0
 MK-4-4                 2   0   0   0   0   0   0   2   2   2   0   0   2   2   0   0   0   2   0   0   0   2   0   2   2   2   0   0   0   0   2   0   2   0   2   2   2   2   0   2   0   2   0   2   0   0   2   2   0   0   0   2   2   2   0   0   2   0   0   0   0   2   0   2   0   0   0   2   0   2   0   0   2   2   2   2   2   0   0   2   2   2   0   2   2   0   2   2   2   0   0   0   0   0   0   0   0   0   0   2   0   0   0   0   0   2   0   0   2   2   0   0   0   2   0   2   0   2   0   2   0   0   0   0   0   0   2   0   0   2   2   0   2   2   2   0   0   0   0   0   0   2   2   0   0   0   2   0   2   2   2   0   0   0   2   0   2   0   2   0   0   2   2   0   0   0   0   2   2   0   2   0   2   0   0   2   0   0   2   2   2   0   2   0   2   2   2   0   2   2   2   2   0   2   2   2   2   2   2   0
 MK-4-5                 2   0   0   0   0   0   0   2   2   2   0   0   2   2   0   0   0   2   0   0   0   2   0   2   2   2   0   0   0   0   0   0   2   0   2   2   2   2   2   2   0   2   0   2   0   0   2   2   0   0   0   2   2   2   0   0   2   0   0   0   0   0   0   2   0   0   0   2   0   2   0   0   0   2   2   2   2   0   0   2   2   2   0   2   2   0   2   2   2   0   0   0   0   0   0   0   0   0   0   2   0   0   2   2   0   2   0   0   2   2   0   0   0   2   0   2   0   2   0   0   0   0   0   0   0   0   2   0   0   2   2   0   2   2   2   0   0   0   0   2   0   0   2   0   0   0   2   0   2   2   2   0   0   0   2   0   2   0   2   0   0   2   2   0   0   0   0   0   0   0   2   0   2   0   0   2   0   0   2   2   2   0   2   0   2   2   2   0   2   2   2   2   0   2   2   2   2   2   2   2
 MK-4-6                 2   0   2   2   0   0   0   2   2   2   2   0   2   2   0   0   2   2   0   2   0   2   0   2   2   2   0   2   0   0   0   2   2   0   2   2   2   2   2   2   0   2   0   2   0   0   2   2   0   0   0   2   2   2   0   0   2   0   0   0   0   0   0   0   0   0   0   2   0   2   2   0   0   0   2   2   2   0   0   0   2   2   2   2   2   0   2   2   2   0   0   0   0   2   0   0   0   0   2   2   0   0   2   2   0   2   0   2   2   0   0   0   0   2   0   2   2   2   0   2   2   0   2   0   0   0   2   0   0   2   2   0   2   0   2   0   2   0   2   2   0   0   0   0   0   0   2   0   2   2   2   0   2   0   2   0   2   0   0   0   0   2   0   0   0   0   2   0   0   0   2   0   2   0   0   2   0   0   2   2   2   0   2   0   2   2   2   0   0   2   2   2   0   2   2   2   2   2   2   2
 MK-4-7                 2   0   2   2   0   0   0   2   2   2   2   0   2   2   2   0   2   2   0   2   2   2   0   2   2   2   0   2   0   0   0   0   2   0   2   2   2   2   0   2   0   2   0   0   0   0   2   2   0   0   0   2   2   2   0   0   2   0   0   0   0   0   0   0   0   0   2   2   0   2   2   0   0   0   2   2   2   0   0   0   2   2   0   2   0   2   2   2   2   2   0   0   0   2   0   0   0   0   2   2   0   0   2   2   0   2   0   2   2   0   0   0   0   2   0   2   2   2   0   2   2   0   2   0   0   0   2   2   2   0   2   0   2   0   2   0   2   0   2   2   0   0   0   0   2   0   2   2   2   2   2   0   2   0   2   0   2   0   0   0   0   2   0   0   0   0   2   0   0   0   2   0   2   0   0   0   0   0   2   0   2   0   0   0   2   2   2   0   0   2   2   2   0   2   2   2   2   2   2   2
 MK-4-8                 2   0   2   2   0   0   0   2   2   2   2   0   2   2   2   0   2   2   0   2   2   2   0   2   2   0   0   2   0   0   0   0   2   0   2   2   2   2   0   2   0   2   2   0   0   0   2   2   0   2   0   2   2   2   0   0   2   0   0   0   0   2   0   0   2   0   2   2   2   2   2   0   2   0   2   2   2   0   0   0   2   2   0   2   0   2   2   2   2   2   2   0   0   2   0   0   0   0   2   0   0   0   2   2   0   2   0   2   2   2   0   0   0   2   0   2   2   2   0   2   2   0   2   0   0   0   2   2   0   0   2   0   2   0   2   0   2   0   2   2   0   0   2   2   2   0   2   2   2   2   2   0   2   0   2   0   2   2   2   0   0   2   0   0   0   0   2   0   0   0   0   0   2   0   0   0   0   0   2   0   2   0   0   2   2   2   2   0   0   0   2   2   0   0   2   2   2   2   2   2
 MK-4-9                 2   0   2   2   0   0   0   2   2   2   2   0   2   2   2   0   2   2   0   0   2   2   0   2   2   0   0   2   0   0   0   0   2   0   2   2   2   2   0   2   0   2   2   0   0   0   2   2   0   2   0   2   2   2   0   0   2   0   0   0   0   2   0   0   2   0   2   2   2   2   2   0   2   0   2   2   2   0   0   0   2   2   0   2   0   2   2   2   2   2   2   0   0   0   0   0   0   0   2   0   0   0   2   2   0   2   0   2   0   2   0   0   0   2   0   2   2   2   2   2   2   0   2   0   0   0   2   2   0   0   2   0   2   0   2   0   2   0   0   2   0   0   2   2   2   0   2   2   2   2   2   0   2   0   0   0   2   2   2   0   0   2   0   0   0   0   2   0   0   0   0   0   2   0   0   0   0   0   2   0   2   0   0   2   2   2   2   0   0   0   2   2   0   0   0   2   2   2   2   2
 MK-4-10                2   0   2   2   0   0   2   2   2   2   2   0   2   2   2   0   2   2   0   0   2   2   0   2   0   0   0   2   0   0   0   0   0   0   2   2   2   2   0   2   2   2   2   0   0   0   2   2   0   2   0   0   2   0   0   0   2   0   0   0   0   2   0   0   2   0   0   2   2   2   2   0   2   0   2   2   2   0   0   0   0   2   0   2   0   2   2   2   0   2   2   0   0   2   0   0   0   0   2   0   0   0   2   2   0   2   0   0   0   2   2   0   0   2   0   2   2   2   2   2   2   2   2   0   0   0   2   2   0   0   2   0   2   0   2   0   2   0   0   2   0   0   0   2   2   0   2   2   2   2   2   0   2   0   0   0   2   2   2   0   0   2   0   2   0   0   2   0   0   0   0   0   2   0   0   0   0   2   2   0   2   0   0   2   2   0   2   0   0   0   2   2   0   0   0   2   2   2   2   2
 MK-4-11                2   0   2   2   0   0   2   2   2   0   2   2   2   2   2   2   2   2   0   0   2   2   0   2   2   0   0   2   0   0   0   0   0   0   2   2   2   0   0   2   2   2   2   0   0   0   2   2   0   2   0   0   2   0   0   0   2   0   0   0   2   2   0   0   2   0   0   0   2   2   2   0   2   0   2   2   2   0   0   0   0   2   0   2   0   2   2   2   0   2   2   0   0   2   0   0   2   0   2   2   0   0   2   2   0   2   0   0   0   2   2   0   0   2   0   2   2   0   2   2   2   0   2   0   0   0   2   2   0   2   0   0   2   0   2   0   2   0   0   2   0   0   0   0   2   0   2   2   2   2   2   0   2   0   0   0   2   2   0   0   0   2   0   2   0   0   2   0   0   0   2   0   2   0   0   0   0   2   2   0   2   0   0   2   2   0   2   0   0   0   2   2   0   0   0   2   2   2   2   2
 MK-4-12                2   0   2   2   0   0   2   2   2   0   2   2   2   2   2   2   2   2   0   0   2   2   0   2   2   0   0   2   0   0   0   0   0   0   2   2   0   0   2   2   2   2   2   0   0   0   2   2   0   2   0   0   2   0   0   0   2   0   2   0   2   2   0   0   2   0   0   0   0   2   2   0   2   0   2   0   2   0   0   0   0   0   0   2   2   2   2   2   0   2   0   2   0   2   0   0   2   0   0   2   0   2   2   2   0   2   0   0   0   2   2   0   0   0   0   2   2   0   2   2   2   0   0   0   0   0   2   2   0   2   0   0   2   0   2   0   2   0   0   2   0   0   0   2   2   2   2   2   2   2   2   0   2   0   0   0   2   2   2   0   0   2   0   0   0   0   0   0   0   0   0   0   0   2   0   0   0   2   2   0   2   0   0   2   2   2   2   2   0   0   2   2   0   0   0   2   2   2   2   2
 MK-4-13                2   2   2   2   0   0   2   2   2   0   2   2   2   2   0   2   0   2   0   0   2   2   0   2   2   0   2   2   0   0   0   0   0   0   2   2   0   0   2   2   2   2   2   0   2   0   0   2   0   2   0   0   2   0   0   2   2   0   2   0   2   2   0   0   2   0   0   0   0   2   2   0   2   2   2   0   2   0   0   0   0   0   0   0   0   2   2   2   0   2   0   2   0   2   0   0   2   2   0   2   0   2   2   2   0   2   0   2   0   2   2   0   0   0   0   0   2   0   2   2   2   0   2   0   0   2   2   2   0   2   0   0   2   0   0   2   2   0   2   2   0   0   0   2   2   2   2   2   0   2   2   0   2   0   0   2   2   2   2   0   2   2   0   0   0   0   0   0   0   0   0   0   0   2   0   0   0   2   2   0   0   0   0   2   2   2   2   2   0   0   2   2   0   2   0   2   2   2   2   2
 MK-4-14                2   2   2   2   0   0   2   2   2   2   0   2   2   2   0   2   0   2   0   0   2   2   0   0   2   0   2   2   0   0   0   0   0   0   2   2   0   0   0   2   2   2   0   2   2   0   0   2   0   0   0   0   2   0   0   2   2   0   2   0   2   2   0   0   2   0   0   0   0   2   2   0   2   2   2   0   2   0   2   0   0   0   0   0   0   2   2   2   0   2   0   2   0   2   0   0   2   2   0   2   0   2   2   2   0   2   0   0   0   2   2   0   0   0   0   0   2   0   2   2   2   0   2   0   0   2   2   2   0   0   0   0   2   0   2   2   2   0   2   2   0   0   2   0   2   0   2   2   0   2   2   0   2   0   0   2   2   2   2   0   2   2   0   0   2   0   0   0   0   0   0   0   0   2   0   0   0   2   2   0   0   0   0   2   2   2   2   0   0   0   2   2   0   2   2   2   2   2   2   2
 MK-4-15                2   2   2   2   0   0   0   2   2   2   0   2   2   2   0   2   0   2   0   2   2   2   0   0   2   0   2   2   2   0   0   0   0   0   2   0   0   2   0   2   2   2   0   0   2   0   0   2   0   0   0   0   2   0   0   2   2   0   2   0   2   2   0   0   2   0   2   0   0   2   2   0   2   2   2   0   2   2   0   0   0   0   0   0   0   2   2   2   0   2   0   2   2   2   2   0   2   2   2   2   0   2   2   2   0   2   0   0   0   2   2   0   0   2   0   0   2   0   2   2   2   0   2   2   0   2   2   2   0   0   0   0   2   0   2   2   0   0   2   2   0   0   2   0   2   0   2   2   0   0   2   0   2   2   0   2   2   2   2   0   2   2   0   0   2   0   0   2   0   0   0   0   2   2   0   0   0   2   2   0   0   0   0   2   0   2   2   0   0   2   2   2   0   2   2   2   2   2   2   2
 MK-4-16                2   2   2   2   0   0   2   2   2   2   0   2   2   2   0   2   0   2   2   2   2   2   0   0   2   0   2   2   2   0   0   0   0   0   2   0   2   2   0   2   2   0   0   0   2   0   2   2   2   0   0   0   2   0   0   2   2   2   2   0   2   2   0   0   0   0   2   0   0   2   2   0   2   2   2   0   2   0   0   0   0   0   0   0   0   2   2   2   0   2   0   2   2   2   2   0   2   2   2   2   0   2   0   2   0   2   0   0   0   2   2   0   0   2   0   0   2   0   2   2   2   0   2   2   0   2   2   0   0   0   2   0   2   0   2   2   0   0   2   2   0   0   2   0   2   0   2   0   0   0   2   0   2   2   0   2   2   2   2   0   2   2   0   0   0   0   2   2   0   0   0   0   2   2   0   0   0   2   2   0   0   0   2   2   0   2   2   0   0   2   0   2   0   2   2   2   2   0   2   2
 MK-5-1                 0   2   2   2   2   0   0   0   0   0   0   2   0   0   2   0   2   2   0   0   0   2   2   2   2   0   2   0   2   2   0   2   2   2   0   0   2   0   0   0   2   2   0   2   2   2   0   2   2   2   2   2   2   2   0   0   2   0   2   2   0   0   0   2   2   2   0   2   2   0   2   2   2   0   2   2   2   2   0   0   2   2   0   2   0   2   2   2   2   0   2   0   2   0   2   2   0   2   2   0   2   0   2   2   0   0   2   2   0   0   0   0   2   0   0   2   0   2   2   0   2   0   2   0   2   0   2   2   2   2   2   2   0   2   0   2   2   2   0   2   2   2   2   2   2   0   2   2   2   2   2   0   0   0   0   0   2   0   2   0   0   2   2   0   0   0   2   0   0   2   0   2   2   0   0   2   0   2   0   2   2   0   2   0   2   2   0   2   0   0   2   0   2   2   0   2   0   2   2   2
 MK-5-2                 0   2   2   2   2   0   0   0   0   0   0   2   0   0   2   0   2   0   2   0   0   2   2   0   2   0   2   0   2   2   0   2   2   2   0   0   2   0   0   0   2   2   2   2   2   2   0   2   2   2   2   2   2   2   0   0   2   0   2   2   0   0   0   2   2   2   0   2   2   0   2   0   2   0   2   2   2   2   0   2   2   2   0   2   0   0   2   2   2   0   2   0   2   0   2   2   0   2   2   0   2   0   2   2   0   0   2   2   0   0   0   0   2   0   0   2   0   2   2   0   2   0   2   0   0   0   2   2   2   0   2   2   0   2   0   2   2   2   0   2   2   2   0   2   2   0   2   2   0   2   2   2   0   2   2   0   2   0   2   0   2   0   2   0   0   0   2   0   0   2   0   2   2   0   0   2   0   2   2   2   2   0   2   0   2   2   0   2   0   0   2   0   2   2   0   2   0   2   2   2
 MK-5-3                 0   2   2   2   2   0   0   0   0   0   0   2   0   0   2   0   2   0   2   0   0   2   2   0   2   0   2   0   2   2   0   2   2   2   0   0   2   0   0   0   2   2   0   2   2   2   0   2   2   2   2   2   2   2   0   0   2   0   2   2   0   0   0   2   2   2   0   2   2   0   2   0   2   0   2   2   2   2   0   2   2   2   0   2   0   0   2   2   2   0   2   2   2   2   2   2   0   2   2   0   2   0   0   2   2   0   2   2   0   0   0   0   2   0   0   0   0   2   2   0   2   2   2   2   2   0   2   2   2   0   2   2   0   2   0   2   2   2   0   0   2   2   0   2   2   0   0   2   0   2   2   2   0   2   2   0   2   0   2   0   2   0   2   0   0   0   2   0   0   0   0   2   2   0   0   2   0   2   2   2   2   0   2   0   2   2   0   2   0   0   2   0   2   2   0   2   0   2   2   2
 MK-5-4                 0   2   2   2   0   0   0   0   0   0   0   2   0   0   2   0   2   0   2   2   0   2   2   0   2   0   2   2   2   0   0   2   2   2   0   0   2   0   0   2   0   2   0   2   2   2   0   2   2   2   2   0   2   2   0   0   2   0   2   2   0   0   0   2   2   2   0   2   2   2   2   0   2   0   2   2   2   2   0   2   2   0   0   2   0   0   2   0   2   0   2   2   2   2   2   0   0   2   2   0   2   0   0   2   2   0   2   2   0   0   0   0   2   0   0   0   0   2   2   0   2   2   2   2   2   0   2   0   2   0   0   2   0   2   2   2   2   2   0   0   2   2   0   2   2   0   0   2   0   2   2   2   0   0   2   0   2   0   2   2   2   0   2   0   0   0   2   0   0   0   0   2   2   0   0   2   0   2   2   2   2   0   2   0   2   2   0   2   0   0   0   0   2   2   0   2   0   2   2   2
 MK-5-5                 0   2   2   2   0   0   0   0   0   0   0   2   0   0   0   0   2   2   2   2   0   2   2   0   2   0   2   2   0   0   0   2   2   2   0   0   2   0   2   2   0   2   0   2   2   2   0   0   2   2   2   0   2   2   2   0   0   0   2   2   0   0   0   2   2   2   0   2   2   2   2   0   2   0   0   2   0   2   0   2   2   0   0   2   0   0   2   0   2   0   2   2   2   2   2   0   0   2   2   0   2   0   0   2   2   0   0   2   0   2   0   0   2   0   0   0   0   0   2   0   0   2   2   2   2   0   2   0   0   2   0   2   0   2   2   2   2   0   0   0   2   2   0   2   2   0   0   2   0   2   2   2   0   0   2   0   0   0   2   2   2   0   2   0   0   0   2   0   0   0   0   2   2   0   2   2   0   2   2   2   2   0   0   0   2   2   0   2   2   0   0   0   0   0   0   2   0   2   2   2
 MK-5-6                 0   2   2   2   0   0   0   0   0   0   0   2   0   2   2   0   2   2   2   2   0   2   2   0   2   0   2   2   0   0   0   2   2   0   0   0   2   0   0   2   0   0   0   2   2   2   0   0   2   2   2   0   2   2   0   0   0   2   2   2   0   0   0   2   2   2   0   2   2   2   2   0   2   0   0   0   0   2   0   2   2   0   0   2   0   2   0   0   2   0   0   0   2   2   2   0   0   2   2   0   2   0   0   2   2   0   0   2   0   2   0   2   2   0   0   0   0   0   2   0   0   2   2   2   2   0   2   0   2   0   0   2   2   2   2   2   2   0   0   0   2   2   0   0   2   0   0   2   0   2   2   2   0   0   2   2   0   0   0   2   2   2   2   0   2   0   2   0   2   0   0   2   0   0   0   2   0   2   2   0   2   2   0   0   0   2   2   2   2   0   0   0   0   0   0   2   0   2   2   2
 MK-5-7                 0   2   0   2   0   0   0   0   0   0   0   2   0   2   0   0   2   2   2   2   0   2   2   0   2   0   2   2   0   0   0   2   2   0   0   2   2   0   0   2   0   0   0   2   2   2   0   0   2   2   2   0   2   2   0   0   0   2   2   2   0   0   0   2   2   2   0   2   0   2   0   2   2   0   0   0   0   2   0   2   2   2   0   2   0   2   0   0   0   0   0   0   0   2   2   0   2   2   2   0   2   0   0   2   2   0   0   0   0   2   0   0   2   0   0   0   0   0   2   2   0   2   2   2   2   0   2   2   2   0   0   2   2   2   2   2   2   2   0   0   2   2   0   0   2   2   2   2   0   2   2   2   0   0   2   2   2   0   0   2   2   2   2   0   2   0   2   0   2   0   0   0   0   0   0   2   0   2   2   0   2   2   0   0   0   2   2   2   2   0   0   0   0   0   0   2   0   2   2   2
 MK-5-8                 0   2   2   2   0   0   0   0   0   0   0   2   0   2   0   2   2   2   2   2   0   2   0   0   2   0   2   0   2   0   0   0   2   2   0   2   2   0   0   2   0   0   0   2   2   2   0   0   2   2   2   0   2   2   0   0   0   2   2   2   2   0   0   2   2   2   0   2   2   2   0   2   2   0   0   0   0   2   0   2   2   0   0   2   0   2   0   0   0   2   0   0   0   2   2   0   2   2   2   0   2   0   0   2   2   0   0   0   0   2   0   2   2   0   0   0   0   0   2   2   0   2   2   2   2   0   2   2   2   0   0   2   2   2   2   2   2   2   0   0   2   2   0   0   2   2   2   2   0   2   2   2   0   0   2   2   2   0   0   2   2   2   2   0   2   0   0   0   2   2   2   0   0   0   0   2   0   2   0   0   2   2   0   0   0   2   2   2   2   0   0   0   0   0   0   0   0   2   2   0
 MK-5-9                 0   2   2   2   0   0   0   0   0   0   0   2   0   2   0   2   0   2   2   2   0   2   0   0   0   0   2   0   2   2   0   2   2   2   0   2   2   0   0   2   0   0   0   2   0   2   0   0   0   2   2   0   2   2   0   0   2   2   2   2   2   0   2   2   0   2   0   2   2   2   0   2   2   0   0   0   0   2   2   2   2   0   0   2   0   2   0   0   0   2   2   0   0   2   2   0   2   2   2   0   2   0   0   2   2   0   0   0   0   2   2   2   2   0   0   0   0   0   0   2   0   2   2   0   2   0   2   2   2   0   0   2   2   0   2   2   2   2   0   0   2   2   0   0   2   2   2   2   0   2   2   2   0   0   2   2   2   0   0   2   2   2   2   0   2   0   0   0   2   2   0   0   0   0   0   2   0   2   0   2   0   2   0   0   0   2   2   2   2   0   0   0   0   0   0   0   0   2   2   0
 MK-5-10                0   2   2   2   0   0   0   0   0   0   0   2   0   2   0   2   0   0   2   2   2   0   0   0   0   0   2   0   2   2   0   2   2   2   0   2   2   0   2   2   0   0   0   2   0   2   0   0   0   2   2   0   0   2   0   0   2   2   2   0   2   0   2   2   0   2   2   2   2   2   0   0   2   0   0   0   0   2   2   2   2   0   0   2   0   2   0   0   0   2   0   0   0   2   0   0   0   2   2   2   2   0   0   2   2   0   2   0   0   2   2   2   2   0   0   2   0   0   0   2   0   2   2   2   2   0   2   2   2   0   0   2   2   0   2   2   2   2   0   0   2   2   0   0   2   2   0   2   0   2   2   2   0   0   2   2   2   0   0   2   2   2   2   0   2   0   0   0   2   2   0   0   0   0   0   2   0   2   0   2   0   2   0   0   0   2   2   2   2   0   0   0   0   0   0   0   0   2   2   0
 MK-5-11                0   2   2   2   0   0   0   0   0   0   0   2   0   2   0   2   0   0   2   2   2   0   0   0   0   0   2   0   0   2   0   2   2   2   0   2   2   0   2   0   0   0   0   2   0   2   0   0   0   2   2   0   2   2   0   0   2   2   2   0   0   0   2   2   0   0   2   2   2   2   0   0   2   0   2   0   0   2   2   2   2   0   0   2   0   2   0   0   0   2   0   0   0   2   0   0   0   2   2   2   2   2   0   2   2   0   2   0   0   2   2   2   2   0   0   2   0   0   0   2   0   2   2   2   2   0   2   2   0   2   0   2   0   0   2   2   2   2   0   0   2   2   0   0   2   2   0   0   2   2   2   2   0   0   2   2   2   0   0   2   2   2   2   0   2   0   0   0   2   2   0   0   0   0   0   2   2   2   0   2   0   2   0   2   0   0   2   2   2   0   0   0   0   0   0   2   0   2   2   0
 MK-5-12                0   2   2   2   0   0   0   0   0   0   2   2   0   2   0   2   0   2   2   2   2   0   0   0   0   0   0   0   0   0   0   2   2   2   0   2   2   0   2   0   2   0   0   2   0   2   0   0   0   2   0   0   0   2   0   0   2   2   2   0   0   2   2   2   0   0   2   2   2   2   0   0   2   0   2   0   0   2   2   0   2   0   0   2   2   2   0   0   0   2   0   0   0   2   0   0   0   2   2   2   2   0   0   2   2   0   2   0   0   0   0   2   2   0   0   2   0   0   0   2   0   2   2   2   2   0   2   2   0   2   0   2   0   0   2   2   2   2   2   0   2   2   0   0   2   2   0   0   2   2   2   2   0   0   2   2   2   0   0   2   2   2   2   0   2   0   0   0   0   0   0   2   0   0   0   0   2   2   0   2   2   2   0   2   0   0   2   2   2   0   0   0   0   0   2   0   0   2   2   0
 MK-5-13                0   0   2   0   0   0   2   0   0   0   2   0   0   0   0   2   0   2   2   2   2   0   0   0   0   0   0   0   0   0   0   2   2   2   0   2   2   0   2   0   2   0   0   2   0   2   0   0   0   2   2   0   0   2   0   0   2   2   2   0   0   2   2   2   0   0   2   2   2   2   0   0   2   0   2   2   0   2   2   0   2   0   0   2   2   2   2   0   0   2   0   0   0   2   0   0   0   2   2   2   0   0   0   2   0   0   2   0   0   0   0   2   2   0   0   2   2   0   0   2   0   2   2   2   2   0   2   2   0   2   0   2   0   0   2   2   2   2   2   0   2   2   0   0   2   2   0   0   2   2   2   2   0   0   2   2   0   0   0   2   2   2   2   2   2   0   0   0   0   0   0   2   0   0   0   0   2   2   0   2   2   2   0   2   0   0   2   0   2   0   0   0   0   0   2   2   0   2   2   0
 MK-5-14                0   0   2   0   0   0   2   0   0   0   2   0   0   0   2   2   0   2   2   2   0   0   0   0   0   0   0   0   0   0   0   2   2   2   0   2   2   0   0   0   2   0   0   2   0   2   0   2   0   2   2   0   0   2   0   0   2   2   2   0   0   2   2   2   0   0   2   2   2   2   0   0   2   0   2   2   0   2   2   0   2   0   2   2   2   2   2   0   0   2   0   0   0   2   0   0   0   2   2   2   0   0   0   2   0   2   2   0   0   0   0   2   2   0   0   2   0   0   0   2   0   2   2   2   2   2   2   2   0   2   0   2   0   0   2   2   2   2   2   2   2   2   0   0   2   2   2   0   2   2   2   2   0   0   2   2   0   0   0   2   2   2   2   2   2   2   0   0   0   0   0   0   0   0   0   2   2   2   2   2   2   0   0   2   0   0   2   0   2   0   0   0   0   0   2   2   0   2   2   0
 MK-5-15                0   0   2   0   0   0   2   0   0   0   2   0   0   0   2   2   2   2   2   0   2   2   0   0   0   0   2   0   0   0   0   0   2   2   2   2   2   0   0   0   2   0   0   2   0   2   0   2   2   2   2   0   0   2   0   0   2   2   2   0   0   2   2   2   0   0   2   2   2   2   0   0   2   0   2   2   0   2   2   0   2   0   2   2   2   0   2   0   0   2   2   0   0   2   0   0   0   2   2   2   0   0   0   2   0   2   2   0   0   0   0   2   0   0   0   2   0   0   0   2   0   2   2   2   2   2   2   2   0   2   0   2   0   0   2   2   2   2   2   2   2   2   0   0   2   2   2   0   2   2   2   2   0   0   2   2   0   0   0   2   2   2   2   2   2   2   0   0   0   2   0   0   0   0   0   2   2   2   2   2   2   0   0   2   0   0   2   0   2   0   0   2   0   0   2   2   0   2   2   0
 MK-5-16                0   0   2   0   0   2   2   0   0   0   2   0   0   0   2   2   2   2   2   0   2   2   0   2   0   0   2   0   0   0   0   0   2   2   2   2   2   0   0   0   2   0   0   2   0   2   0   2   2   2   2   0   0   2   0   2   2   2   2   0   0   2   2   2   0   2   2   2   2   2   0   0   2   0   2   2   0   2   2   0   2   0   2   2   2   0   2   0   0   2   2   0   2   2   0   0   0   2   2   2   0   0   0   2   0   2   2   0   0   0   0   2   2   0   0   2   0   0   0   2   0   2   2   2   2   2   2   2   2   2   2   0   0   0   2   2   2   2   2   2   2   0   0   0   2   2   2   2   2   2   2   2   0   0   2   0   0   0   0   2   2   2   0   2   2   0   0   0   2   2   0   0   2   0   0   2   2   2   2   2   2   0   0   2   0   0   2   0   2   0   0   2   0   0   2   2   0   2   0   2
 MK-6-1                 0   0   2   2   2   0   2   2   0   2   0   2   2   0   2   2   2   0   2   0   2   2   0   2   2   2   0   2   0   2   2   0   0   0   2   2   2   0   2   2   2   0   0   2   2   0   0   0   2   0   2   0   0   2   0   2   0   2   2   0   2   2   0   2   0   0   0   2   2   0   2   0   0   2   2   2   0   2   2   2   2   0   0   0   2   2   0   2   2   0   0   0   0   2   0   0   2   2   2   2   0   0   2   0   2   0   0   0   0   0   2   2   2   2   2   0   2   2   0   2   2   0   0   0   0   0   0   0   0   2   0   0   2   0   2   2   2   0   2   0   0   0   0   2   2   0   2   0   0   2   0   0   0   0   0   0   0   2   0   2   2   0   0   0   2   2   2   0   0   0   2   2   2   0   2   0   0   2   2   0   0   2   0   0   2   0   2   2   2   0   2   0   0   2   0   2   0   2   2   2
 MK-6-2                 0   0   2   2   2   0   2   2   0   2   0   2   2   0   2   2   2   0   2   0   2   2   0   2   2   2   0   0   0   2   2   0   0   0   2   2   2   0   2   2   2   0   0   2   2   0   0   0   2   0   2   0   2   2   0   2   0   2   2   0   2   2   0   2   0   0   0   2   0   0   2   2   0   2   2   2   2   0   2   2   0   0   0   0   2   2   0   2   2   0   0   0   0   0   0   0   2   2   0   2   0   2   2   0   2   0   0   0   0   0   2   2   2   0   2   0   2   2   0   2   0   0   0   2   0   0   0   0   2   0   0   0   2   0   2   2   2   2   2   0   0   0   0   2   2   0   2   0   0   0   0   0   0   0   2   2   0   2   0   2   2   0   0   0   2   2   2   0   0   2   2   2   2   2   2   0   0   2   2   0   0   2   0   2   2   0   2   2   2   0   2   2   0   0   0   2   0   0   2   2
 MK-6-3                 0   2   2   2   2   0   0   0   0   2   0   2   2   2   2   2   2   0   0   0   0   2   0   2   2   0   0   0   0   2   2   0   0   0   2   2   0   0   2   2   2   0   0   2   0   0   0   0   2   0   2   0   2   2   0   2   0   2   2   0   2   2   0   2   0   0   2   0   2   0   2   2   2   0   2   2   2   2   2   2   0   0   0   0   2   2   0   2   2   0   0   0   2   0   0   0   2   2   0   2   0   2   0   0   2   0   0   0   2   0   2   2   2   0   2   0   2   2   0   2   0   0   0   2   0   2   0   0   2   0   0   0   2   2   2   2   2   2   2   0   0   0   0   0   2   0   2   0   0   0   0   0   0   0   2   2   0   2   0   2   2   0   2   0   2   2   2   0   2   2   0   2   2   0   2   0   0   2   2   0   0   2   0   2   0   0   2   2   2   0   2   0   0   0   2   2   0   2   2   2
 MK-6-4                 2   2   0   2   2   0   0   0   0   2   0   2   2   2   2   0   2   0   2   0   2   2   0   2   2   0   0   0   2   2   0   0   0   0   2   2   0   2   2   2   2   0   0   2   2   0   0   0   2   0   2   0   2   2   0   2   0   2   0   0   2   2   2   2   0   0   2   0   2   2   2   2   2   0   2   2   2   2   2   2   0   0   0   0   0   2   0   2   2   0   2   0   2   2   0   0   2   0   0   0   0   2   0   0   2   0   0   0   2   2   2   2   2   0   2   0   0   2   0   2   0   0   0   2   0   2   0   0   2   0   0   0   2   2   0   2   2   2   2   0   0   0   0   0   2   0   2   0   0   0   0   0   0   0   2   2   0   2   0   2   2   0   2   0   0   2   2   2   2   2   2   2   2   0   2   0   0   2   2   0   0   2   0   2   0   0   2   0   2   0   2   0   0   0   2   2   0   2   2   2
 MK-6-5                 2   2   0   2   2   0   0   0   0   0   2   2   2   0   0   2   2   0   2   0   2   2   0   2   2   0   2   0   2   0   0   0   0   0   2   2   0   2   2   2   2   0   0   2   2   0   2   0   0   0   2   0   2   2   0   2   0   2   0   0   2   2   2   2   0   2   0   2   2   2   2   2   2   0   2   2   2   2   0   2   0   0   0   0   0   2   0   2   2   2   2   0   2   2   0   2   2   0   0   0   0   2   0   0   2   0   0   0   2   2   2   2   2   0   2   0   0   2   0   2   0   2   2   0   0   2   2   0   2   0   0   0   2   2   2   2   2   2   2   0   0   0   0   0   2   0   2   0   0   0   0   0   0   0   2   2   0   2   0   2   2   0   2   0   0   2   2   0   0   0   2   2   2   2   2   0   0   2   0   0   0   2   0   2   0   2   2   0   2   0   2   0   0   0   2   2   0   2   2   2
 MK-6-6                 2   2   0   2   2   0   0   0   0   0   2   2   2   0   0   2   2   0   2   0   2   2   0   2   2   2   2   0   2   0   0   0   0   0   2   2   0   0   2   2   2   0   0   2   2   0   2   0   2   0   0   0   2   0   0   2   0   2   0   0   2   2   2   2   0   2   0   2   2   2   2   2   2   0   2   2   2   2   0   0   0   0   0   0   0   2   0   2   2   2   2   0   2   2   0   2   2   0   0   2   2   2   0   0   2   0   0   0   2   2   2   2   2   0   2   0   0   2   2   2   0   2   2   0   0   2   2   0   2   0   0   0   2   2   2   2   2   2   2   0   0   0   0   0   2   0   2   0   0   0   0   0   0   0   2   2   0   2   0   2   0   2   0   2   0   2   2   0   0   0   2   2   2   2   2   0   0   2   0   0   0   2   0   2   0   2   2   0   2   0   2   0   2   0   2   0   0   2   2   2
 MK-6-7                 2   2   0   2   2   0   0   2   0   0   2   2   0   2   0   0   2   0   2   0   2   2   0   2   2   2   2   0   2   0   0   0   2   2   2   2   0   0   0   2   2   0   0   2   2   0   0   0   2   0   0   0   2   0   0   2   0   2   0   2   2   2   2   2   0   2   0   2   2   2   2   2   0   0   2   2   2   2   0   0   0   0   0   0   0   2   0   2   2   2   2   0   2   2   0   2   2   0   0   2   2   2   0   0   2   2   2   0   2   2   2   2   2   0   2   0   0   2   2   2   2   2   2   0   0   2   2   0   2   0   0   0   2   2   2   2   2   2   2   0   0   0   0   0   2   0   2   0   0   0   0   0   0   0   2   0   0   2   0   2   0   2   0   2   0   2   2   0   0   0   2   2   0   2   2   0   0   2   0   2   0   0   0   0   0   2   2   0   2   0   2   0   2   0   2   0   0   0   2   2
 MK-6-8                 2   2   0   2   2   0   0   2   0   0   2   2   2   2   2   0   0   0   2   0   2   2   0   2   0   2   2   0   2   0   0   0   2   2   2   2   0   0   0   2   2   2   0   2   2   0   2   0   2   0   0   2   2   0   0   2   0   2   0   2   2   0   2   2   0   2   0   2   0   2   2   2   0   0   2   2   2   0   0   2   0   0   0   0   2   2   0   2   2   2   0   0   2   2   0   2   2   0   2   2   2   2   0   0   2   2   2   0   2   2   2   2   2   0   2   2   0   2   2   2   2   2   2   0   0   2   2   0   2   0   0   0   2   0   2   2   2   0   2   0   0   0   0   0   2   0   2   0   0   0   0   0   0   0   2   2   0   0   0   2   0   0   0   2   0   0   2   0   0   0   2   0   0   2   2   0   0   2   0   2   0   0   0   0   2   2   2   0   2   0   2   0   2   0   2   0   0   0   2   2
 MK-6-9                 0   2   2   2   2   2   0   2   2   0   2   2   0   2   2   0   2   0   2   0   2   2   0   0   0   2   2   0   2   0   0   2   2   2   2   2   0   0   0   0   2   2   0   2   2   0   2   0   2   0   0   2   2   0   0   2   0   2   2   2   2   0   2   2   0   2   0   0   0   2   2   2   0   2   2   2   2   0   2   2   0   2   2   0   2   2   0   2   2   0   2   0   2   0   0   2   2   0   2   2   2   2   2   0   2   2   2   2   2   2   2   2   2   0   2   2   0   2   2   2   2   2   2   0   0   2   2   0   2   0   0   0   2   0   2   2   2   0   2   0   0   0   0   0   2   0   2   0   0   0   0   0   0   0   2   2   0   0   0   0   0   0   2   2   0   2   2   0   0   0   2   0   0   2   2   0   0   2   0   2   0   0   0   0   2   2   2   0   2   0   2   2   2   0   2   0   0   0   2   2
 MK-6-10                0   2   2   0   2   2   0   2   2   0   2   2   0   2   2   0   2   0   0   0   2   2   0   0   0   2   2   0   2   0   0   2   2   2   0   2   0   0   2   0   0   2   0   2   2   0   2   0   2   0   0   0   2   0   0   2   0   2   2   2   2   0   0   2   0   2   0   0   0   2   2   2   0   2   2   2   2   0   2   2   2   0   2   0   2   0   0   2   2   0   2   0   2   2   0   2   2   0   2   2   2   2   2   0   2   2   2   2   2   2   2   2   2   0   0   2   2   2   2   0   2   2   2   0   0   2   2   0   0   0   0   0   2   0   2   2   2   0   2   0   0   2   0   0   2   0   2   0   0   0   0   0   0   0   2   2   0   0   0   0   0   0   2   2   0   2   2   0   0   0   2   0   0   2   2   0   0   2   0   2   0   0   0   0   2   2   2   0   0   0   2   2   2   0   2   0   2   0   2   2
 MK-6-11                0   2   2   0   2   2   0   2   2   0   2   2   0   2   2   0   2   0   0   0   2   2   0   0   0   2   2   0   2   0   0   2   0   2   0   0   0   0   2   0   0   2   0   2   2   0   2   0   0   0   0   0   2   0   0   2   0   0   2   2   2   0   0   2   0   2   0   0   0   2   2   2   0   0   2   2   2   0   2   2   2   0   2   0   2   0   2   2   2   0   2   0   2   0   0   2   2   2   2   2   2   2   2   0   2   2   2   2   0   2   2   2   2   2   0   2   2   2   2   0   2   2   2   0   0   2   2   0   0   2   0   0   2   0   2   2   2   0   0   0   0   0   0   0   2   0   2   0   0   0   0   2   0   0   2   2   0   0   0   0   0   0   2   2   0   2   0   0   0   0   2   2   0   2   0   2   0   2   0   2   0   0   2   0   2   0   2   0   0   0   2   2   2   0   2   0   2   0   2   2
 MK-6-12                0   2   2   0   2   2   0   2   2   0   2   2   0   2   2   0   2   0   0   0   2   2   0   0   0   2   2   0   2   0   0   2   0   0   0   0   0   0   2   0   2   2   0   2   2   0   2   2   2   0   0   0   2   0   2   2   0   0   0   2   2   0   0   2   0   2   0   2   0   2   2   2   0   0   2   2   2   0   2   2   2   0   2   0   2   2   2   0   2   0   2   0   2   0   0   2   0   2   2   2   2   2   2   0   0   2   2   2   0   2   2   2   2   2   2   2   0   2   2   0   2   2   2   0   0   2   2   0   0   0   0   0   0   0   2   2   2   0   0   0   0   0   0   0   2   0   2   0   0   0   0   2   0   0   2   2   0   0   0   0   0   0   2   2   2   2   2   0   0   0   2   2   0   2   0   2   0   2   0   2   2   0   2   0   2   0   2   0   0   0   2   2   2   0   2   0   2   0   2   2
 MK-6-13                0   2   2   0   2   2   0   2   0   0   2   2   0   2   2   0   2   2   0   0   2   2   0   0   0   2   2   0   2   0   0   2   0   0   0   0   2   0   2   0   2   2   0   2   2   0   2   2   2   0   0   0   2   0   2   2   2   0   0   2   2   0   0   2   0   2   0   0   2   2   2   2   0   0   2   2   2   2   2   2   2   0   2   0   2   2   2   0   2   0   2   0   2   0   0   2   0   2   2   0   2   2   2   0   0   2   2   2   0   2   2   2   2   2   2   2   0   2   2   0   2   2   2   0   0   2   2   0   0   0   0   0   0   0   2   2   2   0   0   0   2   0   0   0   2   0   2   2   2   0   0   2   0   0   2   2   2   0   0   0   0   0   2   2   2   2   2   0   2   0   2   2   0   2   0   2   0   2   0   2   2   0   0   0   2   0   0   0   0   0   2   2   2   0   2   0   2   2   2   0
 MK-6-14                0   2   2   2   0   2   0   2   2   0   2   2   0   2   2   0   2   2   0   0   2   2   0   2   0   2   2   0   2   0   0   2   0   0   0   0   2   0   2   0   2   2   0   2   2   0   2   2   2   0   0   0   2   0   0   2   2   0   0   2   2   2   0   2   0   2   0   0   2   2   0   2   0   2   2   2   2   2   2   2   2   0   2   0   2   2   2   0   2   0   2   0   2   0   0   2   0   2   2   0   2   2   0   0   0   2   2   2   0   2   2   2   2   2   2   2   0   2   2   0   2   2   0   0   0   2   2   0   0   0   0   2   0   0   2   2   2   0   2   0   2   0   0   0   2   0   2   2   2   0   0   2   2   0   0   0   2   0   2   0   0   0   2   2   2   0   2   0   2   0   2   2   2   2   0   2   2   2   0   2   2   0   0   0   0   0   0   0   0   0   2   2   2   0   2   0   0   2   0   0
 MK-6-15                0   2   2   0   0   2   0   2   2   0   2   2   0   2   2   0   2   2   0   0   2   2   0   0   0   2   2   0   2   0   0   2   0   0   2   0   2   0   2   0   2   2   0   2   2   0   2   2   2   0   0   0   2   0   2   2   2   0   0   2   2   2   0   2   0   2   0   0   2   2   0   2   0   2   2   2   0   2   2   2   2   0   2   0   2   2   2   0   2   0   2   2   2   0   0   2   2   2   2   0   2   2   2   0   0   0   2   2   0   2   2   2   2   2   2   2   0   2   2   0   2   2   0   0   2   2   2   0   0   0   0   2   0   0   2   0   2   0   2   2   0   0   0   0   2   0   2   2   2   2   0   2   2   0   0   0   2   0   2   0   0   0   2   2   2   0   2   2   2   0   2   2   2   0   0   2   2   2   2   2   2   0   0   0   0   0   0   0   0   0   2   2   2   0   2   0   0   2   0   0
 MK-6-16                0   2   2   2   0   2   0   2   2   0   2   2   0   2   2   0   2   2   0   0   2   2   0   0   0   2   2   0   2   0   0   2   0   0   2   0   2   2   2   0   2   2   0   2   0   0   2   2   2   0   0   0   2   0   2   2   2   0   0   0   2   2   0   2   0   0   0   0   2   2   0   2   0   2   2   2   0   2   2   0   0   2   2   0   2   2   2   0   2   0   2   2   2   0   0   2   2   2   2   0   2   2   2   0   0   0   2   2   0   2   2   2   2   2   2   2   0   2   2   2   2   2   0   0   0   2   2   0   0   0   0   2   0   0   2   2   2   0   2   2   0   0   0   0   2   0   2   2   2   2   0   2   2   0   0   0   2   0   2   0   0   0   2   2   2   0   2   2   2   2   2   2   2   0   0   0   2   2   2   2   2   0   0   0   0   0   0   0   0   0   0   2   0   0   2   0   0   2   0   2
 
!****************************************** Phenotypic Data **********************************************************
!-100.0 is resevred for missing phenotype
SimulatedTrait1        11.0170   10.9101   10.1301   10.5506    9.9557   10.4109    8.8738    9.4832   13.1438   11.3025    8.0230   10.5906   12.4807   10.3208    9.4158   10.4458   10.0366   11.7735   10.8138   12.0631    8.6874   10.6792    8.9766    9.8172    9.9557   10.1447   11.3875   12.8177    9.8362    9.8379   10.8901   11.1332    8.5613    8.9756    9.2400   12.3481   10.9598    8.8192    9.1043   10.8887    7.8717    8.3608   10.4327   11.8688   10.5362   11.2860    9.9763   12.0319    9.6983   10.6477   11.3814   12.2131    8.9901   11.8035   10.9043    9.5217    6.9461   10.6672   10.9020    8.8720    9.6348   11.4977    7.8787    8.8989    9.7601    9.5354    9.3350    9.6053    9.9294   10.4574   10.4300    8.6414   11.4353    9.9356   10.5549   10.2369   13.1836    9.8583    7.8738   11.5603   10.9868    7.8797   10.4426    8.6379    7.8650    8.4476   11.9307   11.0693    8.6743   12.0738   10.0991   11.0449    9.5814    7.4141    7.9930    9.1437    8.4475   10.6059   11.2912    9.6123   11.7095   10.3754    9.2327   10.5381    8.1850   10.9251   10.7636    8.0210    8.4292    8.9528    9.0477    8.8168   11.2250   10.8503    8.6881   11.1762    9.2435   11.3669   12.6188    9.3136    8.5743    8.4948    7.6078    7.9870   11.1692   10.9166   12.8283    9.1099   11.4815   12.9957   10.4789    7.9830   10.8246   10.9577   10.1217   10.8575    8.0021    7.7858    8.8861    9.2670   10.4690    8.4352   11.2223   10.1202    8.4607    8.2913   10.0864   10.6695    9.9765   10.9800   12.3441   13.6083    6.9172    9.8220   10.3482    9.5742   11.3259    8.6210   12.2823   10.0115    7.3481    8.2234    9.9556    8.0645    9.7467    7.6693   11.7831    9.9112   10.4867    9.5301   11.1911    8.7580   11.3920    7.6623    7.7105    8.7529    7.1710    9.8771   10.9704   10.3888   11.3054    9.5486    9.1557    8.0942   10.7478   13.7276    9.8748    9.7266   10.2495   10.8539   11.7783   10.8834   11.0431    9.4776    9.2643   10.7410    7.1116   10.7787   11.8796   10.5241
SimulatedTrait2        14.2103   17.3304   17.0121   15.2232   13.2954   14.9091   13.1980   13.1309   12.9086   15.2338   16.3756   15.5283   13.2650   13.8762   13.0005   15.2770   13.4768   13.4054   18.7695   17.1421   15.3911   17.0761   14.8031   13.4814   14.7584   15.0199   16.2983   13.9400   14.2772   14.7142   13.4283   16.2398   13.9291   16.2159   12.9149   16.8053   16.3681   15.2141   13.1114   15.6765   14.4806   16.0382   15.2194   15.3876   16.2366   15.1868   13.2249   14.7840   15.9431   18.4136   16.5281   13.4390   15.8511   16.3814   15.7850   16.8463   12.9539   13.4663   15.2805   17.8316   14.2242   15.6236   14.6151   15.4045   17.3465   17.2840   13.5186   16.1350   14.0953   13.3009   19.1561   14.1235   14.4468   12.6891   16.7417   15.1010   13.2769   16.9802   15.4602   15.4740   16.3004   14.2205   16.2833   15.4284   14.7944   15.3677   15.8727   17.6232   17.7518   14.6354   14.6722   14.1036   16.9118   16.0561   19.6576   14.5267   12.0872   15.1856   18.2286   14.6269   15.1363   15.4520   13.3120   17.5370   15.4552   14.7613   18.7856   16.4492   14.7014   13.6791   16.5488   12.3282   19.6265   15.5269   13.4862   13.0831   13.8469   15.1382   16.5809   13.8131   14.6335   16.4477   15.7353   12.5792   15.6644   13.7664   16.3543   11.9713   14.5879   16.4939   14.5059   15.9669   12.8725   14.4344   14.7712   15.5845   16.1217   15.5166   13.8895   14.8327   17.2679   15.1158   13.1823   15.5070   15.4119   14.3296   11.3052   17.2280   15.3420   16.1091   16.3645   15.3970   14.4477   13.6695   14.3893   14.9517   15.6436   14.1980   15.7093   14.0572   16.7744   13.3351   15.6074   14.6020   16.0686   15.9329   16.4187   11.6572   16.3927   13.9681   12.5064   14.6559   20.0374   13.0869   16.2575   15.5086   13.4442   13.6836   17.3895   13.7738   16.0036   14.9678   14.5127   13.4341   15.5866   15.6932   17.0312   16.5887   14.8284   16.6759   12.9924   14.4673   13.8388   14.9654   13.9326   17.7352   13.5625   13.2997   16.2529   16.9654
 
