# Supplementary material for: Inclusive Composite Interval Mapping of QTL by Environment Interactions in Biparental Populations
Source: PLoS One. 2015 Jul 10;10(7):e0132414. doi: 10.1371/journal.pone.0132414 (PMC4498613; doi:10.1371/journal.pone.0132414)
Supplement: S3 File — (ZIP) [file pone.0132414.s003.zip › Simulation for unliked model/Simulated popualtions/run_00177.met]

!**********************Note: lines staring with "!" are remarks and will be ignored in the program********************
!*********************************General Information**********************************
!Assuming F1 = P1 x P2, populations available in QTL IciMapping are: 
!  1, P1BC1F1 = P1 x F1, the first backcrossing where P1 is used as the recurrent parent;
!  2, P2BC1F1 = P2 x F1, the first backcrossing where P2 is used as the recurrent parent;
!  3, F1DH, F1-derived doubled haploids; 
!  4, RIL or F1RIL, recombination inbred lines through the repeated selfing of F1;
!  5, P1BC1RIL, recombination inbred lines through the repeated selfing of P1BC1F1;
!  6, P2BC1RIL, recombination inbred lines through the repeated selfing of P2BC1F1;
!  7, F2, the selfing generation of F1;
!  8, F3, the selfing generation of F2;
!  9, P1BC2F1, the second backcrossing where P1 is used as the recurrent parent; 
! 10, P2BC2F1, the second backcrossing where P2 is used as the recurrent parent;
! 11, P1BC2RIL, recombination inred lines through the repeated selfing of P1BC2F1; 
! 12, P2BC2RIL, recombination inred lines through the repeated selfing of P2BC2F1; 
! 13, P1BC1F2, the selfing generation of P1BC1F1; 
! 14, P2BC1F2, the selfing generation of P2BC1F1; 
! 15, P1BC2F2, the selfing generation of P1BC2F1; 
! 16, P2BC2F2, the selfing generation of P2BC2F1; 
! 17, P1BC1DH, P1BC1F1-derived doubled haploids; 
! 18, P2BC1DH, P2BC1F1-derived doubled haploids; 
! 19, P1BC2DH, P1BC2F1-derived doubled haploids; 
! 20, P2BC2DH, P2BC2F1-derived doubled haploids; 
   3      !Mapping Population (see remarks above)
   2      !Mapping Function (1 for Kosambi; 2 for Haldane; 3 for Morgan)
   2      !Marker Space Type (1 for intervals; 2 for positions)
   1      !Marker Space Unit(1 for centiMorgans; 2 for Morgan)
   6      !Number of Chromosomes (or Linkage Groups)
 200      !Size of the mapping population
   2      !Number of environments
 
!***************************************** Chromosomes and Linkage Maps **********************************************
!Chromosome                 NumMarkers
-CH1                        16
-CH2                        16
-CH3                        16
-CH4                        16
-CH5                        16
-CH6                        16
!Linkage map (Marker name followed by position or the interval length)
 MK-1-1                1     0.000
 MK-1-2                1    10.000
 MK-1-3                1    20.000
 MK-1-4                1    30.000
 MK-1-5                1    40.000
 MK-1-6                1    50.000
 MK-1-7                1    60.000
 MK-1-8                1    70.000
 MK-1-9                1    80.000
 MK-1-10               1    90.000
 MK-1-11               1   100.000
 MK-1-12               1   110.000
 MK-1-13               1   120.000
 MK-1-14               1   130.000
 MK-1-15               1   140.000
 MK-1-16               1   150.000
 MK-2-1                2     0.000
 MK-2-2                2    10.000
 MK-2-3                2    20.000
 MK-2-4                2    30.000
 MK-2-5                2    40.000
 MK-2-6                2    50.000
 MK-2-7                2    60.000
 MK-2-8                2    70.000
 MK-2-9                2    80.000
 MK-2-10               2    90.000
 MK-2-11               2   100.000
 MK-2-12               2   110.000
 MK-2-13               2   120.000
 MK-2-14               2   130.000
 MK-2-15               2   140.000
 MK-2-16               2   150.000
 MK-3-1                3     0.000
 MK-3-2                3    10.000
 MK-3-3                3    20.000
 MK-3-4                3    30.000
 MK-3-5                3    40.000
 MK-3-6                3    50.000
 MK-3-7                3    60.000
 MK-3-8                3    70.000
 MK-3-9                3    80.000
 MK-3-10               3    90.000
 MK-3-11               3   100.000
 MK-3-12               3   110.000
 MK-3-13               3   120.000
 MK-3-14               3   130.000
 MK-3-15               3   140.000
 MK-3-16               3   150.000
 MK-4-1                4     0.000
 MK-4-2                4    10.000
 MK-4-3                4    20.000
 MK-4-4                4    30.000
 MK-4-5                4    40.000
 MK-4-6                4    50.000
 MK-4-7                4    60.000
 MK-4-8                4    70.000
 MK-4-9                4    80.000
 MK-4-10               4    90.000
 MK-4-11               4   100.000
 MK-4-12               4   110.000
 MK-4-13               4   120.000
 MK-4-14               4   130.000
 MK-4-15               4   140.000
 MK-4-16               4   150.000
 MK-5-1                5     0.000
 MK-5-2                5    10.000
 MK-5-3                5    20.000
 MK-5-4                5    30.000
 MK-5-5                5    40.000
 MK-5-6                5    50.000
 MK-5-7                5    60.000
 MK-5-8                5    70.000
 MK-5-9                5    80.000
 MK-5-10               5    90.000
 MK-5-11               5   100.000
 MK-5-12               5   110.000
 MK-5-13               5   120.000
 MK-5-14               5   130.000
 MK-5-15               5   140.000
 MK-5-16               5   150.000
 MK-6-1                6     0.000
 MK-6-2                6    10.000
 MK-6-3                6    20.000
 MK-6-4                6    30.000
 MK-6-5                6    40.000
 MK-6-6                6    50.000
 MK-6-7                6    60.000
 MK-6-8                6    70.000
 MK-6-9                6    80.000
 MK-6-10               6    90.000
 MK-6-11               6   100.000
 MK-6-12               6   110.000
 MK-6-13               6   120.000
 MK-6-14               6   130.000
 MK-6-15               6   140.000
 MK-6-16               6   150.000
!*********************************** Marker Types ********************************************************************
!Co-dominant marker: When heterozygote F1 is present, P1 is coded as 2, F1 is coded as 1, and P2 is coded as 0; Otherwise, P1 is coded as 2, and P2 is coded as 0. 
!Dominant marker: When heterozygote F1 is present, P1 and F1 are coded as 12, and P2 is coded as 0; Otherwise, P1 is coded as 2, and P2 is coded as 0.  
!Recessive markers: When heterozygote F1 is present, P1 is coded as 2, and F1 and P2 are coded as 10; Otherwise, P1 is coded as 2, and P2 is coded as 0. 
!Missing marker is coded as -1. 
 MK-1-1                 0   0   0   2   0   0   0   2   2   2   2   2   2   0   2   2   2   0   2   0   0   0   0   0   0   2   0   2   0   0   2   2   2   0   0   2   2   2   0   0   0   2   2   0   0   0   2   2   0   0   2   2   0   2   2   0   2   2   2   0   2   2   0   0   0   2   2   0   2   0   2   2   0   0   0   2   0   0   2   2   0   0   2   0   0   0   0   2   0   2   0   2   2   0   2   2   2   0   2   2   0   2   2   2   0   2   2   0   0   0   0   2   2   2   2   2   0   0   2   0   2   2   0   0   2   0   0   2   0   0   0   2   2   0   2   0   0   2   0   0   0   2   0   0   0   2   0   0   2   0   2   0   2   0   2   0   0   0   0   2   0   0   2   2   2   2   2   2   2   0   2   0   2   0   0   2   2   0   0   2   0   0   2   0   0   2   0   2   0   2   2   0   0   2   2   0   2   2   0   0
 MK-1-2                 0   0   0   2   0   0   0   2   2   2   0   2   2   2   2   2   2   0   2   0   0   0   0   0   0   2   0   2   0   0   2   2   2   0   0   2   2   2   0   0   0   2   2   0   0   0   2   2   0   0   2   2   0   2   2   0   2   2   2   2   2   2   0   0   0   2   2   0   2   0   2   2   0   0   0   2   0   0   2   2   0   0   0   0   0   0   0   2   0   2   0   2   0   0   2   2   2   0   2   2   0   0   2   2   0   2   2   0   0   0   0   2   2   0   2   2   2   0   2   0   2   2   0   2   2   0   0   2   0   0   2   2   2   2   2   0   0   2   2   0   0   0   0   0   0   2   0   0   2   0   2   0   2   0   2   0   0   0   0   2   0   0   2   2   2   2   0   2   2   0   2   0   2   0   2   0   2   0   0   2   0   0   2   0   2   2   2   2   0   2   2   0   0   2   2   0   2   2   0   0
 MK-1-3                 0   0   0   2   0   0   0   2   2   2   0   2   2   2   2   2   2   2   2   0   0   0   0   0   0   2   0   2   0   2   2   2   2   0   0   2   2   0   0   0   0   2   2   0   0   0   2   2   0   0   2   2   0   2   2   2   2   2   2   2   2   2   0   0   2   2   2   2   2   0   2   2   0   0   0   2   0   0   2   0   0   0   0   0   0   0   0   0   0   2   0   2   0   0   2   2   2   0   2   0   0   2   2   2   0   2   2   0   0   0   0   2   2   2   0   2   2   0   2   0   0   0   0   2   2   0   0   0   0   0   2   2   2   2   2   0   0   2   2   0   0   0   0   0   0   2   0   2   2   0   2   0   2   0   2   0   0   0   0   2   0   0   2   2   0   2   0   2   2   0   2   0   2   0   2   0   2   0   0   0   0   2   2   0   2   2   2   2   0   2   2   0   0   2   2   0   2   2   0   0
 MK-1-4                 0   0   0   2   0   0   0   2   2   2   0   0   2   2   0   2   2   2   2   0   0   0   2   0   0   2   2   2   0   2   2   0   2   0   0   2   0   0   0   0   0   2   2   2   0   0   2   2   0   0   2   2   0   2   2   0   2   2   2   2   2   2   0   2   2   2   2   2   2   0   2   0   0   0   0   0   0   2   2   0   0   0   0   0   0   0   0   0   0   2   0   2   0   0   2   2   2   0   2   0   0   2   2   2   2   2   2   2   0   0   0   2   2   2   0   2   2   0   2   0   0   0   0   2   2   0   0   0   0   0   2   2   0   2   0   0   2   2   2   2   0   0   0   0   0   0   2   2   2   0   2   0   2   0   2   0   0   0   0   2   2   0   2   2   0   0   2   2   2   0   2   0   2   0   0   0   2   0   0   0   0   2   2   2   2   2   2   2   0   2   2   0   0   2   2   0   2   2   0   0
 MK-1-5                 0   0   0   0   0   0   0   2   2   2   0   0   2   2   0   2   2   2   2   0   0   0   2   0   0   2   2   2   2   2   2   0   0   0   0   2   0   0   0   0   0   2   2   2   0   0   2   2   0   0   0   2   0   0   2   0   2   2   2   2   2   2   0   2   2   2   2   2   2   0   2   0   0   0   2   0   0   2   2   0   0   0   0   0   0   0   0   0   0   2   0   2   0   0   0   2   0   0   2   0   0   2   2   2   2   2   2   0   0   0   0   2   2   2   0   2   2   0   2   0   2   0   0   2   2   0   2   0   0   0   2   2   0   2   0   0   2   2   2   2   0   0   0   0   0   0   0   2   0   0   2   0   2   0   2   0   0   0   0   0   2   0   2   2   0   0   2   2   2   0   0   2   2   0   0   0   2   0   0   0   0   2   2   2   2   2   2   2   0   2   2   0   0   2   2   0   2   2   0   0
 MK-1-6                 0   0   0   0   2   0   0   2   2   2   0   2   2   2   0   2   2   0   2   0   0   0   2   0   0   2   2   2   2   2   2   0   0   0   0   2   0   0   2   0   0   2   2   2   2   0   2   2   0   0   0   2   0   0   2   0   2   2   2   2   2   2   0   2   2   2   2   2   2   0   2   0   0   0   2   0   0   2   2   0   0   0   0   0   0   0   0   0   0   2   0   0   0   2   0   2   0   0   2   0   0   2   2   2   2   2   2   0   0   0   0   2   2   2   0   2   2   0   2   0   2   0   2   2   2   0   2   0   0   0   2   2   0   2   0   2   2   2   2   0   0   0   0   2   0   0   0   2   0   0   2   0   2   0   2   2   0   2   0   0   2   0   2   2   0   0   2   2   2   0   0   2   2   0   0   2   2   0   0   0   0   2   0   0   2   2   2   0   0   0   2   0   0   2   2   0   2   2   0   0
 MK-1-7                 0   0   0   0   2   0   2   2   2   2   0   0   2   2   0   2   2   0   2   0   0   0   2   0   0   2   2   2   2   2   2   0   0   0   0   2   0   0   2   0   0   2   2   2   2   0   2   2   0   0   0   2   0   0   0   0   2   2   2   0   0   2   0   2   2   2   2   2   2   0   2   0   0   0   2   0   0   2   2   0   2   0   0   0   0   0   0   0   0   2   0   0   0   2   0   0   0   0   2   0   2   2   2   2   2   2   2   2   0   2   0   0   2   2   0   2   2   0   2   0   0   2   0   2   0   0   2   0   0   0   2   2   0   2   0   2   2   2   0   0   0   0   0   2   0   0   0   0   0   0   2   0   2   0   2   0   0   2   0   0   0   0   0   2   0   0   2   2   2   0   0   2   2   0   0   2   2   0   0   0   2   2   0   0   2   2   2   0   0   0   2   0   2   2   2   0   2   2   2   0
 MK-1-8                 0   0   0   0   2   0   2   2   2   2   0   0   2   2   0   2   2   0   2   0   2   0   2   0   0   2   2   2   2   2   2   0   0   0   0   2   0   0   2   0   0   2   2   0   2   0   2   2   0   0   0   2   2   0   0   2   2   2   2   0   2   2   0   2   2   2   2   2   2   0   2   0   0   0   2   0   0   2   2   2   2   0   0   0   0   0   0   0   0   0   0   0   0   2   0   0   0   0   2   0   2   2   0   2   2   2   2   2   0   2   0   0   2   2   0   0   2   0   2   0   0   2   2   2   0   0   2   0   0   0   0   2   0   2   0   2   2   2   0   0   0   0   2   2   0   0   0   0   0   0   2   0   2   2   2   0   2   2   0   0   0   0   0   0   0   0   2   2   2   0   0   2   2   0   0   2   2   0   0   0   2   0   0   0   2   2   2   0   0   0   0   2   2   2   2   0   2   2   2   0
 MK-1-9                 0   0   2   0   2   0   2   2   2   2   0   0   2   2   0   2   2   0   2   0   2   2   0   0   0   2   2   2   2   2   2   0   0   2   0   2   0   0   2   2   0   2   2   0   2   0   2   2   0   0   0   2   2   0   0   2   2   2   2   2   2   2   0   2   2   0   2   2   2   2   2   0   0   0   2   0   0   2   2   2   2   0   0   0   0   0   0   0   0   0   0   0   0   2   0   0   0   0   2   0   2   2   0   2   2   2   2   2   0   2   0   0   2   2   0   0   2   0   0   0   0   2   2   0   0   0   2   0   0   2   0   2   0   2   0   2   0   2   0   0   2   0   2   2   0   0   0   0   0   0   2   0   2   2   2   0   2   2   0   0   0   0   0   0   0   0   2   2   0   0   0   2   2   0   0   2   2   0   0   0   2   0   0   0   2   2   2   2   0   0   0   2   2   2   2   0   2   2   2   0
 MK-1-10                0   0   2   0   2   2   2   2   0   2   0   0   2   2   0   2   2   0   2   0   2   2   0   0   0   2   2   2   0   2   2   0   2   0   0   2   0   0   2   2   0   2   2   0   2   0   2   0   0   0   0   2   2   0   0   0   0   2   2   2   2   2   0   2   2   0   2   2   2   2   2   0   0   0   2   2   0   2   2   2   2   0   0   0   0   0   0   0   0   0   0   0   0   2   0   0   0   0   2   0   2   2   0   2   2   2   2   2   0   2   0   0   2   2   0   0   2   0   0   0   0   2   2   0   0   0   0   0   0   2   0   0   0   2   0   0   0   2   0   0   2   0   2   2   2   0   0   0   0   0   2   0   2   2   2   0   2   2   0   0   0   0   2   0   0   0   2   2   0   0   0   0   2   0   0   2   2   0   0   0   2   0   0   0   2   2   0   2   0   0   0   2   2   2   2   0   2   2   2   0
 MK-1-11                0   0   2   0   2   0   2   2   0   2   0   0   2   2   0   2   2   0   2   0   2   2   0   0   0   2   2   2   0   2   2   0   2   0   0   2   0   0   2   2   0   2   0   0   2   0   2   0   0   0   0   2   0   0   0   0   0   2   2   2   2   2   0   2   2   0   2   2   2   2   0   0   0   0   2   2   0   2   2   2   2   0   0   0   0   0   0   0   0   0   0   0   0   2   0   0   0   0   2   0   2   2   0   2   2   2   2   2   0   2   0   0   2   2   0   0   2   0   0   0   0   2   2   0   0   0   0   0   0   2   0   0   0   2   0   0   0   2   0   0   2   0   2   2   2   0   2   0   0   0   0   0   2   0   2   0   2   2   0   2   0   0   0   0   2   0   2   2   0   0   0   0   2   0   0   2   2   0   0   0   2   0   0   0   2   2   0   2   0   0   0   2   2   0   2   0   2   2   2   0
 MK-1-12                2   0   2   0   0   0   2   0   0   2   0   0   2   2   0   0   2   0   2   0   2   2   0   0   0   2   2   2   0   2   2   0   2   0   0   2   0   0   2   2   0   2   0   0   2   0   2   0   0   0   2   2   0   0   0   0   0   2   0   2   2   2   0   2   2   0   2   2   2   2   0   0   0   0   2   2   0   2   2   2   2   0   0   0   0   0   0   0   0   0   0   0   0   2   0   0   0   0   2   0   2   2   0   2   2   2   2   2   0   2   0   0   2   2   0   0   2   0   0   0   2   2   2   0   0   2   0   0   0   2   0   2   0   2   0   0   0   2   0   0   2   0   2   2   2   0   2   0   0   0   0   0   2   0   2   2   2   2   2   2   0   0   0   0   2   0   2   2   0   0   0   0   2   0   0   0   2   0   2   0   2   0   0   0   2   2   0   2   0   0   0   2   0   0   2   0   2   2   2   0
 MK-1-13                2   0   2   0   0   0   2   2   0   2   0   0   2   2   0   0   2   0   2   2   2   2   0   0   0   0   0   2   0   2   2   0   2   0   0   2   0   0   2   2   0   0   0   0   2   0   2   0   2   0   2   2   0   0   0   0   0   0   0   2   2   2   0   2   2   0   2   2   2   2   0   0   0   0   2   0   0   2   2   2   2   0   0   0   0   0   2   0   0   2   0   0   0   0   0   2   0   0   2   0   2   2   0   2   2   0   2   2   0   2   0   0   2   2   0   0   0   0   0   0   2   2   2   0   0   0   2   0   0   2   0   2   0   2   0   0   0   2   0   0   2   0   2   2   2   0   2   0   0   0   0   0   2   0   2   2   2   2   2   2   0   0   0   0   2   0   2   0   0   0   0   0   2   0   0   0   2   0   2   0   0   2   0   0   2   2   0   0   0   0   0   2   2   0   0   0   2   2   2   0
 MK-1-14                2   0   2   0   0   0   2   2   0   2   0   0   2   2   0   0   2   0   2   2   2   2   0   2   0   0   0   2   0   2   2   0   2   2   0   2   0   0   2   2   0   0   2   0   2   0   2   0   2   0   2   2   0   0   2   0   2   0   0   2   2   2   0   2   2   0   2   0   0   2   0   0   2   0   0   0   0   2   2   2   2   0   0   0   0   0   2   0   0   2   2   0   0   0   0   2   0   0   2   0   2   2   0   0   2   0   2   2   0   2   0   2   2   2   0   0   0   2   0   0   2   2   2   0   0   0   2   0   0   2   0   2   0   2   2   0   0   2   0   0   2   0   2   2   2   0   0   0   0   0   0   0   2   0   0   2   2   2   2   2   0   0   0   0   2   0   2   0   0   0   0   0   2   0   0   0   2   0   2   0   0   2   0   0   0   2   0   0   0   0   0   2   0   0   0   0   2   2   2   0
 MK-1-15                2   2   2   0   0   2   2   2   2   2   0   0   0   2   0   0   0   0   2   2   2   2   0   2   0   0   0   2   0   2   2   0   2   2   0   2   0   0   2   2   0   0   2   0   2   0   2   0   2   0   0   2   0   0   2   0   0   0   0   2   0   2   0   2   2   0   2   0   0   2   0   0   2   0   0   0   0   2   2   2   2   0   0   2   2   0   2   0   0   2   2   0   0   0   0   2   2   0   0   0   2   2   0   0   2   0   2   2   0   2   2   0   2   0   2   0   0   0   2   0   2   2   2   0   2   0   2   0   0   2   0   2   0   2   2   0   0   2   0   2   2   0   2   2   2   0   0   0   0   0   0   0   0   2   0   2   2   2   2   2   0   0   0   0   2   0   2   0   0   0   0   0   2   0   0   0   2   0   2   0   0   2   2   0   0   0   0   0   0   0   0   0   0   0   0   0   0   2   2   0
 MK-1-16                0   2   2   0   0   2   2   2   2   2   0   0   0   2   0   0   0   0   2   0   2   2   0   2   0   0   0   2   0   2   0   0   2   2   0   2   0   0   2   2   0   0   2   0   2   0   2   0   2   2   0   2   2   0   2   2   0   0   0   2   0   0   0   2   2   0   2   0   0   2   0   0   2   0   0   0   0   2   2   2   2   0   0   2   2   0   2   0   0   2   2   2   0   0   2   2   2   0   0   0   2   2   0   0   2   0   2   2   0   2   2   0   2   2   2   0   0   0   2   0   2   2   2   0   2   0   2   0   0   2   0   2   0   0   2   2   0   2   0   2   2   0   2   2   2   0   0   0   0   0   0   0   0   2   2   2   2   2   2   2   0   0   0   0   2   0   2   0   0   0   0   0   2   0   0   0   2   0   2   0   2   2   2   0   0   2   0   0   0   0   0   0   0   0   0   2   0   2   2   2
 MK-2-1                 0   0   2   0   2   2   0   2   0   2   2   0   2   0   2   0   0   0   0   2   0   0   2   0   2   0   2   0   0   0   2   0   0   0   2   0   0   2   2   0   0   0   2   2   2   2   2   2   2   2   0   2   0   0   0   2   2   0   0   0   2   2   2   0   0   2   2   0   2   0   2   0   2   0   0   2   2   2   0   0   0   0   2   2   2   0   0   0   0   0   2   0   0   0   2   0   2   0   2   0   2   2   2   0   0   0   2   2   0   0   2   2   0   2   2   0   2   2   2   2   2   2   0   0   0   0   2   2   2   0   0   2   0   0   0   0   2   2   2   0   0   0   2   2   0   0   2   0   2   0   0   2   0   2   0   2   0   0   0   2   2   0   2   0   0   2   2   0   0   0   2   2   2   0   2   2   2   2   0   2   0   0   0   2   2   0   2   2   2   0   2   2   0   0   0   0   0   2   0   0
 MK-2-2                 0   0   2   0   2   2   0   2   2   2   2   0   2   0   2   0   0   0   0   2   0   0   2   2   2   0   2   0   0   0   2   0   0   0   2   0   0   0   2   0   0   2   2   2   2   2   0   2   2   2   0   2   0   0   0   2   0   0   0   2   2   2   2   0   0   2   2   0   2   0   2   0   2   0   0   2   0   0   0   2   0   0   2   2   2   0   0   0   0   0   0   0   0   0   2   2   2   0   2   0   2   2   2   0   0   0   2   2   0   0   2   2   0   2   2   0   2   2   2   0   2   2   0   2   0   0   2   0   2   0   0   2   0   0   0   0   2   2   2   0   0   0   2   2   0   0   2   2   2   0   2   2   0   2   0   0   0   0   0   2   2   0   2   0   0   2   2   0   0   0   2   2   2   0   0   2   0   2   0   0   0   0   0   2   2   0   2   2   2   0   0   2   0   0   0   0   0   2   0   0
 MK-2-3                 0   0   2   0   2   2   0   2   2   0   2   0   0   0   2   0   0   2   0   2   0   0   2   2   2   0   2   0   0   0   2   0   0   0   2   0   0   0   2   0   0   2   2   2   2   2   0   2   2   2   0   2   0   0   0   2   0   0   0   2   2   2   2   0   0   2   2   2   2   0   0   0   2   0   0   2   0   0   0   2   0   0   0   2   2   0   0   0   0   0   0   0   0   2   2   2   2   0   2   0   2   2   2   0   0   0   2   2   0   0   2   2   0   2   2   0   2   2   2   0   2   2   0   2   0   0   2   0   2   0   0   0   0   0   0   0   2   2   2   0   0   0   2   2   0   0   2   2   2   0   2   2   0   2   0   0   0   2   0   2   2   0   2   2   0   2   2   0   0   0   2   2   2   0   0   0   0   2   0   0   0   0   0   2   2   2   0   2   2   0   0   0   0   0   0   0   0   0   0   0
 MK-2-4                 0   0   2   0   2   2   0   2   2   2   2   0   0   0   2   2   0   0   0   2   0   0   2   2   2   0   2   2   0   0   2   0   0   0   2   0   0   0   2   0   0   2   2   2   2   2   0   2   2   2   0   2   0   2   0   2   0   0   0   2   2   2   2   0   0   2   2   0   2   0   0   0   2   0   0   2   0   0   0   2   0   0   0   2   2   0   0   0   2   0   0   2   0   2   2   2   2   2   2   0   2   2   2   0   2   0   2   2   0   2   2   2   0   2   2   0   2   2   2   0   2   2   0   2   0   0   2   0   0   2   0   0   0   0   0   0   2   2   0   0   0   0   2   2   0   0   2   2   2   0   2   2   0   2   0   0   0   2   0   2   2   0   2   2   0   2   2   0   0   0   2   2   2   2   0   0   0   2   0   0   0   0   0   2   2   2   0   2   2   0   0   0   0   0   0   0   0   0   0   0
 MK-2-5                 2   0   2   0   2   2   0   2   2   2   2   0   0   0   2   2   0   0   0   2   0   0   2   2   2   0   2   2   2   0   2   0   0   0   2   0   0   0   2   0   0   2   2   2   0   2   2   2   2   2   0   2   0   2   0   2   0   0   0   2   2   2   2   0   0   0   2   0   2   0   0   0   2   0   0   2   0   0   0   2   0   0   0   2   2   0   0   0   2   0   0   2   0   2   2   0   2   0   2   0   2   2   0   0   2   2   2   2   0   2   2   2   0   2   2   0   2   2   2   0   0   2   0   2   0   0   2   0   0   2   0   0   0   0   0   0   2   0   0   2   0   0   2   0   0   0   2   2   2   0   2   2   0   2   0   0   0   2   0   2   2   0   2   2   0   2   2   0   2   0   2   2   2   2   0   0   0   2   2   0   0   0   0   2   2   2   2   0   2   0   0   0   0   2   0   0   0   0   0   0
 MK-2-6                 2   2   2   0   2   2   0   2   2   2   2   0   0   0   2   2   2   2   0   2   0   0   2   2   2   0   2   2   2   0   2   0   0   0   2   0   0   0   0   0   2   0   2   2   0   2   2   2   2   2   0   2   0   2   0   2   0   0   0   0   2   2   2   0   0   0   2   0   2   0   0   0   2   0   0   2   0   0   0   2   0   0   0   2   2   0   0   0   2   0   0   2   0   2   2   0   2   2   2   0   2   2   0   0   2   2   2   2   0   0   2   2   0   2   2   0   2   2   2   0   0   2   0   2   0   0   2   2   0   2   0   2   0   0   0   0   2   0   0   2   0   0   2   0   0   0   2   2   2   0   2   2   0   2   0   0   0   2   0   2   2   0   2   2   0   2   2   0   2   0   2   2   2   2   0   0   0   2   2   2   0   2   0   2   2   2   2   0   2   0   0   0   0   2   0   0   0   0   0   0
 MK-2-7                 2   2   2   0   2   2   0   2   2   2   2   0   0   0   2   2   2   2   0   2   0   0   2   2   2   0   2   2   2   0   2   0   0   0   2   0   0   0   0   0   2   0   0   2   0   2   2   2   2   0   0   2   0   2   2   2   0   0   2   0   2   0   2   0   0   0   2   2   0   0   0   0   2   0   2   2   2   0   0   2   0   0   0   2   2   0   0   0   2   0   0   2   2   2   2   0   2   0   2   0   2   2   0   2   2   2   2   2   0   0   2   2   0   2   2   0   2   2   2   0   0   2   0   2   0   0   2   2   0   2   0   2   0   0   0   0   2   0   0   2   0   0   2   0   0   0   2   2   2   0   2   2   0   2   0   0   2   2   0   2   2   0   2   2   0   0   2   0   2   0   2   2   2   2   0   0   0   2   2   2   0   0   0   2   2   2   2   0   0   0   0   0   0   2   0   0   0   0   0   0
 MK-2-8                 2   2   2   0   2   2   0   0   2   2   2   0   0   0   2   2   2   2   0   2   0   0   2   2   2   0   2   2   2   0   2   0   0   0   0   0   0   0   0   0   2   0   0   2   0   2   2   2   2   0   0   2   0   2   2   0   0   0   2   0   2   0   2   0   0   0   2   2   0   0   2   0   2   0   2   2   2   0   0   2   0   0   0   2   2   0   0   0   2   2   0   2   2   2   2   0   2   0   2   0   2   2   0   0   2   2   2   2   0   0   2   2   2   2   2   0   2   2   2   0   0   2   0   2   0   2   0   2   0   2   0   2   0   0   0   0   2   0   0   2   0   0   2   0   0   0   2   2   2   0   2   2   0   2   0   2   2   2   0   2   2   0   2   2   0   0   2   0   2   0   2   2   2   2   0   0   0   2   2   2   2   0   0   2   2   2   2   0   0   0   0   0   2   2   0   0   0   0   2   0
 MK-2-9                 2   2   2   0   2   2   0   0   2   2   2   0   0   0   2   2   2   0   0   2   0   0   2   2   2   0   2   0   2   0   2   0   0   2   0   0   0   0   0   0   2   0   0   2   2   2   2   2   2   0   0   0   0   2   2   0   0   0   2   0   2   0   2   0   0   2   2   2   0   0   2   0   2   0   2   2   2   0   0   2   0   0   0   2   2   0   0   0   2   2   0   2   2   2   2   0   2   0   2   0   0   2   0   0   2   2   0   0   0   0   2   2   2   2   2   0   2   2   2   2   2   2   0   2   0   2   0   2   0   0   0   2   0   0   0   0   2   0   0   2   0   0   2   0   0   0   2   2   2   0   2   0   0   2   0   2   2   2   0   2   2   0   2   2   0   0   2   2   0   0   2   0   2   0   0   0   0   2   2   2   2   0   0   2   2   2   0   0   0   0   0   0   2   0   0   0   0   0   2   0
 MK-2-10                2   2   2   0   2   2   0   0   2   2   2   0   0   2   2   2   0   0   0   2   0   0   2   2   2   0   2   0   2   0   2   0   0   2   0   0   0   0   2   0   2   2   0   2   2   2   2   2   2   0   0   0   0   2   2   0   0   0   2   0   2   2   2   2   0   2   2   2   0   0   2   0   2   2   2   2   2   0   0   2   0   0   0   2   2   0   0   0   2   2   0   2   2   2   2   0   2   0   2   0   0   2   2   0   2   2   0   0   0   2   2   2   2   2   2   0   2   2   2   2   2   2   0   2   0   0   0   2   0   0   0   2   0   0   0   0   2   0   0   2   0   0   2   2   0   0   2   2   2   0   2   0   0   2   2   2   2   2   0   2   2   0   2   2   0   0   2   2   0   0   0   2   2   0   0   0   0   2   2   2   2   0   0   2   2   2   0   0   0   0   0   0   2   0   0   0   0   0   2   0
 MK-2-11                2   2   2   0   2   2   0   0   2   2   2   0   0   2   2   2   0   0   0   2   0   0   2   2   2   0   2   2   2   0   2   0   0   2   0   0   0   0   2   0   2   2   0   2   2   2   2   2   2   0   0   0   0   0   2   0   0   2   2   0   2   2   2   2   0   0   2   2   0   0   2   0   2   2   2   2   2   0   0   2   0   0   0   2   2   0   0   0   2   2   0   2   2   2   0   0   2   0   0   0   0   0   2   0   2   2   0   0   0   2   2   2   2   2   0   0   2   2   2   2   2   2   0   2   0   0   0   2   0   0   0   2   0   0   0   0   2   0   0   2   0   0   2   2   0   0   2   2   2   0   2   0   0   2   2   2   2   2   0   2   2   0   2   2   0   0   0   2   0   0   0   2   2   0   0   0   0   2   2   2   0   0   0   2   2   2   0   2   0   0   0   0   2   0   0   0   0   0   2   0
 MK-2-12                2   2   2   0   2   2   0   0   2   2   2   2   0   0   2   2   0   0   0   2   0   0   2   2   2   0   2   2   2   0   2   0   0   2   2   0   0   0   2   0   2   2   0   2   2   2   2   2   2   0   0   0   0   0   2   0   0   2   2   2   2   2   2   2   0   0   2   2   2   0   2   0   2   2   2   2   2   0   0   2   2   0   0   2   2   0   0   0   2   2   0   2   2   2   0   0   0   0   0   2   0   0   2   0   2   2   2   0   0   2   2   2   2   2   0   0   2   2   2   2   2   2   0   2   2   0   0   2   0   0   0   2   0   0   0   0   2   0   0   2   0   0   2   2   0   0   2   2   2   0   2   0   0   2   0   0   0   2   0   2   2   0   2   2   0   0   0   0   0   0   0   2   2   0   2   0   0   2   2   0   2   0   0   0   2   2   0   2   0   0   0   0   2   0   0   0   0   0   2   0
 MK-2-13                2   2   2   0   2   2   0   0   2   2   2   2   0   0   2   2   0   0   0   2   0   0   2   2   2   0   2   2   2   0   2   0   2   2   2   0   0   0   2   0   2   0   0   2   2   2   2   2   2   0   0   0   0   0   2   2   0   2   2   2   2   2   2   2   0   0   2   2   2   0   2   0   2   2   2   2   2   0   0   2   2   0   0   0   2   0   0   0   0   2   0   2   2   2   0   0   0   0   0   2   0   0   2   0   2   2   2   0   2   2   2   2   0   2   0   0   2   2   2   2   2   2   0   0   2   0   0   2   0   0   0   2   0   0   2   0   2   0   0   2   0   0   2   2   0   0   2   2   2   0   2   0   0   2   0   0   0   0   0   2   2   0   2   0   0   0   0   0   0   0   0   2   2   0   2   0   0   2   2   0   2   0   0   0   2   2   0   2   0   0   0   0   2   0   0   0   0   0   0   0
 MK-2-14                2   2   2   0   2   2   0   0   2   2   2   2   0   0   2   0   0   0   0   2   0   2   2   2   2   0   2   2   2   0   2   0   2   2   2   0   0   0   2   0   2   0   0   2   2   2   2   2   2   0   0   0   0   0   2   2   0   2   2   2   2   2   2   2   0   0   2   2   2   0   2   0   2   2   2   2   2   0   0   2   2   0   0   0   2   0   0   0   0   0   0   0   2   2   0   0   0   0   0   2   0   0   2   0   2   2   2   0   0   2   2   2   2   2   0   0   2   2   2   2   2   2   0   0   2   0   0   2   0   0   2   2   0   0   0   0   2   0   2   2   0   0   2   2   0   0   2   2   2   0   0   0   0   2   0   0   0   0   0   2   0   0   2   0   0   0   0   0   0   0   0   2   2   0   2   2   0   2   2   0   0   0   0   0   2   0   0   2   0   0   0   2   2   2   0   0   0   0   0   0
 MK-2-15                0   2   2   0   2   2   0   0   2   2   2   2   0   0   2   0   0   0   0   2   2   2   2   2   2   0   2   2   2   0   2   0   2   2   2   2   0   0   0   0   2   0   0   2   2   2   2   2   2   2   0   0   0   0   2   2   0   2   2   2   2   2   2   2   0   0   2   2   0   0   2   0   2   2   2   2   0   0   0   0   2   0   2   0   2   0   0   0   0   0   0   0   2   2   0   0   0   0   0   2   0   0   2   0   2   2   2   0   0   2   2   2   2   2   0   0   2   2   2   2   2   2   0   0   2   0   0   0   0   0   2   2   0   0   2   0   2   0   2   2   0   0   2   2   0   0   2   2   2   0   0   0   0   2   0   0   0   0   0   2   0   0   2   0   0   0   0   0   0   0   0   2   2   0   2   2   0   2   2   0   0   0   0   0   0   0   0   2   0   0   0   2   2   2   0   0   0   0   0   0
 MK-2-16                0   2   2   0   0   0   0   0   2   2   2   2   2   0   2   0   0   0   2   2   2   2   2   0   2   0   2   2   2   0   2   2   0   2   0   2   0   0   0   0   2   0   0   2   2   2   2   2   2   2   2   0   2   0   2   2   0   2   2   2   2   2   2   2   0   0   2   2   0   0   2   0   2   2   0   2   0   0   0   0   2   0   2   0   2   0   0   0   0   0   0   0   2   2   0   0   0   0   0   2   0   0   0   0   2   2   2   0   0   2   2   2   2   2   0   0   2   2   2   2   0   2   2   0   2   0   0   0   2   0   2   2   0   2   2   0   2   0   2   2   0   0   2   2   0   0   2   2   2   0   0   0   2   2   0   0   0   0   0   2   0   0   2   0   0   0   0   0   0   0   0   2   2   0   2   2   0   2   2   0   0   0   0   0   0   0   0   2   2   0   0   2   0   2   0   0   2   0   0   0
 MK-3-1                 2   0   0   0   2   0   2   0   2   0   2   2   2   0   2   2   0   2   2   2   2   2   0   0   2   2   2   0   2   2   0   0   0   2   0   2   0   0   0   0   0   2   0   2   0   2   2   2   0   0   2   0   0   0   2   2   2   0   0   0   2   2   2   2   0   0   2   2   0   2   0   0   2   2   0   2   0   2   0   2   2   2   0   2   2   0   2   2   2   2   0   2   2   0   0   0   2   2   0   2   2   0   0   0   0   0   0   2   2   2   2   2   2   2   2   0   0   0   0   0   0   0   0   0   0   0   2   2   2   0   0   0   0   2   2   2   2   2   2   0   0   0   2   2   2   2   0   0   0   2   0   2   2   0   2   0   0   2   0   0   0   2   2   2   0   0   2   2   2   0   0   0   0   2   0   0   2   2   0   2   0   0   2   0   2   2   0   2   2   0   2   0   0   0   2   0   2   0   2   2
 MK-3-2                 2   0   0   0   2   0   2   0   2   2   2   2   2   0   2   2   0   2   2   2   2   2   0   0   2   2   2   0   2   2   2   0   0   2   0   2   0   0   0   0   2   2   0   2   0   0   2   2   0   2   2   0   0   0   2   2   2   0   0   0   2   2   2   2   0   0   2   2   0   2   0   0   2   2   0   2   2   0   0   2   2   2   0   2   2   0   2   2   2   2   0   2   2   0   0   0   2   2   0   2   2   0   0   0   0   0   0   2   2   2   0   2   2   2   2   0   0   0   0   0   0   0   0   0   0   0   2   2   0   0   0   0   0   2   2   2   2   2   2   0   0   0   2   2   2   2   0   0   0   2   0   2   2   0   2   0   0   0   0   0   0   2   2   2   0   0   2   2   2   0   0   0   0   2   0   0   2   2   0   2   0   0   2   0   2   0   0   2   2   2   2   0   0   0   2   0   0   0   2   2
 MK-3-3                 2   0   0   0   2   2   2   0   2   2   2   2   2   0   2   2   0   2   2   0   2   2   0   0   2   2   2   2   2   2   2   0   0   0   0   2   0   0   0   0   2   2   0   2   0   0   2   2   0   2   2   2   0   0   2   2   2   0   0   0   2   2   2   2   0   0   2   0   0   2   0   0   2   2   0   0   2   0   0   2   2   2   0   2   2   0   2   2   2   2   0   2   2   0   0   0   2   2   0   2   2   0   0   0   0   0   0   2   2   2   2   2   2   2   2   0   0   0   0   2   0   2   0   0   0   0   2   2   0   0   0   0   0   2   2   2   2   2   0   2   0   0   2   2   2   2   0   2   0   2   0   2   2   0   2   0   2   0   0   0   0   2   0   2   0   0   2   2   2   0   0   2   0   2   0   0   2   2   0   2   0   0   2   0   0   0   0   2   0   2   2   0   0   0   2   2   0   0   2   2
 MK-3-4                 2   0   0   0   2   2   2   2   2   2   2   0   2   0   0   2   0   2   2   0   2   2   0   0   2   2   2   2   2   2   0   0   2   0   2   2   0   0   2   0   2   2   0   2   0   0   2   2   0   2   2   2   0   0   2   2   2   0   0   0   2   2   2   2   0   2   0   0   0   2   2   0   2   2   0   0   2   0   0   0   2   0   0   0   2   0   2   2   2   2   2   2   2   0   0   0   2   2   0   2   2   0   0   0   0   0   2   2   2   0   2   2   2   2   2   0   0   0   0   2   2   2   0   0   0   0   2   2   0   0   0   2   0   2   2   0   2   2   0   2   0   0   2   2   2   2   0   2   0   2   0   2   2   0   2   0   2   0   0   0   0   2   2   2   0   0   2   2   2   0   0   2   0   2   0   0   0   2   0   2   0   0   2   2   2   0   0   0   0   2   2   0   0   0   2   0   0   0   0   2
 MK-3-5                 2   0   0   2   0   2   2   2   2   0   2   0   2   0   2   2   0   2   2   0   2   2   0   0   2   2   2   2   2   2   0   0   2   0   2   0   0   0   2   2   0   2   0   2   0   0   2   2   0   2   2   2   0   0   2   2   2   0   0   0   2   2   2   2   0   2   0   0   0   2   2   0   0   2   0   0   2   0   0   0   2   0   0   0   2   0   2   2   2   0   2   2   2   0   0   2   2   2   0   2   2   0   0   0   0   0   2   2   2   0   2   2   2   2   2   0   0   0   0   2   2   2   0   0   0   0   2   2   0   0   0   2   0   2   2   0   0   2   0   2   2   0   2   2   2   2   0   2   0   2   0   2   2   0   2   0   2   0   0   2   0   2   2   2   0   2   0   0   2   0   0   2   0   2   0   0   0   2   0   2   2   0   2   2   2   2   0   0   2   0   2   0   2   0   2   0   0   0   0   2
 MK-3-6                 2   0   0   2   0   2   2   2   2   0   2   0   2   0   2   2   0   2   2   0   2   2   0   0   2   2   2   2   2   2   0   0   2   0   2   0   0   0   2   2   0   2   0   0   0   0   2   2   2   2   2   2   0   0   2   2   2   0   0   0   2   2   2   2   0   2   0   2   0   0   2   0   0   2   2   0   2   0   0   0   0   0   0   0   2   2   2   2   2   0   2   2   2   0   0   2   2   2   0   2   2   0   2   0   2   0   2   2   2   0   2   2   2   2   2   0   0   2   0   2   2   2   0   0   0   0   2   0   0   0   2   0   2   2   2   0   0   0   2   2   2   0   2   2   2   2   0   2   0   2   0   2   2   2   2   0   0   0   0   2   0   2   2   2   0   2   0   2   0   2   2   2   0   2   0   0   0   0   0   2   2   0   2   2   2   2   0   0   2   0   2   0   2   0   2   0   0   0   0   2
 MK-3-7                 2   0   0   2   0   2   2   2   0   0   2   0   2   0   0   2   0   2   2   0   2   2   0   0   2   2   2   2   2   2   0   0   2   0   0   0   0   0   2   2   0   2   2   0   0   0   2   2   2   0   2   2   0   2   2   0   2   0   0   0   2   2   2   2   0   0   2   2   0   0   2   0   0   2   2   0   2   0   0   0   0   0   0   0   2   0   2   2   2   0   2   2   0   0   0   2   2   2   2   2   2   0   2   0   2   0   2   2   2   2   2   2   2   2   2   0   0   2   0   0   2   2   0   0   0   0   2   0   2   0   2   0   2   2   0   0   0   0   2   2   2   0   2   2   2   2   0   2   0   2   0   2   2   2   2   0   0   0   0   2   0   2   0   0   2   2   0   2   0   2   2   2   0   2   0   0   0   0   0   2   2   0   2   2   0   2   0   0   2   0   2   0   2   0   2   0   0   0   0   2
 MK-3-8                 2   0   2   2   0   2   2   2   0   0   2   0   2   0   0   2   0   2   2   0   0   2   0   0   2   0   2   2   2   2   0   2   0   2   2   0   0   0   2   2   0   2   2   0   0   0   2   2   2   0   2   2   0   2   0   0   2   0   0   2   2   2   2   2   0   0   2   2   2   0   2   0   0   2   2   0   2   0   0   0   0   0   0   0   2   2   2   2   2   0   2   0   0   0   0   2   2   2   2   2   2   0   2   0   2   0   2   2   0   2   0   2   2   2   2   0   2   2   0   0   2   2   0   0   0   0   2   0   2   0   2   0   0   2   0   2   0   0   2   2   2   2   2   2   2   2   0   2   0   0   0   2   2   0   2   0   0   2   0   2   0   2   0   0   2   2   0   2   0   2   2   2   0   2   0   0   0   0   0   2   0   0   2   2   0   2   0   0   2   0   2   0   2   0   2   2   0   0   0   2
 MK-3-9                 2   0   2   2   0   0   2   2   0   0   2   0   2   2   0   2   0   2   0   0   0   2   2   0   2   0   2   2   2   2   0   2   0   2   2   0   0   0   2   0   0   0   2   0   0   0   2   2   2   0   2   2   0   2   0   0   2   2   0   2   2   2   2   2   0   0   2   2   2   0   2   0   0   2   0   0   2   0   0   0   0   0   0   0   2   2   2   2   2   0   2   0   0   0   0   0   2   2   2   2   2   0   2   0   2   0   2   2   2   2   0   0   2   2   2   0   2   2   0   0   2   2   0   0   0   2   2   0   2   0   2   0   0   2   0   2   0   0   2   2   2   2   2   2   2   2   0   2   0   0   0   2   2   0   2   0   0   2   0   2   0   2   0   0   2   2   0   2   0   2   2   2   0   2   0   0   0   0   0   0   0   0   2   2   0   2   0   2   2   0   2   0   2   0   2   0   0   0   0   2
 MK-3-10                2   0   0   2   0   0   2   2   0   2   2   2   2   2   0   2   0   2   0   0   0   2   2   0   2   0   2   2   2   2   0   0   0   2   2   0   0   0   0   0   0   0   2   0   0   0   2   2   2   0   2   2   0   2   0   0   2   2   0   2   2   2   2   2   2   0   2   0   2   0   2   0   2   2   0   2   2   0   0   0   0   0   0   0   2   2   0   2   2   0   2   0   0   0   0   0   2   2   2   2   2   0   2   0   2   0   2   2   2   2   0   0   2   2   2   2   2   2   0   0   2   2   0   0   0   2   2   0   2   0   2   0   0   2   0   2   0   0   2   2   2   2   2   2   2   0   0   2   0   0   0   2   2   0   2   0   0   2   0   2   0   0   0   0   2   2   0   2   0   2   2   2   0   2   0   0   0   0   0   0   0   0   2   2   0   2   2   2   2   0   2   0   2   0   2   2   0   0   0   0
 MK-3-11                2   0   0   2   0   0   2   0   0   2   2   2   2   2   0   2   0   2   0   0   0   2   2   0   2   0   2   2   2   2   2   0   2   2   2   0   0   0   0   0   0   0   2   0   0   0   2   2   2   0   0   2   0   2   0   2   2   2   0   2   2   2   2   2   2   0   2   0   2   0   2   2   2   2   0   2   2   0   0   0   0   0   0   2   2   2   0   2   2   0   2   0   0   0   0   0   2   2   2   2   2   0   2   0   2   0   2   2   2   2   0   0   2   2   2   2   2   2   0   2   2   2   0   0   0   2   2   2   2   0   2   0   0   2   2   2   0   0   2   2   2   2   2   2   2   2   0   2   0   0   0   0   2   0   2   0   0   2   0   2   0   0   0   2   2   2   0   2   0   2   2   2   0   2   0   0   0   0   0   0   0   0   2   2   0   2   0   2   2   0   2   0   2   0   2   2   0   0   0   0
 MK-3-12                0   0   0   2   2   0   2   0   0   0   2   2   2   2   0   2   2   2   0   0   0   2   2   0   2   0   2   2   2   2   2   0   2   2   2   0   0   0   0   0   0   0   0   2   0   0   2   0   2   0   2   2   0   0   0   2   2   2   0   2   0   0   2   2   2   0   2   0   2   0   2   2   2   2   0   2   2   0   0   0   0   0   0   2   2   2   0   2   2   0   2   0   2   0   0   2   2   2   2   2   2   0   2   2   2   2   2   2   2   2   0   2   2   0   2   2   2   2   2   2   2   2   0   0   0   2   2   2   2   0   2   0   0   2   2   2   0   0   2   2   0   2   2   0   2   2   0   2   0   0   0   2   2   0   2   0   0   2   0   2   0   0   0   2   2   2   0   2   0   2   2   2   0   2   0   0   0   0   0   0   0   0   2   2   2   2   2   2   2   0   2   2   2   0   2   2   0   0   0   0
 MK-3-13                0   0   0   2   2   0   2   0   0   0   0   2   2   2   0   2   2   2   0   0   0   2   2   0   2   0   2   2   2   2   2   0   2   2   2   0   0   0   2   0   0   0   0   2   0   0   2   0   2   0   2   2   0   0   0   2   2   0   0   2   0   0   2   0   2   0   2   0   0   0   2   2   2   2   0   2   2   0   0   0   0   0   0   2   2   2   0   2   2   0   2   0   2   0   0   2   2   2   0   2   2   0   2   2   2   2   2   2   0   2   0   2   0   0   2   2   2   2   2   2   2   2   0   0   0   2   2   2   2   0   2   0   0   0   2   2   0   0   2   2   0   2   2   2   2   2   0   2   0   0   0   2   2   0   2   2   0   2   2   2   0   0   0   2   2   0   0   2   0   2   2   2   0   2   0   0   0   0   0   0   0   0   2   2   0   2   2   2   2   2   0   2   2   0   0   2   0   0   0   0
 MK-3-14                0   0   0   2   2   0   2   0   0   0   0   2   2   2   0   0   2   2   0   0   2   0   2   0   2   0   2   2   2   2   2   0   0   2   2   0   2   0   2   0   0   0   0   2   0   0   2   0   2   0   2   2   0   0   0   2   0   0   0   2   0   0   2   0   2   0   2   0   2   0   2   2   2   2   0   2   2   0   0   0   0   0   0   2   2   2   0   2   2   0   2   0   2   0   0   2   2   2   0   2   2   0   2   2   2   0   2   2   0   2   0   2   0   0   0   2   2   2   2   2   2   2   0   2   0   2   2   2   2   0   2   0   0   0   2   2   0   0   2   0   0   2   2   2   2   2   0   2   0   0   0   2   2   0   2   2   0   2   2   2   0   0   0   2   2   0   0   2   0   0   2   2   0   2   0   0   0   0   0   0   0   0   2   0   0   2   2   2   2   2   0   2   2   0   0   0   0   0   0   0
 MK-3-15                0   0   0   2   2   0   2   0   2   0   0   2   2   2   0   0   2   2   0   0   2   0   2   0   2   0   0   2   2   0   2   0   0   2   2   0   2   2   2   0   0   0   2   2   2   0   2   0   2   0   2   2   2   0   2   2   0   0   0   2   2   0   2   0   2   0   2   0   2   0   2   2   2   2   0   2   2   0   0   0   0   0   0   2   2   2   0   2   2   0   2   0   2   0   0   2   2   2   0   2   0   0   2   2   2   0   2   2   0   2   2   2   0   0   0   2   0   2   2   2   2   2   0   2   2   2   2   2   0   0   2   2   0   0   2   2   0   0   2   0   0   2   2   2   2   2   0   2   0   0   0   2   2   0   2   2   0   2   2   2   0   0   2   2   2   0   0   2   0   0   2   2   0   2   0   0   0   2   0   0   0   2   2   0   0   2   2   2   2   2   0   2   2   0   0   2   0   2   0   0
 MK-3-16                0   0   0   0   2   0   2   0   2   0   0   2   2   2   0   0   0   2   0   0   2   0   2   0   2   0   0   2   2   0   2   0   0   2   2   0   2   2   2   2   0   0   0   2   2   0   2   0   2   0   2   2   2   2   2   2   0   0   0   2   2   0   2   0   2   0   2   0   2   0   2   2   2   2   0   2   2   2   2   0   2   0   0   2   2   2   0   2   2   0   2   0   2   0   0   0   2   0   0   2   0   0   2   2   2   0   2   2   0   2   2   2   0   0   0   2   0   2   2   2   2   2   0   2   2   2   2   2   0   0   2   2   2   0   2   2   0   2   2   2   0   2   2   2   2   2   0   2   0   0   0   2   2   0   2   2   0   2   2   0   0   2   2   2   2   2   0   2   0   0   2   2   2   2   0   0   0   2   0   0   0   2   2   0   0   2   0   2   2   0   0   2   2   0   0   2   2   0   0   0
 MK-4-1                 2   2   0   2   2   0   0   0   0   0   0   0   0   2   2   0   2   2   2   0   2   2   0   2   0   2   2   0   0   2   2   2   2   2   0   0   2   2   0   2   2   2   0   2   2   2   2   0   0   0   2   0   0   0   2   0   2   0   2   2   0   0   2   0   2   0   2   2   0   0   2   2   0   2   2   2   2   2   0   0   0   0   2   0   2   0   0   0   0   0   0   2   0   0   0   2   0   0   0   0   2   2   0   2   2   0   2   2   2   0   2   0   2   2   0   0   2   0   0   2   0   0   0   2   0   0   0   2   2   2   2   0   2   0   0   0   0   0   0   2   0   0   2   0   0   2   0   0   2   2   0   0   2   2   0   0   0   2   0   2   2   2   0   0   0   2   2   2   2   2   2   0   2   2   0   0   2   0   0   0   2   0   2   2   0   2   0   0   2   0   0   2   0   0   2   0   2   0   2   0
 MK-4-2                 2   2   0   2   2   0   2   0   0   0   0   0   0   2   2   0   2   2   0   0   2   0   2   2   0   0   2   0   0   2   2   2   2   0   0   0   2   2   0   0   2   2   0   2   2   2   2   0   0   0   2   0   0   0   2   0   2   0   2   2   0   0   2   0   0   0   2   2   0   0   2   0   0   0   2   2   2   2   2   0   0   0   2   0   2   0   0   0   0   0   0   2   0   0   0   2   0   0   0   0   2   2   0   2   2   0   2   2   2   0   2   0   0   2   0   0   2   0   2   2   0   2   0   2   0   0   0   2   2   2   0   0   2   0   0   0   0   0   0   2   0   0   2   2   0   2   0   0   2   2   0   0   2   2   0   2   0   2   0   2   2   2   0   0   0   2   2   2   2   2   2   0   2   2   0   0   2   0   0   0   2   0   2   2   2   2   0   0   2   0   0   2   2   0   2   0   2   0   2   2
 MK-4-3                 2   2   0   2   2   0   2   0   0   0   0   0   0   2   2   0   2   2   0   0   2   0   2   2   0   0   2   0   0   2   2   2   2   0   0   0   2   2   0   0   2   2   0   2   2   2   2   0   0   0   2   0   0   0   2   0   2   0   2   2   0   0   2   0   0   0   2   2   2   0   0   0   0   0   2   2   2   2   2   2   0   0   2   0   2   0   0   0   2   0   0   2   0   0   0   0   0   0   2   0   2   0   0   2   2   0   2   0   2   0   2   0   0   2   0   0   0   0   2   2   0   2   0   2   0   0   0   2   2   2   0   0   2   0   0   2   0   0   0   2   0   0   2   2   0   2   0   0   2   0   2   0   2   2   0   2   0   2   0   2   2   2   0   2   0   2   0   2   0   2   2   0   2   2   0   0   2   0   0   0   2   0   2   2   2   2   0   0   2   0   0   0   2   2   2   0   2   0   2   2
 MK-4-4                 2   2   0   2   2   0   2   2   0   0   0   0   0   2   2   2   2   2   0   0   2   0   2   2   0   0   2   0   0   2   0   2   2   0   0   0   2   2   0   0   2   2   0   2   2   2   2   0   0   0   2   2   0   0   2   0   2   0   2   2   0   0   2   0   0   0   2   2   2   0   0   0   0   0   2   2   2   2   2   2   0   0   2   2   2   0   0   0   2   0   0   2   0   0   0   0   0   0   2   0   2   2   0   0   2   0   2   0   2   0   2   0   0   2   0   0   0   0   2   2   0   2   0   2   0   0   2   2   2   2   0   0   2   0   0   2   0   0   0   2   0   0   2   2   0   2   0   0   2   0   2   0   2   2   0   2   0   2   0   2   2   2   0   2   0   2   0   2   0   2   2   0   2   2   0   0   2   0   0   0   2   0   2   2   0   2   0   0   2   0   0   0   2   2   2   2   2   0   2   2
 MK-4-5                 2   2   0   2   2   0   0   2   0   0   2   2   0   2   2   2   2   2   0   0   2   0   2   2   0   0   2   0   0   0   0   0   0   0   0   0   2   2   0   0   2   2   0   2   2   2   0   0   0   0   2   2   0   0   2   0   2   0   2   2   0   0   2   0   0   0   0   2   2   0   0   0   0   0   2   2   2   2   2   2   0   0   2   2   2   0   0   0   2   0   0   2   0   0   0   0   0   0   2   0   2   2   0   0   0   0   0   0   2   0   2   0   0   2   0   0   0   0   2   2   0   2   0   2   0   0   2   2   2   2   0   0   2   2   0   2   0   2   0   2   2   0   2   2   0   2   0   0   2   0   2   0   0   2   0   0   0   2   0   2   2   2   0   2   0   2   0   2   0   2   2   0   2   2   0   0   2   0   0   0   2   0   2   2   0   2   0   0   2   0   0   0   2   2   2   2   2   0   2   0
 MK-4-6                 2   2   0   2   2   0   2   2   0   0   2   2   0   2   2   2   2   2   0   0   2   0   2   2   0   0   2   2   0   0   0   2   0   0   0   0   2   2   0   0   2   2   0   2   2   2   0   0   0   0   2   2   0   0   2   0   2   0   2   2   0   0   2   0   0   0   0   2   2   0   0   0   2   0   2   2   2   2   0   2   0   0   2   2   2   0   0   0   0   0   2   2   0   0   0   0   0   0   2   0   2   2   0   0   0   0   2   0   2   0   2   0   0   0   0   0   0   0   2   2   0   2   0   2   0   0   2   2   0   2   0   0   2   2   0   2   0   2   2   2   2   0   2   2   0   2   2   0   2   0   2   0   0   2   0   2   0   2   0   0   2   2   0   0   0   2   0   2   0   2   2   0   2   0   0   0   2   0   0   0   2   0   2   2   0   2   0   2   2   0   0   0   2   2   2   2   0   0   2   0
 MK-4-7                 2   2   0   2   2   0   2   0   0   0   2   2   0   2   2   2   2   2   0   0   2   0   2   2   0   2   2   2   0   2   0   2   0   0   0   0   2   2   0   0   2   2   0   2   2   2   0   0   0   0   2   2   0   0   2   0   2   0   2   2   0   0   2   0   0   0   0   2   2   0   0   0   2   0   2   2   2   2   0   2   0   2   2   2   2   0   0   0   0   0   0   2   2   2   0   0   0   0   2   0   2   2   0   0   0   0   2   0   0   0   2   0   0   0   0   0   2   0   2   2   0   2   0   2   0   0   2   2   0   2   0   0   2   2   0   2   2   2   2   2   2   0   2   2   0   2   2   0   0   0   2   0   0   2   0   2   0   2   0   0   0   2   0   0   2   2   0   2   0   2   0   0   2   0   0   0   2   0   0   0   2   0   2   2   0   2   2   2   2   0   0   0   2   2   2   2   0   0   2   2
 MK-4-8                 2   2   0   2   2   0   2   0   0   0   2   2   0   2   2   2   2   2   0   0   2   0   2   2   0   2   2   2   2   2   0   2   0   0   0   0   2   2   0   0   2   2   0   2   2   2   0   0   0   0   2   2   0   2   0   0   2   2   2   2   0   0   2   0   0   0   0   0   2   0   0   0   2   0   2   2   2   2   0   2   0   2   2   2   2   0   0   0   0   0   0   2   0   2   0   0   2   0   2   0   2   2   0   0   0   0   2   0   0   0   2   0   2   0   0   0   0   0   2   0   0   2   0   2   0   2   2   2   0   2   0   0   2   2   0   2   2   2   2   2   2   0   2   2   0   2   2   0   0   0   2   0   0   2   0   2   0   2   0   0   0   2   0   0   2   2   0   2   0   2   0   0   2   0   0   0   2   0   0   0   2   0   2   2   0   2   2   2   2   0   0   2   2   2   2   2   0   0   2   2
 MK-4-9                 0   2   0   0   2   2   0   0   0   0   0   2   0   2   2   2   2   2   0   0   2   0   2   2   0   2   2   0   2   2   0   2   0   0   0   2   2   2   0   0   2   2   0   2   2   2   0   0   0   0   2   2   0   2   0   0   2   2   2   2   0   0   2   2   0   0   0   0   2   0   0   0   2   0   2   2   0   2   0   2   0   2   2   2   2   0   2   0   0   0   0   2   0   2   0   2   2   0   2   0   2   2   0   0   0   0   2   0   0   0   0   0   2   0   0   0   2   0   2   0   0   2   0   2   0   2   0   2   0   2   0   0   2   2   0   2   2   2   2   2   2   0   2   2   0   2   2   0   0   0   2   0   0   2   0   2   0   2   0   0   0   2   0   0   2   2   0   2   0   2   0   0   2   2   0   0   2   2   0   0   2   0   2   2   2   2   2   2   2   2   0   2   2   2   2   2   0   0   2   2
 MK-4-10                0   2   0   0   2   0   0   0   2   0   2   2   0   2   2   2   2   2   0   0   2   0   2   2   0   2   2   0   2   0   2   2   0   2   0   2   2   2   2   0   2   2   0   0   2   2   0   0   0   0   2   2   0   2   0   0   2   2   2   2   0   0   2   2   0   0   0   2   2   0   2   0   2   2   2   2   0   0   0   2   0   2   2   2   2   0   2   0   0   0   0   0   0   2   2   2   2   0   2   0   0   2   0   0   0   2   2   0   0   0   0   0   2   0   0   0   2   0   2   0   0   2   0   2   0   2   0   2   0   2   0   0   2   2   0   0   2   2   2   2   2   0   2   2   0   0   2   0   0   0   2   0   0   2   0   2   0   0   0   0   0   2   0   0   2   2   0   2   0   2   0   0   2   0   2   0   2   0   0   2   2   0   2   2   2   2   2   2   0   2   0   0   2   0   2   2   0   0   2   2
 MK-4-11                0   2   0   0   2   0   0   0   2   0   2   2   0   2   0   2   2   2   0   2   2   0   2   2   0   2   0   0   2   0   2   2   0   2   2   2   2   2   2   0   2   2   2   0   2   2   0   0   0   0   2   2   0   2   0   0   2   2   2   0   0   0   0   2   0   0   0   2   2   0   2   0   2   2   2   2   0   2   0   2   0   2   2   2   0   0   0   0   0   2   0   0   0   0   2   2   2   0   2   0   0   2   0   0   0   2   2   0   0   0   0   0   2   0   0   0   2   0   2   0   0   0   0   2   0   2   0   0   0   2   0   0   2   2   0   0   2   2   2   0   2   0   2   0   0   0   2   0   0   0   2   0   0   2   0   2   0   0   0   0   0   2   0   2   2   2   0   2   0   2   0   0   2   0   2   0   2   0   0   2   2   0   2   2   2   2   2   2   0   2   0   2   2   0   2   2   0   0   2   2
 MK-4-12                0   2   0   0   2   0   0   0   2   0   2   0   0   2   0   2   2   0   0   2   2   0   2   2   0   2   0   0   2   0   2   2   0   2   2   2   2   2   2   0   2   2   2   0   2   2   0   0   0   0   2   2   0   2   0   0   2   2   2   0   2   0   0   2   0   0   0   2   2   0   2   0   0   2   2   2   2   2   2   2   0   2   2   2   0   0   0   0   0   2   2   2   0   0   0   2   2   0   2   0   2   2   0   2   0   2   2   0   0   0   0   0   2   0   0   0   2   0   2   0   0   0   0   2   0   2   0   0   0   2   0   0   2   2   0   0   2   2   2   0   2   0   2   0   0   0   2   0   0   0   0   0   0   2   0   2   0   0   0   0   0   2   0   2   2   0   0   2   0   2   0   0   2   0   2   0   2   0   0   2   2   0   2   2   2   2   2   2   0   2   0   2   0   0   2   2   0   0   2   2
 MK-4-13                0   2   0   0   0   0   0   2   2   0   2   2   0   2   0   2   0   0   0   2   2   0   2   2   0   2   0   0   2   0   2   2   0   2   2   2   2   2   2   0   2   2   2   0   2   2   0   0   0   0   2   2   0   2   0   0   2   0   2   2   2   0   0   2   0   0   2   2   2   2   2   0   0   2   2   2   2   2   2   2   0   2   2   2   0   0   0   0   0   2   2   2   0   0   0   2   0   0   2   0   0   2   0   2   0   2   2   0   0   0   0   0   2   0   0   0   2   0   2   0   2   0   0   2   0   2   0   0   0   2   0   0   2   2   0   0   2   2   2   0   2   0   2   0   0   0   2   0   0   0   0   0   0   0   0   2   0   0   0   0   0   2   0   2   0   2   0   2   2   2   0   0   2   0   2   0   2   0   0   2   2   2   2   2   2   2   2   2   0   2   2   2   2   0   2   2   0   0   2   0
 MK-4-14                0   2   0   0   0   0   0   2   2   0   2   2   0   2   0   2   0   0   0   2   2   2   2   2   2   0   0   0   2   0   2   2   0   2   2   2   2   2   2   0   2   2   2   0   2   2   0   0   0   0   2   2   0   2   0   0   2   0   2   2   0   0   0   2   0   0   2   2   2   2   2   0   0   2   2   2   0   2   2   2   0   2   2   2   0   0   0   0   0   2   2   0   0   0   0   2   0   0   2   0   0   2   0   2   0   2   2   0   0   0   2   0   2   0   0   2   2   0   2   0   0   0   0   2   0   2   0   0   0   2   0   0   2   2   0   0   2   2   2   2   2   2   2   0   0   0   2   0   0   0   0   0   0   0   0   2   0   2   0   0   0   2   0   2   0   0   0   2   2   2   2   0   2   0   2   0   2   0   0   2   2   0   2   2   2   2   2   0   0   2   2   2   2   0   2   2   2   0   2   0
 MK-4-15                0   2   0   0   0   2   0   2   2   0   0   2   0   2   2   2   2   2   0   2   2   2   2   2   2   0   0   0   2   0   2   2   0   2   2   0   2   2   2   0   2   2   2   0   2   2   0   0   0   0   2   2   0   2   0   0   2   2   2   2   0   0   0   2   0   0   2   2   2   2   2   0   0   2   2   2   0   2   2   2   0   2   2   2   0   0   0   0   0   2   2   0   0   0   0   2   0   0   2   0   0   2   0   2   0   2   2   0   0   0   2   2   2   0   2   2   2   0   2   0   0   0   0   2   0   0   0   0   0   2   0   0   2   2   0   0   2   2   2   2   2   2   2   0   0   0   2   0   2   0   0   0   0   0   0   2   0   2   0   0   0   2   0   2   0   0   0   2   2   2   2   2   2   0   2   0   2   0   0   2   2   2   2   2   2   2   2   0   0   2   2   2   2   0   2   2   2   0   2   0
 MK-4-16                0   2   0   0   0   2   0   2   2   0   0   2   0   2   2   2   2   2   0   2   2   2   2   2   2   0   2   0   2   0   2   2   2   2   2   0   2   2   2   0   2   2   0   0   2   2   0   0   0   0   2   2   2   2   0   0   2   2   2   2   0   0   0   2   0   0   2   2   2   2   2   2   0   2   2   2   0   2   2   2   0   2   2   2   2   0   0   0   0   2   2   0   0   0   0   2   0   2   2   0   0   2   0   2   0   0   2   0   0   0   2   2   2   0   0   2   2   0   2   0   0   0   0   2   0   0   0   0   0   2   2   0   2   0   0   0   2   2   2   2   2   2   2   0   0   0   2   0   2   0   0   0   0   0   0   2   0   2   0   0   2   2   0   2   0   0   0   0   0   2   2   2   2   0   2   0   2   0   0   2   2   2   2   2   2   2   2   0   0   2   0   2   2   0   2   2   2   2   2   0
 MK-5-1                 0   0   2   2   2   0   2   0   0   0   2   2   2   0   2   0   0   0   2   2   0   0   2   0   2   2   0   0   2   2   0   0   0   0   2   2   0   0   0   2   2   0   0   0   0   0   2   2   0   2   0   2   0   2   2   0   0   2   2   2   2   2   2   0   0   2   2   2   2   2   2   2   2   2   2   0   0   0   0   2   2   0   0   2   0   0   0   2   0   0   0   2   0   0   2   0   2   2   0   2   2   2   0   2   0   0   0   0   2   0   2   0   0   0   2   0   2   2   0   0   2   2   0   0   2   2   0   0   0   0   2   2   0   2   2   0   2   2   2   0   2   0   2   2   0   2   0   0   2   0   2   0   2   0   2   2   0   0   0   2   0   2   0   0   2   0   0   0   0   2   0   0   0   0   0   2   0   0   0   2   2   0   2   0   0   0   2   2   0   2   2   2   0   2   0   0   0   2   2   2
 MK-5-2                 0   0   2   2   2   0   2   0   0   0   2   2   2   0   2   0   0   0   2   2   0   0   0   0   2   2   0   0   2   2   0   0   0   0   2   2   2   0   0   2   2   0   0   0   2   0   2   2   0   2   0   2   0   2   2   0   0   2   2   2   0   2   2   0   0   2   2   2   0   2   2   2   2   0   2   0   2   0   0   0   2   2   0   2   0   0   0   2   2   0   0   2   2   2   2   0   2   2   0   2   2   2   0   2   0   0   0   0   2   0   2   0   0   0   0   0   2   2   0   0   2   2   0   0   2   2   0   2   0   0   2   2   0   2   2   0   2   2   2   0   2   0   2   2   2   2   0   0   0   0   2   0   2   0   2   2   2   0   0   2   0   2   0   0   0   0   0   0   0   2   0   2   0   2   0   0   0   0   2   2   2   0   2   2   0   0   2   2   0   2   2   2   0   2   0   0   0   2   2   2
 MK-5-3                 0   0   2   2   2   0   2   0   0   0   2   2   0   0   2   0   0   0   2   2   0   0   0   2   2   2   0   0   2   2   2   2   0   0   0   2   2   0   0   2   2   0   0   2   2   0   2   2   0   2   0   2   0   2   2   2   0   2   2   2   0   2   2   0   2   2   2   2   0   2   2   2   2   0   0   0   2   0   0   0   2   0   0   0   2   0   0   2   0   0   0   2   0   2   2   0   2   2   0   2   2   0   0   2   0   0   0   2   2   0   2   0   0   0   0   0   2   2   0   0   2   2   0   0   2   2   0   2   0   0   2   2   0   2   2   2   2   2   0   0   2   0   2   2   2   2   0   0   0   2   2   2   2   0   0   0   2   0   0   2   0   2   0   0   2   0   0   0   0   2   0   2   0   2   0   0   0   0   2   2   2   0   2   2   2   0   2   2   0   2   2   2   0   2   0   0   0   2   2   2
 MK-5-4                 2   0   2   2   2   0   2   0   0   0   2   0   0   0   2   0   0   0   2   0   0   0   0   2   2   2   0   2   2   2   2   2   0   0   0   2   2   0   0   2   2   0   0   2   2   0   2   2   2   2   0   2   0   2   2   2   0   2   2   2   0   2   2   2   2   2   2   2   0   2   2   2   2   0   0   0   2   0   0   0   2   0   0   0   2   0   0   2   0   0   0   2   0   2   2   0   2   2   0   2   0   0   0   2   0   0   0   2   2   0   2   0   0   0   0   0   0   0   0   0   2   2   0   0   2   0   0   2   0   0   2   2   0   2   2   2   2   2   0   0   2   0   2   2   2   2   2   0   2   2   2   2   2   0   2   0   2   0   0   2   0   2   0   0   2   0   0   0   2   2   0   2   0   0   0   0   0   0   2   2   2   0   2   0   2   0   2   2   0   2   2   2   0   2   0   0   0   2   0   2
 MK-5-5                 2   0   2   2   2   0   2   0   0   0   2   0   0   0   2   0   0   0   2   0   0   0   0   2   2   2   0   0   2   2   2   2   0   0   0   2   2   2   0   0   0   0   0   2   2   0   2   2   2   0   0   2   0   2   0   2   0   2   2   2   0   2   2   2   2   2   2   2   0   0   2   2   2   0   0   0   2   0   0   0   2   0   0   0   0   2   0   2   0   2   0   2   0   2   2   0   2   2   0   2   0   2   2   2   0   0   0   2   2   2   2   0   0   0   2   2   0   0   0   0   2   2   0   0   2   0   0   2   0   0   2   2   0   2   2   2   2   2   2   2   0   0   2   2   2   2   2   0   2   2   2   2   2   2   2   0   2   0   0   2   0   2   0   2   2   0   0   0   2   2   0   2   0   0   0   0   0   0   0   2   2   0   2   0   2   0   2   2   0   0   2   2   0   2   0   0   0   2   0   2
 MK-5-6                 2   0   0   2   2   0   2   0   0   0   0   0   0   0   2   0   0   0   2   0   0   0   0   2   2   2   0   0   2   2   2   2   0   0   0   0   2   2   0   0   0   0   0   2   2   0   2   2   0   2   0   2   0   2   0   2   0   2   2   2   0   2   2   2   2   0   2   2   0   0   2   2   2   0   0   0   2   0   2   0   2   0   0   0   0   2   0   2   0   2   0   2   0   2   0   0   2   2   0   2   0   2   2   2   0   0   0   2   2   2   2   0   0   0   2   2   0   0   0   0   2   2   0   0   2   0   0   2   0   0   2   2   0   2   2   0   2   2   2   2   0   0   2   2   2   2   2   0   2   2   2   2   2   2   2   0   0   0   0   2   0   2   0   2   2   0   2   0   2   2   0   2   0   0   0   0   0   0   0   2   2   0   2   0   2   0   2   2   0   0   2   0   0   2   0   0   0   2   0   2
 MK-5-7                 2   0   0   2   2   0   2   0   0   0   0   0   0   0   2   0   0   0   2   0   0   0   0   2   2   2   0   0   2   2   2   2   0   0   0   0   2   2   0   0   0   2   0   2   2   0   2   2   0   2   0   2   0   2   0   2   0   2   2   2   0   2   2   2   0   0   2   2   0   0   2   0   2   2   0   2   2   0   2   0   2   2   0   0   0   2   0   2   0   2   0   0   0   2   2   0   2   2   0   2   0   2   2   2   0   0   0   2   2   2   0   0   0   0   0   2   0   2   0   0   2   2   0   0   2   2   0   2   0   0   2   2   0   2   2   0   2   0   2   2   0   2   2   2   2   2   2   2   2   2   2   2   2   2   2   0   0   0   0   0   0   2   0   2   2   0   2   0   2   2   0   2   0   0   0   0   0   0   0   2   2   0   2   0   2   0   2   2   0   0   2   0   0   2   0   0   2   2   0   0
 MK-5-8                 2   0   0   2   0   0   2   0   0   0   0   0   0   0   2   0   0   0   2   0   0   0   2   2   2   2   0   0   2   2   2   0   0   0   0   0   2   2   0   0   0   2   0   2   0   0   2   2   0   0   0   2   0   0   0   2   0   2   2   2   0   2   2   2   2   0   2   2   0   0   2   0   2   2   0   2   2   0   0   0   2   2   0   0   0   2   0   2   0   2   0   0   0   2   2   0   2   2   0   2   0   2   2   2   0   0   0   0   2   2   0   0   0   0   0   2   2   2   0   0   2   2   2   0   2   2   0   2   0   0   2   2   0   2   2   0   0   0   2   2   0   2   2   2   2   2   2   2   2   2   2   2   2   2   2   0   0   0   0   0   0   2   0   2   2   0   2   0   2   0   0   2   0   0   0   0   0   0   0   2   2   0   2   0   2   0   2   2   0   0   2   2   0   2   0   0   0   2   0   0
 MK-5-9                 2   0   0   2   0   0   2   0   0   2   0   0   0   0   2   0   2   0   2   0   0   0   2   2   2   2   2   0   2   2   2   0   0   0   0   0   2   2   0   0   0   0   0   2   0   0   0   0   0   0   0   2   0   0   0   2   0   2   2   2   0   2   2   2   2   0   0   2   0   0   2   2   2   2   0   2   2   0   0   0   2   2   0   0   0   2   0   2   0   2   0   0   0   2   2   0   2   2   0   2   0   2   2   2   0   0   0   0   2   2   0   0   0   0   0   2   2   2   0   0   0   2   2   0   2   2   0   0   0   0   2   2   0   2   2   0   0   0   2   2   0   0   2   2   2   2   2   2   0   0   2   2   2   2   2   0   0   0   0   0   0   2   0   2   2   0   2   0   2   0   0   0   0   0   0   0   0   0   0   2   2   0   2   0   0   0   2   2   0   0   2   0   0   2   0   0   2   2   0   0
 MK-5-10                2   0   0   2   0   0   2   0   0   2   0   0   0   0   2   0   2   0   0   0   0   0   2   2   2   2   2   0   2   2   2   0   0   0   0   0   2   2   0   0   0   2   0   2   0   0   0   0   0   0   0   2   0   0   0   2   0   2   0   2   0   2   2   2   2   0   0   2   0   0   2   2   2   2   0   2   2   0   0   0   0   2   0   0   0   2   2   2   0   2   0   0   0   0   2   0   0   2   0   2   2   2   2   2   0   0   0   0   2   2   0   0   0   0   0   2   2   2   0   0   0   2   2   0   2   2   2   0   0   0   2   2   0   2   2   0   0   0   2   2   0   0   2   2   2   2   2   2   0   0   2   2   2   2   2   2   0   0   0   0   0   0   0   2   2   0   2   0   2   0   0   0   0   0   0   2   0   0   0   2   2   0   2   0   0   0   2   2   0   0   0   2   0   2   2   0   2   2   2   0
 MK-5-11                2   2   0   2   0   0   2   0   2   2   0   0   0   0   2   0   2   0   0   0   0   0   2   2   2   0   0   0   2   2   2   0   0   0   2   2   2   2   2   0   0   2   0   0   0   0   0   0   0   0   2   2   0   2   0   0   0   2   0   2   0   2   2   0   2   0   0   2   0   0   2   2   2   2   0   2   2   0   0   0   0   2   0   0   0   2   2   2   0   2   0   0   0   0   2   0   0   2   2   2   2   2   2   2   0   0   0   0   2   0   0   0   0   0   0   2   2   0   0   2   0   2   2   0   2   2   2   0   0   0   2   2   0   2   2   0   0   0   2   2   0   0   0   2   0   2   0   2   0   0   2   2   2   2   2   2   0   0   0   0   0   0   0   2   2   0   2   2   0   0   0   0   0   0   0   2   0   0   0   2   2   0   2   0   0   0   2   2   0   0   0   2   0   2   2   0   2   2   2   0
 MK-5-12                2   2   0   2   0   0   2   0   2   2   0   0   0   0   2   0   2   0   0   0   0   0   2   2   0   0   0   0   2   2   2   0   0   0   2   2   2   2   2   0   0   2   0   2   0   0   0   0   0   0   2   2   0   2   0   0   2   2   0   2   0   2   2   0   0   0   0   2   0   2   2   2   2   2   0   2   2   0   0   0   0   2   0   0   0   2   2   0   0   0   0   0   0   0   2   0   0   0   2   2   2   2   2   2   0   0   2   2   2   0   0   0   0   0   0   0   2   0   0   0   0   2   2   0   2   2   2   2   0   2   2   2   2   2   2   0   0   0   2   2   0   0   0   2   0   2   0   2   2   0   2   2   2   2   2   2   2   0   0   0   0   0   0   2   2   0   2   2   0   0   0   0   0   0   0   2   0   0   0   2   2   0   2   2   0   0   2   2   0   0   2   2   0   0   2   2   0   0   2   2
 MK-5-13                2   2   0   2   0   0   2   0   2   2   0   0   0   0   2   0   2   0   0   0   0   0   2   2   0   0   0   0   2   2   2   0   2   0   2   2   2   2   2   0   0   0   0   2   0   0   0   0   0   0   2   0   2   2   2   0   2   2   0   2   0   2   2   0   2   0   0   2   0   2   2   2   2   2   0   2   2   0   0   0   0   2   0   2   0   2   2   2   0   0   0   0   0   0   2   0   0   0   2   2   2   2   2   2   0   0   0   2   2   0   0   0   0   0   0   0   2   0   2   0   0   2   2   0   2   2   2   2   0   2   2   2   0   2   2   0   0   2   2   2   0   0   0   2   0   2   0   2   2   0   2   2   2   2   2   2   0   0   0   0   0   0   0   2   2   2   2   2   0   0   0   0   0   0   0   2   0   0   0   2   2   0   2   2   0   0   2   2   0   0   2   2   0   0   2   2   0   0   2   2
 MK-5-14                2   2   0   2   0   0   2   0   2   2   2   0   0   0   2   0   2   0   0   0   2   0   2   2   0   2   0   0   2   2   2   0   2   0   2   2   0   2   2   0   0   0   0   0   0   0   0   0   0   0   2   0   2   2   2   0   2   2   2   2   0   2   2   0   2   0   0   2   0   2   2   0   2   2   0   2   2   0   0   0   0   2   0   2   0   2   2   2   0   0   0   0   0   0   2   0   2   0   2   2   2   2   2   2   0   2   0   2   2   0   0   0   0   0   2   0   2   2   2   0   0   2   2   0   2   2   2   2   0   2   2   2   0   2   2   0   0   2   2   2   0   0   0   2   0   2   0   2   2   2   2   2   2   2   0   2   0   0   0   0   2   0   0   2   2   2   2   2   0   0   0   0   2   0   0   2   0   0   0   2   2   0   2   2   0   0   2   2   0   0   2   2   0   0   2   2   0   0   2   0
 MK-5-15                2   0   0   2   0   0   2   0   2   2   2   0   0   0   2   0   2   2   0   0   2   0   2   2   0   2   0   0   2   2   2   0   2   0   2   2   0   2   2   0   0   0   0   0   2   0   0   0   0   0   2   0   2   2   2   0   2   2   2   2   0   2   2   0   2   2   0   2   0   2   2   0   2   2   0   2   2   0   0   0   2   2   0   0   0   2   2   2   0   0   0   0   2   0   2   0   2   0   2   2   2   2   2   2   0   2   0   2   2   0   0   0   0   0   2   0   2   2   2   0   0   2   2   0   2   2   2   2   0   2   2   2   0   2   2   0   0   2   2   2   0   0   2   2   0   2   0   2   2   2   2   2   2   2   0   2   2   0   2   0   2   0   0   2   2   2   2   2   0   0   0   0   2   0   0   2   0   0   0   2   2   0   2   2   0   0   2   2   0   2   2   2   0   0   2   2   0   0   2   0
 MK-5-16                2   0   0   2   0   0   2   0   2   2   2   0   0   0   2   0   2   0   0   0   2   0   2   2   0   0   0   0   2   2   2   0   2   0   2   2   0   2   0   0   0   2   0   0   2   0   0   0   0   0   2   0   2   2   0   0   2   2   0   2   0   2   2   0   2   0   0   0   0   2   2   0   2   2   0   2   2   0   0   0   2   2   0   0   0   2   0   2   0   0   0   0   2   0   0   0   2   0   2   2   2   2   2   0   0   2   0   2   2   0   0   0   0   0   2   0   2   2   2   0   0   2   2   0   2   2   2   2   0   2   2   2   0   2   2   0   0   2   2   2   0   0   2   2   0   0   0   2   2   2   2   2   2   2   0   2   2   0   2   2   2   0   0   2   0   2   2   2   0   0   0   0   2   0   0   2   0   0   0   2   2   0   2   2   0   2   2   2   0   2   2   0   0   0   2   2   0   0   2   0
 MK-6-1                 0   2   2   2   2   2   0   0   2   2   0   0   2   2   2   0   0   0   0   2   2   2   0   0   2   2   2   2   2   2   0   0   0   0   0   0   2   0   0   2   0   0   2   2   2   0   0   2   2   0   0   0   0   0   2   0   2   2   0   0   0   2   2   0   2   2   0   2   0   0   0   2   2   0   2   0   0   0   2   2   0   0   2   2   0   0   2   2   2   2   0   0   2   0   0   0   0   2   2   0   2   2   0   2   2   2   2   2   0   0   2   0   0   0   2   0   2   0   0   0   2   2   2   0   2   2   2   2   2   0   0   2   2   0   2   0   2   2   2   2   0   2   2   0   0   0   0   2   2   2   0   0   0   0   2   2   2   0   2   2   2   2   2   0   0   0   0   0   0   2   0   2   2   2   2   2   2   2   2   2   0   2   0   2   0   0   2   2   0   0   2   2   2   0   2   0   2   0   0   2
 MK-6-2                 0   2   2   2   2   2   0   0   2   2   0   0   2   2   2   0   0   0   0   2   2   2   0   0   2   2   2   2   2   2   0   0   0   0   0   0   2   0   0   2   0   0   0   2   2   0   0   2   2   0   0   0   0   0   2   0   2   2   0   0   0   2   2   0   2   2   0   2   0   0   0   2   2   0   2   0   0   0   2   2   0   0   0   0   0   0   0   2   2   2   0   0   2   0   0   0   0   0   2   0   2   2   0   2   2   2   2   2   0   0   0   0   0   2   2   0   2   2   2   2   2   2   2   0   0   0   2   2   0   0   0   2   2   0   2   0   0   2   2   2   0   2   0   0   0   0   0   2   2   0   0   0   0   0   2   2   2   0   0   2   2   2   2   0   0   0   0   0   0   2   2   2   2   2   2   2   2   2   2   2   0   0   0   2   0   2   2   2   2   0   0   2   2   0   2   0   2   0   0   2
 MK-6-3                 0   2   2   2   2   2   0   0   2   2   0   0   2   2   0   0   0   0   0   0   2   0   0   0   2   2   2   2   2   2   0   0   0   0   0   0   0   0   0   2   0   0   0   0   2   0   0   2   2   0   0   0   0   0   2   0   2   2   0   0   0   2   2   0   2   2   0   2   0   0   0   2   2   0   2   0   0   0   0   2   0   2   0   0   0   0   0   2   2   2   0   0   2   0   2   0   0   0   2   0   2   2   0   0   2   2   2   2   0   2   2   0   0   2   2   0   2   2   2   2   2   2   2   0   0   0   2   2   0   0   0   2   2   0   2   0   0   2   2   2   0   2   0   0   0   0   2   2   2   0   0   0   0   0   2   0   2   2   0   2   2   2   2   0   0   0   0   0   2   2   2   2   2   2   2   2   2   2   2   2   0   2   0   2   0   0   2   2   2   0   2   0   2   0   2   0   2   0   0   2
 MK-6-4                 0   2   2   2   2   2   0   0   2   2   0   0   2   2   2   0   2   0   0   0   2   0   0   0   2   2   2   2   2   2   2   0   0   0   0   0   0   0   0   2   0   0   0   0   2   0   0   2   2   0   0   0   0   0   2   0   0   2   0   0   0   2   2   0   2   2   0   2   0   0   0   2   2   0   2   0   0   0   0   2   2   2   0   0   2   0   0   2   2   2   0   0   2   0   0   0   0   0   2   0   2   2   0   2   2   2   2   2   0   2   2   0   0   2   2   0   2   2   0   0   2   0   2   0   0   0   2   2   0   0   0   2   2   2   2   0   0   0   2   2   0   2   0   0   0   0   2   2   0   0   0   0   0   0   2   0   2   2   0   2   2   2   2   0   0   0   0   0   2   2   2   2   2   2   0   2   2   2   0   2   0   2   0   2   0   0   2   2   2   0   2   0   2   0   2   0   2   2   0   2
 MK-6-5                 0   2   2   2   2   2   0   0   2   0   0   0   2   2   0   0   2   0   0   0   2   0   0   0   2   2   2   0   2   2   2   0   0   0   0   0   0   0   0   2   0   0   0   0   2   0   0   2   2   0   0   0   0   0   2   0   0   2   0   0   0   2   2   0   2   2   0   2   2   0   0   2   2   0   2   0   0   0   0   2   2   2   0   0   2   0   0   2   2   2   0   0   2   0   0   0   0   0   2   0   2   2   0   2   0   2   2   2   0   2   2   0   0   2   2   0   2   2   2   0   2   2   2   0   0   0   2   2   0   0   2   2   2   2   2   0   0   0   2   2   0   2   0   0   0   0   2   2   0   0   0   0   0   0   2   0   2   2   0   2   2   2   2   0   2   0   0   0   0   2   2   2   2   2   0   0   2   2   0   2   2   2   0   2   0   0   2   2   2   0   2   0   2   0   2   0   2   2   0   2
 MK-6-6                 0   2   2   2   2   2   0   0   2   0   0   0   2   2   0   0   2   0   0   0   2   0   0   0   2   2   2   0   2   2   2   0   0   0   0   0   0   0   0   2   2   0   0   0   2   0   0   2   2   0   0   2   0   0   2   0   0   2   0   0   0   2   2   0   2   2   0   2   2   0   0   2   2   0   0   0   0   0   0   2   2   2   0   0   2   0   0   2   2   2   0   0   2   0   0   0   0   0   0   0   2   2   0   2   0   2   2   2   0   2   2   0   0   2   2   0   0   2   0   0   2   2   2   0   0   0   0   2   0   2   2   2   2   2   2   0   0   0   2   0   0   2   0   0   0   0   2   2   0   0   0   0   0   0   2   0   2   2   0   0   2   2   2   0   2   0   2   0   0   2   2   2   2   2   0   2   2   2   0   2   2   2   0   2   0   0   2   2   2   0   2   0   2   0   2   0   2   2   0   2
 MK-6-7                 0   2   2   2   2   2   0   0   2   0   0   0   2   2   0   0   2   0   0   0   2   0   0   0   2   2   2   0   2   0   2   0   2   0   0   0   0   2   0   2   2   2   0   0   2   0   0   2   2   0   0   2   0   0   2   0   0   2   0   0   0   2   2   0   2   2   0   2   0   0   0   2   2   0   0   0   2   0   0   2   2   2   0   0   2   0   0   2   2   2   0   0   2   0   0   0   0   0   0   2   2   0   0   2   0   0   2   2   0   2   0   0   0   2   2   2   0   2   0   0   2   2   2   0   0   0   0   2   0   2   2   2   2   2   2   0   0   0   2   0   0   2   0   0   0   0   2   2   0   0   0   2   2   0   2   0   2   2   0   2   2   2   2   0   0   0   2   0   0   2   2   2   2   2   0   2   2   2   0   2   2   2   0   2   0   2   2   2   2   0   2   0   0   0   2   0   2   2   0   2
 MK-6-8                 2   2   2   2   0   2   0   0   2   0   0   0   2   2   0   0   2   0   0   0   2   2   0   2   2   2   2   2   2   0   2   0   2   0   0   0   0   2   0   0   0   2   0   0   2   0   0   2   2   0   0   2   0   0   2   0   0   0   0   0   0   2   2   0   2   2   0   2   0   0   0   2   0   0   0   0   2   2   0   2   0   2   0   0   2   0   0   2   2   2   0   0   2   0   0   0   0   0   0   2   2   0   0   2   0   0   2   2   0   2   0   0   2   2   2   2   0   2   0   0   2   2   2   0   0   0   0   0   0   2   2   2   2   2   2   0   0   0   0   0   0   2   0   0   0   0   2   0   0   0   0   2   2   0   2   0   2   2   0   2   2   2   2   0   0   0   2   0   0   2   2   2   2   0   0   2   2   2   0   0   2   2   0   2   0   2   0   2   2   0   2   0   0   2   0   0   2   2   0   2
 MK-6-9                 2   2   2   2   0   2   0   0   2   0   0   0   2   2   0   2   2   0   0   0   2   2   0   2   2   2   2   0   2   0   2   2   2   0   0   0   0   2   0   0   0   2   0   0   2   0   0   2   2   0   0   2   0   0   0   0   0   0   0   0   0   2   2   0   2   2   0   2   0   0   0   2   0   0   2   0   2   2   0   2   0   2   2   0   2   0   0   2   2   2   0   0   2   0   0   0   0   0   2   2   2   0   2   2   0   2   0   2   0   0   0   0   2   2   2   2   2   2   0   0   2   2   2   0   0   0   2   0   0   2   2   2   0   2   2   0   0   0   0   0   0   2   2   0   0   0   2   0   0   0   0   2   2   0   2   0   2   2   0   0   2   2   2   0   0   2   2   2   0   2   2   2   2   0   2   0   0   2   0   0   2   2   0   2   0   2   0   2   2   0   0   0   0   2   0   0   0   2   0   2
 MK-6-10                2   2   2   2   0   2   0   0   2   0   0   0   2   2   0   2   2   0   2   0   2   2   0   2   2   2   2   2   0   0   2   2   2   0   0   0   0   2   0   2   0   0   0   0   2   0   0   2   2   0   0   2   0   0   0   0   0   0   0   0   0   0   2   0   2   2   0   0   0   0   0   2   0   0   2   0   2   2   0   2   0   2   2   0   2   2   0   2   0   2   0   0   2   2   0   0   0   2   2   2   2   0   2   2   0   2   0   2   0   0   0   0   2   2   2   2   2   0   0   0   2   2   2   0   0   0   2   0   0   2   2   2   0   2   0   0   0   0   0   0   0   2   2   2   0   0   2   0   0   0   0   2   2   0   2   0   2   2   0   0   2   2   2   0   0   2   2   2   0   2   2   2   2   0   2   0   0   2   0   0   2   0   0   2   2   2   0   2   2   0   0   0   0   2   0   0   0   2   0   2
 MK-6-11                2   2   2   2   0   2   2   0   2   0   0   0   2   2   0   2   2   0   2   2   2   2   0   2   2   2   2   2   0   0   0   2   2   0   0   0   0   2   2   2   2   0   0   0   2   0   0   2   2   0   0   2   0   0   2   0   0   2   0   0   0   0   2   2   2   2   0   0   0   0   0   0   0   0   2   0   2   2   0   2   0   2   2   0   2   2   0   2   0   2   0   0   2   2   0   0   0   2   2   2   2   0   2   2   0   2   0   2   0   0   0   0   2   2   2   2   2   2   2   0   2   2   2   0   0   0   2   0   0   2   2   2   2   2   0   0   0   2   0   0   0   2   2   0   0   0   2   2   0   0   0   2   2   0   2   0   0   2   0   0   2   2   2   0   0   0   2   2   0   2   2   2   2   2   0   0   0   2   2   0   2   0   0   2   2   0   0   2   2   0   0   0   0   2   0   0   0   2   0   2
 MK-6-12                2   2   2   2   0   0   2   0   2   0   0   0   2   2   0   2   2   0   2   2   2   2   2   2   2   2   2   2   0   0   0   2   2   0   2   0   2   2   2   2   2   0   0   0   2   0   0   2   0   0   0   2   0   0   2   0   0   2   0   0   0   0   2   2   2   2   0   0   0   0   0   0   0   0   2   0   2   0   0   2   2   2   2   0   2   2   0   2   0   2   0   0   2   2   0   0   0   2   2   2   2   0   0   2   0   2   0   2   0   2   0   0   0   2   2   2   2   2   2   0   2   2   2   0   2   0   2   0   0   2   0   0   2   2   0   0   0   2   0   0   0   2   2   0   0   0   2   2   0   0   0   2   2   0   2   0   0   2   0   0   0   2   2   2   0   0   2   2   2   2   2   2   2   2   0   0   0   2   0   0   2   0   0   2   2   0   0   2   2   0   2   0   2   2   0   0   0   2   0   0
 MK-6-13                2   2   2   2   0   0   2   0   0   0   0   0   2   2   0   2   2   0   0   2   2   2   2   0   2   2   2   2   0   0   0   2   2   2   2   0   2   2   0   2   2   0   2   0   2   0   0   2   0   0   0   2   0   0   2   0   0   2   0   0   2   0   0   2   2   2   0   0   0   0   2   0   0   0   2   0   2   0   0   2   0   2   2   0   2   0   0   2   0   0   0   0   0   2   0   2   0   2   2   2   2   0   0   2   0   2   0   0   0   2   0   2   0   2   2   2   2   2   2   0   2   2   2   0   2   0   2   0   0   2   2   0   2   2   0   0   0   2   0   0   0   2   0   0   0   0   2   2   0   0   0   2   2   0   2   0   0   2   0   0   0   2   2   2   0   0   0   2   2   2   0   2   2   2   0   0   0   2   0   0   0   0   0   2   2   0   0   2   2   0   0   0   2   2   0   0   0   2   0   0
 MK-6-14                2   2   2   2   0   0   2   0   0   0   0   0   2   2   2   2   2   0   0   2   2   2   2   0   2   2   2   0   0   0   0   2   2   2   2   0   2   2   0   2   2   2   2   0   2   0   0   2   0   0   0   2   0   0   2   0   0   0   0   0   0   0   0   2   0   2   0   2   2   0   2   0   2   0   0   0   2   0   0   2   0   0   0   0   2   0   0   0   0   0   0   2   0   2   2   2   0   0   2   2   2   0   0   2   0   2   0   0   0   2   0   2   0   2   2   2   2   2   2   0   2   2   2   0   2   0   2   0   0   2   2   0   2   2   2   0   0   0   0   0   0   2   0   0   0   0   2   2   0   0   0   2   2   0   2   0   0   2   0   0   0   2   2   2   2   0   0   2   2   2   0   2   2   2   0   0   2   2   0   0   2   0   0   2   2   0   0   2   2   0   0   0   2   2   0   0   0   2   0   0
 MK-6-15                2   2   2   2   0   0   2   0   0   0   0   0   0   2   0   2   2   0   0   2   2   2   2   0   2   2   2   0   0   0   0   2   2   2   2   0   2   2   0   2   2   2   2   0   2   0   0   2   0   0   0   2   0   0   2   0   0   0   2   0   0   0   0   2   0   2   0   2   2   0   2   0   2   0   2   0   2   0   2   2   0   0   0   0   2   0   0   2   0   0   0   2   0   0   2   2   0   0   2   2   2   2   0   2   0   2   0   0   2   2   0   2   0   2   0   2   2   2   2   0   2   2   2   2   2   0   2   0   0   2   2   0   2   2   2   2   0   0   0   0   0   2   2   0   0   0   2   2   0   0   0   2   0   0   0   0   0   2   0   0   0   2   2   2   2   0   0   2   2   0   0   2   2   2   0   2   2   2   0   0   2   0   0   2   2   0   0   2   2   0   0   0   2   2   0   0   0   2   0   0
 MK-6-16                2   2   2   2   0   0   2   0   0   0   0   0   0   2   0   2   2   0   0   2   2   2   2   0   2   2   2   0   0   0   0   2   2   2   2   0   2   0   2   2   2   0   2   0   2   2   0   2   0   0   0   2   0   0   2   0   0   0   2   0   0   0   0   2   0   2   0   2   2   0   2   0   0   2   2   0   2   0   2   2   0   0   0   0   2   0   0   0   2   0   0   2   0   0   2   2   0   0   2   2   2   2   0   2   2   2   0   0   2   2   0   0   0   2   0   2   2   2   2   0   2   2   2   2   2   2   2   0   0   2   2   0   2   2   2   2   0   0   0   0   0   2   2   0   0   2   0   2   0   0   0   2   0   0   0   2   0   2   0   0   0   2   0   2   0   0   2   2   2   2   0   2   2   2   0   0   2   2   0   0   2   0   0   2   2   0   0   2   2   2   0   0   2   2   0   0   2   2   0   0
 
!****************************************** Phenotypic Data **********************************************************
!-100.0 is resevred for missing phenotype
SimulatedTrait1         9.5800    9.9362    8.1997   11.0412   11.5009    8.1528   11.1830   10.9290    7.9532   10.5532    9.3092    9.9106    9.9299    8.7164   12.5540   10.2938   10.9055    9.5886   10.4245    9.5565    9.4927    9.1842   10.6409    8.7449    9.9635    9.9910   10.4835    9.7117    9.4597   11.1514   10.7167   10.9448   10.0178    7.3009    9.9231   10.2703   10.0561   10.6060    7.5478    8.3626    8.4068   10.1631    9.4973   11.1077   12.6621    9.9620   12.3432   10.3512    9.4054    8.4363    9.9085    9.5753    8.3355    7.9785   10.5561   10.5918   10.0545    9.3893    9.1475   12.8480    8.8541    9.9267   10.2617    9.9417    8.9941    9.1619   12.5124   10.8877   10.2153    8.6145   10.7337    9.8688    9.4403    7.3227    9.5973    9.3305   11.4654    9.9913   11.0105    9.5255    8.2563    7.0995    9.4479    9.2136   11.6369    9.2958    7.7895   10.1943    9.3815   10.4189   10.3571   11.0132    8.0572    8.6653   11.2623    7.9725    9.6255    9.7219   11.1003   11.0114    8.7368   10.4763    9.1838   10.2295    7.2461    9.2200   13.0225   10.9013    9.9858    7.9226   12.0098    9.2695    8.0273    8.5295    8.3520    9.1600   10.2511    9.2067   11.4313    9.3621   11.1565    8.0081    7.3712   10.7242   11.2796    7.5856   10.1231   11.3468    8.9059    9.2038    8.9838    9.5459   10.7702    9.4411   10.9994   10.0515   10.7580   10.0887   10.4596    9.5540    7.4230    8.6797   13.3264    9.2290    6.8959   11.6889    7.8954    9.3448   11.9263    8.9749   11.6674    9.6065   12.3252   10.9627   10.9667    8.7611    8.3134    9.5265    8.1314   12.3656   11.5360   11.2763   10.3713   10.3322   10.2893   11.6429    8.4766   11.3771   10.7484    8.3764   10.1686    9.8845   10.8351   10.0538   10.1769   10.4421   12.5995    9.7515    6.8575   10.3882    9.2678    8.5067   11.5533    8.4194   10.5487    8.2427    8.9780    8.5760   10.9650   11.6686   11.4732   11.3161    9.1131   11.7727   11.4874    7.5583   10.0374    9.7249    9.9551    9.4209
SimulatedTrait2        15.8969   11.9789   14.6614   14.7385   12.8554   13.4131   16.3517   14.7535   15.1827   13.5885   13.5891   15.6855   14.2164   15.1454   17.3044   17.1476   14.3252   15.3250   16.5260   12.1904   15.3835   13.9197   12.1024   15.1674   14.5976   17.0154   15.4191   17.7043   16.1886   15.5386   16.0585   15.2282   14.6472   13.5938   13.7626   16.1549   16.2982   12.8291   14.1647   17.3265   14.7359   16.3802   13.0044   17.4787   14.7846   15.6836   17.2761   14.1626   14.3894   13.9318   15.7450   16.3007   14.0212   17.4293   15.7464   16.1098   14.6536   16.4790   16.8870   13.4406   15.7141   15.3772   15.4936   15.9492   16.6786   16.4893   14.8563   16.5927   15.5346   15.4965   16.8896   13.9048   12.9406   16.3862   13.2978   16.0612   15.0026   14.1392   15.2766   16.9007   15.0684   12.6212   14.0652   13.6602   13.6636   14.2487   16.7287   15.3682   14.9318   17.2783   13.4828   17.0566   14.3083   16.8830   14.7210   17.1111   16.1728   15.0738   14.5038   17.2782   12.1291   13.2821   15.2461   17.7304   14.3400   14.5280   15.2358   14.7019   16.8012   16.1225   15.1033   15.8038   15.9824   11.7243   17.6241   14.9972   15.1227   15.2618   13.7609   15.3753   15.6416   13.7100   13.7449   13.7769   16.0444   13.3733   14.2084   16.9324   13.6053   13.6625   15.2833   14.5005   16.0930   17.8832   18.3548   16.8674   15.0753   15.6553   13.3807   15.1606   16.2504   11.7234   15.2178   15.5278   17.1757   17.9776   14.5354   16.2007   15.0062   16.9904   13.4498   14.5862   18.4360   11.7496   18.5093   14.1687   16.2188   13.8583   12.1347   14.2219   11.7289   16.6781   16.3494   14.3058   15.3213   14.1699   15.1004   16.8520   18.5831   14.9088   13.3442   15.2992   13.9335   15.4957   15.5889   12.3802   13.6089   15.9688   15.0732   14.6075   16.0970   13.6086   14.7392   14.4460   17.5777   13.2307   17.2868   15.4288   14.2571   17.4884   17.0152   14.4197   16.0674   14.2537   18.0235   14.1192   15.4694   14.5976   14.1898   16.4979
 
