# Supplementary material for: Inclusive Composite Interval Mapping of QTL by Environment Interactions in Biparental Populations
Source: PLoS One. 2015 Jul 10;10(7):e0132414. doi: 10.1371/journal.pone.0132414 (PMC4498613; doi:10.1371/journal.pone.0132414)
Supplement: S3 File — (ZIP) [file pone.0132414.s003.zip › Simulation for unliked model/Simulated popualtions/run_00178.met]

!**********************Note: lines staring with "!" are remarks and will be ignored in the program********************
!*********************************General Information**********************************
!Assuming F1 = P1 x P2, populations available in QTL IciMapping are: 
!  1, P1BC1F1 = P1 x F1, the first backcrossing where P1 is used as the recurrent parent;
!  2, P2BC1F1 = P2 x F1, the first backcrossing where P2 is used as the recurrent parent;
!  3, F1DH, F1-derived doubled haploids; 
!  4, RIL or F1RIL, recombination inbred lines through the repeated selfing of F1;
!  5, P1BC1RIL, recombination inbred lines through the repeated selfing of P1BC1F1;
!  6, P2BC1RIL, recombination inbred lines through the repeated selfing of P2BC1F1;
!  7, F2, the selfing generation of F1;
!  8, F3, the selfing generation of F2;
!  9, P1BC2F1, the second backcrossing where P1 is used as the recurrent parent; 
! 10, P2BC2F1, the second backcrossing where P2 is used as the recurrent parent;
! 11, P1BC2RIL, recombination inred lines through the repeated selfing of P1BC2F1; 
! 12, P2BC2RIL, recombination inred lines through the repeated selfing of P2BC2F1; 
! 13, P1BC1F2, the selfing generation of P1BC1F1; 
! 14, P2BC1F2, the selfing generation of P2BC1F1; 
! 15, P1BC2F2, the selfing generation of P1BC2F1; 
! 16, P2BC2F2, the selfing generation of P2BC2F1; 
! 17, P1BC1DH, P1BC1F1-derived doubled haploids; 
! 18, P2BC1DH, P2BC1F1-derived doubled haploids; 
! 19, P1BC2DH, P1BC2F1-derived doubled haploids; 
! 20, P2BC2DH, P2BC2F1-derived doubled haploids; 
   3      !Mapping Population (see remarks above)
   2      !Mapping Function (1 for Kosambi; 2 for Haldane; 3 for Morgan)
   2      !Marker Space Type (1 for intervals; 2 for positions)
   1      !Marker Space Unit(1 for centiMorgans; 2 for Morgan)
   6      !Number of Chromosomes (or Linkage Groups)
 200      !Size of the mapping population
   2      !Number of environments
 
!***************************************** Chromosomes and Linkage Maps **********************************************
!Chromosome                 NumMarkers
-CH1                        16
-CH2                        16
-CH3                        16
-CH4                        16
-CH5                        16
-CH6                        16
!Linkage map (Marker name followed by position or the interval length)
 MK-1-1                1     0.000
 MK-1-2                1    10.000
 MK-1-3                1    20.000
 MK-1-4                1    30.000
 MK-1-5                1    40.000
 MK-1-6                1    50.000
 MK-1-7                1    60.000
 MK-1-8                1    70.000
 MK-1-9                1    80.000
 MK-1-10               1    90.000
 MK-1-11               1   100.000
 MK-1-12               1   110.000
 MK-1-13               1   120.000
 MK-1-14               1   130.000
 MK-1-15               1   140.000
 MK-1-16               1   150.000
 MK-2-1                2     0.000
 MK-2-2                2    10.000
 MK-2-3                2    20.000
 MK-2-4                2    30.000
 MK-2-5                2    40.000
 MK-2-6                2    50.000
 MK-2-7                2    60.000
 MK-2-8                2    70.000
 MK-2-9                2    80.000
 MK-2-10               2    90.000
 MK-2-11               2   100.000
 MK-2-12               2   110.000
 MK-2-13               2   120.000
 MK-2-14               2   130.000
 MK-2-15               2   140.000
 MK-2-16               2   150.000
 MK-3-1                3     0.000
 MK-3-2                3    10.000
 MK-3-3                3    20.000
 MK-3-4                3    30.000
 MK-3-5                3    40.000
 MK-3-6                3    50.000
 MK-3-7                3    60.000
 MK-3-8                3    70.000
 MK-3-9                3    80.000
 MK-3-10               3    90.000
 MK-3-11               3   100.000
 MK-3-12               3   110.000
 MK-3-13               3   120.000
 MK-3-14               3   130.000
 MK-3-15               3   140.000
 MK-3-16               3   150.000
 MK-4-1                4     0.000
 MK-4-2                4    10.000
 MK-4-3                4    20.000
 MK-4-4                4    30.000
 MK-4-5                4    40.000
 MK-4-6                4    50.000
 MK-4-7                4    60.000
 MK-4-8                4    70.000
 MK-4-9                4    80.000
 MK-4-10               4    90.000
 MK-4-11               4   100.000
 MK-4-12               4   110.000
 MK-4-13               4   120.000
 MK-4-14               4   130.000
 MK-4-15               4   140.000
 MK-4-16               4   150.000
 MK-5-1                5     0.000
 MK-5-2                5    10.000
 MK-5-3                5    20.000
 MK-5-4                5    30.000
 MK-5-5                5    40.000
 MK-5-6                5    50.000
 MK-5-7                5    60.000
 MK-5-8                5    70.000
 MK-5-9                5    80.000
 MK-5-10               5    90.000
 MK-5-11               5   100.000
 MK-5-12               5   110.000
 MK-5-13               5   120.000
 MK-5-14               5   130.000
 MK-5-15               5   140.000
 MK-5-16               5   150.000
 MK-6-1                6     0.000
 MK-6-2                6    10.000
 MK-6-3                6    20.000
 MK-6-4                6    30.000
 MK-6-5                6    40.000
 MK-6-6                6    50.000
 MK-6-7                6    60.000
 MK-6-8                6    70.000
 MK-6-9                6    80.000
 MK-6-10               6    90.000
 MK-6-11               6   100.000
 MK-6-12               6   110.000
 MK-6-13               6   120.000
 MK-6-14               6   130.000
 MK-6-15               6   140.000
 MK-6-16               6   150.000
!*********************************** Marker Types ********************************************************************
!Co-dominant marker: When heterozygote F1 is present, P1 is coded as 2, F1 is coded as 1, and P2 is coded as 0; Otherwise, P1 is coded as 2, and P2 is coded as 0. 
!Dominant marker: When heterozygote F1 is present, P1 and F1 are coded as 12, and P2 is coded as 0; Otherwise, P1 is coded as 2, and P2 is coded as 0.  
!Recessive markers: When heterozygote F1 is present, P1 is coded as 2, and F1 and P2 are coded as 10; Otherwise, P1 is coded as 2, and P2 is coded as 0. 
!Missing marker is coded as -1. 
 MK-1-1                 0   0   0   0   2   0   2   2   2   0   0   2   2   0   2   0   2   2   2   2   0   2   2   2   0   2   2   2   0   2   0   0   0   2   0   2   0   0   2   2   0   0   0   2   0   2   2   0   0   0   2   0   0   2   2   0   0   0   0   0   0   0   0   0   2   0   2   0   0   2   2   2   2   2   2   2   2   2   2   2   2   0   0   0   0   2   2   2   0   0   2   2   2   2   0   0   0   2   2   2   2   0   2   0   2   2   0   0   0   2   2   2   0   2   2   0   2   2   0   2   2   2   2   2   0   0   0   0   0   0   2   2   0   0   2   0   0   2   2   0   2   2   0   0   0   0   0   2   0   0   2   2   2   2   0   0   0   0   2   2   0   0   2   2   2   2   0   0   0   2   0   2   0   2   2   2   2   2   2   2   0   0   2   2   2   0   0   0   0   2   2   0   2   0   2   0   0   0   2   0
 MK-1-2                 0   0   0   2   2   0   2   2   2   0   0   2   2   2   2   0   2   2   2   2   0   0   2   2   0   2   2   2   0   2   0   2   0   2   0   2   0   0   0   2   0   0   0   2   0   2   2   0   0   0   2   0   0   2   0   0   0   0   0   0   0   0   0   0   0   0   2   0   2   0   2   2   2   2   2   2   2   2   2   2   2   0   0   0   0   2   2   2   0   0   2   2   2   2   0   0   0   2   2   2   2   0   2   0   2   2   0   0   0   2   2   2   0   2   2   0   2   2   0   2   2   2   2   2   0   0   0   0   0   0   2   2   2   0   2   0   0   2   2   0   2   2   0   0   0   0   0   2   0   2   2   2   2   2   0   0   0   0   2   2   0   0   2   2   2   2   0   0   0   2   0   2   0   2   2   2   0   0   2   2   0   0   2   2   0   0   0   0   0   2   2   0   2   0   2   0   0   0   0   2
 MK-1-3                 0   0   0   2   2   0   2   2   2   2   0   2   2   2   2   0   0   2   2   0   0   0   2   2   0   2   2   0   0   2   0   2   0   2   0   2   0   0   0   2   0   0   0   2   0   2   2   0   0   0   2   0   0   2   0   0   0   0   0   0   0   0   0   0   2   0   2   0   2   0   2   2   2   0   2   2   2   0   2   2   2   0   0   2   2   2   2   2   0   0   2   2   2   2   0   0   0   0   2   2   2   0   2   0   2   2   0   0   0   2   2   0   0   2   0   0   2   2   0   2   2   2   0   2   0   0   0   0   0   0   2   2   2   0   2   0   0   0   2   0   2   2   0   0   0   0   0   2   0   2   2   0   2   2   0   0   0   0   2   2   0   0   2   2   2   2   0   0   0   2   0   2   2   0   2   2   0   0   2   2   2   0   0   2   0   0   0   0   0   2   2   0   2   0   2   0   2   0   0   2
 MK-1-4                 0   0   0   0   2   0   2   2   2   2   2   2   2   2   2   0   0   0   2   0   0   0   2   2   0   2   2   0   0   2   0   2   0   2   0   2   0   0   0   2   2   0   0   2   0   2   2   0   2   0   2   0   0   2   0   0   0   0   0   0   0   2   0   0   2   0   2   0   2   0   2   2   2   0   0   2   2   0   2   2   2   0   0   2   2   2   2   2   0   0   2   2   2   2   0   0   0   0   2   2   0   0   2   0   2   2   2   0   0   2   2   0   0   2   0   0   2   2   0   2   2   2   0   0   0   0   0   2   0   0   2   2   2   0   2   0   0   0   2   0   2   2   0   0   0   0   0   2   0   0   2   0   2   2   0   0   0   0   2   2   2   0   2   2   2   2   0   0   0   2   0   2   2   0   0   2   2   0   2   2   2   0   2   2   0   0   0   0   0   2   2   0   2   0   2   0   2   0   0   2
 MK-1-5                 0   0   0   0   2   2   2   2   2   2   2   2   0   2   0   0   0   2   2   0   0   0   2   2   0   2   2   0   0   2   0   2   2   2   2   2   0   0   0   2   2   0   0   2   2   0   2   0   2   2   2   0   2   2   0   0   0   0   0   0   0   2   0   0   2   0   2   0   2   0   2   2   2   0   0   2   2   0   2   2   2   2   0   2   2   2   2   2   0   0   2   2   2   2   0   0   0   2   2   2   0   0   2   0   2   2   2   0   0   2   2   0   2   0   0   0   2   2   0   0   0   2   0   0   0   0   2   2   0   0   2   2   2   0   2   0   0   0   2   0   2   2   2   0   0   0   0   2   0   0   2   0   2   2   0   0   0   0   2   2   0   0   2   2   2   2   2   0   0   2   0   2   2   0   0   2   2   0   2   2   0   0   2   2   0   0   0   0   0   2   2   0   2   0   2   0   2   0   0   2
 MK-1-6                 0   0   2   0   2   2   2   2   2   2   2   2   0   2   0   0   0   2   2   0   0   0   2   2   0   2   2   0   0   0   0   2   2   2   2   2   0   0   0   2   2   0   0   2   2   0   2   0   2   2   2   0   2   2   0   0   0   0   0   0   0   2   0   0   2   0   2   0   2   0   2   2   2   0   0   2   2   2   2   2   2   2   0   2   2   2   2   2   0   0   2   0   0   0   2   0   0   0   2   2   0   0   2   0   2   2   2   0   2   2   2   0   2   0   0   0   2   2   0   0   0   2   0   0   0   0   0   2   0   0   2   0   2   0   2   0   2   0   2   0   2   2   0   2   2   0   0   0   0   0   2   0   2   2   0   0   0   0   2   0   0   0   2   2   2   2   2   0   0   2   0   2   2   0   0   2   2   0   2   0   0   0   2   2   2   0   0   0   0   2   2   0   2   0   2   0   2   0   0   2
 MK-1-7                 0   0   2   0   2   2   2   2   2   0   2   2   0   2   0   0   0   2   2   0   0   0   2   2   0   2   2   0   0   0   0   2   2   2   2   2   0   0   0   2   0   0   0   2   2   0   2   0   2   2   2   0   2   2   0   0   0   0   0   0   0   2   0   0   2   0   2   0   2   0   2   2   2   0   0   2   0   2   2   2   2   0   0   2   2   2   0   2   0   0   2   0   0   0   2   2   0   0   2   2   0   0   2   0   2   2   2   0   2   0   2   0   2   0   0   0   2   2   0   2   0   2   0   0   0   0   0   0   0   0   2   0   2   0   2   0   2   0   2   0   2   2   0   2   2   0   0   0   0   0   2   0   2   2   2   0   0   0   2   0   0   0   2   2   0   2   2   0   2   0   0   2   2   0   0   2   2   0   2   0   0   0   2   2   2   0   0   0   0   0   2   0   2   0   2   0   2   0   0   0
 MK-1-8                 0   0   2   0   2   2   2   2   2   0   2   2   0   2   0   2   2   2   2   2   0   0   2   2   0   0   2   0   0   0   0   2   2   2   2   2   0   0   0   2   0   0   0   2   2   0   2   0   2   2   2   0   2   0   2   0   0   0   0   2   0   0   0   0   2   0   2   0   2   0   2   2   2   0   0   2   0   2   2   2   2   0   0   2   2   2   0   2   0   0   2   0   0   0   2   2   0   0   2   2   0   0   0   0   2   0   2   0   2   0   2   0   2   0   0   0   2   2   0   2   0   2   0   0   0   0   2   0   0   0   2   0   2   0   2   0   2   2   2   0   2   2   0   0   0   0   0   0   0   0   2   2   2   2   2   0   0   0   2   0   0   0   0   2   0   2   2   0   2   2   0   2   2   0   0   2   2   2   2   0   0   0   2   2   2   0   0   2   0   0   2   0   2   0   2   0   2   0   0   2
 MK-1-9                 0   0   2   0   2   2   2   2   2   0   2   2   0   2   0   0   0   2   2   2   0   0   2   2   0   0   2   0   0   0   0   2   2   2   0   2   0   0   0   2   0   0   0   2   2   0   2   0   2   2   0   0   0   0   2   0   2   2   0   2   0   0   0   0   2   0   2   0   2   0   2   2   2   0   2   2   0   2   2   2   2   2   0   2   2   2   0   0   0   0   2   0   0   0   2   0   0   0   2   2   0   0   0   0   2   0   2   0   2   0   2   0   2   0   0   0   2   2   0   2   0   2   0   0   2   0   2   0   0   0   2   0   2   0   2   0   0   2   2   0   2   2   0   0   0   0   0   0   0   0   2   2   2   2   2   0   0   0   2   0   0   0   0   0   0   2   2   0   2   2   2   2   2   0   2   2   2   2   0   0   2   0   2   2   2   0   0   2   0   0   2   0   2   0   2   0   2   0   0   2
 MK-1-10                0   0   2   0   2   2   2   2   2   0   2   2   0   2   0   0   0   0   2   2   0   0   2   2   0   0   2   0   2   0   0   2   2   2   0   2   0   0   0   0   2   0   0   2   2   2   0   0   2   2   2   0   0   0   0   0   2   2   0   2   0   0   0   0   2   0   2   0   2   0   2   0   2   0   2   2   0   0   2   2   0   2   0   2   2   2   0   0   0   0   2   0   0   0   2   0   0   0   2   2   0   0   0   0   2   0   2   0   2   0   2   0   2   0   0   0   2   2   0   2   0   2   0   0   2   0   2   0   0   0   2   0   2   0   2   0   0   2   2   2   2   2   0   0   2   0   0   0   0   0   2   2   2   2   2   0   0   0   2   0   2   0   2   0   0   2   2   0   2   2   2   2   2   0   2   2   2   2   0   0   2   0   2   0   0   2   0   2   0   0   2   0   2   0   2   0   0   0   0   2
 MK-1-11                0   0   2   0   2   0   2   2   2   0   2   2   0   2   0   0   0   0   2   2   0   0   2   2   0   0   2   0   0   0   0   2   2   2   0   2   2   2   0   0   2   0   0   2   2   2   0   0   2   2   2   0   0   0   0   2   2   2   0   0   0   0   0   0   2   0   2   0   2   0   2   0   2   0   2   2   0   0   2   2   0   2   2   2   0   2   2   0   0   0   2   0   0   0   2   0   0   0   0   2   0   2   0   0   2   0   0   0   2   0   2   2   2   0   0   0   2   2   0   2   0   2   0   0   2   0   2   0   0   0   2   0   2   0   2   0   0   2   2   2   2   2   0   0   2   0   0   0   0   0   2   0   0   2   2   0   0   0   2   2   2   0   2   0   0   2   2   0   2   2   2   2   2   0   2   2   2   2   0   0   2   0   2   0   0   0   0   2   2   2   2   0   0   0   2   0   0   0   0   2
 MK-1-12                0   0   2   0   2   0   2   2   2   0   2   2   0   2   0   0   0   0   2   2   0   0   2   2   0   0   2   0   2   0   0   2   2   2   0   2   0   2   0   2   2   0   0   2   2   2   0   2   2   2   2   0   0   2   0   2   2   2   0   0   0   0   0   2   2   0   2   2   2   0   2   0   2   2   2   0   0   0   2   2   0   2   2   2   0   2   2   0   0   0   2   0   0   0   2   0   0   0   0   2   0   2   0   0   2   0   0   2   2   0   2   0   2   0   0   0   2   2   0   2   0   2   0   0   2   0   2   2   0   0   2   2   0   0   2   0   2   2   2   2   2   2   0   0   2   0   2   0   0   0   2   0   0   2   0   0   0   0   0   2   2   0   2   0   0   2   2   0   2   2   2   2   0   0   2   2   2   2   0   0   0   0   2   0   0   0   0   2   2   2   2   0   0   0   2   0   0   0   0   2
 MK-1-13                0   0   2   0   2   0   2   2   2   0   2   2   0   2   0   0   2   2   2   2   2   2   2   0   0   0   2   0   0   0   0   2   2   2   0   2   0   2   0   2   0   0   0   2   2   2   0   2   2   2   2   0   0   2   0   2   2   2   0   0   0   0   0   0   2   0   2   2   2   0   2   0   2   2   2   0   0   0   2   2   0   2   2   2   0   2   2   0   0   2   2   0   0   0   2   0   0   0   0   0   0   2   0   2   2   0   0   2   2   0   2   0   2   0   0   0   2   2   0   2   0   2   0   0   2   2   2   2   0   0   2   2   0   0   2   0   2   2   2   2   2   2   0   0   2   0   2   0   0   0   0   2   0   2   0   0   0   0   2   2   2   0   2   0   0   2   2   0   2   2   2   2   0   0   2   2   2   2   0   0   0   2   2   0   0   0   0   2   2   2   2   0   0   0   2   0   0   0   0   2
 MK-1-14                0   2   2   0   2   0   2   0   0   0   2   2   0   2   0   0   2   2   2   2   2   2   2   0   0   0   2   0   0   2   0   2   2   2   0   2   0   2   0   0   0   0   0   2   2   2   2   2   2   2   2   0   0   2   0   2   2   2   0   0   0   0   0   0   2   0   2   2   2   0   2   0   2   2   2   0   0   0   2   2   2   2   2   2   0   2   2   0   0   2   2   0   0   0   2   0   0   0   0   0   2   2   0   2   2   0   0   0   2   0   2   0   2   2   0   0   2   2   0   2   0   2   0   0   2   0   2   2   2   0   2   2   0   0   2   0   0   2   2   2   2   2   0   0   2   0   2   0   0   2   0   2   0   2   0   0   2   0   2   2   2   0   2   0   0   0   2   0   2   2   2   2   0   0   2   0   2   2   0   0   0   2   2   0   0   0   0   2   2   2   2   0   0   0   2   0   0   0   0   2
 MK-1-15                0   2   2   0   2   0   2   0   0   0   2   2   0   0   0   0   2   2   2   2   2   2   2   0   0   0   0   0   0   2   2   2   0   2   0   2   0   2   0   0   0   0   0   2   2   2   2   0   2   2   2   2   0   2   0   2   2   2   0   0   0   0   0   0   2   0   2   2   2   0   2   0   2   2   2   0   0   2   2   2   0   2   2   2   0   2   2   2   0   2   2   0   0   0   2   0   0   0   0   0   2   2   0   2   2   0   0   0   2   0   2   0   2   2   2   0   2   2   0   2   0   0   0   0   2   0   2   2   2   0   2   2   0   2   0   0   0   2   2   2   2   2   0   0   2   0   2   0   0   2   0   2   0   2   0   0   2   0   2   2   2   0   2   0   0   0   2   0   2   2   2   2   0   2   2   0   2   2   0   0   0   2   2   2   0   0   0   0   2   2   2   2   0   0   2   0   0   0   0   2
 MK-1-16                0   2   2   0   2   2   2   0   0   0   2   2   0   0   0   0   2   2   2   2   2   0   2   0   0   0   0   0   0   2   2   0   0   2   2   0   0   2   0   0   0   0   0   2   2   2   2   0   2   2   2   2   0   2   0   2   2   2   0   0   0   0   0   2   2   0   2   2   2   0   2   0   2   2   2   0   2   2   0   2   2   0   2   2   0   2   2   2   0   2   0   0   0   0   2   0   0   0   0   2   2   2   0   2   2   0   0   0   2   2   2   0   2   2   2   0   0   2   0   2   0   0   0   0   2   0   2   2   2   0   2   2   2   2   0   0   2   2   2   0   2   2   0   0   2   0   2   0   0   2   0   2   0   2   0   0   2   0   2   2   0   0   2   0   0   0   2   0   0   2   0   0   0   2   2   0   2   2   0   2   2   2   2   2   0   2   0   0   2   2   2   2   0   0   2   0   0   0   0   0
 MK-2-1                 2   0   0   2   0   0   2   2   2   0   2   2   2   2   2   2   2   2   2   0   2   2   0   2   2   2   2   0   0   0   0   2   0   0   2   2   2   0   0   0   0   0   2   0   2   2   2   0   0   2   2   2   0   0   2   0   2   2   0   2   2   0   0   2   2   0   0   0   2   0   2   2   2   2   2   0   0   2   0   0   2   2   2   2   0   2   0   0   0   0   0   2   2   2   0   2   2   0   2   0   2   2   2   2   0   0   2   0   2   2   2   0   0   2   2   2   2   0   2   2   2   2   2   2   2   0   2   0   2   0   2   0   0   0   0   0   0   0   2   2   2   0   0   2   2   2   0   2   2   2   0   0   0   2   2   2   0   2   2   0   2   0   2   0   2   0   2   0   0   2   2   2   0   2   2   2   2   0   0   2   2   2   2   2   2   0   0   2   0   2   0   0   2   2   2   2   0   2   0   0
 MK-2-2                 2   0   0   2   2   0   2   2   2   0   2   2   2   2   2   2   2   2   2   2   2   2   0   2   0   2   2   0   0   0   0   0   0   2   2   2   2   0   0   0   0   0   2   0   2   2   2   0   0   2   2   2   0   0   2   0   2   2   0   2   0   0   0   2   2   0   0   0   2   2   2   2   0   2   2   0   0   2   0   0   2   2   2   2   0   2   0   2   0   0   0   2   2   2   0   2   2   0   2   0   2   2   2   2   0   0   2   0   2   2   2   0   2   2   2   2   2   0   2   2   2   2   2   2   2   0   2   0   2   0   2   0   0   0   0   0   0   0   2   2   2   0   0   2   2   2   0   2   0   2   0   0   0   2   2   2   0   0   2   0   2   0   2   0   2   2   2   0   0   0   2   2   0   2   2   2   0   2   0   2   2   2   2   2   2   0   2   2   0   2   0   0   2   2   2   2   0   0   0   0
 MK-2-3                 2   0   0   2   2   0   2   2   2   2   2   2   2   2   2   2   2   2   2   2   2   2   0   2   0   0   2   0   0   0   2   0   0   2   2   2   2   0   0   2   0   0   2   0   2   2   2   0   2   2   2   2   0   2   2   0   0   2   0   2   0   0   0   2   2   0   0   0   0   2   2   2   0   2   2   0   0   2   0   0   2   2   2   2   0   2   0   2   0   0   0   2   2   2   0   2   2   0   2   2   2   2   2   0   0   0   2   0   0   2   2   0   2   2   2   2   2   2   0   0   2   2   2   2   2   0   2   0   2   0   2   0   0   0   0   0   0   0   2   2   2   0   0   2   2   2   2   2   0   2   0   2   0   2   2   2   0   0   2   0   2   0   2   0   2   2   2   0   0   0   0   2   0   2   2   2   0   2   0   2   2   2   2   2   2   0   2   2   0   2   0   0   2   2   2   2   0   0   0   0
 MK-2-4                 2   0   0   2   0   0   2   0   2   2   2   2   2   2   2   2   2   2   2   2   2   2   0   2   0   0   0   0   0   0   2   0   2   2   2   2   2   0   0   0   0   0   2   0   2   2   2   0   2   2   2   2   0   2   0   0   0   2   0   2   0   0   0   2   2   0   0   2   2   2   0   2   2   2   0   0   0   2   0   0   2   2   2   2   0   2   0   2   0   0   0   2   2   2   0   2   0   0   2   2   2   2   2   0   0   0   0   0   0   2   2   0   2   2   2   2   2   2   0   0   2   2   2   2   2   0   2   0   2   0   0   0   0   0   0   0   0   0   2   2   2   0   0   2   2   2   2   2   2   2   0   2   0   2   2   2   0   0   2   0   2   0   2   0   2   2   2   0   0   0   0   2   0   2   2   2   0   2   0   0   2   2   2   2   2   0   2   2   0   2   0   0   2   2   2   2   0   2   0   0
 MK-2-5                 2   0   2   2   0   0   2   0   2   2   2   2   2   2   2   2   2   2   2   2   2   2   2   2   0   0   0   0   0   0   2   0   2   2   2   2   2   0   0   0   0   0   2   0   2   2   2   0   2   2   2   0   0   2   0   0   0   2   0   2   0   0   0   2   2   0   0   2   2   2   2   2   2   2   0   0   0   2   0   0   2   2   0   2   2   2   0   2   0   0   0   2   2   2   0   2   0   0   2   2   2   2   2   0   0   0   0   0   0   2   2   2   2   2   2   2   2   2   0   0   2   2   2   2   2   0   2   0   2   0   0   0   2   0   0   0   0   0   2   2   2   0   0   2   2   2   2   2   2   2   0   2   2   2   2   2   0   2   2   0   2   0   2   0   2   2   2   0   0   0   0   2   0   2   2   2   2   2   0   0   2   2   2   2   2   0   2   2   0   2   0   0   2   2   2   2   0   2   0   0
 MK-2-6                 2   0   2   2   0   0   2   0   2   2   2   2   2   2   2   2   2   2   2   2   2   2   2   2   0   0   0   0   2   0   0   0   2   2   2   2   2   0   0   0   0   0   2   0   2   2   2   0   2   2   2   2   0   2   0   0   0   0   0   2   0   0   0   2   2   0   0   2   2   2   2   2   2   2   0   0   0   2   0   0   0   2   0   2   2   2   0   2   0   0   2   2   2   2   0   2   0   0   2   2   2   2   2   0   0   0   0   0   0   2   2   2   2   2   2   2   2   2   0   0   2   2   2   0   2   0   2   0   2   0   0   0   2   0   0   0   0   0   2   2   2   0   0   2   2   2   2   2   2   2   0   0   2   2   0   2   0   2   2   0   0   0   2   0   2   2   2   0   0   0   0   2   0   2   2   2   2   2   0   0   2   2   2   2   2   0   2   2   0   0   0   0   2   2   2   2   0   2   0   0
 MK-2-7                 2   0   2   2   0   0   2   0   2   2   2   2   2   2   2   2   2   2   2   2   2   2   2   2   0   0   0   0   2   0   0   0   2   2   2   0   2   0   2   0   0   0   2   0   0   2   0   0   2   2   2   2   2   2   0   0   0   0   0   2   0   0   0   0   2   0   0   2   2   2   2   2   2   2   0   0   0   2   0   0   0   2   0   2   2   2   2   2   0   0   2   2   2   0   0   2   0   0   2   2   2   0   2   0   0   0   0   0   0   2   2   2   2   2   2   2   2   2   0   0   2   2   2   2   2   0   2   0   2   0   0   0   2   0   0   0   0   0   2   2   2   0   2   2   2   2   2   2   2   2   0   0   2   2   0   2   0   2   2   0   0   0   2   0   0   2   2   0   0   0   0   2   0   2   2   2   2   2   0   0   2   2   2   2   2   2   2   2   0   0   0   0   2   2   2   2   0   2   0   0
 MK-2-8                 2   0   2   2   0   0   2   2   2   2   2   2   2   2   2   2   0   2   2   2   2   2   2   2   0   0   0   0   2   0   0   0   2   2   2   0   2   0   2   0   0   0   2   0   0   2   0   0   2   2   2   2   2   2   2   0   0   0   0   2   0   0   0   0   2   0   0   2   2   2   2   2   2   2   0   0   0   2   0   0   0   2   2   2   2   2   2   2   0   0   2   2   2   0   0   2   0   0   2   2   2   0   2   0   0   0   0   0   0   2   2   2   2   2   0   2   2   2   0   0   0   2   2   2   2   2   2   0   2   0   0   2   0   2   0   0   0   0   2   2   2   0   2   2   2   2   2   2   2   2   0   0   2   2   2   2   0   2   2   0   0   0   2   2   0   2   2   0   0   0   0   2   0   2   2   0   2   2   0   0   2   2   2   2   2   0   2   2   0   0   0   0   2   2   2   2   0   2   0   0
 MK-2-9                 2   0   2   2   0   0   2   2   2   2   2   2   2   2   2   2   0   2   2   2   2   2   2   0   0   0   0   2   2   0   0   0   2   2   2   0   0   0   2   0   0   2   2   0   0   2   0   0   2   2   2   2   2   2   2   0   0   0   0   2   0   0   0   0   2   0   0   2   2   2   2   2   2   2   0   2   0   2   0   0   2   2   2   2   2   2   2   2   0   0   0   2   2   0   0   2   0   0   2   2   2   0   2   0   2   0   0   0   0   2   2   2   2   2   0   2   2   0   0   0   2   2   2   2   2   0   0   2   2   0   0   2   0   2   0   0   0   0   2   2   2   0   2   2   2   2   2   2   2   2   0   0   2   2   2   2   0   2   2   0   0   0   2   2   2   2   2   0   0   0   0   2   0   2   2   0   0   2   0   0   2   2   0   2   2   0   2   2   0   0   0   0   2   2   2   2   0   2   0   0
 MK-2-10                2   0   2   2   0   0   2   2   2   2   2   2   2   2   0   2   0   2   2   0   2   2   2   0   0   0   0   2   2   0   0   0   2   2   2   2   0   0   2   0   0   2   2   0   0   2   0   2   2   2   2   0   2   2   2   0   0   0   0   2   0   0   0   0   2   0   0   2   2   2   2   2   2   2   0   2   0   2   0   0   2   2   2   2   0   0   2   2   0   0   0   2   2   0   0   2   0   2   2   2   2   0   2   2   2   0   0   0   2   2   2   2   2   2   0   2   2   0   0   0   0   2   2   2   2   0   2   2   2   0   0   2   0   2   0   2   0   0   0   2   2   0   2   2   2   2   2   2   2   2   0   0   2   2   2   2   0   2   0   0   0   0   2   2   2   2   2   0   0   0   0   0   0   2   2   0   0   2   0   0   2   2   0   0   2   0   2   2   0   0   0   0   2   2   2   2   0   2   2   0
 MK-2-11                2   0   2   2   2   0   0   2   2   2   2   2   2   2   0   2   0   2   2   0   2   2   2   0   0   0   0   2   2   0   0   0   2   2   2   2   0   0   2   2   0   2   2   0   0   2   0   2   2   2   2   0   2   2   2   0   0   0   0   2   0   0   0   0   2   0   0   2   2   2   2   2   2   2   0   2   0   0   0   0   2   2   2   0   0   0   2   2   0   2   0   2   2   0   0   0   0   2   2   2   2   0   2   2   2   0   0   0   2   2   2   2   2   2   0   2   2   0   0   0   0   2   2   2   2   2   2   2   2   0   0   2   0   2   0   2   0   0   0   2   2   0   2   0   2   2   2   2   2   2   0   0   2   2   2   2   0   2   0   0   0   2   2   2   2   2   2   0   0   0   0   0   0   2   0   0   0   2   0   0   2   0   0   0   2   0   2   2   0   2   0   0   2   2   2   0   0   2   2   0
 MK-2-12                2   0   2   2   2   0   0   2   2   2   2   2   2   2   0   2   0   2   2   0   2   2   2   0   0   0   0   2   2   0   0   0   2   2   2   2   0   0   0   2   0   2   2   0   0   2   0   2   2   2   2   0   0   2   2   0   0   0   0   2   0   0   0   0   2   0   0   2   2   2   2   2   2   2   0   2   0   0   0   0   2   2   2   0   0   0   2   2   2   2   0   2   2   2   0   0   2   2   2   2   2   0   2   2   2   0   0   0   2   2   2   2   2   2   0   2   2   0   0   0   0   2   2   2   2   2   0   2   2   2   0   0   0   2   0   2   0   0   0   2   2   0   2   0   2   2   2   2   2   0   0   0   2   2   2   0   0   2   0   0   0   2   2   2   2   2   2   2   2   2   0   0   0   2   0   2   0   2   0   0   2   0   0   0   2   0   2   2   2   2   0   0   2   2   2   0   0   2   2   0
 MK-2-13                2   0   2   2   2   0   0   2   2   2   2   2   2   2   0   2   0   2   0   0   2   2   2   2   0   0   0   2   0   0   0   0   2   2   2   2   0   0   0   2   0   2   2   0   0   2   0   2   2   2   2   0   0   2   0   0   0   0   0   2   2   0   0   0   2   0   0   2   2   2   2   2   2   2   0   2   0   0   0   2   0   2   2   0   0   0   2   2   2   2   0   2   2   2   0   2   0   2   0   2   2   2   2   2   2   0   0   0   2   2   2   2   0   2   0   2   2   0   0   0   0   2   2   2   2   2   0   2   2   2   0   0   0   2   0   2   0   2   0   2   2   0   2   0   2   2   0   2   2   0   0   0   2   0   2   0   0   2   0   0   0   2   2   2   2   2   2   2   0   2   0   0   0   0   0   2   0   2   0   0   2   0   0   0   2   0   2   2   2   2   0   0   2   2   2   0   2   2   2   0
 MK-2-14                2   0   2   2   2   0   0   2   2   2   2   2   2   2   0   2   0   2   0   0   2   2   2   2   0   2   0   2   0   0   0   0   2   2   2   2   0   0   0   2   0   2   0   0   0   2   0   2   2   2   2   0   2   2   0   0   2   0   0   2   2   0   0   0   2   0   2   2   2   2   2   2   2   2   0   0   0   0   0   2   0   2   2   0   0   0   2   2   2   2   0   2   2   2   0   2   0   2   0   2   2   0   2   2   2   2   2   0   2   2   2   2   0   2   0   2   2   0   0   0   0   0   2   2   2   2   0   2   2   2   0   0   0   2   0   0   0   2   0   2   0   0   2   0   2   0   0   2   2   0   2   0   2   0   2   0   0   2   0   0   0   2   2   2   2   2   2   2   0   2   0   0   0   0   0   2   0   2   0   0   2   0   0   0   2   0   2   2   2   2   0   0   2   2   0   0   2   2   2   0
 MK-2-15                2   0   2   2   0   2   0   2   2   2   2   2   2   2   0   2   0   2   0   2   2   2   2   2   0   2   0   2   0   0   0   0   2   2   0   2   2   0   2   2   0   2   0   0   0   2   0   2   2   2   2   0   2   2   0   0   2   0   0   0   2   0   0   0   2   0   2   2   2   2   2   2   0   2   0   2   0   0   0   2   0   2   2   0   0   0   2   2   2   2   2   2   2   2   0   2   0   2   2   2   2   0   2   0   2   2   2   0   2   2   2   2   0   2   0   2   2   0   0   0   0   0   2   2   2   2   0   2   2   2   0   2   0   2   0   0   0   2   2   2   0   0   0   2   2   0   0   2   2   0   2   2   2   0   2   0   0   0   0   0   0   2   2   0   2   2   2   2   0   2   0   0   0   0   0   2   2   2   0   0   2   0   0   0   2   0   2   0   2   2   0   0   2   2   0   0   2   2   2   0
 MK-2-16                2   0   2   2   0   2   0   2   2   2   2   2   2   2   0   2   2   2   2   2   0   2   2   2   0   2   0   2   0   0   0   0   2   2   0   0   2   0   2   2   0   2   0   0   0   2   0   2   2   2   0   0   2   2   2   0   0   0   0   0   2   0   0   0   0   0   2   2   2   2   2   2   0   2   0   2   0   0   0   2   0   2   2   0   0   0   2   2   2   2   2   2   2   0   0   2   0   2   2   2   2   0   2   0   2   2   0   0   2   2   0   2   0   2   2   2   2   0   0   0   0   0   2   2   2   2   0   2   2   2   0   2   0   2   2   0   0   0   2   2   0   0   0   2   2   0   0   2   2   0   2   2   2   0   2   2   2   0   0   0   0   2   2   0   2   2   2   2   0   2   0   0   0   0   0   2   0   2   2   0   2   2   0   0   2   0   2   0   2   2   0   0   2   2   0   0   0   2   2   0
 MK-3-1                 0   2   0   0   0   2   0   2   0   0   2   0   2   2   0   0   2   2   2   2   0   2   2   2   0   0   2   0   2   2   2   2   2   0   2   2   2   0   0   0   2   0   2   2   0   2   2   0   2   0   0   2   2   0   2   0   0   0   2   2   2   2   2   0   0   0   2   0   2   2   0   2   0   0   0   0   0   0   2   0   0   2   0   0   0   2   0   2   2   0   0   0   2   2   0   2   2   2   0   2   0   2   0   2   2   0   2   0   0   2   2   0   0   2   2   2   2   2   0   2   2   2   0   0   2   2   2   0   2   2   0   2   0   2   0   0   0   0   0   2   0   0   2   2   0   0   2   2   2   2   0   0   0   0   0   2   2   0   2   0   0   0   2   2   0   2   0   0   0   0   2   0   2   0   2   2   0   0   0   2   0   2   0   2   0   0   0   0   0   2   0   0   0   0   0   0   0   2   2   2
 MK-3-2                 0   2   0   0   0   2   2   2   0   0   0   0   0   2   0   0   2   2   2   2   0   2   2   2   0   0   2   0   2   2   2   2   2   0   0   2   2   0   0   0   2   0   2   2   0   2   2   0   2   0   0   0   2   0   2   0   0   0   0   2   2   2   2   0   0   2   2   0   2   2   0   2   0   0   0   0   0   2   2   0   0   2   2   0   0   2   0   2   2   0   0   0   0   2   0   2   2   2   0   2   0   2   0   2   2   0   2   0   0   2   2   0   0   2   2   2   2   2   0   2   2   2   0   0   2   2   2   0   2   2   0   2   0   2   0   2   0   0   0   2   0   2   2   2   0   0   2   2   0   0   0   0   0   0   0   2   2   0   2   0   0   0   2   2   0   2   2   2   0   0   2   0   2   0   2   0   0   0   0   2   0   2   2   2   0   0   0   0   0   2   0   0   0   0   0   0   0   2   2   2
 MK-3-3                 2   2   0   0   0   0   2   2   0   0   2   0   0   2   0   0   2   2   0   2   0   2   2   2   0   0   2   0   2   2   0   2   0   0   0   2   2   2   0   0   2   0   2   2   2   0   0   0   2   0   0   0   2   2   2   0   0   0   0   2   2   2   2   0   0   2   2   0   2   2   0   2   0   2   0   0   0   2   2   0   0   2   2   0   0   2   0   2   2   0   0   0   0   2   0   2   2   2   2   2   2   2   0   2   2   0   2   2   0   2   2   0   0   0   0   0   2   2   0   2   2   2   0   0   2   2   0   0   2   2   0   2   0   2   0   2   0   0   0   2   2   2   2   2   0   0   2   0   0   0   0   2   2   0   0   2   2   0   2   2   0   0   0   2   0   2   2   2   0   0   2   0   2   0   2   2   0   0   0   2   0   2   2   2   0   0   0   0   0   0   0   0   0   2   0   0   0   2   2   2
 MK-3-4                 2   2   0   0   0   0   0   2   0   0   2   2   0   2   0   0   2   2   0   2   0   2   2   2   0   0   2   0   0   2   0   2   2   0   0   2   2   2   0   2   2   0   2   2   2   0   0   0   2   0   0   0   2   2   2   0   0   0   0   2   2   2   2   0   0   2   2   0   2   2   0   2   0   2   0   0   0   2   2   0   0   2   2   0   0   2   0   2   0   0   0   0   0   2   0   2   2   2   2   2   2   2   0   2   2   0   2   2   0   0   2   0   0   0   0   0   2   2   0   2   2   2   0   2   2   2   0   2   2   2   0   2   0   2   0   2   0   0   0   2   2   2   2   2   0   0   2   0   0   0   2   2   2   0   0   2   2   0   2   2   0   0   0   2   0   2   2   2   0   0   2   0   2   0   2   2   0   0   0   2   0   2   2   2   0   0   0   0   0   0   0   0   0   2   0   0   0   2   2   2
 MK-3-5                 2   2   0   0   0   0   0   0   0   0   2   2   0   2   0   0   2   2   2   2   0   2   2   2   0   0   2   0   0   2   2   2   2   0   0   2   2   2   0   2   2   0   2   0   2   0   0   0   2   0   0   0   2   2   2   0   0   0   0   2   2   2   2   0   0   2   2   0   2   2   0   2   0   2   0   0   0   2   2   0   0   2   2   0   0   2   0   0   0   0   0   0   0   2   0   2   2   2   2   2   2   2   0   2   2   0   2   2   0   0   2   0   0   0   0   0   2   0   0   2   2   2   0   2   2   0   2   2   2   2   0   2   0   2   0   2   0   2   0   2   2   2   2   2   2   2   2   2   0   0   2   2   2   0   2   2   2   0   2   2   2   0   0   2   0   2   2   2   0   0   2   2   2   0   2   0   2   0   0   0   0   0   2   2   0   0   0   0   0   0   2   0   0   2   0   0   0   2   2   2
 MK-3-6                 2   2   0   0   0   0   0   0   0   0   2   2   0   0   0   2   2   0   2   2   0   2   2   2   0   0   2   0   2   2   2   2   2   0   0   2   2   2   0   2   2   0   2   0   2   0   0   0   2   0   0   0   2   2   2   0   0   2   0   2   2   2   2   0   2   2   2   0   2   2   0   2   0   2   0   0   0   2   2   0   0   2   2   0   0   2   0   0   0   0   2   0   0   2   2   2   2   2   2   2   2   2   0   2   2   0   2   2   0   0   2   0   0   0   0   2   2   0   0   2   2   2   0   2   2   0   0   2   2   2   0   2   0   2   2   2   0   2   0   0   2   0   2   2   2   2   2   2   0   0   2   2   2   0   2   2   2   0   2   0   2   0   0   2   0   2   2   2   0   0   0   2   2   0   2   0   2   0   0   0   0   0   2   2   0   2   0   0   0   0   2   0   0   0   2   0   0   2   2   2
 MK-3-7                 2   2   0   0   0   0   0   2   0   0   2   2   0   0   0   0   2   0   2   0   0   2   2   2   2   0   2   0   2   2   2   2   2   0   0   2   2   0   0   2   2   0   2   0   0   0   2   0   0   0   0   0   2   2   2   0   0   2   2   2   2   2   2   0   2   2   2   0   2   2   0   2   0   2   0   2   0   2   2   0   0   2   2   0   0   2   0   0   0   0   2   0   0   2   2   2   2   2   2   0   2   2   0   2   2   0   2   2   0   2   2   0   0   0   0   2   2   0   0   2   2   2   0   2   2   0   0   0   2   2   0   2   0   2   2   2   0   0   0   0   2   0   2   0   2   2   2   2   0   0   2   2   2   0   2   2   2   0   0   0   0   0   2   2   0   2   2   2   0   0   0   2   2   0   2   2   2   0   0   0   0   0   2   2   0   2   0   0   0   0   2   0   0   0   2   0   0   2   2   2
 MK-3-8                 2   2   0   0   0   0   0   2   0   0   2   2   0   0   0   2   2   0   0   0   0   2   2   2   2   0   2   0   0   0   2   2   2   0   0   2   2   0   0   2   2   0   2   0   0   0   0   0   0   0   0   0   2   2   2   0   0   2   2   2   2   2   2   0   2   2   0   0   2   2   0   2   2   2   0   2   0   2   2   0   0   2   2   0   0   2   0   0   0   0   2   0   0   2   2   2   2   2   2   0   2   2   0   0   2   0   0   2   0   2   2   0   2   0   0   2   2   0   0   0   2   2   0   2   2   0   0   0   2   2   0   2   0   2   0   0   0   0   0   0   2   0   2   0   2   2   2   2   0   0   2   2   2   0   2   2   2   0   0   0   0   0   2   2   0   2   2   2   2   0   0   2   2   0   2   2   2   2   0   0   0   0   2   2   0   2   0   0   0   0   2   0   0   0   2   0   0   0   2   0
 MK-3-9                 2   2   0   0   0   0   0   2   0   0   2   2   0   2   0   2   0   0   0   0   0   2   2   2   0   0   2   0   0   0   2   2   2   0   0   2   0   0   0   2   2   0   0   0   2   0   0   0   0   0   0   0   0   2   2   0   0   2   2   2   2   2   2   0   2   2   0   0   2   2   0   2   2   2   0   2   2   2   2   0   0   2   2   0   0   2   0   2   0   0   2   0   2   2   2   2   2   2   2   0   2   2   0   0   2   0   0   2   0   2   2   2   2   0   0   2   2   0   0   0   2   2   2   2   2   0   0   0   2   2   0   2   0   2   0   0   0   0   0   2   2   0   2   0   2   2   2   2   0   0   2   2   2   0   2   2   2   0   0   0   0   0   2   2   0   2   2   2   2   0   0   2   2   0   2   2   2   2   0   0   0   0   2   2   0   0   0   0   0   0   2   0   0   0   2   0   0   0   2   0
 MK-3-10                2   2   0   0   0   2   0   2   0   0   2   2   0   2   0   2   0   0   0   0   0   2   2   2   0   0   2   0   0   0   2   2   2   0   0   2   2   0   0   2   2   0   0   0   0   0   0   0   0   0   0   0   0   2   2   2   0   2   2   0   2   2   2   0   2   2   0   0   2   2   0   2   2   0   0   2   2   2   2   0   0   2   2   2   0   2   0   2   0   0   2   0   2   2   2   2   2   2   2   0   2   2   0   0   2   0   2   2   0   2   2   2   2   0   0   2   2   0   0   0   2   2   2   2   2   2   0   0   2   2   0   2   0   2   0   0   0   2   0   2   2   0   0   0   2   2   2   2   2   0   2   2   2   0   2   2   2   0   0   0   2   0   2   2   0   2   2   2   2   0   0   2   2   0   2   2   2   2   2   0   0   0   2   2   0   0   0   0   0   0   2   0   0   0   2   0   2   0   0   0
 MK-3-11                2   2   0   0   0   2   0   2   0   0   2   2   2   2   0   2   2   0   0   0   0   2   2   2   0   2   2   0   0   0   2   0   2   0   2   2   2   0   0   2   2   0   0   0   0   0   0   2   0   0   0   0   0   2   2   2   0   2   2   0   2   2   2   0   2   2   0   0   2   2   0   2   2   0   0   2   2   0   2   0   0   2   2   2   0   2   0   2   0   0   2   0   2   2   2   2   2   2   2   0   2   0   0   2   2   0   2   0   0   0   2   2   0   0   2   2   2   0   0   0   2   2   2   2   2   2   2   0   2   0   0   2   0   2   0   0   0   2   0   2   2   0   0   0   2   2   2   2   2   0   2   2   0   0   2   2   2   0   0   0   2   0   0   2   0   2   2   2   2   0   2   2   2   0   2   2   2   2   2   0   0   0   2   2   0   0   0   0   0   2   2   2   2   0   2   0   2   0   2   0
 MK-3-12                2   2   0   0   0   2   0   2   2   2   2   2   2   2   2   2   2   0   0   0   0   2   2   2   0   2   0   0   0   0   2   0   2   0   0   2   2   0   0   2   2   0   0   0   0   0   0   2   0   0   0   0   0   2   2   0   0   2   2   0   2   2   2   0   2   2   0   0   2   0   0   2   2   0   0   2   2   0   0   0   0   2   2   2   0   2   0   2   0   2   2   0   2   2   2   2   2   2   2   0   2   0   0   2   2   0   2   0   0   0   2   2   0   0   2   2   2   0   0   0   2   0   2   2   2   2   2   0   2   0   0   2   0   2   0   0   0   2   0   2   2   0   0   0   2   2   2   2   2   0   2   2   0   0   2   2   2   0   2   0   2   0   0   2   0   2   2   2   2   0   2   2   2   0   2   2   2   2   2   0   0   0   2   0   0   0   0   0   0   2   2   0   2   0   2   0   2   0   2   2
 MK-3-13                2   2   0   0   0   0   0   2   2   2   0   2   2   0   2   2   2   0   0   0   0   2   2   2   0   0   0   0   0   2   2   0   2   0   0   2   2   0   0   2   2   0   0   0   0   0   0   0   0   0   0   0   0   2   2   2   0   2   2   0   2   2   2   2   2   2   0   0   2   0   0   2   2   0   0   2   2   0   0   0   0   2   2   2   0   2   0   2   0   2   2   0   2   2   2   2   0   2   2   0   2   0   2   2   2   0   2   2   0   2   2   2   0   2   2   2   2   0   0   0   2   0   2   2   2   2   2   0   2   0   0   0   0   0   0   0   0   2   0   2   2   0   0   0   0   2   2   2   2   0   2   2   0   0   2   2   2   0   2   0   2   0   0   2   2   2   2   2   2   0   2   2   2   0   2   0   2   2   2   0   0   0   2   0   0   0   0   0   2   2   2   0   2   0   2   0   2   0   2   2
 MK-3-14                0   2   0   2   0   0   0   2   2   2   0   2   2   2   2   2   2   0   0   0   0   2   2   2   0   0   0   0   0   2   2   0   2   2   0   2   0   0   2   0   2   0   0   2   0   0   0   0   0   0   0   2   0   0   2   2   0   2   2   0   2   2   0   2   2   2   0   0   2   0   0   2   2   0   0   2   2   0   0   0   0   0   2   2   0   2   0   2   2   2   2   0   2   2   2   2   0   2   2   0   2   0   2   2   2   0   2   2   0   2   2   2   0   2   2   2   2   0   0   0   0   2   2   2   2   2   2   0   2   0   0   0   0   0   0   0   0   2   0   0   2   0   0   0   0   2   2   2   2   0   0   2   0   0   2   2   2   0   2   0   2   0   0   2   2   2   2   2   2   0   2   2   2   0   2   0   2   0   2   0   0   0   2   0   0   2   0   0   2   2   2   0   2   0   2   0   2   0   2   0
 MK-3-15                0   2   0   2   0   0   0   0   2   2   0   2   2   2   2   2   0   0   0   0   0   0   2   2   0   0   0   0   0   0   0   0   2   0   0   2   0   0   2   0   2   0   0   2   0   0   0   0   0   0   2   2   0   0   0   0   0   2   2   0   2   2   0   2   2   2   0   0   2   0   0   2   2   0   0   2   2   0   0   0   0   0   2   2   0   2   0   2   2   2   2   0   0   2   2   2   0   2   2   0   2   0   2   2   2   0   0   2   0   2   2   0   0   2   2   2   2   0   0   0   0   2   2   2   2   2   2   0   2   2   2   0   0   0   0   2   0   2   0   0   2   0   0   0   2   2   2   2   2   0   0   2   0   0   2   2   2   0   2   0   2   0   0   2   2   2   2   2   2   2   0   2   2   0   2   0   0   0   2   0   0   0   2   0   0   2   0   0   2   2   2   0   2   0   2   0   2   0   2   0
 MK-3-16                0   0   0   2   0   0   0   0   2   2   2   2   2   2   2   0   0   0   0   0   0   0   2   2   0   0   0   0   0   0   0   0   2   0   0   2   0   0   2   0   2   0   0   2   0   0   0   0   2   0   2   2   0   0   0   0   0   2   0   0   0   2   0   2   2   2   0   0   2   0   0   2   2   0   0   2   0   0   0   0   0   0   0   2   2   2   0   2   2   2   2   0   0   2   2   2   0   2   2   0   2   0   2   2   2   0   0   2   0   2   2   0   0   2   2   2   2   0   0   0   0   2   2   2   2   2   2   0   2   2   2   0   0   0   0   2   0   2   0   0   2   0   0   0   0   2   2   2   2   0   0   2   0   0   2   2   0   0   2   0   2   0   0   2   2   2   2   2   2   2   0   2   2   0   2   0   0   0   2   0   0   2   2   0   0   2   0   0   2   2   2   0   0   2   2   0   2   0   2   0
 MK-4-1                 2   2   2   0   2   0   2   2   0   2   2   0   2   2   0   0   0   2   0   2   2   0   2   2   0   0   2   0   2   2   2   0   2   2   0   2   0   0   0   0   2   0   2   2   0   0   0   0   0   2   0   0   0   0   0   2   0   0   0   0   0   2   0   2   2   0   2   0   0   2   2   0   0   2   2   0   2   2   2   0   2   0   0   0   0   0   2   0   2   0   0   0   2   2   2   2   0   2   0   0   0   0   2   2   2   2   0   2   2   2   2   0   2   0   2   0   2   0   2   0   2   2   0   2   0   0   2   2   0   2   0   2   2   2   0   2   0   0   2   2   2   2   2   0   2   0   2   2   0   2   0   2   0   2   0   0   0   0   0   2   0   0   0   2   2   0   0   0   2   2   2   2   2   0   2   2   0   0   0   2   0   0   2   0   2   2   0   2   0   2   2   0   0   0   0   2   2   0   0   0
 MK-4-2                 2   2   2   0   2   0   2   2   0   2   2   0   2   2   0   2   0   2   0   2   2   2   2   2   2   0   2   0   2   2   2   0   2   2   0   0   0   0   0   0   2   0   2   2   0   0   0   0   0   2   0   0   0   0   2   2   0   0   0   0   0   2   0   2   2   0   2   0   0   2   2   0   2   2   2   0   2   2   2   0   2   0   0   0   0   0   2   0   2   0   0   2   2   2   2   2   0   2   0   0   0   2   2   2   2   2   0   2   2   2   2   0   2   0   2   0   2   2   2   0   2   2   0   2   0   0   2   2   0   2   0   2   2   2   0   2   0   0   2   2   2   2   0   0   2   0   2   2   0   2   0   2   0   2   0   0   0   0   0   2   0   0   0   2   2   0   0   0   2   2   2   2   2   0   2   2   0   0   0   2   0   0   2   0   2   2   0   2   0   2   2   0   0   0   0   2   2   0   2   2
 MK-4-3                 2   2   2   0   2   0   2   2   0   2   2   2   2   2   0   2   0   2   0   2   2   2   2   2   2   0   2   0   2   2   2   0   2   2   0   0   0   0   2   0   2   0   2   2   2   0   0   0   0   0   0   0   0   0   2   2   0   0   2   0   0   2   0   2   2   0   2   0   0   2   2   0   2   2   2   0   2   2   2   2   2   0   0   0   0   0   2   0   0   0   0   2   0   2   2   2   0   0   0   0   0   2   2   2   0   2   0   2   0   2   0   0   2   0   2   2   2   2   2   0   0   2   0   2   0   0   2   2   0   2   0   0   2   2   0   2   0   0   2   2   2   0   0   0   2   0   2   2   0   0   0   2   0   2   0   0   0   0   0   2   2   0   0   2   2   0   0   0   2   0   2   2   2   2   0   2   0   0   0   2   2   0   2   0   2   2   2   2   0   2   2   0   0   0   0   2   2   0   2   2
 MK-4-4                 2   2   2   0   2   0   2   2   0   2   2   2   2   2   0   2   0   2   0   2   2   0   2   2   2   0   2   0   2   2   2   0   2   2   0   0   0   0   2   0   2   0   2   2   2   0   0   0   0   0   0   0   0   0   2   2   0   0   2   0   0   2   0   2   2   0   2   0   0   2   2   0   2   2   2   2   2   2   2   2   2   0   0   0   0   0   2   0   0   0   2   2   0   2   2   2   0   0   0   0   0   2   2   2   0   2   0   2   0   2   0   0   2   0   2   2   2   2   2   0   0   2   0   2   0   0   2   2   0   2   0   0   2   2   0   2   0   0   2   0   2   0   0   0   2   0   2   2   0   0   0   2   0   2   0   0   0   0   0   2   2   0   0   2   0   0   0   0   2   0   2   2   2   2   0   2   0   0   0   2   0   2   2   0   2   2   0   2   0   2   2   0   0   0   0   2   2   0   2   2
 MK-4-5                 2   2   2   0   0   0   2   2   0   2   2   2   2   2   2   0   0   2   0   2   2   0   2   2   2   0   2   0   2   2   2   0   2   0   0   0   0   0   0   0   2   0   2   2   2   0   0   0   0   0   0   2   0   0   2   2   2   0   2   0   0   2   0   2   0   0   2   0   0   2   2   0   2   2   2   2   2   2   2   2   0   2   0   0   0   0   2   0   0   0   2   2   0   2   2   2   0   0   0   2   0   2   2   2   0   2   0   2   0   2   0   0   2   0   2   2   2   2   2   0   0   2   0   2   0   0   2   2   0   2   0   0   2   2   0   2   0   0   2   0   2   0   0   0   2   0   2   2   0   2   0   2   0   2   0   0   0   0   0   0   2   0   0   2   0   0   0   0   2   0   2   2   2   2   0   2   0   0   0   2   0   0   2   0   2   2   0   2   0   2   2   0   0   0   0   2   2   0   2   2
 MK-4-6                 2   2   2   0   0   0   2   2   0   2   2   0   2   2   0   0   0   2   0   2   2   0   2   2   2   0   2   2   2   2   0   0   2   0   0   0   2   0   0   0   2   0   0   2   2   0   0   2   0   0   0   2   0   0   2   2   0   0   2   0   0   0   0   2   0   0   0   0   2   2   2   0   2   2   2   2   0   2   2   0   0   2   0   0   0   2   2   2   0   0   2   0   0   2   2   2   0   0   0   2   0   2   2   2   0   2   0   2   0   0   2   0   0   0   2   2   2   2   2   2   0   2   0   0   0   0   2   0   0   2   0   2   2   2   0   2   0   2   2   0   2   0   0   0   2   0   0   2   0   0   0   2   2   2   0   0   0   0   2   0   2   0   2   2   0   0   0   0   2   0   2   2   2   2   0   2   0   0   2   2   0   0   2   0   2   2   0   0   0   2   2   0   0   0   0   0   2   0   2   2
 MK-4-7                 2   2   2   0   0   2   2   2   2   2   0   0   0   0   0   2   0   2   0   2   2   0   2   2   2   0   2   2   2   2   0   2   2   0   0   0   2   0   0   0   2   0   0   2   2   0   0   2   0   0   0   2   0   0   2   0   0   0   2   2   0   0   0   0   0   0   0   0   2   2   2   0   2   2   2   0   0   2   2   0   0   2   0   0   0   2   2   2   0   0   2   0   0   2   2   2   2   0   0   2   0   2   2   2   0   0   0   2   0   0   2   0   0   2   2   2   2   2   2   2   0   2   0   0   0   0   2   0   0   0   0   2   2   2   0   2   0   2   2   0   0   0   0   0   2   0   0   2   2   0   0   2   2   2   0   0   0   0   2   0   2   0   2   2   0   0   0   0   0   0   2   2   2   2   0   0   0   0   0   2   0   0   2   0   0   0   0   0   0   0   2   0   0   0   0   0   2   0   2   2
 MK-4-8                 2   2   2   0   0   2   2   2   2   2   2   0   0   0   0   2   0   2   0   2   2   0   2   2   2   0   2   2   2   2   0   2   2   0   0   0   2   0   0   0   2   0   0   2   2   0   0   2   0   0   0   2   0   0   2   0   2   0   2   2   0   0   0   0   0   0   0   0   2   2   2   0   2   2   2   0   0   2   2   0   0   2   0   0   0   2   2   2   0   0   2   2   0   2   2   2   2   0   2   2   0   2   2   2   0   0   0   2   0   0   2   0   0   2   0   2   2   2   2   2   0   2   0   0   0   0   2   0   0   0   0   2   2   2   0   2   0   2   2   0   0   0   0   0   2   0   0   2   0   0   0   2   2   2   0   0   0   0   2   0   2   0   2   0   0   0   0   0   0   0   2   2   2   2   0   0   0   0   0   2   0   0   2   2   0   0   0   0   0   0   2   0   0   0   0   0   2   0   2   2
 MK-4-9                 2   2   2   2   0   2   2   2   2   2   2   0   0   0   0   2   0   2   0   2   2   0   2   0   2   0   2   2   2   2   0   2   2   0   0   0   2   0   0   2   2   0   0   2   2   0   0   2   0   0   0   2   0   0   2   0   2   0   2   2   0   0   0   0   0   2   0   0   2   2   2   0   2   2   2   0   0   0   2   0   0   2   0   2   0   2   2   2   0   0   2   2   0   2   2   2   2   0   0   2   0   2   2   2   2   0   0   2   0   0   2   0   0   2   2   2   2   2   2   2   0   2   0   0   0   0   2   0   2   2   0   2   0   0   0   2   0   2   2   0   0   0   0   0   2   0   0   2   0   0   0   2   0   2   0   0   0   0   2   0   2   0   2   0   0   0   0   0   0   0   2   2   2   2   0   0   0   0   0   2   0   0   2   2   0   0   0   0   0   0   0   0   0   2   0   0   2   0   2   2
 MK-4-10                0   0   2   2   0   2   2   2   2   2   2   0   0   0   0   0   0   2   0   2   2   0   2   0   0   0   2   2   2   2   0   0   2   0   0   0   2   0   2   2   2   0   0   2   0   0   0   2   0   0   0   2   0   0   2   0   2   2   2   2   0   0   0   0   0   2   0   0   2   2   2   0   2   2   2   0   0   0   2   0   0   2   0   2   0   2   2   2   2   0   2   2   0   2   2   2   2   0   0   2   0   2   2   2   2   0   0   2   2   0   2   0   0   2   2   2   2   2   2   2   0   2   0   0   0   0   2   2   0   2   0   0   0   0   0   2   0   0   2   0   0   0   0   0   2   2   0   2   0   0   0   2   0   2   0   0   0   0   2   0   2   0   2   0   0   0   0   0   0   0   2   2   2   2   0   0   0   0   0   2   2   0   2   2   0   0   0   0   0   0   0   0   0   2   0   0   2   0   2   0
 MK-4-11                0   0   2   2   2   2   2   2   2   2   2   0   0   0   0   0   2   2   0   2   2   0   2   0   0   0   2   2   2   2   0   2   2   0   0   0   2   0   2   2   2   0   0   2   0   0   0   2   0   0   0   2   2   0   2   0   2   2   2   2   0   2   2   0   0   2   0   0   2   2   2   0   2   2   2   0   0   0   2   2   0   0   0   2   0   2   2   2   2   0   2   2   0   2   2   2   2   0   0   2   0   2   2   2   2   2   0   2   2   0   2   0   0   2   2   0   2   2   2   2   2   2   0   0   0   0   2   2   0   2   0   2   0   0   0   2   0   2   2   0   0   0   2   0   2   2   0   2   0   0   0   2   0   2   0   0   2   0   2   0   2   0   2   0   0   0   0   0   0   0   2   2   2   2   2   0   0   0   0   2   2   0   2   2   2   0   0   0   0   0   0   0   2   2   0   0   2   0   2   0
 MK-4-12                0   2   2   2   0   2   2   2   2   2   2   2   0   0   0   0   2   2   0   2   2   2   2   0   0   0   2   2   2   2   0   2   2   0   0   0   2   0   2   2   2   0   0   2   2   0   0   2   0   0   0   2   2   0   2   0   2   2   2   2   0   0   2   0   0   2   2   0   2   2   2   0   2   2   2   0   0   2   2   2   0   0   0   2   0   2   2   2   2   0   2   2   0   2   2   2   2   0   0   2   0   0   2   2   2   2   0   2   2   0   2   0   0   2   2   0   2   2   2   2   2   2   0   0   0   0   2   2   0   0   0   2   0   0   0   2   0   2   2   0   0   2   2   0   2   2   0   2   0   0   0   2   0   2   0   0   2   2   2   0   2   0   2   0   0   0   0   2   2   0   2   2   2   2   2   0   0   0   0   2   2   0   2   2   2   0   2   0   2   0   2   0   2   2   0   2   2   0   2   0
 MK-4-13                0   2   2   2   0   2   2   0   2   2   2   2   0   0   0   0   2   2   0   2   2   2   2   0   0   0   2   2   2   2   0   0   2   0   0   0   2   0   2   2   2   0   0   2   2   0   0   2   0   0   0   2   2   0   2   0   2   2   2   2   0   0   2   0   2   2   2   0   0   2   2   0   2   2   2   0   0   2   2   2   0   0   0   2   0   2   2   2   2   0   2   2   0   2   2   2   2   0   0   2   0   0   2   2   2   2   0   2   2   0   2   0   0   2   0   0   0   2   2   2   0   2   0   0   0   0   2   2   0   0   0   2   0   0   0   2   0   2   2   0   0   2   2   0   2   2   0   2   0   0   0   2   0   2   0   0   2   2   2   0   2   0   2   0   0   0   0   2   2   0   2   0   2   2   2   0   0   0   2   2   2   0   2   2   2   0   2   0   2   0   2   0   2   2   0   2   2   0   2   0
 MK-4-14                0   2   2   0   0   2   2   0   2   2   2   2   0   0   0   0   2   2   0   2   2   0   2   0   0   0   2   2   2   2   0   0   2   2   0   0   2   0   2   2   2   0   0   2   2   0   0   0   0   0   0   2   2   0   2   0   2   2   2   2   0   0   2   0   2   2   2   0   0   2   2   0   2   2   2   0   0   2   0   2   2   0   0   2   0   2   0   2   2   0   2   2   0   2   0   2   2   0   0   2   0   0   2   2   0   2   0   2   2   0   0   2   0   2   0   0   2   2   2   0   0   0   0   0   0   0   2   2   0   0   0   2   2   0   0   2   0   2   2   0   2   2   2   0   0   2   0   2   0   0   0   2   0   2   0   0   2   2   2   0   2   0   2   0   2   0   0   2   2   2   2   0   2   2   2   0   2   0   2   2   2   0   2   2   2   0   2   0   2   2   2   2   2   2   0   2   2   0   2   0
 MK-4-15                0   2   2   0   2   2   2   0   2   2   2   2   0   0   0   0   2   2   0   2   0   0   2   0   0   0   2   2   2   2   0   0   2   2   0   0   2   0   2   0   2   0   0   2   2   0   0   0   0   0   0   2   0   0   2   0   2   2   2   2   0   0   2   0   2   2   2   0   0   2   2   0   2   2   2   0   2   2   0   2   0   0   0   2   0   2   0   2   2   0   2   2   0   2   2   2   2   0   0   2   0   0   2   2   0   2   0   2   2   0   0   2   0   2   0   0   2   2   2   0   0   0   0   0   0   0   2   2   0   0   0   0   2   0   0   2   0   2   0   0   2   2   2   0   0   0   0   2   0   0   0   0   0   2   0   0   2   2   2   0   2   0   2   0   2   2   0   0   2   2   2   0   2   2   2   0   2   0   2   0   2   0   2   2   2   0   2   0   2   2   2   2   2   2   0   2   2   0   2   0
 MK-4-16                0   2   2   0   2   2   2   0   2   2   2   2   0   0   2   0   2   2   0   0   0   0   2   0   0   0   2   2   2   0   0   0   2   0   0   0   2   0   2   0   2   0   0   2   2   0   0   0   0   0   0   2   0   0   0   0   2   2   2   2   0   0   0   2   2   2   2   0   0   2   2   0   2   2   2   0   2   2   0   2   0   0   0   2   0   2   0   2   2   0   2   2   0   2   2   2   2   0   2   2   0   2   2   2   2   2   0   2   2   0   0   2   0   2   0   0   2   2   2   0   0   0   0   0   0   0   2   2   0   0   2   0   2   0   0   2   0   2   0   0   2   2   2   0   2   0   0   2   0   0   0   0   0   2   0   0   2   0   0   0   2   0   2   0   2   2   0   0   2   2   2   0   2   2   2   2   2   0   2   0   2   0   2   2   2   0   2   0   0   2   2   2   2   2   0   2   2   0   2   0
 MK-5-1                 2   0   2   2   2   0   0   0   2   2   2   2   0   2   0   2   0   2   0   0   0   0   2   0   0   0   2   2   2   0   0   0   2   2   2   0   2   0   2   2   0   0   2   2   2   2   0   2   2   2   0   2   0   0   2   2   2   2   2   0   2   2   0   2   2   0   0   0   2   2   2   2   0   0   0   0   0   0   0   0   2   2   2   0   0   2   2   0   2   0   0   2   0   0   2   2   2   0   2   2   0   0   2   0   0   2   2   0   0   2   2   2   2   2   2   0   2   2   2   0   0   0   0   0   2   0   0   0   0   2   2   2   2   2   0   2   0   2   0   2   0   2   0   2   0   0   2   2   2   0   0   2   0   2   2   0   2   2   0   0   0   2   0   2   0   2   0   0   0   2   0   0   2   0   2   0   0   0   0   2   0   2   2   0   0   0   0   2   2   0   0   2   0   2   0   2   2   0   2   2
 MK-5-2                 2   0   2   2   2   0   0   2   2   2   2   2   0   2   0   2   0   0   0   0   0   2   0   0   0   0   2   2   2   0   2   0   0   2   2   0   2   0   2   2   0   0   2   2   2   2   0   2   2   2   0   2   2   0   2   2   2   2   2   0   2   2   0   2   2   0   0   0   2   2   0   2   0   0   0   2   0   0   2   0   2   2   2   0   0   2   2   2   2   0   0   2   0   0   2   2   2   0   2   2   0   0   2   0   0   2   2   0   2   2   2   2   2   2   2   0   2   2   2   0   0   0   0   0   2   0   0   2   0   2   2   2   2   2   0   2   0   2   0   2   0   2   0   2   0   0   2   2   2   0   0   2   0   0   2   0   2   0   0   0   0   0   0   2   0   2   0   0   0   2   0   0   2   0   2   0   0   0   0   2   0   2   2   0   0   0   0   2   0   0   2   2   0   2   0   2   2   0   2   2
 MK-5-3                 2   0   2   2   2   0   2   2   2   2   2   2   2   2   0   0   0   0   0   0   0   2   0   0   0   0   2   2   2   0   2   0   2   2   2   0   2   0   2   2   0   0   2   2   2   2   0   2   2   2   2   2   2   0   2   2   2   2   2   0   2   2   2   2   2   0   0   2   2   2   0   0   2   0   2   2   0   0   2   2   2   2   2   0   0   2   0   0   2   0   0   2   0   0   0   2   2   0   2   2   0   0   2   0   0   2   2   2   2   2   2   2   2   2   2   0   2   0   2   0   0   0   0   2   0   0   0   0   0   2   2   2   2   2   0   2   0   2   0   2   0   2   0   2   0   0   2   2   2   0   0   2   0   0   2   0   2   0   0   0   0   0   0   2   0   2   0   0   0   2   2   0   2   0   2   0   2   0   0   2   0   2   2   0   0   0   0   2   0   2   0   2   0   2   0   2   0   0   2   0
 MK-5-4                 2   0   2   2   2   0   2   2   2   2   2   2   2   2   0   0   0   0   0   0   0   2   0   0   0   0   2   2   2   0   2   0   2   2   2   0   2   0   2   2   0   0   2   2   2   2   0   2   2   2   2   2   0   0   2   2   2   2   2   0   2   2   0   2   2   0   0   2   2   2   0   0   2   0   2   2   0   0   2   2   2   2   2   2   0   2   0   0   0   0   0   2   0   0   0   2   2   0   2   0   0   0   2   0   2   2   0   2   2   2   2   2   0   2   2   0   0   0   2   0   0   0   0   2   0   0   0   0   0   0   2   2   2   2   0   2   0   2   0   2   0   2   0   2   0   0   2   2   0   0   0   2   0   0   2   0   2   0   0   0   0   0   0   2   2   2   0   0   0   2   2   0   2   0   2   0   2   0   2   2   0   2   2   2   2   0   0   2   0   2   0   2   2   2   0   2   0   0   2   2
 MK-5-5                 2   0   2   2   2   0   2   2   2   2   2   2   2   2   0   0   0   0   0   0   0   0   0   0   0   0   2   2   2   0   2   0   2   2   2   0   2   0   2   2   0   0   2   2   2   2   0   2   2   2   0   2   0   0   2   0   2   2   2   0   2   2   0   2   2   0   0   2   2   2   2   0   2   0   2   2   0   0   0   2   2   2   2   2   0   2   0   0   2   0   0   2   0   0   0   2   2   0   2   0   0   0   2   2   0   2   0   2   2   2   2   2   0   2   2   0   0   0   2   0   0   0   0   2   0   0   2   0   0   0   2   2   2   2   0   2   0   2   0   2   0   2   0   2   0   0   2   0   0   0   0   2   0   0   2   0   2   0   0   0   0   0   0   2   2   2   0   0   0   2   2   0   2   0   2   0   2   0   0   2   0   2   0   2   2   0   0   2   0   2   0   2   2   2   0   2   0   0   2   2
 MK-5-6                 2   0   2   2   2   0   2   2   2   2   2   2   2   2   0   0   0   0   0   0   0   0   0   0   0   0   2   2   2   0   2   0   2   2   2   0   2   0   2   2   0   0   2   2   2   2   2   2   2   2   0   2   0   0   2   0   2   2   2   0   2   2   0   2   2   0   2   2   2   2   2   0   2   0   2   2   0   2   0   2   2   2   2   2   0   2   0   2   2   0   0   2   0   0   0   2   2   0   2   0   0   0   2   2   0   2   0   2   2   2   2   2   0   2   2   0   0   0   2   0   0   0   0   2   0   2   2   0   0   0   2   2   2   2   0   2   0   2   0   2   0   0   0   2   0   0   2   0   0   0   0   2   0   0   2   0   2   0   0   0   0   0   2   2   2   2   0   0   0   2   2   2   0   0   2   0   2   0   0   2   0   2   0   2   0   0   0   2   0   2   0   2   2   2   0   2   0   0   2   2
 MK-5-7                 2   0   2   2   2   0   2   2   2   2   2   2   2   2   0   0   0   0   0   0   0   0   2   0   0   0   2   2   2   0   0   0   2   2   2   0   2   0   2   2   0   0   2   2   2   2   2   2   2   2   0   2   0   2   2   0   2   2   2   0   2   0   0   2   2   0   2   0   2   2   2   0   2   0   2   2   0   2   0   2   2   2   2   2   0   2   0   2   2   0   0   2   0   0   0   2   2   0   2   2   0   0   2   2   2   2   0   2   2   0   2   2   0   2   2   0   0   0   2   0   0   0   0   2   0   2   2   0   0   0   2   2   2   2   0   2   2   2   0   2   0   0   0   2   0   2   2   0   0   0   0   2   0   0   2   0   2   0   0   0   0   0   2   2   2   2   0   0   0   2   2   2   0   0   2   0   2   0   0   2   0   2   0   2   0   0   0   2   0   2   0   2   2   2   0   2   0   0   2   2
 MK-5-8                 0   0   2   2   2   0   2   2   2   0   2   0   2   2   0   2   0   0   0   2   2   0   2   0   0   0   2   2   2   0   0   0   2   2   2   0   2   0   2   2   0   0   2   2   2   2   2   0   2   2   0   2   0   2   2   0   2   2   2   0   2   0   0   2   2   0   2   0   2   2   2   0   2   2   2   2   0   2   0   2   2   2   2   2   0   2   0   2   2   0   2   2   0   0   0   2   2   0   2   2   0   0   2   0   0   2   0   2   2   0   2   2   0   0   2   0   0   0   2   0   0   0   0   2   0   2   2   0   0   0   2   2   2   2   0   2   2   2   0   2   0   0   0   2   0   2   2   0   0   0   2   2   0   0   2   0   0   0   0   0   0   2   2   2   2   2   0   0   0   2   2   2   0   0   2   0   2   0   0   2   0   2   0   2   2   0   0   2   0   2   0   2   2   2   0   2   0   0   2   2
 MK-5-9                 0   0   2   2   2   2   2   2   2   0   2   2   2   2   0   0   0   0   0   2   2   0   2   0   0   0   2   2   2   0   0   0   2   2   2   0   2   0   2   2   0   0   2   2   2   2   2   0   2   2   0   0   0   2   0   0   2   2   2   0   2   0   2   2   2   0   2   0   2   2   2   0   0   2   2   2   0   2   0   2   2   2   2   2   0   2   0   0   2   0   2   2   0   0   0   2   2   0   2   2   0   0   2   0   0   2   0   2   2   0   2   2   0   0   0   0   0   0   2   0   0   0   0   2   0   2   2   0   0   0   0   2   2   2   0   2   2   2   0   2   0   0   0   2   0   2   2   0   0   0   2   2   0   2   2   0   0   0   0   2   0   2   2   2   2   2   0   0   0   2   2   2   0   0   2   0   2   0   0   2   0   2   0   2   2   0   0   2   0   2   0   2   0   2   0   2   0   0   0   2
 MK-5-10                0   0   2   2   2   2   2   2   0   0   2   2   2   2   0   0   0   0   0   2   2   2   2   0   0   0   2   2   2   0   0   0   0   2   2   0   2   0   2   0   0   0   0   2   2   2   2   0   2   2   0   0   0   0   0   0   2   2   2   0   2   0   2   2   2   0   2   0   2   2   2   0   2   0   2   2   0   2   0   2   2   2   0   2   0   2   0   0   0   0   2   2   0   0   0   2   2   0   2   0   0   0   2   0   0   2   2   2   2   0   2   2   0   0   0   0   0   0   2   0   0   0   0   2   2   0   0   2   0   2   0   2   2   0   0   2   2   2   0   2   0   0   0   2   0   2   2   0   0   0   2   2   0   2   2   0   0   0   0   2   0   2   2   2   2   2   0   0   0   2   2   2   2   0   2   0   2   0   0   2   0   2   0   2   2   0   0   2   0   2   0   2   0   2   0   2   0   0   0   2
 MK-5-11                0   0   0   2   2   2   2   0   0   0   2   2   2   2   0   0   0   0   0   2   2   0   2   0   0   0   2   2   2   0   0   0   0   2   2   0   2   0   2   0   0   0   0   2   2   0   2   0   0   2   0   0   0   0   0   0   2   2   2   0   2   0   0   2   2   0   2   0   2   2   0   0   2   0   2   2   2   2   0   2   2   2   0   2   0   2   0   0   0   0   2   2   0   0   0   2   2   0   2   0   2   0   2   0   0   2   2   2   2   0   0   2   0   0   0   2   0   0   2   0   0   0   0   2   2   0   0   2   0   2   2   2   2   0   0   2   2   2   0   2   0   0   0   2   0   2   2   0   0   0   2   2   0   2   2   0   0   0   0   0   0   2   2   2   2   2   0   0   0   2   0   2   2   0   2   0   2   0   0   2   0   2   0   2   0   0   0   0   0   2   0   2   0   2   2   2   0   0   2   2
 MK-5-12                0   0   0   2   2   2   2   0   0   0   2   2   2   2   0   0   0   0   0   2   2   0   2   0   0   0   0   2   2   0   0   0   0   2   2   0   0   0   2   0   0   0   0   2   2   0   2   0   0   2   0   0   0   0   0   0   2   2   2   0   2   0   0   2   2   0   2   0   2   0   0   0   2   0   2   2   2   2   0   2   2   2   0   2   0   2   0   0   0   2   2   2   2   0   0   2   2   0   2   0   2   0   2   0   2   2   0   2   2   0   0   2   0   0   0   2   0   0   2   0   0   0   0   2   2   0   0   2   0   2   2   2   2   0   2   2   2   2   0   2   0   0   0   2   2   2   2   2   0   0   2   2   0   2   2   2   0   0   0   0   0   2   2   2   2   2   0   0   0   2   0   2   2   0   2   2   2   0   0   2   0   2   2   2   0   0   0   0   0   2   0   2   2   2   2   2   0   0   0   2
 MK-5-13                0   0   2   2   2   2   2   0   0   0   2   2   2   2   0   0   0   0   0   2   2   0   2   0   0   0   0   2   2   0   0   0   0   2   2   0   0   0   2   0   0   0   0   2   2   0   2   0   0   2   0   0   0   0   0   0   0   0   2   2   2   0   0   2   2   2   2   0   2   0   0   0   2   0   2   2   2   2   0   2   0   2   0   2   0   2   0   0   0   2   2   2   2   0   0   2   2   0   2   0   2   0   2   0   2   2   0   2   2   0   0   2   0   0   0   2   0   0   2   0   0   0   0   2   2   0   0   2   2   2   2   2   2   0   2   2   2   0   0   2   0   0   0   2   0   2   2   2   0   0   2   2   0   2   2   2   0   2   0   0   2   2   0   2   2   2   0   0   0   2   0   2   2   0   2   2   2   0   0   2   0   2   2   2   2   0   0   0   0   2   0   2   2   2   2   2   0   0   0   2
 MK-5-14                0   0   2   0   2   2   2   0   2   0   2   0   2   2   0   0   0   0   2   0   2   0   2   0   0   0   0   2   2   0   0   0   0   2   2   0   0   0   2   2   0   0   0   2   2   0   2   0   0   2   0   0   0   0   0   0   0   0   2   2   2   0   0   2   2   2   2   0   2   0   0   0   2   0   2   2   2   2   0   0   0   2   0   2   0   2   0   0   0   2   2   2   2   0   0   2   2   0   2   0   2   0   2   0   2   2   0   2   2   2   0   2   0   0   0   0   0   0   2   0   0   0   0   2   0   0   0   2   2   2   2   2   2   0   2   2   2   0   0   2   0   2   0   2   0   2   2   2   0   0   2   2   0   2   2   2   0   2   0   0   2   2   0   2   0   2   0   0   2   2   0   2   2   0   2   2   2   0   0   2   0   2   2   2   2   0   0   0   0   0   0   2   2   2   2   2   0   0   0   2
 MK-5-15                0   0   2   0   2   2   2   0   2   0   2   2   2   2   0   0   0   0   2   0   2   0   2   0   0   0   0   2   2   0   0   0   2   2   2   0   0   0   2   2   0   0   0   2   0   0   2   0   0   2   0   0   0   0   0   2   2   0   2   2   2   0   0   2   2   2   2   0   2   2   0   0   2   0   2   2   2   2   0   0   0   2   0   2   2   2   0   0   0   2   2   2   2   0   0   2   2   0   2   0   2   2   2   0   2   0   2   0   2   2   0   2   0   0   0   2   0   0   2   0   0   0   0   2   0   0   2   0   2   2   2   2   2   0   0   2   2   0   0   0   0   2   0   2   0   2   2   2   0   0   2   2   0   2   2   2   2   2   0   0   2   2   0   2   0   2   0   0   2   2   0   2   2   0   2   2   0   0   0   2   0   2   2   2   2   0   0   0   0   2   0   2   2   2   2   2   0   0   0   2
 MK-5-16                0   0   2   0   2   2   2   0   2   2   2   2   2   2   0   0   0   0   0   2   2   0   2   0   0   0   0   2   0   0   0   0   2   2   2   0   0   0   2   2   0   0   0   2   0   2   2   0   0   2   0   0   2   0   0   2   2   0   2   2   2   0   0   2   2   2   2   0   2   2   0   0   2   0   2   2   2   2   0   0   2   2   0   2   2   0   0   0   0   2   2   2   0   0   0   2   2   0   2   0   2   2   2   2   2   0   2   0   2   2   0   2   0   0   0   2   0   0   2   0   0   0   0   2   2   0   2   2   2   2   2   2   2   0   0   2   2   0   0   0   0   2   0   2   0   2   2   2   0   0   2   0   0   2   2   2   2   2   0   0   2   2   0   0   0   2   0   0   2   2   0   2   2   0   2   2   0   0   0   2   0   2   2   2   2   0   0   0   2   2   0   2   2   2   2   2   0   0   0   2
 MK-6-1                 2   0   2   2   2   0   2   2   0   2   0   0   0   2   0   0   0   2   2   2   2   2   2   2   2   2   2   0   0   0   2   2   2   0   2   2   2   2   2   2   2   0   0   2   0   2   2   2   2   2   0   0   2   0   0   0   2   0   0   2   2   0   0   0   0   2   0   2   0   0   0   0   2   2   2   0   0   2   0   2   2   2   2   0   0   0   2   0   0   0   0   0   0   0   2   0   2   2   2   2   0   2   0   0   2   2   0   2   2   0   0   2   0   0   0   2   2   2   2   2   2   0   0   0   2   0   0   0   0   2   0   2   0   2   2   0   2   0   2   0   0   0   0   2   2   0   0   0   0   0   0   2   0   2   2   0   2   2   2   2   0   0   2   0   2   0   2   2   0   2   2   2   2   2   0   2   0   0   2   0   0   0   0   2   2   2   0   0   2   0   0   0   0   0   0   0   2   2   0   0
 MK-6-2                 2   0   2   2   2   2   2   2   0   2   0   0   0   2   0   0   0   0   2   2   2   2   2   2   2   2   2   0   0   2   2   2   2   0   2   2   2   2   2   2   2   0   0   2   0   2   2   2   2   0   0   0   2   2   0   0   2   0   0   2   2   0   0   0   0   2   0   2   0   0   0   2   2   2   2   0   0   2   0   0   2   2   2   0   0   0   0   2   0   0   0   0   0   0   2   0   2   2   2   2   0   0   2   0   2   0   0   2   2   2   0   2   0   0   0   2   2   2   2   2   2   0   0   0   2   0   0   0   0   2   0   2   0   2   2   0   2   0   2   0   0   0   0   0   2   0   0   0   0   0   0   2   0   2   2   0   2   2   2   2   0   0   0   0   2   0   2   2   0   2   2   2   2   2   0   2   0   0   2   0   0   0   0   2   0   2   0   2   2   0   0   0   0   0   0   0   2   2   2   0
 MK-6-3                 0   0   2   0   2   2   2   2   0   2   2   2   0   0   0   2   0   0   2   2   2   2   2   2   2   2   2   0   0   2   2   2   2   0   2   2   2   2   2   2   2   0   0   2   0   2   2   2   2   0   0   0   2   2   2   0   2   2   0   2   2   0   2   2   0   2   0   0   0   0   0   2   2   2   2   0   0   2   0   0   2   2   2   0   0   0   0   2   0   0   0   0   0   0   2   0   2   2   2   2   0   0   2   0   2   0   0   2   0   2   0   2   0   0   0   2   2   2   2   2   2   0   0   0   2   2   0   2   0   0   0   0   0   2   2   0   2   0   2   0   0   0   0   0   2   0   0   0   0   0   0   2   0   2   0   0   2   2   2   2   0   0   0   0   0   0   2   2   0   2   2   0   2   2   0   2   0   0   2   2   0   0   0   2   0   2   0   2   2   0   2   0   0   0   0   0   2   2   2   0
 MK-6-4                 0   0   2   0   2   2   2   2   0   2   2   2   0   0   0   2   0   0   2   0   2   2   2   2   2   2   2   0   0   2   2   2   2   0   2   0   0   2   2   2   2   0   0   2   0   2   2   2   2   0   0   0   2   2   2   0   2   2   0   2   0   0   2   2   0   2   0   0   0   0   0   0   2   2   2   0   0   0   0   0   2   2   2   0   0   0   0   2   0   0   0   2   0   0   2   2   2   2   2   2   0   0   2   0   0   2   0   2   0   2   0   2   2   0   0   2   2   0   2   2   2   0   0   0   2   2   0   2   2   0   0   0   0   2   2   0   2   0   2   0   2   0   0   0   0   0   0   0   2   0   0   2   0   2   0   0   0   2   2   2   0   2   0   0   2   0   2   2   0   2   2   0   2   2   0   2   0   0   2   2   0   0   0   2   0   2   2   2   2   2   2   0   0   0   0   0   2   2   2   0
 MK-6-5                 0   0   2   0   2   2   2   2   0   2   2   2   0   0   0   2   0   0   0   0   2   2   2   2   2   2   2   2   0   2   2   2   2   0   2   0   0   2   2   2   2   0   0   2   0   2   2   2   0   0   0   2   2   0   2   0   2   2   0   2   0   0   2   2   0   2   0   0   0   2   0   0   2   2   2   0   0   0   0   0   2   2   2   0   0   0   0   2   0   0   0   2   0   0   2   2   2   2   2   0   0   0   2   0   0   2   0   2   0   2   0   2   2   2   0   2   2   0   2   2   2   2   0   0   2   2   2   2   0   0   0   2   0   2   2   0   2   0   2   0   2   0   0   0   0   0   0   0   2   0   0   0   0   2   0   0   0   2   2   2   0   2   0   0   2   0   2   2   0   2   2   0   2   2   0   2   0   0   2   2   2   0   0   2   0   2   2   2   2   2   2   0   0   0   0   0   2   2   2   0
 MK-6-6                 0   0   2   0   2   0   2   2   0   2   2   2   0   0   0   2   2   0   0   0   2   2   2   2   2   2   0   0   0   2   2   2   2   2   2   0   0   2   0   2   2   0   0   2   0   2   0   2   0   0   2   2   2   0   2   0   2   2   0   2   0   0   2   0   0   0   0   0   0   2   0   2   2   2   2   0   0   2   0   0   2   2   2   0   0   0   0   2   0   0   0   2   0   0   2   0   2   2   0   0   0   0   2   0   0   0   0   0   0   0   0   2   2   2   0   2   2   0   2   2   2   2   0   0   2   2   2   2   0   0   0   2   0   2   2   0   2   0   2   0   2   0   0   0   0   0   0   0   0   0   0   0   0   2   0   0   0   2   2   2   0   2   0   0   2   0   0   2   0   2   2   0   2   2   0   2   0   0   2   2   0   0   0   2   0   2   2   2   2   2   2   0   0   0   0   0   2   2   2   0
 MK-6-7                 0   0   2   0   2   0   2   2   0   0   2   0   0   0   0   2   0   0   0   0   2   2   2   2   2   0   0   0   0   2   0   0   2   2   0   0   0   2   0   2   2   0   0   2   0   2   0   2   0   0   2   2   2   0   2   0   2   2   0   2   0   0   2   0   0   0   0   0   0   2   0   2   2   2   2   0   0   2   0   0   2   2   2   2   0   0   0   2   0   0   0   2   0   2   2   0   2   2   0   0   0   0   2   0   0   0   0   0   0   0   0   2   2   2   0   2   2   0   2   2   2   2   2   0   2   2   2   2   0   0   0   2   0   2   2   0   2   0   2   0   2   2   0   0   0   0   0   0   0   2   0   0   0   2   0   0   0   2   2   2   0   0   0   0   2   0   0   2   0   2   2   0   2   2   0   2   0   0   2   2   0   0   0   2   0   2   2   2   2   2   2   0   0   0   0   0   2   2   2   0
 MK-6-8                 0   0   2   0   2   0   2   2   0   0   2   0   0   0   0   0   0   0   0   0   0   2   2   2   2   0   0   0   0   2   0   0   2   2   0   2   0   2   0   2   2   2   0   2   0   2   2   2   0   2   2   2   2   0   2   0   2   2   0   2   0   0   2   0   0   0   0   0   0   2   0   2   2   2   0   0   0   2   0   0   2   2   2   2   2   0   0   2   0   0   0   2   0   2   2   0   2   2   0   0   2   0   2   0   0   0   0   0   2   0   2   2   2   0   0   2   2   0   2   2   2   2   2   0   2   2   2   2   0   0   0   2   0   2   2   0   2   0   2   2   2   0   0   0   0   0   0   0   0   2   0   0   0   2   0   0   0   2   2   2   0   0   0   0   2   0   0   0   0   2   2   0   2   2   0   2   0   0   2   2   0   0   0   2   0   2   2   0   2   2   2   0   0   0   0   0   2   2   2   2
 MK-6-9                 0   0   2   0   2   2   0   2   0   0   2   0   0   0   0   0   0   0   0   2   0   2   2   2   2   0   0   0   0   2   0   0   0   2   0   2   0   2   0   2   2   2   0   2   0   2   2   0   0   2   2   0   2   0   2   0   2   2   0   2   0   0   2   0   0   0   0   2   2   2   0   2   2   2   0   0   0   2   0   0   2   2   0   2   2   0   0   2   0   0   0   2   0   2   2   0   2   2   0   0   2   0   2   0   0   0   0   0   2   0   2   2   2   0   2   2   2   0   2   2   2   2   2   0   2   2   2   2   0   0   0   2   0   2   2   0   2   0   2   2   2   0   2   0   0   0   0   2   0   2   0   0   0   2   0   0   0   0   2   2   0   0   0   0   2   0   0   0   0   2   2   0   2   2   0   2   0   0   2   2   0   0   0   2   0   2   2   0   2   2   2   2   0   0   2   0   2   2   0   2
 MK-6-10                0   0   2   0   2   2   0   2   0   0   2   0   2   0   0   0   2   0   2   2   0   2   2   0   2   0   0   0   2   2   0   0   0   2   0   2   0   2   0   2   0   0   0   2   0   2   2   0   0   2   2   0   2   0   2   0   2   2   2   2   0   0   2   0   0   0   0   0   2   2   0   2   2   2   0   0   0   2   0   0   2   2   0   2   2   0   0   2   0   0   0   0   0   2   2   0   2   2   0   0   2   0   2   0   0   0   0   0   2   0   2   2   2   0   2   2   0   2   2   2   2   2   2   0   2   2   2   2   0   0   0   2   0   2   2   0   2   0   2   2   2   0   2   0   0   0   0   2   2   2   0   0   2   2   0   0   0   0   2   2   0   0   0   0   2   0   0   0   0   0   2   0   0   2   2   2   0   0   2   2   0   0   0   2   0   2   2   0   2   2   2   2   0   0   2   0   2   2   0   2
 MK-6-11                0   0   2   0   2   2   2   2   0   0   2   0   2   0   0   0   0   0   2   2   0   0   2   0   2   0   0   0   2   2   0   0   0   2   0   2   2   2   0   2   0   0   0   2   0   2   2   0   0   2   0   0   0   2   2   0   2   2   0   2   0   0   2   0   0   0   0   0   2   0   0   2   2   2   0   0   0   2   0   0   2   2   0   2   2   0   0   0   0   0   0   0   0   2   2   0   2   2   0   0   2   2   2   0   0   2   0   0   0   0   2   2   2   0   2   0   0   2   2   2   0   2   2   0   2   2   0   0   0   0   0   2   0   2   2   0   2   0   2   0   0   2   0   0   2   0   0   2   2   0   0   0   2   2   0   0   0   0   2   2   0   0   0   0   2   0   0   0   0   0   2   0   0   2   2   2   0   0   2   2   0   0   2   2   0   2   0   0   2   0   2   2   0   2   2   0   2   2   2   0
 MK-6-12                0   0   2   0   2   2   2   2   0   0   0   0   2   0   0   0   0   0   2   2   2   0   2   0   2   0   0   0   2   2   0   0   0   2   0   2   2   0   2   2   0   0   0   2   0   2   2   0   0   2   0   0   0   2   2   0   2   2   2   2   0   0   2   0   0   0   0   0   2   0   0   2   2   2   0   0   0   2   0   0   2   2   0   2   2   2   0   0   0   0   0   0   0   2   0   0   2   2   0   0   2   2   2   2   0   2   0   0   0   0   2   0   2   0   2   0   0   2   2   2   0   2   2   0   0   2   2   2   0   0   0   2   0   2   2   0   0   0   2   0   0   2   0   0   0   0   0   0   2   2   0   0   2   2   0   0   0   0   2   2   0   0   0   0   2   0   0   0   0   0   2   0   0   2   2   2   0   0   2   2   0   0   2   2   0   2   0   0   2   0   2   2   0   2   2   0   2   2   2   0
 MK-6-13                0   0   2   0   0   2   2   2   0   0   0   0   2   0   0   0   0   0   2   2   2   0   2   0   2   0   0   0   2   2   0   2   0   2   0   2   2   2   2   2   0   0   0   2   0   2   0   0   0   2   0   0   0   2   2   0   2   2   2   2   0   0   2   0   0   0   2   0   2   0   0   2   2   2   0   0   0   2   2   0   2   2   0   2   2   2   0   0   0   0   0   0   0   2   0   0   2   2   0   0   2   2   2   0   0   2   0   0   0   0   2   0   2   0   2   0   0   2   2   2   0   2   2   2   0   2   2   2   0   0   0   2   0   2   2   0   0   0   2   0   2   2   0   0   0   0   0   2   2   2   0   0   2   2   0   0   2   0   2   2   0   2   0   0   2   0   0   0   0   0   2   0   0   2   2   2   0   0   2   2   0   0   2   2   0   2   0   0   2   0   2   0   0   0   2   0   2   2   2   0
 MK-6-14                0   0   2   0   0   2   0   2   0   0   2   0   2   0   0   0   0   0   2   2   2   2   2   2   0   0   0   0   2   2   0   2   0   2   0   2   2   2   0   2   0   0   0   2   0   0   0   0   0   2   0   0   0   2   0   0   2   2   2   2   0   0   2   2   0   0   2   0   2   0   0   0   2   2   0   0   0   2   2   0   2   2   0   2   2   2   0   0   0   0   0   0   0   2   0   2   2   2   0   0   2   2   2   0   0   2   0   2   0   0   2   2   2   0   2   0   2   2   2   2   0   2   2   2   0   2   2   2   0   0   0   2   0   2   2   0   0   2   2   0   2   2   0   0   0   0   2   2   2   2   0   0   2   2   0   0   2   2   2   2   0   2   2   0   2   0   0   0   0   0   2   0   0   2   2   2   0   0   2   2   0   0   2   2   0   2   0   0   0   0   2   0   0   0   2   0   2   2   2   0
 MK-6-15                2   0   2   0   0   2   0   2   0   0   2   0   2   0   2   0   0   0   2   0   2   2   2   2   0   2   0   0   2   2   0   2   0   2   0   2   2   2   0   2   0   0   0   2   0   0   0   0   0   2   0   0   0   2   0   0   2   2   0   2   0   0   2   2   0   0   2   0   2   0   0   0   2   2   0   0   0   2   2   0   0   2   0   2   2   2   0   0   0   0   0   0   2   2   0   2   2   2   0   0   2   2   2   0   0   2   2   2   0   0   0   2   2   0   2   0   2   2   2   2   0   2   2   2   0   2   2   2   0   0   0   2   0   2   2   0   0   2   2   2   2   2   0   0   0   0   2   2   2   2   0   0   2   2   0   0   2   2   2   2   0   2   2   0   2   0   0   0   0   0   2   0   0   2   0   2   0   0   2   2   2   0   2   2   0   0   2   0   0   0   2   0   0   0   2   0   2   2   2   0
 MK-6-16                2   0   2   0   2   2   0   2   0   0   2   0   2   0   2   0   0   0   2   0   2   0   2   2   0   2   0   0   2   2   0   2   0   2   0   2   2   2   0   2   0   0   0   0   0   0   0   0   0   2   0   0   0   2   2   0   2   2   0   2   0   0   2   2   0   0   2   0   2   0   2   0   2   2   0   0   0   2   2   0   0   2   0   2   2   2   2   0   0   0   0   0   2   0   0   2   2   2   0   2   0   2   2   0   0   2   2   2   0   0   0   2   2   0   2   0   2   2   2   2   0   2   2   2   2   2   2   0   0   0   0   2   0   2   2   0   0   2   2   2   2   2   0   2   0   0   2   2   2   0   0   0   2   2   0   0   2   2   2   2   0   2   0   0   2   0   0   0   0   0   2   0   0   2   0   2   0   0   0   2   2   0   2   2   0   0   2   0   0   0   2   0   0   0   0   0   2   2   2   0
 
!****************************************** Phenotypic Data **********************************************************
!-100.0 is resevred for missing phenotype
SimulatedTrait1        12.0414   10.2108   10.5637    9.8808   10.2067    6.8507   11.3532   11.9084   12.1080    9.9964   12.9261   12.8334   11.3274   11.0893    8.5092    9.2570    7.9952   11.9997    9.7784   10.4620    9.9898   10.1074    9.0779   12.3311    8.1036   10.6450   13.0319   11.3936    9.3432   10.1206   10.4587    9.3162    8.9797   12.1494   10.1363   10.4519    8.7035    8.8683    9.5966    9.8421    9.8323    8.4637    9.4905   11.7549   12.2331   11.5637    8.4555    8.4381    7.7785    9.6258   10.3069   10.1317    7.7115    8.1331   10.7715    7.9774   10.3092    8.5224   11.9260    7.9533    9.9716    8.8571    9.6829   10.2830   10.5844    7.1333    9.0532    9.4403   10.2234   11.5113   12.2988    9.7258   12.5590    9.5585   10.3938   11.7060   10.5394    7.9905   12.1995   12.1205   11.8528    9.6646    9.7480   11.5580    8.5302   11.2768   10.7803    7.2514    7.4797    6.8514   10.2993   12.1529    9.8108   10.6661   10.4159   10.7438   10.8561    9.5694   11.7218    7.6517   10.2784   10.5623   10.3365   10.6308    8.7413   11.8033    8.0128    9.5440   11.0077   12.4192    9.8005    9.0887    9.6528   11.6942   11.1425    9.2123   12.3599   12.2959   11.3477    8.2211    7.9360   10.4226   10.4425   13.3358    8.2617    8.6312   10.8545    9.2748   10.4944    7.6153   11.1967    8.9391   13.3853    9.8955    9.1049    9.5160    8.1986    9.7855   10.4525   11.1762   10.9962    9.7107    8.6549   10.0813   10.3441   11.4459    9.2866   11.5886    7.4880   10.9015    9.3823   11.9470    8.8336   12.2856    9.8032    6.8400    7.4422    9.8455   10.9256   10.6531   10.8750    7.8427    9.6527   12.4103   12.2856   10.8457    8.4068    7.7018    8.9756   10.2969   10.5236   11.2800   10.1674   12.3062   12.8846   10.8315    9.9209    9.1845    8.7574   10.9210    8.3223   10.3530   12.6733    9.6604   10.6840   10.0890    8.7844   10.9778    9.0888   13.5729   10.9409    7.1662    9.4175    9.6683   10.5353   11.5136    9.8984   11.2418   11.8223    9.1194
SimulatedTrait2        15.6128   14.0849   16.6228   15.6969   16.8031   14.0765   14.4170   15.7541   15.2571   13.6950   15.6105   16.3935   15.5583   15.5968   12.7160   13.0263   15.7584   14.9952   14.7533   16.3000   13.4263   11.7901   16.9463   14.7324   16.6092   12.8915   17.8307   17.0331   15.7797   14.0110   14.4485   15.5996   15.8907   15.1053   13.5248   15.2824   15.2362   15.2350   13.8130   16.2557   15.2894   13.4598   15.2751   17.7364   16.8582   14.9530   15.0212   14.7892   16.1141   13.8620   15.7677   12.8250   15.7068   16.7884   14.0698   14.5370   12.6199   14.9891   12.8743   12.7350   13.8417   15.0860   15.9303   14.4521   12.5409   16.9115   15.3159   14.1455   16.2891   14.7951   14.0822   15.2161   16.1593   14.3553   14.1126   16.9827   16.7679   13.9589   17.0894   13.9759   15.0950   14.9930   14.6748   17.7293   15.9606   15.1549   13.3354   15.8098   14.9418   14.5439   15.1377   15.7152   11.6976   14.3876   13.4370   15.1706   15.2141   14.8362   16.4578   16.1180   15.1941   13.4503   14.7722   12.9951   18.3541   15.4518   15.5225   17.7936   15.6958   14.0394   16.4522   15.0780   14.0475   16.0744   13.8888   15.5865   16.1156   14.7798   15.1486   14.3221   15.8443   16.0493   13.7361   15.4131   13.8394   14.2385   14.5085   16.5675   15.7472   14.7141   15.7460   16.3968   17.8790   13.8222   15.5610   17.1495   12.9378   16.9451   13.5636   16.2847   15.1864   17.3323   13.6012   14.2235   12.8222   13.9840   14.8331   14.2719   13.1753   13.4390   15.4640   15.5910   17.3853   12.5389   14.1165   11.8144   15.0893   14.5950   14.1765   16.4573   11.4664   13.0840   13.8100   16.8412   16.1342   16.7837   14.0350   13.0415   13.7706   14.6731   15.9561   14.9327   16.0430   14.5895   15.5999   14.8733   13.5260   14.1957   14.1171   17.1228   15.2552   14.4855   14.2097   15.3135   13.2679   14.0693   14.4591   14.2743   15.8152   15.3585   14.7785   13.0008   14.7653   15.8781   14.1990   14.3759   15.9034   14.7272   15.6244   17.0567
 
