# Supplementary material for: Inclusive Composite Interval Mapping of QTL by Environment Interactions in Biparental Populations
Source: PLoS One. 2015 Jul 10;10(7):e0132414. doi: 10.1371/journal.pone.0132414 (PMC4498613; doi:10.1371/journal.pone.0132414)
Supplement: S3 File — (ZIP) [file pone.0132414.s003.zip › Simulation for unliked model/Simulated popualtions/run_00179.met]

!**********************Note: lines staring with "!" are remarks and will be ignored in the program********************
!*********************************General Information**********************************
!Assuming F1 = P1 x P2, populations available in QTL IciMapping are: 
!  1, P1BC1F1 = P1 x F1, the first backcrossing where P1 is used as the recurrent parent;
!  2, P2BC1F1 = P2 x F1, the first backcrossing where P2 is used as the recurrent parent;
!  3, F1DH, F1-derived doubled haploids; 
!  4, RIL or F1RIL, recombination inbred lines through the repeated selfing of F1;
!  5, P1BC1RIL, recombination inbred lines through the repeated selfing of P1BC1F1;
!  6, P2BC1RIL, recombination inbred lines through the repeated selfing of P2BC1F1;
!  7, F2, the selfing generation of F1;
!  8, F3, the selfing generation of F2;
!  9, P1BC2F1, the second backcrossing where P1 is used as the recurrent parent; 
! 10, P2BC2F1, the second backcrossing where P2 is used as the recurrent parent;
! 11, P1BC2RIL, recombination inred lines through the repeated selfing of P1BC2F1; 
! 12, P2BC2RIL, recombination inred lines through the repeated selfing of P2BC2F1; 
! 13, P1BC1F2, the selfing generation of P1BC1F1; 
! 14, P2BC1F2, the selfing generation of P2BC1F1; 
! 15, P1BC2F2, the selfing generation of P1BC2F1; 
! 16, P2BC2F2, the selfing generation of P2BC2F1; 
! 17, P1BC1DH, P1BC1F1-derived doubled haploids; 
! 18, P2BC1DH, P2BC1F1-derived doubled haploids; 
! 19, P1BC2DH, P1BC2F1-derived doubled haploids; 
! 20, P2BC2DH, P2BC2F1-derived doubled haploids; 
   3      !Mapping Population (see remarks above)
   2      !Mapping Function (1 for Kosambi; 2 for Haldane; 3 for Morgan)
   2      !Marker Space Type (1 for intervals; 2 for positions)
   1      !Marker Space Unit(1 for centiMorgans; 2 for Morgan)
   6      !Number of Chromosomes (or Linkage Groups)
 200      !Size of the mapping population
   2      !Number of environments
 
!***************************************** Chromosomes and Linkage Maps **********************************************
!Chromosome                 NumMarkers
-CH1                        16
-CH2                        16
-CH3                        16
-CH4                        16
-CH5                        16
-CH6                        16
!Linkage map (Marker name followed by position or the interval length)
 MK-1-1                1     0.000
 MK-1-2                1    10.000
 MK-1-3                1    20.000
 MK-1-4                1    30.000
 MK-1-5                1    40.000
 MK-1-6                1    50.000
 MK-1-7                1    60.000
 MK-1-8                1    70.000
 MK-1-9                1    80.000
 MK-1-10               1    90.000
 MK-1-11               1   100.000
 MK-1-12               1   110.000
 MK-1-13               1   120.000
 MK-1-14               1   130.000
 MK-1-15               1   140.000
 MK-1-16               1   150.000
 MK-2-1                2     0.000
 MK-2-2                2    10.000
 MK-2-3                2    20.000
 MK-2-4                2    30.000
 MK-2-5                2    40.000
 MK-2-6                2    50.000
 MK-2-7                2    60.000
 MK-2-8                2    70.000
 MK-2-9                2    80.000
 MK-2-10               2    90.000
 MK-2-11               2   100.000
 MK-2-12               2   110.000
 MK-2-13               2   120.000
 MK-2-14               2   130.000
 MK-2-15               2   140.000
 MK-2-16               2   150.000
 MK-3-1                3     0.000
 MK-3-2                3    10.000
 MK-3-3                3    20.000
 MK-3-4                3    30.000
 MK-3-5                3    40.000
 MK-3-6                3    50.000
 MK-3-7                3    60.000
 MK-3-8                3    70.000
 MK-3-9                3    80.000
 MK-3-10               3    90.000
 MK-3-11               3   100.000
 MK-3-12               3   110.000
 MK-3-13               3   120.000
 MK-3-14               3   130.000
 MK-3-15               3   140.000
 MK-3-16               3   150.000
 MK-4-1                4     0.000
 MK-4-2                4    10.000
 MK-4-3                4    20.000
 MK-4-4                4    30.000
 MK-4-5                4    40.000
 MK-4-6                4    50.000
 MK-4-7                4    60.000
 MK-4-8                4    70.000
 MK-4-9                4    80.000
 MK-4-10               4    90.000
 MK-4-11               4   100.000
 MK-4-12               4   110.000
 MK-4-13               4   120.000
 MK-4-14               4   130.000
 MK-4-15               4   140.000
 MK-4-16               4   150.000
 MK-5-1                5     0.000
 MK-5-2                5    10.000
 MK-5-3                5    20.000
 MK-5-4                5    30.000
 MK-5-5                5    40.000
 MK-5-6                5    50.000
 MK-5-7                5    60.000
 MK-5-8                5    70.000
 MK-5-9                5    80.000
 MK-5-10               5    90.000
 MK-5-11               5   100.000
 MK-5-12               5   110.000
 MK-5-13               5   120.000
 MK-5-14               5   130.000
 MK-5-15               5   140.000
 MK-5-16               5   150.000
 MK-6-1                6     0.000
 MK-6-2                6    10.000
 MK-6-3                6    20.000
 MK-6-4                6    30.000
 MK-6-5                6    40.000
 MK-6-6                6    50.000
 MK-6-7                6    60.000
 MK-6-8                6    70.000
 MK-6-9                6    80.000
 MK-6-10               6    90.000
 MK-6-11               6   100.000
 MK-6-12               6   110.000
 MK-6-13               6   120.000
 MK-6-14               6   130.000
 MK-6-15               6   140.000
 MK-6-16               6   150.000
!*********************************** Marker Types ********************************************************************
!Co-dominant marker: When heterozygote F1 is present, P1 is coded as 2, F1 is coded as 1, and P2 is coded as 0; Otherwise, P1 is coded as 2, and P2 is coded as 0. 
!Dominant marker: When heterozygote F1 is present, P1 and F1 are coded as 12, and P2 is coded as 0; Otherwise, P1 is coded as 2, and P2 is coded as 0.  
!Recessive markers: When heterozygote F1 is present, P1 is coded as 2, and F1 and P2 are coded as 10; Otherwise, P1 is coded as 2, and P2 is coded as 0. 
!Missing marker is coded as -1. 
 MK-1-1                 0   2   0   0   0   0   0   0   2   2   0   0   0   2   2   0   2   0   2   0   0   2   0   0   0   2   2   0   2   2   0   2   2   0   2   2   2   0   2   0   0   0   0   2   0   2   0   2   0   2   2   0   2   0   2   0   2   0   2   0   0   0   0   0   0   0   0   2   0   0   0   2   0   0   2   2   0   2   0   0   0   2   0   2   0   2   2   0   2   2   2   0   2   2   2   2   0   2   0   0   0   2   0   0   2   2   0   2   2   0   2   2   2   0   2   0   0   0   2   0   0   2   2   0   2   2   0   2   2   0   0   0   0   2   0   2   0   2   2   0   0   0   0   2   2   0   2   0   2   2   2   0   2   2   0   0   0   2   2   2   0   0   2   2   2   0   0   2   0   0   0   2   0   0   0   2   2   0   2   2   2   2   0   2   2   2   2   0   0   0   0   0   0   2   2   2   0   0   0   2
 MK-1-2                 0   2   0   0   0   0   0   0   2   0   0   0   0   2   2   0   2   0   2   0   0   2   0   2   0   2   2   2   2   2   2   2   2   0   2   2   2   0   2   0   0   0   0   2   0   2   0   2   0   2   2   0   0   0   2   0   2   0   2   0   0   0   0   2   0   0   0   2   0   0   0   2   0   0   0   2   0   0   0   0   0   2   0   2   0   2   2   0   2   2   0   0   2   0   2   2   0   2   0   0   0   2   2   0   2   2   0   2   0   0   0   0   2   0   2   0   0   0   0   2   0   2   2   0   2   2   0   2   2   0   0   0   2   2   0   2   0   2   2   0   0   0   0   2   2   0   2   2   2   2   2   0   2   2   0   0   0   2   2   2   0   0   2   2   2   0   0   2   0   0   0   2   0   0   0   2   2   0   2   2   0   2   0   2   2   2   2   2   0   0   0   0   0   0   2   2   0   0   0   2
 MK-1-3                 0   2   0   0   0   0   0   0   2   0   0   0   0   2   2   0   2   0   2   0   0   2   0   2   0   2   2   2   2   2   2   2   2   0   2   2   2   0   2   0   0   2   0   2   0   2   0   2   0   2   2   0   0   0   2   0   2   2   0   0   0   0   0   2   0   2   0   2   0   0   0   2   0   0   0   2   0   0   0   0   0   2   0   2   0   2   2   0   2   2   0   0   2   2   2   2   0   2   0   0   0   2   2   0   2   2   0   2   2   0   0   2   2   0   2   0   2   0   0   2   0   2   2   2   2   2   2   2   2   0   0   2   2   2   0   2   0   0   0   0   0   0   0   2   0   0   2   2   2   2   2   0   2   2   2   0   0   2   2   2   0   0   2   2   2   0   0   2   2   0   0   2   0   0   0   2   2   0   2   2   0   2   0   0   2   2   2   2   2   0   0   0   0   0   2   2   0   0   0   2
 MK-1-4                 0   2   0   0   0   0   0   0   2   0   0   0   0   2   2   0   2   0   2   0   0   2   0   2   0   2   2   2   2   2   2   2   2   0   2   2   2   0   0   0   0   0   0   2   0   2   0   2   0   2   2   0   0   2   2   0   2   0   0   0   0   0   0   2   0   2   0   2   0   0   0   2   2   0   0   2   0   2   0   0   0   2   2   2   0   2   2   0   2   0   0   0   0   2   0   0   0   2   0   0   0   2   2   0   2   2   0   2   2   0   2   2   2   0   2   0   2   0   0   2   0   2   2   2   2   2   2   2   2   0   0   2   2   2   0   2   0   0   0   0   0   2   0   2   0   0   2   2   2   2   2   0   2   2   2   0   0   2   2   2   2   2   0   2   2   0   0   2   2   0   0   2   0   0   0   2   2   0   2   2   0   2   0   0   2   2   2   2   2   0   2   0   0   0   2   2   0   0   0   2
 MK-1-5                 0   2   0   0   0   0   0   0   2   0   0   0   0   2   2   2   2   0   0   0   0   2   2   2   0   2   2   2   2   2   2   2   0   0   2   2   2   0   0   0   0   2   0   2   0   2   0   2   0   2   2   0   2   2   0   0   2   2   0   2   0   0   0   2   0   2   0   2   0   0   0   2   0   0   0   2   0   0   0   0   0   2   0   2   0   2   2   0   2   0   2   0   0   2   0   0   0   2   0   2   0   2   2   0   2   2   0   2   2   0   2   2   2   0   2   0   2   0   0   2   0   2   2   2   2   2   2   2   2   0   0   2   2   2   0   2   0   0   0   0   0   0   0   2   0   0   2   2   2   0   2   0   2   2   2   0   0   2   2   2   2   2   0   2   0   0   0   2   2   0   2   2   0   0   0   2   2   0   2   2   0   2   0   0   2   2   2   2   2   0   2   0   0   2   0   2   0   0   0   2
 MK-1-6                 0   2   0   0   2   2   0   0   2   0   0   0   0   2   2   0   2   0   0   0   0   2   2   2   0   2   2   0   2   2   2   2   0   0   2   2   2   0   0   0   0   2   0   2   0   0   2   2   0   2   2   0   2   2   0   0   2   2   0   2   0   0   0   0   0   2   0   2   0   2   0   2   0   0   0   2   0   2   0   0   0   0   0   2   0   2   2   0   2   0   2   0   0   2   0   0   0   2   0   2   0   2   2   0   2   2   0   2   2   0   2   2   2   0   2   0   2   0   0   2   0   2   2   2   2   2   2   2   0   2   0   2   2   2   0   2   0   0   0   0   0   0   0   0   0   0   2   2   0   2   2   0   2   0   2   0   0   2   0   2   2   2   0   2   0   0   0   2   2   0   2   2   0   0   0   2   2   0   2   2   0   2   0   0   2   2   2   2   2   0   2   0   0   2   0   2   0   0   2   2
 MK-1-7                 2   2   0   0   0   2   0   0   2   0   0   0   0   2   0   0   2   0   0   0   0   2   0   2   0   2   2   0   2   2   2   2   0   0   2   2   2   0   0   0   0   2   0   2   0   0   2   2   2   2   2   0   0   2   0   2   2   2   0   2   0   0   0   0   2   2   0   2   0   2   0   2   2   0   0   2   0   2   0   0   2   0   2   2   0   2   2   2   2   0   0   0   0   2   0   0   0   2   0   2   0   2   2   0   0   2   0   2   2   0   0   2   2   0   2   0   2   0   0   2   0   2   2   2   2   0   2   2   0   2   0   2   0   2   2   2   0   2   0   0   0   0   2   0   0   0   2   2   0   2   2   0   2   0   2   0   2   2   0   2   2   2   0   2   0   0   0   0   2   0   2   2   0   0   0   2   2   0   2   2   0   2   0   0   2   0   2   2   2   2   2   2   0   2   0   2   0   0   2   2
 MK-1-8                 2   2   0   0   0   2   0   0   2   2   0   0   0   2   0   0   0   0   0   0   0   2   0   2   0   2   0   0   2   2   2   2   2   0   2   2   2   2   0   0   0   2   0   2   0   0   2   0   2   2   2   0   0   2   0   2   2   2   0   2   0   0   0   2   2   2   0   2   0   2   0   2   2   0   0   2   0   2   0   0   0   2   2   2   0   2   2   2   2   0   0   0   0   2   0   0   0   2   2   2   0   2   2   0   0   2   0   2   2   0   0   2   0   0   2   0   2   0   0   0   0   2   2   2   2   0   2   2   0   2   0   2   0   2   2   2   0   2   0   0   0   0   2   2   0   0   2   2   0   2   2   0   2   0   0   0   2   2   0   2   2   0   0   2   0   0   0   0   2   0   2   2   0   0   0   2   2   0   2   2   0   2   0   0   0   0   2   2   2   2   2   2   0   2   0   2   0   0   2   2
 MK-1-9                 2   2   2   2   0   2   0   0   2   2   0   0   0   2   0   2   2   0   0   0   0   2   0   0   2   2   2   2   2   2   2   2   2   0   2   2   2   0   0   0   0   2   2   2   0   0   2   0   2   2   2   2   0   2   0   0   2   2   0   2   0   0   0   2   2   2   0   2   0   0   2   2   2   0   0   2   0   0   0   0   0   2   2   2   0   0   2   2   2   0   0   0   0   2   0   0   0   2   2   0   0   2   2   0   2   0   0   2   2   0   0   2   0   0   0   0   2   0   0   0   0   2   0   2   2   0   2   2   0   2   0   0   0   0   2   2   0   2   0   2   0   0   0   2   0   0   2   2   0   2   2   0   2   0   0   0   2   2   0   2   2   0   0   2   0   0   2   0   0   0   2   2   0   0   0   2   2   0   0   2   0   2   0   0   0   0   2   2   2   2   2   2   0   2   0   2   2   2   2   2
 MK-1-10                2   2   2   2   2   2   0   0   2   2   0   0   0   2   0   2   2   0   0   0   0   2   0   0   2   2   2   2   2   0   2   2   2   0   2   2   2   0   0   0   0   2   2   2   0   0   2   2   2   2   2   2   0   2   0   0   2   2   2   2   0   0   0   2   2   2   2   2   0   0   2   2   2   0   0   2   0   0   0   0   0   2   0   2   2   0   2   2   2   2   0   0   0   2   0   0   0   2   2   0   0   2   2   0   2   0   0   2   2   0   0   2   0   0   0   0   2   0   0   0   0   2   0   2   2   0   2   2   0   2   0   0   0   0   0   2   2   2   0   2   0   0   0   2   0   0   2   2   0   2   2   0   2   0   0   0   2   2   0   2   2   0   0   2   0   0   2   0   0   0   2   0   0   0   0   2   2   0   0   2   2   2   0   0   0   0   2   2   2   2   2   2   2   2   0   2   2   2   2   0
 MK-1-11                2   2   2   2   2   2   0   0   2   2   0   0   0   2   0   0   2   0   0   0   0   2   0   2   2   2   2   2   2   0   2   2   2   0   2   2   2   0   0   0   0   2   2   2   2   0   2   0   0   2   0   2   0   2   0   0   2   2   2   2   0   0   2   2   2   2   2   2   0   0   2   2   2   0   0   2   2   2   2   0   0   2   2   0   2   0   2   2   2   2   0   0   0   2   2   0   2   2   2   0   0   2   2   0   0   0   0   0   0   0   0   2   0   0   0   0   0   2   0   0   0   2   0   2   2   0   2   2   0   2   0   0   0   2   2   2   2   2   0   2   0   0   0   2   0   0   2   2   0   2   2   2   2   0   0   0   0   2   2   0   2   0   0   2   2   0   2   2   0   0   0   0   0   2   2   2   2   0   0   2   2   2   0   0   0   0   2   2   2   2   2   2   0   2   0   2   2   2   2   2
 MK-1-12                2   2   2   0   2   2   0   0   2   2   0   0   2   2   0   0   2   0   0   0   0   2   0   2   2   2   2   2   2   0   2   2   2   0   2   2   2   0   0   0   0   2   2   2   2   0   2   0   2   2   2   2   0   2   0   0   2   2   2   2   0   0   2   2   2   2   0   2   0   0   2   2   0   0   0   2   0   2   2   0   0   2   2   0   2   0   2   2   2   2   0   2   0   2   2   0   2   2   2   0   0   0   0   0   0   0   0   0   2   0   0   2   2   0   0   0   0   2   0   0   0   2   0   2   2   2   2   2   0   2   0   0   0   2   2   2   2   2   2   2   0   2   0   2   0   0   0   2   0   2   2   2   2   0   0   0   0   2   2   0   2   0   0   2   2   0   2   2   2   0   0   0   0   2   2   2   2   0   0   2   2   2   0   0   0   0   0   0   2   2   2   0   0   2   0   2   2   2   2   2
 MK-1-13                2   2   2   0   2   2   2   2   2   2   0   0   2   2   0   0   2   0   0   0   0   2   0   0   2   2   2   2   2   0   2   2   2   0   2   2   2   0   0   0   0   0   2   2   2   0   2   2   2   2   2   2   0   2   0   0   2   2   0   2   0   0   2   2   2   2   0   2   0   0   2   2   0   2   0   2   0   2   2   2   0   2   2   0   2   0   0   2   2   2   0   2   0   2   0   0   2   2   2   0   0   0   0   0   0   0   0   2   2   0   2   2   2   0   0   0   0   2   0   0   0   2   2   2   2   2   2   2   0   0   0   0   0   2   2   2   2   2   2   2   0   2   0   2   0   0   0   2   0   2   2   2   2   0   0   0   0   0   2   0   2   0   0   2   2   2   2   2   2   0   0   0   0   2   2   2   2   0   0   2   0   2   0   0   0   0   0   0   2   2   2   0   0   2   2   2   2   0   2   2
 MK-1-14                2   2   2   0   2   2   2   2   0   2   0   0   2   2   0   0   2   2   0   2   0   2   0   0   2   2   2   2   2   0   2   2   2   2   0   2   0   0   0   2   0   0   2   2   2   0   2   0   2   2   2   2   0   2   0   0   2   2   0   2   0   0   2   2   2   2   0   0   0   0   2   2   0   2   0   2   0   2   2   0   2   2   2   0   2   0   0   2   2   2   0   2   0   2   0   0   2   2   2   0   0   0   0   0   0   2   0   0   2   0   2   2   2   0   0   0   0   2   0   0   0   2   2   2   2   2   2   2   0   0   2   0   0   0   2   2   2   0   2   2   0   2   0   2   0   0   0   2   2   2   2   2   2   0   0   0   0   0   2   0   2   0   0   2   2   2   2   2   2   0   0   0   0   2   2   2   0   2   0   2   0   2   0   0   0   2   0   0   2   2   2   0   0   2   2   2   0   0   2   2
 MK-1-15                2   2   2   0   2   0   2   2   2   2   0   0   2   2   0   0   2   2   0   2   0   2   0   0   2   0   2   0   2   0   2   0   2   2   0   0   0   0   0   2   0   0   2   2   2   0   0   0   2   2   2   2   0   2   0   0   2   2   0   2   0   0   2   2   2   0   0   0   2   2   2   2   0   2   0   2   0   2   2   0   2   2   2   0   2   0   0   2   2   2   0   2   0   2   0   0   0   0   2   0   0   0   0   0   2   2   0   0   2   0   2   2   2   2   0   0   0   2   0   0   0   2   2   2   2   2   2   2   0   0   0   0   0   0   2   0   2   0   2   2   2   2   0   2   0   0   0   2   2   2   2   2   2   0   0   0   2   0   2   0   2   0   0   2   2   2   2   2   2   0   0   0   0   0   0   2   0   2   0   2   2   2   0   0   0   2   0   0   2   2   2   0   0   0   0   2   0   0   0   2
 MK-1-16                2   2   2   0   2   0   2   2   2   2   0   0   2   2   0   0   2   2   0   2   0   2   0   0   2   0   2   0   0   0   2   0   2   2   0   2   0   0   2   2   0   0   2   2   2   0   0   0   2   2   2   2   0   2   0   0   2   2   0   2   0   0   2   2   2   0   0   2   2   2   2   2   2   2   0   2   0   2   2   2   2   2   2   0   0   0   0   2   2   2   0   2   2   2   0   0   0   0   2   0   0   0   0   0   2   0   0   0   2   0   2   2   2   2   0   0   0   2   0   2   0   2   0   2   2   2   2   2   2   0   0   0   0   0   2   0   2   2   0   2   2   2   0   2   0   0   0   2   0   2   2   2   2   0   0   0   2   0   2   0   2   0   2   2   2   0   2   2   2   0   0   0   0   0   0   2   0   2   0   2   2   2   0   0   0   2   0   0   2   0   2   2   0   0   2   2   2   0   0   2
 MK-2-1                 0   2   0   2   0   2   2   0   2   0   2   2   0   2   0   2   0   0   2   2   0   0   0   2   2   0   2   2   0   2   0   0   2   0   2   0   2   2   0   0   0   2   2   0   0   0   0   0   2   2   0   2   2   0   0   0   2   0   0   2   0   2   0   0   0   0   0   0   0   0   2   2   2   0   2   0   0   0   2   2   0   2   0   0   0   2   0   0   2   2   2   0   2   2   0   0   0   0   2   0   0   0   2   2   2   0   2   2   2   0   0   0   2   0   0   0   2   0   2   0   2   2   0   2   2   0   0   0   0   0   2   0   0   0   0   0   2   0   2   2   2   0   0   0   0   0   0   0   2   2   0   0   0   0   2   0   2   2   0   2   2   2   2   2   0   0   2   2   2   2   0   2   0   2   2   0   0   2   0   0   2   0   0   2   0   2   2   2   2   0   2   2   2   2   2   2   2   2   0   0
 MK-2-2                 0   2   2   2   0   2   2   0   2   0   2   2   0   2   0   2   0   0   2   2   0   0   2   2   2   0   2   2   0   2   0   0   2   0   2   0   2   2   0   2   0   2   2   0   0   0   0   0   2   2   2   2   2   0   0   2   2   0   0   2   0   2   0   0   0   0   0   0   0   0   2   0   2   0   2   0   2   0   0   2   0   2   0   0   0   2   2   0   2   2   2   0   2   2   0   0   0   0   2   0   0   0   0   0   2   0   2   2   2   0   0   0   2   0   0   0   2   0   2   0   2   2   0   2   2   0   0   0   0   0   2   0   0   0   0   0   2   0   2   2   2   0   0   0   0   0   0   0   2   2   0   2   0   2   2   0   2   2   0   2   2   2   2   2   0   0   2   2   2   2   0   2   0   2   2   0   0   2   0   0   2   0   0   2   0   2   2   2   2   0   2   2   2   2   2   2   2   0   0   0
 MK-2-3                 0   2   2   2   0   2   0   0   2   0   2   2   0   2   0   2   0   0   2   2   0   0   2   2   2   0   2   2   0   2   0   0   2   0   2   0   2   2   0   2   0   2   2   0   2   2   2   0   2   2   2   2   2   0   0   2   2   0   0   2   0   2   0   0   2   0   0   0   0   0   2   0   2   0   2   0   2   0   0   2   0   2   0   0   0   2   2   0   2   2   2   0   2   2   0   0   0   0   2   0   0   0   0   0   2   0   0   2   2   0   0   0   2   0   0   0   2   0   2   0   2   2   0   2   2   2   0   0   0   0   2   0   0   0   2   0   2   0   2   2   2   0   0   0   0   0   0   0   2   2   0   2   0   2   2   0   2   2   0   2   2   2   2   2   0   0   2   2   2   2   0   2   0   0   2   0   0   2   0   2   2   0   2   2   0   2   2   2   2   2   2   0   0   2   2   2   2   2   2   0
 MK-2-4                 0   2   0   0   0   2   0   0   2   0   2   2   2   2   0   2   0   0   2   2   0   2   2   2   2   0   2   2   0   2   0   0   2   0   2   2   0   0   0   2   0   2   2   0   2   2   2   0   2   2   2   2   0   0   2   2   0   2   0   2   0   2   0   0   2   0   0   0   0   0   2   0   2   0   0   0   2   0   0   2   0   2   2   0   0   2   2   0   2   2   2   0   2   2   0   0   0   0   0   0   0   2   0   0   2   0   0   2   2   0   0   0   2   0   0   0   2   0   2   0   2   2   0   0   2   2   0   0   0   0   2   0   0   0   2   2   2   0   2   2   2   0   0   0   0   0   0   0   2   2   0   2   0   2   2   2   2   2   0   2   2   2   2   0   0   0   2   2   2   2   0   2   0   0   2   0   0   0   0   2   0   0   2   2   0   2   2   2   2   2   2   0   0   2   2   2   2   2   2   0
 MK-2-5                 0   2   0   0   0   2   0   0   2   0   2   0   2   2   0   2   0   0   2   2   0   2   2   2   2   0   2   0   0   2   0   0   2   0   2   2   0   0   0   2   0   2   2   0   2   2   2   0   2   2   2   0   0   0   2   2   2   2   0   2   0   0   0   0   2   2   2   0   2   0   2   0   2   0   0   0   2   0   0   2   0   2   2   0   2   2   2   0   2   2   0   0   0   2   0   0   0   0   0   0   0   2   0   0   2   2   0   2   2   0   0   0   2   0   0   0   2   0   2   0   2   2   0   0   2   2   0   0   0   0   0   0   0   0   2   2   2   0   2   0   2   0   0   0   0   0   0   0   2   2   0   2   0   2   2   2   2   2   0   0   2   2   2   0   0   0   2   2   2   2   0   2   0   0   2   0   0   0   0   2   0   0   2   2   0   2   2   2   2   2   0   0   0   2   2   2   2   0   2   0
 MK-2-6                 0   2   0   0   0   2   0   0   2   0   0   0   2   0   0   2   0   0   2   2   0   2   2   2   0   0   2   0   0   2   0   2   2   0   2   0   0   0   0   2   0   2   2   0   2   2   2   0   2   2   2   0   0   0   2   2   2   2   0   0   0   0   0   0   2   2   2   0   2   2   2   2   2   0   0   0   2   0   0   2   0   2   2   0   2   2   2   2   2   2   2   0   0   2   0   0   0   0   0   2   0   2   0   0   2   2   0   2   2   0   0   0   2   0   2   0   2   0   2   2   2   2   0   0   2   2   0   0   0   0   2   0   0   0   2   0   2   0   2   0   2   2   0   0   0   0   0   0   2   2   0   2   0   2   2   2   2   2   0   0   2   2   2   0   0   2   2   2   2   2   0   2   0   0   2   0   0   0   0   2   0   0   2   2   0   2   2   0   2   2   0   0   0   2   2   2   2   0   2   0
 MK-2-7                 0   2   0   0   0   2   0   2   2   0   0   0   2   0   0   2   0   0   2   2   0   0   2   2   0   0   2   0   0   2   0   2   2   0   2   0   0   0   0   2   2   2   2   0   0   2   2   0   2   2   2   0   2   0   2   2   2   2   2   0   0   0   0   0   2   0   2   0   2   0   2   2   2   0   0   0   2   0   0   2   0   2   2   0   2   2   2   2   2   0   2   0   2   2   0   2   0   0   0   2   0   0   0   0   2   0   0   2   2   0   0   0   2   0   2   0   2   0   2   0   2   0   0   0   2   2   0   0   0   0   2   0   0   0   2   0   2   0   2   0   0   2   0   0   0   0   0   0   2   2   0   2   0   2   2   2   2   2   0   0   0   2   2   2   0   2   2   2   2   2   0   2   0   0   2   0   0   0   0   2   0   0   2   2   0   2   2   0   2   2   2   0   0   2   2   2   2   0   2   0
 MK-2-8                 0   2   0   0   0   2   0   2   2   0   0   0   0   0   0   2   0   0   2   2   0   0   2   2   0   0   2   0   2   0   0   2   2   0   2   0   2   0   0   2   2   2   2   0   0   2   2   0   2   2   2   0   2   0   2   2   2   2   2   0   0   0   0   0   2   0   2   2   2   0   2   2   2   2   0   0   2   0   0   2   0   0   2   0   2   2   2   2   2   0   2   0   2   2   0   2   0   0   0   2   0   0   0   0   2   0   0   2   2   0   0   0   2   0   2   0   2   0   2   0   2   0   2   0   2   2   0   0   0   0   2   0   0   0   2   0   2   0   2   0   0   2   0   0   0   0   0   0   2   2   0   2   0   2   2   2   2   2   0   2   0   0   2   2   0   2   2   2   2   2   0   2   0   0   0   0   0   0   0   2   0   0   2   2   0   2   2   2   2   2   2   0   0   0   0   2   2   0   2   0
 MK-2-9                 0   2   2   2   2   2   0   2   2   2   0   2   0   0   0   2   0   0   2   2   0   0   2   2   0   2   2   0   2   0   0   2   0   0   0   0   2   2   0   2   2   2   0   0   0   2   0   0   2   0   2   0   2   0   2   2   2   2   2   2   0   0   0   0   2   0   2   2   2   0   2   2   2   2   0   2   2   0   0   2   2   0   2   0   2   2   2   2   2   0   2   0   0   2   0   2   0   0   0   2   0   2   0   0   2   0   2   2   2   2   0   0   0   0   2   2   2   0   0   0   2   0   2   0   2   2   0   0   0   2   2   0   0   0   0   2   2   2   2   0   0   2   0   0   0   2   0   0   2   2   0   2   0   2   2   2   2   2   0   2   0   0   2   2   0   2   2   2   0   2   0   0   0   0   0   0   0   0   0   2   0   0   2   2   0   0   2   2   2   2   2   0   0   0   0   2   2   0   2   0
 MK-2-10                0   2   2   2   0   2   0   2   2   2   0   2   0   0   0   0   0   0   2   2   0   0   2   0   0   2   2   0   2   0   0   2   0   0   0   0   2   0   2   0   2   2   0   0   0   2   0   0   2   0   2   0   2   0   2   2   0   2   2   2   0   0   0   0   2   0   2   2   2   0   0   2   2   0   0   2   2   0   0   2   2   0   2   0   2   2   2   2   2   0   2   0   2   2   0   2   0   0   0   2   0   2   0   0   2   0   2   2   2   2   0   0   0   2   2   2   2   0   0   2   2   0   2   0   2   0   0   0   0   2   2   0   0   0   0   2   2   2   2   2   0   2   0   0   0   2   0   0   2   2   0   2   0   2   2   2   2   2   0   2   0   0   2   2   0   2   0   2   0   2   0   0   0   0   0   0   0   0   0   2   2   0   2   2   0   0   2   2   2   2   2   0   0   0   0   2   2   0   2   0
 MK-2-11                2   2   2   2   0   2   2   2   2   2   0   2   0   0   0   2   0   0   2   2   0   0   2   2   0   2   0   0   2   0   0   2   0   0   0   0   2   0   2   0   2   2   0   0   0   2   0   0   2   0   2   0   2   0   2   2   2   0   2   2   0   0   0   0   2   0   2   2   2   0   0   2   2   0   0   2   2   0   0   0   2   0   2   0   0   2   2   2   0   0   2   0   2   2   0   2   0   0   0   2   0   2   0   0   2   0   0   2   2   2   0   0   0   2   2   2   2   0   0   2   2   0   2   0   2   0   0   0   2   2   2   0   0   0   0   2   0   2   2   2   0   2   0   0   0   2   0   0   2   2   0   2   0   2   0   2   2   2   0   2   0   2   2   2   0   2   2   0   0   2   2   0   0   0   0   0   0   0   0   0   2   0   2   2   0   0   2   0   2   2   2   0   0   0   0   2   2   0   2   0
 MK-2-12                0   2   2   2   0   2   2   2   2   2   0   2   0   0   0   2   0   0   2   2   0   0   2   2   0   2   0   0   2   0   0   2   0   0   0   0   0   0   2   0   2   2   0   0   0   2   0   2   2   0   0   0   2   0   2   0   2   2   2   2   0   0   0   0   2   0   2   2   2   0   0   2   2   0   0   2   2   0   0   0   2   0   2   0   0   2   0   2   0   0   2   0   0   2   0   0   0   0   0   2   0   2   0   0   2   0   0   2   2   2   0   0   0   2   2   0   2   0   0   2   2   0   2   0   2   0   0   0   2   0   2   0   0   0   0   2   0   2   2   2   0   2   0   0   0   2   2   0   2   2   0   2   0   2   0   2   0   2   0   2   0   2   2   2   0   0   2   0   2   2   2   0   0   0   0   0   0   0   0   0   2   0   2   2   0   0   2   0   0   2   2   0   2   0   0   2   2   0   2   0
 MK-2-13                0   2   2   2   0   2   2   2   2   2   0   2   0   2   2   2   0   0   2   2   0   0   2   2   0   2   0   0   2   0   0   2   0   0   0   0   0   2   2   2   2   2   0   0   0   2   0   2   2   0   0   0   0   0   2   0   2   2   2   2   0   0   0   0   2   0   0   2   2   0   0   2   2   0   0   2   2   0   0   0   0   0   2   0   0   2   0   2   0   0   2   0   0   2   0   0   0   0   0   2   0   2   0   0   0   0   0   2   2   2   0   0   0   2   2   2   2   0   0   2   0   2   2   0   2   0   0   0   2   2   0   0   0   0   0   2   0   2   2   2   2   2   2   0   0   0   2   0   2   2   0   2   2   2   0   2   0   2   0   2   0   2   2   0   0   0   2   0   2   2   2   0   0   0   0   0   0   0   0   0   2   2   2   2   0   0   2   0   2   0   2   0   2   0   0   2   2   0   2   0
 MK-2-14                0   2   2   2   0   2   2   0   2   2   0   2   0   2   2   2   0   0   2   2   0   0   2   2   0   2   0   0   2   0   0   2   0   0   0   0   0   2   0   0   2   2   0   2   0   2   0   2   2   0   2   0   0   0   2   0   2   2   2   2   0   0   0   0   2   0   0   2   2   0   0   0   2   0   0   0   2   0   0   0   0   0   2   0   0   2   0   0   0   0   2   0   0   2   0   0   0   0   0   2   0   2   0   0   2   0   0   2   0   2   0   0   0   2   2   2   2   0   0   2   0   2   2   0   2   0   0   0   2   2   0   0   0   0   0   2   0   2   2   2   2   2   2   0   2   0   2   0   0   2   0   2   2   2   2   2   0   2   0   2   0   2   2   0   0   0   2   0   2   2   0   0   0   0   0   0   0   0   0   0   0   2   2   2   0   0   2   0   2   0   2   0   2   0   0   2   2   0   2   0
 MK-2-15                0   2   2   2   0   2   2   0   2   2   0   2   0   2   2   2   0   0   2   2   0   0   2   2   0   2   0   0   2   0   0   2   0   0   0   0   0   2   0   0   2   2   0   2   0   2   0   2   2   0   2   2   0   0   2   0   2   2   2   2   0   0   0   0   2   0   0   2   2   0   0   2   2   0   0   0   2   0   0   0   0   2   0   0   0   2   0   2   0   0   2   0   0   2   0   0   0   0   0   2   0   2   2   0   2   0   0   2   0   2   0   0   0   2   2   2   2   0   0   2   0   2   2   0   2   0   0   0   2   2   0   0   0   0   2   2   0   2   2   2   2   2   2   0   2   0   2   0   0   0   0   2   2   2   2   2   2   2   0   2   0   2   2   0   0   0   2   0   2   2   0   0   0   0   0   0   0   0   0   0   0   2   2   2   0   0   2   0   2   0   2   0   2   0   0   2   2   0   2   0
 MK-2-16                0   2   2   0   0   2   2   0   0   2   0   2   0   2   0   0   0   0   2   2   0   2   2   2   2   2   0   0   2   0   0   2   0   0   0   2   0   2   0   0   2   0   0   0   0   2   0   2   2   0   2   2   0   0   2   0   2   0   2   2   0   0   0   0   2   0   0   2   2   0   0   2   2   0   0   2   2   0   0   0   0   2   0   0   0   2   0   2   0   0   2   0   0   2   0   0   0   0   0   2   0   2   0   0   2   0   2   2   0   2   0   0   0   2   2   2   2   0   0   2   0   2   2   0   0   0   0   0   2   2   0   0   0   0   2   2   0   2   2   2   0   2   2   0   2   2   2   0   2   2   0   2   2   2   2   2   2   2   2   0   0   2   2   0   0   0   2   0   2   2   0   0   0   0   0   0   0   0   0   0   0   2   2   2   0   2   2   0   2   0   2   0   2   0   2   2   2   0   2   2
 MK-3-1                 0   2   2   2   2   0   2   0   2   0   2   2   2   2   0   0   2   2   2   0   2   2   2   0   0   2   2   0   0   0   0   2   0   2   2   0   0   2   2   0   0   2   0   2   0   0   0   2   0   2   0   0   2   0   2   2   0   2   0   2   2   2   2   0   2   2   0   2   2   0   2   2   0   2   2   2   2   0   0   2   0   0   2   2   0   0   0   0   0   0   2   2   2   2   0   2   0   2   0   0   0   0   0   0   2   0   2   2   2   0   2   2   2   2   0   0   0   2   0   2   2   0   0   0   2   0   0   0   0   2   2   2   2   2   2   0   2   0   0   2   2   0   0   2   2   2   0   0   2   0   2   0   0   2   2   0   2   0   2   2   2   2   2   2   0   0   0   2   2   2   2   0   0   0   0   2   0   0   2   0   2   2   2   0   0   0   0   0   2   2   2   0   0   0   2   2   2   0   0   0
 MK-3-2                 0   2   2   2   0   0   2   0   0   0   2   2   0   2   0   0   2   2   0   0   2   2   2   0   0   2   2   0   0   0   0   2   0   2   2   0   0   2   2   0   0   2   2   2   0   2   0   2   0   2   0   0   2   2   2   2   0   2   0   2   2   0   2   0   2   2   0   2   2   0   2   2   0   2   2   2   2   0   0   2   0   0   2   2   0   0   0   0   2   0   2   2   2   2   0   2   0   2   0   0   0   0   0   0   2   2   2   2   2   0   2   2   0   2   0   0   0   0   0   2   2   2   0   0   2   0   0   0   0   2   2   2   2   2   2   0   2   0   0   0   2   0   0   2   2   2   0   0   0   0   2   0   0   2   2   0   2   0   2   2   2   2   2   2   0   0   0   0   2   2   2   0   0   0   0   2   0   0   0   0   2   2   2   0   0   0   2   0   2   2   2   0   0   0   2   2   2   0   0   0
 MK-3-3                 0   2   2   2   0   0   2   0   0   2   2   2   0   2   0   0   2   2   0   0   2   2   2   0   0   2   2   0   0   2   0   2   2   2   2   0   0   0   2   2   2   2   2   2   0   2   0   2   0   2   0   0   2   2   2   2   0   2   0   2   2   0   2   0   2   2   0   2   2   0   2   2   0   2   2   2   2   0   0   2   2   0   2   0   0   0   0   0   2   2   2   2   2   2   0   0   0   2   2   0   0   0   0   0   2   0   2   2   0   0   2   2   2   2   0   2   0   2   0   2   2   2   0   0   2   0   0   0   0   2   2   2   2   2   2   0   2   0   0   0   2   0   0   2   2   2   0   0   0   0   2   0   0   2   0   0   2   0   2   2   2   2   2   2   2   0   0   0   2   0   2   2   0   0   0   2   0   0   0   0   2   2   2   0   0   0   0   0   2   2   2   0   0   0   2   2   2   2   0   0
 MK-3-4                 0   0   2   2   0   0   2   0   0   2   2   2   0   2   0   0   2   2   0   0   2   2   2   0   0   2   2   0   0   2   0   2   2   2   2   0   0   0   0   2   2   2   2   2   0   2   0   2   0   2   0   0   2   2   2   2   0   2   0   2   2   0   2   0   2   2   2   2   2   0   0   0   2   2   2   2   2   0   0   2   2   0   2   2   0   0   0   0   2   2   2   2   2   2   0   0   0   2   2   0   0   0   0   0   2   0   2   2   0   0   2   2   2   2   0   2   0   2   0   2   0   2   0   0   2   0   2   0   0   2   2   2   2   2   2   0   2   0   0   0   0   0   0   2   2   2   0   0   0   0   2   0   0   2   0   0   2   0   2   2   2   2   2   2   2   2   0   0   2   0   2   2   0   0   0   2   0   0   0   0   2   2   2   0   0   0   0   0   2   2   2   2   0   0   2   2   2   2   0   0
 MK-3-5                 0   0   2   2   0   0   2   0   0   2   2   2   0   2   2   0   2   2   0   0   2   2   2   2   0   2   2   0   0   2   0   2   2   2   2   0   0   2   2   2   2   2   2   2   0   2   0   2   0   2   0   0   2   2   2   2   0   2   0   2   2   0   2   0   2   2   2   2   2   0   0   0   2   2   2   2   0   0   0   2   2   2   2   2   0   0   0   0   2   2   2   0   2   2   0   0   0   2   2   0   0   0   0   2   2   0   0   2   0   0   2   2   2   2   0   2   0   2   0   2   0   2   0   0   2   2   2   0   2   2   2   2   0   2   2   0   2   0   0   0   0   0   0   2   2   2   0   0   0   0   2   0   0   2   0   0   2   0   2   2   2   0   2   2   2   2   0   0   2   0   2   2   0   0   0   2   0   0   2   0   2   2   2   0   0   0   0   0   2   2   2   2   0   0   2   2   2   2   0   0
 MK-3-6                 0   0   2   2   0   0   2   0   0   2   2   2   0   2   2   0   2   2   0   0   2   2   2   2   0   2   2   2   2   2   0   0   2   2   0   0   2   2   2   2   2   2   2   2   0   2   0   2   2   2   2   0   2   2   2   0   0   2   0   2   2   0   2   0   2   2   2   2   2   0   0   0   2   2   2   2   0   2   0   2   0   2   2   2   0   0   0   0   2   2   2   0   2   2   0   0   0   2   0   0   2   2   0   2   0   0   2   2   0   0   2   2   2   2   2   2   0   2   0   2   0   2   0   0   2   2   2   0   2   2   2   2   0   0   2   0   2   0   0   0   2   0   0   2   2   2   0   0   0   0   2   0   2   2   0   0   2   0   2   2   2   0   2   0   2   2   0   0   2   2   2   2   0   0   0   2   0   0   2   2   2   2   2   2   0   0   0   0   2   2   2   2   0   0   2   2   2   2   2   0
 MK-3-7                 0   0   2   2   0   0   2   0   0   2   2   0   2   2   2   0   2   2   0   0   0   2   2   2   0   2   2   2   0   2   0   0   2   0   0   0   0   2   2   2   2   2   2   2   0   2   2   2   2   2   2   0   2   2   2   0   0   2   0   2   2   0   0   0   2   2   2   2   2   0   0   0   2   2   2   2   0   2   0   2   0   2   2   2   0   0   0   0   2   2   2   0   2   2   2   0   0   2   0   0   2   2   0   2   0   0   2   2   0   2   2   0   2   2   2   2   0   2   0   2   0   0   0   0   2   2   2   0   2   0   2   2   0   0   0   0   2   0   0   2   2   0   0   2   2   2   0   0   0   0   2   0   2   2   0   0   2   0   2   2   2   0   2   0   2   2   0   0   2   2   2   2   0   0   0   2   0   0   2   2   2   2   2   0   0   0   0   2   2   2   2   2   2   0   2   2   2   0   2   0
 MK-3-8                 0   0   2   2   0   0   2   0   0   2   0   0   2   0   2   0   2   2   0   0   0   2   2   2   0   2   2   2   0   2   0   0   2   0   0   0   0   2   2   2   2   2   2   2   0   2   2   2   2   2   2   0   2   2   2   0   0   0   0   2   2   0   0   0   2   2   2   2   2   0   0   0   2   2   2   2   0   2   0   2   0   2   2   2   0   0   0   0   2   2   2   0   2   2   2   0   0   2   0   0   2   2   0   2   0   0   2   2   0   0   2   0   2   2   2   2   0   2   0   2   2   0   2   0   2   2   2   0   2   0   2   2   0   2   0   0   2   0   0   2   2   0   0   2   2   0   0   0   0   0   2   0   0   2   0   2   2   0   2   2   2   0   2   0   0   2   0   0   2   2   2   2   0   0   0   2   0   0   0   2   2   2   2   0   0   0   0   2   2   0   2   2   2   0   2   2   2   0   2   0
 MK-3-9                 0   0   2   2   0   0   2   0   0   2   0   0   0   2   2   0   2   2   0   0   0   0   0   2   0   2   2   2   0   2   0   0   2   2   0   0   0   2   0   2   2   2   2   2   0   2   2   2   2   2   2   0   2   2   2   0   0   0   0   2   2   0   0   0   2   2   2   2   2   0   0   0   2   2   2   2   0   2   0   2   0   2   2   2   0   0   0   0   2   2   2   0   2   0   2   0   0   0   0   0   2   2   0   2   0   0   2   2   0   0   2   0   2   2   2   2   0   2   0   2   2   0   2   0   2   2   2   0   2   0   2   0   0   2   0   0   2   0   0   2   2   0   0   2   2   0   0   0   0   0   2   0   0   2   0   2   2   0   2   2   2   0   2   0   0   2   0   0   2   2   2   2   0   0   0   2   0   0   2   0   2   0   2   0   0   0   0   2   0   0   2   2   2   0   2   2   2   0   2   0
 MK-3-10                0   0   2   2   0   0   2   2   0   2   0   2   0   2   2   0   2   2   0   0   0   0   0   2   0   0   2   2   0   2   0   0   2   2   0   0   0   2   0   2   2   2   2   2   0   2   2   2   0   2   2   0   2   2   2   0   2   0   0   2   2   0   0   0   2   2   2   2   2   0   0   0   2   2   2   2   0   0   0   2   0   2   2   2   0   0   2   0   2   2   2   0   2   0   2   2   2   0   0   0   2   2   0   2   0   0   2   2   0   0   2   0   2   2   0   2   0   0   0   2   2   0   0   0   2   2   2   0   2   0   2   0   2   2   2   0   2   0   0   2   2   0   0   2   2   0   0   0   0   0   2   0   0   2   0   2   2   0   2   2   2   0   2   0   0   2   0   0   0   2   2   2   0   0   0   2   0   2   2   0   2   0   2   0   0   0   0   2   0   0   0   2   2   0   2   2   2   0   2   0
 MK-3-11                0   0   2   2   0   2   2   2   0   2   0   2   0   2   2   0   2   2   0   0   0   0   0   2   0   0   2   2   0   2   0   0   2   2   0   0   0   2   0   2   2   2   2   2   0   2   2   2   0   2   2   2   2   2   2   0   2   0   0   2   0   0   0   0   2   2   2   2   2   0   0   0   2   2   2   2   0   0   0   2   0   2   2   2   0   0   2   0   0   2   2   0   2   0   2   2   2   0   0   0   0   2   0   2   2   0   2   2   0   2   2   0   2   0   0   2   2   0   0   2   2   0   2   0   2   2   2   0   2   0   2   0   2   2   2   0   2   2   0   2   0   0   0   2   2   0   0   0   0   0   2   0   0   2   0   2   2   0   2   2   2   0   2   2   0   2   0   0   0   2   2   2   0   0   0   2   2   2   2   0   2   0   2   0   0   0   0   2   0   0   0   2   2   0   2   2   2   0   2   0
 MK-3-12                0   0   2   2   0   2   2   2   0   2   0   2   0   2   2   2   2   2   0   2   2   0   2   2   0   0   2   2   0   2   0   0   2   2   0   0   0   0   0   2   2   2   2   2   0   2   2   2   0   2   2   2   2   2   0   0   2   0   0   2   0   0   2   0   2   2   2   2   2   0   0   2   2   2   2   2   0   0   0   2   0   2   2   2   0   0   2   0   2   0   2   0   2   0   2   2   2   2   0   0   0   2   0   2   2   0   2   2   0   2   2   0   0   0   0   2   2   0   0   0   2   2   2   0   2   2   2   0   2   0   2   2   2   2   2   0   2   2   2   2   0   0   0   2   2   0   0   0   2   0   2   0   0   2   0   2   2   0   2   2   2   0   2   2   0   2   0   0   0   2   0   2   2   0   0   2   2   2   2   0   2   0   2   0   0   0   0   2   0   0   0   2   2   0   2   2   0   2   2   2
 MK-3-13                0   2   2   2   0   2   2   2   0   2   0   2   0   2   2   2   2   2   0   2   2   2   2   2   0   0   2   2   0   2   0   2   2   2   0   0   0   0   0   2   2   2   2   2   0   2   2   0   0   2   2   2   2   2   0   0   0   0   0   0   0   0   2   0   2   2   2   0   2   0   0   2   2   2   2   2   2   0   0   2   0   2   2   2   0   0   2   2   2   0   2   0   0   2   2   2   2   2   0   2   2   2   0   2   0   0   2   2   0   2   2   0   0   0   0   2   2   0   0   0   2   2   2   0   2   0   2   0   2   0   2   2   0   0   2   0   2   2   2   2   0   0   0   2   2   0   0   0   2   0   2   2   2   2   2   2   2   0   2   0   2   0   2   2   0   2   0   0   2   2   0   2   2   0   0   0   2   2   2   0   2   2   2   0   0   0   0   2   0   0   0   2   2   0   0   2   2   2   2   2
 MK-3-14                0   2   2   2   0   2   2   2   0   2   2   2   2   2   0   2   0   2   2   2   2   2   2   2   0   0   2   2   0   2   0   2   2   2   0   2   0   0   0   2   2   2   2   2   0   0   2   0   0   2   2   0   2   2   0   0   0   0   0   0   0   0   0   0   2   2   2   0   2   0   0   2   2   2   2   2   2   0   0   2   0   2   0   2   0   0   2   2   2   0   2   0   0   2   2   2   2   2   0   2   2   2   0   2   0   0   2   2   0   2   2   0   0   0   0   2   0   0   2   0   2   2   2   0   2   0   0   2   2   0   2   2   0   0   2   0   2   2   2   2   0   0   0   2   2   0   0   2   2   0   0   2   2   2   2   2   2   0   2   0   2   0   2   2   0   2   0   0   2   2   0   2   2   2   0   0   2   2   2   0   2   2   2   0   0   2   0   2   0   0   0   2   2   0   0   2   2   2   2   2
 MK-3-15                0   2   2   2   0   2   2   0   0   2   2   2   2   2   0   2   0   2   2   2   2   2   2   2   0   0   2   2   0   2   0   2   2   2   0   2   0   0   0   0   2   2   2   2   0   0   2   0   0   2   2   0   2   2   0   0   0   0   0   0   0   0   0   0   2   0   0   0   2   0   0   2   2   2   2   2   2   0   0   2   0   2   0   2   0   0   2   2   2   0   2   0   2   2   2   2   2   2   0   2   2   2   2   2   0   0   2   2   0   2   2   2   0   0   2   2   0   0   2   2   0   2   2   0   2   0   0   0   2   0   2   2   0   0   2   0   0   2   2   2   0   0   0   2   2   0   0   2   2   0   0   2   2   2   2   2   2   0   2   0   2   0   0   2   0   2   0   0   2   2   0   2   2   2   0   0   2   2   2   0   2   2   2   0   0   2   0   2   2   0   0   2   2   0   0   2   0   2   2   2
 MK-3-16                0   2   2   2   0   2   2   0   0   2   2   2   2   2   0   2   0   2   2   0   0   2   2   2   0   0   2   2   0   2   0   2   2   2   0   2   2   0   0   2   2   2   0   2   2   2   2   0   0   2   2   0   2   2   0   0   0   0   2   0   0   2   0   0   0   0   0   0   2   0   2   2   2   2   2   2   2   2   0   2   0   2   2   2   0   0   0   0   2   2   2   0   2   2   2   2   2   2   0   2   2   2   2   2   0   0   2   2   2   2   2   2   0   0   2   2   2   0   2   2   0   2   2   0   2   0   0   0   2   0   2   2   0   0   2   0   0   2   2   2   0   0   0   2   2   0   0   2   2   0   0   2   2   2   2   2   2   0   2   0   2   0   0   2   0   2   0   0   2   0   0   2   2   2   0   0   2   2   2   0   2   2   2   0   0   2   0   2   2   0   0   2   2   0   0   2   0   2   2   2
 MK-4-1                 2   2   2   2   2   0   2   0   2   0   0   0   0   0   0   0   0   0   2   2   0   2   2   2   2   2   2   0   0   0   2   0   0   0   0   0   2   2   0   2   0   0   2   2   2   2   2   2   0   2   0   2   0   0   0   2   2   0   2   0   0   0   2   0   2   2   2   2   2   2   2   2   2   2   0   0   0   2   2   2   0   2   2   0   2   2   2   2   2   0   0   0   2   2   2   0   2   2   2   2   0   2   2   0   0   2   0   0   0   2   2   0   2   0   0   2   0   0   0   2   0   2   2   2   2   0   2   0   0   0   2   2   2   2   0   2   0   2   0   0   2   2   0   0   2   2   2   0   0   0   2   0   2   0   2   2   2   0   2   0   2   0   0   2   0   0   2   0   2   2   2   2   0   2   2   0   0   0   2   0   0   0   0   2   0   0   0   0   2   0   2   0   0   2   2   2   0   0   2   0
 MK-4-2                 2   2   2   2   0   0   2   0   2   0   0   0   0   0   0   0   0   2   2   2   0   0   2   2   2   2   2   0   2   0   2   0   0   0   0   0   2   2   0   0   0   0   0   2   2   2   2   2   0   2   0   2   0   0   0   2   2   0   2   0   0   2   2   2   2   2   2   2   2   2   2   2   2   2   2   2   0   2   2   2   0   2   2   0   2   2   2   2   2   0   0   0   2   2   2   0   2   2   2   2   0   0   2   0   0   2   0   0   0   2   2   0   2   0   2   2   2   0   2   2   0   2   2   2   2   0   2   0   0   0   2   2   2   2   0   2   0   2   0   2   2   0   0   0   2   2   2   0   0   0   0   0   2   0   2   2   2   0   2   2   2   0   0   2   0   2   2   0   2   2   2   2   0   2   0   0   2   0   0   2   0   0   0   2   2   0   0   0   2   0   2   0   0   2   2   2   0   0   2   0
 MK-4-3                 0   2   2   2   0   0   2   0   2   0   0   0   0   2   0   0   0   2   2   2   0   0   2   2   2   2   2   0   2   0   2   0   0   0   0   0   2   2   0   0   0   0   0   2   2   2   2   2   0   2   0   2   0   0   0   0   0   0   2   0   0   2   2   2   2   2   2   2   2   2   2   2   2   2   2   2   0   2   0   2   0   2   2   0   0   2   2   2   2   0   0   0   2   2   2   0   2   2   2   2   0   0   2   0   2   2   0   0   0   2   0   0   2   0   2   2   2   0   2   2   0   2   2   2   0   0   2   0   0   0   2   2   2   2   0   2   0   2   2   2   2   0   0   0   2   2   2   2   2   0   2   0   2   0   2   2   2   0   2   2   2   2   0   2   0   2   2   0   2   2   2   2   0   2   0   0   2   0   0   2   0   0   0   2   2   0   2   0   0   0   2   0   0   2   2   2   0   0   2   0
 MK-4-4                 0   2   2   2   0   0   2   2   2   0   0   0   0   0   0   0   0   2   2   2   0   0   0   2   2   2   0   0   2   2   2   0   0   0   0   0   2   2   2   0   2   2   0   2   2   2   2   2   0   2   0   2   0   0   0   0   0   0   2   0   0   2   2   2   2   2   0   2   0   2   0   2   2   2   2   2   0   2   0   2   0   2   2   0   0   2   2   2   2   0   0   0   2   2   2   0   2   2   0   2   0   0   2   2   2   2   0   0   0   2   0   0   2   0   2   2   2   0   2   2   0   2   2   2   2   0   2   0   0   0   2   2   2   2   0   2   0   2   2   2   2   0   0   0   0   2   2   0   2   0   2   0   2   0   2   2   2   0   2   2   2   2   0   2   2   2   0   0   2   2   2   2   0   2   0   0   2   0   0   2   2   0   0   2   2   0   2   2   0   0   2   0   0   2   2   2   0   0   2   0
 MK-4-5                 0   2   2   2   0   0   2   2   2   0   0   0   0   0   0   0   0   0   2   2   0   0   0   2   2   2   0   0   2   0   2   2   0   0   0   0   2   2   2   0   2   2   0   2   2   2   2   2   0   2   0   2   0   0   0   0   0   0   2   0   0   2   2   2   2   2   0   2   0   2   0   2   2   2   2   2   0   2   0   2   0   2   2   0   0   2   2   2   0   0   0   0   2   2   2   0   2   2   0   2   0   0   2   0   2   2   0   2   0   2   0   0   2   0   0   2   0   0   2   2   0   0   2   0   2   0   2   2   0   0   2   2   2   2   0   2   0   2   2   2   2   0   0   2   0   0   2   0   2   0   2   0   2   0   2   2   2   0   2   2   2   2   0   2   2   2   0   0   2   2   2   2   0   2   0   0   2   0   0   2   2   0   0   2   0   0   2   2   0   0   0   0   0   2   2   0   0   0   2   0
 MK-4-6                 0   2   2   2   0   0   2   2   2   2   0   0   0   0   0   0   0   0   2   2   0   0   0   2   0   2   0   0   2   0   2   0   0   0   0   0   2   2   2   0   2   2   0   2   2   2   2   2   0   2   0   2   0   0   0   0   2   0   2   0   0   2   2   2   2   2   0   2   0   2   0   2   2   2   2   2   0   2   0   2   0   2   0   0   0   2   2   2   0   0   0   0   2   2   2   0   2   2   0   2   0   0   2   0   2   2   2   2   2   2   2   0   0   0   0   2   0   0   0   2   0   0   2   0   2   0   2   2   0   0   2   2   2   2   0   2   0   2   0   2   2   2   0   2   0   0   2   0   0   0   2   0   2   0   2   2   0   2   2   2   2   2   0   2   2   2   0   0   2   2   2   2   0   2   0   0   2   0   2   2   2   0   0   2   0   0   2   2   0   0   0   0   0   2   2   0   0   0   2   2
 MK-4-7                 0   0   2   2   0   2   2   2   2   2   0   0   0   0   0   0   0   0   0   2   0   0   2   2   0   2   0   0   2   0   2   0   0   2   0   2   2   2   2   0   2   2   0   2   2   2   0   2   0   2   0   0   0   0   0   0   2   2   2   0   0   2   2   2   2   2   0   2   0   0   0   2   2   2   2   2   0   2   0   2   0   0   0   0   0   2   0   2   0   0   0   0   2   2   2   0   2   2   0   2   0   0   2   0   2   2   2   2   0   2   2   2   0   0   0   2   0   0   0   2   2   0   2   0   2   0   2   2   0   0   2   2   2   2   0   2   0   2   0   0   0   2   0   2   0   2   2   0   0   0   2   0   2   0   2   2   0   2   2   2   2   2   0   0   2   2   0   0   2   2   2   2   0   2   0   0   2   0   2   2   2   0   0   2   0   0   2   2   0   2   0   0   0   2   2   0   0   0   2   2
 MK-4-8                 0   0   2   2   0   2   2   2   0   2   0   2   0   0   0   2   0   0   0   2   0   0   2   2   2   2   0   0   2   0   2   2   0   2   0   0   2   2   2   0   2   2   0   0   2   2   0   2   2   0   0   0   0   0   0   0   2   2   2   0   0   2   2   2   2   2   0   2   0   0   0   2   2   0   2   2   0   2   0   2   0   0   0   0   0   2   0   2   0   0   2   0   2   2   2   0   0   2   0   2   0   0   2   0   2   2   2   2   0   2   2   2   0   0   0   0   0   0   0   2   2   0   2   0   2   0   2   2   0   2   2   2   2   2   0   2   0   2   0   0   0   2   0   2   0   2   2   0   0   0   2   0   2   0   2   2   0   2   2   2   2   2   0   0   2   2   0   0   0   2   2   2   0   2   0   0   2   0   2   2   2   0   0   2   0   0   2   2   2   2   2   0   0   2   2   0   0   0   2   2
 MK-4-9                 0   0   2   2   0   2   2   2   0   2   0   2   0   0   0   2   2   0   0   2   0   0   2   2   0   2   0   0   2   0   2   2   0   2   0   0   2   2   2   0   2   2   0   0   2   2   2   2   2   0   0   0   0   0   0   0   2   2   2   0   0   2   0   2   2   0   2   2   0   2   0   2   2   2   0   2   0   2   0   2   2   2   0   0   0   2   0   2   0   0   2   0   2   2   2   0   0   2   2   2   2   0   2   0   2   2   2   2   2   2   2   2   0   0   0   0   0   0   2   2   2   0   2   0   2   0   2   2   0   2   2   2   2   2   0   2   0   2   0   0   0   2   0   2   0   2   2   0   0   2   2   0   2   0   2   2   0   2   2   2   2   0   0   0   2   2   0   0   0   0   0   2   0   2   0   0   2   0   2   2   2   0   0   2   0   0   2   2   2   2   2   0   0   2   2   0   0   0   2   2
 MK-4-10                0   0   2   2   0   0   2   2   0   2   0   2   0   0   2   2   2   0   0   2   0   0   2   2   0   2   0   0   2   0   2   2   0   2   0   0   2   2   0   0   2   2   0   0   2   2   0   2   2   0   0   0   0   0   0   0   2   2   2   0   0   2   0   2   2   0   2   2   0   2   0   2   2   2   0   2   0   2   0   2   2   2   0   0   0   2   0   2   0   0   2   0   2   2   2   2   0   2   2   2   2   0   2   0   2   2   2   2   2   2   2   2   0   0   2   0   0   0   2   2   2   0   2   0   2   0   2   2   0   2   2   2   2   2   0   2   0   2   0   2   0   2   0   0   0   2   2   0   0   2   2   2   2   0   2   2   0   0   2   2   2   0   2   0   2   2   2   0   2   2   0   2   0   2   0   0   2   0   2   2   2   0   0   2   0   0   2   2   2   2   2   0   0   0   2   0   0   0   2   2
 MK-4-11                2   0   2   2   0   0   2   2   0   2   0   2   0   0   2   2   2   0   0   0   0   0   2   2   0   2   0   0   2   0   0   2   0   2   0   0   2   2   0   0   2   2   0   2   0   2   0   2   2   0   0   0   0   0   0   0   2   0   2   0   0   2   2   2   2   0   2   2   0   2   0   0   0   2   0   2   0   2   0   2   2   0   0   0   0   2   0   2   0   0   2   0   2   2   2   2   0   2   2   2   2   0   2   0   2   2   2   2   2   2   2   2   0   0   0   2   0   0   0   2   2   0   2   0   2   0   2   2   2   0   2   2   2   2   2   2   0   2   0   2   0   2   0   0   0   2   2   0   0   0   2   2   2   0   2   2   0   0   2   2   2   0   2   0   2   2   2   0   2   2   0   2   0   2   0   0   2   2   2   2   2   0   0   2   0   0   2   2   2   2   2   0   0   0   2   0   2   0   2   2
 MK-4-12                2   0   2   2   0   0   2   2   0   2   0   2   0   0   0   0   2   0   2   0   2   0   2   2   2   2   0   0   2   0   2   2   0   2   0   0   2   2   0   2   2   2   0   2   2   2   0   2   2   0   0   0   0   0   0   0   2   0   2   0   0   2   2   2   0   0   2   2   0   2   0   0   0   2   0   2   0   2   0   2   0   0   0   0   0   2   0   2   0   0   2   2   2   0   2   2   0   2   2   2   2   0   2   2   2   0   2   2   2   2   0   2   0   0   0   2   0   0   0   0   0   0   2   0   2   0   2   2   2   0   2   2   2   0   2   2   0   0   0   2   0   2   0   0   0   2   2   0   0   0   2   2   0   2   2   2   0   0   2   2   2   0   0   0   2   2   2   0   2   2   0   0   0   2   2   2   2   2   0   2   2   0   2   2   0   0   2   2   2   2   2   0   0   0   2   0   2   0   2   2
 MK-4-13                2   0   2   2   2   0   0   2   0   2   0   2   2   2   0   0   2   2   2   0   2   0   2   2   2   2   0   0   2   0   2   2   0   2   0   0   2   2   0   0   2   2   0   2   0   2   0   2   2   0   0   0   0   2   0   0   2   0   2   0   0   2   2   2   0   0   2   2   0   2   0   0   0   2   0   2   0   2   0   2   0   0   0   0   0   2   0   2   0   0   2   2   2   0   2   0   0   2   2   2   2   2   2   2   2   0   2   2   2   2   0   2   0   0   0   2   0   0   0   0   2   0   2   0   2   0   2   2   2   0   2   2   2   0   2   2   0   0   0   2   0   2   0   0   0   2   2   0   0   0   0   2   0   2   2   2   2   0   2   2   2   0   0   0   2   2   2   0   2   2   0   0   0   2   2   2   2   0   0   2   2   0   2   2   0   0   2   2   2   2   2   0   0   2   2   0   2   0   2   2
 MK-4-14                2   0   2   2   2   0   0   2   0   2   0   2   2   2   0   0   2   2   2   0   2   0   2   2   2   2   0   2   2   0   2   2   0   0   0   0   2   2   2   0   2   2   0   2   0   2   2   2   2   0   0   0   0   0   0   0   2   0   2   0   0   2   2   2   0   0   2   2   0   2   0   0   0   2   0   0   0   2   0   2   0   0   0   0   0   2   0   2   0   0   2   2   2   0   2   0   0   2   2   2   2   2   2   2   0   0   2   2   2   2   0   2   0   0   0   2   0   0   0   0   2   0   2   0   2   0   2   2   2   0   2   2   2   0   2   0   0   0   0   2   0   2   0   0   0   2   2   0   0   0   0   2   0   2   2   2   2   0   2   0   2   0   0   0   2   2   2   0   0   2   0   0   0   2   2   2   2   0   0   0   2   0   2   2   0   0   2   2   2   2   2   0   0   0   2   0   2   0   2   2
 MK-4-15                0   0   2   2   2   0   2   2   0   2   0   2   0   2   0   0   2   2   2   0   2   0   2   2   2   2   0   2   2   0   2   2   0   0   0   2   2   2   2   0   2   2   0   2   0   2   2   2   2   0   0   0   0   0   0   0   2   0   0   2   2   2   2   2   0   0   2   2   0   2   0   0   0   2   0   2   0   2   0   2   0   0   0   2   0   0   0   2   0   0   2   2   2   0   2   0   0   2   2   2   2   2   2   2   0   0   2   2   2   2   0   2   0   0   0   2   0   0   0   0   2   0   2   0   2   0   2   2   2   0   2   0   2   0   2   0   0   0   0   2   0   2   0   0   0   2   2   0   2   0   0   2   0   2   2   2   2   0   2   0   0   0   0   2   2   2   2   0   0   2   0   0   0   2   2   2   2   0   0   0   2   0   2   2   0   2   0   2   2   2   2   0   0   0   2   0   2   0   2   2
 MK-4-16                0   0   2   2   2   0   2   2   0   2   0   2   0   2   0   0   2   2   2   0   2   0   2   2   2   2   0   2   2   0   2   2   0   0   0   2   2   2   0   0   2   2   0   2   0   0   2   2   2   0   0   2   0   0   0   0   0   2   2   2   2   2   2   2   0   0   2   2   0   2   0   0   0   2   2   2   0   2   0   2   0   0   0   2   0   0   0   2   0   0   2   2   2   2   0   0   0   0   2   2   0   2   2   2   0   0   2   2   2   2   0   2   0   0   0   2   0   0   0   0   2   0   0   0   2   0   2   2   2   0   2   0   2   0   2   0   0   0   0   2   0   2   0   0   0   2   2   2   2   0   0   2   0   2   2   2   2   2   2   0   0   0   2   2   2   2   2   0   0   2   2   0   2   2   2   2   0   0   0   0   2   0   2   2   0   2   0   2   2   2   2   0   0   0   2   0   0   0   2   2
 MK-5-1                 0   0   2   0   2   2   0   0   2   0   0   2   2   0   2   0   2   2   0   0   2   2   0   0   0   2   2   2   2   2   0   2   0   2   0   0   2   0   2   2   0   2   0   0   2   2   0   0   0   2   2   2   0   2   2   0   0   2   2   0   0   0   2   0   2   0   2   0   0   0   2   0   2   2   0   0   0   0   2   2   0   0   0   2   2   0   2   2   0   2   0   2   0   0   2   0   0   2   2   2   0   2   0   2   2   0   2   2   2   2   0   0   0   0   2   2   2   2   0   0   0   0   0   2   2   0   2   0   2   2   0   2   0   2   0   2   0   2   0   2   2   0   0   0   2   0   0   0   0   0   2   2   0   2   0   2   0   0   2   2   0   2   2   0   0   0   0   2   2   0   2   2   2   2   0   2   2   2   0   2   0   0   0   0   2   2   2   2   0   2   0   0   0   0   0   0   0   2   2   0
 MK-5-2                 0   0   2   0   2   2   0   0   2   0   0   2   2   0   2   0   2   2   0   0   2   2   0   2   0   0   2   2   2   2   0   2   0   2   0   0   2   0   2   2   0   2   0   0   2   2   0   0   0   2   2   2   0   2   2   0   0   2   2   0   0   0   2   0   2   0   2   0   0   2   2   0   2   2   0   0   0   0   2   0   0   0   0   2   2   0   2   2   0   2   0   2   0   0   2   0   0   2   2   2   0   2   0   2   2   2   2   0   2   2   0   0   0   0   2   2   2   2   0   0   0   0   0   2   0   0   2   0   2   2   0   2   0   2   0   2   0   2   0   2   2   2   0   0   2   0   0   0   0   0   2   2   0   2   0   2   0   0   0   2   0   2   2   0   0   0   0   2   2   0   2   2   2   2   0   2   2   2   0   2   0   0   0   0   2   0   0   2   0   2   0   0   0   0   0   0   2   2   2   0
 MK-5-3                 0   0   2   0   2   0   0   2   0   0   0   2   2   0   2   0   2   2   0   0   2   2   0   2   0   0   2   2   0   2   0   2   0   2   0   0   2   0   2   0   0   2   0   0   2   2   0   0   0   2   2   2   2   2   2   0   0   2   2   0   0   0   2   0   2   0   2   0   0   0   0   0   2   2   0   0   0   0   0   0   0   0   0   2   2   0   2   2   0   2   0   2   0   0   2   0   0   2   2   2   0   2   0   2   2   2   2   2   2   2   0   0   0   0   2   2   2   2   0   0   0   0   0   2   0   0   2   0   2   2   0   2   0   2   0   2   0   0   0   2   2   0   2   0   2   0   0   0   0   0   2   2   0   2   0   2   0   2   0   2   0   0   2   0   0   0   0   2   2   0   0   2   2   2   0   2   2   2   0   2   0   0   0   0   2   0   0   2   0   2   0   0   2   0   0   0   2   2   2   0
 MK-5-4                 0   0   2   0   2   2   0   2   0   0   0   0   2   0   2   0   2   2   0   0   2   2   0   2   0   2   2   2   0   2   0   2   0   2   0   0   2   0   2   0   0   2   0   0   2   2   0   0   0   2   2   2   0   0   2   0   2   2   2   2   0   0   2   0   2   0   2   0   0   0   0   0   2   2   0   0   0   0   0   0   0   0   0   0   2   0   2   2   0   2   0   2   0   2   2   0   0   2   2   2   0   2   0   2   2   2   2   2   2   2   0   0   0   0   2   2   2   2   0   0   0   0   0   2   0   0   2   0   2   2   0   0   0   2   0   2   0   0   0   2   2   0   2   0   2   0   0   0   0   0   2   2   0   2   0   2   0   2   0   0   0   0   2   0   0   0   0   2   2   2   0   2   2   2   0   2   2   2   0   2   0   0   0   2   2   2   0   2   2   2   0   0   2   0   0   2   2   2   2   0
 MK-5-5                 0   0   0   0   0   2   0   0   0   0   0   0   2   0   2   2   2   2   0   0   2   2   0   2   0   2   2   2   0   2   0   0   0   2   0   0   0   0   2   0   0   2   0   0   2   2   0   0   0   0   2   2   0   0   2   0   2   2   2   2   0   0   0   0   0   0   2   0   0   0   0   0   2   2   0   0   0   0   0   0   0   0   0   2   2   0   2   2   2   2   0   2   0   2   2   0   0   2   2   0   2   2   2   2   2   2   2   2   2   2   0   0   0   0   2   2   2   2   0   2   0   0   0   2   0   0   2   0   2   2   0   2   0   0   0   2   0   0   0   2   2   0   2   0   0   0   0   0   0   2   2   2   0   2   0   0   0   2   0   0   0   0   2   0   0   0   0   2   0   2   0   2   2   2   0   2   0   2   0   2   0   0   0   2   0   2   0   2   2   0   0   2   2   0   0   2   2   2   2   0
 MK-5-6                 0   0   0   0   0   2   0   0   0   0   0   0   2   0   2   2   2   2   0   2   2   2   0   2   0   2   2   2   2   2   0   0   0   2   0   0   0   0   2   0   0   0   0   2   2   2   0   0   0   0   2   2   0   0   2   2   2   2   2   2   0   0   0   0   0   2   2   0   0   0   0   0   2   2   0   0   0   0   0   0   0   0   0   0   2   0   2   0   2   2   0   2   0   2   0   0   0   2   2   0   2   2   2   2   2   2   2   2   2   2   0   0   0   0   2   2   2   2   0   2   0   0   0   2   0   2   2   0   2   2   0   2   2   2   0   0   0   0   0   2   2   2   2   0   0   2   0   0   0   2   2   0   2   2   0   0   0   2   0   0   2   0   2   0   0   0   0   2   0   2   0   0   2   2   0   2   0   2   2   2   0   0   0   2   0   2   0   2   2   0   0   2   2   0   0   2   2   2   2   0
 MK-5-7                 0   0   0   0   0   2   2   0   0   0   0   0   2   0   2   0   0   2   2   2   0   2   0   2   0   2   2   0   2   2   0   0   0   2   0   0   0   2   2   0   0   0   0   2   2   2   0   0   0   0   2   2   2   0   2   2   2   2   2   2   0   0   0   0   0   2   0   0   0   0   0   0   2   2   0   0   0   0   0   0   0   0   0   0   2   0   2   0   2   2   0   2   0   2   0   2   0   2   2   0   2   2   2   2   2   2   2   2   2   2   0   0   0   0   2   0   2   2   0   2   0   0   0   2   0   2   2   0   2   2   0   2   2   2   0   0   0   0   2   2   2   2   2   0   0   2   0   0   0   2   2   0   2   2   0   0   2   2   0   0   2   2   2   0   0   0   0   2   2   2   0   0   2   2   0   2   0   2   2   2   2   0   0   0   0   2   0   0   2   2   0   2   2   0   0   2   2   2   2   0
 MK-5-8                 0   2   0   0   0   0   2   0   0   0   0   0   2   0   2   0   0   2   2   0   2   2   0   2   0   2   2   0   2   2   0   0   0   0   0   2   0   2   2   0   0   0   0   2   2   2   0   0   0   0   0   2   2   0   2   2   2   2   0   0   0   0   0   0   2   2   0   0   0   0   0   0   2   2   0   0   0   0   0   2   0   0   0   0   2   0   2   0   2   0   0   2   0   2   0   2   0   2   2   0   2   2   2   2   2   2   2   0   2   2   0   0   0   0   2   0   2   2   0   0   0   0   0   2   0   0   2   0   2   2   0   2   0   2   0   0   2   0   2   2   2   2   2   0   0   2   0   0   0   0   2   0   2   2   0   0   2   0   0   0   2   2   2   0   0   2   0   2   2   2   0   0   2   2   0   2   0   2   2   2   2   0   0   0   0   0   0   0   2   2   0   2   2   2   0   2   2   2   0   0
 MK-5-9                 0   2   2   0   2   0   2   0   0   0   0   0   2   0   2   0   0   2   2   0   2   2   0   2   0   2   2   0   2   2   0   0   0   0   0   2   0   2   2   0   0   0   0   2   2   2   2   0   0   0   0   2   2   0   0   2   2   2   0   0   0   0   0   0   2   2   0   2   0   0   0   2   0   2   0   0   0   0   0   0   0   0   0   0   2   0   2   0   2   0   0   2   0   0   2   2   0   0   2   0   2   2   2   2   2   2   0   0   2   2   0   0   0   0   2   0   2   2   0   0   0   0   2   2   0   0   2   0   2   2   0   2   2   2   0   0   2   0   2   2   2   0   2   0   0   2   0   2   0   0   2   0   2   2   0   0   2   0   0   0   2   2   0   0   0   2   0   2   2   2   0   0   2   2   0   2   0   2   2   0   2   0   0   0   0   0   2   2   2   0   0   2   2   2   0   0   2   2   0   0
 MK-5-10                0   2   2   0   2   0   2   0   0   0   0   0   2   0   2   2   0   2   2   0   2   2   0   0   0   2   2   2   0   2   0   0   0   2   0   2   0   2   2   0   0   0   0   0   2   2   2   0   0   0   0   0   2   0   2   2   2   2   0   0   0   0   0   0   2   2   0   2   0   0   0   2   0   2   0   0   0   2   0   0   0   0   0   0   2   0   2   0   2   0   0   2   0   0   2   2   0   0   0   0   2   2   2   2   2   2   0   0   0   2   0   0   0   0   2   0   2   2   0   0   0   0   2   2   0   0   2   0   2   2   2   2   2   2   0   0   2   0   2   2   2   0   2   0   0   2   0   2   0   0   2   0   2   2   0   0   2   0   0   0   2   2   0   0   2   0   0   2   2   2   0   0   2   2   0   2   0   0   2   0   2   0   0   0   0   0   2   2   2   0   0   2   2   2   0   0   2   2   0   0
 MK-5-11                0   2   2   0   2   0   2   0   0   0   0   0   2   0   2   2   0   2   2   2   2   0   2   0   2   2   2   2   0   2   0   0   0   2   0   2   0   0   2   0   0   0   0   0   2   2   2   0   0   2   2   2   0   0   2   2   2   2   2   0   0   0   0   0   2   2   0   2   0   0   0   0   0   2   0   0   0   2   0   2   0   0   0   0   2   0   2   0   2   0   0   2   0   0   2   2   0   0   0   0   2   2   2   2   2   2   0   0   0   2   0   0   2   0   2   2   2   2   2   0   0   0   2   2   0   0   0   0   2   2   2   2   2   2   0   0   2   0   2   2   2   0   2   0   0   0   0   2   0   0   0   0   2   2   0   0   2   0   0   0   2   2   0   0   2   2   0   2   2   2   0   0   2   2   0   0   0   0   2   0   2   0   0   0   0   0   2   2   2   0   0   0   2   0   0   0   0   2   0   0
 MK-5-12                0   2   2   0   0   0   0   0   0   0   0   2   2   0   0   2   0   2   2   2   0   0   2   0   2   2   2   2   0   2   0   0   0   2   0   2   0   0   2   0   0   0   0   0   2   2   2   0   0   2   2   2   0   0   2   2   0   2   2   0   0   0   0   0   2   2   0   2   0   0   0   0   0   2   0   0   0   2   0   2   0   0   2   0   2   0   2   2   2   0   0   0   0   2   2   2   2   0   0   0   2   2   2   2   2   2   0   0   0   2   0   0   0   0   2   2   2   2   2   0   0   0   0   2   0   0   0   2   0   2   2   2   2   2   0   0   2   0   2   2   2   0   2   0   0   0   0   2   0   0   0   0   2   2   0   0   2   0   0   0   2   2   0   0   0   0   0   2   2   0   0   0   2   2   0   0   2   0   2   0   2   0   0   0   0   0   2   2   2   0   0   0   2   0   0   2   0   2   0   0
 MK-5-13                0   2   0   0   0   2   0   0   0   0   0   2   2   2   0   2   0   2   2   2   0   0   2   2   2   2   2   2   0   2   0   0   2   2   0   2   0   0   2   0   0   0   0   0   2   2   2   0   2   0   2   2   0   0   2   2   0   2   2   0   0   0   0   0   2   2   2   2   0   0   0   2   0   0   0   0   0   2   0   2   0   0   2   2   2   0   2   2   2   0   0   0   0   2   2   2   2   0   0   0   0   2   2   2   2   2   0   0   0   2   0   0   0   0   2   2   2   2   2   0   2   0   0   2   0   0   0   2   0   2   2   2   2   2   0   0   2   0   2   2   2   0   0   0   0   2   0   2   0   0   0   0   2   2   0   0   2   0   0   0   2   2   0   2   2   0   0   0   2   0   0   2   2   2   0   0   2   0   2   0   2   0   0   0   0   0   2   2   2   0   0   0   2   0   0   2   0   2   0   0
 MK-5-14                0   2   0   0   0   2   0   0   0   0   2   2   2   2   0   2   0   2   2   2   0   0   2   2   2   2   2   2   0   2   0   0   2   2   0   2   0   0   2   2   0   0   0   0   2   2   2   0   2   0   2   2   0   0   2   2   0   2   2   0   0   0   0   0   2   2   2   2   2   0   0   2   0   0   0   0   2   2   0   2   0   0   2   2   2   0   2   2   2   0   0   0   0   2   2   2   0   0   0   0   0   2   2   2   2   2   0   0   0   2   0   0   0   0   2   2   2   0   2   0   2   2   0   2   0   0   0   2   0   2   2   2   2   2   0   0   2   0   2   2   2   0   0   0   0   2   0   2   0   0   0   0   2   2   0   0   2   0   2   0   2   2   0   2   2   0   0   2   2   0   0   2   2   2   0   0   2   0   2   0   2   0   0   2   0   0   2   2   0   0   2   0   2   0   0   2   0   2   0   0
 MK-5-15                0   2   0   0   0   2   0   0   0   0   2   2   2   2   0   2   0   2   2   2   0   0   2   2   2   2   2   2   0   2   0   0   2   2   0   2   0   2   2   2   0   0   0   0   2   2   2   0   2   0   2   2   0   2   2   2   0   0   2   0   0   0   0   0   2   2   2   2   2   0   0   0   0   2   0   0   2   2   0   2   0   0   2   2   2   0   2   2   2   0   2   0   2   2   2   2   0   0   0   0   0   2   2   2   2   2   0   0   0   2   0   0   2   0   2   2   2   2   2   0   2   2   0   2   0   0   0   2   0   2   2   2   2   2   0   0   2   0   2   2   2   0   0   0   0   2   0   0   2   0   0   0   2   2   0   2   2   0   2   0   2   2   0   2   2   0   0   2   2   0   0   0   2   2   0   0   2   0   2   0   2   0   0   2   0   0   0   2   2   0   2   0   2   0   2   0   0   2   0   0
 MK-5-16                0   2   0   0   0   2   0   0   0   0   2   2   0   2   0   2   0   2   2   2   0   0   2   2   2   2   2   2   0   2   0   0   2   2   0   2   0   2   2   2   0   0   0   0   2   2   2   2   2   0   2   0   0   2   2   2   2   0   2   0   0   0   0   0   2   2   2   2   2   0   0   2   0   2   0   0   0   2   0   2   0   0   2   2   2   0   2   2   2   0   2   0   2   2   2   2   0   0   0   0   2   0   2   2   2   2   0   0   0   2   0   0   2   0   2   0   2   2   2   0   2   0   0   2   0   2   0   2   0   2   2   2   2   2   0   0   2   0   2   2   2   0   2   0   0   2   0   0   2   0   0   0   2   2   0   2   2   2   2   0   2   2   0   0   2   0   0   2   2   0   0   0   2   2   0   0   2   0   2   2   2   0   0   2   0   0   0   2   2   0   2   0   2   0   2   0   0   2   0   0
 MK-6-1                 2   0   2   2   0   0   2   0   0   0   0   0   2   0   0   0   2   2   0   0   0   2   0   2   0   2   2   0   0   0   2   2   0   2   2   0   0   0   0   0   2   2   0   0   2   2   0   0   0   2   0   2   2   2   0   0   2   2   2   2   2   0   0   2   0   0   2   2   2   2   2   0   0   2   0   2   2   2   2   2   0   2   2   2   2   0   0   0   2   2   2   0   0   2   0   0   0   0   0   2   2   0   0   2   2   2   2   0   2   0   2   0   2   2   2   2   0   2   2   0   0   0   2   0   2   0   0   0   0   0   0   2   0   2   2   0   0   0   2   2   0   2   0   2   2   2   2   2   0   2   2   2   0   2   2   0   0   2   2   2   0   0   0   2   2   2   0   2   0   2   2   0   0   0   0   0   0   0   0   0   2   0   0   0   0   2   0   2   0   0   2   2   0   0   0   2   0   2   2   2
 MK-6-2                 2   0   2   0   0   0   2   0   0   0   0   0   2   0   0   0   2   2   0   0   0   2   0   2   0   2   2   0   0   0   2   0   0   2   2   0   0   0   2   0   2   2   0   2   2   0   0   0   0   0   0   2   2   2   0   2   0   2   2   2   2   0   0   0   0   2   2   0   2   2   2   0   0   2   0   2   0   0   2   2   2   2   2   2   2   0   0   0   2   2   2   0   0   0   0   0   0   0   0   2   2   0   0   2   2   2   2   2   2   0   2   0   2   2   2   2   0   2   2   0   0   2   2   0   0   0   0   0   0   0   0   2   0   2   2   0   0   0   2   2   2   2   0   2   2   2   2   2   0   2   2   0   0   2   2   0   0   2   2   2   0   0   0   2   2   2   0   2   0   2   2   0   0   0   0   0   0   0   0   0   2   0   0   0   0   2   0   2   0   2   2   2   0   0   0   0   0   2   2   2
 MK-6-3                 2   0   0   0   0   2   2   0   0   0   0   0   2   0   0   0   2   2   0   0   0   2   0   2   2   2   2   0   0   0   2   0   0   2   2   0   0   0   2   0   2   2   0   0   2   0   0   2   0   0   0   2   2   2   0   2   0   2   2   0   2   0   0   0   0   0   2   0   2   2   2   0   0   2   0   2   0   0   2   2   2   2   2   2   2   0   0   0   2   2   2   0   0   0   0   2   0   2   2   2   2   0   0   2   2   2   2   2   2   0   2   0   2   2   0   2   0   2   2   0   0   2   2   0   0   0   0   0   0   0   0   2   2   2   2   0   2   0   2   0   2   2   0   2   2   2   2   2   0   0   2   0   0   2   2   0   0   2   2   0   0   0   0   2   2   2   0   0   0   2   2   0   0   0   0   2   0   2   0   2   0   0   0   0   0   2   0   2   0   2   2   2   0   0   2   0   0   2   2   2
 MK-6-4                 2   0   0   0   0   2   2   0   0   0   2   0   2   0   0   0   2   2   0   0   0   2   0   2   2   2   2   0   0   2   0   2   0   2   2   0   0   0   2   2   2   2   2   0   2   0   0   2   0   0   0   2   2   2   0   2   0   2   2   0   2   0   0   0   0   0   2   0   2   2   2   0   0   2   0   2   0   0   2   2   2   2   2   2   2   0   0   0   2   2   2   0   0   0   0   2   0   2   2   2   2   2   0   2   2   2   2   2   2   0   2   0   0   2   0   2   0   2   0   0   2   2   2   0   0   0   2   2   2   0   0   2   2   0   2   0   2   0   2   2   2   2   0   2   2   2   0   2   0   2   2   0   0   2   2   0   0   2   2   0   0   0   0   2   2   2   0   0   0   2   2   0   0   0   0   2   0   2   0   2   0   0   0   2   0   2   0   2   0   2   2   2   0   0   2   0   0   2   2   0
 MK-6-5                 2   0   0   0   0   2   2   0   0   0   2   0   2   0   0   0   2   0   0   0   0   2   0   2   0   2   2   0   0   2   0   2   0   2   2   0   0   0   2   2   0   2   2   2   2   0   0   2   0   0   0   2   2   2   2   2   0   2   2   0   2   0   0   0   0   0   2   0   2   2   2   0   0   2   0   2   0   0   2   2   2   2   2   0   2   0   0   0   2   2   2   0   0   0   0   2   0   2   2   2   2   2   0   2   2   2   2   2   2   2   2   0   0   2   0   2   0   2   0   0   2   2   2   0   0   0   2   2   2   0   0   2   2   0   2   0   2   0   2   2   2   2   0   2   2   2   0   2   2   2   2   0   0   0   2   0   0   2   2   0   0   0   0   2   2   2   0   0   0   2   2   0   0   0   0   2   2   2   0   2   0   0   0   2   0   2   0   2   0   0   2   2   0   2   2   0   0   2   2   0
 MK-6-6                 2   0   0   0   0   2   2   0   0   0   2   0   2   0   0   0   2   2   0   0   0   2   0   2   0   2   2   0   0   2   0   2   0   2   2   0   0   0   2   2   0   2   2   2   2   0   0   2   0   0   2   2   2   2   2   2   0   2   2   0   2   0   0   0   0   2   2   0   2   2   2   0   0   2   0   0   2   0   2   2   2   2   2   0   2   0   0   0   0   2   2   0   0   0   0   2   0   2   0   2   2   2   0   2   2   2   0   2   2   2   2   0   0   2   0   2   0   2   0   0   2   2   2   2   2   2   2   2   0   0   0   0   2   0   2   0   2   0   0   2   2   2   0   0   2   2   0   2   2   2   2   0   2   0   2   0   0   2   2   0   0   0   2   2   2   2   2   0   0   2   2   0   0   0   0   2   0   2   0   2   0   0   0   2   0   2   0   2   0   0   2   0   0   2   2   0   0   2   2   0
 MK-6-7                 2   0   0   0   0   2   2   0   0   0   2   0   2   0   0   0   2   2   0   0   0   2   0   2   0   2   2   0   0   2   0   2   0   2   2   0   0   0   2   2   0   2   2   2   2   0   0   0   0   0   2   2   2   2   2   2   0   2   2   2   2   0   0   0   0   2   2   0   2   2   2   0   0   2   0   0   2   0   0   2   2   2   2   0   2   0   0   2   0   2   2   0   0   0   0   2   0   2   0   2   2   2   0   2   2   2   2   0   2   0   2   0   2   2   0   2   0   2   0   2   2   2   2   2   2   0   2   2   0   0   0   0   0   0   2   2   0   0   0   2   2   2   0   0   2   2   0   2   2   2   2   0   2   0   2   0   0   2   2   0   0   0   2   2   2   2   2   0   0   0   2   0   0   0   0   2   0   2   0   2   0   0   0   2   0   2   0   2   0   2   2   0   0   2   2   0   0   2   2   0
 MK-6-8                 2   0   0   0   0   2   2   0   0   0   2   0   2   0   0   0   2   2   0   0   0   2   0   0   0   2   2   0   0   2   0   2   0   2   2   0   0   0   2   2   0   2   2   2   2   0   0   0   0   0   2   2   2   2   2   2   0   2   2   2   0   0   0   0   2   2   2   0   2   2   2   2   0   2   0   2   2   0   0   2   2   2   2   0   2   0   0   2   0   2   2   0   0   0   2   0   0   2   0   2   2   2   0   2   2   2   2   0   0   0   2   0   2   2   0   2   0   2   0   2   2   2   2   2   2   0   2   2   0   0   2   0   0   0   2   0   0   0   0   2   0   2   0   0   2   2   0   2   2   0   2   0   2   0   0   0   0   2   2   0   0   0   2   2   2   0   2   0   0   0   2   2   0   0   0   2   0   2   0   2   0   0   0   2   0   2   0   0   0   2   0   0   0   2   2   0   0   2   2   0
 MK-6-9                 2   0   0   0   0   2   2   0   0   0   2   0   2   0   0   0   0   2   0   0   0   2   0   0   2   2   2   2   0   2   0   0   0   2   0   0   0   0   2   2   0   2   2   2   2   2   0   0   0   0   2   2   0   2   0   2   0   2   2   2   0   0   0   2   2   2   0   2   2   2   2   2   0   2   0   2   2   0   0   2   2   2   2   0   2   0   2   2   0   0   0   0   2   0   2   0   0   2   0   2   2   2   0   2   2   2   2   0   0   0   2   2   2   2   0   2   0   2   0   2   0   2   2   2   2   0   2   2   2   0   0   0   0   0   2   0   0   0   0   2   0   2   0   0   2   2   0   2   0   0   2   0   2   0   0   0   0   2   2   0   0   0   2   2   2   0   2   0   0   0   2   2   2   0   0   2   0   2   0   2   0   0   0   0   0   2   2   0   0   2   0   0   0   2   0   0   2   2   2   0
 MK-6-10                2   0   0   0   0   2   2   0   0   2   2   0   2   0   0   0   0   0   0   0   0   2   0   0   0   2   2   2   0   2   2   2   0   2   0   0   0   0   2   2   0   2   2   2   2   2   0   0   0   0   0   2   0   2   2   2   0   2   2   2   0   0   0   2   2   2   0   2   2   2   2   2   0   2   0   2   2   0   0   2   0   2   0   0   2   0   2   2   0   0   2   0   2   0   2   0   0   2   0   2   2   2   0   2   2   2   2   0   0   0   2   2   2   2   0   2   0   2   2   2   0   2   2   0   2   0   2   2   2   0   0   0   0   0   2   0   0   0   0   2   0   2   0   0   2   2   0   2   0   0   2   0   2   0   0   0   0   2   2   0   0   0   2   2   2   0   2   0   0   0   2   2   2   0   0   2   0   2   0   2   0   0   0   0   0   0   2   0   0   2   0   0   0   2   0   0   2   2   0   0
 MK-6-11                2   2   0   0   0   2   2   0   0   0   2   0   2   0   0   0   2   0   0   0   0   2   0   0   0   2   2   2   0   2   2   2   2   2   0   0   0   0   0   2   0   2   2   2   2   2   0   0   0   0   2   2   0   2   2   2   0   2   0   2   0   2   0   2   2   2   0   2   2   2   2   2   0   2   0   2   2   0   0   2   0   2   0   0   2   0   2   2   2   0   2   0   2   0   2   0   2   2   0   2   2   2   0   2   2   2   2   0   0   0   2   2   2   2   0   2   2   2   2   2   0   2   2   0   2   0   2   2   2   0   0   0   2   0   2   0   0   0   0   2   2   2   0   0   2   2   0   2   0   0   2   0   2   0   0   0   0   2   2   0   0   2   2   2   2   0   2   0   0   0   2   2   2   0   0   2   0   2   0   2   2   2   0   0   0   0   2   0   0   2   0   0   0   2   0   0   2   2   0   0
 MK-6-12                2   2   0   0   0   2   2   0   0   0   2   0   2   0   0   0   2   2   0   0   0   2   0   0   2   2   2   2   0   2   2   2   2   2   0   0   0   0   0   0   0   2   2   0   2   2   0   0   0   0   2   2   0   2   0   0   0   2   0   2   0   2   0   2   2   2   0   0   2   2   2   2   0   2   0   2   2   0   0   2   0   2   0   0   2   0   2   2   2   0   2   0   2   0   2   0   2   0   0   2   0   0   0   2   2   2   2   0   0   0   0   2   2   2   0   2   2   2   2   2   0   2   2   0   2   0   2   2   2   0   0   0   2   0   2   0   0   0   0   2   2   2   0   0   2   2   0   2   0   2   2   0   2   0   0   0   0   2   2   0   0   2   2   0   0   0   2   0   0   0   2   2   2   0   0   2   0   2   0   2   0   2   0   0   0   0   2   0   0   2   0   0   0   2   0   0   0   2   0   0
 MK-6-13                2   2   0   0   0   2   2   0   0   0   0   0   2   0   0   0   2   2   0   0   0   2   0   0   2   2   2   2   0   0   2   2   2   2   0   2   0   0   0   0   0   2   2   0   0   2   0   0   0   0   2   2   0   0   0   0   0   2   0   2   0   2   0   2   2   2   0   2   2   2   2   2   0   2   0   2   2   0   0   0   0   2   2   0   2   0   2   2   2   0   2   0   2   0   2   0   2   0   0   2   0   0   0   2   0   2   2   0   0   0   0   2   2   2   0   2   2   2   2   2   0   2   2   0   2   0   2   2   2   0   0   0   2   0   2   0   0   0   0   2   2   2   0   0   2   2   0   2   0   2   2   0   2   0   0   0   0   2   2   0   0   2   2   0   0   0   0   0   0   0   2   2   0   0   0   2   0   2   0   0   0   2   0   0   0   0   2   0   0   2   0   0   0   2   0   0   0   2   2   0
 MK-6-14                0   2   2   2   2   2   2   0   2   0   0   0   2   0   2   0   2   2   0   0   0   2   0   0   2   2   0   2   0   0   2   2   2   0   0   0   0   0   0   0   0   2   2   0   0   0   2   0   0   0   2   2   0   0   0   0   0   2   0   2   0   2   0   2   2   0   0   2   2   2   2   2   0   0   0   2   2   0   2   0   0   2   2   0   2   0   2   2   2   0   2   0   2   0   2   0   2   0   0   2   0   0   2   2   0   2   0   0   0   2   0   2   2   2   0   2   2   2   0   2   0   2   2   2   2   0   2   2   2   0   0   0   2   0   2   0   0   0   0   2   2   2   0   0   2   2   0   2   0   0   2   0   0   0   0   0   0   2   0   0   0   2   2   0   2   0   0   0   2   0   2   2   0   0   0   2   0   2   0   2   0   2   0   0   0   0   2   0   0   2   0   0   0   2   0   0   0   2   0   0
 MK-6-15                0   2   0   2   2   2   2   0   2   0   0   0   2   0   2   2   2   2   0   0   0   2   0   2   2   2   0   2   0   0   2   0   2   0   0   0   0   0   0   0   0   2   2   0   0   0   2   0   0   2   2   2   0   0   0   0   0   2   0   0   0   2   2   2   2   2   2   0   2   2   2   2   0   0   0   2   0   0   2   0   0   2   2   0   2   0   2   2   2   0   2   0   2   0   2   0   2   0   0   2   0   0   2   2   0   2   0   0   0   2   0   2   2   2   0   2   2   2   0   2   0   2   2   2   0   2   2   2   2   0   0   0   2   0   2   0   0   0   0   2   2   0   0   0   2   2   0   2   0   0   2   0   0   0   0   0   2   2   2   0   0   2   2   2   2   0   0   0   2   0   2   2   0   0   0   2   0   2   0   2   0   0   0   0   0   0   2   0   0   2   0   0   0   2   0   0   0   2   0   0
 MK-6-16                0   2   0   2   2   2   2   0   2   0   0   0   0   0   2   2   0   2   0   0   0   2   0   2   2   2   0   2   0   0   2   0   2   2   2   0   0   0   2   0   0   2   2   0   0   2   2   2   0   2   2   2   0   0   0   0   0   2   0   0   0   2   2   2   2   2   2   0   2   2   2   0   0   2   0   2   0   0   0   0   0   2   2   0   2   0   2   2   2   0   2   0   2   2   2   2   2   0   0   2   0   0   2   2   2   2   0   0   0   2   0   2   2   2   0   2   2   2   0   2   0   2   0   2   0   0   0   2   2   0   0   2   2   0   2   2   0   0   0   2   2   2   0   0   2   2   0   2   0   0   2   0   2   0   0   0   2   2   0   2   0   2   2   2   2   0   0   0   2   0   2   2   0   0   0   2   0   2   0   2   0   0   0   0   0   2   2   0   0   2   0   0   2   2   0   0   0   2   0   2
 
!****************************************** Phenotypic Data **********************************************************
!-100.0 is resevred for missing phenotype
SimulatedTrait1         7.9661    9.1223    9.9717   10.2005    5.6464    8.4770    8.5952    9.0140   10.5164    6.8047    8.9087    9.4270    8.0941    9.7040    9.5871    8.5086   10.4727   11.1085   10.2136   10.4411    9.4984    9.6552    9.7488   10.8083    8.5075   10.4859   12.6125   13.2282    9.0415   12.8634    8.9626    9.2326   10.2348    6.5124   10.5666    8.8921   12.7753    9.5134   11.8161    8.6064    9.7176   11.8626    7.5417    9.4702    9.6496   10.3617    8.8756   10.7159    7.1708   10.9839   10.6683   11.5054    8.2743    7.8993    7.7247    9.9832    9.0735    9.5324    9.7728   11.0080    7.4638   10.4565    9.5466   10.2057    9.8098   10.7215   10.5100   11.4877    8.8040    8.5927    9.9689   10.5405   10.5293   11.4831    9.6519   10.3141    8.8617    8.4191    7.2100    9.8239    5.8967   11.9511    8.7917   10.2723    6.9616   12.7184   11.4044    8.5739   13.7570   10.8391   10.2949    8.9589   10.9734   11.3910   11.6580    8.7876    8.2947   11.4766   10.9291    9.2986    9.1108    8.0390   10.0180   11.5644   11.6336    9.3022   12.3409   10.6931   11.3385   10.1038    9.4649    8.8528   12.1703    7.9302   11.2027    7.8736   12.0579    7.4164    9.1683   10.8760    8.5499   11.3970    8.7353   10.9663   11.1170    8.7721   12.1351    8.5139   10.6781    7.7757    9.2186   11.1775    9.8226   11.4972    8.1344   11.1870    9.5567    7.7401    9.9487   10.4521   10.0951    7.4450   10.8779    9.5419    8.5425    9.5350    9.1743   10.1300   10.1184   11.3567   10.0577    7.8593    9.4591   12.4968    8.8759    7.4658   10.3659   11.7368    8.7537   11.5965    9.1798    9.5480   11.5763   12.1615   10.2385    8.8781    9.7031   10.6210   12.1833   10.3115    8.4655   11.6246    9.1996   11.1702   10.2828    9.1800    9.3496   10.4402   10.4046   11.0187   10.1594    7.8011    7.3107   11.3674   10.4318   12.5599   11.3844   10.6166   10.0339    8.2249    9.1948    9.8684    9.5997    9.7668   12.9149   10.8235    9.9538   11.2213    9.9193    8.6883
SimulatedTrait2        14.2725   13.2543   15.9332   15.3662   14.7403   12.0971   14.3872   14.5780   13.6808   15.0974   12.0668   12.4228   15.4954   15.0382   14.5746   13.6318   15.6634   16.6844   13.7746   11.7166   14.3007   15.1090   16.1055   15.1386   13.0920   17.8022   16.5093   14.6955   13.7525   15.1416   15.5400   15.1585   14.7945   15.6755   16.7582   13.4780   15.7491   11.6124   16.5885   15.8790   13.8307   15.8884   12.5369   16.1128   14.2607   15.9584   12.0425   15.8629   13.9946   16.7016   14.9721   15.0031   12.5968   13.7388   16.8043   15.7649   15.4413   19.5363   14.9580   15.6645   15.1376   12.9643   15.7675   15.9941   17.5631   14.8529   16.1638   16.5990   16.2143   14.9826   13.1470   14.5930   13.9098   18.1046   14.5829   16.2568   14.0796   13.6439   13.3185   15.3917   15.6139   13.0295   14.2350   15.3928   16.2699   14.6263   15.5704   16.3250   15.8294   15.7437   13.8280   15.3549   13.9977   16.3588   17.4594   15.2647   13.2122   18.8622   16.6778   14.2534   16.2864   15.8621   16.1888   15.2308   17.8266   16.5236   15.3569   15.8446   14.0795   14.1383   14.4640   16.2571   14.7025   15.6309   15.6010   16.7255   15.1069   15.3259   11.4948   16.6620   12.2238   13.5591   15.9578   14.9530   13.5028   15.1759   18.4286   14.8532   15.9546   14.6024   14.9583   15.4392   16.1901   16.9930   13.6437   16.1052   15.1270   13.9485   14.1770   13.6339   14.6963   13.0853   14.4670   14.8106   15.5096   16.1610   16.6313   16.7837   12.1535   15.7925   15.5783   15.3727   16.0899   15.7886   13.9200   15.8096   14.2643   12.1473   17.5812   13.7743   14.6248   14.2166   15.5027   13.0456   18.0171   14.7081   12.6161   14.3041   16.1039   14.3626   14.7883   16.9132   15.2534   14.2696   13.0854   15.2930   15.0794   15.6843   14.4678   15.6859   12.2918   15.2256   15.2039   15.5663   16.0099   14.5070   13.9921   16.3739   16.1651   16.5080   11.7750   14.3016   13.0905   12.4324   14.8688   18.0998   14.7921   14.9676   13.4647   14.1536
 
