# Supplementary material for: Inclusive Composite Interval Mapping of QTL by Environment Interactions in Biparental Populations
Source: PLoS One. 2015 Jul 10;10(7):e0132414. doi: 10.1371/journal.pone.0132414 (PMC4498613; doi:10.1371/journal.pone.0132414)
Supplement: S3 File — (ZIP) [file pone.0132414.s003.zip › Simulation for unliked model/Simulated popualtions/run_00180.met]

!**********************Note: lines staring with "!" are remarks and will be ignored in the program********************
!*********************************General Information**********************************
!Assuming F1 = P1 x P2, populations available in QTL IciMapping are: 
!  1, P1BC1F1 = P1 x F1, the first backcrossing where P1 is used as the recurrent parent;
!  2, P2BC1F1 = P2 x F1, the first backcrossing where P2 is used as the recurrent parent;
!  3, F1DH, F1-derived doubled haploids; 
!  4, RIL or F1RIL, recombination inbred lines through the repeated selfing of F1;
!  5, P1BC1RIL, recombination inbred lines through the repeated selfing of P1BC1F1;
!  6, P2BC1RIL, recombination inbred lines through the repeated selfing of P2BC1F1;
!  7, F2, the selfing generation of F1;
!  8, F3, the selfing generation of F2;
!  9, P1BC2F1, the second backcrossing where P1 is used as the recurrent parent; 
! 10, P2BC2F1, the second backcrossing where P2 is used as the recurrent parent;
! 11, P1BC2RIL, recombination inred lines through the repeated selfing of P1BC2F1; 
! 12, P2BC2RIL, recombination inred lines through the repeated selfing of P2BC2F1; 
! 13, P1BC1F2, the selfing generation of P1BC1F1; 
! 14, P2BC1F2, the selfing generation of P2BC1F1; 
! 15, P1BC2F2, the selfing generation of P1BC2F1; 
! 16, P2BC2F2, the selfing generation of P2BC2F1; 
! 17, P1BC1DH, P1BC1F1-derived doubled haploids; 
! 18, P2BC1DH, P2BC1F1-derived doubled haploids; 
! 19, P1BC2DH, P1BC2F1-derived doubled haploids; 
! 20, P2BC2DH, P2BC2F1-derived doubled haploids; 
   3      !Mapping Population (see remarks above)
   2      !Mapping Function (1 for Kosambi; 2 for Haldane; 3 for Morgan)
   2      !Marker Space Type (1 for intervals; 2 for positions)
   1      !Marker Space Unit(1 for centiMorgans; 2 for Morgan)
   6      !Number of Chromosomes (or Linkage Groups)
 200      !Size of the mapping population
   2      !Number of environments
 
!***************************************** Chromosomes and Linkage Maps **********************************************
!Chromosome                 NumMarkers
-CH1                        16
-CH2                        16
-CH3                        16
-CH4                        16
-CH5                        16
-CH6                        16
!Linkage map (Marker name followed by position or the interval length)
 MK-1-1                1     0.000
 MK-1-2                1    10.000
 MK-1-3                1    20.000
 MK-1-4                1    30.000
 MK-1-5                1    40.000
 MK-1-6                1    50.000
 MK-1-7                1    60.000
 MK-1-8                1    70.000
 MK-1-9                1    80.000
 MK-1-10               1    90.000
 MK-1-11               1   100.000
 MK-1-12               1   110.000
 MK-1-13               1   120.000
 MK-1-14               1   130.000
 MK-1-15               1   140.000
 MK-1-16               1   150.000
 MK-2-1                2     0.000
 MK-2-2                2    10.000
 MK-2-3                2    20.000
 MK-2-4                2    30.000
 MK-2-5                2    40.000
 MK-2-6                2    50.000
 MK-2-7                2    60.000
 MK-2-8                2    70.000
 MK-2-9                2    80.000
 MK-2-10               2    90.000
 MK-2-11               2   100.000
 MK-2-12               2   110.000
 MK-2-13               2   120.000
 MK-2-14               2   130.000
 MK-2-15               2   140.000
 MK-2-16               2   150.000
 MK-3-1                3     0.000
 MK-3-2                3    10.000
 MK-3-3                3    20.000
 MK-3-4                3    30.000
 MK-3-5                3    40.000
 MK-3-6                3    50.000
 MK-3-7                3    60.000
 MK-3-8                3    70.000
 MK-3-9                3    80.000
 MK-3-10               3    90.000
 MK-3-11               3   100.000
 MK-3-12               3   110.000
 MK-3-13               3   120.000
 MK-3-14               3   130.000
 MK-3-15               3   140.000
 MK-3-16               3   150.000
 MK-4-1                4     0.000
 MK-4-2                4    10.000
 MK-4-3                4    20.000
 MK-4-4                4    30.000
 MK-4-5                4    40.000
 MK-4-6                4    50.000
 MK-4-7                4    60.000
 MK-4-8                4    70.000
 MK-4-9                4    80.000
 MK-4-10               4    90.000
 MK-4-11               4   100.000
 MK-4-12               4   110.000
 MK-4-13               4   120.000
 MK-4-14               4   130.000
 MK-4-15               4   140.000
 MK-4-16               4   150.000
 MK-5-1                5     0.000
 MK-5-2                5    10.000
 MK-5-3                5    20.000
 MK-5-4                5    30.000
 MK-5-5                5    40.000
 MK-5-6                5    50.000
 MK-5-7                5    60.000
 MK-5-8                5    70.000
 MK-5-9                5    80.000
 MK-5-10               5    90.000
 MK-5-11               5   100.000
 MK-5-12               5   110.000
 MK-5-13               5   120.000
 MK-5-14               5   130.000
 MK-5-15               5   140.000
 MK-5-16               5   150.000
 MK-6-1                6     0.000
 MK-6-2                6    10.000
 MK-6-3                6    20.000
 MK-6-4                6    30.000
 MK-6-5                6    40.000
 MK-6-6                6    50.000
 MK-6-7                6    60.000
 MK-6-8                6    70.000
 MK-6-9                6    80.000
 MK-6-10               6    90.000
 MK-6-11               6   100.000
 MK-6-12               6   110.000
 MK-6-13               6   120.000
 MK-6-14               6   130.000
 MK-6-15               6   140.000
 MK-6-16               6   150.000
!*********************************** Marker Types ********************************************************************
!Co-dominant marker: When heterozygote F1 is present, P1 is coded as 2, F1 is coded as 1, and P2 is coded as 0; Otherwise, P1 is coded as 2, and P2 is coded as 0. 
!Dominant marker: When heterozygote F1 is present, P1 and F1 are coded as 12, and P2 is coded as 0; Otherwise, P1 is coded as 2, and P2 is coded as 0.  
!Recessive markers: When heterozygote F1 is present, P1 is coded as 2, and F1 and P2 are coded as 10; Otherwise, P1 is coded as 2, and P2 is coded as 0. 
!Missing marker is coded as -1. 
 MK-1-1                 2   2   2   0   0   0   2   2   2   2   2   2   0   2   2   2   0   2   0   0   2   0   0   2   0   2   0   0   2   2   2   0   0   2   0   0   0   0   0   2   0   2   0   0   0   0   2   2   0   0   0   2   0   0   0   2   2   2   0   0   0   2   2   2   2   0   2   2   0   0   0   0   2   2   0   0   2   0   2   2   2   2   0   0   2   0   0   0   2   2   2   2   0   0   0   0   0   0   0   0   2   2   0   2   2   2   0   2   0   2   0   0   2   0   2   0   0   2   2   2   2   2   0   2   0   2   0   2   0   2   0   2   2   2   0   2   0   2   0   0   0   2   2   0   0   2   0   0   0   2   2   0   2   0   0   2   2   0   2   2   2   0   0   2   0   2   0   0   0   2   2   2   0   0   2   2   0   0   2   2   0   2   2   2   0   0   2   2   0   2   2   2   2   0   2   0   0   0   2   0
 MK-1-2                 2   2   0   0   2   0   2   2   2   2   2   2   0   0   2   2   0   2   0   2   2   0   0   2   2   2   0   0   2   2   2   2   0   0   0   0   0   0   0   2   0   2   2   0   0   2   2   2   0   0   0   2   0   0   0   2   2   0   0   0   0   2   2   2   2   0   2   2   0   0   0   0   2   2   0   0   0   0   0   2   2   2   0   0   2   0   0   0   2   2   2   2   0   0   0   0   0   0   0   0   2   2   0   2   0   2   0   2   0   0   0   0   2   0   2   0   0   2   2   2   2   2   0   2   0   2   0   2   0   2   0   2   2   2   0   2   0   2   0   0   0   2   2   0   0   2   0   0   0   2   0   0   2   0   0   2   2   0   2   2   2   0   0   2   0   0   0   0   0   2   2   2   0   0   2   2   0   0   2   2   0   2   2   2   0   0   0   2   2   2   2   2   2   0   0   0   2   0   2   0
 MK-1-3                 2   2   0   0   2   0   2   2   0   2   2   0   0   0   0   2   0   2   0   2   2   2   0   0   2   2   0   2   2   2   0   0   2   0   0   0   0   0   0   2   0   2   2   0   0   2   2   2   0   0   0   2   0   0   0   2   2   0   0   0   0   2   2   2   2   2   2   2   0   0   0   0   2   2   2   0   0   0   0   0   2   2   0   0   2   0   0   2   2   2   2   2   0   0   2   0   0   0   0   0   2   2   0   2   0   2   0   2   0   0   0   0   2   0   0   0   0   2   2   2   2   2   0   2   0   0   0   2   0   2   0   2   2   2   2   2   0   2   0   0   0   2   2   0   0   2   0   0   0   2   0   0   2   0   2   2   2   2   2   2   2   0   0   2   0   0   0   0   0   2   2   2   0   2   2   2   0   0   2   2   0   2   2   2   0   0   0   2   2   2   2   2   0   2   0   0   0   0   2   0
 MK-1-4                 2   0   0   0   2   0   2   2   0   2   2   0   0   0   0   2   0   0   0   2   2   2   0   0   2   2   0   2   2   2   0   0   2   2   0   0   0   0   0   2   0   2   0   0   0   2   2   2   0   0   0   2   0   0   0   2   0   0   0   0   0   2   2   2   2   2   2   2   0   0   0   0   2   2   2   2   0   0   0   0   2   2   0   0   2   0   0   2   0   2   2   2   0   0   2   0   0   2   2   0   2   2   0   0   0   2   0   2   0   0   0   2   2   0   0   0   0   0   0   2   2   2   0   2   0   0   0   2   0   2   0   2   0   2   2   2   0   2   0   0   0   2   2   0   0   2   0   0   2   2   0   0   2   0   2   2   2   0   2   2   2   0   0   0   0   0   0   0   0   2   2   2   0   2   0   2   0   0   2   2   0   2   2   0   0   0   0   2   2   2   2   2   0   2   0   0   0   0   2   0
 MK-1-5                 2   0   0   0   2   0   2   2   0   2   2   0   0   0   0   2   0   0   0   0   2   0   0   0   2   0   0   2   2   2   0   0   2   2   0   0   0   0   0   2   0   2   2   2   0   0   0   2   0   0   0   2   0   2   0   2   0   0   0   0   0   2   2   2   2   2   0   2   0   0   0   0   2   2   0   0   2   0   0   0   2   2   0   0   2   0   0   2   0   2   2   2   0   0   2   0   0   2   2   0   2   2   0   0   0   2   0   0   0   0   0   2   2   0   0   0   0   0   0   2   2   2   0   0   0   0   0   2   0   2   0   2   0   2   2   0   0   2   0   0   2   2   2   0   0   2   0   0   2   0   0   0   2   0   0   2   0   0   2   2   0   0   0   0   2   0   0   0   0   2   2   2   2   2   0   2   2   0   2   2   0   2   2   0   0   0   0   2   0   2   0   2   0   2   0   0   0   0   2   0
 MK-1-6                 2   0   0   0   2   0   2   2   0   2   2   0   0   0   0   2   0   0   0   0   2   0   0   0   2   2   0   2   2   2   0   0   2   2   0   0   0   0   0   2   0   2   2   2   0   0   0   2   0   0   0   2   0   2   0   2   0   0   0   0   0   2   2   2   2   2   0   2   0   0   0   0   2   2   0   0   2   2   0   0   2   2   2   0   2   0   0   0   0   2   0   2   0   0   0   0   0   2   2   0   2   2   0   0   0   0   0   0   0   0   0   2   2   0   0   0   0   0   0   2   2   0   2   0   0   0   0   2   0   0   0   2   0   2   0   0   0   2   0   0   2   2   2   2   0   2   0   0   2   0   0   0   2   2   0   2   0   0   2   2   0   0   0   0   2   0   0   0   0   0   2   2   2   2   0   2   2   0   2   0   0   2   2   0   0   0   0   0   0   2   0   2   0   0   0   0   0   0   2   2
 MK-1-7                 2   0   0   0   2   0   2   2   2   2   2   2   0   0   0   2   0   0   0   0   2   0   0   0   2   2   0   0   2   2   0   2   2   2   0   0   0   0   0   0   0   2   2   2   0   0   0   2   0   0   0   2   0   2   0   2   0   0   0   0   0   2   2   2   2   2   0   2   0   0   0   0   2   2   0   0   2   2   0   0   0   2   2   0   0   0   0   0   2   2   0   2   0   0   0   0   0   2   2   0   2   2   0   0   0   0   2   2   0   0   2   2   2   0   0   0   0   0   0   2   0   0   2   0   0   0   2   2   0   0   0   2   0   2   0   0   2   2   0   0   2   2   2   2   0   2   0   0   2   0   0   0   2   2   0   2   0   0   2   2   2   0   0   0   2   0   0   0   0   0   2   2   2   2   0   0   2   0   2   0   0   2   2   0   2   0   0   0   0   2   0   2   0   0   0   0   2   0   2   2
 MK-1-8                 2   0   0   0   2   0   2   2   2   2   2   2   2   0   0   2   2   0   0   2   0   0   0   0   2   2   0   0   2   2   0   2   2   2   0   2   0   0   0   0   0   2   2   2   0   0   0   2   0   0   0   2   0   2   0   2   0   0   2   0   0   2   0   2   2   2   0   2   0   0   0   0   2   2   0   0   2   2   0   0   0   2   0   0   0   0   0   0   0   2   0   2   0   0   0   0   0   2   2   0   2   0   0   0   0   0   2   2   0   0   2   2   2   0   0   2   0   0   0   2   2   0   2   0   0   0   2   2   0   0   0   2   0   2   0   0   2   2   2   0   0   2   2   2   0   2   2   0   2   0   0   0   2   2   0   2   0   0   2   0   2   2   0   0   0   0   2   0   2   0   2   2   2   2   0   0   2   0   2   0   0   2   2   2   2   0   0   0   0   2   0   2   0   0   0   0   2   0   2   2
 MK-1-9                 2   0   0   0   2   0   2   2   2   2   2   2   2   0   0   2   2   0   0   2   0   0   0   0   2   2   0   0   2   2   0   2   2   2   0   2   0   0   0   0   0   2   0   2   0   0   0   2   0   0   0   2   0   2   0   2   0   0   2   0   0   2   0   2   2   2   0   2   0   0   0   0   2   2   0   0   2   2   0   0   0   2   0   0   0   0   0   0   0   2   0   2   0   0   0   0   0   2   2   0   2   0   0   0   0   0   2   2   0   0   2   2   2   0   0   2   0   0   0   2   2   0   2   0   0   0   2   2   0   0   0   2   0   0   0   0   2   2   2   0   0   2   2   2   0   2   2   2   2   2   0   0   2   2   0   2   0   0   2   0   2   2   0   0   0   0   2   0   2   0   2   0   2   2   0   2   0   0   2   0   0   2   2   2   2   0   0   2   2   2   0   2   0   2   0   0   2   2   2   2
 MK-1-10                2   0   0   2   2   0   2   2   2   2   2   2   2   0   2   2   2   2   0   2   0   0   0   0   2   2   0   0   0   2   2   2   2   2   0   2   0   2   0   0   0   2   0   2   0   0   0   2   0   0   0   2   0   2   0   2   0   0   2   2   0   2   0   2   2   2   0   2   0   0   0   2   2   2   2   0   2   2   0   0   0   2   0   0   0   0   2   0   2   2   0   2   0   0   0   0   0   2   2   0   2   0   0   0   0   0   2   2   0   0   2   2   2   0   0   0   0   0   0   2   0   0   2   0   0   0   2   2   2   0   0   2   0   0   2   0   2   2   2   0   2   2   0   2   0   2   2   2   0   2   0   2   2   2   0   2   2   0   0   0   2   2   0   0   0   0   2   0   2   0   2   0   2   2   0   2   0   0   2   2   0   2   2   2   2   0   0   2   0   2   0   2   0   2   0   0   2   2   2   2
 MK-1-11                2   0   0   2   2   0   2   2   2   2   2   0   0   0   2   2   2   2   0   0   0   2   0   2   2   2   0   2   0   2   0   2   2   2   0   2   0   2   0   0   0   2   0   0   0   0   2   2   2   0   2   2   0   0   0   0   0   0   0   2   0   2   0   2   2   2   0   2   0   0   2   2   2   2   0   0   2   2   0   0   0   2   0   0   0   0   2   0   2   2   0   2   0   0   0   0   0   2   2   0   2   0   0   2   2   0   2   2   0   0   2   2   0   0   0   0   2   0   0   2   0   0   2   2   0   0   2   0   2   0   0   2   0   0   2   0   2   2   2   0   2   2   0   2   0   2   2   2   0   2   0   2   2   2   0   0   2   0   0   2   2   2   0   0   0   0   2   0   2   0   2   0   2   2   0   2   0   0   2   2   0   0   2   2   2   0   0   2   0   2   0   2   0   2   0   0   0   2   2   2
 MK-1-12                2   0   0   2   2   0   2   2   2   2   2   0   0   0   2   2   2   2   0   0   0   0   2   2   2   2   0   2   0   2   0   0   2   2   0   2   0   0   0   0   0   2   0   0   0   0   2   2   2   0   2   2   0   0   0   0   0   0   0   2   0   2   0   2   2   2   0   2   0   0   2   2   2   2   0   0   2   2   0   0   0   2   0   0   2   0   2   0   2   2   0   2   0   0   0   2   0   2   2   0   2   0   0   2   2   0   2   2   0   0   2   2   0   0   0   0   2   0   0   2   2   0   2   0   2   0   2   0   0   0   2   2   0   0   2   0   2   2   2   0   2   2   0   2   0   2   2   2   0   2   0   2   2   2   0   2   2   0   0   2   2   2   0   0   0   0   2   0   2   0   2   0   2   2   0   2   0   0   2   2   0   0   2   2   2   0   0   2   0   2   0   2   0   0   0   0   0   2   2   2
 MK-1-13                2   0   0   2   2   0   2   2   2   2   2   0   2   0   2   2   2   2   0   0   0   0   2   2   2   2   0   2   0   2   0   0   2   2   0   2   0   0   0   2   0   0   0   0   0   0   2   2   2   0   2   2   0   0   2   0   0   0   2   2   0   2   0   2   2   0   2   0   0   0   0   2   2   2   0   0   2   0   0   0   0   2   2   0   2   0   2   0   2   0   2   2   2   0   0   2   0   2   2   0   2   0   0   2   2   0   2   2   0   0   2   2   0   0   0   0   2   0   0   2   0   0   2   0   2   2   2   2   0   0   2   2   0   0   2   0   2   0   2   0   2   2   0   2   0   2   2   0   2   2   0   2   2   2   0   2   2   0   0   2   0   2   0   0   0   0   0   0   2   0   2   0   2   2   0   2   0   0   2   2   2   0   2   2   0   0   0   2   2   2   0   2   0   0   0   0   2   2   2   2
 MK-1-14                2   0   0   2   2   0   2   2   2   2   2   0   2   0   0   2   2   2   0   0   2   0   2   2   2   2   0   2   0   2   0   0   2   0   0   2   0   0   0   2   0   0   0   0   0   0   2   2   0   0   2   2   0   0   2   0   2   0   2   2   0   0   0   2   2   0   2   0   0   0   0   2   0   2   0   0   2   0   0   0   0   2   2   0   2   0   2   0   2   0   2   2   2   2   0   2   2   2   2   0   2   0   0   2   2   0   0   2   0   0   0   0   0   0   0   0   0   0   0   2   0   0   2   0   2   2   2   2   0   0   0   2   0   0   2   0   2   0   2   0   2   2   0   2   0   2   2   0   2   2   0   2   2   2   0   2   2   0   0   2   2   2   0   0   0   0   0   0   2   0   2   0   2   2   0   2   0   0   2   2   2   0   2   2   0   0   0   2   2   2   2   2   0   0   2   0   2   2   2   2
 MK-1-15                2   0   2   2   2   0   2   2   2   2   2   0   2   0   0   2   0   2   0   0   2   0   2   2   2   2   0   0   0   2   0   0   2   0   0   2   0   2   0   2   0   0   0   0   0   0   2   2   0   0   2   2   0   2   2   0   2   2   0   2   0   0   0   2   2   0   2   0   0   0   0   0   0   2   0   0   2   0   0   0   0   2   2   0   2   0   2   0   0   0   2   2   2   2   0   2   2   2   2   0   2   0   0   2   2   2   0   2   0   0   0   2   0   0   0   0   0   0   0   2   0   0   0   0   2   2   2   2   0   0   0   2   0   0   2   0   2   0   2   0   2   2   0   2   0   0   2   0   2   2   0   2   0   2   0   0   2   0   0   2   0   2   0   0   0   0   0   0   2   0   2   0   0   2   2   2   0   0   2   2   2   2   2   2   0   0   2   0   2   2   2   2   0   0   2   0   2   2   2   2
 MK-1-16                2   0   2   2   2   0   2   2   0   0   2   0   2   2   0   2   0   2   2   0   2   0   2   2   2   2   0   0   0   2   0   0   2   0   0   2   0   2   0   0   0   0   2   0   0   0   2   2   0   0   2   2   0   2   2   0   2   2   0   2   2   0   2   0   2   0   2   0   0   0   0   0   0   2   0   0   2   0   0   0   0   2   2   0   2   0   2   0   0   0   2   2   0   2   0   2   2   2   2   0   2   0   0   2   2   2   0   0   0   0   0   2   0   0   0   0   0   0   0   2   0   0   0   0   2   2   2   2   0   0   0   2   0   0   2   0   2   2   2   0   2   2   0   2   0   0   2   0   2   0   0   2   0   2   0   0   2   0   0   2   0   2   0   0   0   2   0   0   2   0   2   0   0   2   2   0   0   0   2   2   2   2   2   2   0   0   0   0   0   2   2   2   0   0   2   0   2   2   2   2
 MK-2-1                 0   2   0   2   0   2   2   0   0   2   0   2   0   2   2   0   0   2   2   0   2   2   0   0   2   2   2   2   2   0   2   2   0   0   0   0   0   0   2   0   2   0   2   0   2   0   2   0   0   0   2   2   0   0   0   0   2   2   2   0   0   0   0   0   2   0   0   0   0   0   2   0   0   2   0   0   0   0   2   0   0   0   2   0   2   2   2   2   2   2   0   2   0   0   0   0   2   2   0   0   2   2   0   2   0   2   0   2   2   0   2   0   0   2   0   2   2   2   0   0   0   0   2   2   0   2   2   2   2   0   0   2   2   2   0   2   0   2   2   2   2   0   2   2   2   0   2   2   2   2   0   2   2   0   0   0   2   2   2   2   0   0   0   2   2   0   2   2   0   0   0   0   2   2   0   0   2   0   2   2   2   0   0   2   2   0   2   2   0   0   0   2   2   0   2   0   0   2   2   2
 MK-2-2                 0   2   2   2   2   2   2   0   0   2   0   2   0   2   2   2   2   2   2   0   2   0   2   0   2   2   2   2   2   0   2   0   0   0   0   0   0   0   2   0   2   0   2   0   2   2   2   0   0   0   2   2   0   0   0   0   2   2   2   0   0   0   0   0   2   0   2   0   2   0   2   0   0   2   0   0   0   0   2   0   0   0   2   0   2   2   2   2   2   2   0   0   0   0   0   0   2   2   2   0   2   2   0   2   0   2   0   2   2   0   2   0   0   2   0   0   2   2   0   0   0   0   2   0   0   0   0   2   2   2   2   2   2   0   0   0   0   2   2   2   2   0   2   2   2   0   2   2   2   2   0   2   2   0   0   0   2   2   2   2   0   0   0   2   2   0   2   2   0   0   0   0   2   2   2   0   2   0   2   2   2   0   0   2   2   0   2   2   0   0   0   0   2   0   0   0   0   2   0   2
 MK-2-3                 0   2   2   2   2   2   2   0   0   2   0   2   0   2   2   2   2   2   0   0   2   0   2   0   2   2   2   2   2   0   0   0   0   0   0   0   0   0   0   0   2   0   0   0   2   2   2   0   2   0   2   2   0   0   0   0   2   2   2   0   0   0   0   0   2   0   2   0   2   0   2   0   0   2   0   0   0   0   2   0   0   0   2   0   2   2   2   2   2   2   0   0   0   0   0   0   2   2   2   0   2   2   0   2   0   2   0   2   0   0   2   0   2   2   0   0   2   0   0   0   2   0   2   0   0   0   0   2   2   2   2   0   2   0   0   0   0   2   0   2   2   0   2   2   0   0   2   2   2   2   0   2   2   0   0   2   2   2   0   2   2   0   0   2   2   0   2   2   0   2   0   0   2   2   2   0   2   0   2   2   2   0   0   2   2   0   2   2   0   0   0   0   2   0   2   0   0   2   0   2
 MK-2-4                 0   2   2   2   2   2   2   0   0   2   0   2   0   2   2   2   2   2   0   0   2   0   2   0   2   2   2   2   2   2   0   0   0   0   0   0   2   0   0   0   2   0   0   0   2   2   2   0   0   0   2   2   0   2   0   0   2   2   2   0   0   0   0   0   2   0   2   2   2   0   2   0   0   2   0   0   0   0   2   0   0   0   2   0   2   2   2   2   2   0   0   0   2   0   0   0   0   2   2   0   2   2   0   2   2   2   2   2   0   0   2   0   2   2   0   0   2   2   0   0   2   2   2   0   0   0   0   2   2   0   2   0   2   0   0   0   0   2   0   2   2   0   2   2   0   0   2   2   2   2   0   2   2   0   0   2   2   2   0   2   2   0   0   2   2   0   2   2   0   2   0   0   2   2   0   0   0   0   2   2   2   0   0   2   2   0   0   2   2   0   0   0   2   0   2   0   0   2   0   2
 MK-2-5                 0   2   2   2   2   2   2   2   0   2   0   2   0   0   2   2   2   2   0   0   2   0   2   0   2   2   2   2   2   0   2   0   0   2   2   0   2   0   0   0   2   0   2   0   2   2   2   0   0   0   2   2   0   2   0   0   2   2   0   0   0   0   0   0   2   0   2   2   2   0   2   0   0   2   0   0   2   0   2   0   0   0   2   0   2   2   2   2   2   0   0   0   2   0   2   0   0   0   2   0   2   2   2   2   2   2   2   2   0   0   2   0   0   2   2   0   2   2   0   0   2   2   2   0   0   0   0   2   2   0   2   0   2   0   0   0   2   0   0   2   2   0   2   2   0   0   2   0   2   2   0   2   2   0   0   2   2   0   0   2   2   0   0   2   2   2   2   2   0   2   0   0   2   2   0   2   2   0   2   2   2   0   0   2   2   0   0   2   2   0   0   0   2   0   2   0   0   2   0   2
 MK-2-6                 0   2   2   2   2   2   2   2   0   2   0   2   2   2   2   2   2   2   0   0   2   2   2   0   2   2   2   0   2   0   2   0   0   2   2   0   2   0   0   0   2   0   2   2   2   2   2   0   0   0   2   2   0   2   0   0   2   2   0   0   2   0   2   0   2   0   2   0   2   0   2   0   0   2   0   0   2   0   2   0   0   0   2   0   2   2   2   2   2   0   0   0   2   0   2   0   0   0   2   0   2   2   2   2   2   2   2   2   0   0   2   0   0   2   2   0   2   2   0   0   0   2   2   0   0   0   0   2   2   0   2   2   2   2   0   0   2   0   0   2   2   0   2   2   0   0   0   0   2   2   0   2   2   0   0   2   2   0   0   0   2   0   0   2   2   2   2   2   0   2   0   0   2   2   0   2   2   0   2   2   2   0   0   2   2   0   0   2   2   0   2   0   2   2   2   0   2   2   0   2
 MK-2-7                 0   2   2   2   2   2   2   2   0   2   0   0   2   2   0   2   2   2   0   0   2   2   2   0   2   2   2   2   2   0   2   2   0   2   2   2   2   0   0   0   0   0   2   2   0   2   2   0   0   0   2   2   0   2   0   0   2   2   0   2   2   0   2   0   2   0   2   0   2   0   2   0   0   2   0   2   2   0   2   0   0   0   2   0   2   2   2   0   2   0   0   0   2   0   2   2   0   0   2   0   0   2   2   2   2   2   2   2   0   0   2   0   0   0   2   0   2   2   0   0   0   2   0   0   0   0   0   2   2   0   0   0   2   2   0   0   2   2   2   0   0   0   2   2   2   0   0   2   2   2   0   2   2   0   0   2   2   0   0   0   2   2   0   0   2   2   2   2   0   2   0   0   2   2   0   2   2   0   2   2   2   0   0   2   2   0   0   0   2   0   2   0   2   2   2   0   0   2   0   2
 MK-2-8                 0   0   2   0   2   2   2   2   0   2   0   0   2   2   0   2   2   0   0   0   2   0   2   0   2   2   2   2   2   0   2   2   0   2   2   2   0   0   2   0   0   0   2   2   0   2   2   0   0   0   2   2   0   2   0   0   2   0   0   2   2   0   2   0   2   0   0   0   2   0   2   0   0   2   2   2   2   0   2   0   0   0   2   2   2   2   2   0   0   0   0   0   2   0   2   2   0   0   2   0   0   0   2   2   2   2   2   2   2   0   2   0   0   0   2   0   2   2   0   0   0   2   0   0   0   0   0   2   2   0   0   0   2   2   0   0   2   2   2   0   0   0   2   2   0   0   0   2   0   2   0   2   2   0   0   2   2   0   0   0   2   2   0   0   2   2   2   2   0   0   0   2   0   2   0   2   2   0   2   2   2   0   0   2   2   0   0   0   2   0   2   0   2   2   0   0   0   2   0   2
 MK-2-9                 0   0   2   0   2   2   2   2   0   2   0   0   2   2   2   2   2   2   0   0   2   0   2   2   2   2   2   2   2   0   2   2   0   0   2   0   0   0   2   0   0   2   2   2   0   2   2   0   0   0   2   2   0   2   0   0   2   0   0   2   2   0   2   0   2   0   0   2   2   0   2   0   0   2   2   2   2   0   2   0   0   0   2   2   2   2   2   2   0   0   0   0   2   0   2   2   0   0   2   0   0   0   2   2   2   2   2   2   2   0   2   0   0   2   2   0   2   2   0   0   0   0   0   0   0   0   0   2   2   0   0   0   2   2   0   0   2   2   2   0   0   0   2   2   0   0   0   2   0   2   0   2   2   2   0   2   2   0   0   0   2   2   0   0   2   2   2   2   0   0   0   2   0   0   0   2   2   0   2   2   2   0   0   0   2   0   0   0   2   0   2   0   2   2   0   0   0   2   0   2
 MK-2-10                0   0   2   0   0   2   0   2   0   2   0   0   2   2   2   2   2   2   0   0   2   0   2   2   2   2   2   2   2   0   2   2   0   0   2   0   0   0   2   0   0   2   2   2   0   2   2   0   0   0   2   2   0   2   0   0   2   0   0   0   2   0   0   0   2   0   0   2   2   0   2   0   0   2   2   2   2   0   2   0   0   0   2   2   2   2   2   2   0   0   0   2   2   0   2   2   0   0   2   2   0   0   2   2   0   2   2   2   0   2   2   0   0   2   2   0   2   2   0   0   0   0   2   0   2   0   0   2   2   0   0   0   2   2   0   2   2   2   2   0   0   0   2   2   0   0   0   2   0   2   0   2   2   2   0   2   2   0   2   0   2   2   2   0   2   2   2   2   0   0   0   2   0   0   0   0   2   0   2   2   2   0   0   0   2   0   0   0   2   0   2   0   2   2   0   0   0   2   2   0
 MK-2-11                0   0   2   0   0   2   0   2   0   2   0   0   2   0   2   2   0   2   0   0   2   0   2   2   2   0   2   2   2   2   0   2   0   0   2   0   0   0   2   0   0   2   2   2   0   2   2   0   0   0   2   2   0   2   0   0   2   0   0   0   2   0   0   0   2   0   0   2   2   0   2   0   0   2   2   2   2   0   2   0   0   2   2   2   2   2   2   2   0   0   0   2   2   0   2   2   0   0   2   2   0   0   2   2   0   2   0   2   0   2   2   0   0   2   2   0   2   2   0   0   0   0   0   2   2   2   2   0   2   0   0   0   2   2   2   2   2   2   2   0   0   0   2   2   0   0   2   2   0   2   0   2   2   0   0   2   2   0   2   0   2   2   2   0   2   2   2   2   0   0   0   2   0   2   0   0   2   0   0   2   2   2   0   0   2   0   0   0   2   0   2   0   2   2   0   0   0   2   2   0
 MK-2-12                0   0   0   0   0   2   0   0   0   2   0   0   2   0   2   2   0   2   0   0   2   0   2   2   2   0   2   2   2   2   0   2   0   0   2   0   0   2   2   0   0   2   2   2   0   0   2   0   0   0   2   2   0   2   0   2   2   0   0   0   0   0   0   0   2   0   0   2   2   0   2   0   0   2   2   2   2   0   2   2   0   2   2   0   2   2   2   2   0   0   0   2   2   0   2   2   0   2   2   2   0   0   2   2   0   2   2   2   0   2   2   0   0   2   2   0   2   2   0   0   0   0   0   2   2   2   2   2   2   0   0   0   2   2   2   2   2   2   2   0   0   2   2   2   0   0   2   2   0   2   0   2   2   0   0   2   2   0   2   0   0   2   2   0   2   2   0   2   0   0   0   0   0   2   2   0   2   0   0   2   2   2   0   0   2   0   0   0   2   0   2   0   2   2   0   0   0   2   2   0
 MK-2-13                0   0   2   0   2   2   0   0   0   2   0   0   2   0   0   2   0   2   0   0   2   0   2   2   2   0   2   2   2   2   0   2   0   2   2   0   0   2   0   0   0   2   2   2   0   0   2   2   0   0   2   2   0   2   0   2   2   0   0   0   0   0   0   0   2   0   0   2   0   0   2   0   0   2   2   2   2   0   2   2   0   2   0   0   2   0   2   2   0   0   0   0   2   2   2   2   0   2   2   2   0   0   2   2   0   2   2   2   0   2   2   0   0   2   2   0   2   2   0   2   0   0   2   2   0   2   2   2   2   0   2   0   0   2   2   2   2   2   2   0   2   0   2   2   0   0   2   2   0   2   0   0   2   0   0   2   0   0   2   0   0   2   2   0   2   2   0   0   0   0   0   2   0   2   2   0   2   0   0   2   2   0   0   0   2   0   2   0   2   2   2   0   2   0   0   0   0   2   2   0
 MK-2-14                0   0   2   0   2   2   0   0   0   2   0   0   2   2   0   2   0   2   0   2   2   0   2   2   2   0   2   0   2   2   0   2   0   2   2   0   0   2   2   0   2   2   2   0   2   0   0   2   0   0   2   2   0   0   2   2   2   0   0   0   0   2   0   0   2   0   0   2   2   0   2   0   0   2   2   2   2   0   2   2   0   2   0   0   2   0   2   2   0   0   0   0   2   2   2   2   0   2   2   2   0   2   2   2   0   2   2   2   0   2   2   0   0   2   2   0   2   2   0   0   0   2   2   2   0   0   2   2   2   0   2   2   0   2   2   2   2   2   2   0   2   2   2   2   0   0   2   2   0   2   2   2   2   0   0   2   0   0   2   0   0   2   2   0   2   0   0   0   0   0   0   2   0   2   2   0   2   0   0   2   2   0   0   0   2   0   2   0   2   2   2   0   2   0   0   0   0   2   2   0
 MK-2-15                0   0   2   2   2   2   0   0   0   2   0   0   2   2   0   2   0   2   0   2   0   0   2   2   2   0   2   0   2   2   0   2   0   2   2   0   0   2   2   0   0   2   2   0   0   0   0   2   0   0   0   0   0   0   2   2   2   0   0   0   0   2   2   0   0   0   2   2   2   0   2   0   0   2   2   2   2   2   0   2   0   2   0   0   2   0   2   2   0   0   0   0   2   2   2   2   0   0   0   0   0   2   2   2   0   2   2   2   0   0   2   0   0   0   2   0   2   2   0   2   0   2   2   2   0   0   2   0   2   0   0   2   0   2   2   2   0   2   2   0   2   0   2   2   0   0   2   2   0   2   2   2   2   0   0   2   0   0   2   0   0   2   0   0   2   2   0   0   0   0   0   2   0   2   2   0   2   0   0   2   2   0   0   0   2   0   2   0   2   2   0   0   2   0   0   0   0   2   2   0
 MK-2-16                0   0   2   2   2   2   0   0   0   2   0   0   2   2   0   2   0   2   0   0   0   0   2   2   2   0   2   0   0   2   0   2   2   2   2   0   0   2   2   0   2   2   2   0   2   0   0   2   0   0   0   0   0   0   2   2   2   0   0   0   0   2   2   0   0   0   2   2   2   0   0   0   0   2   2   2   2   2   0   0   0   2   0   0   2   2   2   2   0   0   0   0   2   2   2   2   0   0   0   0   0   2   2   2   0   2   2   2   0   0   2   0   0   0   2   0   2   0   0   0   0   2   2   2   0   0   2   0   0   0   0   2   0   2   2   2   0   2   2   0   2   0   2   2   0   0   2   0   0   2   2   2   2   2   0   2   2   0   2   0   0   2   0   0   2   2   0   0   0   0   0   2   0   2   2   0   2   0   0   2   2   0   0   0   2   0   2   0   2   0   0   0   2   0   0   0   0   2   2   0
 MK-3-1                 0   0   2   0   2   2   2   0   0   0   0   2   0   0   2   2   2   2   2   0   2   2   2   2   2   2   2   2   0   2   2   0   2   2   0   0   2   2   2   0   2   0   0   2   2   2   0   2   0   2   2   0   0   0   2   2   0   0   0   2   2   2   0   0   2   2   2   0   2   0   2   2   2   2   2   2   2   0   0   2   0   0   2   0   2   2   2   2   0   0   0   2   0   0   2   2   0   2   0   2   0   0   0   0   0   0   0   2   0   0   0   2   2   0   0   2   2   2   2   0   2   0   2   0   2   2   2   2   2   0   2   0   0   0   2   0   0   0   2   0   0   2   0   0   2   0   0   0   0   2   0   0   0   0   2   2   0   2   0   0   2   0   2   2   0   0   0   2   0   2   2   0   0   0   2   2   0   2   2   0   0   0   0   2   2   2   2   0   2   0   2   0   0   2   0   0   0   2   0   2
 MK-3-2                 0   0   2   0   2   2   0   0   2   0   0   2   0   0   2   2   2   2   2   0   2   0   2   2   0   2   2   2   0   2   2   0   2   2   0   0   2   2   2   0   2   0   0   2   2   2   0   2   0   2   2   0   0   0   2   2   0   0   0   2   2   2   0   2   2   2   2   2   2   0   2   2   2   2   2   2   2   0   0   2   0   0   2   0   0   2   2   0   0   0   0   2   0   0   2   2   0   2   0   2   0   0   2   0   2   0   0   2   0   0   0   2   0   0   0   2   2   2   2   0   2   0   2   0   2   2   2   2   2   0   2   2   0   0   0   0   0   2   2   2   0   2   0   0   2   0   0   0   2   2   0   0   0   0   2   2   0   2   0   2   2   0   2   2   0   0   0   2   0   0   2   0   0   0   2   2   2   2   2   0   0   0   0   2   2   2   2   0   2   0   2   0   2   2   0   0   0   2   0   2
 MK-3-3                 0   0   2   0   2   2   0   0   2   0   0   2   0   0   2   2   2   2   2   0   2   0   2   0   0   2   2   2   2   0   2   0   2   2   0   0   2   2   2   2   2   0   0   2   2   2   0   2   0   2   2   0   0   0   2   0   0   0   0   2   2   2   0   2   2   2   2   2   2   2   2   2   2   0   2   2   2   0   0   2   0   0   2   0   0   2   2   0   0   0   0   2   0   0   2   2   0   2   0   2   0   0   2   0   2   0   0   2   0   0   0   0   0   2   0   2   2   2   2   0   2   0   2   0   2   2   2   2   2   0   2   2   0   0   0   0   0   2   2   2   0   0   0   0   2   0   0   0   2   2   2   0   0   0   2   0   0   2   0   2   2   0   2   2   0   0   0   2   0   0   2   2   0   0   2   2   2   2   2   2   0   0   0   2   2   2   2   0   2   0   2   0   2   2   0   0   0   2   0   2
 MK-3-4                 0   0   0   0   0   2   0   2   0   0   0   2   0   0   2   2   2   2   2   0   2   2   2   0   0   2   2   0   2   0   2   0   2   2   0   0   2   2   2   2   2   0   0   2   2   2   0   2   0   2   2   0   0   0   2   0   0   0   0   2   2   0   0   2   2   2   2   2   2   2   2   2   2   0   2   2   2   0   0   0   0   0   2   0   0   2   2   0   0   0   0   0   2   0   2   2   0   2   0   2   0   0   2   0   2   0   0   2   0   0   0   0   0   2   0   2   0   2   2   2   2   0   2   0   2   2   0   2   2   0   2   2   0   0   0   0   0   2   2   2   0   0   0   0   2   0   0   0   2   2   2   0   0   0   2   0   0   2   0   2   2   0   2   2   0   0   0   2   0   0   2   2   0   2   2   2   2   2   0   2   0   0   0   2   2   2   2   0   2   0   2   0   2   2   0   2   0   2   0   2
 MK-3-5                 0   0   0   0   0   2   0   2   0   0   0   2   0   0   2   2   2   2   2   0   2   0   2   0   0   2   2   0   2   0   0   0   0   2   0   0   2   2   2   2   2   0   0   2   2   2   0   2   0   2   2   2   0   0   2   0   2   0   0   2   2   0   0   2   2   0   2   2   2   2   2   2   2   0   2   2   2   0   0   0   2   0   2   0   0   2   2   0   0   0   0   0   2   0   2   2   0   2   0   0   0   0   2   0   0   0   0   2   0   0   0   0   2   2   0   2   0   2   2   2   2   0   0   0   0   2   0   2   2   0   2   2   2   0   0   0   0   2   2   2   0   0   0   0   2   0   0   0   2   2   2   0   0   0   2   0   0   2   0   2   2   0   2   2   2   0   0   0   0   0   2   0   0   2   2   2   2   2   0   2   0   0   0   0   0   2   2   0   2   0   2   0   2   2   2   2   0   2   0   2
 MK-3-6                 0   0   0   0   0   2   0   2   0   0   0   2   0   0   2   2   2   2   2   0   2   0   2   0   0   0   2   0   2   0   0   0   0   2   0   0   0   2   2   2   2   0   0   2   2   2   0   2   0   2   2   2   0   0   2   0   2   0   0   2   2   0   0   2   2   0   2   2   2   2   2   2   2   0   2   2   2   0   2   0   0   0   2   0   0   2   2   0   0   2   0   0   2   0   2   2   0   2   0   0   0   0   2   0   0   2   0   2   0   0   0   0   2   2   2   2   0   2   2   2   2   0   0   0   0   2   0   0   2   0   2   2   2   0   0   2   0   2   2   2   0   0   0   0   2   0   0   0   2   2   2   0   0   0   2   0   0   2   0   2   2   0   2   2   0   0   0   0   0   0   2   2   0   2   2   2   2   2   0   0   0   0   0   0   0   2   2   0   2   0   0   0   2   2   0   2   2   0   0   2
 MK-3-7                 2   0   0   0   0   2   0   2   0   0   0   2   0   0   2   2   2   2   2   0   2   0   2   0   0   0   2   0   2   0   0   0   0   2   0   0   2   2   2   2   2   0   0   2   2   2   0   2   0   2   2   2   0   0   2   0   2   0   0   2   2   0   2   2   2   2   2   2   2   2   2   2   2   0   2   0   2   0   2   2   0   0   2   0   0   2   2   0   0   2   0   0   2   0   2   2   0   2   0   0   0   0   2   0   0   2   0   2   0   0   0   0   2   2   2   2   0   2   2   2   2   0   0   2   0   2   0   0   2   0   2   2   2   0   0   2   0   2   2   2   0   2   2   0   2   0   0   0   2   2   0   0   0   0   2   0   0   2   0   2   2   0   2   2   0   0   0   0   0   0   0   2   2   2   2   2   2   2   0   0   0   2   0   0   2   2   2   0   2   0   0   0   2   0   0   2   2   0   0   2
 MK-3-8                 2   0   0   0   0   2   0   2   0   0   0   2   0   2   2   2   2   2   2   0   2   0   2   0   0   0   2   0   2   0   0   0   0   2   0   0   2   2   2   2   0   0   0   2   2   2   2   2   0   0   2   2   0   0   2   2   0   0   0   2   2   0   0   2   0   2   0   2   2   2   0   0   2   0   2   0   2   0   2   2   0   0   2   2   0   2   2   0   0   0   0   0   2   0   2   0   0   2   0   0   2   0   2   0   2   2   0   2   0   0   0   2   2   2   2   2   0   2   2   0   2   0   0   2   0   2   0   0   2   0   2   2   2   2   0   2   0   2   2   2   0   2   2   0   2   0   0   0   2   2   0   0   0   0   2   0   2   2   2   2   2   0   2   2   0   0   0   0   2   0   0   2   2   2   2   2   2   2   0   0   0   2   0   0   2   2   2   0   2   0   0   2   2   0   0   0   2   0   0   2
 MK-3-9                 2   2   0   0   0   2   0   2   0   0   0   2   0   2   2   0   2   0   2   0   2   0   2   0   0   0   2   0   2   0   0   0   0   2   0   0   2   2   2   2   0   0   2   2   2   2   2   2   0   0   2   2   0   0   2   2   2   0   0   2   2   0   0   2   0   2   0   2   2   2   0   0   2   0   2   0   2   0   0   0   0   0   2   2   0   2   2   0   0   0   0   0   2   0   0   0   0   2   0   0   2   0   0   0   2   2   0   2   0   0   0   2   0   2   2   2   0   2   2   0   2   0   0   2   0   2   0   0   2   0   2   0   2   2   0   2   0   2   0   2   0   2   2   0   2   0   0   2   2   2   2   0   0   0   2   0   2   2   2   2   2   0   2   2   0   0   0   0   2   0   0   2   2   2   2   2   2   2   0   0   0   2   0   0   0   2   2   0   2   0   0   2   0   0   0   2   2   0   0   2
 MK-3-10                2   2   0   0   0   2   0   2   0   0   0   2   0   0   2   0   2   0   2   0   2   0   0   0   0   0   2   0   0   0   0   0   0   2   0   0   2   2   2   2   0   0   2   2   2   2   2   2   0   0   2   2   0   0   2   2   2   0   0   2   2   2   0   2   0   2   0   0   2   2   0   0   2   0   2   0   2   0   0   0   0   0   0   2   0   2   2   2   0   0   0   0   2   0   0   2   0   2   0   2   2   0   0   0   2   2   0   2   0   0   0   2   0   2   0   2   0   2   2   0   2   0   0   2   0   2   2   0   2   0   2   0   2   2   0   0   2   2   0   2   0   2   2   0   2   0   0   2   2   2   0   0   0   2   2   0   2   2   2   2   2   0   2   2   0   0   0   2   2   0   0   2   2   2   2   2   2   2   0   0   0   2   2   0   2   2   2   0   2   0   0   2   0   0   0   2   2   0   0   2
 MK-3-11                2   2   0   0   0   2   0   2   0   0   0   2   0   0   2   0   2   0   2   0   2   0   0   0   0   0   2   0   0   0   0   0   0   2   0   0   2   2   0   2   0   0   2   2   2   2   2   0   0   0   2   2   0   0   2   2   2   0   0   2   2   2   0   2   0   2   0   0   2   2   2   0   2   0   2   0   0   0   0   0   0   0   0   2   0   2   2   2   0   0   0   0   2   0   0   2   0   2   0   2   2   0   0   2   0   2   0   2   0   0   0   2   0   2   0   2   0   2   2   0   2   0   0   0   0   2   2   0   2   0   2   0   2   2   0   0   2   2   0   2   0   0   2   2   2   0   0   2   2   0   0   0   0   2   2   0   2   2   2   2   0   0   2   2   0   0   0   2   2   0   0   2   2   2   2   2   0   2   0   0   0   2   2   0   2   2   2   0   2   0   0   2   0   0   0   0   2   2   0   0
 MK-3-12                0   2   0   0   0   2   0   2   0   0   0   2   0   0   2   0   2   0   2   0   2   0   0   0   0   0   0   0   0   0   0   0   0   2   0   0   2   2   0   2   0   0   2   2   2   2   2   0   0   0   2   2   0   0   2   2   2   0   0   2   0   2   2   2   0   2   0   0   2   2   2   0   2   2   2   2   0   0   0   0   0   0   0   2   0   2   2   2   2   0   2   0   2   0   0   2   0   2   0   2   2   0   0   2   0   2   0   2   0   0   0   2   0   2   0   2   0   2   2   0   0   0   0   0   0   2   2   0   2   0   2   2   2   0   0   0   2   2   0   2   0   0   2   2   2   0   0   2   2   0   0   0   0   2   2   0   2   2   2   2   0   0   2   2   0   0   0   2   2   0   0   2   2   2   2   2   0   2   0   0   0   0   2   0   2   2   2   0   2   0   0   2   0   0   0   0   2   2   0   0
 MK-3-13                0   2   0   0   2   2   0   2   0   0   0   2   0   0   2   0   2   0   2   0   2   0   0   0   2   0   0   0   0   2   0   2   2   2   0   2   2   2   0   2   0   0   2   2   2   2   2   0   0   0   2   2   0   0   2   2   2   0   0   2   2   2   2   2   0   2   2   0   2   2   0   0   2   2   2   2   0   0   0   0   2   2   0   2   0   2   2   2   2   0   2   0   0   0   0   2   0   2   0   2   2   0   0   0   0   2   0   2   2   0   0   2   2   2   0   2   0   2   0   0   0   0   0   0   0   2   2   0   2   0   2   2   2   0   0   0   2   2   0   2   0   0   2   2   2   0   0   2   2   0   0   0   0   2   0   2   2   2   2   2   0   0   2   2   0   0   0   2   2   0   0   2   2   2   2   0   0   2   0   0   0   0   2   0   0   2   2   0   2   0   0   2   0   2   0   0   2   0   0   0
 MK-3-14                0   2   0   0   2   2   0   2   0   0   0   2   0   0   0   0   2   0   2   0   2   2   0   2   2   0   0   0   0   2   0   2   2   2   0   2   2   2   0   2   0   0   2   2   2   2   2   0   0   0   2   0   0   0   2   2   2   0   0   2   2   2   2   2   0   0   2   0   2   2   0   0   2   2   2   2   2   0   0   2   2   2   0   2   0   0   2   2   2   0   2   0   0   2   0   2   0   2   0   2   2   0   0   0   0   2   0   0   2   2   0   2   0   2   0   2   0   2   0   0   0   0   0   0   2   0   2   0   2   0   2   2   2   0   0   0   2   2   0   2   0   0   2   2   2   0   0   2   2   0   0   0   0   2   0   2   2   2   2   2   0   0   2   2   0   0   0   2   2   0   0   2   2   2   2   0   0   2   0   2   0   0   2   0   0   0   2   2   2   0   0   0   0   0   0   0   2   2   2   0
 MK-3-15                0   2   0   0   2   2   0   0   0   0   0   2   0   0   0   0   2   0   2   0   2   2   0   2   2   0   0   0   0   2   2   2   2   2   0   2   2   2   0   2   0   0   0   2   2   2   2   0   0   0   0   0   2   0   0   2   2   0   0   2   2   2   2   2   0   2   2   0   2   2   0   0   2   2   0   2   2   0   2   2   2   2   0   2   0   0   0   2   2   0   2   0   0   2   0   0   0   0   0   2   2   0   2   0   0   2   0   0   2   2   0   2   0   2   0   0   2   2   0   0   0   0   0   0   2   0   2   0   2   0   2   2   2   0   0   0   2   2   0   2   0   0   2   2   2   0   2   0   2   0   0   0   0   2   0   2   0   2   0   2   0   0   2   2   0   0   0   2   2   0   2   2   2   2   0   0   0   2   0   2   0   0   2   0   0   0   2   2   2   0   0   0   0   0   0   2   2   2   2   0
 MK-3-16                0   2   0   0   2   2   0   0   0   0   0   0   0   0   0   0   2   0   2   0   2   2   0   2   2   2   0   0   0   2   2   2   2   2   0   2   2   2   0   2   0   2   0   2   2   2   2   0   0   0   0   0   2   0   0   2   2   2   0   2   2   2   2   2   0   2   2   0   2   2   0   0   2   0   2   0   2   0   0   2   2   2   0   2   0   0   0   0   2   0   2   0   0   0   2   0   0   0   0   0   0   0   2   0   0   0   0   0   2   2   0   2   0   2   2   0   2   2   0   0   2   0   2   0   2   0   2   0   2   0   2   2   2   0   0   0   2   2   0   0   0   0   2   2   2   0   2   0   2   0   0   0   0   2   0   2   0   2   0   2   0   0   2   2   0   2   0   2   2   0   2   2   2   2   0   0   0   2   0   2   0   0   2   0   0   0   2   2   2   0   0   0   0   0   0   2   2   2   2   0
 MK-4-1                 0   0   0   0   2   0   2   0   0   2   0   0   2   2   2   0   2   0   2   0   0   2   0   2   0   2   0   2   0   0   2   0   2   2   2   0   0   2   0   0   2   0   2   0   2   0   0   0   2   0   2   0   0   0   0   0   2   2   0   2   2   2   2   2   2   2   2   0   2   0   2   2   2   2   0   2   2   2   0   2   2   2   0   2   0   0   2   2   0   2   2   2   0   2   2   2   0   2   0   0   0   0   0   0   0   2   2   2   2   2   2   0   2   2   2   2   0   0   0   2   0   2   0   0   0   0   0   2   2   0   0   0   0   0   2   2   0   0   0   2   2   0   0   2   2   2   2   2   2   2   0   2   0   0   0   2   0   2   2   2   2   2   0   0   0   0   0   2   0   0   0   2   0   2   0   0   0   0   0   0   0   0   2   2   0   2   2   0   2   0   2   0   0   0   0   2   0   0   0   0
 MK-4-2                 0   0   0   0   2   0   2   0   0   2   0   0   2   0   2   2   2   2   2   0   0   0   0   2   0   2   0   2   0   2   2   0   2   2   2   0   0   0   0   2   2   0   2   0   2   0   0   0   2   2   2   0   0   0   0   0   2   2   0   2   2   2   2   2   2   0   0   0   2   0   2   2   2   2   0   2   2   2   0   2   2   2   0   2   0   0   0   0   0   2   2   2   0   2   2   2   0   2   0   2   0   0   0   0   0   0   2   2   2   2   2   0   2   2   2   2   2   0   0   2   0   2   0   0   2   0   0   2   2   0   0   0   0   0   2   2   0   0   0   2   2   0   0   2   2   2   2   2   0   2   0   2   0   2   2   2   0   2   2   2   2   2   0   0   0   0   0   2   2   0   0   2   0   2   0   2   2   0   0   0   0   0   2   2   0   0   2   2   2   0   2   0   0   0   0   2   0   0   0   0
 MK-4-3                 0   0   0   0   2   0   2   0   0   2   2   0   2   0   2   2   2   2   2   0   0   0   0   0   0   2   0   2   0   2   2   0   2   2   2   0   0   0   0   2   2   0   2   0   0   0   0   0   2   2   2   0   0   0   0   0   2   2   0   2   2   2   2   2   2   0   2   2   2   2   2   2   2   2   0   2   2   2   0   2   0   2   2   2   0   0   0   0   0   0   2   2   0   2   2   2   0   2   0   2   0   0   2   0   0   0   2   2   2   2   2   0   2   2   2   2   2   0   0   2   0   2   0   0   2   0   0   2   2   0   0   0   0   0   2   0   0   0   0   2   2   0   0   2   2   0   2   0   0   2   0   2   0   2   2   2   0   2   2   2   2   2   2   2   0   0   0   2   2   0   0   2   0   2   0   2   2   0   0   0   0   0   0   2   0   0   2   2   2   0   2   0   0   0   2   2   2   0   2   0
 MK-4-4                 0   0   0   0   2   0   2   0   0   2   2   0   2   0   2   2   2   0   2   0   0   0   0   0   0   2   0   2   0   2   2   0   2   2   2   0   0   0   0   2   2   2   0   0   0   0   0   0   2   2   2   0   2   0   0   0   2   2   0   2   2   2   2   2   2   0   2   2   2   2   2   2   2   2   0   2   2   2   0   2   0   2   0   2   2   0   0   0   0   0   2   0   0   2   2   2   2   2   0   2   0   0   0   0   0   0   2   2   2   2   0   0   2   2   2   2   2   0   0   2   0   2   0   0   2   0   0   2   2   0   0   0   2   0   2   0   0   0   0   2   2   0   0   2   2   2   2   0   0   2   2   2   0   2   2   2   2   2   2   0   2   2   2   0   0   0   0   2   2   0   0   2   0   2   0   2   2   0   0   0   0   0   0   2   0   0   2   2   2   0   2   0   0   0   2   2   0   0   2   0
 MK-4-5                 0   0   0   0   2   0   2   0   0   2   2   0   2   0   2   2   2   0   2   0   0   0   0   0   0   2   0   2   0   2   2   0   2   2   2   0   0   2   0   2   2   2   2   0   2   0   0   0   2   2   2   0   2   0   0   2   2   2   0   2   2   2   2   2   2   2   2   2   2   2   2   2   2   2   0   2   2   2   0   0   0   2   0   2   2   0   0   0   2   2   2   0   0   2   2   2   2   2   0   2   0   0   0   0   0   0   2   2   2   2   0   0   2   2   2   0   2   0   0   2   0   2   0   0   2   0   0   2   2   0   0   0   2   0   2   0   0   0   0   2   2   0   0   2   2   2   0   2   0   2   2   2   0   2   2   2   2   2   2   0   2   0   2   0   0   2   0   0   0   2   0   2   0   2   0   2   0   0   0   0   0   0   0   0   0   0   2   2   2   2   2   0   0   0   2   2   0   0   2   0
 MK-4-6                 0   0   0   0   2   0   2   0   0   2   2   0   2   0   0   2   2   0   2   0   0   0   0   0   0   2   0   0   0   2   2   0   2   2   2   0   0   2   0   2   2   2   2   0   2   0   0   0   2   2   2   2   2   0   2   2   2   2   0   2   2   0   2   0   2   2   2   2   2   2   2   2   2   2   0   2   0   2   2   0   0   2   0   2   2   0   0   2   2   2   2   0   0   2   2   2   2   2   0   2   0   2   0   0   0   0   2   2   2   2   2   0   2   2   2   0   2   0   0   2   0   2   0   0   2   0   0   2   2   0   0   0   2   0   2   0   2   0   2   2   2   0   0   2   2   2   0   0   0   0   2   2   0   2   0   2   2   2   2   0   2   0   2   0   0   2   0   0   0   2   0   2   0   2   0   2   0   0   0   0   0   2   0   0   0   0   2   2   2   2   2   2   0   0   2   2   0   2   0   0
 MK-4-7                 0   0   0   0   2   0   2   0   0   0   2   0   2   0   0   2   2   0   2   0   0   0   0   0   0   2   0   2   0   2   2   0   2   2   2   0   0   2   0   2   2   2   2   0   2   2   0   0   2   2   2   2   2   0   2   0   2   2   2   2   2   0   2   0   2   2   0   0   2   2   2   2   0   2   0   2   0   2   2   0   0   2   0   2   2   0   0   2   2   2   2   0   0   2   2   2   2   2   0   2   0   2   0   0   0   0   0   2   2   2   2   0   2   2   2   0   2   0   0   2   0   2   2   0   2   0   2   2   2   0   0   0   2   0   2   0   2   0   2   2   2   0   0   2   2   2   0   0   2   0   2   2   0   2   0   2   2   2   2   0   2   0   2   0   0   2   0   0   0   2   0   2   0   2   0   2   0   0   0   0   0   2   0   0   0   0   2   2   2   2   2   0   0   0   0   0   0   2   0   0
 MK-4-8                 0   0   0   0   2   0   0   0   0   0   2   2   2   0   2   2   2   2   2   2   0   0   0   0   2   2   0   2   0   2   2   0   2   2   2   0   0   2   2   2   2   2   2   0   2   2   0   0   2   2   0   2   2   0   2   0   2   2   2   2   2   2   2   0   2   2   0   0   2   2   0   2   0   2   0   2   0   2   2   0   0   0   0   2   2   0   0   2   2   2   2   0   0   2   2   2   2   2   0   2   0   2   0   0   0   0   0   2   2   2   2   0   2   2   2   0   2   0   0   0   0   2   2   0   2   0   2   2   2   0   0   0   2   0   2   0   2   0   2   0   2   0   0   2   2   0   0   0   2   0   2   2   0   2   0   2   2   2   2   0   2   0   2   2   0   0   0   2   0   2   0   2   0   2   0   2   0   0   0   2   0   2   0   0   0   0   2   0   2   2   2   0   0   0   0   0   0   0   0   2
 MK-4-9                 0   0   0   0   2   2   0   0   0   0   0   2   2   0   2   2   2   2   2   2   0   2   0   0   2   2   0   2   0   2   2   0   2   2   2   2   0   2   2   2   2   2   2   0   2   2   0   0   2   2   2   0   2   0   2   0   2   0   2   2   2   2   0   0   2   2   2   0   2   2   0   2   0   2   0   2   0   2   2   0   0   0   0   2   2   0   0   2   2   2   2   0   0   2   2   2   0   2   0   2   0   2   0   0   2   0   2   2   2   2   2   0   2   2   2   0   2   0   0   0   2   2   2   0   2   0   2   2   2   0   0   0   2   0   2   0   2   0   0   0   0   0   0   2   2   0   0   0   2   0   0   2   0   2   0   2   2   2   2   2   2   0   0   0   0   0   0   2   0   2   0   2   0   2   0   2   0   0   0   2   0   2   2   0   0   0   2   0   2   2   2   0   2   0   0   0   0   0   0   2
 MK-4-10                2   2   0   0   2   2   0   0   0   2   0   2   2   0   2   2   2   2   2   2   0   2   0   0   2   2   2   2   0   2   2   0   2   2   2   2   0   2   2   0   2   0   2   0   2   2   0   0   2   2   2   0   2   0   2   0   2   0   2   0   2   2   0   0   2   2   2   0   2   0   0   2   0   2   0   2   0   2   2   0   0   0   0   2   2   2   0   2   2   2   2   0   0   2   2   2   0   2   0   2   0   0   0   0   2   0   2   2   2   2   2   0   2   2   2   0   0   0   0   0   2   2   2   0   0   0   2   0   2   0   2   0   2   0   2   0   2   0   0   0   2   0   0   2   2   0   0   0   2   0   0   2   0   2   0   2   2   2   2   2   2   0   0   0   0   0   2   2   0   2   0   2   0   2   0   2   0   0   0   2   0   2   2   0   0   2   2   0   2   2   2   0   2   0   0   0   0   0   0   2
 MK-4-11                2   2   0   0   2   2   0   0   0   2   0   2   2   2   2   2   2   2   2   2   0   2   0   0   2   2   2   2   0   2   0   0   2   2   2   2   0   2   2   0   2   2   2   0   2   2   0   0   2   2   2   0   2   2   2   2   2   0   2   2   2   2   0   0   2   2   2   0   2   2   0   2   0   0   0   2   0   2   2   0   0   0   0   2   0   2   0   2   2   2   2   0   0   2   2   2   0   2   0   2   0   2   0   0   2   0   2   2   2   2   2   0   2   2   0   0   0   0   0   0   2   2   2   0   2   0   2   0   2   0   2   0   2   2   2   0   2   2   0   2   2   0   0   2   2   0   0   0   0   0   0   2   2   0   0   2   2   2   2   2   2   0   0   0   0   0   0   2   0   2   0   2   0   2   0   2   0   0   0   2   0   2   2   0   0   2   2   0   2   2   2   0   2   0   0   0   0   0   0   2
 MK-4-12                2   2   0   0   2   2   0   0   0   2   0   2   2   2   2   2   2   2   0   2   0   2   0   0   2   2   2   0   2   2   0   2   2   2   2   2   0   2   0   0   2   2   2   0   2   2   2   0   2   2   2   0   2   2   2   2   2   0   2   2   2   2   0   0   2   2   0   0   2   0   0   2   0   2   0   2   0   2   2   0   2   0   2   2   0   2   0   0   0   2   2   0   0   2   2   2   0   2   0   2   0   2   0   0   2   0   2   2   2   2   2   0   2   2   2   0   0   0   2   0   2   2   2   0   2   0   0   0   2   0   2   0   2   0   2   2   2   2   0   2   2   0   0   2   2   0   0   0   0   0   0   0   2   0   0   2   2   2   2   2   2   0   0   0   0   0   0   2   2   2   2   2   0   2   0   2   0   0   0   2   0   2   0   0   0   2   2   0   2   2   0   0   2   0   0   0   0   0   0   2
 MK-4-13                2   2   0   0   2   2   0   0   0   2   2   0   2   0   2   2   2   0   0   2   0   2   0   0   2   0   2   0   2   2   0   0   2   2   2   2   0   2   0   0   0   2   2   0   2   2   2   0   2   2   2   0   2   2   2   2   2   0   2   2   2   2   0   0   2   2   0   0   2   0   0   2   0   2   0   2   2   2   2   0   2   0   2   0   0   2   0   0   0   2   2   0   0   2   2   2   0   0   0   2   0   2   0   0   2   0   2   2   2   2   2   2   2   0   2   0   2   0   0   0   2   2   2   0   2   0   0   0   2   0   2   0   2   2   0   2   2   2   0   2   2   2   0   2   2   0   0   0   0   0   0   0   0   0   0   2   0   2   2   2   0   0   0   0   0   0   2   0   2   2   2   2   0   2   0   2   0   0   0   2   0   2   0   0   0   2   2   0   2   2   0   2   2   0   0   0   0   0   0   2
 MK-4-14                2   0   2   0   2   2   0   0   0   2   2   0   2   0   2   2   2   0   0   2   0   0   0   0   2   0   2   0   2   2   2   0   0   2   2   2   0   2   0   0   0   0   2   0   2   2   2   0   2   2   2   0   2   2   2   2   2   0   2   0   0   2   0   0   2   2   0   0   2   2   0   2   0   2   0   2   2   2   2   2   2   0   2   0   0   0   0   0   0   2   2   0   0   2   2   2   0   0   0   0   0   2   0   0   2   0   0   2   2   2   2   2   2   0   2   0   2   0   0   0   2   2   2   0   2   0   0   0   2   0   0   0   2   2   0   2   2   2   0   2   2   2   0   2   2   0   0   0   0   0   0   0   0   0   0   2   0   2   2   2   0   0   2   0   0   0   2   0   2   2   2   2   0   2   0   2   0   0   0   2   0   2   2   0   0   2   2   0   2   2   2   2   2   0   0   2   0   0   0   2
 MK-4-15                2   0   2   0   2   2   0   0   0   2   2   2   2   2   2   2   2   0   0   2   0   0   0   0   2   0   2   0   2   2   2   0   0   2   0   2   0   0   0   0   0   0   2   0   2   0   2   0   2   2   2   0   0   2   2   2   2   0   0   2   0   2   0   0   2   2   0   2   2   0   2   2   0   2   0   2   2   2   0   0   0   0   2   0   0   0   0   0   0   2   2   0   0   2   2   2   0   0   0   0   0   2   0   0   2   0   0   2   2   0   0   2   2   0   2   0   2   0   0   0   2   0   2   0   2   0   0   0   2   0   0   0   2   2   0   2   2   0   0   2   2   2   0   2   2   0   0   0   0   0   2   0   0   0   0   2   0   2   2   2   0   2   2   0   0   0   0   0   2   2   2   2   2   2   2   2   0   2   0   2   0   2   2   0   0   2   2   0   2   0   2   2   2   0   2   2   0   0   2   2
 MK-4-16                2   0   2   0   2   2   0   0   0   2   2   2   2   2   2   2   2   0   0   2   0   0   0   0   2   0   0   0   2   2   2   0   0   2   2   2   0   0   0   0   2   0   2   0   2   2   2   0   0   2   0   0   0   2   2   2   2   0   0   2   0   2   0   0   2   2   0   2   2   0   2   2   0   2   0   2   2   2   0   0   0   0   2   0   0   0   0   0   0   2   2   0   0   0   2   2   0   0   2   0   0   2   0   0   2   0   0   2   2   0   0   2   2   0   2   0   2   2   2   0   2   0   0   0   2   0   0   0   2   0   0   0   2   0   2   2   2   0   0   2   0   2   0   0   2   0   0   0   2   0   2   0   0   0   0   2   0   2   2   2   0   0   2   0   0   0   0   0   2   2   2   2   2   2   2   0   0   2   0   2   0   2   0   0   0   2   2   0   2   0   2   2   2   0   0   2   0   2   2   2
 MK-5-1                 2   0   2   0   2   2   0   0   2   0   2   2   2   2   2   0   0   0   2   2   2   2   2   2   0   0   0   2   0   0   2   2   2   0   2   0   2   2   0   0   0   0   2   0   2   0   2   0   2   2   2   0   2   2   0   0   0   2   0   2   0   0   2   0   2   2   2   2   2   0   2   2   0   0   2   2   0   0   0   2   2   2   0   2   2   0   0   0   2   2   0   2   2   0   2   2   2   2   0   0   0   0   0   2   0   2   0   0   2   2   2   2   2   2   0   2   0   0   2   2   2   0   0   2   0   2   0   2   0   2   0   0   2   0   2   2   2   2   0   0   2   2   2   2   0   2   0   0   0   2   2   2   2   2   0   2   2   0   2   2   2   0   2   0   0   2   0   0   0   0   2   2   0   2   2   0   0   0   2   0   2   0   2   2   2   0   0   0   2   2   2   0   2   2   0   2   0   0   0   2
 MK-5-2                 2   0   2   0   2   2   0   2   2   0   2   0   0   2   2   0   0   0   0   2   2   2   2   2   2   0   0   2   0   0   2   2   2   0   2   0   2   2   0   0   0   0   2   0   2   0   2   0   2   2   2   0   2   2   0   0   0   2   0   2   0   0   2   0   2   2   2   2   2   2   2   2   0   0   2   2   0   0   0   0   2   0   0   2   2   0   0   0   0   2   2   2   2   0   2   2   2   2   0   2   0   0   0   2   0   2   2   0   2   2   2   2   2   2   0   2   0   0   2   2   2   0   0   2   0   2   0   2   0   2   0   0   2   0   2   0   2   2   0   0   2   2   2   2   2   0   0   0   0   0   2   2   0   0   0   2   2   0   0   0   2   0   2   0   0   0   0   0   0   0   2   2   0   2   2   0   0   0   2   2   2   0   2   2   2   2   0   0   2   2   2   0   2   2   0   2   0   0   0   2
 MK-5-3                 2   0   2   0   2   2   0   2   2   0   2   2   0   2   2   0   0   0   0   2   2   2   2   2   2   0   0   2   0   0   0   2   2   0   0   0   2   2   0   0   0   0   2   0   2   0   2   0   2   2   2   0   2   2   0   0   0   2   0   2   0   0   2   2   2   0   2   2   2   2   2   2   0   0   2   2   0   0   2   0   2   0   0   2   2   2   0   0   0   2   2   2   2   0   2   2   2   2   0   2   0   0   0   2   0   2   2   0   2   2   2   2   2   2   0   0   0   0   2   2   0   0   0   2   0   2   0   2   2   2   0   0   0   0   2   2   2   0   0   0   2   2   2   2   2   0   0   0   0   0   2   2   0   0   0   2   2   0   0   0   2   0   2   0   2   0   0   0   0   0   2   2   0   2   2   0   0   2   2   0   2   0   2   2   2   2   0   0   2   2   2   0   2   2   0   2   0   0   0   2
 MK-5-4                 2   0   0   2   2   2   0   2   2   0   2   2   0   2   2   0   0   0   0   2   2   2   2   2   2   0   0   2   0   0   0   2   2   0   2   0   2   2   0   0   0   2   2   0   2   0   2   0   2   2   2   0   2   2   0   0   0   2   0   0   0   0   2   2   2   0   2   2   2   2   2   2   0   0   2   2   0   0   2   0   2   0   0   2   0   2   0   0   2   2   2   2   2   0   2   2   2   2   0   2   0   0   2   2   0   2   2   0   0   2   2   2   2   2   0   0   0   0   2   2   0   0   0   2   0   2   0   2   2   2   0   0   0   0   2   2   2   0   0   0   2   2   2   2   0   0   0   0   0   2   2   2   0   2   0   2   2   0   0   0   2   0   2   0   2   0   0   0   0   0   2   2   0   2   0   0   0   2   2   2   2   0   2   2   2   2   0   2   2   2   2   0   2   2   2   2   0   0   0   2
 MK-5-5                 2   0   0   2   2   2   0   2   2   0   2   0   0   2   2   0   0   0   0   2   2   2   0   2   2   0   0   2   0   0   0   2   2   0   2   0   2   2   0   0   2   0   2   0   2   0   2   0   2   2   2   0   2   2   0   0   0   2   2   0   0   0   2   0   2   0   2   2   2   2   2   2   0   0   2   2   0   0   2   0   2   0   2   2   0   2   0   0   2   2   2   2   0   2   2   2   2   2   0   2   0   0   2   2   0   2   2   0   0   2   2   2   2   2   0   0   0   0   2   2   0   0   2   2   0   2   0   2   2   2   0   0   0   0   2   2   0   0   0   0   2   2   2   2   0   0   0   0   0   2   2   2   0   2   0   2   2   0   0   0   0   0   2   0   2   0   0   0   0   0   2   2   0   2   0   0   0   0   2   2   0   0   2   2   2   2   0   2   2   2   2   0   2   2   2   2   0   2   0   2
 MK-5-6                 2   0   0   2   2   2   0   2   2   0   0   0   0   2   2   0   0   0   0   2   2   2   0   2   2   0   0   2   2   0   0   2   2   0   2   0   0   2   0   2   2   0   2   0   2   0   2   0   2   2   0   0   2   0   0   2   0   2   2   0   0   0   2   0   2   2   2   2   2   2   2   0   2   0   0   2   0   2   2   0   0   0   2   2   0   2   0   0   2   2   0   2   0   2   2   2   2   2   0   2   0   0   2   2   0   2   2   0   2   2   2   2   2   2   0   0   0   0   2   2   0   0   2   2   0   2   0   2   2   2   0   0   0   0   2   2   0   0   0   0   2   2   2   2   0   0   0   0   0   2   2   2   0   2   0   2   2   0   2   0   0   0   2   2   2   0   0   0   0   0   2   2   0   2   0   0   2   0   2   2   0   0   2   2   2   2   0   2   2   2   2   0   2   2   2   2   0   2   0   2
 MK-5-7                 2   0   0   2   2   2   0   2   2   0   0   0   0   2   2   0   0   0   0   2   2   2   0   2   2   2   0   2   2   0   0   2   2   2   2   0   0   2   0   2   2   0   2   0   2   0   0   0   2   2   0   0   2   0   0   2   0   2   2   0   0   0   2   0   2   0   0   2   2   2   2   0   2   0   0   2   0   2   2   2   0   0   2   2   0   0   0   0   2   2   0   2   0   2   2   2   2   2   0   2   0   0   2   2   0   2   2   0   2   2   0   2   2   2   0   0   0   0   2   2   0   0   2   2   0   2   0   0   2   2   0   0   0   0   2   2   0   0   0   0   0   0   2   2   0   0   0   0   0   2   2   2   0   2   0   0   2   0   2   0   2   0   2   2   2   0   2   0   0   2   2   2   0   2   0   0   2   0   2   2   0   0   2   2   0   2   0   2   0   2   2   0   2   2   2   2   2   0   0   2
 MK-5-8                 2   0   0   2   2   2   0   2   2   0   0   0   0   2   2   2   0   0   0   2   2   2   0   2   2   2   0   2   0   0   0   2   2   2   2   2   0   2   0   2   2   0   2   0   2   0   0   0   2   2   0   0   2   0   2   2   0   2   2   0   0   0   2   2   0   0   0   2   2   2   2   0   2   0   0   2   0   2   2   0   0   0   2   2   0   2   0   0   2   2   0   2   0   2   0   2   2   2   0   2   0   2   2   2   0   2   2   0   2   0   0   2   2   2   0   0   2   0   2   2   0   0   2   2   0   2   0   0   2   2   0   2   0   0   0   2   0   0   0   0   2   0   2   2   0   0   0   0   0   2   2   2   0   2   0   0   2   0   2   0   0   0   0   0   2   0   0   0   0   2   2   2   0   2   0   0   2   0   2   2   2   0   2   2   0   2   0   2   0   2   2   0   0   2   2   2   2   0   0   0
 MK-5-9                 2   2   0   2   2   2   0   2   2   0   2   0   0   2   2   2   0   0   0   2   2   2   0   2   2   0   0   2   0   0   0   2   2   2   2   2   2   2   0   2   2   2   2   0   2   0   0   0   0   2   0   0   2   0   2   2   0   2   2   0   0   0   2   2   0   0   0   2   2   2   2   0   2   0   0   2   0   2   2   0   0   0   2   2   0   2   0   0   2   2   0   2   0   2   0   2   2   2   0   2   0   2   0   2   0   2   0   0   2   0   0   2   2   2   0   0   2   2   2   0   0   0   2   2   0   2   0   0   2   2   0   2   0   0   0   2   0   0   2   0   2   0   2   2   0   0   0   0   0   2   2   2   0   2   0   0   2   0   0   0   0   0   0   0   2   0   2   0   0   2   2   2   2   2   2   0   2   0   2   2   2   0   2   0   0   0   0   0   2   2   2   0   0   2   2   2   2   0   0   0
 MK-5-10                2   0   0   2   0   2   0   2   2   0   2   0   0   2   2   0   0   0   0   2   2   2   0   2   2   0   0   2   0   0   0   2   2   2   2   2   2   2   0   2   2   2   2   0   2   0   0   0   0   0   0   0   2   0   2   2   0   2   2   0   0   0   2   2   0   0   0   2   2   2   2   0   2   0   0   2   0   2   2   0   0   0   0   2   0   2   0   0   2   2   0   2   0   2   2   2   2   2   0   2   0   2   0   2   0   2   0   0   0   0   0   2   2   2   0   0   2   2   2   0   0   0   2   2   0   2   0   0   2   2   0   2   0   0   0   2   0   0   2   0   2   0   2   2   0   0   2   0   0   0   2   2   2   2   0   0   2   0   0   0   0   0   0   0   0   0   2   0   0   2   0   2   2   0   2   0   2   0   2   2   2   0   2   2   0   0   0   0   2   2   2   0   0   2   2   2   2   0   2   0
 MK-5-11                2   0   0   2   0   0   0   2   2   0   2   2   0   2   2   0   0   0   0   2   0   0   0   2   2   0   0   2   0   0   0   2   0   0   2   2   2   2   0   2   2   2   2   0   2   0   0   0   0   2   0   0   2   0   2   2   0   2   2   0   0   0   2   2   0   0   0   2   2   2   2   0   0   0   0   0   0   2   2   0   0   0   0   0   2   2   0   0   2   2   0   2   0   2   2   2   0   0   0   2   0   2   0   2   0   2   2   0   2   0   0   2   2   2   0   0   2   2   2   0   0   0   2   2   0   2   0   0   2   2   0   2   0   0   0   2   0   0   2   0   2   0   2   2   0   0   2   0   0   0   2   2   2   2   0   0   2   0   0   0   0   0   0   0   0   0   2   0   0   2   0   2   0   0   2   2   2   0   2   2   0   0   2   2   2   0   0   0   2   0   2   2   0   0   2   0   2   0   2   0
 MK-5-12                2   0   0   2   0   2   0   2   2   0   2   2   0   2   2   0   0   0   0   0   2   0   0   2   0   0   0   2   0   2   0   2   0   0   2   2   2   2   2   2   2   2   2   0   2   0   0   0   0   2   0   0   2   0   2   2   0   2   2   0   0   0   2   2   0   0   0   2   2   2   2   0   0   0   0   0   0   2   2   0   0   0   0   0   2   2   0   0   2   2   0   2   0   2   0   2   0   0   0   2   0   2   0   2   0   2   2   2   2   0   0   2   2   2   0   0   2   2   2   0   0   0   2   2   0   2   0   2   2   2   0   2   0   0   0   2   0   0   2   0   2   2   2   2   0   0   2   0   0   0   2   2   2   0   0   0   2   0   0   0   0   2   0   0   0   0   2   0   0   2   2   2   0   0   2   2   2   0   2   2   0   0   2   2   2   0   0   0   2   2   2   2   0   0   2   0   2   0   2   0
 MK-5-13                2   0   0   2   0   2   0   2   2   0   2   2   0   2   2   2   0   0   0   0   2   0   0   2   0   0   0   2   0   2   0   2   0   2   2   2   2   2   0   2   2   2   2   0   2   0   0   0   0   0   0   0   2   0   2   2   2   2   2   0   2   0   2   2   0   2   2   2   2   2   2   0   2   0   0   0   0   2   2   0   0   0   0   0   2   2   2   0   2   2   0   2   0   2   0   0   0   0   0   2   0   2   0   2   0   2   0   2   2   0   0   2   0   2   0   0   2   2   2   0   0   0   2   2   0   2   0   2   2   2   0   2   0   0   0   2   0   0   2   0   2   2   2   2   0   0   2   0   0   0   0   2   2   0   0   0   0   0   0   0   0   2   0   0   0   0   2   0   0   2   2   2   0   0   2   2   2   0   2   2   0   0   0   2   2   0   0   0   2   2   2   2   0   0   2   0   2   0   0   0
 MK-5-14                2   0   0   2   0   2   0   2   2   0   2   2   0   2   0   2   0   0   0   0   2   0   0   2   0   0   0   2   0   0   0   2   0   2   2   2   2   2   0   2   0   0   2   0   2   2   0   0   0   0   0   0   2   2   2   2   2   2   2   0   2   0   2   2   0   2   2   2   2   2   2   0   2   0   0   0   0   2   0   0   0   0   0   0   2   2   2   0   2   2   0   2   0   2   0   0   0   0   0   2   0   2   0   2   0   2   0   2   0   0   0   2   0   2   0   0   2   2   2   0   0   0   2   0   0   2   0   2   2   0   0   2   2   0   2   2   0   0   2   2   0   2   2   2   0   0   0   0   0   0   0   2   2   0   0   0   0   0   0   0   2   2   0   0   0   0   0   0   0   2   2   2   0   0   2   2   2   0   2   2   0   0   0   2   2   0   2   0   2   2   2   0   0   0   2   0   2   0   0   0
 MK-5-15                2   0   0   2   0   2   0   2   2   0   2   2   0   2   0   2   0   0   0   0   2   0   0   2   2   0   0   0   0   0   0   2   0   2   2   2   2   2   0   2   0   0   2   0   2   2   0   0   0   0   0   0   2   2   2   2   2   2   2   0   2   0   2   2   0   2   2   2   2   2   2   0   2   0   0   0   0   2   0   0   0   0   0   0   0   2   2   0   2   2   0   2   2   2   0   0   0   0   0   2   0   2   0   2   0   2   0   2   0   0   0   2   0   2   0   0   2   2   2   2   0   0   2   2   0   2   0   0   2   0   0   2   2   0   2   2   0   0   2   2   0   2   2   2   0   0   0   0   0   0   2   2   2   0   0   0   0   0   2   0   2   0   2   0   0   0   0   0   0   2   2   2   0   0   2   2   2   0   2   2   0   0   0   2   2   0   2   0   2   2   2   0   0   2   2   0   2   0   0   0
 MK-5-16                2   0   0   0   0   2   0   2   2   0   2   2   0   0   0   2   2   0   0   0   2   0   0   2   2   0   0   0   0   0   0   0   0   2   2   0   2   2   0   2   0   0   0   0   2   2   0   0   0   0   0   0   2   2   0   2   2   0   2   0   2   0   2   2   2   2   2   2   2   2   2   0   2   0   0   0   0   2   0   0   0   0   0   0   0   2   0   0   2   2   0   2   2   2   0   0   0   0   2   2   0   2   0   2   0   2   0   2   0   0   0   2   0   2   0   0   2   2   2   2   0   0   2   2   2   2   0   0   2   0   0   2   2   0   2   2   0   0   2   2   0   2   2   2   0   2   0   0   0   0   2   2   2   0   0   0   0   0   0   0   2   0   2   0   0   0   0   0   2   2   2   0   0   0   2   0   2   0   2   2   0   0   0   2   2   0   2   0   2   2   2   0   0   2   2   0   2   0   2   0
 MK-6-1                 2   0   2   0   2   0   2   2   2   0   0   2   0   2   2   0   0   2   2   2   2   0   2   0   0   0   2   2   0   0   0   2   0   2   0   2   0   0   0   0   0   0   2   2   0   2   2   2   2   0   0   2   2   0   2   2   2   0   0   0   2   2   2   2   0   2   0   0   2   0   2   0   0   2   0   0   2   2   0   2   0   0   0   2   2   0   2   2   0   2   2   2   0   2   2   2   0   0   0   2   0   2   0   2   0   2   2   0   0   0   2   2   0   2   2   2   0   2   2   0   2   2   2   2   0   2   2   0   0   0   0   0   2   0   0   2   0   0   2   0   0   2   0   2   0   2   2   2   0   2   2   0   2   0   2   0   2   0   2   0   2   2   0   2   2   0   0   0   2   0   0   0   2   0   0   2   0   0   0   2   0   2   2   2   2   2   0   0   2   0   0   0   2   0   0   2   0   2   0   0
 MK-6-2                 2   0   2   0   2   2   2   2   2   0   0   2   0   2   2   0   0   2   2   0   2   0   2   0   0   0   2   2   2   0   0   2   0   2   0   2   0   0   0   2   0   0   2   2   0   0   2   2   2   0   0   2   0   0   2   0   2   0   0   0   2   2   0   2   0   2   0   0   2   0   2   0   0   2   0   0   2   2   0   2   0   0   0   2   0   0   0   2   0   2   2   2   0   2   2   2   0   0   0   0   0   2   0   2   0   2   2   0   0   0   2   2   2   2   2   2   0   2   2   0   2   0   2   2   0   2   2   0   0   0   0   2   2   0   0   2   0   0   2   0   0   2   2   2   0   2   2   2   0   2   0   0   2   0   2   0   2   0   0   0   2   2   2   2   2   0   0   0   2   0   0   0   2   0   0   0   0   0   0   2   0   2   2   2   2   2   0   2   2   0   0   0   2   0   0   2   0   2   0   0
 MK-6-3                 2   0   2   0   2   2   2   2   2   0   0   2   0   2   2   0   0   2   2   0   2   2   2   0   2   0   2   0   0   0   0   2   0   2   0   2   2   0   0   2   0   2   2   2   0   0   2   2   2   0   0   2   0   2   0   2   2   0   0   0   2   2   0   2   0   2   0   0   2   0   2   0   0   2   0   0   0   2   0   2   0   0   0   2   0   0   2   2   0   2   2   2   0   2   2   2   0   0   0   2   0   2   0   2   0   2   2   0   0   0   2   2   2   2   2   2   0   2   2   0   2   0   2   2   0   2   2   0   0   2   0   2   2   0   0   2   0   2   2   0   0   2   0   2   0   2   0   2   0   2   0   0   0   0   2   0   2   0   0   0   2   2   2   2   2   0   0   0   2   0   0   0   2   0   0   2   0   0   0   2   0   2   2   2   2   2   0   2   2   0   2   0   2   0   0   2   0   0   0   0
 MK-6-4                 2   0   2   0   2   2   0   2   2   0   0   2   2   2   2   0   2   2   2   0   2   2   2   0   2   0   2   0   0   0   0   2   0   0   2   2   2   0   0   2   0   2   2   2   0   0   2   2   0   0   0   2   0   2   0   2   2   0   2   0   2   0   0   2   0   2   0   0   2   0   2   0   0   2   0   0   0   2   0   2   0   0   0   0   0   0   2   2   0   2   2   2   0   0   2   0   0   0   0   2   0   2   0   2   2   2   2   0   0   0   2   2   2   2   2   2   0   2   2   2   2   0   2   2   0   2   0   0   0   2   0   2   2   0   0   2   0   2   0   2   0   2   0   2   0   0   2   2   0   2   0   0   0   0   2   0   0   0   0   0   2   2   2   2   0   0   2   0   2   0   0   0   2   0   0   2   0   2   0   2   0   2   2   2   2   2   0   2   2   0   2   0   2   0   0   2   0   0   0   0
 MK-6-5                 2   0   2   0   2   2   0   2   2   0   0   2   2   2   2   0   2   2   2   2   2   2   2   0   2   0   2   0   0   0   0   2   0   0   2   2   2   0   2   2   0   2   0   2   0   0   2   2   0   0   0   2   0   2   0   2   2   0   2   2   2   0   0   2   0   2   0   0   2   2   0   0   0   2   0   0   0   2   0   2   0   0   2   0   0   0   2   2   0   2   2   2   0   0   2   0   2   0   0   2   0   2   0   2   2   2   0   0   0   0   2   2   2   2   2   2   0   2   2   0   2   0   2   2   0   2   0   0   0   0   0   2   2   0   0   2   0   2   0   2   0   2   0   2   0   0   2   2   0   2   0   0   2   0   2   0   0   0   0   0   2   2   2   2   0   0   0   0   2   0   0   0   2   0   0   2   0   2   0   2   0   2   2   2   2   2   2   2   2   0   2   0   2   2   0   2   0   0   0   0
 MK-6-6                 2   0   2   0   2   2   0   2   2   0   0   2   2   2   2   0   2   2   2   2   2   2   2   0   2   0   2   0   0   0   0   2   0   0   0   2   2   2   2   2   2   0   0   2   0   0   2   2   0   0   2   2   2   2   0   2   2   0   2   2   2   0   0   2   0   2   0   0   2   2   0   0   0   2   0   0   0   2   0   2   0   2   2   0   0   0   2   2   0   2   2   0   0   0   2   0   2   0   0   2   0   2   0   2   2   2   2   0   0   0   2   2   2   0   2   2   0   2   2   0   2   0   2   2   0   2   0   0   0   0   0   2   2   0   0   2   0   2   0   2   0   2   0   2   0   2   2   2   0   2   0   0   2   0   2   0   0   0   0   0   2   2   2   2   0   0   0   2   2   0   0   0   2   0   0   2   0   2   0   2   0   0   2   2   2   2   2   2   2   0   2   0   2   2   0   2   0   0   0   0
 MK-6-7                 2   0   2   0   2   0   2   0   2   0   0   2   2   2   0   0   2   0   2   2   2   2   2   0   2   0   2   0   0   0   0   2   0   0   0   2   0   2   2   2   2   0   0   2   0   0   2   2   0   0   2   0   2   2   0   2   2   0   2   2   2   0   0   0   0   2   0   0   2   2   0   0   0   2   0   0   0   2   0   0   0   2   0   0   0   0   2   2   0   2   2   0   0   0   2   2   2   0   0   2   0   2   0   2   2   2   2   0   2   0   2   2   2   0   2   2   0   2   2   0   2   0   2   2   0   2   0   0   0   0   0   2   2   2   0   2   0   2   0   2   2   2   0   2   0   0   2   2   0   2   0   0   2   0   2   0   0   0   0   0   2   2   2   2   2   0   0   2   2   0   0   2   2   0   0   2   0   2   0   2   0   0   2   2   2   2   2   2   2   0   2   2   2   0   0   2   0   0   0   0
 MK-6-8                 2   0   2   0   2   0   2   0   2   0   2   2   2   2   0   2   2   0   2   2   2   2   0   0   2   0   2   0   0   0   0   2   0   0   0   2   0   2   0   2   0   0   0   2   0   0   2   2   0   0   2   0   2   2   0   2   0   2   2   2   0   0   0   0   0   2   0   0   2   0   0   0   0   2   0   2   0   2   2   0   0   2   0   0   0   0   2   2   0   2   2   2   0   0   2   2   2   0   0   2   0   2   0   2   2   0   2   0   2   0   2   2   2   0   2   2   0   2   2   0   2   0   2   2   0   2   2   0   0   0   0   2   2   2   0   2   0   2   0   2   2   2   0   2   0   0   2   2   0   2   0   0   2   0   2   0   0   0   0   0   2   2   2   2   2   0   0   2   2   0   0   2   2   0   2   2   0   2   0   2   0   0   2   2   2   2   2   2   2   2   2   2   0   0   2   2   0   0   0   0
 MK-6-9                 2   0   2   0   2   0   2   0   2   0   0   2   0   0   0   2   2   0   2   2   2   0   0   0   2   0   2   0   2   0   0   2   0   0   0   2   0   2   2   2   0   0   0   2   0   0   2   2   0   0   2   0   2   2   0   2   2   2   2   2   0   0   0   2   0   2   0   0   2   0   2   0   0   2   0   2   0   2   2   0   0   2   0   2   0   0   2   2   0   2   2   2   0   0   2   2   2   0   0   2   0   2   0   2   2   0   2   0   2   0   2   2   0   0   2   2   2   2   2   0   2   2   2   2   0   0   2   0   0   0   0   2   2   2   2   2   0   2   0   2   2   2   0   2   0   0   2   2   0   2   0   0   2   0   2   0   0   0   0   0   2   2   2   0   2   0   0   2   2   0   0   2   2   0   0   2   0   2   0   2   2   0   2   2   2   2   2   2   2   2   2   2   0   0   2   2   0   0   0   0
 MK-6-10                0   0   2   0   2   0   2   0   2   2   0   2   0   0   0   2   2   0   0   0   2   0   0   0   2   0   2   0   2   0   0   2   0   0   0   2   0   0   2   2   2   0   0   2   0   0   2   2   0   0   2   0   2   0   0   2   2   2   0   0   0   0   0   2   0   2   0   0   2   0   2   2   0   2   0   2   0   2   2   0   0   2   2   2   0   0   2   2   0   0   0   0   0   0   2   2   2   2   0   2   0   2   0   2   0   0   2   0   2   0   2   2   0   0   2   2   2   2   0   0   2   2   2   2   0   0   2   0   0   0   0   2   2   2   2   0   0   2   0   2   2   0   0   0   0   2   2   2   0   2   0   0   2   0   2   0   0   0   0   0   2   2   2   0   2   0   2   2   2   0   0   2   2   0   0   2   0   2   0   2   2   0   2   2   2   2   0   0   2   2   2   2   0   0   2   2   0   0   0   0
 MK-6-11                0   2   2   2   2   0   2   0   2   2   0   2   0   0   0   2   2   0   0   0   2   0   0   0   2   0   2   0   2   0   0   2   0   0   0   2   0   0   2   2   2   0   0   2   0   0   2   2   0   0   0   0   2   0   0   2   0   2   0   0   0   0   0   2   0   2   0   0   2   0   2   2   0   2   0   2   0   2   2   0   0   2   2   2   0   0   2   2   0   0   0   0   0   0   2   2   2   2   0   2   0   2   0   2   0   0   2   0   2   0   2   2   0   2   2   2   2   2   0   0   2   2   2   2   0   0   2   0   0   0   0   2   2   2   2   2   0   2   0   2   2   0   2   0   0   2   2   2   0   2   0   0   2   0   0   0   2   0   0   0   2   2   2   0   2   0   2   2   2   0   0   0   2   0   0   2   0   2   0   2   2   0   2   2   2   2   0   0   2   2   2   2   0   2   2   0   0   0   0   0
 MK-6-12                0   0   2   2   0   0   2   0   2   2   0   2   0   0   0   2   2   0   0   0   2   0   0   2   2   0   0   0   2   0   0   2   0   0   0   2   0   0   2   2   2   2   0   2   0   2   2   2   0   0   0   0   2   0   2   2   0   2   0   0   0   2   0   2   0   2   0   0   2   0   2   0   0   2   0   2   0   2   2   0   2   2   2   2   0   0   2   2   0   0   0   0   0   0   2   2   2   2   0   2   0   2   0   0   0   0   2   0   2   0   2   2   0   2   2   2   0   2   0   0   2   2   2   2   2   0   2   0   0   0   2   2   2   2   2   2   0   2   0   2   2   0   2   0   0   2   2   2   0   2   2   0   2   0   0   2   2   0   0   0   2   2   2   0   2   0   2   2   2   0   0   0   2   0   0   2   0   2   0   2   2   0   0   2   2   2   0   0   2   2   2   2   0   2   2   0   2   0   0   0
 MK-6-13                0   0   2   2   2   0   2   0   2   0   0   2   0   0   0   2   2   0   0   0   0   0   2   2   2   0   0   2   2   0   0   2   0   0   2   2   0   0   2   2   2   2   0   2   2   2   0   2   0   0   0   0   2   0   2   2   0   2   0   2   0   2   0   2   0   2   0   0   2   0   0   2   0   2   0   2   0   2   2   0   2   2   2   2   2   0   2   2   0   2   0   0   0   0   2   0   2   0   0   2   0   2   0   0   0   2   2   0   2   0   2   2   0   2   2   0   0   2   0   0   2   2   2   2   2   0   0   2   0   0   2   2   0   2   2   0   0   2   0   2   0   0   2   0   0   2   2   2   0   2   2   0   2   2   0   2   2   0   0   0   2   2   2   0   0   0   2   0   2   0   0   0   2   0   0   2   0   2   0   2   2   0   0   2   2   2   0   0   2   2   2   2   0   2   2   0   2   0   0   0
 MK-6-14                0   0   2   2   2   0   2   0   2   2   0   2   0   0   0   2   2   0   0   0   0   0   0   2   2   0   2   2   2   0   0   2   0   0   2   2   2   0   0   2   2   2   0   2   2   2   0   2   0   0   0   0   2   0   2   2   0   2   0   2   0   2   0   2   0   2   2   0   2   0   0   2   0   2   0   2   0   2   2   0   2   2   2   2   2   0   2   2   0   2   0   0   0   0   2   0   2   0   0   2   0   2   0   0   0   2   2   2   2   0   2   2   0   2   2   0   0   0   0   0   2   2   2   2   2   2   0   2   0   0   2   0   0   2   2   0   0   2   0   2   0   0   2   0   0   2   2   2   0   2   2   0   2   2   0   2   2   0   0   0   2   2   2   0   2   0   0   0   2   0   0   0   2   0   0   2   0   2   0   2   2   0   0   2   2   2   0   0   2   2   2   2   0   2   2   0   2   2   0   0
 MK-6-15                0   0   2   2   2   0   2   0   0   2   0   2   0   0   2   2   2   0   0   0   0   0   0   2   2   0   2   2   2   0   0   2   0   0   2   0   2   0   0   0   2   2   0   2   2   2   0   2   0   0   0   0   0   0   2   2   0   2   0   0   0   2   2   0   0   2   2   0   2   0   0   2   0   2   2   2   0   2   2   0   2   2   2   2   2   0   2   2   0   0   2   2   0   0   2   0   2   0   0   2   2   2   0   0   0   2   2   2   2   0   2   2   0   2   2   0   0   0   0   0   2   2   2   2   2   2   0   2   0   2   2   0   0   2   2   0   0   2   0   2   0   0   2   0   2   2   2   2   0   2   2   0   2   2   0   2   2   0   0   0   2   2   2   0   0   2   0   0   2   0   0   0   2   0   0   2   0   2   0   2   2   0   0   2   2   2   0   0   2   2   2   2   0   2   2   2   2   2   2   0
 MK-6-16                0   0   0   2   2   0   2   0   0   2   0   2   0   0   2   2   2   0   0   0   0   0   0   2   2   0   2   2   2   0   0   2   0   0   2   2   2   0   0   0   2   2   0   2   2   0   0   2   0   0   0   0   0   0   2   2   0   2   2   0   0   2   2   0   0   2   2   0   2   0   0   2   2   2   2   2   0   2   2   0   2   2   2   2   2   0   2   2   2   0   2   2   0   2   2   0   2   0   0   2   2   2   0   0   0   2   2   2   2   0   2   2   2   2   2   0   0   0   0   0   2   2   2   2   2   2   0   2   0   2   2   0   2   2   2   0   2   2   0   2   0   0   2   0   2   2   2   2   0   2   2   0   2   2   0   2   2   0   0   0   2   2   2   2   2   2   0   2   2   0   0   0   2   0   2   2   0   2   0   2   2   0   0   2   2   2   0   0   2   2   2   2   0   2   2   2   2   2   2   0
 
!****************************************** Phenotypic Data **********************************************************
!-100.0 is resevred for missing phenotype
SimulatedTrait1        10.1811    9.4642    7.9937   11.5576   10.3164    9.3004   10.5910    8.1605    7.6715   10.6673   11.0990    7.9959    8.5262   10.7888   12.7116   11.1056    7.6292   11.5733   10.4085   12.1669   11.8109   11.3958    8.9611    6.5050   10.4775   12.0742    8.6993   10.5968    9.0625    9.7985   10.4357   11.3178    9.3998   10.3565   10.4111    7.2234    9.4585    8.4988    8.4748   10.7647   10.1324   10.0383   12.9843    8.6113   10.1114    8.9569   11.2755    8.7257    8.9915    9.9946   10.9666   10.0265   12.7294    8.8852    7.5973    9.7315    7.1894   12.6593    9.7151    7.6885    8.8389   11.3903   12.7489   12.8171   10.6665    9.4380   10.9956   10.5635    8.6216    8.7058   10.6209    7.7722    8.1363    9.0508    9.1403    9.5377    9.9133    8.4695    9.0906    8.8540   10.0915    7.2966   10.8531    9.6776    9.7553    9.4594    9.6379   10.0552    9.7543   13.5387   11.4130   12.5865    9.6735    9.9038   10.0792   10.4904    8.8024   10.8348    8.0098    9.6908   10.7673   12.3311   10.9792   11.5415    7.8126   11.6391    9.4538   12.4958    9.4182   12.0137   11.1237    8.0638   12.0806   11.3697   10.4872   11.8089    9.7793    9.2174    8.1416   10.3507   10.2340   10.3262    9.7711   10.1606    8.1249   11.6576   10.1818   12.0578    9.8847    9.7971    7.1820    8.4967   10.5273    9.5932   11.3064    9.1273   10.3144    9.3185   10.1137    9.3602   10.1370    9.9400    9.8894   13.1272    9.6114    9.7954    9.7588    9.3493    8.4600   11.4612   10.8241   10.6202    8.6503    9.2364    9.7710   11.6783   12.0999    9.4526   12.1493    8.4390   11.8345   10.4119   11.6977   11.8423   11.0708    7.8834    8.3268   10.5307    8.5717    8.2660   10.8182   11.8013    7.5249   12.1185    6.7037   11.9570   10.6931    7.1245   10.9102   10.7531    9.2420    8.8175   10.0882   12.9190    8.5082   10.5102   10.7807   13.4994   10.2326   10.2722   11.2301    9.2638    9.1768    9.7066   11.4148    9.3881    9.1555    9.7200   11.9037   10.0426
SimulatedTrait2        15.6469   15.0027   11.6643   14.7843   14.9813   14.7451   13.8769   16.4809   14.9495   13.7758   17.7105   13.3183   12.6123   15.2970   17.2612   16.2413   16.1422   15.1624   14.4305   15.3647   15.9537   17.8017   16.4664   15.3264   15.6725   14.9192   12.0618   15.2041   14.8959   15.0052   15.5414   13.4224   17.6779   15.5399   14.8533   13.6600   17.3008   17.2212   13.9700   15.4068   14.6625   15.0586   14.9210   13.7079   13.7600   14.6203   14.6789   15.3468   15.1189   14.2855   14.8988   13.6581   15.0275   13.2694   15.0081   13.5205   15.5318   13.1155   13.9255   14.2784   15.3061   13.4404   15.0770   18.1088   14.5303   15.8782   18.1828   18.5032   14.7399   16.5204   16.2259   16.6395   16.2933   13.2475   16.4060   16.3164   15.0703   14.4470   13.4477   15.1542   17.6557   15.2559   13.4206   14.8858   14.4798   14.0030   12.2515   13.9552   12.4863   15.8507   15.0695   15.6254   17.5814   12.4511   16.1666   15.8176   14.2716   15.4709   14.4179   15.1506   15.4131   13.3793   17.6901   13.9279   14.7761   16.3917   15.1104   15.1961   13.3978   15.2655   14.1005   15.5266   16.0819   15.3020   13.9612   14.3378   12.0881   16.1193   17.5216   17.5011   14.9420   14.9181   16.3179   15.3587   16.4094   17.8894   12.5153   16.5122   16.5471   13.9982   14.9623   16.3725   15.2569   14.9730   15.8743   15.3888   14.5919   14.8226   14.4207   14.0045   11.8907   15.3775   14.3470   14.8138   15.1633   14.3338   12.4567   12.9821   15.5477   17.7354   15.8412   14.7608   13.9491   15.2350   17.9203   15.2691   15.6487   15.1353   15.2998   16.8473   14.9770   13.5562   14.5423   16.9884   13.1192   15.2462   12.7789   13.1814   14.6211   13.6091   16.8462   18.3179   12.3026   15.6164   16.8930   15.2095   16.3925   15.4972   13.5730   15.7696   13.0576   16.1254   15.4185   16.3602   14.1035   14.3908   13.6498   13.5926   16.8086   18.0947   17.4485   14.3260   14.5634   15.4468   14.1488   17.2698   14.3102   13.9081   13.8369   14.3176
 
