# Supplementary material for: Inclusive Composite Interval Mapping of QTL by Environment Interactions in Biparental Populations
Source: PLoS One. 2015 Jul 10;10(7):e0132414. doi: 10.1371/journal.pone.0132414 (PMC4498613; doi:10.1371/journal.pone.0132414)
Supplement: S3 File — (ZIP) [file pone.0132414.s003.zip › Simulation for unliked model/Simulated popualtions/run_00181.met]

!**********************Note: lines staring with "!" are remarks and will be ignored in the program********************
!*********************************General Information**********************************
!Assuming F1 = P1 x P2, populations available in QTL IciMapping are: 
!  1, P1BC1F1 = P1 x F1, the first backcrossing where P1 is used as the recurrent parent;
!  2, P2BC1F1 = P2 x F1, the first backcrossing where P2 is used as the recurrent parent;
!  3, F1DH, F1-derived doubled haploids; 
!  4, RIL or F1RIL, recombination inbred lines through the repeated selfing of F1;
!  5, P1BC1RIL, recombination inbred lines through the repeated selfing of P1BC1F1;
!  6, P2BC1RIL, recombination inbred lines through the repeated selfing of P2BC1F1;
!  7, F2, the selfing generation of F1;
!  8, F3, the selfing generation of F2;
!  9, P1BC2F1, the second backcrossing where P1 is used as the recurrent parent; 
! 10, P2BC2F1, the second backcrossing where P2 is used as the recurrent parent;
! 11, P1BC2RIL, recombination inred lines through the repeated selfing of P1BC2F1; 
! 12, P2BC2RIL, recombination inred lines through the repeated selfing of P2BC2F1; 
! 13, P1BC1F2, the selfing generation of P1BC1F1; 
! 14, P2BC1F2, the selfing generation of P2BC1F1; 
! 15, P1BC2F2, the selfing generation of P1BC2F1; 
! 16, P2BC2F2, the selfing generation of P2BC2F1; 
! 17, P1BC1DH, P1BC1F1-derived doubled haploids; 
! 18, P2BC1DH, P2BC1F1-derived doubled haploids; 
! 19, P1BC2DH, P1BC2F1-derived doubled haploids; 
! 20, P2BC2DH, P2BC2F1-derived doubled haploids; 
   3      !Mapping Population (see remarks above)
   2      !Mapping Function (1 for Kosambi; 2 for Haldane; 3 for Morgan)
   2      !Marker Space Type (1 for intervals; 2 for positions)
   1      !Marker Space Unit(1 for centiMorgans; 2 for Morgan)
   6      !Number of Chromosomes (or Linkage Groups)
 200      !Size of the mapping population
   2      !Number of environments
 
!***************************************** Chromosomes and Linkage Maps **********************************************
!Chromosome                 NumMarkers
-CH1                        16
-CH2                        16
-CH3                        16
-CH4                        16
-CH5                        16
-CH6                        16
!Linkage map (Marker name followed by position or the interval length)
 MK-1-1                1     0.000
 MK-1-2                1    10.000
 MK-1-3                1    20.000
 MK-1-4                1    30.000
 MK-1-5                1    40.000
 MK-1-6                1    50.000
 MK-1-7                1    60.000
 MK-1-8                1    70.000
 MK-1-9                1    80.000
 MK-1-10               1    90.000
 MK-1-11               1   100.000
 MK-1-12               1   110.000
 MK-1-13               1   120.000
 MK-1-14               1   130.000
 MK-1-15               1   140.000
 MK-1-16               1   150.000
 MK-2-1                2     0.000
 MK-2-2                2    10.000
 MK-2-3                2    20.000
 MK-2-4                2    30.000
 MK-2-5                2    40.000
 MK-2-6                2    50.000
 MK-2-7                2    60.000
 MK-2-8                2    70.000
 MK-2-9                2    80.000
 MK-2-10               2    90.000
 MK-2-11               2   100.000
 MK-2-12               2   110.000
 MK-2-13               2   120.000
 MK-2-14               2   130.000
 MK-2-15               2   140.000
 MK-2-16               2   150.000
 MK-3-1                3     0.000
 MK-3-2                3    10.000
 MK-3-3                3    20.000
 MK-3-4                3    30.000
 MK-3-5                3    40.000
 MK-3-6                3    50.000
 MK-3-7                3    60.000
 MK-3-8                3    70.000
 MK-3-9                3    80.000
 MK-3-10               3    90.000
 MK-3-11               3   100.000
 MK-3-12               3   110.000
 MK-3-13               3   120.000
 MK-3-14               3   130.000
 MK-3-15               3   140.000
 MK-3-16               3   150.000
 MK-4-1                4     0.000
 MK-4-2                4    10.000
 MK-4-3                4    20.000
 MK-4-4                4    30.000
 MK-4-5                4    40.000
 MK-4-6                4    50.000
 MK-4-7                4    60.000
 MK-4-8                4    70.000
 MK-4-9                4    80.000
 MK-4-10               4    90.000
 MK-4-11               4   100.000
 MK-4-12               4   110.000
 MK-4-13               4   120.000
 MK-4-14               4   130.000
 MK-4-15               4   140.000
 MK-4-16               4   150.000
 MK-5-1                5     0.000
 MK-5-2                5    10.000
 MK-5-3                5    20.000
 MK-5-4                5    30.000
 MK-5-5                5    40.000
 MK-5-6                5    50.000
 MK-5-7                5    60.000
 MK-5-8                5    70.000
 MK-5-9                5    80.000
 MK-5-10               5    90.000
 MK-5-11               5   100.000
 MK-5-12               5   110.000
 MK-5-13               5   120.000
 MK-5-14               5   130.000
 MK-5-15               5   140.000
 MK-5-16               5   150.000
 MK-6-1                6     0.000
 MK-6-2                6    10.000
 MK-6-3                6    20.000
 MK-6-4                6    30.000
 MK-6-5                6    40.000
 MK-6-6                6    50.000
 MK-6-7                6    60.000
 MK-6-8                6    70.000
 MK-6-9                6    80.000
 MK-6-10               6    90.000
 MK-6-11               6   100.000
 MK-6-12               6   110.000
 MK-6-13               6   120.000
 MK-6-14               6   130.000
 MK-6-15               6   140.000
 MK-6-16               6   150.000
!*********************************** Marker Types ********************************************************************
!Co-dominant marker: When heterozygote F1 is present, P1 is coded as 2, F1 is coded as 1, and P2 is coded as 0; Otherwise, P1 is coded as 2, and P2 is coded as 0. 
!Dominant marker: When heterozygote F1 is present, P1 and F1 are coded as 12, and P2 is coded as 0; Otherwise, P1 is coded as 2, and P2 is coded as 0.  
!Recessive markers: When heterozygote F1 is present, P1 is coded as 2, and F1 and P2 are coded as 10; Otherwise, P1 is coded as 2, and P2 is coded as 0. 
!Missing marker is coded as -1. 
 MK-1-1                 0   2   0   2   0   2   2   2   0   0   0   0   0   2   0   2   0   0   2   0   0   2   0   2   0   0   0   2   0   2   2   2   2   0   2   0   0   0   2   2   2   2   2   2   2   2   2   0   0   0   2   0   2   0   0   2   2   0   2   0   2   2   0   0   0   0   0   0   0   0   0   2   0   2   0   0   0   2   0   2   0   0   0   2   0   2   0   0   0   0   2   2   2   2   2   0   0   0   2   0   2   0   2   0   2   0   0   2   2   0   0   2   2   2   0   0   2   2   0   0   0   0   0   2   2   0   2   0   0   2   0   0   0   0   2   0   0   2   0   0   2   2   2   0   2   0   2   2   2   2   0   2   2   2   0   0   2   0   0   2   2   0   2   0   0   0   0   2   0   0   2   2   2   2   2   2   0   2   2   2   0   0   2   2   2   2   2   0   0   0   0   2   0   2   0   2   2   0   0   0
 MK-1-2                 0   2   0   2   0   2   2   2   0   0   0   0   0   2   0   2   0   0   2   0   0   2   0   2   0   0   2   2   2   2   0   2   2   0   2   0   0   0   2   2   2   2   2   2   2   2   2   2   0   0   2   0   0   0   2   2   2   0   2   2   2   2   0   0   0   0   0   0   0   0   0   2   0   2   2   0   0   2   0   2   0   0   0   2   0   0   0   0   0   0   2   2   2   2   2   0   0   0   2   0   2   0   2   0   2   0   0   2   2   0   0   2   2   0   0   0   2   2   0   2   0   0   0   2   2   0   2   0   0   2   0   0   0   0   2   0   0   2   0   0   2   0   2   0   0   0   2   2   2   2   0   2   2   2   0   0   2   0   0   2   2   2   2   0   2   0   0   2   0   0   2   2   2   2   2   2   0   2   2   0   0   0   2   2   2   2   2   0   0   0   0   2   0   2   0   2   2   0   0   0
 MK-1-3                 0   2   0   2   0   2   2   2   0   0   2   0   0   2   0   2   0   2   2   2   0   0   0   2   0   0   2   2   0   2   0   2   2   0   2   0   0   0   2   2   2   2   2   2   2   2   2   2   0   0   2   0   2   0   2   2   2   0   2   2   2   2   0   0   0   0   0   0   0   0   2   2   0   2   2   0   0   2   0   0   0   0   0   2   0   0   0   0   0   0   2   2   2   2   2   0   0   0   2   0   2   0   2   0   2   0   0   2   2   2   0   2   2   2   0   0   2   2   0   2   0   0   0   0   2   0   2   0   0   2   0   0   0   0   2   0   0   2   0   2   2   0   2   0   0   0   2   2   2   2   0   2   2   2   0   0   2   0   0   2   2   2   2   0   2   0   0   2   0   0   2   2   2   2   2   2   0   0   2   0   0   0   2   2   2   2   2   0   0   0   0   2   0   0   2   2   2   2   0   0
 MK-1-4                 0   2   0   2   0   2   2   0   0   0   2   0   0   2   0   2   2   2   2   2   0   0   0   2   0   2   2   0   0   2   0   2   0   0   2   2   0   0   2   2   2   2   0   2   2   2   2   2   0   2   2   0   2   0   2   2   2   0   2   2   2   2   0   0   0   0   0   0   2   0   2   2   2   0   2   0   0   2   0   0   0   0   0   0   0   0   0   0   0   0   2   2   2   2   2   2   0   0   2   0   2   0   2   0   2   0   0   2   2   2   0   2   2   2   0   0   2   2   0   2   0   0   0   0   2   0   2   0   0   2   0   0   0   2   2   0   0   2   0   2   2   0   2   0   0   0   2   2   2   2   0   2   2   2   0   0   2   0   0   2   2   2   2   0   2   0   0   2   0   2   2   2   2   2   2   2   0   0   0   0   0   0   2   2   2   2   2   0   0   0   0   2   0   0   2   0   2   2   0   0
 MK-1-5                 0   2   0   2   0   2   2   0   2   0   2   2   0   2   0   2   2   2   2   2   0   0   0   2   0   0   0   0   0   2   0   2   0   0   2   2   0   0   2   2   2   2   0   2   2   2   2   0   0   2   0   0   2   0   2   2   2   0   2   2   2   2   0   0   0   0   0   0   0   0   2   2   2   0   2   0   0   2   0   0   0   0   2   0   0   0   0   0   0   0   2   2   2   2   2   2   0   0   2   0   2   0   2   0   2   0   0   2   2   2   0   2   0   2   0   0   2   2   0   2   0   0   0   0   2   0   0   0   0   2   0   0   0   2   2   0   0   2   0   2   2   0   2   0   0   0   2   2   2   2   0   2   0   2   0   2   2   0   0   2   0   0   2   0   2   0   0   2   0   2   2   2   2   2   2   0   0   0   0   0   0   0   2   2   2   2   2   0   0   0   0   2   2   0   2   0   2   2   2   0
 MK-1-6                 0   2   0   2   0   2   2   0   0   0   2   0   0   2   0   2   2   2   2   2   0   0   0   2   0   0   0   0   0   2   0   2   0   0   2   2   0   0   2   2   2   2   0   2   2   2   2   0   0   2   0   0   2   0   2   0   2   0   2   2   2   0   0   0   0   0   0   0   0   0   2   2   2   0   2   2   0   2   0   0   2   0   2   0   0   0   2   0   0   0   2   2   2   0   0   2   0   2   2   0   2   0   2   0   2   0   0   2   2   2   0   2   0   2   0   2   2   2   0   2   0   2   0   0   2   0   0   0   2   2   0   0   0   2   2   0   0   2   0   2   2   0   2   0   0   0   2   2   2   0   0   2   0   2   0   2   2   0   0   2   0   2   2   0   2   0   0   2   0   2   2   2   2   2   2   0   0   0   0   0   0   0   2   0   2   2   2   0   0   0   0   2   2   0   2   0   2   2   2   0
 MK-1-7                 0   2   0   2   0   2   2   0   0   0   2   0   0   2   0   2   2   2   2   2   0   2   0   2   0   0   2   0   0   2   0   2   0   0   2   0   0   0   2   2   2   0   2   2   2   2   2   0   0   0   0   0   2   0   2   0   2   0   2   2   2   0   2   2   0   0   0   0   0   0   2   2   0   0   2   2   0   2   0   0   2   0   2   0   2   2   2   0   0   0   2   2   2   0   0   2   0   2   2   0   2   0   2   0   2   0   0   2   2   0   0   2   0   2   0   2   2   2   0   2   0   2   0   0   2   0   0   0   2   2   0   2   0   2   2   0   0   2   0   0   2   0   2   0   0   0   2   0   2   0   0   0   2   2   0   2   2   0   0   2   0   2   2   0   2   0   2   2   0   2   2   2   0   2   2   0   0   0   0   0   0   0   2   0   2   2   2   0   0   0   0   2   2   0   2   0   0   2   2   0
 MK-1-8                 0   2   0   2   0   2   2   0   0   0   2   0   0   2   0   2   2   2   2   2   0   2   0   2   0   0   2   0   0   2   0   2   0   2   2   0   0   0   0   2   2   0   2   0   2   2   2   0   0   0   0   0   2   0   2   0   2   2   2   2   2   0   2   2   0   0   0   0   0   0   2   2   0   0   2   2   0   2   0   0   2   0   2   0   2   2   2   0   0   2   2   2   2   2   0   2   0   2   0   0   2   0   2   0   2   0   0   2   2   2   0   2   0   2   2   2   0   2   0   2   0   0   0   0   2   0   0   0   2   2   0   2   0   2   2   0   0   2   0   0   2   0   2   0   0   0   2   0   2   0   0   0   2   2   0   2   2   0   0   2   0   2   2   2   2   0   2   2   2   0   2   2   0   0   2   0   0   0   0   0   0   0   2   0   2   2   2   2   0   0   0   2   2   0   2   0   0   2   2   0
 MK-1-9                 0   2   0   2   2   2   2   0   0   2   0   0   0   2   0   2   2   2   2   2   0   2   2   2   0   0   2   0   0   2   0   2   0   2   2   0   0   0   0   2   2   0   2   0   2   2   0   0   0   2   0   0   2   0   2   2   2   2   2   2   2   0   2   2   0   0   0   0   2   0   2   2   2   0   2   2   0   2   0   0   2   0   2   0   2   2   2   0   0   2   0   2   2   0   0   2   0   2   0   0   2   0   2   0   2   0   0   2   2   2   0   0   0   2   2   2   0   2   0   2   0   0   0   0   2   0   0   0   2   2   0   2   0   2   2   0   0   2   0   0   0   0   2   0   0   0   2   0   2   0   0   0   2   2   0   2   2   0   0   2   0   0   2   2   2   0   2   2   2   0   2   2   0   0   2   0   2   0   2   0   0   0   2   0   0   2   2   2   0   0   0   2   2   0   2   0   2   2   2   0
 MK-1-10                0   2   0   2   2   2   2   0   0   2   0   0   0   2   0   2   0   2   2   2   0   2   2   2   0   0   2   0   0   2   0   2   0   2   2   0   0   0   0   2   2   2   2   0   2   2   0   0   2   2   0   0   2   0   2   2   2   2   2   2   2   0   2   2   0   0   0   0   2   2   0   2   2   0   2   2   0   2   0   0   2   0   2   0   2   2   0   2   2   0   0   2   2   0   0   2   0   2   2   0   2   0   2   0   2   2   2   2   2   0   0   0   0   2   2   2   0   2   0   2   0   2   0   0   2   0   0   0   2   2   0   2   0   2   2   0   0   2   0   0   0   0   2   0   0   0   2   0   2   0   0   0   2   2   0   2   0   0   2   2   0   0   2   2   2   0   2   2   2   0   2   2   0   0   0   0   2   0   2   0   0   0   2   0   0   2   2   2   0   0   0   2   2   0   0   0   2   2   2   0
 MK-1-11                0   0   2   0   2   2   0   0   0   2   0   0   0   2   2   2   2   2   2   2   0   2   2   2   0   0   0   0   0   0   0   2   2   0   2   2   0   0   0   2   2   2   2   0   2   2   0   0   2   2   0   0   2   0   2   2   2   2   0   0   2   0   2   0   0   0   0   0   2   0   0   2   2   2   2   2   0   2   0   0   2   0   2   0   2   2   0   2   2   0   0   2   2   0   0   0   0   2   2   0   2   0   2   0   2   2   2   0   2   0   0   2   2   2   2   2   0   2   0   2   0   2   0   2   2   0   0   0   2   2   0   0   2   2   2   0   0   2   0   0   0   0   2   0   0   0   2   0   2   2   0   0   2   0   0   2   0   0   2   0   0   2   2   2   2   0   2   2   2   2   2   0   0   0   0   0   2   0   2   0   0   0   2   0   0   0   2   2   2   0   0   2   2   0   0   0   2   2   2   0
 MK-1-12                0   0   2   0   2   2   0   0   0   2   0   2   0   0   2   2   2   0   2   2   0   2   2   2   0   2   0   0   0   0   0   0   2   0   2   2   0   0   2   2   2   2   0   0   2   2   0   0   2   2   0   0   0   2   2   2   2   2   0   0   2   0   2   0   0   0   2   0   2   0   0   2   0   2   2   2   0   2   0   0   2   0   2   0   2   2   0   2   2   0   0   2   2   0   0   0   0   2   2   0   2   0   2   0   2   2   2   0   2   0   0   2   2   2   0   2   0   0   0   2   0   2   0   0   2   0   2   0   2   0   0   0   2   2   2   0   0   2   0   0   0   0   2   0   0   0   2   0   2   2   0   0   2   0   0   2   0   0   0   0   0   2   2   2   0   0   2   2   2   2   2   0   0   0   0   0   2   0   2   0   0   2   2   0   0   0   2   2   2   0   0   2   2   0   0   0   2   2   2   0
 MK-1-13                0   0   2   0   2   0   0   2   0   2   0   2   0   0   2   2   2   0   2   2   0   2   2   0   0   2   0   0   0   0   0   0   0   0   2   2   0   0   2   2   2   2   0   0   2   2   0   0   2   2   0   0   0   2   2   2   2   2   0   0   0   0   2   0   0   0   2   0   2   0   2   2   0   2   2   2   0   2   0   0   2   0   2   0   2   2   0   2   2   0   0   2   2   0   0   0   0   2   0   0   2   0   2   2   2   2   2   0   0   0   0   2   2   0   0   2   0   0   0   2   0   2   0   0   2   2   0   0   2   0   0   0   2   2   2   0   0   2   0   0   0   0   2   0   2   0   2   0   2   2   0   0   2   0   2   2   0   0   0   2   2   2   2   2   0   2   2   2   0   2   2   0   0   0   2   0   2   2   2   0   0   2   2   0   0   0   0   2   2   0   0   2   2   0   0   0   2   2   2   0
 MK-1-14                0   0   2   0   2   0   0   2   0   2   0   2   0   0   2   2   2   0   2   2   0   2   2   0   0   2   0   0   0   0   2   0   0   0   2   2   0   0   2   2   2   2   0   0   2   2   0   2   2   2   0   0   0   2   2   2   2   2   0   0   2   0   0   0   0   0   2   0   2   0   2   2   0   2   2   2   0   2   0   0   2   0   2   0   2   2   0   0   2   0   0   2   2   0   0   0   0   2   0   2   2   0   2   2   2   2   2   0   0   0   0   2   2   0   0   2   0   0   0   2   0   0   0   0   2   2   0   0   2   0   0   0   2   2   0   0   0   2   0   2   0   0   2   0   2   2   2   0   2   2   0   0   2   0   2   2   0   0   0   2   2   2   2   2   2   2   2   2   0   2   2   0   0   0   0   2   2   2   2   0   2   2   2   0   0   0   2   2   2   0   0   2   2   0   2   0   2   2   0   0
 MK-1-15                0   0   2   0   2   2   2   2   0   2   0   2   0   0   2   2   2   0   2   2   0   2   2   0   0   2   0   0   0   0   2   0   0   0   2   2   0   0   0   2   2   2   0   0   2   2   0   2   2   2   2   0   0   2   2   2   2   2   0   0   2   0   0   0   0   0   2   0   2   0   2   2   2   2   0   2   0   2   0   0   2   0   2   0   2   2   0   0   0   0   0   2   2   0   0   0   0   0   2   2   2   2   2   0   2   2   2   2   0   0   2   2   2   0   0   2   0   0   0   2   0   0   0   2   2   2   0   0   2   0   0   0   2   2   0   0   0   2   0   2   0   0   2   0   2   2   2   0   2   0   0   0   2   0   0   2   0   0   0   2   2   2   2   2   2   2   2   2   0   2   2   0   0   0   0   2   2   2   2   0   2   2   0   0   0   0   2   2   2   0   0   2   2   0   2   0   2   2   0   0
 MK-1-16                0   0   2   0   2   2   2   2   0   2   0   2   0   0   2   2   2   0   2   2   0   2   2   0   0   2   0   0   0   0   2   0   0   0   2   2   0   0   0   2   2   2   0   0   2   2   0   2   2   2   2   0   0   2   2   0   2   2   0   0   2   0   0   0   0   0   2   0   2   0   2   2   2   2   0   2   0   2   0   0   2   0   2   2   2   2   0   0   0   0   0   0   2   0   0   0   0   2   2   2   2   2   2   0   0   2   0   2   0   0   2   2   2   0   0   2   0   0   0   2   0   0   0   2   2   2   0   0   2   2   0   2   0   2   0   0   0   0   0   0   0   0   2   0   2   2   2   0   2   0   0   0   2   0   0   2   0   2   0   2   2   0   2   2   2   2   0   2   2   2   2   0   0   0   0   2   2   2   0   0   2   2   0   0   2   0   2   2   2   0   2   2   2   0   2   0   2   2   0   0
 MK-2-1                 0   2   2   0   2   0   0   0   2   0   2   0   0   0   2   0   0   0   2   2   2   2   0   2   0   2   2   0   2   2   2   0   2   0   0   0   0   0   2   0   0   0   0   0   0   0   0   0   2   2   2   2   2   2   2   2   2   0   0   2   2   0   2   0   2   2   2   2   2   2   2   0   0   0   2   2   0   2   0   2   2   2   0   0   2   2   0   0   2   0   2   0   0   0   2   2   0   0   2   0   2   2   0   0   2   2   0   0   2   2   2   2   0   0   2   0   0   0   0   0   2   2   0   2   0   0   2   2   2   2   0   2   2   2   2   0   2   0   0   2   2   2   2   2   0   0   0   2   2   0   2   2   0   2   2   0   2   2   0   2   2   0   2   2   2   2   2   2   2   0   2   0   2   2   2   0   0   0   2   0   0   0   2   0   2   0   0   2   0   2   2   2   2   0   0   2   0   2   0   2
 MK-2-2                 0   2   2   0   2   0   2   0   2   0   2   0   0   0   2   0   0   0   2   2   2   2   0   2   0   2   2   0   2   2   2   0   2   0   0   0   0   0   2   2   0   0   0   0   2   0   0   0   2   2   2   2   2   2   2   2   2   0   0   2   2   0   2   0   2   2   2   2   2   2   2   0   0   0   2   2   0   2   0   2   2   2   0   0   2   2   0   0   2   0   2   0   2   0   2   2   0   2   2   0   2   2   0   0   2   2   0   2   2   2   0   2   0   0   2   0   0   0   0   0   2   2   0   2   2   0   2   0   0   2   0   2   2   2   2   2   2   0   0   2   2   2   2   2   0   0   0   2   2   0   2   0   0   2   2   0   2   2   0   0   2   2   2   2   2   2   2   2   2   0   2   0   0   2   2   0   2   0   2   0   0   0   2   2   2   0   0   2   0   0   2   2   2   0   0   2   0   2   0   2
 MK-2-3                 0   2   2   0   2   0   2   0   2   0   0   2   0   0   2   0   0   0   2   0   2   2   0   2   2   2   2   0   2   2   2   0   2   0   0   0   2   0   2   2   0   0   0   0   2   0   0   0   2   2   2   2   2   2   2   0   0   0   0   2   2   0   2   0   2   2   2   2   2   2   2   0   0   0   2   2   0   2   0   2   2   2   0   2   2   2   2   0   2   0   2   0   2   0   2   2   2   2   2   0   2   2   0   2   2   2   0   0   0   2   0   2   0   0   2   0   0   0   0   0   0   2   0   2   2   0   2   0   2   2   0   2   2   2   2   2   2   0   0   0   2   2   2   2   0   0   0   2   2   0   2   0   0   2   2   0   2   2   0   0   2   0   2   2   2   2   2   2   2   0   2   0   0   2   0   0   2   0   2   0   0   0   2   2   2   0   0   2   0   0   2   2   2   0   2   2   0   0   0   2
 MK-2-4                 0   2   2   0   2   2   2   0   2   0   0   2   0   0   2   0   0   2   0   0   2   2   0   2   2   2   2   0   2   2   2   0   2   0   0   0   2   0   2   2   0   2   0   0   2   0   0   0   2   2   2   2   2   2   2   0   0   0   0   2   2   0   2   0   2   2   2   2   2   0   2   0   0   0   2   2   0   2   2   2   2   2   0   2   2   2   2   0   2   0   2   0   2   0   2   2   2   2   2   0   2   2   0   2   2   2   0   0   0   2   0   2   0   0   0   0   0   0   0   0   0   0   0   2   2   0   2   0   2   2   2   2   2   2   2   2   2   0   0   0   0   2   2   2   0   0   0   2   2   0   2   0   0   2   2   0   2   2   0   0   2   0   0   2   2   2   2   2   2   0   2   0   0   2   0   0   0   0   2   2   0   0   2   2   2   0   0   2   2   0   0   2   2   0   2   2   0   2   0   2
 MK-2-5                 0   2   2   0   2   2   2   0   2   0   0   2   0   0   2   0   0   2   0   0   2   0   0   2   2   2   2   0   0   2   2   0   2   0   0   0   2   0   2   2   0   2   0   0   2   0   0   0   2   2   2   2   2   2   2   0   0   2   0   2   2   0   2   2   2   2   2   2   2   0   2   0   0   0   2   2   0   2   2   2   2   2   0   2   2   2   2   0   2   0   2   2   2   0   2   2   2   2   2   0   2   0   0   2   2   2   0   0   0   2   0   2   0   0   0   0   0   0   2   0   0   0   0   2   2   2   2   0   2   2   0   2   2   2   2   2   2   0   0   0   0   2   2   2   0   0   0   2   0   0   2   0   0   2   2   0   2   2   0   0   2   0   0   2   2   0   2   2   2   0   2   0   0   2   0   0   0   0   2   2   0   2   2   2   2   0   0   0   0   0   0   2   2   0   0   2   0   2   0   2
 MK-2-6                 0   2   2   0   2   2   2   0   2   2   0   2   0   0   2   0   0   2   0   0   2   0   0   2   2   0   2   0   0   0   0   0   0   0   0   0   2   0   2   2   2   2   0   0   0   0   0   0   2   2   2   2   2   2   2   0   0   2   0   2   2   0   2   2   2   2   2   2   2   2   2   0   0   0   2   2   2   2   2   0   2   2   0   2   2   2   2   0   2   0   2   2   0   0   2   2   2   2   2   0   2   0   0   2   2   2   0   0   0   2   0   2   0   0   0   0   0   0   2   2   0   0   0   2   2   2   2   0   2   2   0   2   2   2   2   0   2   0   2   0   0   2   2   2   0   0   0   2   0   0   2   0   0   2   2   0   2   2   0   0   2   0   0   2   0   2   2   2   2   2   2   0   2   2   0   0   0   2   2   2   0   2   2   2   2   0   0   0   0   0   0   2   2   0   0   2   0   2   2   2
 MK-2-7                 0   2   2   0   2   2   2   2   2   2   2   2   0   0   2   0   0   2   0   0   0   0   0   2   2   0   2   0   2   0   0   0   2   0   0   0   2   0   2   2   2   2   0   0   0   0   0   2   2   2   2   2   2   2   2   0   0   2   0   2   2   0   2   2   2   2   2   0   2   2   2   0   0   0   2   2   2   2   2   0   0   2   0   2   2   2   2   0   2   0   2   2   0   0   2   2   2   2   2   0   2   0   0   2   2   2   0   0   0   2   0   2   0   0   0   0   0   0   2   2   0   2   0   0   2   2   2   0   2   2   2   2   2   2   2   0   2   0   2   0   0   2   2   2   0   0   0   2   0   0   2   0   0   2   2   0   2   2   0   0   2   0   0   2   0   2   2   2   2   2   2   0   2   0   0   0   0   2   2   2   0   2   2   2   2   0   0   2   0   0   0   0   2   0   0   0   0   2   0   0
 MK-2-8                 0   2   0   0   2   2   2   2   2   2   2   2   0   0   2   0   0   2   0   2   0   0   2   2   2   0   2   0   2   0   0   0   2   0   0   0   2   0   2   2   0   2   0   0   0   0   2   2   2   2   2   2   2   2   2   2   0   2   0   0   2   0   2   2   2   2   2   0   2   2   2   0   0   0   0   2   2   2   2   0   0   2   0   2   2   2   2   0   2   0   2   2   2   0   2   2   2   2   2   0   2   0   0   2   2   0   0   0   0   2   0   2   0   0   0   0   2   0   2   2   0   2   0   0   2   2   2   0   2   2   2   0   2   2   2   0   2   0   2   0   0   2   2   2   0   0   0   2   2   0   2   0   2   2   2   0   0   2   0   0   2   0   0   2   2   2   2   2   2   2   2   0   2   0   0   0   0   2   2   2   0   2   0   2   2   0   0   2   0   0   0   0   2   0   0   0   0   2   0   0
 MK-2-9                 0   0   0   0   2   2   2   2   2   2   2   2   0   0   2   0   0   2   2   2   0   0   2   2   2   0   2   2   2   0   0   0   0   2   0   0   2   0   2   2   0   2   0   0   0   0   2   2   2   2   2   2   2   2   2   2   0   2   0   0   2   0   2   2   2   2   2   2   2   2   2   0   0   2   0   2   2   2   2   0   0   2   0   2   2   2   2   2   2   0   2   2   2   0   2   2   2   2   2   0   2   0   0   2   2   0   0   0   0   0   0   2   2   0   0   0   2   0   2   2   0   2   0   0   2   0   2   0   2   0   2   0   2   2   2   0   2   0   0   0   0   2   2   0   0   0   0   2   2   0   0   0   2   2   2   0   0   2   0   0   2   0   0   0   2   2   2   2   2   2   2   0   2   0   0   0   0   2   2   2   0   2   2   2   2   0   2   2   0   0   0   0   2   0   0   0   0   2   0   0
 MK-2-10                0   0   2   0   2   2   2   2   0   2   2   2   0   0   2   0   0   2   2   2   0   0   2   2   2   0   0   2   2   0   0   0   0   2   0   0   2   0   2   2   0   2   0   0   0   0   2   2   2   2   2   2   2   2   2   2   0   2   0   2   2   0   2   2   2   2   0   2   2   2   2   0   0   2   0   2   2   2   2   0   0   2   0   2   2   2   2   2   0   0   2   2   2   0   2   2   2   2   0   0   2   0   0   2   2   0   0   0   0   0   0   2   2   0   0   0   2   0   2   2   0   2   2   0   2   0   2   0   2   0   2   0   2   2   0   0   2   0   0   0   0   2   2   0   0   0   0   2   2   2   0   0   2   2   2   2   0   2   2   0   2   0   0   0   2   2   2   2   2   2   2   0   2   0   0   0   0   2   2   2   2   2   2   2   2   2   0   2   0   0   0   2   2   0   0   0   0   2   0   0
 MK-2-11                0   0   2   0   2   2   2   2   0   2   2   2   2   0   2   0   0   2   2   2   0   0   2   2   2   0   0   2   0   0   0   0   2   2   0   0   2   2   2   2   0   0   0   0   0   0   2   2   2   2   2   2   2   2   2   2   0   0   0   2   2   0   2   2   2   0   0   2   2   2   0   2   0   2   0   2   2   2   2   0   0   2   0   2   2   2   2   2   0   0   2   0   2   0   0   2   0   2   0   2   0   0   0   2   2   0   0   2   0   0   2   2   2   0   0   0   0   0   2   2   0   2   2   0   2   0   2   0   2   0   2   0   2   2   0   0   2   0   0   0   0   2   2   0   0   0   0   2   2   2   0   0   2   2   2   2   0   2   2   0   2   0   0   0   2   2   2   2   2   2   2   0   2   0   2   0   0   2   2   2   2   2   2   2   2   2   0   2   0   0   0   0   2   0   0   0   0   2   0   0
 MK-2-12                0   2   2   2   2   2   0   2   2   2   2   2   2   0   2   0   0   2   2   2   0   0   2   2   2   0   0   0   0   0   0   0   2   2   0   0   2   2   0   2   0   0   0   2   0   0   2   2   0   2   2   2   2   2   2   2   0   0   0   2   2   0   2   2   0   0   0   2   2   2   0   2   0   2   0   2   0   2   2   0   0   2   0   2   2   2   2   2   2   0   2   0   2   0   0   2   0   2   0   2   2   0   0   2   2   0   0   2   0   2   2   2   2   0   2   0   0   0   2   0   0   2   2   2   2   0   2   0   2   0   2   0   2   2   2   0   2   0   0   0   2   0   2   0   0   0   0   2   2   2   0   0   2   2   2   2   0   2   2   0   2   0   0   0   2   2   2   2   2   2   2   0   2   2   2   0   0   2   2   2   2   2   2   2   2   2   0   2   0   0   0   0   2   0   0   0   0   2   0   0
 MK-2-13                0   2   2   2   2   2   2   2   2   2   2   2   2   0   2   0   0   0   2   2   0   0   2   2   2   2   0   0   0   0   0   0   2   2   0   0   2   2   0   2   0   0   2   2   0   2   2   2   0   2   2   2   2   2   2   2   2   0   0   2   2   0   2   2   0   0   0   2   2   2   0   2   0   2   0   2   0   0   2   0   0   2   0   2   0   2   0   2   2   0   2   0   2   0   0   2   2   2   2   2   2   0   0   2   2   0   0   2   2   2   2   2   2   0   2   0   0   0   2   0   2   2   2   2   2   0   2   0   2   0   2   0   2   2   2   0   2   0   0   0   2   0   2   0   0   0   0   2   2   2   0   0   2   2   2   2   0   2   2   0   2   0   0   0   2   2   2   2   2   2   2   0   2   2   0   2   0   2   2   2   2   0   0   2   2   2   0   2   0   0   0   0   2   2   0   0   0   0   0   0
 MK-2-14                0   2   2   2   2   2   2   0   2   2   2   2   2   0   2   0   0   2   2   2   2   0   2   2   2   2   0   0   0   0   0   0   2   2   0   0   2   2   0   2   0   0   2   2   0   2   2   2   0   2   2   2   0   0   2   2   2   0   0   2   2   0   2   2   2   0   2   2   2   2   0   0   0   2   0   2   2   0   2   2   0   0   0   2   0   2   0   2   2   0   2   2   2   0   0   2   2   2   2   2   2   0   0   2   2   0   0   2   2   2   2   2   2   0   2   0   0   0   2   0   2   2   2   2   2   2   2   0   2   0   2   0   2   2   2   0   2   0   0   0   2   0   2   0   0   2   0   2   2   2   0   0   2   2   2   0   0   0   2   0   2   0   0   0   2   2   2   2   2   2   2   0   2   0   0   2   2   2   2   2   2   0   0   2   2   2   0   2   0   0   0   0   2   2   0   0   0   0   2   0
 MK-2-15                0   0   2   2   2   2   2   2   2   2   2   2   2   0   2   0   0   2   2   2   2   0   2   2   2   2   2   0   0   0   0   0   2   2   0   0   2   2   0   2   0   2   2   2   0   2   2   2   0   2   2   0   0   0   2   2   2   0   0   2   2   0   2   2   2   0   2   2   2   2   0   0   0   2   0   2   2   2   2   2   0   0   0   2   0   2   0   2   2   0   2   2   2   0   0   2   2   2   2   2   2   0   0   2   2   0   0   2   2   2   2   2   2   0   2   0   0   0   2   0   2   2   2   2   2   2   2   0   2   0   2   2   2   2   2   2   2   0   0   0   2   0   2   0   0   2   0   2   0   2   0   0   2   2   2   0   0   0   2   0   2   0   0   0   2   2   2   2   2   2   2   0   2   0   0   2   2   2   2   2   2   0   0   2   2   2   0   2   0   0   0   2   2   2   0   0   0   0   2   0
 MK-2-16                0   0   2   2   0   2   2   2   2   2   2   2   2   0   2   0   0   0   2   2   2   0   2   2   2   2   2   0   2   0   0   0   2   2   0   0   2   2   0   0   0   2   2   2   0   2   2   2   0   2   2   0   0   0   2   2   2   0   0   0   2   0   2   2   2   0   2   2   2   2   0   0   0   2   0   2   0   2   0   2   2   0   0   2   0   2   0   2   2   0   0   2   2   0   2   2   2   2   2   2   2   0   0   2   2   0   0   2   2   2   2   2   2   0   2   0   0   0   2   0   2   2   2   2   2   2   2   0   2   0   2   2   2   2   0   2   2   0   0   2   2   2   2   0   0   2   0   2   2   2   0   0   2   2   2   0   0   0   2   0   2   0   2   0   2   2   2   2   2   2   2   0   2   0   0   2   0   2   2   2   0   0   0   2   2   2   0   0   0   2   0   2   2   2   0   0   0   0   2   0
 MK-3-1                 0   2   0   0   0   0   0   0   0   0   0   2   0   0   2   0   2   2   0   0   0   0   2   0   2   2   2   2   2   0   0   0   0   2   2   0   2   0   0   0   0   2   0   2   0   2   2   2   2   0   2   2   2   0   0   0   0   0   2   0   2   0   2   0   2   0   0   2   2   0   0   2   0   2   2   2   2   2   0   0   0   2   0   0   2   2   0   2   2   2   0   2   0   2   2   2   2   0   2   0   2   2   2   0   0   2   0   2   2   0   2   2   2   2   0   0   2   2   0   2   2   0   0   0   2   2   0   0   2   2   2   2   2   0   0   0   2   2   0   2   2   0   0   0   2   0   0   0   0   0   0   2   0   2   2   0   2   2   2   2   2   0   2   0   0   2   2   2   0   0   2   0   2   2   0   2   0   0   2   0   0   0   0   0   2   0   2   2   2   2   0   0   2   2   0   2   2   2   2   0
 MK-3-2                 0   2   0   0   0   2   0   0   0   0   0   2   0   2   2   0   2   2   0   0   0   0   2   0   2   2   0   2   0   0   0   0   0   2   2   0   0   0   0   0   0   2   0   2   2   2   2   2   2   0   2   2   2   0   0   0   0   0   0   0   2   0   2   0   2   0   0   2   2   2   2   2   2   2   2   2   2   2   0   0   2   2   0   0   2   2   0   2   2   2   0   2   0   2   0   2   2   0   2   0   2   2   2   0   0   2   0   2   2   0   0   0   2   2   0   0   2   2   0   2   2   0   0   0   2   0   0   0   2   2   2   2   2   0   0   0   2   2   0   2   2   0   0   0   0   0   0   0   0   0   0   2   0   2   2   2   2   2   2   2   0   0   2   0   0   2   2   2   2   0   2   0   2   2   0   2   0   0   2   0   0   2   0   0   2   0   2   2   2   2   0   0   2   2   2   2   2   2   2   2
 MK-3-3                 0   2   0   2   0   2   2   0   0   0   0   2   0   2   2   0   2   2   0   0   0   0   2   0   2   2   0   2   0   0   0   0   0   2   2   0   0   0   0   0   0   2   0   2   2   2   2   2   0   0   2   2   2   0   2   0   0   0   0   0   2   0   2   2   2   0   0   2   2   2   2   2   2   2   2   2   2   2   0   0   2   2   0   0   2   2   0   2   0   2   0   2   0   2   0   2   2   0   2   0   2   2   2   0   0   2   0   2   2   0   0   0   2   2   0   2   2   2   0   2   2   0   0   0   2   0   0   0   2   2   2   2   2   0   2   0   2   2   0   2   2   0   0   0   0   0   2   0   0   0   0   2   0   2   2   2   2   2   2   2   2   0   0   0   0   2   2   2   2   0   2   2   2   0   0   2   0   0   0   0   0   0   0   0   2   0   0   2   2   2   0   0   2   0   2   0   2   2   2   2
 MK-3-4                 0   2   0   2   2   2   2   0   0   0   0   2   0   2   2   0   2   0   0   0   0   0   2   0   2   2   0   2   2   0   0   0   0   2   2   0   0   0   0   0   0   2   0   2   2   2   2   2   0   0   0   2   2   0   0   0   0   0   0   0   2   0   2   2   0   0   2   2   0   2   2   2   2   2   2   2   2   2   0   0   2   2   0   0   2   2   0   2   0   2   0   2   0   2   0   2   2   0   0   0   2   2   2   0   0   2   0   2   2   0   0   0   2   0   0   2   2   2   0   2   2   0   0   0   2   0   0   0   0   2   2   2   2   0   2   0   2   0   0   2   2   0   0   0   0   0   2   0   0   0   0   2   0   2   2   2   2   2   2   2   2   0   0   0   0   2   0   2   2   0   2   0   2   0   0   2   0   0   0   0   0   0   2   0   2   0   0   2   2   2   0   0   0   0   2   0   2   2   2   2
 MK-3-5                 0   0   0   2   2   2   2   0   0   0   0   2   0   2   2   0   2   0   0   0   0   0   0   0   2   2   0   2   2   0   0   0   0   2   2   0   0   0   0   0   0   2   0   2   2   2   2   2   0   0   0   2   2   0   0   0   0   0   0   0   2   0   2   2   0   0   0   2   0   2   2   2   2   2   2   2   2   2   0   0   0   2   0   0   2   2   0   2   0   2   0   2   0   2   0   2   0   0   0   0   2   0   2   0   0   2   0   2   2   0   0   0   2   0   0   2   0   2   0   2   2   0   0   0   0   0   2   0   0   0   2   2   2   0   0   0   2   0   0   2   2   0   0   2   0   0   2   0   2   0   0   2   0   2   2   0   2   2   2   2   0   0   0   0   0   2   0   2   2   0   0   0   2   0   0   2   0   0   0   0   0   0   2   0   2   0   0   2   2   2   0   0   0   0   2   0   2   2   2   2
 MK-3-6                 2   0   0   0   0   2   2   0   2   0   2   2   0   2   2   0   2   0   0   0   0   0   0   0   2   2   2   2   2   0   0   0   2   2   2   0   2   0   2   0   0   2   0   2   2   2   2   2   0   0   0   0   2   0   0   2   0   0   0   0   2   0   2   2   0   0   0   2   0   2   2   2   2   2   0   0   2   0   0   0   0   2   0   0   2   2   0   2   0   2   0   2   0   2   0   2   0   0   0   0   2   0   2   0   0   2   0   2   2   0   0   0   2   0   0   2   0   2   0   2   2   0   0   0   0   0   2   0   0   0   2   2   2   0   2   0   2   0   0   2   2   0   0   0   0   0   0   0   2   0   0   2   0   2   2   0   2   2   2   2   0   0   0   0   0   2   0   2   2   0   0   0   0   0   0   2   0   0   0   2   0   0   2   0   0   0   0   2   2   2   0   0   0   0   2   0   2   2   2   2
 MK-3-7                 2   0   0   0   0   2   2   0   2   0   2   2   0   2   2   2   2   0   0   0   0   0   0   0   0   2   2   2   2   0   0   0   2   2   2   2   2   0   2   0   0   2   0   2   2   2   2   2   0   2   0   0   2   0   0   2   0   0   0   0   2   0   2   2   0   0   0   2   0   2   2   2   2   2   0   0   2   0   2   0   2   2   0   0   2   2   0   2   0   2   0   2   0   0   0   2   0   0   0   0   2   0   2   0   0   2   0   2   2   0   0   0   2   0   0   2   0   2   0   2   2   0   0   0   0   0   2   0   0   0   2   2   2   0   2   0   0   2   0   2   0   0   0   0   0   0   0   0   2   0   0   2   0   2   0   2   2   2   2   2   2   0   0   0   0   2   0   2   2   0   0   0   0   0   0   2   0   0   0   2   0   0   2   0   0   0   0   2   0   2   0   0   0   0   0   0   2   2   2   2
 MK-3-8                 2   0   0   0   0   0   2   0   2   0   2   2   0   2   2   2   2   0   0   0   0   0   0   0   0   2   2   2   2   0   0   0   2   2   2   2   2   0   2   0   0   2   0   2   2   2   2   2   0   2   0   0   2   0   0   2   0   0   0   0   2   0   2   2   0   0   0   2   0   2   2   2   2   2   0   2   2   0   2   0   2   2   0   0   2   2   0   2   0   2   0   2   2   0   0   2   0   0   0   0   2   0   0   0   0   2   2   2   2   0   0   0   2   0   0   2   0   2   2   2   2   0   0   0   0   0   2   2   0   0   2   2   2   0   2   0   0   2   0   2   0   0   0   0   0   0   2   0   2   0   0   2   0   2   0   0   2   2   2   2   2   2   0   0   0   2   2   2   2   2   0   0   0   0   0   2   0   0   0   0   0   0   2   0   0   2   0   2   0   2   0   0   0   2   0   0   2   2   2   2
 MK-3-9                 2   2   0   0   0   0   2   0   2   0   2   2   0   2   2   2   0   2   0   0   0   0   0   0   0   2   2   2   2   0   0   0   2   2   2   2   2   0   2   0   0   2   0   2   2   2   2   2   0   2   0   0   2   0   0   0   0   0   0   0   2   0   2   2   0   0   0   2   0   0   2   2   2   2   0   2   0   0   2   0   2   2   0   0   2   2   0   0   0   2   0   2   2   0   0   2   2   2   0   0   2   0   0   0   0   2   2   2   2   0   0   2   2   0   0   2   0   0   2   0   0   0   0   0   0   2   2   2   2   0   2   2   2   0   0   0   0   2   0   0   0   0   0   0   0   2   2   0   2   2   0   2   0   2   0   0   2   2   2   2   2   2   0   0   0   2   2   2   2   2   0   0   0   0   0   0   0   0   0   0   0   0   2   0   0   2   0   2   0   0   0   0   0   2   0   0   2   2   2   2
 MK-3-10                2   2   0   0   0   0   2   0   2   0   2   2   0   2   0   2   0   2   0   0   0   0   0   0   0   2   2   2   2   0   0   0   2   2   2   2   2   0   2   0   0   2   0   2   2   2   2   2   2   2   0   0   2   0   0   0   0   0   0   0   2   2   2   2   0   0   2   2   0   0   2   2   0   0   2   2   0   0   0   0   2   2   0   0   2   2   0   0   0   2   0   2   2   0   0   0   2   2   0   0   2   0   0   0   0   0   2   2   2   0   0   2   2   0   0   2   0   2   2   0   0   0   0   0   0   2   2   2   0   0   2   2   2   0   0   0   0   2   0   0   0   0   0   0   0   2   0   0   2   2   0   2   0   2   0   0   2   2   2   2   2   2   0   0   0   2   2   2   2   2   2   0   0   0   0   0   0   2   0   0   0   0   2   0   0   2   0   2   0   0   0   0   0   2   0   0   2   2   2   2
 MK-3-11                2   2   0   2   0   0   2   0   2   0   2   2   0   2   0   2   0   2   2   0   0   0   0   0   0   2   2   2   2   0   2   0   0   2   2   2   2   0   2   0   0   2   0   2   0   2   2   2   2   2   0   0   2   0   0   0   0   0   0   2   2   2   2   2   2   0   2   2   0   0   2   2   0   0   0   2   0   0   0   0   2   2   0   0   2   2   0   0   0   2   0   2   2   0   0   0   2   2   0   0   2   0   0   0   0   0   2   2   2   0   0   2   2   0   0   2   0   2   2   0   0   0   0   0   0   2   2   2   0   0   2   2   2   0   0   0   0   2   0   0   0   0   0   0   0   2   2   0   2   2   0   0   0   2   0   0   2   2   2   2   2   2   0   0   0   2   0   2   0   2   2   0   0   0   0   2   0   2   0   0   0   0   2   0   0   2   0   2   0   2   0   0   0   2   0   0   2   2   2   2
 MK-3-12                2   2   0   2   0   0   2   0   2   0   2   2   0   2   0   2   0   2   2   0   0   0   0   0   0   2   2   2   2   0   2   0   2   2   2   2   2   0   0   0   0   2   2   2   0   2   0   2   2   2   0   0   2   2   2   0   0   0   0   2   2   2   2   2   2   0   2   2   0   0   2   2   0   0   2   2   0   0   0   0   2   2   0   0   2   2   0   0   0   2   0   2   2   0   0   0   2   2   0   0   2   2   0   0   2   0   2   2   2   0   0   2   0   0   2   2   0   2   0   0   2   0   0   0   0   2   0   2   0   0   2   2   2   0   0   0   0   2   0   0   0   0   0   0   0   2   2   0   2   0   2   0   0   2   0   2   2   2   2   2   0   0   0   0   0   2   0   2   0   2   2   0   0   0   0   2   0   2   0   2   0   0   0   0   0   2   0   2   0   2   0   0   0   2   2   2   2   2   2   2
 MK-3-13                2   2   0   2   0   0   2   0   2   0   2   2   0   2   0   2   0   2   2   0   0   0   0   0   0   2   2   2   2   0   0   0   2   2   2   2   2   0   0   0   0   0   2   2   0   2   0   2   2   2   0   0   2   2   2   0   0   0   0   2   2   2   0   2   2   0   2   2   0   0   2   2   2   0   2   2   2   0   0   0   2   2   0   0   2   2   0   0   0   2   0   2   2   0   0   0   2   2   0   0   2   2   0   0   2   0   0   2   2   2   0   2   0   0   2   2   0   2   0   0   0   0   0   0   0   2   0   2   0   0   2   2   2   0   0   0   2   0   0   0   2   0   0   0   0   2   2   2   2   0   2   0   2   2   0   2   2   2   2   2   0   0   0   0   0   2   0   2   0   2   2   2   0   0   0   2   0   2   2   2   2   0   0   0   0   2   0   2   0   2   0   0   0   2   2   2   2   2   2   2
 MK-3-14                2   2   0   2   0   0   2   0   2   0   2   2   0   2   0   2   0   2   2   0   0   0   0   0   0   2   2   2   2   0   0   0   2   2   2   0   0   0   0   0   0   0   2   0   0   2   0   2   2   2   0   0   2   2   2   0   0   2   0   2   2   2   0   2   2   0   2   2   2   0   0   2   2   0   2   2   2   0   0   2   2   2   0   0   2   2   2   0   0   2   0   2   2   2   2   0   2   2   0   0   2   2   0   0   2   0   0   2   2   2   0   2   0   0   2   2   0   2   0   0   0   0   0   0   0   2   0   2   0   0   2   2   2   0   0   0   2   0   2   0   2   0   0   2   0   2   0   2   2   0   2   0   2   2   0   2   2   0   2   2   0   0   0   0   0   2   0   2   0   2   2   2   0   0   0   2   0   2   2   2   2   0   0   0   0   2   2   2   0   2   0   0   0   2   2   2   2   2   2   2
 MK-3-15                2   2   0   2   0   0   2   0   0   0   2   2   0   2   0   2   0   2   2   0   0   0   0   0   0   2   2   2   2   0   0   0   2   2   2   0   0   0   0   0   0   0   2   0   0   2   2   2   2   2   0   0   2   2   2   0   0   2   0   2   2   2   0   2   2   0   2   2   2   0   0   2   2   0   2   2   0   0   0   2   2   2   0   0   2   2   2   0   0   2   0   2   2   2   2   0   2   2   0   0   2   2   0   0   2   0   0   2   2   2   0   2   0   0   0   2   0   2   0   0   0   0   0   0   0   2   0   2   0   0   2   2   2   0   0   0   2   0   0   0   2   2   0   0   0   2   0   2   2   0   2   0   2   2   0   2   2   2   2   2   0   0   0   0   0   2   0   2   0   2   2   2   2   2   0   2   0   2   2   2   2   0   0   0   2   2   2   2   0   2   0   0   0   2   2   2   2   2   2   2
 MK-3-16                2   2   0   2   0   0   0   0   0   0   2   2   0   2   0   2   2   2   2   0   0   0   0   0   0   2   2   2   2   0   0   0   2   2   2   0   0   0   0   0   0   0   2   0   0   2   2   2   2   2   0   0   2   2   2   0   0   2   0   2   0   2   0   2   2   0   2   2   0   2   2   2   2   0   0   0   2   0   0   2   2   2   0   0   2   2   2   0   2   2   0   2   2   2   2   2   2   2   0   0   2   2   0   0   2   0   0   2   2   2   0   2   0   0   0   2   0   2   0   0   0   0   2   0   0   2   0   2   0   0   2   2   2   0   0   0   2   0   0   0   2   2   0   0   0   2   0   2   2   2   2   0   2   0   0   2   2   2   2   2   0   0   0   0   0   2   0   2   0   2   2   2   0   2   0   2   0   2   0   2   2   0   0   0   0   2   2   2   2   2   2   0   0   2   2   2   2   2   2   2
 MK-4-1                 0   2   2   2   2   2   0   2   2   0   2   2   2   2   2   0   2   2   0   2   0   2   0   0   0   2   0   2   2   2   0   0   0   0   2   0   2   0   2   0   2   0   0   0   2   2   2   2   0   2   2   0   2   0   0   2   2   2   0   2   2   2   2   0   0   2   0   0   2   0   0   2   0   2   0   2   0   2   0   2   0   0   0   0   0   2   0   0   2   2   0   2   0   0   2   0   2   2   0   0   0   2   0   2   2   2   2   0   0   2   0   2   2   2   2   2   0   0   0   2   2   0   2   2   2   2   2   2   2   2   0   0   0   0   2   0   0   0   0   2   0   2   0   0   0   0   0   0   0   0   0   2   0   0   2   0   0   0   0   0   0   2   2   0   2   0   0   2   2   0   0   0   2   2   2   2   0   2   2   0   2   2   0   0   2   2   2   2   2   2   2   2   2   0   2   2   2   2   0   0
 MK-4-2                 0   2   2   0   2   2   0   2   0   2   2   2   2   2   2   2   2   2   2   2   0   2   0   0   0   2   0   2   2   0   0   0   0   0   2   0   2   0   2   0   2   0   0   0   2   2   2   2   0   2   2   0   2   0   0   0   0   2   0   2   2   0   2   0   2   2   0   0   2   0   0   2   0   2   0   2   0   2   0   2   0   0   0   0   0   2   0   0   2   2   0   2   0   0   0   0   2   2   0   0   0   2   0   2   2   2   2   0   0   0   0   2   2   2   2   0   0   0   0   2   2   0   2   2   2   2   2   2   2   2   0   0   0   0   2   0   0   0   0   2   0   0   0   2   0   0   0   0   0   0   0   0   0   0   2   0   0   0   0   2   0   2   2   0   2   0   0   2   2   0   0   0   2   2   2   2   0   0   2   0   2   2   0   0   2   2   2   2   0   2   2   2   2   0   2   2   2   2   2   0
 MK-4-3                 0   2   2   0   2   2   0   2   0   2   2   2   2   2   2   2   2   0   2   2   0   2   0   0   0   2   0   2   2   2   0   0   2   0   2   0   2   0   2   0   2   0   0   2   2   2   2   2   0   2   2   0   0   0   0   0   2   2   0   2   2   0   2   0   2   2   0   0   2   2   0   2   2   2   0   2   0   2   0   2   0   0   0   0   0   2   0   0   2   2   0   0   0   2   0   0   2   2   0   0   0   2   0   2   2   2   2   2   0   0   0   2   2   2   2   2   0   0   0   2   2   0   2   2   2   2   2   2   2   2   0   0   0   0   2   0   0   0   0   2   0   0   0   0   0   0   0   0   0   0   2   0   2   0   2   2   0   0   0   2   0   2   2   0   0   0   0   2   2   0   0   0   2   2   2   2   0   0   2   0   2   0   0   0   2   2   2   2   0   0   2   2   2   0   2   2   2   2   2   0
 MK-4-4                 0   2   2   2   2   2   0   2   0   2   2   2   2   2   0   2   2   0   2   2   0   2   0   0   0   2   0   2   2   2   0   0   2   0   2   0   2   0   2   2   2   0   2   2   2   2   2   2   0   2   2   0   0   0   2   2   2   2   0   2   0   2   2   2   2   2   0   0   2   2   0   2   2   2   0   2   0   2   0   2   0   0   0   0   0   2   0   0   2   2   0   0   2   2   0   0   2   2   0   0   0   2   0   2   2   2   0   2   2   0   0   2   2   2   2   0   0   2   0   2   2   2   2   2   2   2   0   2   2   2   0   0   0   0   2   0   0   0   0   2   0   0   0   0   0   0   0   0   2   0   2   0   2   0   2   2   0   0   0   2   0   2   2   0   0   0   0   2   2   0   0   2   2   2   2   2   0   0   0   2   2   0   2   0   2   2   2   2   0   0   2   2   2   0   0   2   2   2   2   0
 MK-4-5                 0   2   0   2   2   2   0   2   0   2   2   0   2   2   0   2   2   0   2   2   0   2   0   0   0   2   0   2   2   2   0   0   2   0   2   0   2   0   2   0   2   0   2   2   2   2   2   2   2   2   2   0   0   0   2   0   2   0   0   2   0   2   2   2   2   2   0   0   2   0   0   2   2   2   0   2   0   0   0   2   0   0   0   0   0   2   0   0   2   2   0   0   2   0   0   0   2   2   0   2   0   2   0   2   2   2   0   2   2   0   0   2   2   2   2   2   0   2   0   2   2   2   2   2   2   2   2   2   2   2   2   0   0   0   2   0   0   0   0   2   0   0   0   0   2   0   0   0   2   0   2   0   2   0   2   2   0   0   2   2   0   2   2   0   0   0   0   2   0   0   0   2   2   2   2   2   0   0   0   2   2   0   2   0   2   2   2   2   0   0   2   2   2   0   0   2   2   2   2   0
 MK-4-6                 0   2   0   2   2   2   0   2   0   2   0   2   2   2   0   2   2   0   2   2   0   2   0   2   2   2   0   2   0   2   2   2   2   0   2   0   2   0   2   0   2   0   2   2   2   2   2   0   2   2   2   0   0   2   2   0   2   0   0   2   0   2   0   2   2   2   0   0   2   0   2   0   2   2   0   2   0   0   0   2   0   0   0   0   0   2   0   0   2   2   0   2   2   0   2   0   2   2   2   2   0   0   0   2   2   2   0   2   2   0   0   2   2   2   2   2   2   2   0   2   2   2   2   2   0   2   2   2   2   2   2   0   0   0   2   0   0   0   0   0   0   0   0   0   2   0   0   0   2   0   2   0   2   0   2   2   0   0   2   2   0   2   2   0   0   0   0   2   0   0   0   2   2   2   2   2   0   0   0   2   2   0   2   0   2   0   2   2   0   0   2   2   2   0   0   2   2   2   2   0
 MK-4-7                 0   2   0   2   2   2   0   2   0   2   2   2   2   2   0   2   2   0   2   2   0   2   0   2   2   2   0   2   0   2   0   2   2   0   0   2   2   0   2   0   2   0   2   2   2   2   0   0   2   2   2   0   0   2   2   0   2   0   0   2   2   2   0   2   2   2   0   0   2   0   2   0   2   2   0   2   2   0   0   2   0   0   0   0   0   2   0   0   0   2   0   2   2   0   2   0   2   2   2   2   0   0   0   2   2   2   2   2   2   0   0   2   2   2   2   2   2   2   0   2   2   0   2   2   0   2   2   0   2   2   2   0   0   0   2   0   0   2   0   0   0   0   2   0   2   0   0   0   2   0   2   0   2   0   0   0   0   0   2   2   0   2   0   0   0   0   0   2   0   0   0   2   2   2   2   0   0   0   0   2   0   0   2   0   2   0   2   2   0   0   2   2   2   0   0   2   2   2   2   0
 MK-4-8                 0   2   0   2   2   2   0   2   2   2   2   2   2   2   0   2   2   0   0   2   0   2   0   2   2   2   0   2   0   2   0   2   2   0   0   2   2   0   2   0   2   0   2   2   2   2   0   0   0   2   2   0   0   2   2   0   2   0   0   2   2   2   0   2   2   2   0   0   2   0   2   0   2   2   0   2   0   2   0   2   0   0   0   0   0   2   0   0   0   2   0   2   2   2   2   0   2   0   2   0   0   0   0   2   2   2   2   0   2   0   0   2   2   2   2   2   2   2   0   2   2   0   2   2   0   2   2   0   2   2   2   0   0   0   2   0   0   2   0   0   0   0   2   0   2   0   0   0   2   0   2   0   2   0   0   0   0   0   2   2   0   2   0   0   0   0   0   2   2   0   0   2   2   2   2   0   2   0   2   2   0   0   2   0   2   0   0   2   0   2   2   2   2   2   0   2   2   2   2   0
 MK-4-9                 0   2   0   2   2   2   0   2   2   2   2   2   2   2   0   2   2   0   0   2   0   2   0   2   2   2   0   2   2   2   0   2   2   0   0   2   2   0   2   0   2   0   2   2   2   2   0   2   0   2   2   0   0   0   2   0   2   0   2   2   0   2   0   0   2   2   0   0   2   0   2   0   2   2   0   2   0   2   0   2   0   0   0   0   0   2   0   0   2   2   0   2   2   2   2   0   2   0   0   0   0   0   0   2   2   2   0   0   2   0   0   2   2   2   2   2   2   2   0   2   2   0   2   2   0   2   2   0   2   2   2   0   0   0   2   2   0   2   0   0   0   0   2   0   2   0   0   0   2   0   2   0   2   0   0   0   0   0   2   0   0   2   0   0   0   0   0   2   2   0   2   2   2   0   2   0   2   0   2   2   0   2   0   0   2   2   0   2   0   2   2   2   2   2   0   2   2   2   2   0
 MK-4-10                0   2   0   0   2   2   0   2   2   2   2   2   0   2   0   2   2   2   0   2   0   2   0   0   2   2   0   0   2   0   0   2   2   0   0   2   2   0   2   0   2   0   2   2   2   2   2   2   0   2   2   0   0   0   2   0   2   0   2   2   0   2   2   0   2   2   0   0   0   2   2   0   2   2   0   2   0   2   0   2   0   0   0   2   0   2   0   0   2   2   0   2   2   2   2   0   2   0   0   0   0   0   0   2   2   0   0   0   2   0   0   2   2   2   2   2   2   2   0   2   2   0   2   2   0   2   2   0   2   0   2   0   0   2   2   2   0   2   0   0   0   0   2   0   2   2   0   0   2   0   2   0   2   0   0   0   0   0   2   0   0   2   0   0   0   2   0   2   2   0   2   2   2   0   2   0   2   0   2   2   0   2   0   2   2   2   0   2   0   2   2   2   2   0   0   2   2   2   2   0
 MK-4-11                2   2   0   0   2   2   0   2   2   2   2   2   0   0   0   2   2   2   0   2   0   2   0   0   2   2   0   0   2   0   0   0   2   2   0   2   2   0   2   0   2   0   2   2   2   2   2   2   0   2   2   0   0   0   0   2   2   0   2   2   0   2   2   0   2   2   0   0   0   2   2   0   2   2   2   2   0   2   0   2   0   0   0   2   0   2   2   0   0   2   0   2   2   2   2   0   2   0   0   0   0   2   0   2   0   0   0   0   0   0   0   2   2   2   2   2   2   2   0   2   2   0   0   0   0   2   2   0   2   0   2   0   0   2   2   2   0   2   0   0   0   0   2   0   2   2   0   0   2   0   2   0   0   0   0   2   0   0   2   0   0   2   0   0   0   2   0   2   2   0   2   2   2   2   0   0   2   2   2   2   0   2   0   2   2   2   0   0   0   2   2   2   2   0   0   0   2   2   2   0
 MK-4-12                2   2   0   0   2   2   0   2   2   0   2   2   0   0   0   2   2   2   0   2   0   2   0   0   2   0   0   0   0   0   0   0   2   2   0   2   2   0   2   0   2   0   2   2   2   2   2   2   0   2   2   0   0   0   2   0   0   0   2   2   2   2   2   0   2   2   0   0   2   2   2   0   2   2   2   2   0   2   0   2   0   0   0   0   0   2   2   0   0   0   2   2   2   2   0   0   2   0   2   2   0   0   0   2   0   0   0   0   0   0   0   2   2   2   2   2   0   0   0   2   2   0   0   0   0   2   2   0   2   0   2   2   0   2   0   2   0   2   0   0   0   0   2   0   2   2   0   0   2   0   2   0   0   2   0   2   0   0   2   0   0   2   0   0   0   2   0   0   2   0   2   2   2   2   0   0   2   2   2   2   0   2   0   2   0   2   0   0   0   2   2   2   2   0   0   0   2   2   2   0
 MK-4-13                2   2   2   0   2   2   0   2   0   2   2   2   0   0   0   2   2   2   0   2   2   0   0   0   2   0   0   0   0   0   0   0   2   2   0   2   2   0   2   0   2   0   2   2   2   2   2   2   0   2   0   0   0   0   2   2   0   0   0   2   2   2   2   0   2   2   0   0   2   2   2   0   2   2   2   2   0   2   0   0   0   0   0   2   0   2   2   0   0   0   0   2   2   2   0   0   2   0   2   2   0   0   0   2   0   0   0   0   0   0   0   0   2   2   2   2   0   0   0   2   2   0   2   0   0   2   2   0   2   0   2   2   0   2   0   2   0   2   0   0   0   0   2   0   2   0   0   2   2   2   2   0   0   2   0   0   2   0   2   0   0   2   0   0   0   2   0   0   0   0   2   2   2   2   0   0   2   2   2   2   2   0   0   2   0   2   0   0   0   2   2   2   2   2   0   2   0   2   2   0
 MK-4-14                2   2   2   0   2   0   2   2   0   2   2   2   0   0   2   2   2   2   0   0   2   0   0   0   2   0   0   0   0   0   0   0   2   2   0   0   2   0   2   0   2   0   2   2   2   2   2   2   2   2   0   0   0   0   2   2   0   0   0   2   2   2   2   0   2   2   0   0   2   2   2   2   0   2   2   0   0   0   0   0   0   0   0   0   0   2   2   0   0   0   0   0   2   0   0   0   2   0   2   2   0   0   0   2   0   0   0   0   0   0   0   0   2   2   2   2   0   0   0   2   2   0   0   0   0   2   2   0   2   0   2   2   0   2   0   2   0   2   0   2   0   0   2   0   2   0   0   0   0   2   0   0   0   2   0   0   2   0   2   0   0   0   0   0   0   2   0   0   0   0   0   2   2   2   0   2   2   2   2   2   2   0   0   2   0   2   0   0   0   2   2   2   2   0   0   0   0   2   2   0
 MK-4-15                2   0   2   0   2   0   2   2   0   2   2   2   0   0   2   2   2   2   0   0   2   0   0   0   2   0   0   0   2   0   0   0   2   2   0   0   2   0   2   0   2   2   2   0   0   2   2   2   2   2   0   0   0   0   2   2   0   0   0   0   2   2   2   0   2   2   0   0   2   2   0   2   0   2   0   2   0   0   0   0   0   2   0   0   0   2   0   0   0   0   0   0   2   0   0   0   2   0   2   2   0   0   0   2   0   0   0   0   0   0   0   0   2   2   2   2   0   0   0   2   2   2   0   0   0   0   2   0   2   0   2   2   0   2   0   2   0   2   2   2   0   0   2   0   2   0   0   0   0   2   0   0   0   2   0   0   2   0   2   0   0   2   0   0   0   2   0   0   0   0   0   0   2   2   0   2   2   2   2   2   2   0   0   2   0   2   0   2   0   2   2   2   2   0   0   0   0   2   2   0
 MK-4-16                2   0   2   2   2   0   2   2   0   2   2   2   0   0   2   2   2   2   0   0   2   0   0   0   2   0   0   0   2   0   0   0   2   2   0   0   2   2   2   0   2   2   2   0   0   2   2   0   2   2   0   0   0   0   2   2   0   0   0   0   2   2   2   0   2   2   0   0   2   2   0   2   0   2   0   2   0   0   0   0   0   2   2   0   0   2   2   0   0   0   0   0   2   0   0   0   2   0   2   2   0   0   0   2   0   0   0   0   0   0   0   0   2   2   2   2   0   0   0   2   2   2   0   0   0   0   2   2   2   0   2   2   0   2   0   2   0   2   2   2   0   0   2   0   2   0   0   0   0   2   0   0   0   2   0   0   2   2   2   0   0   2   2   0   0   2   0   0   0   0   0   2   2   2   0   2   2   0   2   2   2   0   0   2   0   2   0   2   0   2   2   2   2   0   0   0   0   2   2   0
 MK-5-1                 2   2   0   2   2   2   2   0   2   0   2   0   0   2   0   2   0   0   0   0   0   0   0   0   0   0   0   2   2   0   2   0   0   2   2   0   2   2   2   2   2   0   0   0   2   2   2   0   0   0   2   0   0   2   0   0   0   2   2   2   2   0   0   0   2   2   2   2   2   0   2   2   2   2   2   2   2   0   2   2   0   0   0   2   0   2   2   0   0   2   0   0   2   2   0   2   2   0   2   2   0   0   2   2   2   0   0   2   2   0   2   2   2   2   0   2   0   2   2   2   0   2   0   0   2   2   2   0   0   2   2   0   2   2   2   0   0   2   0   2   0   2   2   2   2   2   2   0   2   2   2   0   2   0   2   2   0   2   0   2   0   2   2   0   0   0   2   2   0   2   2   0   0   0   0   2   0   0   2   0   0   0   0   2   2   0   2   0   2   0   0   2   0   2   2   0   0   2   0   2
 MK-5-2                 2   2   0   2   2   2   2   0   2   0   2   2   0   0   0   2   0   0   2   0   0   0   0   0   0   0   0   2   2   0   2   0   0   2   2   0   2   2   2   2   2   0   0   0   2   2   2   0   0   0   2   0   0   0   0   0   0   2   2   2   2   0   2   0   2   2   2   2   2   2   2   2   2   2   2   2   2   0   2   2   0   0   0   0   0   2   2   0   0   2   0   0   2   0   2   2   2   0   2   2   0   0   2   2   2   0   0   2   2   2   2   2   2   2   0   2   0   2   2   2   0   2   0   0   2   2   2   0   0   2   2   0   2   2   2   0   0   2   0   2   2   2   2   2   2   2   2   0   2   2   2   0   2   0   2   2   0   2   0   2   0   2   2   0   0   0   2   2   0   2   2   0   0   0   2   2   0   0   0   0   0   0   0   2   2   0   2   2   2   0   0   2   0   2   2   0   0   2   0   2
 MK-5-3                 2   0   0   2   2   2   2   0   2   0   2   2   0   0   0   2   0   0   2   0   0   0   0   0   0   0   0   2   2   0   2   0   0   2   2   0   2   2   2   2   2   0   0   0   2   2   2   0   0   0   2   0   0   0   0   0   0   0   2   2   2   0   2   0   2   2   2   0   2   2   0   2   2   2   2   2   2   0   2   2   0   0   0   0   0   2   2   0   0   2   0   2   2   0   2   2   2   0   2   0   0   0   2   2   2   0   0   2   2   2   2   2   2   2   0   2   0   2   2   2   0   2   0   0   0   2   2   0   0   2   2   0   2   2   2   0   0   2   0   2   2   2   2   2   2   2   2   0   2   2   2   0   2   0   2   2   0   2   0   2   0   2   2   2   0   2   2   2   2   2   2   0   0   0   2   2   0   0   0   0   0   0   0   2   2   0   2   2   2   0   0   2   0   0   2   0   0   0   2   2
 MK-5-4                 2   0   0   2   2   2   2   0   2   0   2   2   0   0   0   2   0   0   2   2   0   0   0   0   0   0   0   2   2   0   2   0   0   2   2   0   2   2   0   2   2   0   0   0   2   2   2   0   0   0   2   0   0   0   0   0   0   2   2   2   2   0   2   0   2   2   2   0   2   2   0   2   2   2   2   2   2   0   2   2   0   0   0   0   2   2   2   0   0   2   0   2   2   0   2   2   2   0   2   0   0   0   2   2   2   0   0   2   2   2   2   2   2   2   0   2   0   2   2   0   0   2   0   0   0   2   2   0   2   2   2   2   2   2   0   0   0   2   0   2   2   2   2   2   2   2   2   0   2   0   2   0   2   0   2   2   0   2   0   2   0   2   2   2   0   2   2   2   2   2   2   0   0   0   2   2   0   0   0   0   0   0   0   2   2   0   2   2   2   0   2   2   0   0   2   0   0   0   2   2
 MK-5-5                 2   0   0   2   2   2   0   0   2   0   2   2   0   0   2   2   0   0   2   2   0   0   0   0   0   0   0   2   2   0   2   0   2   2   2   0   2   2   0   2   2   0   0   0   2   2   2   0   2   0   2   0   0   2   0   0   0   0   2   2   2   0   2   0   2   2   2   2   2   2   0   0   0   2   2   2   0   0   2   2   0   0   2   0   2   2   2   0   0   2   0   2   2   0   2   2   2   0   2   0   0   0   2   2   0   0   0   2   2   2   2   2   2   2   0   2   0   2   2   0   0   2   0   0   0   0   2   0   2   2   2   0   0   2   0   0   0   2   0   2   2   2   0   2   2   2   2   2   2   0   2   0   2   0   0   2   0   2   2   2   0   2   2   0   0   2   2   2   2   2   2   0   2   0   2   0   0   0   0   0   0   0   0   2   2   0   2   2   2   0   2   2   0   0   2   0   0   0   0   2
 MK-5-6                 2   0   0   2   2   2   0   0   2   0   2   2   0   0   0   2   0   2   2   2   0   0   0   0   2   0   0   2   2   0   2   0   2   2   0   0   2   0   0   2   2   0   0   0   2   2   2   0   0   0   2   0   0   2   0   0   0   0   2   2   2   0   2   0   2   2   0   2   2   2   0   0   0   0   2   2   0   0   2   2   0   2   2   0   2   2   2   0   0   2   0   2   2   0   2   2   2   0   0   0   0   0   2   2   0   0   0   2   2   2   0   2   0   2   0   2   2   0   2   0   0   2   2   0   0   0   2   0   2   0   2   0   2   2   0   0   0   2   0   2   2   2   0   2   2   2   2   2   2   0   2   0   2   0   0   2   0   2   2   0   0   2   2   0   0   2   2   2   2   0   2   0   2   0   2   2   0   0   0   0   0   0   0   2   2   0   2   2   0   2   2   2   0   0   2   0   0   0   0   2
 MK-5-7                 2   0   0   2   2   2   0   0   2   0   2   2   0   0   0   0   0   2   2   2   0   0   0   0   2   0   0   2   2   0   0   0   2   2   0   0   2   0   0   2   2   0   0   0   2   0   2   0   0   0   2   0   0   2   0   0   0   0   0   2   2   0   2   0   2   2   0   2   2   2   0   0   0   2   2   2   0   0   2   2   0   2   2   0   2   2   2   0   2   2   0   2   2   0   2   0   2   0   0   0   0   0   2   2   0   0   0   2   2   2   0   2   0   2   0   2   2   0   0   0   2   2   2   0   0   0   2   0   2   2   2   0   2   2   0   0   0   2   0   2   2   2   0   2   2   2   2   2   2   2   2   0   2   0   2   2   0   2   2   0   0   2   2   0   0   2   2   2   2   0   2   0   0   0   2   2   0   0   0   0   2   0   0   2   2   0   0   2   0   2   2   2   0   0   2   0   0   0   0   2
 MK-5-8                 2   0   0   2   2   2   0   0   2   0   2   2   0   0   0   0   0   2   2   2   0   0   0   0   2   2   0   2   0   0   0   2   2   2   0   0   0   0   0   2   2   0   2   0   2   0   2   0   0   0   2   0   0   2   0   0   0   0   0   2   2   0   2   0   2   2   0   2   2   2   0   0   0   2   2   2   0   0   2   0   0   2   2   0   2   2   2   0   2   2   0   2   2   0   2   0   2   0   0   0   0   0   2   2   0   0   0   2   2   2   0   2   0   2   2   2   2   0   0   0   2   2   2   0   0   0   2   0   0   2   2   0   2   2   0   0   0   2   0   2   2   2   0   2   2   2   2   0   2   2   2   0   2   0   2   2   0   2   2   0   0   2   2   0   0   2   2   2   0   0   2   0   0   0   2   2   0   0   0   0   2   0   0   2   2   0   0   2   0   2   2   2   0   0   2   0   0   0   0   2
 MK-5-9                 2   0   0   0   2   2   0   0   0   0   2   2   0   0   2   0   0   2   2   0   0   0   0   0   2   2   0   2   0   0   0   2   2   2   0   0   0   0   0   2   2   0   0   0   0   2   2   0   0   0   2   0   0   2   0   0   2   0   0   2   2   0   2   0   2   2   0   0   2   2   0   0   0   2   2   2   0   0   2   0   0   2   0   0   2   2   0   0   2   2   0   2   2   0   2   0   2   0   0   0   0   2   2   0   0   0   0   2   2   2   0   2   0   0   2   2   2   0   2   2   0   2   0   0   0   0   2   0   0   2   2   2   2   2   0   0   0   2   0   0   2   2   2   2   2   2   2   0   2   2   2   0   2   0   2   2   2   2   2   0   0   2   2   0   0   2   2   2   0   0   2   0   0   0   0   2   0   0   0   0   2   0   0   0   2   0   0   2   0   2   2   2   0   0   2   0   0   0   0   2
 MK-5-10                2   0   0   0   2   2   0   0   0   0   2   2   0   0   2   0   2   2   2   0   0   0   0   0   0   2   0   2   0   0   0   2   2   2   0   0   0   0   2   2   2   2   0   2   0   2   0   0   0   0   2   0   0   2   0   0   2   0   0   2   2   0   0   0   0   2   0   2   0   2   0   0   2   0   2   2   0   0   2   0   0   2   0   0   2   2   0   0   2   2   0   2   2   0   2   0   2   0   2   0   0   0   2   0   0   0   0   2   0   2   0   2   0   0   2   2   2   0   2   2   0   2   0   0   0   0   2   0   0   2   2   2   2   2   0   0   0   2   0   0   2   2   2   2   0   0   2   0   2   0   2   0   2   0   2   2   2   2   2   2   0   2   2   2   0   0   2   2   0   0   2   0   0   0   0   2   0   0   0   2   2   0   0   0   2   0   0   2   0   0   2   2   0   0   2   0   0   0   0   2
 MK-5-11                2   0   0   0   2   2   0   0   0   0   0   2   0   0   2   0   2   2   2   0   0   0   0   0   0   2   0   0   0   0   0   0   2   2   0   0   0   0   2   2   2   2   0   2   0   2   0   0   0   0   2   0   0   2   0   0   2   0   0   2   2   0   0   0   0   2   0   2   0   2   0   0   2   0   2   2   0   0   2   0   0   0   0   0   2   2   0   2   2   2   0   2   0   0   2   0   2   0   2   0   2   0   2   2   0   0   0   2   0   2   0   2   2   0   2   2   2   0   2   2   0   2   0   0   0   0   2   0   0   2   2   2   0   2   0   2   0   2   0   0   2   0   2   0   0   0   0   2   2   0   2   0   2   0   2   2   2   2   2   2   0   2   2   2   0   0   0   2   0   0   2   0   0   0   0   2   0   0   0   2   2   0   0   0   2   0   0   2   0   0   2   2   0   0   2   0   0   0   0   2
 MK-5-12                2   0   0   0   2   2   0   0   0   0   0   2   0   0   2   0   2   2   2   0   0   0   0   2   0   2   0   0   0   0   0   0   2   2   0   0   0   0   2   2   2   2   0   2   0   2   0   0   0   0   2   0   0   2   0   0   2   0   0   2   2   0   0   0   0   2   0   2   0   2   0   0   2   0   2   2   0   0   2   2   0   0   0   0   2   2   0   2   2   2   0   2   0   0   2   0   2   0   0   0   2   2   2   0   0   0   0   0   0   2   0   2   2   0   0   2   2   0   2   2   0   2   0   2   0   0   2   0   0   2   2   2   0   2   2   2   0   2   0   2   2   0   2   0   0   0   0   2   2   0   2   0   2   0   2   0   2   2   2   2   0   2   2   2   0   0   0   2   0   0   2   0   0   0   2   2   0   0   0   2   2   0   0   0   2   0   2   2   0   0   2   2   0   0   0   0   0   0   0   2
 MK-5-13                2   0   0   0   2   2   0   0   0   0   0   2   0   0   2   0   0   2   2   0   0   0   0   2   0   2   0   0   0   0   0   0   2   2   0   0   0   0   2   2   2   2   0   2   0   2   0   0   0   0   2   0   2   2   0   0   2   0   2   2   2   0   0   0   0   2   0   2   0   0   0   0   2   0   2   2   0   0   2   2   0   0   0   0   2   2   0   2   2   0   0   2   0   2   2   0   2   0   0   0   2   2   2   0   0   0   0   0   0   2   0   2   2   0   0   2   2   0   2   2   0   2   0   2   0   2   2   0   0   2   2   2   0   2   2   2   0   2   0   2   2   0   2   0   0   0   0   0   2   0   2   0   0   0   2   0   0   2   2   2   0   2   2   2   0   0   0   2   0   0   2   0   0   0   2   2   0   0   0   0   2   0   0   0   2   2   2   2   0   0   2   2   0   0   0   0   0   0   0   0
 MK-5-14                2   0   0   0   2   2   0   2   0   0   0   2   2   0   0   2   2   2   2   0   0   0   0   2   0   2   0   0   0   2   0   0   2   2   0   0   0   0   2   2   2   2   0   2   0   2   0   0   0   0   2   0   2   2   0   0   2   0   2   2   2   0   2   0   0   2   0   2   0   0   0   0   0   0   2   2   0   0   2   2   0   0   0   0   2   2   0   0   2   0   0   2   0   2   2   0   2   0   0   0   2   2   2   0   0   0   0   2   0   2   0   2   2   0   0   2   2   0   2   2   0   2   0   2   0   2   2   0   0   2   2   0   0   2   0   2   0   2   0   2   2   0   2   0   0   0   0   2   2   0   2   0   0   2   2   0   0   2   2   2   0   2   2   0   0   0   0   2   0   0   0   0   0   0   2   2   0   0   0   2   2   0   0   0   2   0   2   0   0   0   2   2   0   0   0   0   0   0   0   0
 MK-5-15                2   0   0   0   2   2   0   2   0   2   2   2   2   0   0   2   2   2   2   0   0   0   0   2   0   2   0   0   0   2   0   0   2   2   0   0   0   0   2   0   2   2   0   0   0   0   2   0   0   2   2   0   2   2   2   0   2   0   2   2   2   0   0   0   0   2   2   2   0   0   0   0   2   0   2   2   0   0   2   2   0   0   0   0   2   2   2   0   2   2   0   2   0   0   2   0   2   2   0   0   2   2   2   0   2   0   0   2   0   2   0   2   2   0   0   2   2   0   2   2   0   2   0   2   0   2   2   0   0   2   2   0   0   2   0   2   0   2   0   2   0   0   2   0   0   0   0   2   2   0   2   0   0   2   2   0   0   2   2   2   0   2   2   0   0   0   2   2   0   0   0   0   0   2   0   2   0   0   0   2   0   0   0   0   2   0   2   0   0   0   2   2   2   0   0   0   0   0   0   0
 MK-5-16                2   0   0   0   2   2   0   0   0   2   2   2   2   0   0   2   0   0   2   2   0   0   0   2   2   2   0   0   0   2   0   0   2   2   0   0   0   0   2   0   2   2   0   2   0   0   2   0   0   0   2   0   2   2   2   2   2   2   2   2   2   0   0   0   0   2   2   0   0   0   2   2   2   0   2   2   0   0   2   2   0   0   0   0   0   2   0   0   2   2   0   2   0   0   0   0   2   2   0   0   2   2   2   0   0   0   0   2   0   2   0   0   2   2   0   2   2   0   2   2   2   2   0   2   0   2   2   0   0   2   2   0   0   2   0   2   0   2   0   2   0   0   2   0   2   0   0   0   2   0   0   0   0   2   2   0   0   2   2   2   0   2   0   0   0   0   2   2   0   0   0   0   0   2   0   2   0   0   0   2   0   0   0   0   2   0   0   0   0   0   2   2   2   2   0   0   0   0   0   0
 MK-6-1                 0   0   0   2   0   0   2   0   2   0   0   0   2   2   2   2   0   2   2   2   2   0   2   2   2   0   2   0   0   2   0   2   0   2   2   2   0   0   2   2   0   2   2   2   2   2   0   2   2   0   2   0   2   2   0   2   2   2   0   2   0   0   2   0   2   2   0   2   2   0   2   2   2   2   0   2   0   0   0   0   0   0   2   0   0   2   2   0   0   2   0   2   2   2   2   2   0   2   0   0   0   0   2   0   2   2   2   2   2   2   2   2   2   2   0   0   2   2   2   0   0   2   0   0   0   0   0   2   0   0   0   0   0   0   2   0   0   0   2   0   2   0   0   2   0   0   0   2   2   0   0   0   0   2   2   0   0   2   2   0   0   2   2   0   2   0   0   2   0   0   2   0   0   2   0   2   0   0   0   2   2   2   2   0   0   0   0   0   0   0   2   2   2   0   0   0   2   0   2   0
 MK-6-2                 0   0   0   2   0   2   2   0   0   0   0   0   2   2   2   2   0   2   2   2   2   0   2   2   2   0   2   0   0   2   0   0   0   2   2   2   0   0   2   2   0   2   2   0   2   2   0   2   2   0   0   0   2   2   0   2   0   0   2   2   0   2   2   2   2   2   0   2   2   0   2   2   2   0   0   2   0   2   0   0   0   0   2   0   0   2   2   0   0   2   2   2   2   2   2   2   0   2   0   2   0   2   0   0   2   2   2   2   2   2   2   0   2   2   0   0   2   2   2   0   0   2   2   0   0   0   0   2   0   0   0   0   0   0   2   0   0   0   2   0   2   0   0   2   0   2   0   2   0   0   0   0   0   2   2   0   0   2   2   2   2   2   2   0   2   0   0   2   0   0   2   0   0   0   0   2   0   0   0   2   0   0   2   0   2   2   0   0   0   0   2   2   2   0   0   0   2   2   2   2
 MK-6-3                 0   0   0   2   0   2   0   0   0   0   0   0   2   2   2   2   0   2   2   2   0   0   2   2   2   0   2   0   0   2   0   2   0   2   0   2   0   0   2   2   0   2   2   0   2   2   0   2   2   0   0   0   2   2   0   2   0   0   2   0   0   2   2   0   2   2   0   2   2   0   2   2   2   0   0   0   0   2   0   2   0   2   2   0   0   2   2   0   0   2   2   2   2   2   2   2   0   0   0   2   0   0   0   0   2   2   2   2   0   2   2   0   2   0   0   0   2   2   2   0   0   2   2   0   0   0   0   2   0   0   0   2   0   2   2   2   0   0   0   0   2   0   0   0   0   2   0   2   2   0   0   0   0   2   2   0   0   2   2   2   2   0   2   0   2   0   0   2   0   0   2   0   0   0   0   2   0   0   0   0   0   0   2   0   2   2   0   0   0   0   2   2   2   0   0   0   2   2   2   2
 MK-6-4                 0   0   0   2   0   2   0   0   0   0   0   0   2   2   2   0   0   2   2   0   2   0   2   0   2   0   2   0   0   0   0   2   0   2   0   0   0   0   2   0   2   2   2   0   2   2   0   2   2   0   0   0   0   2   0   2   0   0   0   0   0   2   2   0   2   2   0   2   2   0   0   2   2   2   2   0   0   2   0   2   0   2   0   0   0   2   2   0   0   2   2   2   2   2   2   2   0   0   0   2   0   0   0   0   2   2   2   2   0   2   2   0   0   0   0   0   2   2   2   0   0   2   2   0   0   0   0   2   0   0   0   2   0   2   2   2   0   0   0   0   2   0   0   0   0   2   0   2   2   0   0   0   0   2   2   0   0   2   2   2   2   0   2   0   2   0   0   2   0   0   2   0   0   0   0   2   0   2   0   0   0   0   2   0   2   2   0   0   0   0   2   2   2   0   0   0   2   2   2   2
 MK-6-5                 0   0   0   2   0   2   0   0   0   0   0   0   2   2   0   0   0   0   2   0   2   0   2   0   2   0   2   0   0   0   0   2   0   2   0   0   0   0   2   0   2   2   2   0   2   2   0   2   2   0   0   0   0   2   0   2   0   0   0   0   0   2   2   0   2   2   0   2   2   0   0   2   2   2   2   0   0   2   0   2   0   2   0   0   0   2   2   0   2   2   0   2   2   2   2   2   0   2   0   2   0   2   0   0   2   2   2   2   2   2   2   0   2   0   0   2   2   2   2   0   2   0   2   0   0   0   0   2   0   2   0   2   2   0   2   2   0   0   0   0   2   0   0   0   0   2   0   2   0   0   0   0   0   2   2   0   0   2   2   2   2   0   2   0   2   0   0   2   0   2   2   0   0   0   0   2   2   2   0   0   0   0   2   0   0   2   0   2   0   0   2   2   2   0   2   0   2   2   2   2
 MK-6-6                 0   2   0   2   2   2   0   0   0   0   0   0   2   2   0   2   0   0   2   2   2   0   2   0   2   0   2   0   0   0   0   2   0   2   0   0   0   0   2   0   2   2   2   0   2   2   0   2   2   0   0   0   0   2   0   2   0   0   0   0   0   2   2   0   2   2   0   2   2   0   0   2   2   2   0   0   0   2   0   2   0   2   0   0   0   2   2   0   0   2   0   2   2   2   0   2   0   2   2   2   0   2   0   0   2   2   2   2   2   2   0   0   0   0   0   2   2   2   0   0   2   0   2   0   0   0   0   2   0   2   0   2   0   0   2   2   0   0   0   0   2   2   0   0   0   2   0   2   0   0   2   0   0   2   2   0   0   2   2   2   2   0   2   0   2   2   0   2   0   2   2   0   0   2   2   2   2   2   0   0   0   0   2   0   0   2   0   2   0   0   0   2   2   0   2   0   2   2   2   2
 MK-6-7                 0   2   0   2   2   2   2   0   0   0   2   0   2   2   0   2   2   0   2   2   2   0   2   0   2   0   2   0   0   0   0   2   0   2   0   0   0   0   2   0   2   2   2   0   2   2   0   2   2   0   0   0   0   2   0   0   0   2   0   0   0   2   0   0   2   2   0   2   2   0   0   2   2   2   0   0   0   2   0   2   0   2   0   0   0   2   2   0   0   2   0   2   2   2   0   2   0   2   2   2   0   2   0   0   2   2   2   2   2   2   0   0   0   0   0   2   2   2   0   0   2   0   2   0   0   0   0   2   0   2   0   2   0   0   2   2   0   0   0   2   2   2   0   2   0   2   0   2   0   0   2   0   0   2   2   0   0   2   2   2   2   0   2   0   2   2   0   2   0   2   2   2   0   2   2   2   2   2   0   0   0   0   0   0   0   2   0   0   0   0   0   2   2   2   2   0   2   2   0   2
 MK-6-8                 0   2   0   2   2   2   2   0   0   2   2   0   2   2   0   2   2   0   2   2   2   0   2   2   2   0   2   0   0   0   0   2   0   2   0   0   0   0   2   0   2   2   2   0   2   0   0   2   2   0   2   0   0   2   0   0   0   2   2   0   0   2   0   0   2   2   0   2   2   0   0   2   2   2   0   0   0   2   0   2   0   0   0   0   0   0   0   0   0   2   0   2   0   0   0   2   0   2   2   2   0   0   0   0   2   0   2   2   2   2   0   0   0   0   0   2   2   2   0   0   2   0   2   0   0   0   0   2   0   2   0   2   2   0   2   0   0   0   0   2   2   2   0   2   0   2   0   2   0   0   2   0   0   0   2   0   0   2   2   0   2   0   2   0   2   0   0   2   2   2   2   2   0   2   0   2   0   2   0   0   0   0   0   0   0   2   0   0   0   0   0   0   2   2   2   0   2   2   0   2
 MK-6-9                 0   2   0   2   2   2   2   0   0   2   2   0   2   2   0   2   2   0   2   2   2   0   2   2   2   0   2   0   0   2   0   2   0   0   0   0   0   0   2   0   2   2   2   0   2   0   0   2   2   2   2   0   0   2   0   0   0   2   2   0   0   2   0   0   2   2   0   2   2   0   0   0   2   2   0   0   0   2   0   2   0   0   0   0   0   0   0   0   2   2   2   2   0   0   0   2   0   2   2   0   0   0   0   0   2   0   0   2   2   2   0   0   0   0   0   2   2   2   0   0   2   0   2   2   0   0   0   2   0   2   0   2   2   0   2   0   0   0   0   2   2   2   0   2   0   2   0   2   0   0   2   0   0   0   2   0   2   2   2   0   2   2   2   0   2   0   0   2   2   2   0   2   0   2   0   0   0   2   2   0   0   0   0   0   0   2   0   0   0   0   0   0   2   2   2   0   2   2   0   2
 MK-6-10                0   2   0   2   2   0   2   0   0   2   2   0   2   2   0   2   2   0   2   2   2   0   2   2   2   0   2   0   2   2   0   2   0   2   0   2   0   2   2   2   2   2   2   0   2   0   2   2   2   2   2   0   0   2   0   0   0   2   2   0   0   2   0   0   2   2   0   2   2   2   0   0   2   2   2   0   0   2   0   0   0   0   0   0   0   0   0   0   2   2   2   2   0   0   2   2   0   2   2   2   0   0   0   0   2   0   0   2   2   2   0   0   0   0   0   2   2   2   0   0   2   0   0   2   0   0   0   2   0   2   0   2   2   0   2   0   0   0   0   2   2   2   0   2   0   2   0   2   0   0   2   2   0   0   2   0   2   2   2   0   2   2   2   0   0   0   0   2   2   2   2   2   0   2   0   0   0   2   2   0   0   0   0   0   0   2   0   0   0   0   0   0   2   0   2   0   2   0   0   2
 MK-6-11                0   2   0   2   2   0   2   0   0   2   2   2   2   2   0   2   2   0   2   2   2   0   2   0   2   0   2   0   2   2   0   2   0   2   0   2   0   2   2   2   2   2   2   0   2   0   2   2   2   2   2   0   0   2   0   0   2   2   2   0   0   2   0   2   2   2   2   2   2   2   0   0   2   2   2   0   0   2   0   2   0   0   0   0   0   0   0   0   2   2   2   2   0   0   2   2   0   2   2   2   0   2   0   0   2   0   0   2   2   2   0   0   0   0   0   2   2   2   0   0   2   0   0   2   0   0   0   2   0   2   0   2   2   2   0   0   0   2   0   2   2   2   0   2   0   2   0   2   0   0   0   2   0   0   2   0   0   2   0   0   2   2   2   0   0   0   2   2   2   2   2   2   0   2   0   0   0   2   2   0   0   0   0   0   0   2   0   0   0   0   0   0   2   0   2   0   2   0   0   2
 MK-6-12                0   2   0   2   2   0   2   0   0   2   2   2   2   2   0   2   2   0   2   2   2   0   2   0   2   0   2   0   2   2   0   2   0   2   0   2   0   2   2   0   0   2   2   2   2   0   2   2   2   2   2   0   2   2   0   0   2   2   2   0   0   2   0   2   2   2   2   0   0   2   2   0   2   2   2   0   0   2   0   2   0   0   0   0   0   0   0   0   2   2   2   2   0   0   2   2   2   2   2   0   0   2   0   0   2   0   0   2   2   2   0   0   0   0   0   2   2   2   0   0   2   0   0   2   0   0   0   2   0   2   0   2   2   2   0   0   2   2   0   2   2   2   0   2   0   0   0   2   0   0   2   2   0   0   2   0   2   2   0   0   2   2   2   0   0   0   2   2   2   2   2   2   0   2   0   0   0   2   2   0   0   0   0   0   0   2   0   0   0   0   0   0   2   0   2   0   2   0   0   2
 MK-6-13                0   2   0   0   2   0   0   0   0   2   2   2   2   2   0   2   2   0   0   2   2   0   2   0   2   0   2   0   2   2   0   2   2   2   0   2   0   2   2   0   0   2   2   2   2   0   2   0   2   2   2   0   0   2   0   0   2   0   2   0   0   2   0   2   2   2   2   0   0   2   0   0   2   2   2   0   0   2   0   2   0   0   0   0   0   0   0   0   0   2   2   0   0   0   2   2   2   2   2   0   0   2   0   0   2   0   0   2   2   2   0   0   0   2   0   2   2   2   2   0   2   0   0   2   0   2   0   2   0   2   0   2   2   2   0   0   2   2   0   2   2   2   0   2   0   0   0   2   0   0   2   2   2   0   2   0   2   2   0   0   2   2   2   0   2   0   2   2   2   2   2   2   0   2   0   2   0   2   2   0   0   0   0   0   0   2   0   0   0   0   0   0   0   0   2   0   2   0   0   2
 MK-6-14                0   2   0   0   0   0   0   2   0   2   2   2   2   2   0   2   2   0   0   2   0   0   2   0   2   0   2   0   2   2   0   2   2   2   0   2   0   2   2   0   0   2   2   2   2   0   2   0   2   2   2   0   0   0   0   0   2   0   2   0   0   2   0   2   2   2   2   0   0   2   0   0   0   2   2   0   0   2   0   2   0   0   0   0   0   0   0   0   2   2   2   0   0   0   2   2   2   2   2   0   0   2   0   0   2   0   0   2   0   2   0   0   0   2   0   2   2   2   2   0   0   0   0   0   0   2   0   2   0   2   0   0   2   2   0   0   2   2   0   2   2   2   0   2   2   0   0   2   0   2   2   2   2   0   2   0   2   2   0   0   2   2   2   0   2   2   2   2   2   2   2   2   0   2   0   2   0   2   2   2   0   0   0   0   0   2   0   0   0   0   0   0   0   0   2   0   2   0   0   2
 MK-6-15                0   2   0   0   0   0   0   2   0   2   2   2   2   2   0   2   2   0   0   2   0   0   2   0   0   0   2   0   2   2   0   2   2   2   0   2   0   2   2   0   0   2   2   2   2   0   2   0   2   2   2   0   0   0   0   0   2   0   2   0   0   2   0   2   2   2   0   0   0   2   0   0   0   2   2   0   0   2   0   2   0   0   2   0   0   0   0   0   2   2   2   0   0   0   2   2   2   2   0   2   2   2   0   0   2   0   0   2   0   0   0   0   0   2   0   2   0   2   2   0   0   2   0   2   0   2   0   0   0   2   0   0   0   2   0   0   2   2   2   2   2   2   0   2   2   0   0   2   0   2   2   2   2   0   2   0   2   0   0   0   2   2   2   0   2   2   2   2   2   2   2   2   2   2   0   2   0   2   2   2   0   0   0   0   0   2   0   0   0   0   0   0   0   0   2   0   2   0   0   2
 MK-6-16                0   2   0   0   0   0   2   2   0   2   2   2   2   2   0   2   2   0   0   2   0   0   0   0   0   0   2   0   2   2   0   2   2   2   0   0   2   2   2   0   0   2   2   2   2   0   0   2   2   2   2   0   0   0   0   0   2   0   2   0   0   2   0   2   2   2   0   0   0   2   0   0   0   2   2   0   0   2   0   2   0   2   2   0   0   2   0   0   2   2   2   0   0   0   2   2   2   2   0   2   2   2   0   0   2   0   0   2   0   0   0   0   0   2   0   2   0   2   2   0   2   2   0   2   0   0   0   2   0   0   0   2   0   2   2   0   2   2   2   2   0   2   0   2   2   0   0   2   0   2   2   2   2   0   2   0   2   0   0   0   2   0   2   0   2   2   2   2   2   2   2   2   2   2   0   2   0   2   2   2   0   0   0   0   0   2   0   0   0   0   0   0   0   0   2   0   2   0   0   2
 
!****************************************** Phenotypic Data **********************************************************
!-100.0 is resevred for missing phenotype
SimulatedTrait1         8.6688   12.4558    8.3770   10.8249   11.0629   11.3145    9.1402    9.6354   10.6793    8.6047   10.3160    8.7152    7.8581    9.5081    9.2537   10.4817    7.7900    8.3881   12.2498   11.5870    9.4153   10.4511    6.2551   10.3445    7.4957    9.5818   10.9709    9.7574   11.8668   11.6872   10.3733    9.3147   10.9481    9.5883   10.2349    8.7551    9.7524    7.7692   12.0544   14.1853   10.0188    6.6577    8.4941    8.8951   10.3344   11.3009   10.7609   10.8646    8.7508   11.6677   12.8085    9.8524    9.2675    8.9540    9.5531   12.0546   11.7923   10.0148   10.0939   11.1338   10.2304   10.1822   11.4785    7.5248   10.5402   11.4119   10.3617   10.3924   11.1592   12.5696   10.0992   10.4135    9.4537   11.7774   11.5535   12.1676    9.9791   10.5384   10.2919   11.9194    8.3404    8.7567    9.3964   10.4141    9.8154   12.0867    8.8290    9.1719    9.5732   10.6436   10.6711   10.2845   11.6397   10.7333    9.9034    8.8033   11.3943    9.5597   10.2590    9.3098    9.5119   11.2376    9.0631    9.6913   10.4989    9.8707    8.3179   12.4495   14.3139   11.6937    9.4923   13.1423   11.7187    8.8600   10.0987    9.2880    9.1214   11.6753   10.0782    8.5070   10.2945    9.5621    7.3518   10.1489    9.6973    8.6357    9.8828   10.3596   11.2674   11.4560    9.2714   10.5992    8.6056    9.3264   13.0638   10.3398    9.2392   10.9457    7.5209   12.1838   11.5129    9.7711   11.1292   10.3486    8.0960    8.4339    9.8222    8.4715   10.0687    8.3715   10.3069   10.0168   10.0615   10.2463   10.7177    9.1157   10.2832    9.3927   10.7584   13.5708    9.3586   12.3881    8.6040    9.0143   10.7504   10.7952    8.9368   12.3388   10.1635    9.7858    9.9668   10.0276   10.2649   12.9867   10.7255   12.3095   10.1297    8.8601    9.8167    9.1852    7.2393    5.7082   12.1148   10.6356   12.0453    9.8255   10.5690   11.6499    9.5075    6.8607   11.6840    9.8772    9.5521    9.3528   10.9106   11.3997    9.5236   11.2008   11.1828   11.2634
SimulatedTrait2        15.3896   14.8029   10.8383   16.2411   15.2890   16.6139   18.3952   13.5141   14.9928   15.6121   12.1363   14.3156   13.8453   16.1764   15.0259   17.0329   15.3287   13.2324   16.2944   12.7294   12.7848   13.0920   14.5467   14.2368   15.1530   15.8438   14.0227   15.0735   13.9728   12.9569   13.4804   13.8544   16.4112   17.2195   15.9354   14.0411   15.4042   16.0615   13.1923   13.8458   15.1778   16.8380   15.5428   16.0183   14.1336   16.1378   18.1828   16.3134   12.8066   14.1230   15.2163   13.9232   17.4224   12.0004   13.0353   13.8905   15.7579   14.5445   16.4573   13.7133   13.7120   14.7186   14.8049   15.5292   15.2198   12.8947   13.3016   15.3514   14.5959   16.3611   16.3055   17.7680   16.2455   16.3090   16.4602   15.7405   14.2441   16.0929   14.0901   14.7868   14.2519   15.3394   15.1207   14.7561   14.8816   16.2056   15.9848   15.6318   13.5008   15.3988   13.6318   15.7951   14.9347   14.9899   14.7775   14.3601   15.1743   15.1858   13.9737   14.0957   15.6866   14.1167   17.0881   14.6703   14.7446   15.2837   16.6417   15.4375   17.2157   15.3681   13.4521   16.0113   15.4587   13.5279   13.3880   15.5232   14.0522   15.6835   14.5043   15.8091   13.8051   12.6802   13.1420   12.3580   15.3806   13.7969   15.4222   11.4568   13.5879   17.3365   15.6434   15.3253   11.5255   13.8393   14.0836   12.4078   13.7372   15.8558   14.5789   16.2161   16.8262   12.9559   15.1161   13.2750   16.0618   14.4674   16.3468   12.9398   15.9599   15.2608   14.5506   13.9665   13.8136   13.6111   16.6959   15.9768   15.3553   14.9505   16.8725   17.2463   13.6047   16.1790   15.2432   14.3358   13.7634   15.1677   12.5441   16.9432   16.3305   15.0775   16.9993   14.7131   16.0726   14.5693   15.6166   17.6209   12.4083   16.9315   13.2983   14.6934   14.4319   11.8108   13.6169   16.2697   15.3850   14.8884   14.8520   13.5317   14.9079   15.6284   14.1305   13.2298   12.4955   14.7866   18.5120   14.0560   18.1755   15.9127   13.8123   15.5152
 
