# Supplementary material for: Inclusive Composite Interval Mapping of QTL by Environment Interactions in Biparental Populations
Source: PLoS One. 2015 Jul 10;10(7):e0132414. doi: 10.1371/journal.pone.0132414 (PMC4498613; doi:10.1371/journal.pone.0132414)
Supplement: S3 File — (ZIP) [file pone.0132414.s003.zip › Simulation for unliked model/Simulated popualtions/run_00182.met]

!**********************Note: lines staring with "!" are remarks and will be ignored in the program********************
!*********************************General Information**********************************
!Assuming F1 = P1 x P2, populations available in QTL IciMapping are: 
!  1, P1BC1F1 = P1 x F1, the first backcrossing where P1 is used as the recurrent parent;
!  2, P2BC1F1 = P2 x F1, the first backcrossing where P2 is used as the recurrent parent;
!  3, F1DH, F1-derived doubled haploids; 
!  4, RIL or F1RIL, recombination inbred lines through the repeated selfing of F1;
!  5, P1BC1RIL, recombination inbred lines through the repeated selfing of P1BC1F1;
!  6, P2BC1RIL, recombination inbred lines through the repeated selfing of P2BC1F1;
!  7, F2, the selfing generation of F1;
!  8, F3, the selfing generation of F2;
!  9, P1BC2F1, the second backcrossing where P1 is used as the recurrent parent; 
! 10, P2BC2F1, the second backcrossing where P2 is used as the recurrent parent;
! 11, P1BC2RIL, recombination inred lines through the repeated selfing of P1BC2F1; 
! 12, P2BC2RIL, recombination inred lines through the repeated selfing of P2BC2F1; 
! 13, P1BC1F2, the selfing generation of P1BC1F1; 
! 14, P2BC1F2, the selfing generation of P2BC1F1; 
! 15, P1BC2F2, the selfing generation of P1BC2F1; 
! 16, P2BC2F2, the selfing generation of P2BC2F1; 
! 17, P1BC1DH, P1BC1F1-derived doubled haploids; 
! 18, P2BC1DH, P2BC1F1-derived doubled haploids; 
! 19, P1BC2DH, P1BC2F1-derived doubled haploids; 
! 20, P2BC2DH, P2BC2F1-derived doubled haploids; 
   3      !Mapping Population (see remarks above)
   2      !Mapping Function (1 for Kosambi; 2 for Haldane; 3 for Morgan)
   2      !Marker Space Type (1 for intervals; 2 for positions)
   1      !Marker Space Unit(1 for centiMorgans; 2 for Morgan)
   6      !Number of Chromosomes (or Linkage Groups)
 200      !Size of the mapping population
   2      !Number of environments
 
!***************************************** Chromosomes and Linkage Maps **********************************************
!Chromosome                 NumMarkers
-CH1                        16
-CH2                        16
-CH3                        16
-CH4                        16
-CH5                        16
-CH6                        16
!Linkage map (Marker name followed by position or the interval length)
 MK-1-1                1     0.000
 MK-1-2                1    10.000
 MK-1-3                1    20.000
 MK-1-4                1    30.000
 MK-1-5                1    40.000
 MK-1-6                1    50.000
 MK-1-7                1    60.000
 MK-1-8                1    70.000
 MK-1-9                1    80.000
 MK-1-10               1    90.000
 MK-1-11               1   100.000
 MK-1-12               1   110.000
 MK-1-13               1   120.000
 MK-1-14               1   130.000
 MK-1-15               1   140.000
 MK-1-16               1   150.000
 MK-2-1                2     0.000
 MK-2-2                2    10.000
 MK-2-3                2    20.000
 MK-2-4                2    30.000
 MK-2-5                2    40.000
 MK-2-6                2    50.000
 MK-2-7                2    60.000
 MK-2-8                2    70.000
 MK-2-9                2    80.000
 MK-2-10               2    90.000
 MK-2-11               2   100.000
 MK-2-12               2   110.000
 MK-2-13               2   120.000
 MK-2-14               2   130.000
 MK-2-15               2   140.000
 MK-2-16               2   150.000
 MK-3-1                3     0.000
 MK-3-2                3    10.000
 MK-3-3                3    20.000
 MK-3-4                3    30.000
 MK-3-5                3    40.000
 MK-3-6                3    50.000
 MK-3-7                3    60.000
 MK-3-8                3    70.000
 MK-3-9                3    80.000
 MK-3-10               3    90.000
 MK-3-11               3   100.000
 MK-3-12               3   110.000
 MK-3-13               3   120.000
 MK-3-14               3   130.000
 MK-3-15               3   140.000
 MK-3-16               3   150.000
 MK-4-1                4     0.000
 MK-4-2                4    10.000
 MK-4-3                4    20.000
 MK-4-4                4    30.000
 MK-4-5                4    40.000
 MK-4-6                4    50.000
 MK-4-7                4    60.000
 MK-4-8                4    70.000
 MK-4-9                4    80.000
 MK-4-10               4    90.000
 MK-4-11               4   100.000
 MK-4-12               4   110.000
 MK-4-13               4   120.000
 MK-4-14               4   130.000
 MK-4-15               4   140.000
 MK-4-16               4   150.000
 MK-5-1                5     0.000
 MK-5-2                5    10.000
 MK-5-3                5    20.000
 MK-5-4                5    30.000
 MK-5-5                5    40.000
 MK-5-6                5    50.000
 MK-5-7                5    60.000
 MK-5-8                5    70.000
 MK-5-9                5    80.000
 MK-5-10               5    90.000
 MK-5-11               5   100.000
 MK-5-12               5   110.000
 MK-5-13               5   120.000
 MK-5-14               5   130.000
 MK-5-15               5   140.000
 MK-5-16               5   150.000
 MK-6-1                6     0.000
 MK-6-2                6    10.000
 MK-6-3                6    20.000
 MK-6-4                6    30.000
 MK-6-5                6    40.000
 MK-6-6                6    50.000
 MK-6-7                6    60.000
 MK-6-8                6    70.000
 MK-6-9                6    80.000
 MK-6-10               6    90.000
 MK-6-11               6   100.000
 MK-6-12               6   110.000
 MK-6-13               6   120.000
 MK-6-14               6   130.000
 MK-6-15               6   140.000
 MK-6-16               6   150.000
!*********************************** Marker Types ********************************************************************
!Co-dominant marker: When heterozygote F1 is present, P1 is coded as 2, F1 is coded as 1, and P2 is coded as 0; Otherwise, P1 is coded as 2, and P2 is coded as 0. 
!Dominant marker: When heterozygote F1 is present, P1 and F1 are coded as 12, and P2 is coded as 0; Otherwise, P1 is coded as 2, and P2 is coded as 0.  
!Recessive markers: When heterozygote F1 is present, P1 is coded as 2, and F1 and P2 are coded as 10; Otherwise, P1 is coded as 2, and P2 is coded as 0. 
!Missing marker is coded as -1. 
 MK-1-1                 2   0   2   0   2   0   2   0   2   2   2   0   2   0   2   2   0   2   2   2   0   0   2   2   2   2   2   2   0   0   2   0   0   0   0   2   0   2   2   0   0   0   0   0   2   2   2   0   2   2   2   2   2   0   2   0   0   2   0   2   2   2   2   0   0   2   2   2   2   0   2   0   2   0   2   0   0   2   0   0   0   0   2   0   2   2   0   2   2   2   0   2   0   2   2   2   0   2   2   0   0   2   2   0   0   2   0   2   2   2   2   0   0   2   2   0   0   2   0   0   0   2   2   2   2   2   0   0   0   2   0   2   2   2   2   0   0   0   0   2   2   0   2   2   2   2   2   2   2   2   2   2   2   0   2   2   2   0   2   2   2   2   0   2   2   0   0   2   2   0   0   0   0   0   0   0   2   2   0   2   2   2   2   2   0   0   0   2   2   2   2   2   0   0   0   2   2   0   0   2
 MK-1-2                 2   0   2   2   2   0   2   0   2   2   2   0   2   0   2   2   0   2   2   2   0   0   2   2   2   0   2   2   0   0   2   0   0   0   0   2   2   2   2   2   0   0   2   0   2   2   2   0   2   2   0   2   2   0   2   0   0   2   0   2   2   2   2   0   0   2   2   2   2   0   2   0   2   0   2   0   0   2   0   0   0   0   2   0   2   2   0   2   2   2   0   2   0   0   2   2   0   2   2   0   0   2   2   0   0   2   0   2   2   2   2   0   0   2   2   0   2   2   0   0   2   2   2   2   2   2   0   0   0   2   0   2   2   2   2   0   0   0   0   2   0   0   2   0   2   2   2   2   2   2   2   2   2   0   2   2   2   0   2   2   2   2   0   2   2   0   0   2   0   0   0   0   0   0   0   0   2   2   0   2   0   2   2   2   0   0   0   2   2   0   2   2   2   0   0   2   2   0   0   2
 MK-1-3                 2   0   0   2   2   0   2   2   2   2   2   0   2   0   2   2   0   2   2   2   0   0   2   2   0   0   2   2   0   0   2   0   0   0   0   2   2   2   2   2   0   0   2   2   2   2   2   2   0   2   0   2   2   0   2   0   0   2   0   2   2   2   2   0   0   2   2   2   2   0   2   0   2   0   2   0   0   2   0   0   2   0   2   0   2   2   2   2   2   2   0   2   0   0   0   2   0   2   2   0   0   2   2   2   0   2   0   2   2   2   2   0   0   2   2   0   2   2   0   0   2   2   2   2   2   2   0   2   0   0   0   2   0   2   2   0   0   2   0   2   0   0   2   0   2   2   0   2   2   2   2   0   2   0   2   2   2   0   0   2   2   2   0   2   2   0   0   2   0   2   0   0   0   0   0   0   2   2   0   2   0   2   2   2   0   0   0   2   2   0   0   0   2   0   0   2   2   0   0   2
 MK-1-4                 2   0   0   2   2   0   2   2   2   2   2   0   0   0   2   2   0   2   2   2   0   0   2   0   2   0   2   0   0   0   2   0   0   0   0   2   2   2   2   0   0   0   2   2   2   2   2   2   0   2   0   2   2   0   2   0   0   2   0   2   2   2   2   0   0   0   2   2   2   0   2   0   2   0   2   0   0   2   0   0   2   0   2   0   2   2   2   2   2   2   0   2   0   0   0   2   0   2   2   0   0   2   2   0   0   2   0   2   2   2   2   0   0   2   2   0   2   2   0   0   2   2   0   2   2   2   0   2   0   0   0   2   0   2   2   2   0   2   0   2   0   0   2   0   2   2   0   0   2   0   2   0   2   0   0   2   2   0   0   2   2   2   0   2   2   0   0   0   0   2   0   0   2   2   0   0   2   0   0   2   0   0   2   2   0   0   0   2   2   0   2   0   2   0   0   2   2   0   0   2
 MK-1-5                 2   0   2   0   2   0   2   2   2   2   2   0   0   0   0   2   0   2   2   0   0   0   2   0   2   2   2   0   0   0   2   0   0   0   2   2   2   2   2   0   0   0   2   2   2   2   2   2   0   2   0   2   2   0   2   0   2   2   0   2   2   2   2   0   0   0   2   2   2   0   2   0   2   0   2   0   0   0   0   0   2   0   2   0   2   2   2   2   2   2   0   2   0   0   2   2   0   0   2   0   0   2   2   0   0   2   0   2   0   2   0   0   0   2   2   0   2   2   0   2   2   0   0   2   2   2   0   2   0   0   0   2   0   2   2   2   0   2   0   2   0   0   2   0   2   2   0   2   2   2   2   0   2   0   0   2   2   0   0   2   2   2   0   2   2   2   0   2   0   2   0   2   2   2   0   0   2   0   0   2   0   0   2   2   0   0   0   2   2   2   2   0   2   0   0   2   2   0   0   2
 MK-1-6                 2   0   2   0   2   0   2   2   0   2   2   0   0   0   0   0   0   2   2   0   0   0   2   0   2   2   2   0   0   0   2   0   0   0   2   2   2   2   2   0   0   0   2   2   0   2   2   2   0   0   0   2   2   0   2   0   2   2   0   2   2   2   2   0   0   0   2   2   2   0   2   0   2   0   2   2   0   0   0   0   2   0   2   0   2   2   2   2   2   2   0   2   0   0   2   2   0   0   2   0   0   2   2   0   0   2   0   2   0   2   0   0   0   2   2   0   2   2   0   2   2   0   0   2   2   2   0   2   0   2   0   0   0   2   2   2   0   2   0   0   0   0   0   0   2   2   0   2   2   2   2   0   2   0   0   2   2   0   0   2   0   0   0   2   2   2   0   2   0   2   0   2   2   2   0   2   2   0   0   2   0   0   2   2   0   0   0   2   2   0   2   0   2   0   2   2   0   0   0   2
 MK-1-7                 2   0   2   0   2   0   2   2   0   2   2   0   0   0   0   0   0   2   2   0   0   0   2   0   2   2   2   0   0   0   2   2   0   0   2   2   2   2   2   2   0   0   2   0   0   2   2   2   0   0   0   2   2   0   2   0   2   2   0   2   2   2   2   0   0   0   2   0   2   0   2   0   2   0   2   2   2   0   0   0   2   0   0   0   2   2   2   2   2   2   2   2   0   0   2   2   0   0   2   0   0   0   2   2   2   2   0   2   0   2   0   0   0   2   2   0   2   0   0   2   0   0   0   2   2   2   0   2   0   0   0   2   0   2   2   2   0   2   0   2   0   0   0   0   2   2   2   2   2   2   2   0   2   0   0   2   2   0   0   2   0   0   0   2   2   2   0   2   0   2   0   2   2   2   0   2   2   0   0   2   0   0   2   2   0   0   2   0   2   0   2   0   2   0   2   2   0   0   0   2
 MK-1-8                 2   0   2   0   0   2   2   2   0   2   2   0   2   0   0   0   0   2   2   2   2   0   2   0   2   2   2   2   0   0   2   2   0   0   2   2   2   2   2   2   0   0   0   0   0   2   0   2   0   2   0   2   2   0   2   0   2   0   0   2   2   0   2   2   0   0   2   0   2   0   2   2   2   0   2   2   2   0   0   0   2   2   0   2   2   2   2   2   2   2   2   2   0   0   2   2   0   0   2   0   0   0   2   2   2   2   0   2   0   2   0   2   0   2   2   0   2   0   0   0   0   0   0   2   2   0   0   2   0   0   0   2   0   2   2   2   0   0   0   2   0   0   0   0   2   2   2   0   2   2   2   0   2   0   0   2   2   0   0   2   0   0   2   2   2   2   0   2   0   2   0   0   2   2   0   2   2   0   0   2   0   0   2   2   0   0   2   0   2   0   0   2   2   0   2   2   0   0   0   2
 MK-1-9                 2   0   2   0   0   2   2   2   0   2   2   0   2   0   0   0   0   2   2   2   2   0   2   0   2   2   2   2   0   0   2   2   0   0   2   2   2   2   2   2   0   0   0   0   2   0   0   2   0   2   0   2   2   0   2   0   2   0   2   2   2   0   0   2   0   0   2   0   2   0   2   2   2   0   2   2   2   0   0   0   2   2   0   0   2   2   2   2   2   2   2   2   0   0   2   2   0   0   0   0   0   0   2   2   2   2   0   2   0   2   0   2   0   2   2   0   2   0   0   2   2   0   0   0   2   0   2   2   0   0   0   2   0   2   2   2   0   0   0   2   0   0   0   0   2   2   2   0   2   2   2   0   2   0   0   0   0   0   0   2   0   2   2   2   2   2   0   2   0   2   0   0   2   2   0   0   2   0   0   2   0   0   2   2   0   0   2   0   2   0   0   2   2   0   2   2   0   0   0   2
 MK-1-10                2   0   2   0   0   2   2   2   0   2   2   2   2   0   0   0   0   0   2   2   2   0   2   0   2   2   2   2   2   0   2   2   0   0   2   2   2   2   2   2   0   0   0   0   2   0   0   2   0   0   0   2   2   2   2   0   2   0   2   2   2   0   0   2   0   0   2   0   2   0   2   2   2   0   2   2   2   0   0   0   2   0   0   0   2   2   2   2   2   2   2   2   0   0   2   2   0   0   0   0   0   0   2   2   2   0   0   2   0   2   0   2   0   2   2   0   2   0   0   2   2   0   0   0   2   0   2   2   0   0   0   2   0   2   0   0   0   0   0   2   0   0   0   2   2   2   2   0   2   2   2   0   2   0   0   0   0   0   0   2   2   2   2   0   2   2   0   2   0   2   0   0   2   2   0   0   2   0   0   2   0   0   2   2   0   0   0   0   2   0   0   2   2   0   2   0   0   0   0   0
 MK-1-11                2   0   2   2   0   2   2   2   0   2   2   2   2   0   0   0   0   0   2   2   0   0   2   0   2   2   2   2   2   0   2   2   0   0   2   2   2   2   2   2   0   0   0   0   2   0   0   2   2   0   0   2   2   2   2   0   2   0   2   2   2   0   0   2   0   0   2   0   2   0   2   2   0   0   2   2   2   0   0   0   2   0   0   0   2   2   2   2   2   2   2   2   0   0   2   2   0   0   0   0   0   0   2   2   0   0   0   2   0   2   0   2   0   0   2   0   2   0   0   2   2   0   0   0   2   0   2   2   0   0   0   2   0   2   0   0   2   0   2   2   0   2   0   0   2   2   2   0   2   2   2   0   2   0   0   0   0   0   0   2   2   2   2   2   2   2   0   2   0   2   0   0   2   2   0   0   2   0   0   2   0   0   2   2   0   0   0   0   2   0   0   2   2   2   0   0   0   0   0   0
 MK-1-12                2   0   2   2   0   2   2   0   0   2   0   2   2   0   0   0   0   0   2   2   0   0   2   0   2   2   2   2   2   0   0   2   0   0   2   2   2   2   2   2   0   0   0   0   2   0   0   2   2   0   0   2   2   2   2   0   2   0   2   2   2   0   0   2   0   0   2   0   2   0   2   2   2   0   2   2   2   2   0   0   2   2   0   0   2   2   2   2   2   0   0   2   0   0   2   2   0   0   0   0   0   0   2   2   0   0   0   2   0   2   0   2   0   0   2   0   2   0   2   2   2   0   0   2   2   0   2   2   0   0   2   2   0   2   0   0   2   0   2   2   0   2   0   2   2   2   2   0   2   0   2   0   2   0   0   0   0   0   0   2   2   2   2   2   2   2   0   2   0   2   0   0   0   2   0   0   2   0   0   2   0   0   2   2   0   0   0   0   2   0   0   2   2   2   0   0   0   2   0   0
 MK-1-13                2   0   2   2   0   2   2   2   0   2   0   2   2   0   0   0   0   0   2   2   0   0   2   2   2   2   2   2   2   0   0   2   0   0   2   2   2   0   2   2   0   0   0   0   0   0   0   2   2   0   0   2   2   2   0   0   2   0   2   2   2   0   0   2   2   0   2   0   2   0   2   2   2   0   2   2   2   2   0   0   0   2   0   0   2   2   2   0   2   0   2   2   0   2   2   2   0   0   0   0   0   2   0   0   0   0   0   2   0   2   0   2   0   0   2   0   2   0   2   2   2   0   0   2   2   0   2   2   0   0   2   2   0   2   0   0   2   0   2   2   0   2   0   2   2   2   2   2   2   0   2   0   2   2   0   0   0   0   0   2   2   2   2   0   2   2   0   2   0   2   0   0   0   2   0   0   2   0   0   2   0   0   2   2   0   0   0   0   2   0   0   2   2   2   0   0   0   2   0   0
 MK-1-14                2   0   2   2   0   2   2   2   0   2   2   2   2   0   0   0   0   0   2   2   0   0   0   0   2   2   2   2   2   0   0   2   0   0   2   2   2   2   2   2   0   2   0   0   0   0   0   2   2   0   0   2   2   2   0   2   2   0   2   2   2   0   2   2   2   0   2   0   2   0   0   2   2   0   2   2   2   0   0   2   0   2   0   2   2   2   2   2   2   0   2   2   0   2   2   2   0   0   0   0   0   2   0   0   0   0   0   2   0   2   0   2   0   0   2   0   2   0   2   0   2   0   0   2   2   0   2   2   2   0   2   2   0   2   0   0   2   0   2   0   2   0   0   2   0   2   0   2   2   0   2   0   2   2   0   0   2   0   0   2   2   2   2   0   2   2   0   2   0   2   0   0   0   2   0   0   2   0   0   2   0   0   2   2   0   0   2   0   2   0   0   2   2   2   0   0   0   2   0   2
 MK-1-15                2   0   2   2   2   2   2   2   2   2   2   2   2   0   0   0   2   0   2   2   0   0   0   0   2   2   2   2   2   0   0   2   0   0   2   2   2   2   2   2   0   2   0   0   0   0   0   2   2   0   0   2   2   2   0   2   2   0   2   2   2   0   2   2   2   2   2   0   2   0   0   2   2   0   2   2   2   0   0   2   0   2   0   2   2   2   2   2   2   0   2   2   0   2   2   2   0   0   0   0   0   2   0   0   0   0   0   2   0   2   0   2   0   0   2   2   2   0   2   2   2   0   0   2   2   2   2   0   2   0   2   2   2   2   2   0   2   0   2   0   2   0   2   2   0   2   0   2   0   0   2   0   0   2   0   0   2   0   0   2   2   2   0   0   2   2   0   2   0   2   0   0   0   2   0   0   2   0   0   2   2   0   2   2   0   0   2   0   2   0   2   2   2   2   0   0   0   2   0   2
 MK-1-16                2   0   2   2   2   2   2   2   2   2   2   2   2   0   2   0   2   0   2   0   0   0   0   0   2   2   2   2   2   0   0   2   0   0   2   2   2   2   2   2   0   2   0   0   0   0   0   2   2   0   0   2   2   2   0   2   2   0   2   2   2   0   2   2   2   0   2   0   2   2   0   2   2   0   2   0   2   0   0   2   0   2   0   2   2   2   2   2   2   0   2   2   2   2   2   2   0   0   2   0   0   2   0   0   2   0   0   2   0   2   0   0   0   0   2   2   2   2   2   2   2   0   0   2   2   2   2   0   2   0   2   2   2   2   2   2   2   0   2   0   2   0   2   2   0   2   2   2   0   0   2   2   0   2   2   0   2   0   0   2   2   0   0   0   2   2   0   2   0   2   0   0   0   2   0   0   2   2   2   2   2   0   2   2   0   0   2   0   2   0   2   2   0   2   0   0   0   2   0   2
 MK-2-1                 2   0   0   0   0   2   2   0   2   0   0   2   2   2   2   0   2   2   0   0   2   0   0   0   2   2   2   2   2   0   2   0   0   0   0   0   0   2   0   0   2   2   2   0   2   0   0   0   0   0   0   2   2   2   2   0   0   0   0   0   2   2   0   2   0   2   0   0   0   2   2   2   0   0   2   2   0   0   0   2   2   2   2   2   2   2   2   2   0   0   2   2   0   0   0   0   0   0   0   2   2   0   0   0   2   2   2   2   2   0   2   0   0   2   0   0   2   0   0   0   2   2   2   2   0   0   0   2   0   0   0   2   2   2   2   2   0   0   0   2   2   0   2   2   2   0   2   0   0   0   2   0   2   0   2   2   0   0   0   0   0   0   2   0   0   2   2   0   0   0   0   2   2   0   0   0   2   2   2   0   2   2   0   0   2   0   0   0   0   0   0   0   2   0   2   2   2   2   0   2
 MK-2-2                 2   0   0   0   0   2   2   0   2   2   0   2   2   2   2   0   2   2   0   0   2   0   0   0   2   2   2   2   2   0   2   0   0   0   0   0   0   2   0   0   2   2   2   2   2   0   0   0   0   0   0   2   2   2   2   0   0   0   2   0   2   2   0   2   2   2   0   0   0   2   2   2   0   0   2   2   0   0   0   2   2   2   0   2   2   2   2   2   0   0   2   2   0   0   0   0   0   0   0   2   2   0   0   0   2   2   2   2   2   0   2   2   0   2   0   2   2   0   0   0   0   2   2   2   0   0   0   2   0   0   0   0   2   2   2   2   0   0   0   2   2   0   0   2   2   0   2   0   0   0   2   0   2   0   2   2   0   0   0   0   0   0   2   0   0   2   2   0   0   2   0   2   2   0   0   2   2   0   2   0   2   2   0   0   0   2   2   0   0   0   0   0   2   0   2   2   2   2   0   2
 MK-2-3                 2   0   0   0   0   2   2   0   2   2   0   2   2   2   2   0   2   2   0   2   2   0   0   2   0   2   0   2   2   0   2   0   0   0   0   0   0   2   0   0   2   2   2   2   2   0   0   2   0   0   0   0   2   2   2   0   0   2   2   0   2   2   0   2   2   2   0   0   0   2   2   2   0   0   2   2   0   0   0   2   2   2   0   2   2   2   0   2   0   0   2   2   0   0   0   0   2   0   0   2   2   0   0   0   2   2   2   2   2   0   2   2   0   2   0   2   0   0   0   0   0   2   0   2   0   0   0   0   0   0   0   0   2   2   2   2   0   0   0   2   2   0   0   2   2   0   2   0   0   0   2   0   2   0   2   2   0   0   0   0   0   0   2   0   0   2   2   0   0   2   0   2   2   0   0   2   0   0   2   0   2   0   0   0   0   2   2   0   0   0   0   2   2   0   2   2   2   0   0   0
 MK-2-4                 2   0   0   0   0   2   2   0   2   0   0   2   2   2   2   0   2   2   0   2   2   2   0   2   0   2   0   2   2   0   2   0   0   0   0   0   0   2   0   0   2   0   2   2   2   0   0   2   0   0   0   0   2   0   2   2   0   2   0   0   0   2   0   2   2   2   0   0   0   2   0   2   0   0   2   2   0   0   0   2   2   2   0   2   2   2   0   2   0   0   2   2   0   0   0   0   2   2   0   2   2   0   0   0   2   2   2   2   2   0   2   0   0   2   0   2   0   0   0   0   0   2   0   2   0   0   0   0   0   0   0   0   2   2   2   2   0   2   0   2   2   0   0   2   2   0   2   0   0   0   2   0   2   0   2   2   0   0   0   0   0   0   2   0   0   2   2   0   0   2   2   2   2   0   0   2   0   0   2   0   2   0   0   0   0   2   2   0   0   0   0   2   2   0   2   2   2   0   0   0
 MK-2-5                 2   0   2   0   2   2   2   0   2   0   0   2   2   2   2   0   0   2   0   2   2   2   0   2   0   2   0   2   0   0   2   0   0   0   0   0   0   2   0   0   2   0   2   2   2   0   0   2   0   0   0   2   2   0   2   2   0   2   0   0   2   2   0   2   2   2   0   0   0   2   0   2   0   0   2   2   0   0   0   2   2   2   0   2   2   2   0   2   0   0   2   2   0   0   0   0   2   2   0   2   2   0   0   0   0   0   2   2   2   2   2   0   0   2   0   2   0   2   0   0   0   2   0   2   0   0   0   0   0   0   0   0   2   2   2   2   0   2   0   2   2   0   0   2   2   0   2   0   0   0   2   0   2   0   2   0   0   0   0   2   0   0   2   2   0   2   2   0   0   2   2   2   2   0   0   2   0   0   2   0   0   0   0   0   0   2   2   0   0   0   0   2   2   0   2   2   2   0   0   0
 MK-2-6                 2   0   2   2   2   2   2   0   2   0   0   2   2   2   2   0   2   2   0   2   2   2   0   2   0   2   0   2   0   0   2   0   0   0   0   0   0   2   0   0   2   2   2   2   2   0   0   2   0   0   0   2   2   0   2   2   0   2   0   0   2   0   0   2   2   2   0   0   0   2   0   2   0   0   2   2   0   0   0   2   2   2   0   2   2   2   0   2   0   0   0   2   0   0   0   0   2   2   2   2   2   0   0   0   0   0   2   2   2   2   2   0   0   2   0   2   0   2   0   0   0   2   2   2   0   0   0   0   0   0   0   0   2   2   2   2   0   2   0   2   2   0   0   2   2   2   2   0   0   0   2   0   2   0   2   0   0   0   0   2   0   0   2   2   0   2   0   0   0   2   2   2   2   0   2   2   0   0   2   0   0   0   0   0   0   2   2   0   0   2   0   0   2   0   2   2   2   0   0   0
 MK-2-7                 2   0   2   2   2   2   2   0   2   0   0   2   2   2   2   0   2   2   0   2   2   2   0   2   2   2   0   2   0   0   2   0   0   0   0   0   0   2   0   0   2   2   2   0   2   0   0   2   0   0   2   2   2   0   2   0   0   2   0   0   2   0   0   2   2   2   0   0   0   2   0   2   0   0   2   2   0   0   0   2   0   2   0   2   2   2   0   2   2   0   2   2   0   0   0   0   2   2   2   2   2   0   0   0   0   0   0   2   2   2   2   0   0   2   0   2   0   2   2   0   0   2   2   2   0   0   0   0   0   0   0   2   2   2   2   2   0   2   0   2   2   0   0   2   0   2   2   2   0   0   2   0   2   0   2   0   0   0   0   2   0   0   0   2   0   2   2   0   2   2   0   2   2   0   2   2   0   2   2   0   0   0   0   0   0   2   2   0   2   0   0   0   2   0   2   2   2   0   0   0
 MK-2-8                 2   0   2   2   2   2   2   0   2   0   0   2   2   2   2   0   2   2   0   2   2   2   0   2   2   2   0   2   0   2   2   0   0   0   0   0   0   2   0   0   2   2   2   0   2   2   0   2   2   0   2   0   2   0   2   0   0   2   0   0   2   0   0   2   2   2   0   0   0   2   0   0   0   0   2   2   0   0   0   2   0   2   0   2   2   2   0   2   2   0   2   2   0   2   0   0   2   2   2   2   2   0   0   0   0   0   0   0   2   2   2   0   0   2   0   2   0   0   2   0   0   2   2   0   0   0   0   0   0   0   0   2   2   0   2   2   0   2   0   2   2   0   0   2   2   2   2   2   0   0   2   0   2   0   2   0   0   0   0   2   0   0   0   2   0   2   2   0   2   2   0   2   2   2   2   2   2   0   2   0   0   0   0   0   2   2   2   0   2   0   0   0   2   0   2   2   2   0   0   0
 MK-2-9                 2   0   2   2   2   2   2   0   2   0   0   2   2   2   2   0   2   2   0   2   2   2   0   2   2   2   0   2   0   2   2   0   0   2   0   0   0   0   0   0   2   2   2   0   2   2   0   2   2   0   2   0   2   0   0   0   0   2   0   0   0   0   0   2   2   2   0   0   0   2   0   0   0   0   2   2   0   2   0   2   0   2   0   2   2   0   0   2   2   0   2   2   0   2   0   0   2   2   2   2   2   0   0   0   0   0   0   0   0   2   2   0   0   2   0   2   0   0   2   2   0   2   2   0   0   0   0   0   2   0   0   2   0   0   2   2   0   2   0   0   2   0   0   2   2   2   2   2   2   0   2   0   2   0   2   0   0   0   0   0   0   2   0   2   0   2   2   2   0   2   2   2   2   2   2   2   2   0   2   0   0   0   0   0   2   2   2   0   2   2   0   0   2   2   2   0   2   2   0   2
 MK-2-10                2   0   2   2   2   2   2   0   2   0   0   2   0   2   0   0   2   2   0   2   2   2   2   2   2   2   0   2   0   2   2   2   0   2   0   0   0   0   0   0   2   2   2   0   2   2   0   2   0   0   2   0   2   0   0   0   0   2   2   0   0   0   0   0   2   2   0   2   0   2   2   2   0   0   2   2   0   2   0   0   0   2   2   2   2   0   0   2   2   0   2   2   0   2   2   0   2   2   2   2   2   0   0   0   0   0   2   0   0   2   2   0   0   2   0   2   0   0   2   2   0   2   2   0   0   2   0   0   2   0   0   0   0   0   2   2   0   2   0   0   2   2   0   2   2   2   2   2   2   0   2   0   2   0   2   0   0   0   0   0   0   2   0   2   0   2   2   2   0   2   2   2   2   2   2   2   2   0   2   0   0   0   0   0   0   2   2   2   2   2   0   0   2   2   2   0   0   2   0   2
 MK-2-11                2   0   0   0   2   2   2   0   2   0   0   2   0   2   0   2   2   2   0   2   2   2   2   2   2   2   0   2   0   2   2   2   0   2   0   0   0   2   0   0   2   2   2   0   0   2   0   0   2   2   2   0   2   0   0   0   0   2   2   0   0   0   2   0   2   2   0   0   0   2   2   2   0   0   2   2   0   2   0   0   0   2   2   2   2   0   0   2   2   0   2   2   0   2   2   0   0   2   2   2   2   0   0   0   2   0   2   0   0   2   0   0   0   2   0   2   0   0   2   2   0   2   2   0   0   0   0   0   2   2   0   0   2   0   2   2   0   2   0   0   2   2   0   2   2   2   2   2   2   0   2   0   2   0   2   0   0   0   0   0   0   2   0   2   0   2   2   2   0   2   2   2   0   2   2   2   2   0   2   0   0   0   0   0   0   0   2   2   2   2   0   0   0   2   2   0   0   2   0   2
 MK-2-12                0   0   0   0   0   2   2   0   2   0   0   2   0   2   0   0   2   2   0   2   2   2   2   2   2   2   0   2   0   2   2   2   0   2   0   0   0   0   0   0   2   0   2   0   0   2   0   0   2   2   2   0   2   2   0   0   0   2   2   0   0   0   2   0   2   2   0   0   0   2   2   2   0   0   2   2   0   2   2   0   0   2   2   0   2   0   0   2   2   0   2   2   0   2   0   0   2   2   2   2   2   0   0   0   2   0   2   0   0   2   0   2   0   2   0   2   0   0   2   2   0   2   2   0   0   0   0   0   2   2   0   0   2   0   2   2   0   2   0   0   2   2   2   2   2   2   2   2   2   2   2   0   2   0   2   0   0   0   0   0   0   2   0   2   0   2   2   2   0   2   0   2   0   2   2   2   2   0   2   0   0   0   0   0   0   0   2   2   2   2   0   0   0   2   2   0   0   2   0   2
 MK-2-13                0   0   0   0   0   2   2   0   2   0   0   2   0   2   0   0   2   2   0   2   2   2   2   2   2   0   0   2   0   2   2   2   0   2   0   2   0   0   0   0   2   0   2   0   0   2   0   0   2   2   2   0   2   2   0   0   0   2   2   0   0   2   2   0   0   2   0   0   0   2   2   2   0   0   2   2   0   2   2   0   0   2   2   0   2   0   0   0   2   0   2   2   0   2   0   0   2   2   2   0   2   0   0   0   2   0   2   0   0   0   2   2   0   2   0   2   0   0   2   2   0   2   0   0   2   0   0   0   2   2   0   0   2   0   2   2   0   2   0   0   2   2   2   2   2   2   2   2   2   2   2   0   2   0   2   0   0   0   0   0   0   0   0   2   0   2   2   2   0   2   0   2   0   0   0   2   2   0   2   0   0   0   0   0   0   0   2   2   0   2   0   0   0   2   2   0   2   2   2   2
 MK-2-14                0   0   0   0   0   2   2   0   2   0   0   2   0   2   0   0   2   2   0   0   2   2   2   2   2   0   0   2   0   2   2   2   0   2   0   2   0   0   0   0   2   0   2   0   0   2   0   0   2   2   2   0   2   2   0   0   2   2   2   0   0   2   2   0   0   2   0   0   0   0   0   2   0   0   2   2   0   2   0   0   0   2   0   0   2   0   0   2   2   0   0   2   2   2   0   0   2   2   2   0   2   0   0   0   2   0   2   0   0   0   0   2   2   2   0   2   0   2   2   2   0   2   0   0   2   0   0   0   2   2   0   0   2   0   2   2   0   2   0   0   2   2   2   2   2   2   2   2   2   2   0   0   2   0   2   0   0   2   0   0   0   0   0   2   0   2   2   2   0   2   0   2   0   0   0   2   2   2   2   0   0   2   0   0   0   0   2   2   0   2   0   0   0   2   2   2   2   2   2   2
 MK-2-15                0   0   0   0   0   2   2   0   2   0   0   2   2   2   0   0   2   2   0   0   2   2   2   2   2   0   0   2   0   0   2   2   0   2   0   2   0   0   0   0   2   0   2   0   0   2   0   0   2   2   2   0   2   2   0   0   2   2   2   0   2   2   2   0   0   2   0   0   0   2   0   0   0   2   0   2   0   2   0   0   0   2   0   0   2   0   0   2   2   0   0   2   2   2   0   0   0   2   2   0   2   0   0   0   2   0   2   0   0   0   0   0   2   0   2   2   0   2   2   2   0   2   0   0   2   0   0   0   2   2   0   2   2   0   2   2   0   2   2   0   2   2   2   2   2   2   2   2   2   2   2   0   2   0   2   0   0   2   0   0   0   2   0   2   0   2   0   2   0   2   0   2   0   0   0   0   2   2   2   2   0   2   0   0   0   0   2   2   2   2   0   2   0   0   2   2   2   0   2   2
 MK-2-16                2   0   0   0   0   2   2   0   2   0   0   2   2   2   0   0   2   2   0   2   2   2   2   2   2   0   0   2   0   0   2   2   0   2   0   2   0   0   0   0   2   0   2   0   0   2   2   0   0   2   2   0   2   2   0   2   2   2   2   0   2   2   2   0   0   0   0   0   0   2   0   0   0   2   0   2   2   2   0   0   0   2   0   0   2   0   0   2   2   0   0   2   2   2   2   0   0   2   2   2   2   0   0   0   2   0   2   0   2   0   2   2   2   0   2   2   2   0   2   2   0   2   2   0   2   0   0   0   0   2   2   2   2   0   2   2   0   2   2   0   2   2   2   2   2   2   2   2   0   2   2   0   2   0   0   0   0   2   0   0   0   2   0   2   0   2   0   2   2   2   0   2   0   0   0   0   2   2   2   0   0   2   0   0   2   0   2   2   2   0   0   2   0   0   2   2   2   0   2   2
 MK-3-1                 2   0   2   0   2   2   2   0   2   2   0   2   0   2   0   2   0   2   0   0   2   0   2   2   0   0   0   0   0   2   0   0   0   0   2   0   2   0   0   2   2   0   2   2   2   2   0   2   2   2   0   2   2   0   2   0   0   0   2   0   0   2   2   2   2   0   0   2   0   0   0   0   2   0   0   2   2   0   2   2   2   2   2   0   2   0   0   0   0   0   0   0   0   0   0   0   0   0   0   2   2   0   0   2   0   2   2   0   0   0   2   2   2   0   2   0   0   0   0   0   2   0   0   2   0   2   0   0   0   2   0   0   2   2   2   0   0   0   0   0   0   0   0   2   0   0   0   2   2   0   2   0   0   2   2   2   2   2   0   0   2   0   0   0   2   2   2   0   2   2   0   0   2   0   2   2   2   2   0   2   2   2   0   0   0   2   2   0   0   2   2   2   2   2   2   0   2   0   0   2
 MK-3-2                 2   0   2   0   2   2   2   0   2   2   0   2   0   2   0   2   0   2   0   0   2   0   2   2   0   0   0   0   0   2   0   0   0   0   2   0   2   0   0   2   2   0   2   2   2   2   0   2   2   2   0   2   2   2   2   2   2   0   2   0   0   2   2   2   2   0   0   2   0   0   0   0   2   0   0   2   2   0   2   2   2   2   2   0   2   0   0   0   2   0   0   2   0   0   2   0   0   0   0   2   2   0   0   2   0   2   2   0   0   0   2   0   0   2   2   0   0   0   0   0   2   0   0   2   0   2   0   0   0   2   0   0   2   2   0   2   0   0   0   0   0   2   0   2   2   0   0   2   2   0   2   0   0   0   2   2   2   2   0   0   2   2   2   0   2   2   2   0   0   2   0   0   2   0   0   2   2   2   0   2   2   2   0   0   2   2   2   0   0   2   2   2   2   2   2   0   2   0   0   2
 MK-3-3                 2   0   2   0   2   2   2   0   2   2   0   2   0   2   0   2   2   2   0   0   2   0   2   2   0   0   0   0   0   2   0   0   0   0   0   0   2   2   0   2   2   0   2   2   2   2   0   0   0   2   0   0   2   2   2   2   2   0   2   0   0   2   2   2   2   0   0   2   0   0   0   0   2   2   0   2   0   0   2   2   2   2   2   2   2   0   0   0   2   0   0   2   0   0   2   0   0   0   0   2   0   0   0   0   0   2   2   0   0   0   2   0   2   2   2   0   0   0   0   0   2   0   0   2   0   0   2   0   0   2   0   2   2   2   0   2   2   0   0   0   0   2   0   2   2   0   0   2   2   0   2   0   0   0   2   2   2   2   0   2   2   2   2   0   2   2   2   0   0   0   0   0   2   2   0   2   2   2   2   2   2   0   0   0   2   0   0   0   0   2   2   2   2   0   2   0   2   0   2   2
 MK-3-4                 2   0   2   0   2   2   2   0   2   2   0   2   0   2   0   2   2   2   0   0   2   0   2   2   0   0   0   0   0   2   0   0   0   0   0   0   2   2   0   2   2   0   2   2   0   2   0   0   0   2   0   0   2   0   2   2   2   0   2   0   0   2   2   2   0   0   0   2   0   0   0   0   2   2   0   2   0   0   2   0   2   0   2   2   2   0   0   0   2   0   2   2   0   0   2   0   0   0   0   2   0   0   0   0   0   2   2   0   0   2   2   2   2   2   0   0   0   0   0   0   2   0   0   2   0   0   2   0   0   2   0   2   2   2   0   2   2   0   0   0   0   2   0   2   2   0   0   0   2   0   2   2   2   0   2   2   2   2   0   2   2   2   2   0   2   2   2   0   0   0   2   2   2   2   0   2   2   2   2   2   2   0   0   0   2   0   0   0   2   2   2   2   2   0   2   2   2   0   2   2
 MK-3-5                 2   0   0   0   2   2   2   0   2   2   2   2   0   2   0   2   2   2   0   0   2   0   2   2   0   0   0   0   0   2   0   0   0   0   0   2   2   2   0   2   2   0   0   2   0   2   0   0   0   2   0   0   2   0   2   2   2   0   2   2   0   2   2   2   0   0   2   2   0   2   0   0   2   2   0   2   0   0   0   0   2   0   2   0   2   0   0   0   2   0   2   2   0   0   2   0   0   0   0   2   0   0   0   0   0   2   2   0   0   0   2   2   2   2   0   0   0   0   0   2   2   2   0   2   0   0   2   2   0   2   0   2   2   2   0   2   2   2   0   0   0   2   0   2   2   0   0   0   2   2   2   2   2   0   2   2   2   2   0   2   2   2   2   0   2   2   2   0   0   0   2   2   2   2   0   2   2   2   2   2   2   0   0   2   2   0   0   0   2   2   2   0   2   0   2   2   2   0   2   2
 MK-3-6                 2   0   0   0   2   2   2   0   2   2   2   2   0   2   2   2   2   2   0   0   2   0   2   2   2   0   0   0   0   2   0   0   0   0   0   2   2   2   0   2   2   0   0   2   0   0   0   0   0   2   0   0   2   0   2   2   2   0   2   0   0   2   2   2   0   0   0   2   0   2   0   0   2   2   0   2   2   0   0   0   2   2   2   0   2   0   0   0   2   0   0   2   2   0   2   0   0   0   0   2   0   0   0   0   0   2   2   0   0   0   2   2   2   2   0   0   0   0   0   2   2   2   0   2   0   0   2   2   0   2   0   2   2   2   0   2   2   2   0   0   0   2   0   0   2   0   0   0   2   0   2   2   2   0   2   2   2   2   0   0   2   2   2   0   2   0   2   0   0   0   0   2   2   2   0   2   2   2   2   2   2   0   0   2   0   0   0   0   2   0   2   0   2   0   2   2   2   0   2   2
 MK-3-7                 2   0   2   0   2   0   2   0   2   0   2   2   2   2   2   2   2   2   0   0   2   0   2   2   2   0   0   0   2   2   0   2   0   0   0   2   2   2   0   0   2   0   0   2   0   0   0   0   0   0   0   0   2   0   2   2   2   2   2   0   0   2   2   2   0   0   0   0   0   2   0   0   2   2   0   0   2   0   0   0   0   2   2   0   2   2   0   0   2   0   0   0   2   0   2   0   0   0   0   2   0   0   0   0   0   2   2   0   0   0   2   2   0   2   0   0   0   0   0   2   2   2   0   0   0   0   2   2   0   2   0   0   2   2   0   2   2   2   2   0   0   2   0   0   0   0   0   0   2   0   2   2   2   0   2   2   2   2   0   0   2   2   2   0   2   0   2   0   0   0   0   0   2   2   0   2   2   2   2   0   2   0   0   2   0   0   0   0   2   0   2   0   2   0   2   2   2   0   2   2
 MK-3-8                 2   0   2   0   2   0   2   2   2   0   0   2   2   2   2   2   2   2   0   0   2   0   0   0   2   0   0   0   2   2   0   2   0   0   0   0   2   2   2   0   0   0   0   2   0   0   0   0   0   2   0   2   2   0   0   0   0   2   2   0   0   2   2   2   2   2   0   0   0   2   0   0   2   2   0   0   2   0   0   0   0   0   2   0   2   2   0   0   2   0   0   0   2   2   0   0   0   0   0   2   0   0   0   0   0   2   2   0   0   0   2   2   0   2   0   0   0   0   0   0   2   2   0   0   0   0   2   2   0   2   0   0   2   2   0   2   2   2   2   0   2   2   0   0   0   0   0   0   2   0   2   2   2   0   2   0   2   2   0   0   2   2   2   0   0   0   2   0   0   0   0   0   2   2   2   2   2   2   2   0   2   0   0   2   0   0   0   0   2   0   2   0   2   0   2   2   2   0   2   2
 MK-3-9                 0   0   2   0   2   0   2   2   2   2   0   2   2   2   2   2   2   2   0   0   2   0   0   0   2   0   0   0   2   0   2   2   0   0   0   0   2   2   2   0   0   0   0   2   0   2   0   0   0   2   0   2   2   0   0   0   0   2   2   0   0   2   2   2   2   2   0   0   0   2   0   0   2   2   0   0   2   0   0   0   0   2   2   0   2   2   2   0   2   0   0   0   2   2   0   0   0   0   0   2   0   0   0   0   0   2   2   0   0   0   2   2   0   2   0   0   0   0   2   2   0   2   0   0   0   2   0   2   0   2   0   0   2   2   0   0   2   2   2   0   2   2   0   0   0   0   0   0   2   0   2   0   2   0   2   0   2   2   0   0   2   2   2   0   0   0   2   0   0   0   0   0   2   2   2   2   2   2   2   0   2   2   0   2   0   2   0   0   2   0   2   0   2   0   2   2   2   2   2   2
 MK-3-10                2   0   2   0   2   0   2   2   2   2   0   2   2   2   2   0   0   2   0   0   2   2   0   0   2   0   0   0   2   0   2   2   0   0   0   0   2   2   2   0   2   0   0   2   0   2   0   0   0   2   0   0   2   0   0   0   0   2   2   0   0   2   2   0   0   2   0   0   0   2   0   0   2   2   0   0   2   0   2   0   0   2   2   0   2   2   0   0   0   0   0   0   2   2   0   0   0   0   0   2   0   0   0   0   0   0   2   0   0   0   2   0   0   2   0   0   0   0   2   2   0   2   0   0   0   2   0   0   0   2   0   0   2   2   0   2   0   2   2   0   2   2   0   0   0   0   0   0   2   0   2   0   2   0   0   0   2   2   0   0   2   2   2   2   0   0   2   0   0   0   0   0   2   2   2   2   2   2   2   0   2   2   0   2   0   2   0   0   2   0   2   0   2   0   2   2   2   2   2   2
 MK-3-11                2   2   0   0   2   0   2   2   2   2   0   2   2   0   2   0   0   2   0   0   2   0   0   0   0   0   0   0   2   0   2   0   0   0   2   0   2   2   0   0   2   0   2   2   0   2   0   0   0   2   0   0   2   0   0   0   0   2   2   0   0   2   2   0   0   2   0   0   0   2   2   0   2   2   2   0   2   0   2   0   0   2   0   0   0   2   0   0   0   0   0   0   0   2   0   0   0   0   2   2   0   0   0   0   0   0   0   0   0   0   2   2   0   2   0   0   0   0   2   2   0   2   0   0   0   2   0   0   0   2   0   0   2   2   0   2   0   2   2   0   2   2   0   0   0   0   0   2   2   0   2   0   2   0   0   0   2   2   0   0   2   2   2   2   0   0   2   0   0   0   0   0   0   0   2   2   2   2   2   0   2   2   0   2   2   2   0   0   2   0   2   0   2   0   2   2   2   0   2   2
 MK-3-12                2   2   2   0   2   0   2   2   0   2   0   2   0   2   2   0   0   2   0   0   2   2   0   0   0   2   0   0   2   0   2   0   0   0   2   0   2   2   0   0   2   0   2   2   0   2   0   0   0   2   0   0   2   0   2   0   0   2   0   0   0   2   2   0   0   2   0   0   0   2   2   0   2   0   2   0   2   2   2   0   0   2   0   0   0   2   0   0   0   0   0   0   0   2   0   0   0   0   2   2   0   0   0   0   0   0   0   0   0   0   2   2   0   2   0   0   0   0   2   2   0   2   0   0   0   2   0   0   0   2   0   0   2   2   0   2   0   2   2   0   2   2   0   0   0   0   0   2   2   2   0   0   2   0   0   0   2   0   0   0   2   2   2   2   0   0   2   0   0   0   0   0   0   0   2   2   2   2   2   0   2   2   0   2   2   2   0   0   2   0   2   0   2   0   2   2   2   0   0   2
 MK-3-13                2   2   2   0   2   0   2   2   0   2   0   2   0   2   2   0   0   2   0   0   0   2   0   0   0   2   0   0   2   0   2   2   2   0   2   0   2   2   0   0   2   0   2   2   0   2   0   0   0   2   0   0   2   0   2   0   0   2   0   0   2   2   2   0   0   2   0   0   0   2   2   0   2   0   2   0   2   2   2   0   0   2   0   0   0   2   0   0   0   0   0   0   0   2   0   0   0   2   2   0   0   0   0   0   0   0   0   0   0   0   2   2   0   2   2   0   0   0   2   2   0   0   0   0   0   2   0   2   2   0   0   2   2   2   0   2   0   2   2   0   2   2   0   0   0   0   0   2   0   2   0   0   2   0   0   0   2   0   0   0   2   2   0   2   0   0   2   0   0   0   0   0   0   2   2   2   2   2   2   0   2   2   0   2   2   2   0   0   2   0   2   0   2   0   2   0   2   0   0   2
 MK-3-14                2   0   2   0   0   2   2   2   0   2   0   2   2   2   2   2   0   2   0   0   0   2   0   2   0   0   2   0   2   2   2   2   0   0   2   0   0   2   0   0   2   0   2   2   0   2   0   0   0   2   0   0   2   0   2   0   0   2   0   0   2   2   2   0   0   2   0   0   0   2   0   0   0   0   2   0   0   2   2   0   0   2   0   0   0   2   0   0   0   0   0   0   0   2   0   0   0   2   2   0   0   0   0   0   0   0   0   2   0   0   2   2   0   2   2   0   0   2   2   2   0   0   0   0   0   2   0   2   2   0   2   2   2   2   0   2   0   2   2   0   2   2   0   0   0   0   0   2   0   2   0   0   2   2   0   2   2   0   0   0   2   0   0   2   0   2   2   0   0   0   0   0   0   2   2   2   2   2   2   0   2   2   0   2   2   2   0   0   2   0   2   0   2   0   2   0   2   0   0   2
 MK-3-15                2   0   2   0   0   2   2   2   0   0   0   2   2   2   2   2   0   0   0   0   0   2   0   2   0   0   2   0   2   2   0   2   0   0   2   0   0   2   0   0   2   0   2   2   0   2   0   0   0   2   0   0   2   0   2   0   0   2   0   0   2   2   2   2   0   2   0   0   2   2   0   0   0   0   2   0   0   2   2   0   0   2   0   0   0   2   0   0   0   0   0   0   0   2   0   0   0   0   2   0   0   2   0   0   0   0   0   2   0   0   2   2   0   2   2   0   2   2   2   2   0   0   2   0   0   2   0   2   2   0   0   2   2   2   0   2   0   2   2   0   2   2   0   2   0   0   0   2   0   0   2   0   2   0   0   2   0   0   0   0   2   0   0   2   0   2   2   2   0   0   0   0   0   2   0   2   2   2   0   0   2   2   2   0   2   2   0   0   0   0   2   0   2   0   2   0   2   0   0   2
 MK-3-16                0   0   2   0   0   2   2   2   2   2   0   2   2   2   2   2   0   0   0   0   0   2   0   2   0   0   2   2   2   2   0   2   0   0   2   2   0   2   0   0   2   0   2   2   0   2   2   0   2   2   0   0   2   0   2   0   0   2   0   0   2   2   2   2   0   2   0   0   2   0   0   0   0   0   2   0   0   2   2   0   0   2   0   2   0   2   0   0   0   0   0   0   2   2   0   2   0   0   2   2   0   2   2   2   0   0   0   2   0   0   2   2   0   2   2   0   2   2   2   2   0   0   2   0   0   2   0   2   2   0   0   2   2   2   0   2   2   2   2   0   2   2   0   2   0   0   0   2   0   0   2   0   2   0   0   2   0   0   0   0   2   2   0   2   0   2   2   2   0   0   0   0   0   2   0   0   2   2   0   0   2   2   2   0   2   2   2   0   0   0   2   0   2   0   2   0   2   0   0   2
 MK-4-1                 2   2   0   2   2   2   0   0   2   0   0   2   2   0   2   2   0   2   0   0   2   2   0   0   2   0   2   2   0   2   0   0   2   0   0   0   2   0   2   0   2   2   2   2   0   0   0   0   0   0   2   0   2   0   0   2   2   2   2   2   0   2   0   0   2   0   2   0   0   2   0   0   2   0   2   2   2   2   2   2   0   0   0   2   0   0   2   0   2   0   2   0   2   0   2   0   0   0   0   0   0   2   2   2   2   0   0   2   2   0   2   0   0   0   2   2   0   2   0   2   2   0   2   0   0   0   0   2   2   0   2   2   0   2   0   0   2   0   0   2   0   2   0   0   0   2   2   0   0   0   2   0   0   0   0   2   0   2   0   0   2   0   0   2   0   0   0   0   2   0   2   2   0   0   2   0   2   0   2   0   2   2   0   0   2   0   2   2   2   2   0   0   2   0   0   2   0   2   2   2
 MK-4-2                 2   2   0   2   0   2   0   0   2   2   0   0   2   0   2   2   0   2   0   0   2   2   0   2   2   0   2   2   0   0   0   0   2   0   0   0   2   0   2   0   2   0   0   2   0   0   0   0   0   0   2   0   2   0   0   2   2   2   2   2   0   2   0   0   2   0   2   0   0   2   0   0   0   0   2   2   2   0   2   0   0   2   0   2   0   0   2   0   0   0   2   0   2   0   2   0   0   0   0   0   0   2   2   2   2   0   0   2   2   2   2   0   0   0   2   2   0   2   2   2   2   0   2   0   0   0   0   2   2   0   2   2   0   2   0   0   2   0   0   2   0   2   0   0   0   0   2   0   0   0   2   0   0   0   0   2   0   2   0   0   0   0   0   2   0   0   0   0   2   0   2   2   0   2   2   0   2   0   2   0   2   2   0   0   2   0   2   2   2   2   0   0   2   2   0   2   0   2   2   2
 MK-4-3                 2   2   0   2   0   2   0   0   2   2   0   0   2   0   2   2   0   0   0   0   0   2   0   2   2   0   0   2   0   0   2   0   2   0   0   0   2   0   2   0   2   0   2   2   0   0   0   0   0   0   2   0   2   0   0   2   2   2   2   2   0   2   0   0   2   0   2   0   0   2   0   0   0   0   2   2   2   0   2   2   0   2   0   2   0   0   2   0   0   0   2   0   2   0   2   0   0   0   0   0   0   2   2   2   2   0   0   2   2   2   2   0   2   0   2   2   0   0   2   0   2   0   2   0   0   0   0   2   2   0   0   2   0   2   0   0   2   0   0   2   0   2   0   0   0   0   2   0   0   0   2   0   0   0   0   0   0   0   0   0   0   0   0   2   2   0   0   2   2   0   2   2   0   2   2   0   2   0   2   0   2   2   0   0   0   0   2   2   2   2   0   0   2   2   0   2   0   2   2   2
 MK-4-4                 0   2   0   2   0   0   0   0   2   2   0   0   2   0   2   2   0   0   0   0   0   2   0   2   2   0   0   2   0   0   0   0   0   0   0   0   2   0   2   0   2   0   2   2   0   0   0   0   0   0   2   0   2   0   0   2   2   2   2   2   0   2   0   0   2   0   2   0   0   2   2   0   0   0   2   2   2   0   2   2   0   2   0   2   2   0   2   0   0   2   2   2   2   0   2   0   0   0   0   0   0   2   2   2   0   0   0   2   2   2   2   0   2   0   2   2   0   2   0   2   2   0   2   0   0   0   0   2   2   0   2   2   0   2   0   0   2   0   0   2   0   2   0   0   0   0   2   0   0   0   0   0   0   0   0   0   0   0   0   0   0   0   0   2   2   0   0   2   2   0   2   2   0   2   2   0   2   0   2   0   2   2   0   0   2   0   2   2   2   2   0   0   2   2   2   2   0   2   2   2
 MK-4-5                 0   2   2   2   2   0   0   0   2   2   0   0   2   0   2   2   0   0   0   0   0   2   0   2   2   2   0   2   0   0   0   0   0   2   0   0   2   0   2   0   2   0   2   2   0   0   0   0   0   0   2   0   2   0   0   0   2   2   2   2   0   2   0   0   2   0   2   0   0   2   2   0   0   0   2   2   2   0   2   2   0   2   0   2   2   0   2   0   0   2   2   2   2   0   2   0   0   0   0   0   0   2   2   2   0   2   0   2   2   2   2   0   2   0   2   0   0   2   0   2   0   0   2   0   0   0   0   2   2   0   2   2   0   2   0   0   2   2   0   0   0   2   0   0   0   0   2   0   0   0   0   0   0   0   0   0   0   0   0   0   0   0   0   2   2   0   0   2   2   0   0   2   0   2   2   0   2   0   0   0   0   2   0   0   2   0   2   2   2   0   0   0   0   0   2   2   0   2   0   2
 MK-4-6                 2   2   2   2   2   0   0   0   2   2   0   2   2   0   2   2   0   2   2   0   2   2   0   2   2   2   0   2   0   0   0   0   2   2   0   0   2   0   0   0   2   0   2   0   0   0   0   0   0   0   2   0   2   2   0   2   2   0   2   2   0   0   0   0   2   0   2   0   0   2   2   0   0   0   2   2   2   0   2   2   0   2   0   2   2   0   2   0   2   2   2   2   2   0   2   0   2   0   0   0   0   2   2   2   0   2   0   2   2   2   2   0   2   0   2   2   0   2   0   0   0   0   2   0   0   0   0   2   2   0   2   2   0   2   0   2   2   2   0   0   0   2   0   0   0   0   2   0   0   0   0   0   0   0   0   0   0   0   0   0   0   0   0   2   2   0   0   2   2   0   0   2   0   2   0   0   2   0   0   0   0   2   0   0   2   0   2   2   0   0   2   0   2   0   2   2   0   2   0   2
 MK-4-7                 2   2   2   2   2   0   0   0   2   2   0   2   2   0   2   2   0   2   2   0   2   0   0   2   2   2   0   2   0   0   0   0   2   0   0   0   0   0   0   0   2   0   2   2   0   0   0   0   0   0   2   0   2   2   0   2   2   0   2   2   0   0   0   0   2   0   0   2   2   2   0   0   0   0   2   2   2   0   2   2   0   2   0   2   2   0   2   0   2   2   2   2   2   0   2   0   2   0   2   0   0   2   2   0   0   2   0   2   2   2   2   0   2   0   0   2   0   2   0   0   0   0   2   0   0   0   0   2   2   0   0   2   0   2   0   2   2   2   0   0   0   2   0   0   0   0   2   0   0   0   0   0   0   2   0   0   0   0   0   0   0   0   0   2   2   0   2   2   2   0   0   2   0   2   0   0   2   0   0   0   0   2   0   0   0   0   0   2   0   0   2   0   2   0   0   2   0   2   0   0
 MK-4-8                 2   0   2   2   2   0   0   0   0   2   0   2   2   0   2   2   0   2   2   0   2   0   0   2   2   2   0   2   0   0   0   0   2   0   0   0   2   0   2   0   2   0   2   2   0   0   0   0   2   0   2   0   2   2   0   2   2   0   2   2   0   0   0   0   2   0   0   2   2   2   0   2   0   0   0   2   2   0   2   2   0   2   0   2   2   0   2   0   2   2   2   2   2   2   2   0   2   0   2   0   0   0   2   0   0   2   0   2   2   2   2   0   2   0   0   2   0   2   0   0   0   0   0   0   0   0   0   2   2   0   0   2   0   2   2   2   2   2   0   0   0   2   0   0   0   0   2   0   0   2   0   2   2   2   0   0   0   0   0   0   0   0   0   2   2   0   2   2   2   0   0   2   0   2   0   0   2   0   0   0   0   0   0   0   0   0   0   2   0   0   2   0   0   0   0   2   0   2   0   0
 MK-4-9                 2   0   2   2   2   0   0   0   0   2   0   2   2   0   0   2   0   2   2   0   2   0   0   2   2   2   0   2   0   0   0   2   2   0   0   0   2   0   0   0   2   0   2   2   0   0   2   0   2   0   2   0   2   2   0   2   2   0   2   2   0   0   0   0   2   2   0   2   2   2   0   2   2   0   0   0   0   0   2   2   0   0   0   0   0   0   2   0   2   2   2   2   2   2   0   0   2   0   2   2   0   0   2   0   2   2   0   2   2   2   2   0   2   0   0   2   0   2   0   0   0   2   2   2   0   0   0   2   2   0   0   0   0   2   2   2   2   2   0   0   0   2   0   2   0   0   2   0   0   2   0   2   2   2   0   0   0   0   0   0   0   0   0   2   2   0   2   2   2   2   0   0   2   2   0   0   2   0   0   0   0   0   0   0   0   0   0   2   0   0   2   0   0   0   0   2   0   2   0   0
 MK-4-10                2   0   2   2   2   0   0   0   0   2   0   2   2   0   2   2   0   2   2   2   2   0   0   2   2   2   0   2   0   0   0   2   2   0   2   0   2   2   0   0   2   0   2   2   0   0   2   2   2   0   2   0   2   2   0   2   2   0   2   2   0   0   0   0   2   2   0   2   2   2   0   0   2   2   0   0   0   0   0   2   0   0   0   0   0   0   2   0   2   2   2   2   2   2   0   0   2   0   2   2   0   0   2   0   2   2   0   2   2   2   2   0   2   0   0   0   0   2   0   0   0   2   0   2   0   0   0   2   2   0   0   0   2   2   0   2   2   2   0   0   0   0   0   2   0   0   2   0   0   2   0   2   2   2   0   0   0   0   0   0   0   0   0   2   2   0   2   2   2   2   0   0   2   0   0   0   2   0   0   0   0   0   2   0   2   0   0   0   0   0   0   0   0   0   0   2   0   2   0   0
 MK-4-11                2   0   2   2   2   0   0   0   0   0   0   2   2   0   2   2   0   2   2   2   2   0   0   2   2   2   0   0   0   2   0   2   2   2   2   0   2   2   0   0   2   0   2   2   0   0   2   2   2   0   0   0   2   2   2   0   2   0   2   2   0   2   2   0   2   2   0   2   2   2   0   0   2   2   0   0   0   0   0   2   0   0   0   0   0   0   2   0   2   2   2   2   2   2   0   0   2   2   2   2   0   0   2   0   2   2   0   2   2   2   2   0   2   0   0   0   0   2   0   0   0   2   0   2   0   0   0   2   0   0   0   0   2   2   0   2   2   2   0   0   2   2   0   2   0   0   2   0   0   2   0   2   2   2   0   0   0   0   0   0   0   0   0   2   2   0   2   2   2   2   0   0   2   0   0   0   2   0   0   0   0   2   2   0   2   0   0   0   0   0   0   0   0   0   0   2   0   2   0   0
 MK-4-12                0   0   2   2   2   2   0   0   0   2   0   2   2   0   2   2   0   2   2   2   2   0   0   2   2   2   0   0   0   2   0   2   2   2   2   0   2   2   0   0   0   0   2   2   0   0   2   2   0   0   0   0   2   2   2   0   2   0   2   2   0   2   2   0   2   2   0   2   2   2   0   0   2   2   0   0   0   0   0   2   0   0   0   0   0   0   2   2   2   2   2   0   2   2   0   0   2   2   2   2   0   0   2   0   2   2   0   2   2   0   2   0   2   0   0   0   0   2   0   0   0   2   0   2   0   0   0   0   2   0   2   0   2   2   0   2   2   2   0   0   2   2   0   2   0   0   2   2   0   2   0   2   2   2   0   0   0   0   0   0   0   0   0   2   2   0   2   2   2   2   0   0   2   2   0   0   0   2   0   0   0   2   2   2   2   0   0   0   0   0   0   0   0   0   0   2   0   2   0   0
 MK-4-13                0   0   2   2   2   2   0   0   0   2   0   2   2   0   0   2   0   2   2   0   2   0   0   2   2   2   0   0   0   2   0   2   2   2   2   0   2   2   0   0   0   0   2   2   0   2   2   2   0   0   0   0   2   2   2   0   2   0   2   2   0   2   2   0   2   2   0   2   2   2   0   0   2   0   0   0   0   0   0   2   0   0   0   0   0   0   2   2   2   2   2   0   2   2   0   0   2   2   2   2   0   0   2   2   2   2   0   2   2   0   2   0   2   0   0   0   0   2   0   2   0   2   0   2   0   0   2   0   2   2   2   0   2   2   0   2   2   2   0   2   2   2   0   2   0   0   2   2   0   2   2   2   2   2   0   0   0   2   0   0   0   0   0   2   2   0   0   2   2   2   0   0   2   2   0   0   0   2   0   0   0   2   2   2   2   0   0   0   0   0   0   0   0   2   0   2   0   2   0   0
 MK-4-14                0   0   2   2   2   2   0   0   2   2   0   2   2   0   0   2   0   2   2   0   2   0   0   0   2   2   0   0   0   0   0   2   2   2   2   0   2   2   0   0   0   0   2   2   0   2   2   2   0   0   0   0   2   2   2   2   2   0   2   2   0   2   2   0   2   2   0   2   2   2   0   0   2   0   0   0   0   0   0   2   0   0   0   0   0   0   0   2   2   2   2   0   2   2   0   0   2   2   2   2   0   0   0   2   2   2   0   2   2   0   2   0   2   0   0   0   0   2   0   2   2   2   0   0   0   0   2   0   2   2   2   0   0   2   0   2   2   0   0   2   0   2   0   2   0   0   2   2   0   2   2   2   2   0   0   0   0   2   0   0   0   0   0   2   2   0   0   2   0   2   0   0   2   2   0   0   0   2   2   0   0   2   2   2   2   0   0   0   0   0   0   0   0   2   0   0   0   2   0   0
 MK-4-15                0   0   2   2   2   2   0   0   2   2   0   2   2   0   0   2   0   2   0   0   2   0   0   0   2   2   0   0   0   0   0   2   2   2   2   2   2   2   0   0   0   0   2   2   0   2   2   0   0   2   0   0   0   0   0   2   2   0   0   2   0   2   2   0   2   2   0   2   2   2   0   0   2   0   0   0   0   0   0   2   0   0   0   0   0   0   2   2   2   0   2   0   0   2   0   0   0   2   2   2   0   0   0   2   2   0   0   2   2   0   2   0   2   0   0   0   0   2   0   2   2   2   0   0   0   2   0   0   0   2   0   0   0   2   0   2   2   0   2   2   0   2   0   2   0   0   0   0   0   0   2   2   2   0   0   0   2   2   0   0   0   0   0   2   2   0   0   2   0   2   0   0   0   2   2   0   0   2   2   2   0   2   2   2   2   0   0   0   0   2   0   0   0   2   0   0   0   2   0   0
 MK-4-16                2   0   2   2   2   2   2   0   2   2   2   2   2   0   0   2   0   0   0   0   2   2   2   0   2   2   0   0   0   0   0   2   2   2   2   2   2   0   2   0   0   2   2   2   0   2   2   0   0   2   0   0   0   0   0   2   2   0   0   0   0   2   2   0   2   2   0   2   2   2   0   0   2   0   0   2   0   0   0   0   0   0   0   2   0   2   2   2   2   0   2   0   0   2   0   0   0   2   2   2   0   0   0   2   2   0   0   2   2   0   2   0   2   0   0   2   2   2   0   0   2   2   0   0   0   2   0   0   0   2   0   0   0   2   0   2   2   0   2   2   0   2   0   2   0   0   0   0   0   0   2   2   2   0   0   0   2   2   0   2   0   0   0   2   2   0   0   2   0   2   2   0   0   2   2   0   0   2   2   2   0   2   2   2   2   0   0   0   0   2   0   0   0   2   2   0   0   2   0   0
 MK-5-1                 2   2   0   2   0   2   2   2   0   2   2   2   2   2   2   2   0   2   0   0   0   2   0   2   2   2   0   2   0   2   0   2   2   0   0   2   2   2   0   2   2   0   2   0   0   2   2   2   0   0   2   2   2   2   2   0   2   2   2   0   2   0   0   0   0   0   0   0   2   2   2   2   2   2   0   0   2   0   2   2   0   2   0   2   2   2   0   0   2   0   0   0   2   2   0   0   2   2   2   0   0   2   2   2   0   0   2   0   2   0   2   0   2   0   0   2   2   2   2   2   0   2   2   2   2   2   0   0   0   2   0   2   0   0   2   2   2   0   0   0   0   2   0   0   0   0   2   2   0   0   0   2   2   0   0   0   2   2   2   2   2   0   0   2   2   0   2   2   0   2   2   2   2   2   0   2   2   2   0   2   2   2   0   2   0   0   2   2   0   0   0   0   0   2   2   0   0   2   2   0
 MK-5-2                 2   2   0   2   0   2   2   2   2   2   2   2   2   2   2   2   0   2   0   0   0   2   0   2   2   2   0   2   0   2   0   2   2   0   0   2   2   2   0   2   2   0   2   2   0   2   0   2   0   0   2   2   2   0   2   0   2   2   0   0   2   0   0   0   0   0   0   0   2   2   2   2   2   2   0   0   2   0   2   2   0   2   0   2   2   2   0   0   2   0   0   2   2   0   0   0   2   2   2   0   0   2   2   2   0   0   2   0   0   2   2   2   0   0   0   2   2   2   2   2   0   2   2   2   2   2   0   0   0   0   0   2   0   0   2   2   2   0   0   0   0   2   0   0   0   0   2   2   0   0   0   2   2   0   0   0   2   2   2   2   2   0   0   2   2   0   2   2   0   2   0   2   0   2   0   2   2   2   0   2   2   2   0   2   2   0   2   2   0   0   0   0   0   2   2   0   0   2   2   0
 MK-5-3                 0   2   0   2   0   2   2   0   2   2   2   0   2   2   2   2   0   2   0   0   0   2   0   2   2   2   0   2   0   2   0   2   2   0   2   2   2   2   0   2   2   0   2   2   0   2   0   2   0   2   2   2   2   2   2   0   2   2   0   0   2   2   0   0   0   0   0   0   2   2   0   0   0   2   2   0   2   0   2   2   2   2   0   2   0   2   0   0   2   0   2   2   2   0   0   0   2   2   2   2   0   2   2   0   0   0   2   0   0   2   2   2   0   0   0   2   2   2   2   2   0   2   2   2   2   2   0   0   2   0   0   2   0   0   2   2   2   0   0   0   0   2   0   0   0   0   2   2   0   0   0   2   2   2   0   0   2   2   2   2   2   0   0   2   2   0   2   2   0   2   2   2   0   2   0   2   2   2   0   2   2   2   0   2   2   2   2   2   0   2   0   0   0   2   2   0   2   2   2   0
 MK-5-4                 0   2   0   2   0   2   2   0   2   2   2   0   2   2   2   2   0   0   0   2   0   2   0   2   0   2   0   2   0   2   2   2   2   0   2   2   2   0   0   0   0   0   2   2   0   2   0   2   0   2   2   2   2   0   2   0   2   2   0   0   2   2   0   0   0   0   0   0   2   2   0   0   0   2   2   2   2   0   0   2   2   2   0   2   0   2   0   0   2   0   2   2   2   0   0   0   2   2   2   2   0   2   2   0   0   0   2   0   0   2   2   0   0   0   0   2   2   2   2   2   0   2   2   2   2   2   2   0   0   0   2   2   0   0   0   2   2   0   0   0   0   2   2   0   0   0   2   2   2   0   0   0   2   2   0   0   2   2   2   2   2   2   0   2   2   0   2   2   0   2   2   2   0   0   0   2   2   2   0   2   2   2   0   2   2   2   2   2   0   2   0   0   0   0   2   0   2   2   2   0
 MK-5-5                 0   2   0   2   0   2   2   0   2   2   2   0   2   0   2   2   0   0   0   0   0   2   0   2   0   2   0   2   2   2   2   2   2   2   2   2   2   0   0   2   0   0   2   2   0   2   0   2   2   2   2   2   0   0   2   0   2   2   0   0   0   2   0   0   0   0   0   0   2   2   0   0   0   2   2   2   0   2   0   2   2   2   0   2   0   2   0   0   2   0   0   2   2   0   0   0   2   2   2   2   0   2   2   0   0   0   2   0   0   2   2   0   0   2   0   2   2   2   2   2   0   2   2   2   2   0   2   0   0   0   2   2   0   0   0   2   2   0   0   0   0   2   2   0   0   0   2   2   2   2   0   0   2   2   0   0   2   2   2   0   2   2   0   2   0   0   2   2   0   2   0   2   0   0   0   2   2   2   0   2   2   2   0   2   2   2   0   2   0   2   0   0   0   0   2   0   2   2   2   0
 MK-5-6                 2   2   0   2   0   2   2   0   2   2   2   0   2   2   0   2   0   0   0   2   2   2   0   2   0   2   0   2   2   2   2   2   2   2   2   2   2   2   0   2   0   0   2   2   0   2   0   2   2   2   2   2   0   0   2   0   2   2   0   0   0   2   0   0   0   0   0   0   2   2   2   0   0   2   2   2   2   2   2   0   2   2   0   2   0   2   0   0   2   0   0   2   2   0   0   0   2   2   2   0   0   2   2   0   0   0   2   0   0   2   2   0   0   2   0   2   2   2   2   2   0   2   0   2   2   0   2   0   0   0   2   2   2   0   2   2   2   2   0   0   0   2   2   0   0   0   2   2   2   2   0   0   2   2   0   0   0   2   2   0   2   2   0   2   0   0   2   2   0   2   0   2   0   0   0   2   2   2   0   2   2   2   0   2   2   0   0   2   0   2   0   0   2   0   2   0   2   0   2   0
 MK-5-7                 2   2   0   2   0   2   2   0   2   2   2   0   0   2   0   2   0   0   0   2   2   2   0   2   0   2   0   2   2   2   2   2   2   2   2   0   2   2   0   2   0   0   2   2   0   0   0   2   0   2   2   2   0   0   0   0   2   2   0   0   0   0   0   0   2   0   0   0   2   2   2   2   2   2   2   2   2   2   2   0   2   2   0   2   0   2   0   0   2   0   0   2   2   0   0   0   2   2   2   0   0   2   2   0   0   0   2   0   0   2   2   0   0   2   0   2   2   0   2   2   0   2   0   2   2   0   2   0   0   0   2   2   2   0   2   2   2   2   0   0   0   2   2   0   0   0   2   2   2   2   0   0   0   2   0   0   0   2   2   0   0   2   0   2   0   0   2   2   0   2   0   2   0   2   0   2   2   2   0   2   2   2   0   2   0   0   0   2   0   2   0   0   2   0   2   0   2   0   2   0
 MK-5-8                 2   2   0   2   0   2   2   0   2   2   2   0   0   0   0   2   0   0   0   2   2   2   0   2   0   2   0   2   2   2   2   2   2   2   2   0   2   2   0   2   0   2   2   2   0   0   0   2   2   2   2   2   0   0   0   0   2   2   0   0   0   0   0   0   2   0   0   0   2   2   2   2   2   2   2   0   2   2   2   0   2   2   0   2   0   2   0   0   2   0   0   2   2   0   0   0   2   2   0   0   0   2   2   0   0   0   2   0   0   2   2   0   0   2   0   2   2   0   2   2   0   2   0   2   2   2   2   0   0   0   2   2   2   0   2   2   2   2   0   0   0   2   0   0   2   0   2   2   2   2   0   0   2   0   0   0   0   2   2   0   0   2   0   2   0   0   2   2   0   2   0   2   0   2   0   2   2   0   0   2   2   2   0   2   0   0   0   2   0   2   2   0   2   0   2   0   2   0   2   0
 MK-5-9                 0   2   0   2   0   2   2   2   2   2   2   0   0   2   0   2   0   0   0   2   2   2   0   2   0   2   0   2   2   2   2   2   2   2   2   0   2   2   0   2   0   2   2   2   0   0   0   2   0   2   0   0   0   0   0   2   2   2   0   0   0   0   0   0   2   2   0   0   2   2   2   0   2   2   2   0   2   2   2   0   2   2   0   2   0   2   0   0   2   0   0   2   2   0   2   0   2   2   0   0   0   2   2   0   0   0   2   0   0   0   2   0   0   2   0   2   2   0   2   0   0   2   0   2   2   2   2   0   0   2   2   2   2   0   2   2   2   2   0   0   0   0   0   0   0   0   2   2   2   2   0   0   2   0   0   0   0   0   2   0   0   2   0   2   2   0   2   2   0   0   0   2   0   2   0   0   2   0   0   2   2   2   0   2   0   0   0   2   0   2   2   0   2   0   2   0   2   0   2   2
 MK-5-10                0   2   0   0   0   2   0   2   2   2   2   0   0   2   0   2   0   0   0   2   2   2   0   2   0   0   0   2   2   2   2   2   2   2   2   0   2   2   0   2   0   2   2   2   2   0   0   2   0   2   0   2   0   0   0   0   2   2   0   0   0   0   0   0   2   2   0   0   2   2   0   0   2   0   2   0   2   2   2   0   2   2   0   2   0   0   0   0   2   0   0   2   2   2   2   0   2   2   0   0   0   2   2   0   0   0   2   0   0   0   2   2   0   2   0   2   2   0   2   0   0   2   0   2   2   2   2   0   0   2   2   0   2   0   2   2   2   2   0   2   0   0   0   0   0   0   2   2   2   0   0   0   2   0   2   0   0   0   2   0   0   0   2   2   2   0   2   2   0   0   0   2   0   2   0   0   2   0   0   0   2   2   0   2   2   0   0   2   0   2   2   0   2   0   2   2   2   0   2   2
 MK-5-11                0   2   2   0   0   0   0   2   0   2   2   0   0   2   0   2   2   0   2   2   2   2   0   2   0   2   0   2   2   2   2   2   2   2   2   0   2   2   2   2   0   2   2   2   2   0   0   2   0   2   0   2   0   0   0   0   0   2   0   0   0   0   0   0   2   2   0   2   0   2   0   0   2   0   0   2   2   2   2   0   2   2   0   2   0   0   0   0   0   0   2   2   2   0   2   0   2   2   0   2   0   2   2   0   0   0   2   0   0   0   2   2   0   2   0   2   2   0   2   0   0   2   0   2   2   2   2   0   0   2   2   0   2   0   2   2   2   2   2   2   0   0   0   0   0   0   2   2   2   0   0   0   0   0   2   0   2   0   2   0   0   0   2   2   2   0   2   2   0   0   0   2   0   2   0   0   2   0   0   0   2   0   0   2   2   0   2   2   0   2   2   0   2   0   2   2   2   0   0   2
 MK-5-12                0   2   2   0   0   0   0   2   2   2   2   0   0   2   0   2   2   0   2   2   2   2   0   2   0   2   0   2   2   2   2   0   2   2   2   0   0   2   2   2   0   2   2   2   2   0   0   2   0   2   0   2   0   0   0   0   0   2   0   0   0   0   0   0   2   2   0   2   0   2   0   0   2   0   0   2   2   2   2   0   0   2   0   2   0   0   0   0   0   0   2   2   2   0   2   0   2   2   0   0   2   2   0   0   0   0   0   0   0   0   2   2   0   2   0   2   2   0   2   0   0   2   2   2   2   2   2   0   0   2   2   0   2   0   2   2   0   2   2   2   0   0   0   0   0   0   2   2   2   0   0   0   0   0   2   0   2   0   2   0   0   0   2   2   2   0   2   2   0   0   0   2   0   2   2   0   2   2   0   0   2   0   0   2   2   0   2   2   0   2   2   0   2   0   2   2   2   0   0   2
 MK-5-13                0   2   2   0   0   0   0   0   2   2   2   0   0   2   2   2   2   2   2   2   2   2   0   2   0   2   0   2   2   2   2   0   2   2   2   0   0   2   2   0   0   2   2   2   2   0   2   2   0   2   0   0   0   0   0   0   0   2   0   0   0   0   0   0   2   2   0   2   0   2   0   0   2   2   0   2   2   2   2   0   0   2   0   2   0   0   0   0   2   0   2   2   2   0   2   2   2   2   0   0   2   2   0   0   0   0   0   0   0   0   2   2   0   0   0   2   2   0   0   0   0   2   2   2   2   2   2   0   0   2   2   0   2   0   2   2   0   2   2   0   0   0   0   0   0   0   2   2   2   0   0   0   0   0   2   0   2   0   2   0   0   0   2   2   2   0   2   2   0   0   0   2   0   2   2   0   0   0   2   0   2   0   0   2   2   0   2   2   0   2   2   0   2   0   2   2   2   0   0   2
 MK-5-14                0   2   2   0   2   0   0   2   2   2   2   0   0   2   2   2   2   0   2   2   2   2   0   0   0   2   0   2   2   0   2   2   2   0   2   0   0   2   2   0   0   2   2   0   2   0   2   2   0   2   0   0   0   0   0   0   0   0   0   0   0   0   0   0   2   2   0   2   0   2   0   0   0   2   0   2   0   2   2   0   0   2   0   2   0   0   0   0   2   2   2   2   2   0   2   2   0   2   0   0   2   2   0   2   0   0   2   0   0   0   2   2   0   0   0   0   0   0   0   0   0   2   2   2   2   2   2   0   2   2   2   0   2   2   2   2   2   0   2   0   0   0   0   0   0   0   2   2   2   0   0   0   0   0   2   0   2   2   2   2   0   0   0   2   2   0   0   2   0   0   0   2   0   2   2   0   0   0   2   0   2   0   0   2   0   0   2   2   0   2   2   0   2   0   2   2   2   0   0   2
 MK-5-15                0   2   2   0   2   0   0   2   2   2   2   0   0   2   2   2   2   0   2   2   2   2   2   0   0   2   0   2   0   0   2   0   2   0   2   2   0   2   2   0   0   2   2   0   2   0   2   2   0   2   0   0   0   0   0   0   2   0   0   2   0   0   0   0   2   2   0   2   0   2   0   0   0   2   2   2   0   2   2   0   0   2   0   2   0   0   0   0   2   2   2   2   2   0   2   2   0   2   0   2   2   2   0   2   0   0   2   0   0   2   0   2   0   0   0   0   0   0   0   0   0   0   0   2   0   2   0   0   2   2   2   0   2   2   2   2   0   0   0   0   0   0   0   0   0   0   2   2   2   0   0   0   0   0   2   0   2   2   2   2   0   0   0   2   2   0   0   2   2   0   0   2   0   2   2   0   0   0   0   0   2   0   0   2   0   2   2   2   0   2   2   0   2   0   2   2   2   0   0   2
 MK-5-16                0   2   2   0   0   0   0   2   2   2   2   0   0   0   2   2   2   0   2   2   2   2   2   0   0   2   0   2   2   0   2   0   2   0   2   2   0   2   2   0   0   2   2   2   2   0   2   2   0   2   0   0   0   0   0   0   2   0   0   2   0   0   0   0   2   2   0   0   0   2   0   0   0   2   2   2   0   2   2   0   0   2   0   0   0   0   0   2   2   2   2   2   2   0   2   2   0   2   0   2   2   2   0   0   0   0   2   0   2   0   0   2   0   0   0   0   0   0   2   0   0   0   0   2   0   2   0   0   2   2   2   0   2   2   2   2   0   0   0   0   0   2   2   0   0   0   2   2   2   0   0   0   0   0   2   0   2   2   2   2   0   0   0   0   2   0   0   2   2   0   0   2   0   2   2   0   0   0   0   0   2   0   0   0   0   2   2   0   2   2   2   0   2   0   2   2   2   2   0   2
 MK-6-1                 2   2   0   0   0   2   0   2   0   0   0   2   0   2   0   2   0   2   2   2   0   2   0   2   2   2   2   2   0   2   2   0   2   2   0   0   0   2   2   2   0   0   0   2   2   0   0   2   2   0   0   0   2   0   0   0   0   2   2   0   0   0   2   0   0   2   0   2   0   2   0   0   0   0   2   2   0   0   2   2   2   0   0   2   2   0   0   0   2   2   0   2   2   2   0   2   2   2   0   2   2   2   0   2   0   0   0   2   0   2   2   2   2   2   0   0   2   0   2   2   0   2   2   0   2   0   0   2   2   0   2   2   0   0   0   2   2   0   2   2   0   0   0   0   2   2   2   2   0   2   2   2   2   0   2   0   2   2   0   0   0   0   0   2   0   2   0   0   2   0   2   0   2   2   2   0   2   2   2   2   0   2   2   2   2   0   2   2   2   2   0   2   0   2   0   2   2   2   0   2
 MK-6-2                 2   2   0   0   0   2   0   2   0   0   0   2   0   2   0   2   2   2   2   2   0   0   0   2   2   2   0   2   0   2   2   2   2   2   0   0   0   2   2   2   0   0   2   2   2   0   0   2   2   0   0   0   2   0   0   0   0   0   2   0   0   0   2   0   0   0   2   2   0   2   0   0   0   0   2   2   0   0   2   2   2   0   0   2   2   0   0   0   2   2   0   2   2   2   0   2   2   2   0   2   2   2   0   2   0   0   0   2   0   2   2   2   2   2   0   0   2   0   2   2   0   2   2   0   2   0   0   2   2   0   2   2   0   0   0   2   2   0   2   2   0   0   0   0   2   2   2   2   0   2   2   2   2   0   2   0   2   2   0   0   0   0   0   2   0   2   0   0   2   0   2   0   2   2   2   0   2   2   2   2   0   2   0   2   2   0   2   2   2   2   0   0   0   2   0   2   2   2   0   2
 MK-6-3                 2   2   0   0   2   2   0   2   2   0   0   2   0   2   0   2   2   2   2   2   2   2   0   2   2   2   0   2   0   2   2   2   2   2   0   0   0   2   2   2   0   0   2   2   2   0   0   2   2   0   0   0   2   0   2   0   0   0   2   0   0   0   2   0   0   0   2   2   0   2   0   0   0   0   2   2   0   0   2   2   2   0   2   2   2   0   0   0   2   2   0   2   2   2   0   2   2   2   0   2   2   2   0   2   0   0   0   2   0   2   2   2   2   2   0   0   2   0   2   2   2   2   2   0   2   0   0   2   2   0   2   2   0   0   0   2   2   0   2   2   0   0   0   2   2   2   2   2   0   2   2   2   2   0   2   0   2   0   0   0   0   0   0   2   0   2   2   0   2   0   2   0   2   2   2   0   2   2   2   2   0   2   0   2   2   0   2   2   2   2   0   0   0   2   2   2   2   2   0   2
 MK-6-4                 0   2   0   0   2   2   0   2   2   0   0   2   0   2   0   2   2   2   2   2   2   2   0   2   2   2   0   2   0   2   2   2   0   2   0   0   0   2   2   2   0   2   2   2   2   0   0   2   2   0   0   2   2   0   2   0   0   0   2   0   0   0   2   0   0   0   2   0   0   2   0   0   0   2   2   2   0   2   2   2   2   0   0   0   2   0   0   0   2   0   0   2   2   2   0   2   2   2   0   2   0   2   0   2   0   0   2   2   0   2   2   2   2   2   0   0   2   0   2   2   0   2   2   0   2   0   0   2   2   0   2   0   0   0   0   2   2   0   2   2   0   0   0   2   2   2   2   2   0   2   2   2   2   0   2   0   2   0   0   0   0   0   0   2   0   2   2   0   2   0   2   0   2   2   2   0   2   2   2   2   0   2   0   2   2   0   2   2   2   2   2   0   0   2   2   2   2   2   0   0
 MK-6-5                 0   2   0   0   2   2   0   2   2   0   0   2   2   2   0   0   2   2   2   2   2   2   0   0   2   2   0   2   0   2   2   2   0   2   2   0   0   2   2   2   0   2   2   2   2   0   0   2   2   0   0   2   2   0   2   0   0   0   0   0   0   0   2   0   2   0   2   0   0   2   0   0   0   2   2   2   0   2   2   2   2   0   0   0   0   0   0   0   2   2   0   2   2   2   0   2   0   2   0   0   0   2   0   2   0   0   2   2   0   2   2   2   2   2   0   2   2   0   2   2   0   2   2   0   2   2   0   2   0   0   2   0   0   0   0   2   2   2   2   2   0   0   0   2   2   2   2   2   0   2   2   2   2   0   2   0   2   0   0   0   0   2   0   2   0   2   2   0   2   2   2   0   2   2   2   0   0   2   0   0   0   2   0   2   2   0   2   2   2   2   2   0   0   2   2   2   2   2   0   0
 MK-6-6                 0   2   0   0   2   2   0   2   2   0   0   2   0   0   0   0   2   0   2   0   2   2   0   0   2   2   0   2   0   2   2   2   0   0   0   0   0   2   2   2   0   2   2   2   2   0   2   2   2   0   0   2   2   0   2   0   0   0   0   0   0   0   2   0   2   0   2   0   0   2   0   0   2   2   2   2   0   2   2   2   2   0   0   0   0   0   0   2   0   2   0   0   2   2   0   2   0   2   0   0   0   2   0   2   0   0   2   2   0   2   2   0   2   2   0   2   0   0   2   0   0   2   2   0   2   2   0   2   0   0   2   0   0   0   0   2   2   2   2   2   0   0   0   0   2   2   2   2   0   2   2   2   2   0   2   2   2   2   0   0   0   2   0   2   2   2   2   0   0   2   0   0   2   2   2   0   0   2   0   0   0   2   0   2   2   0   2   2   2   2   2   0   0   0   2   0   2   2   0   0
 MK-6-7                 0   2   0   0   2   2   0   2   2   0   0   2   0   0   0   0   0   0   2   0   2   2   0   2   2   0   0   2   0   2   2   2   0   0   0   0   0   2   2   0   0   2   2   2   2   0   2   2   2   0   0   2   0   0   2   0   2   0   0   0   0   0   2   0   2   0   0   0   0   2   0   0   2   2   2   2   0   2   2   0   2   0   0   0   2   0   0   2   0   2   0   2   2   2   0   2   0   2   2   0   0   2   0   2   0   0   2   2   0   2   2   0   2   2   2   2   0   2   0   0   0   0   0   0   2   2   0   0   0   0   0   0   0   0   0   0   2   2   2   0   0   0   0   0   0   2   2   2   2   2   2   2   2   0   2   2   0   2   0   0   0   2   0   2   2   2   2   0   0   2   0   0   2   2   2   0   0   2   0   0   0   2   0   2   2   0   2   2   2   0   2   0   0   0   2   0   2   2   0   0
 MK-6-8                 0   2   0   0   2   2   2   2   2   0   0   2   2   0   0   0   2   0   2   0   2   2   0   0   0   0   0   2   0   2   2   2   0   0   0   0   0   2   2   0   0   2   2   2   2   2   2   2   2   0   0   2   0   0   2   0   2   2   0   0   0   0   2   2   0   0   0   0   0   2   0   0   0   2   2   2   0   2   2   0   2   0   0   0   2   2   0   2   0   2   0   0   2   0   0   2   0   2   0   2   0   2   0   2   0   0   2   2   0   2   0   0   2   2   2   2   0   2   0   0   0   0   0   0   2   2   0   0   0   0   0   0   0   0   0   0   2   0   2   2   0   0   0   2   0   2   2   2   2   2   2   2   2   0   2   2   0   2   0   0   0   2   0   0   2   2   2   0   0   2   2   0   2   2   2   0   0   2   0   0   0   2   0   2   2   2   2   2   2   0   2   0   0   0   2   0   2   2   0   0
 MK-6-9                 0   2   0   0   2   2   2   2   2   0   0   2   2   0   0   0   2   0   2   0   0   2   2   2   0   0   0   2   0   2   2   2   0   0   0   0   0   2   2   0   0   2   2   2   2   2   2   2   2   0   0   2   0   0   2   0   2   2   0   0   0   2   2   2   0   0   0   0   0   2   0   0   0   2   2   2   0   2   2   0   2   2   2   0   2   2   0   2   0   2   0   2   2   0   0   2   0   2   0   2   0   2   0   2   2   0   2   2   0   0   0   0   2   2   2   2   0   2   0   0   0   0   0   0   0   2   0   0   0   0   0   0   0   0   0   2   2   0   2   2   0   0   0   2   0   2   2   2   0   2   2   2   0   2   2   2   0   2   0   0   0   2   0   0   2   2   2   0   0   2   2   0   2   2   2   0   0   2   0   0   0   2   0   2   0   2   0   2   2   2   2   0   0   0   2   0   2   2   0   0
 MK-6-10                0   0   0   0   2   0   0   2   2   0   0   2   2   0   0   0   2   0   2   0   0   2   2   2   0   2   2   2   0   2   2   2   0   0   0   0   0   2   2   0   0   2   2   2   2   2   2   2   2   0   0   2   0   0   2   0   2   0   0   0   0   2   2   2   0   0   0   0   0   0   0   0   0   2   0   2   2   2   0   0   2   2   2   0   2   2   0   2   0   2   0   2   2   0   0   2   0   2   0   0   0   2   2   2   2   0   2   2   0   0   0   0   0   0   2   2   0   2   0   0   0   0   2   2   0   0   0   0   0   0   2   2   0   0   0   2   2   0   2   2   0   0   0   0   0   0   2   2   0   2   0   2   0   2   0   2   0   2   0   0   0   2   0   0   2   2   2   0   0   2   0   0   2   2   2   0   0   2   0   0   0   2   0   2   0   2   0   0   2   2   2   0   0   0   2   0   2   2   0   0
 MK-6-11                0   0   0   0   2   0   0   2   2   0   0   2   2   0   0   0   2   0   2   0   0   2   2   2   0   2   2   2   0   0   2   0   0   0   0   0   0   2   2   0   0   2   2   2   2   2   0   2   2   0   0   2   0   0   2   0   2   0   0   0   0   2   2   2   0   0   0   0   0   0   0   2   0   0   2   2   2   2   0   2   0   2   2   0   2   2   0   2   0   2   0   2   2   0   0   2   0   2   0   0   0   2   2   2   2   0   2   2   0   0   0   0   0   0   2   2   0   2   0   0   0   0   2   2   0   0   0   0   0   0   2   2   0   0   0   2   2   0   2   2   0   0   0   0   0   0   2   2   0   2   0   2   0   2   0   2   0   2   0   0   0   2   0   0   2   2   0   0   0   2   0   0   2   2   2   0   0   2   0   0   0   2   0   2   0   2   0   0   2   2   2   0   0   0   2   0   0   0   0   0
 MK-6-12                0   0   0   0   2   0   0   2   2   0   0   0   2   0   2   0   2   0   2   0   0   2   2   2   0   0   2   2   0   0   2   0   2   0   2   0   0   2   2   2   0   2   2   0   2   2   2   2   2   0   0   2   0   0   2   0   2   0   0   0   2   0   2   2   0   0   0   0   0   0   0   2   0   0   2   2   2   2   0   2   0   2   2   0   2   2   0   2   0   2   0   2   2   0   0   2   2   2   0   0   0   2   2   2   2   0   2   2   0   0   0   0   0   0   2   2   0   2   0   0   0   0   2   2   0   0   0   0   0   0   2   2   0   0   2   2   2   0   2   2   0   2   0   0   2   0   2   2   0   2   0   2   0   2   0   2   0   2   0   0   0   0   0   0   2   2   0   0   0   2   0   0   2   2   2   0   0   2   0   0   0   2   0   2   0   2   0   0   2   2   2   0   0   0   2   0   0   0   0   0
 MK-6-13                0   0   0   0   2   0   0   2   2   0   0   2   2   0   2   0   2   0   2   0   0   2   2   2   2   0   2   2   0   0   0   0   2   0   2   0   0   2   2   2   0   0   2   2   2   2   2   2   0   0   0   2   0   0   2   0   2   0   0   0   2   0   2   2   0   0   2   0   0   0   0   2   0   0   2   2   2   2   0   2   0   0   2   0   2   2   0   2   0   2   0   2   2   0   0   2   2   2   0   0   0   2   2   2   2   0   2   2   0   0   0   0   0   0   2   2   0   2   0   0   0   0   2   2   2   0   0   0   0   0   2   2   0   0   0   2   2   0   2   2   0   2   0   0   0   0   2   0   0   2   0   2   0   2   0   2   0   2   0   0   0   0   0   0   2   2   2   0   0   2   0   0   2   2   2   0   0   0   2   0   0   2   0   2   0   2   0   0   2   2   2   2   0   0   2   0   0   0   0   0
 MK-6-14                0   0   0   0   2   0   0   2   2   0   0   2   2   0   0   0   2   0   2   0   0   2   2   2   2   0   2   2   0   0   0   0   0   0   2   0   0   2   2   2   0   0   2   2   2   2   2   2   0   0   0   2   0   0   0   0   2   2   0   0   2   2   2   2   0   0   2   2   0   0   0   0   0   0   2   2   2   2   0   2   0   0   2   0   2   2   0   2   0   2   0   2   2   0   0   2   2   2   0   0   0   2   0   2   2   0   2   2   0   0   0   2   2   2   2   2   0   0   0   0   0   0   0   2   2   0   0   0   0   0   2   2   0   2   0   2   2   0   2   0   0   2   0   0   0   0   2   0   0   2   2   2   0   2   0   2   2   2   2   0   0   0   0   0   2   2   2   0   2   2   0   0   2   2   2   0   0   2   0   0   0   2   0   2   0   2   0   0   0   2   2   2   2   0   2   0   0   0   0   0
 MK-6-15                0   0   0   0   2   0   0   2   2   0   0   2   2   0   2   0   2   2   2   0   0   2   2   0   2   0   2   0   0   0   0   0   0   0   2   0   0   2   2   2   2   0   2   2   2   0   2   2   0   0   0   2   0   0   0   0   2   0   0   0   2   2   2   2   0   0   2   2   0   0   0   0   0   2   0   2   2   2   0   0   2   0   2   0   2   2   0   2   0   2   0   0   0   0   0   2   2   2   0   0   2   2   0   2   2   0   2   2   2   0   2   2   2   2   2   2   0   2   0   0   0   0   0   2   2   0   0   0   0   0   2   2   0   2   0   2   2   0   2   2   0   2   0   2   0   0   2   0   0   2   2   2   0   2   0   2   2   2   2   0   0   0   0   0   0   0   2   0   2   0   0   0   2   2   2   0   2   2   0   0   0   2   2   2   0   2   0   0   0   2   2   2   2   0   2   2   0   0   0   0
 MK-6-16                0   0   0   0   2   0   0   0   2   0   0   0   2   0   2   0   2   2   2   0   2   2   2   0   2   2   2   0   0   0   0   0   0   0   2   0   0   2   0   2   2   0   2   2   2   0   2   2   0   0   0   2   0   0   0   0   2   0   2   0   2   2   2   2   0   0   2   2   0   0   0   0   2   0   0   2   2   2   0   0   2   2   2   0   2   2   0   2   0   2   0   0   0   0   2   2   2   2   0   0   2   2   0   2   2   0   2   0   0   0   2   2   0   2   2   2   0   2   2   0   2   0   2   2   2   0   0   0   0   2   2   2   0   2   0   2   2   0   2   0   0   0   0   2   0   0   2   0   0   2   2   2   0   2   0   2   2   2   2   0   0   0   0   0   0   0   2   0   2   0   0   0   2   2   2   0   2   2   0   0   0   2   2   2   0   2   0   0   0   2   2   2   2   2   2   2   0   0   0   0
 
!****************************************** Phenotypic Data **********************************************************
!-100.0 is resevred for missing phenotype
SimulatedTrait1        11.7911    9.6481    8.5536   11.3510    8.9948    9.8075    9.9411    8.8809   12.3257   11.6670   11.0787    8.7380   11.7513   10.1923   12.2698    9.4191    8.1151   10.5588    7.5714    9.1782    9.1817    9.5660    9.6362   11.0553    9.0880   10.5958    9.0836   12.0130    9.1025    8.0517   11.0378    8.6985    7.7936   10.0475   10.8613    9.3679   11.4016   11.2706   10.4040    9.4356   11.0053    7.9635   12.7098    9.6787   11.1060   11.0261    9.9299    8.3952    8.8839   10.6553   10.1164   10.5144   10.7993    9.9786    9.7546    7.8639    9.2403    9.7161    7.9386    9.8062   12.4494   12.3025    9.2346    7.9507    9.3301    8.7743    9.0177    8.4021   10.9639   11.0841    9.9341    8.7899    8.4209    8.9188   12.7858   11.7398    8.6584   10.8683    8.2541   10.4542    9.7675   11.2131   12.2636   10.8892   11.3465   12.6868    9.7235   10.8473   10.9666    8.7370   11.6911    9.4005   10.2003    7.6760    7.5969    8.5028    9.7573   12.1654   10.3134   10.4598    8.8181    8.8492   11.5267    9.2694    7.8789   10.9605   10.2705   11.5496   11.4913   10.2462   10.6221    8.8643   10.1448    9.5926    9.9270   10.7983    9.0850   10.7163    7.3388    9.8709   10.7011   10.2700   12.0710   12.6255   10.6765   10.2859   10.4532   11.0365    8.8938    7.7389   10.1262   11.0562   10.0539   11.4169   10.8551    8.9623   11.1711    7.6225    7.7240    9.5844    7.8283   12.5666   10.5389    7.0158   10.3763    8.7598   12.4410    9.3988   10.8920    9.5414    7.4787    9.4532   10.5953    8.4689   10.2837   10.3072    9.5447    9.8329    7.7929    6.3222    9.0751    9.6422    9.1047   11.8328   10.3019    8.6983   12.3872   10.3460    7.9414    9.5808   10.7192    8.7535    8.8937    7.7494    9.1395    8.6124    9.7096   10.6626    8.2347    8.6174    9.4744   12.4243    7.6383   10.9992    9.4581    7.7258   10.5556   12.8051    9.7540   10.5825    7.3073    7.9062   10.7600    8.5536   11.3646   11.4318   11.3640    9.6377    8.4343   10.7060
SimulatedTrait2        14.9354   15.2279   14.9933   15.3417   16.8303   14.8714   16.0120   15.5329   16.1223   17.7294   17.0236   14.4592   14.4426   13.6484   15.9211   17.0707   15.0187   16.3628   14.7546   16.0321   12.3869   13.1541   16.5528   16.2997   13.4672   12.5365   14.7289   15.9485   13.9939   16.6105   14.9642   14.2125   15.8261   14.4343   14.8191   16.7090   17.1889   16.3856   15.3847   18.0454   13.9121   12.7815   14.5998   18.0701   15.0649   16.5608   14.8718   14.3999   15.7716   16.8307   15.2827   15.2863   15.4605   11.8731   18.0492   16.4717   17.8544   15.3794   15.6805   13.9549   15.7998   14.1430   14.3860   13.2540   11.6994   13.1448   13.9158   15.0804   16.1270   15.2481   13.8551   13.9196   16.6624   16.5953   17.1754   15.5783   15.9419   15.4146   14.0509   14.6717   17.2172   14.2764   16.3129   13.9472   15.8983   13.3761   13.2849   13.3920   16.0837   14.1296   14.4091   17.3581   15.1477   13.9290   12.7001   14.3649   14.6029   16.7138   15.2613   15.3135   13.3901   15.3388   15.3812   16.4433   12.7164   14.4316   14.4356   14.4144   13.4945   16.1846   15.8763   14.4833   15.0940   13.6843   14.7117   14.6321   15.3661   15.3748   14.6652   12.3148   15.5792   15.7416   13.5960   15.2914   15.5375   16.0738   16.2458   15.2472   13.0044   15.7645   14.3404   16.7575   15.8104   14.5074   13.3665   14.8105   15.6299   16.3249   14.9431   14.3223   13.0686   15.1224   14.2934   15.6564   15.2109   14.2141   11.7777   15.8923   18.2367   14.4230   14.7115   16.4695   17.4571   15.9349   15.8200   14.4875   17.0752   16.3077   14.9008   16.9441   16.5707   16.5675   13.5609   15.9788   15.9294   14.3470   17.4983   15.7648   15.4162   16.8710   14.9254   14.5385   12.5539   15.3678   14.7258   16.1655   15.6804   16.6619   15.3650   16.6741   14.7201   14.6550   14.6821   18.2237   15.4735   15.5311   12.5110   17.1274   17.1683   16.6133   14.5875   16.0543   15.8521   14.7478   14.6342   15.6386   15.9443   15.7469   15.9616   15.2063
 
